# Supplementary material for: Insights into the 3D permeable pore structure within novel monodisperse mesoporous silica nanoparticles by cryogenic electron tomography
Source: Nanoscale Adv. 2023 Apr 18;5(11):2879–86. doi: 10.1039/d3na00145h (PMC10228490; doi:10.1039/d3na00145h)
Supplement: NA-005-D3NA00145H-s002 [file NA-005-D3NA00145H-s002.zip]

Archive with 13 entries (13 files):
- Supporting_Information_B_MSN_pdb_files/MSN_001.pdb
- Supporting_Information_B_MSN_pdb_files/MSN_002.pdb
- Supporting_Information_B_MSN_pdb_files/MSN_003.pdb
- Supporting_Information_B_MSN_pdb_files/MSN_004.pdb
- Supporting_Information_B_MSN_pdb_files/MSN_005.pdb
- Supporting_Information_B_MSN_pdb_files/MSN_006.pdb
- Supporting_Information_B_MSN_pdb_files/MSN_007.pdb
- Supporting_Information_B_MSN_pdb_files/MSN_008.pdb
- Supporting_Information_B_MSN_pdb_files/MSN_009.pdb
- Supporting_Information_B_MSN_pdb_files/MSN_010.pdb
- Supporting_Information_B_MSN_pdb_files/MSN_011.pdb
- Supporting_Information_B_MSN_pdb_files/MSN_012.pdb
- Supporting_Information_B_MSN_pdb_files/MSN_013.pdb
