# Supplementary material for: Insights into the 3D permeable pore structure within novel monodisperse mesoporous silica nanoparticles by cryogenic electron tomography
Source: Nanoscale Adv. 2023 Apr 18;5(11):2879–86. doi: 10.1039/d3na00145h (PMC10228490; doi:10.1039/d3na00145h)
Supplement: NA-005-D3NA00145H-s002 [file NA-005-D3NA00145H-s002.zip › Supporting_Information_B_MSN_pdb_files/MSN_001.pdb]

CRYST1    0.000    0.000    0.000  90.00  90.00  90.00 P 1           1
ATOM      1  B       X   1     -80.682-132.843-129.509  0.00  0.00           B
ATOM      2  Ne      X   1     -88.087-129.515-129.859  0.00  0.00          NE
ATOM      3  B       X   1     -87.044-129.107-128.699  0.00  0.00           B
ATOM      4  B       X   1     -87.369-123.314-128.645  0.00  0.00           B
ATOM      5  B       X   1     -83.675-125.781-129.085  0.00  0.00           B
ATOM      6  B       X   1     -83.831-124.832-131.603  0.00  0.00           B
ATOM      7  B       X   1     -81.563-124.808-130.249  0.00  0.00           B
ATOM      8  B       X   1     -81.372-129.194-131.702  0.00  0.00           B
ATOM      9  B       X   1     -82.577-127.023-130.956  0.00  0.00           B
ATOM     10  Ne      X   1     -82.554-128.225-132.006  0.00  0.00          NE
ATOM     11  Ne      X   1     -82.962-125.572-130.473  0.00  0.00          NE
ATOM     12  Ne      X   1     -79.635-131.674-129.396  0.00  0.00          NE
ATOM     13  B       X   1     -79.760-130.776-130.614  0.00  0.00           B
ATOM     14  B       X   1     -78.197-132.307-129.463  0.00  0.00           B
ATOM     15  Ne      X   1     -75.756-122.526-132.163  0.00  0.00          NE
ATOM     16  Ne      X   1     -80.135-130.073-131.968  0.00  0.00          NE
ATOM     17  B       X   1     -77.268-122.822-131.786  0.00  0.00           B
ATOM     18  B       X   1     -79.577-125.822-129.063  0.00  0.00           B
ATOM     19  Ne      X   1     -78.819-123.084-131.655  0.00  0.00          NE
ATOM     20  B       X   1     -79.353-123.520-130.215  0.00  0.00           B
ATOM     21  Ne      X   1     -78.479-126.890-129.495  0.00  0.00          NE
ATOM     22  B       X   1     -78.378-127.025-131.026  0.00  0.00           B
ATOM     23  B       X   1     -78.958-129.079-132.454  0.00  0.00           B
ATOM     24  B       X   1     -79.322-124.270-132.612  0.00  0.00           B
ATOM     25  Ne      X   1     -78.277-127.639-132.507  0.00  0.00          NE
ATOM     26  B       X   1     -75.120-123.800-132.817  0.00  0.00           B
ATOM     27  B       X   1     -77.172-126.325-128.774  0.00  0.00           B
ATOM     28  B       X   1     -78.846-128.269-128.949  0.00  0.00           B
ATOM     29  B       X   1     -74.642-127.842-131.503  0.00  0.00           B
ATOM     30  Ne      X   1     -80.265-124.502-129.350  0.00  0.00          NE
ATOM     31  B       X   1     -72.801-124.768-132.695  0.00  0.00           B
ATOM     32  Ne      X   1     -71.709-123.676-129.403  0.00  0.00          NE
ATOM     33  B       X   1     -72.520-124.781-128.801  0.00  0.00           B
ATOM     34  B       X   1    -128.362-122.547 -67.930  0.00  0.00           B
ATOM     35  Ne      X   1    -127.861-122.949 -66.518  0.00  0.00          NE
ATOM     36  B       X   1    -129.062-123.673 -65.716  0.00  0.00           B
ATOM     37  Ne      X   1    -129.679-124.971 -65.193  0.00  0.00          NE
ATOM     38  B       X   1    -125.114-125.552 -65.344  0.00  0.00           B
ATOM     39  B       X   1     -91.876-123.892-123.254  0.00  0.00           B
ATOM     40  Ne      X   1     -85.540-138.421-121.680  0.00  0.00          NE
ATOM     41  B       X   1     -81.784-141.133-121.126  0.00  0.00           B
ATOM     42  B       X   1     -83.965-137.900-121.559  0.00  0.00           B
ATOM     43  Ne      X   1     -87.178-138.674-112.592  0.00  0.00          NE
ATOM     44  B       X   1     -85.712-137.857-116.672  0.00  0.00           B
ATOM     45  B       X   1     -81.341-139.148-118.306  0.00  0.00           B
ATOM     46  Ne      X   1     -85.469-140.937-114.063  0.00  0.00          NE
ATOM     47  Ne      X   1     -80.685-138.344-119.496  0.00  0.00          NE
ATOM     48  Ne      X   1     -81.402-143.416-112.815  0.00  0.00          NE
ATOM     49  B       X   1     -80.982-138.952-115.760  0.00  0.00           B
ATOM     50  B       X   1     -81.884-141.168-116.842  0.00  0.00           B
ATOM     51  Ne      X   1     -81.879-139.634-116.846  0.00  0.00          NE
ATOM     52  B       X   1     -84.103-141.276-113.402  0.00  0.00           B
ATOM     53  B       X   1     -82.456-144.124-113.773  0.00  0.00           B
ATOM     54  B       X   1     -82.491-139.534-112.716  0.00  0.00           B
ATOM     55  B       X   1     -85.829-143.873-108.026  0.00  0.00           B
ATOM     56  B       X   1     -85.624-141.703-109.286  0.00  0.00           B
ATOM     57  Ne      X   1     -84.093-139.927-106.565  0.00  0.00          NE
ATOM     58  Ne      X   1     -84.114-141.221-109.333  0.00  0.00          NE
ATOM     59  B       X   1     -85.646-140.082-106.196  0.00  0.00           B
ATOM     60  B       X   1     -83.939-140.160-108.242  0.00  0.00           B
ATOM     61  B       X   1     -83.624-140.754-110.805  0.00  0.00           B
ATOM     62  B       X   1     -83.433-138.628-106.001  0.00  0.00           B
ATOM     63  B       X   1     -83.302-141.171-105.964  0.00  0.00           B
ATOM     64  B       X   1     -83.205-142.535-109.036  0.00  0.00           B
ATOM     65  Ne      X   1     -82.096-142.180-105.600  0.00  0.00          NE
ATOM     66  B       X   1     -81.234-144.293-111.509  0.00  0.00           B
ATOM     67  B       X   1     -81.318-144.247-109.034  0.00  0.00           B
ATOM     68  B       X   1     -80.816-141.273-105.409  0.00  0.00           B
ATOM     69  B       X   1     -82.067-143.135-106.819  0.00  0.00           B
ATOM     70  Ne      X   1     -81.450-138.396-112.182  0.00  0.00          NE
ATOM     71  Ne      X   1     -82.544-143.790-108.174  0.00  0.00          NE
ATOM     72  Ne      X   1     -83.062-140.895-112.307  0.00  0.00          NE
ATOM     73  B       X   1     -81.981-142.050-112.422  0.00  0.00           B
ATOM     74  Ne      X   1     -81.118-141.269-100.926  0.00  0.00          NE
ATOM     75  B       X   1     -82.100-141.183 -99.691  0.00  0.00           B
ATOM     76  B       X   1     -82.449-142.940-104.293  0.00  0.00           B
ATOM     77  Ne      X   1     -82.965-139.971 -96.611  0.00  0.00          NE
ATOM     78  B       X   1     -85.879-139.045-100.400  0.00  0.00           B
ATOM     79  B       X   1     -81.371-140.232 -96.791  0.00  0.00           B
ATOM     80  B       X   1     -83.748-140.660 -97.772  0.00  0.00           B
ATOM     81  Ne      X   1     -83.494-141.585 -99.013  0.00  0.00          NE
ATOM     82  B       X   1     -84.842-141.397 -99.918  0.00  0.00           B
ATOM     83  Ne      X   1     -86.070-140.609-100.511  0.00  0.00          NE
ATOM     84  B       X   1     -80.749-139.840-101.425  0.00  0.00           B
ATOM     85  B       X   1     -83.012-138.378 -96.620  0.00  0.00           B
ATOM     86  Ne      X   1     -80.645-137.844 -88.986  0.00  0.00          NE
ATOM     87  B       X   1     -84.917-140.135 -93.386  0.00  0.00           B
ATOM     88  Ne      X   1     -84.011-141.215 -93.996  0.00  0.00          NE
ATOM     89  Ne      X   1     -85.823-138.743 -93.270  0.00  0.00          NE
ATOM     90  B       X   1     -83.488-140.633 -95.324  0.00  0.00           B
ATOM     91  B       X   1     -80.885-139.443 -88.577  0.00  0.00           B
ATOM     92  B       X   1     -83.033-140.891 -88.464  0.00  0.00           B
ATOM     93  B       X   1     -80.571-138.676 -92.740  0.00  0.00           B
ATOM     94  B       X   1     -80.895-142.090 -88.403  0.00  0.00           B
ATOM     95  B       X   1     -81.000-137.778 -90.480  0.00  0.00           B
ATOM     96  B       X   1     -82.049-139.470 -81.398  0.00  0.00           B
ATOM     97  Ne      X   1     -82.186-140.538 -82.455  0.00  0.00          NE
ATOM     98  B       X   1     -82.367-140.074 -83.915  0.00  0.00           B
ATOM     99  Ne      X   1     -81.595-139.485 -85.216  0.00  0.00          NE
ATOM    100  Ne      X   1     -80.639-143.554 -87.843  0.00  0.00          NE
ATOM    101  B       X   1     -81.605-140.447 -86.405  0.00  0.00           B
ATOM    102  Ne      X   1     -81.548-140.742 -87.988  0.00  0.00          NE
ATOM    103  B       X   1     -82.210-138.138 -85.746  0.00  0.00           B
ATOM    104  B       X   1     -81.595-143.599 -86.605  0.00  0.00           B
ATOM    105  Ne      X   1     -81.935-143.786 -85.112  0.00  0.00          NE
ATOM    106  B       X   1     -80.940-142.938 -84.216  0.00  0.00           B
ATOM    107  B       X   1     -90.301-133.830-120.934  0.00  0.00           B
ATOM    108  B       X   1     -88.245-132.456-125.764  0.00  0.00           B
ATOM    109  Ne      X   1     -87.168-132.074-124.710  0.00  0.00          NE
ATOM    110  B       X   1     -87.749-131.368-123.429  0.00  0.00           B
ATOM    111  Ne      X   1     -86.741-135.543-121.218  0.00  0.00          NE
ATOM    112  B       X   1     -88.261-135.397-121.014  0.00  0.00           B
ATOM    113  B       X   1     -86.351-137.118-121.492  0.00  0.00           B
ATOM    114  B       X   1     -86.202-131.060-125.446  0.00  0.00           B
ATOM    115  B       X   1     -86.263-134.876-122.517  0.00  0.00           B
ATOM    116  B       X   1     -84.485-131.927-127.094  0.00  0.00           B
ATOM    117  Ne      X   1     -85.602-134.663-123.920  0.00  0.00          NE
ATOM    118  B       X   1     -84.061-134.550-123.740  0.00  0.00           B
ATOM    119  Ne      X   1     -84.882-130.784-126.135  0.00  0.00          NE
ATOM    120  B       X   1     -83.860-130.526-124.980  0.00  0.00           B
ATOM    121  Ne      X   1     -82.998-136.818-120.945  0.00  0.00          NE
ATOM    122  B       X   1     -82.491-135.837-122.116  0.00  0.00           B
ATOM    123  Ne      X   1     -82.595-135.134-123.550  0.00  0.00          NE
ATOM    124  Ne      X   1     -80.689-132.684-123.644  0.00  0.00          NE
ATOM    125  B       X   1     -81.501-134.016-123.717  0.00  0.00           B
ATOM    126  B       X   1     -81.574-131.367-124.112  0.00  0.00           B
ATOM    127  Ne      X   1     -84.338-132.779-128.297  0.00  0.00          NE
ATOM    128  B       X   1     -80.406-132.531-122.074  0.00  0.00           B
ATOM    129  Ne      X   1     -88.232-129.975-122.799  0.00  0.00          NE
ATOM    130  Ne      X   1     -91.328-123.478-121.814  0.00  0.00          NE
ATOM    131  B       X   1     -91.451-129.241-120.981  0.00  0.00           B
ATOM    132  B       X   1     -89.775-123.269-121.839  0.00  0.00           B
ATOM    133  Ne      X   1     -88.584-122.997-127.637  0.00  0.00          NE
ATOM    134  Ne      X   1     -86.694-125.315-123.743  0.00  0.00          NE
ATOM    135  B       X   1     -87.699-124.559-122.824  0.00  0.00           B
ATOM    136  Ne      X   1     -88.058-127.861-125.049  0.00  0.00          NE
ATOM    137  B       X   1     -87.510-126.430-124.527  0.00  0.00           B
ATOM    138  B       X   1     -87.374-128.197-126.343  0.00  0.00           B
ATOM    139  B       X   1     -87.761-128.948-123.962  0.00  0.00           B
ATOM    140  B       X   1     -87.549-129.454-121.438  0.00  0.00           B
ATOM    141  Ne      X   1     -88.230-123.156-122.330  0.00  0.00          NE
ATOM    142  Ne      X   1     -86.251-128.484-127.513  0.00  0.00          NE
ATOM    143  B       X   1     -91.735-126.011-124.832  0.00  0.00           B
ATOM    144  B       X   1     -87.045-122.474-121.628  0.00  0.00           B
ATOM    145  Ne      X   1     -82.512-130.099-124.243  0.00  0.00          NE
ATOM    146  B       X   1     -85.981-124.450-124.794  0.00  0.00           B
ATOM    147  B       X   1     -80.759-123.858-127.986  0.00  0.00           B
ATOM    148  B       X   1     -81.437-122.787-125.694  0.00  0.00           B
ATOM    149  Ne      X   1     -82.749-128.546-121.565  0.00  0.00          NE
ATOM    150  B       X   1     -85.213-129.514-127.002  0.00  0.00           B
ATOM    151  B       X   1     -85.454-127.140-127.753  0.00  0.00           B
ATOM    152  B       X   1     -84.572-124.984-126.812  0.00  0.00           B
ATOM    153  Ne      X   1     -84.230-126.225-127.730  0.00  0.00          NE
ATOM    154  Ne      X   1     -84.816-123.960-125.709  0.00  0.00          NE
ATOM    155  Ne      X   1     -84.854-126.405-121.543  0.00  0.00          NE
ATOM    156  B       X   1     -85.591-125.866-122.774  0.00  0.00           B
ATOM    157  B       X   1     -83.508-127.230-121.842  0.00  0.00           B
ATOM    158  B       X   1     -83.500-123.886-124.806  0.00  0.00           B
ATOM    159  B       X   1     -83.023-127.106-126.906  0.00  0.00           B
ATOM    160  B       X   1     -85.882-127.508-120.915  0.00  0.00           B
ATOM    161  B       X   1     -82.804-129.424-122.834  0.00  0.00           B
ATOM    162  Ne      X   1     -82.069-123.377-124.366  0.00  0.00          NE
ATOM    163  Ne      X   1     -81.741-127.738-126.243  0.00  0.00          NE
ATOM    164  B       X   1     -81.138-124.618-123.857  0.00  0.00           B
ATOM    165  B       X   1     -81.021-126.595-125.373  0.00  0.00           B
ATOM    166  B       X   1     -80.805-128.366-127.291  0.00  0.00           B
ATOM    167  B       X   1     -81.248-128.350-121.163  0.00  0.00           B
ATOM    168  B       X   1     -81.914-128.952-125.177  0.00  0.00           B
ATOM    169  B       X   1     -84.374-125.161-120.535  0.00  0.00           B
ATOM    170  Ne      X   1     -80.804-122.526-127.090  0.00  0.00          NE
ATOM    171  Ne      X   1     -89.642-135.197-120.425  0.00  0.00          NE
ATOM    172  B       X   1     -90.131-135.349-116.373  0.00  0.00           B
ATOM    173  B       X   1     -89.468-135.315-118.866  0.00  0.00           B
ATOM    174  B       X   1     -86.958-137.248-113.280  0.00  0.00           B
ATOM    175  B       X   1     -88.455-132.474-113.381  0.00  0.00           B
ATOM    176  Ne      X   1     -88.985-133.916-113.273  0.00  0.00          NE
ATOM    177  B       X   1     -86.368-130.798-113.526  0.00  0.00           B
ATOM    178  B       X   1     -87.555-136.043-117.128  0.00  0.00           B
ATOM    179  Ne      X   1     -86.579-135.778-113.692  0.00  0.00          NE
ATOM    180  B       X   1     -87.832-134.857-113.800  0.00  0.00           B
ATOM    181  Ne      X   1     -87.957-130.959-113.256  0.00  0.00          NE
ATOM    182  B       X   1     -88.506-130.208-114.631  0.00  0.00           B
ATOM    183  Ne      X   1     -86.051-136.288-116.627  0.00  0.00          NE
ATOM    184  B       X   1     -85.863-134.876-120.050  0.00  0.00           B
ATOM    185  B       X   1     -81.556-132.071-112.517  0.00  0.00           B
ATOM    186  B       X   1     -85.875-135.828-115.145  0.00  0.00           B
ATOM    187  Ne      X   1     -82.835-132.360-118.787  0.00  0.00          NE
ATOM    188  B       X   1     -83.737-131.207-113.862  0.00  0.00           B
ATOM    189  B       X   1     -83.789-136.074-119.783  0.00  0.00           B
ATOM    190  B       X   1     -83.712-131.135-118.678  0.00  0.00           B
ATOM    191  B       X   1     -85.109-135.594-117.658  0.00  0.00           B
ATOM    192  Ne      X   1     -84.610-135.024-118.990  0.00  0.00          NE
ATOM    193  B       X   1     -83.775-133.656-118.847  0.00  0.00           B
ATOM    194  B       X   1     -83.459-133.563-113.349  0.00  0.00           B
ATOM    195  B       X   1     -85.487-134.926-112.811  0.00  0.00           B
ATOM    196  Ne      X   1     -82.617-132.346-113.725  0.00  0.00          NE
ATOM    197  B       X   1     -81.884-132.426-117.502  0.00  0.00           B
ATOM    198  B       X   1     -81.743-132.307-119.938  0.00  0.00           B
ATOM    199  Ne      X   1     -80.880-132.521-116.307  0.00  0.00          NE
ATOM    200  B       X   1     -81.740-132.349-115.009  0.00  0.00           B
ATOM    201  B       X   1     -81.798-137.460-120.211  0.00  0.00           B
ATOM    202  B       X   1     -80.569-136.458-115.652  0.00  0.00           B
ATOM    203  Ne      X   1     -84.958-130.245-113.949  0.00  0.00          NE
ATOM    204  B       X   1     -80.818-137.758-113.460  0.00  0.00           B
ATOM    205  Ne      X   1     -86.739-128.715-120.271  0.00  0.00          NE
ATOM    206  Ne      X   1     -91.586-128.512-119.621  0.00  0.00          NE
ATOM    207  B       X   1     -90.241-128.044-118.972  0.00  0.00           B
ATOM    208  B       X   1     -87.947-125.450-115.624  0.00  0.00           B
ATOM    209  B       X   1     -87.538-127.893-114.882  0.00  0.00           B
ATOM    210  Ne      X   1     -88.301-129.017-115.545  0.00  0.00          NE
ATOM    211  B       X   1     -88.786-128.548-116.915  0.00  0.00           B
ATOM    212  Ne      X   1     -88.265-124.786-117.054  0.00  0.00          NE
ATOM    213  Ne      X   1     -88.917-127.611-118.343  0.00  0.00          NE
ATOM    214  B       X   1     -87.723-128.079-119.232  0.00  0.00           B
ATOM    215  B       X   1     -86.900-124.229-117.585  0.00  0.00           B
ATOM    216  B       X   1     -88.790-126.165-117.903  0.00  0.00           B
ATOM    217  Ne      X   1     -80.767-122.590-113.962  0.00  0.00          NE
ATOM    218  Ne      X   1     -83.940-123.883-119.753  0.00  0.00          NE
ATOM    219  B       X   1     -80.739-123.450-118.073  0.00  0.00           B
ATOM    220  B       X   1     -81.471-126.287-114.672  0.00  0.00           B
ATOM    221  Ne      X   1     -85.388-123.764-117.208  0.00  0.00          NE
ATOM    222  Ne      X   1     -84.241-129.661-118.987  0.00  0.00          NE
ATOM    223  B       X   1     -83.446-129.234-120.299  0.00  0.00           B
ATOM    224  Ne      X   1     -83.992-128.484-116.193  0.00  0.00          NE
ATOM    225  B       X   1     -81.243-123.990-113.507  0.00  0.00           B
ATOM    226  B       X   1     -85.097-124.619-115.881  0.00  0.00           B
ATOM    227  B       X   1     -85.790-129.646-119.478  0.00  0.00           B
ATOM    228  Ne      X   1     -81.188-127.728-115.287  0.00  0.00          NE
ATOM    229  B       X   1     -83.624-125.312-113.836  0.00  0.00           B
ATOM    230  Ne      X   1     -84.835-125.702-114.783  0.00  0.00          NE
ATOM    231  B       X   1     -82.394-123.502-119.954  0.00  0.00           B
ATOM    232  B       X   1     -84.074-128.762-117.718  0.00  0.00           B
ATOM    233  Ne      X   1     -80.863-123.193-119.627  0.00  0.00          NE
ATOM    234  B       X   1     -84.826-129.533-115.399  0.00  0.00           B
ATOM    235  B       X   1     -84.902-122.715-120.210  0.00  0.00           B
ATOM    236  B       X   1     -84.697-129.039-112.911  0.00  0.00           B
ATOM    237  B       X   1     -84.581-127.075-115.610  0.00  0.00           B
ATOM    238  Ne      X   1     -82.033-125.288-113.575  0.00  0.00          NE
ATOM    239  B       X   1     -82.440-128.457-115.696  0.00  0.00           B
ATOM    240  B       X   1     -84.272-124.066-118.228  0.00  0.00           B
ATOM    241  B       X   1     -80.385-128.443-114.187  0.00  0.00           B
ATOM    242  B       X   1     -88.850-134.409-109.214  0.00  0.00           B
ATOM    243  Ne      X   1     -88.805-135.390-110.462  0.00  0.00          NE
ATOM    244  Ne      X   1     -88.323-133.955-107.762  0.00  0.00          NE
ATOM    245  B       X   1     -87.548-135.257-107.241  0.00  0.00           B
ATOM    246  Ne      X   1     -87.232-136.827-107.063  0.00  0.00          NE
ATOM    247  B       X   1     -86.751-137.247-108.537  0.00  0.00           B
ATOM    248  B       X   1     -88.666-137.561-106.766  0.00  0.00           B
ATOM    249  B       X   1     -82.759-136.219-109.193  0.00  0.00           B
ATOM    250  Ne      X   1     -84.198-134.118-112.147  0.00  0.00          NE
ATOM    251  B       X   1     -83.046-131.911-109.128  0.00  0.00           B
ATOM    252  B       X   1     -85.534-131.491-109.073  0.00  0.00           B
ATOM    253  Ne      X   1     -84.282-131.682-110.039  0.00  0.00          NE
ATOM    254  B       X   1     -84.547-132.886-111.087  0.00  0.00           B
ATOM    255  Ne      X   1     -83.323-136.477-110.582  0.00  0.00          NE
ATOM    256  B       X   1     -83.319-135.124-111.360  0.00  0.00           B
ATOM    257  Ne      X   1     -83.165-137.145-105.335  0.00  0.00          NE
ATOM    258  B       X   1     -84.835-136.945-110.440  0.00  0.00           B
ATOM    259  B       X   1     -82.876-136.180-106.545  0.00  0.00           B
ATOM    260  B       X   1     -80.660-132.394-108.444  0.00  0.00           B
ATOM    261  B       X   1     -80.618-135.548-107.772  0.00  0.00           B
ATOM    262  Ne      X   1     -81.056-130.912-105.633  0.00  0.00          NE
ATOM    263  B       X   1     -82.042-131.818-106.478  0.00  0.00           B
ATOM    264  Ne      X   1     -82.140-132.498-107.920  0.00  0.00          NE
ATOM    265  Ne      X   1     -82.288-135.559-107.799  0.00  0.00          NE
ATOM    266  B       X   1     -81.631-137.276-104.805  0.00  0.00           B
ATOM    267  B       X   1     -82.361-137.456-111.325  0.00  0.00           B
ATOM    268  B       X   1     -82.633-133.980-107.829  0.00  0.00           B
ATOM    269  B       X   1     -84.294-130.313-110.826  0.00  0.00           B
ATOM    270  B       X   1     -81.937-129.939-104.780  0.00  0.00           B
ATOM    271  B       X   1     -85.298-123.832-104.580  0.00  0.00           B
ATOM    272  B       X   1     -82.670-128.454-111.506  0.00  0.00           B
ATOM    273  Ne      X   1     -82.545-126.687-108.087  0.00  0.00          NE
ATOM    274  B       X   1     -81.593-127.956-107.651  0.00  0.00           B
ATOM    275  B       X   1     -80.868-123.281-108.793  0.00  0.00           B
ATOM    276  B       X   1     -81.816-125.382-107.706  0.00  0.00           B
ATOM    277  Ne      X   1     -81.885-127.153-111.012  0.00  0.00          NE
ATOM    278  B       X   1     -81.866-126.076-112.211  0.00  0.00           B
ATOM    279  B       X   1     -82.624-126.724-109.648  0.00  0.00           B
ATOM    280  B       X   1     -80.427-127.444-110.570  0.00  0.00           B
ATOM    281  Ne      X   1     -80.493-124.602-108.044  0.00  0.00          NE
ATOM    282  Ne      X   1     -86.100-137.485-100.558  0.00  0.00          NE
ATOM    283  B       X   1     -86.022-131.212-102.401  0.00  0.00           B
ATOM    284  B       X   1     -84.057-136.656-104.165  0.00  0.00           B
ATOM    285  Ne      X   1     -82.933-134.367-101.278  0.00  0.00          NE
ATOM    286  B       X   1     -85.425-136.972-101.878  0.00  0.00           B
ATOM    287  B       X   1     -83.912-134.966-102.336  0.00  0.00           B
ATOM    288  Ne      X   1     -84.934-136.019-103.021  0.00  0.00          NE
ATOM    289  B       X   1     -85.393-136.761 -99.374  0.00  0.00           B
ATOM    290  Ne      X   1     -84.567-135.511 -98.741  0.00  0.00          NE
ATOM    291  B       X   1     -85.710-134.400 -98.352  0.00  0.00           B
ATOM    292  B       X   1     -83.655-135.945 -97.486  0.00  0.00           B
ATOM    293  B       X   1     -83.709-134.838 -99.850  0.00  0.00           B
ATOM    294  B       X   1     -82.787-132.768-101.236  0.00  0.00           B
ATOM    295  B       X   1     -81.392-134.963-101.185  0.00  0.00           B
ATOM    296  B       X   1     -82.141-130.511-102.327  0.00  0.00           B
ATOM    297  Ne      X   1     -82.440-131.246-100.968  0.00  0.00          NE
ATOM    298  B       X   1     -81.232-136.598 -96.680  0.00  0.00           B
ATOM    299  Ne      X   1     -82.801-136.793 -96.455  0.00  0.00          NE
ATOM    300  B       X   1     -80.543-137.310-100.717  0.00  0.00           B
ATOM    301  B       X   1     -80.500-123.942-104.292  0.00  0.00           B
ATOM    302  Ne      X   1     -81.591-123.930-103.164  0.00  0.00          NE
ATOM    303  B       X   1     -81.888-125.448-102.786  0.00  0.00           B
ATOM    304  Ne      X   1     -82.653-129.489-103.518  0.00  0.00          NE
ATOM    305  B       X   1     -81.308-123.046-101.921  0.00  0.00           B
ATOM    306  Ne      X   1     -84.365-122.927-103.716  0.00  0.00          NE
ATOM    307  B       X   1     -81.080-127.254-101.047  0.00  0.00           B
ATOM    308  Ne      X   1     -85.742-129.876-103.182  0.00  0.00          NE
ATOM    309  B       X   1     -82.299-127.989-103.161  0.00  0.00           B
ATOM    310  B       X   1     -84.214-129.670-103.488  0.00  0.00           B
ATOM    311  Ne      X   1     -81.337-126.848-102.523  0.00  0.00          NE
ATOM    312  B       X   1     -82.919-123.300-103.896  0.00  0.00           B
ATOM    313  Ne      X   1     -83.748-136.596 -93.575  0.00  0.00          NE
ATOM    314  B       X   1     -84.177-135.266 -92.879  0.00  0.00           B
ATOM    315  Ne      X   1     -84.615-133.787 -92.803  0.00  0.00          NE
ATOM    316  B       X   1     -83.737-133.050 -93.924  0.00  0.00           B
ATOM    317  B       X   1     -83.131-136.314 -95.004  0.00  0.00           B
ATOM    318  B       X   1     -81.645-133.318 -95.388  0.00  0.00           B
ATOM    319  Ne      X   1     -81.238-137.482 -91.967  0.00  0.00          NE
ATOM    320  B       X   1     -82.715-137.215 -92.541  0.00  0.00           B
ATOM    321  B       X   1     -84.871-137.640 -93.764  0.00  0.00           B
ATOM    322  B       X   1     -80.429-136.106 -92.271  0.00  0.00           B
ATOM    323  B       X   1     -81.640-137.095 -88.052  0.00  0.00           B
ATOM    324  Ne      X   1     -82.625-137.032 -86.844  0.00  0.00          NE
ATOM    325  Ne      X   1     -80.282-137.827-114.988  0.00  0.00          NE
ATOM    326  B       X   1     -75.856-140.747-112.440  0.00  0.00           B
ATOM    327  B       X   1     -78.736-137.947-114.942  0.00  0.00           B
ATOM    328  Ne      X   1     -77.265-140.890-113.118  0.00  0.00          NE
ATOM    329  B       X   1     -79.915-143.486-113.397  0.00  0.00           B
ATOM    330  B       X   1     -77.641-142.322-113.540  0.00  0.00           B
ATOM    331  Ne      X   1     -78.452-143.606-113.976  0.00  0.00          NE
ATOM    332  B       X   1     -77.298-139.841-114.347  0.00  0.00           B
ATOM    333  Ne      X   1     -78.163-144.328-108.825  0.00  0.00          NE
ATOM    334  B       X   1     -78.534-142.898-108.355  0.00  0.00           B
ATOM    335  Ne      X   1     -79.015-139.614-110.866  0.00  0.00          NE
ATOM    336  B       X   1     -79.087-140.681-109.654  0.00  0.00           B
ATOM    337  Ne      X   1     -78.410-141.330-108.397  0.00  0.00          NE
ATOM    338  B       X   1     -79.033-140.637-107.120  0.00  0.00           B
ATOM    339  B       X   1     -78.165-138.440-110.318  0.00  0.00           B
ATOM    340  B       X   1     -78.321-140.377-112.049  0.00  0.00           B
ATOM    341  B       X   1     -74.885-139.543-110.379  0.00  0.00           B
ATOM    342  B       X   1     -80.362-139.067-111.293  0.00  0.00           B
ATOM    343  Ne      X   1     -74.601-139.865-111.966  0.00  0.00          NE
ATOM    344  B       X   1     -80.014-138.046-103.048  0.00  0.00           B
ATOM    345  B       X   1     -79.030-139.399 -97.310  0.00  0.00           B
ATOM    346  Ne      X   1     -77.942-138.252 -97.411  0.00  0.00          NE
ATOM    347  Ne      X   1     -77.230-139.163-100.211  0.00  0.00          NE
ATOM    348  B       X   1     -77.392-140.733-100.052  0.00  0.00           B
ATOM    349  Ne      X   1     -79.947-138.525-101.536  0.00  0.00          NE
ATOM    350  B       X   1     -77.292-138.409 -98.805  0.00  0.00           B
ATOM    351  Ne      X   1     -79.882-140.384 -96.395  0.00  0.00          NE
ATOM    352  B       X   1     -71.557-138.198 -96.759  0.00  0.00           B
ATOM    353  B       X   1     -78.969-140.810 -92.773  0.00  0.00           B
ATOM    354  B       X   1     -78.564-140.741 -90.352  0.00  0.00           B
ATOM    355  Ne      X   1     -79.409-139.443 -93.457  0.00  0.00          NE
ATOM    356  Ne      X   1     -77.163-140.013 -90.166  0.00  0.00          NE
ATOM    357  B       X   1     -76.671-139.206 -91.478  0.00  0.00           B
ATOM    358  B       X   1     -79.786-139.755 -94.952  0.00  0.00           B
ATOM    359  B       X   1     -78.192-138.414 -93.264  0.00  0.00           B
ATOM    360  B       X   1     -77.339-138.910 -89.062  0.00  0.00           B
ATOM    361  Ne      X   1     -76.713-138.235 -92.746  0.00  0.00          NE
ATOM    362  B       X   1     -76.097-141.205 -89.973  0.00  0.00           B
ATOM    363  B       X   1     -75.796-138.711 -93.942  0.00  0.00           B
ATOM    364  B       X   1     -75.385-140.608 -95.713  0.00  0.00           B
ATOM    365  Ne      X   1     -75.499-139.038 -95.491  0.00  0.00          NE
ATOM    366  B       X   1     -76.758-138.521 -96.349  0.00  0.00           B
ATOM    367  B       X   1     -74.005-138.566 -95.831  0.00  0.00           B
ATOM    368  Ne      X   1     -72.510-138.205 -95.519  0.00  0.00          NE
ATOM    369  B       X   1     -72.531-138.749 -89.458  0.00  0.00           B
ATOM    370  B       X   1     -73.742-140.671 -90.688  0.00  0.00           B
ATOM    371  B       X   1     -71.832-139.039 -94.370  0.00  0.00           B
ATOM    372  B       X   1     -71.892-139.560 -91.894  0.00  0.00           B
ATOM    373  Ne      X   1     -72.410-139.919 -90.544  0.00  0.00          NE
ATOM    374  Ne      X   1     -71.015-139.721 -93.279  0.00  0.00          NE
ATOM    375  B       X   1     -70.976-141.303 -93.602  0.00  0.00           B
ATOM    376  B       X   1     -71.317-140.936 -89.889  0.00  0.00           B
ATOM    377  B       X   1     -69.554-139.231 -92.981  0.00  0.00           B
ATOM    378  Ne      X   1     -71.074-141.836 -88.617  0.00  0.00          NE
ATOM    379  Ne      X   1     -78.040-147.285 -83.770  0.00  0.00          NE
ATOM    380  B       X   1     -77.133-146.988 -85.018  0.00  0.00           B
ATOM    381  B       X   1     -79.216-146.136 -83.791  0.00  0.00           B
ATOM    382  B       X   1     -77.446-145.633 -87.216  0.00  0.00           B
ATOM    383  Ne      X   1     -77.928-137.921 -87.933  0.00  0.00          NE
ATOM    384  B       X   1     -80.080-139.239 -84.767  0.00  0.00           B
ATOM    385  Ne      X   1     -77.703-144.153 -87.838  0.00  0.00          NE
ATOM    386  Ne      X   1     -78.782-138.393 -85.076  0.00  0.00          NE
ATOM    387  B       X   1     -77.641-138.991 -84.170  0.00  0.00           B
ATOM    388  B       X   1     -79.112-143.707 -87.477  0.00  0.00           B
ATOM    389  B       X   1     -79.041-142.579 -82.493  0.00  0.00           B
ATOM    390  Ne      X   1     -77.936-141.846 -81.569  0.00  0.00          NE
ATOM    391  B       X   1     -77.372-140.507 -82.127  0.00  0.00           B
ATOM    392  B       X   1     -76.641-143.295 -87.083  0.00  0.00           B
ATOM    393  Ne      X   1     -76.560-139.520 -83.100  0.00  0.00          NE
ATOM    394  B       X   1     -78.486-138.683 -86.649  0.00  0.00           B
ATOM    395  B       X   1     -75.976-138.115 -82.624  0.00  0.00           B
ATOM    396  Ne      X   1     -75.243-143.597 -86.183  0.00  0.00          NE
ATOM    397  B       X   1     -75.480-145.117 -85.772  0.00  0.00           B
ATOM    398  B       X   1     -75.398-140.433 -83.728  0.00  0.00           B
ATOM    399  B       X   1     -74.931-142.612 -85.083  0.00  0.00           B
ATOM    400  B       X   1     -69.599-142.232 -88.292  0.00  0.00           B
ATOM    401  B       X   1     -71.843-141.172 -87.396  0.00  0.00           B
ATOM    402  B       X   1     -77.653-133.508-126.378  0.00  0.00           B
ATOM    403  B       X   1     -79.459-132.775-124.582  0.00  0.00           B
ATOM    404  Ne      X   1     -77.963-132.646-125.060  0.00  0.00          NE
ATOM    405  B       X   1     -77.761-131.111-125.116  0.00  0.00           B
ATOM    406  B       X   1     -76.047-131.798-122.055  0.00  0.00           B
ATOM    407  Ne      X   1     -75.792-130.648-121.130  0.00  0.00          NE
ATOM    408  Ne      X   1     -80.300-132.069-120.604  0.00  0.00          NE
ATOM    409  B       X   1     -80.009-130.505-120.522  0.00  0.00           B
ATOM    410  B       X   1     -79.712-130.659-128.153  0.00  0.00           B
ATOM    411  Ne      X   1     -77.706-129.552-125.284  0.00  0.00          NE
ATOM    412  B       X   1     -78.453-129.113-126.597  0.00  0.00           B
ATOM    413  Ne      X   1     -79.464-129.137-127.776  0.00  0.00          NE
ATOM    414  Ne      X   1     -78.505-127.768-122.847  0.00  0.00          NE
ATOM    415  B       X   1     -78.457-128.834-124.064  0.00  0.00           B
ATOM    416  B       X   1     -78.806-128.447-121.490  0.00  0.00           B
ATOM    417  B       X   1     -78.991-124.925-125.090  0.00  0.00           B
ATOM    418  B       X   1     -79.520-126.645-123.306  0.00  0.00           B
ATOM    419  B       X   1     -76.649-124.952-124.107  0.00  0.00           B
ATOM    420  B       X   1     -76.968-124.860-126.621  0.00  0.00           B
ATOM    421  Ne      X   1     -77.459-124.299-125.247  0.00  0.00          NE
ATOM    422  B       X   1     -77.100-127.047-122.804  0.00  0.00           B
ATOM    423  B       X   1     -77.133-124.817-121.566  0.00  0.00           B
ATOM    424  Ne      X   1     -76.259-125.814-127.640  0.00  0.00          NE
ATOM    425  Ne      X   1     -76.440-125.628-122.643  0.00  0.00          NE
ATOM    426  B       X   1     -76.201-129.146-125.494  0.00  0.00           B
ATOM    427  B       X   1     -77.678-122.757-125.140  0.00  0.00           B
ATOM    428  B       X   1     -75.710-127.173-126.891  0.00  0.00           B
ATOM    429  Ne      X   1     -75.063-128.544-126.337  0.00  0.00          NE
ATOM    430  Ne      X   1     -79.943-128.961-120.498  0.00  0.00          NE
ATOM    431  B       X   1     -74.772-125.709-122.538  0.00  0.00           B
ATOM    432  B       X   1     -77.289-122.587-120.573  0.00  0.00           B
ATOM    433  Ne      X   1     -80.180-125.733-124.410  0.00  0.00          NE
ATOM    434  B       X   1     -74.914-125.184-128.215  0.00  0.00           B
ATOM    435  B       X   1     -74.466-129.442-127.476  0.00  0.00           B
ATOM    436  Ne      X   1     -72.104-122.704-123.654  0.00  0.00          NE
ATOM    437  B       X   1     -72.432-125.951-121.661  0.00  0.00           B
ATOM    438  B       X   1     -73.045-126.205-126.760  0.00  0.00           B
ATOM    439  B       X   1     -72.795-126.271-124.193  0.00  0.00           B
ATOM    440  Ne      X   1     -73.306-125.521-122.948  0.00  0.00          NE
ATOM    441  B       X   1     -72.986-123.910-123.239  0.00  0.00           B
ATOM    442  Ne      X   1     -73.491-125.837-128.308  0.00  0.00          NE
ATOM    443  B       X   1     -80.285-133.928-116.420  0.00  0.00           B
ATOM    444  B       X   1     -79.571-137.482-118.909  0.00  0.00           B
ATOM    445  B       X   1     -79.049-132.904-119.982  0.00  0.00           B
ATOM    446  B       X   1     -79.306-133.026-113.147  0.00  0.00           B
ATOM    447  Ne      X   1     -77.814-133.921-120.030  0.00  0.00          NE
ATOM    448  B       X   1     -78.253-135.327-119.620  0.00  0.00           B
ATOM    449  Ne      X   1     -78.379-136.519-118.672  0.00  0.00          NE
ATOM    450  B       X   1     -78.697-135.815-117.227  0.00  0.00           B
ATOM    451  B       X   1     -78.770-134.939-114.725  0.00  0.00           B
ATOM    452  Ne      X   1     -79.624-135.260-116.036  0.00  0.00          NE
ATOM    453  B       X   1     -77.108-133.091-114.298  0.00  0.00           B
ATOM    454  Ne      X   1     -78.205-134.043-113.604  0.00  0.00          NE
ATOM    455  B       X   1     -79.792-131.374-116.287  0.00  0.00           B
ATOM    456  B       X   1     -77.161-131.502-116.254  0.00  0.00           B
ATOM    457  Ne      X   1     -76.250-132.601-115.526  0.00  0.00          NE
ATOM    458  Ne      X   1     -78.371-130.614-116.216  0.00  0.00          NE
ATOM    459  B       X   1     -74.923-131.916-115.004  0.00  0.00           B
ATOM    460  B       X   1     -79.566-130.444-112.499  0.00  0.00           B
ATOM    461  B       X   1     -74.562-131.995-117.987  0.00  0.00           B
ATOM    462  B       X   1     -80.255-127.665-116.615  0.00  0.00           B
ATOM    463  Ne      X   1     -77.861-124.035-120.359  0.00  0.00          NE
ATOM    464  B       X   1     -76.878-129.991-120.283  0.00  0.00           B
ATOM    465  B       X   1     -80.210-122.720-115.519  0.00  0.00           B
ATOM    466  B       X   1     -78.386-129.850-114.719  0.00  0.00           B
ATOM    467  B       X   1     -79.555-123.865-120.324  0.00  0.00           B
ATOM    468  Ne      X   1     -79.364-129.433-113.606  0.00  0.00          NE
ATOM    469  Ne      X   1     -79.639-123.029-116.928  0.00  0.00          NE
ATOM    470  B       X   1     -78.393-129.333-117.062  0.00  0.00           B
ATOM    471  B       X   1     -78.721-124.260-116.889  0.00  0.00           B
ATOM    472  Ne      X   1     -77.659-125.231-117.476  0.00  0.00          NE
ATOM    473  Ne      X   1     -79.099-128.016-117.677  0.00  0.00          NE
ATOM    474  B       X   1     -78.224-126.678-117.683  0.00  0.00           B
ATOM    475  B       X   1     -79.726-128.424-119.060  0.00  0.00           B
ATOM    476  B       X   1     -77.509-124.591-118.976  0.00  0.00           B
ATOM    477  B       X   1     -76.317-125.185-116.667  0.00  0.00           B
ATOM    478  Ne      X   1     -75.039-124.535-116.045  0.00  0.00          NE
ATOM    479  B       X   1     -75.393-123.662-114.714  0.00  0.00           B
ATOM    480  B       X   1     -73.093-122.655-119.042  0.00  0.00           B
ATOM    481  Ne      X   1     -71.549-123.143-119.079  0.00  0.00          NE
ATOM    482  B       X   1     -70.655-123.802-115.058  0.00  0.00           B
ATOM    483  B       X   1     -74.606-123.493-117.221  0.00  0.00           B
ATOM    484  B       X   1     -71.898-125.863-114.258  0.00  0.00           B
ATOM    485  Ne      X   1     -73.039-126.681-114.920  0.00  0.00          NE
ATOM    486  B       X   1     -71.388-123.977-112.586  0.00  0.00           B
ATOM    487  Ne      X   1     -79.323-132.622-109.304  0.00  0.00          NE
ATOM    488  B       X   1     -79.733-132.328-110.769  0.00  0.00           B
ATOM    489  B       X   1     -78.822-134.113-109.033  0.00  0.00           B
ATOM    490  Ne      X   1     -79.111-135.295-107.994  0.00  0.00          NE
ATOM    491  B       X   1     -78.343-136.567-108.464  0.00  0.00           B
ATOM    492  B       X   1     -78.186-131.516-108.992  0.00  0.00           B
ATOM    493  Ne      X   1     -76.767-130.818-109.156  0.00  0.00          NE
ATOM    494  B       X   1     -78.560-134.747-106.677  0.00  0.00           B
ATOM    495  Ne      X   1     -78.237-134.988-105.159  0.00  0.00          NE
ATOM    496  B       X   1     -80.010-131.631-104.755  0.00  0.00           B
ATOM    497  B       X   1     -76.039-130.521-107.865  0.00  0.00           B
ATOM    498  B       X   1     -79.259-136.176-104.761  0.00  0.00           B
ATOM    499  Ne      X   1     -80.055-131.954-112.206  0.00  0.00          NE
ATOM    500  B       X   1     -77.643-130.809-104.515  0.00  0.00           B
ATOM    501  Ne      X   1     -80.156-137.590-104.543  0.00  0.00          NE
ATOM    502  B       X   1     -77.497-134.751-112.411  0.00  0.00           B
ATOM    503  B       X   1     -74.668-132.102-112.424  0.00  0.00           B
ATOM    504  B       X   1     -78.242-123.030-105.082  0.00  0.00           B
ATOM    505  B       X   1     -76.713-129.453-110.043  0.00  0.00           B
ATOM    506  B       X   1     -79.173-128.120-108.400  0.00  0.00           B
ATOM    507  Ne      X   1     -79.199-127.062-109.649  0.00  0.00          NE
ATOM    508  B       X   1     -79.658-124.282-106.821  0.00  0.00           B
ATOM    509  B       X   1     -79.631-125.624-109.007  0.00  0.00           B
ATOM    510  B       X   1     -77.854-127.180-110.396  0.00  0.00           B
ATOM    511  B       X   1     -79.706-127.544-105.906  0.00  0.00           B
ATOM    512  Ne      X   1     -76.406-127.957-110.563  0.00  0.00          NE
ATOM    513  Ne      X   1     -79.277-124.155-105.269  0.00  0.00          NE
ATOM    514  B       X   1     -78.606-125.545-104.926  0.00  0.00           B
ATOM    515  Ne      X   1     -78.967-127.006-104.618  0.00  0.00          NE
ATOM    516  Ne      X   1     -76.724-122.935-104.717  0.00  0.00          NE
ATOM    517  B       X   1     -76.036-124.016-105.702  0.00  0.00           B
ATOM    518  B       X   1     -76.060-129.179-105.655  0.00  0.00           B
ATOM    519  B       X   1     -75.683-128.066-112.018  0.00  0.00           B
ATOM    520  B       X   1     -75.134-123.273-107.915  0.00  0.00           B
ATOM    521  B       X   1     -75.404-127.315-109.605  0.00  0.00           B
ATOM    522  B       X   1     -75.272-125.808-107.430  0.00  0.00           B
ATOM    523  Ne      X   1     -75.185-129.595-106.802  0.00  0.00          NE
ATOM    524  Ne      X   1     -75.065-124.381-106.812  0.00  0.00          NE
ATOM    525  Ne      X   1     -80.105-128.432-107.146  0.00  0.00          NE
ATOM    526  B       X   1     -80.266-129.883-106.609  0.00  0.00           B
ATOM    527  B       X   1     -71.738-122.760-105.733  0.00  0.00           B
ATOM    528  Ne      X   1     -74.502-126.970-108.317  0.00  0.00          NE
ATOM    529  B       X   1     -74.521-128.302-107.526  0.00  0.00           B
ATOM    530  B       X   1     -70.178-122.714-110.645  0.00  0.00           B
ATOM    531  B       X   1     -71.743-129.346-105.820  0.00  0.00           B
ATOM    532  B       X   1     -70.570-126.562-109.215  0.00  0.00           B
ATOM    533  B       X   1     -71.919-124.536-110.095  0.00  0.00           B
ATOM    534  B       X   1     -73.118-126.462-108.738  0.00  0.00           B
ATOM    535  B       X   1     -73.576-124.417-106.230  0.00  0.00           B
ATOM    536  B       X   1     -71.546-124.710-107.611  0.00  0.00           B
ATOM    537  Ne      X   1     -72.044-124.254-106.199  0.00  0.00          NE
ATOM    538  Ne      X   1     -71.733-125.582-108.908  0.00  0.00          NE
ATOM    539  Ne      X   1     -71.579-123.339-111.149  0.00  0.00          NE
ATOM    540  B       X   1     -71.364-125.241-105.161  0.00  0.00           B
ATOM    541  B       X   1     -68.939-126.469-111.216  0.00  0.00           B
ATOM    542  B       X   1     -78.219-133.552-104.395  0.00  0.00           B
ATOM    543  B       X   1     -80.302-135.477 -98.755  0.00  0.00           B
ATOM    544  Ne      X   1     -78.645-131.985-104.030  0.00  0.00          NE
ATOM    545  B       X   1     -76.202-135.168 -96.664  0.00  0.00           B
ATOM    546  B       X   1     -78.746-136.884 -97.344  0.00  0.00           B
ATOM    547  B       X   1     -77.123-135.110 -99.099  0.00  0.00           B
ATOM    548  Ne      X   1     -77.775-131.566-101.039  0.00  0.00          NE
ATOM    549  Ne      X   1     -77.562-134.601-100.543  0.00  0.00          NE
ATOM    550  B       X   1     -77.738-133.025-100.455  0.00  0.00           B
ATOM    551  B       X   1     -78.484-131.770-102.509  0.00  0.00           B
ATOM    552  Ne      X   1     -79.947-135.862 -97.253  0.00  0.00          NE
ATOM    553  B       X   1     -76.290-131.034-101.251  0.00  0.00           B
ATOM    554  Ne      X   1     -76.030-134.739 -98.127  0.00  0.00          NE
ATOM    555  B       X   1     -76.030-133.168 -98.118  0.00  0.00           B
ATOM    556  Ne      X   1     -80.254-135.671-100.391  0.00  0.00          NE
ATOM    557  B       X   1     -74.582-135.164 -98.759  0.00  0.00           B
ATOM    558  B       X   1     -73.985-136.924-100.480  0.00  0.00           B
ATOM    559  B       X   1     -77.861-128.120-104.305  0.00  0.00           B
ATOM    560  Ne      X   1     -76.893-129.372-104.363  0.00  0.00          NE
ATOM    561  B       X   1     -79.994-127.043-103.401  0.00  0.00           B
ATOM    562  B       X   1     -78.055-124.260-101.360  0.00  0.00           B
ATOM    563  Ne      X   1     -76.830-123.470-101.756  0.00  0.00          NE
ATOM    564  B       X   1     -76.534-123.441-103.277  0.00  0.00           B
ATOM    565  B       X   1     -76.039-129.393-103.050  0.00  0.00           B
ATOM    566  Ne      X   1     -75.357-129.796-101.686  0.00  0.00          NE
ATOM    567  B       X   1     -75.496-124.144-101.093  0.00  0.00           B
ATOM    568  Ne      X   1     -71.894-126.118-101.303  0.00  0.00          NE
ATOM    569  B       X   1     -73.158-125.180-100.988  0.00  0.00           B
ATOM    570  B       X   1     -68.996-125.292-104.016  0.00  0.00           B
ATOM    571  Ne      X   1     -72.216-129.229-101.844  0.00  0.00          NE
ATOM    572  B       X   1     -71.204-125.808-102.641  0.00  0.00           B
ATOM    573  B       X   1     -73.763-129.848-101.811  0.00  0.00           B
ATOM    574  B       X   1     -72.366-127.659-101.479  0.00  0.00           B
ATOM    575  Ne      X   1     -70.466-125.930-104.082  0.00  0.00          NE
ATOM    576  B       X   1     -76.454-136.716 -92.404  0.00  0.00           B
ATOM    577  B       X   1     -75.927-132.933 -95.616  0.00  0.00           B
ATOM    578  Ne      X   1     -75.671-134.465 -95.277  0.00  0.00          NE
ATOM    579  Ne      X   1     -80.124-133.591 -95.200  0.00  0.00          NE
ATOM    580  B       X   1     -79.203-137.432 -88.682  0.00  0.00           B
ATOM    581  B       X   1     -79.640-134.723 -96.199  0.00  0.00           B
ATOM    582  Ne      X   1     -69.895-136.076 -90.766  0.00  0.00          NE
ATOM    583  Ne      X   1     -71.882-134.076 -92.121  0.00  0.00          NE
ATOM    584  Ne      X   1     -72.697-135.139 -94.665  0.00  0.00          NE
ATOM    585  B       X   1     -72.565-135.080 -93.163  0.00  0.00           B
ATOM    586  B       X   1     -74.155-134.722 -95.152  0.00  0.00           B
ATOM    587  B       X   1     -71.069-136.855 -89.986  0.00  0.00           B
ATOM    588  B       X   1     -72.537-136.664 -95.087  0.00  0.00           B
ATOM    589  B       X   1     -71.560-134.227 -95.328  0.00  0.00           B
ATOM    590  B       X   1     -69.114-137.112 -91.688  0.00  0.00           B
ATOM    591  B       X   1     -79.040-136.901 -84.766  0.00  0.00           B
ATOM    592  B       X   1     -78.949-134.312 -84.591  0.00  0.00           B
ATOM    593  B       X   1     -79.239-135.945 -82.501  0.00  0.00           B
ATOM    594  Ne      X   1     -79.581-135.617 -83.999  0.00  0.00          NE
ATOM    595  Ne      X   1     -78.030-133.391 -85.518  0.00  0.00          NE
ATOM    596  B       X   1     -76.956-136.849 -87.252  0.00  0.00           B
ATOM    597  Ne      X   1     -79.594-136.269 -81.078  0.00  0.00          NE
ATOM    598  B       X   1     -76.151-136.187 -84.773  0.00  0.00           B
ATOM    599  Ne      X   1     -75.624-136.686 -83.203  0.00  0.00          NE
ATOM    600  B       X   1    -154.696-122.973  -8.459  0.00  0.00           B
ATOM    601  Ne      X   1    -153.473-123.489  -9.281  0.00  0.00          NE
ATOM    602  B       X   1    -152.168-123.138  -8.518  0.00  0.00           B
ATOM    603  B       X   1    -160.626-122.936  -1.048  0.00  0.00           B
ATOM    604  Ne      X   1    -155.449-122.598  -4.983  0.00  0.00          NE
ATOM    605  Ne      X   1    -150.905-123.035  -4.618  0.00  0.00          NE
ATOM    606  Ne      X   1    -150.945-123.644  -7.551  0.00  0.00          NE
ATOM    607  B       X   1    -151.310-123.510  -6.087  0.00  0.00           B
ATOM    608  B       X   1    -149.792-122.746  -7.943  0.00  0.00           B
ATOM    609  B       X   1    -149.344-123.037  -4.620  0.00  0.00           B
ATOM    610  B       X   1    -148.270-122.591  -9.962  0.00  0.00           B
ATOM    611  B       X   1    -143.531-125.354  -1.966  0.00  0.00           B
ATOM    612  Ne      X   1    -147.755-122.871  -4.683  0.00  0.00          NE
ATOM    613  B       X   1    -147.226-126.202  -3.876  0.00  0.00           B
ATOM    614  Ne      X   1    -147.250-126.821  -2.381  0.00  0.00          NE
ATOM    615  B       X   1    -145.797-126.377  -1.791  0.00  0.00           B
ATOM    616  B       X   1    -147.293-122.625  -3.202  0.00  0.00           B
ATOM    617  Ne      X   1    -142.777-125.976  -3.186  0.00  0.00          NE
ATOM    618  B       X   1    -127.291-153.168 -46.615  0.00  0.00           B
ATOM    619  Ne      X   1    -126.800-153.629 -45.150  0.00  0.00          NE
ATOM    620  B       X   1    -127.760-154.787 -44.781  0.00  0.00           B
ATOM    621  Ne      X   1    -128.352-156.215 -45.133  0.00  0.00          NE
ATOM    622  Ne      X   1    -128.219-153.086 -33.225  0.00  0.00          NE
ATOM    623  Ne      X   1    -126.668-155.412 -34.738  0.00  0.00          NE
ATOM    624  B       X   1    -126.413-155.130 -36.295  0.00  0.00           B
ATOM    625  B       X   1    -126.479-153.815 -38.712  0.00  0.00           B
ATOM    626  Ne      X   1    -126.290-155.317 -37.919  0.00  0.00          NE
ATOM    627  B       X   1    -128.738-153.104 -25.372  0.00  0.00           B
ATOM    628  Ne      X   1    -132.200-137.855 -60.822  0.00  0.00          NE
ATOM    629  B       X   1    -132.654-137.849 -56.712  0.00  0.00           B
ATOM    630  B       X   1    -131.904-139.374 -61.264  0.00  0.00           B
ATOM    631  Ne      X   1    -131.766-140.793 -61.903  0.00  0.00          NE
ATOM    632  Ne      X   1    -131.911-137.919 -55.387  0.00  0.00          NE
ATOM    633  Ne      X   1    -129.957-141.318 -52.371  0.00  0.00          NE
ATOM    634  B       X   1    -126.801-138.532 -49.108  0.00  0.00           B
ATOM    635  B       X   1    -129.333-138.275 -49.449  0.00  0.00           B
ATOM    636  Ne      X   1    -130.476-139.162 -50.112  0.00  0.00          NE
ATOM    637  B       X   1    -131.109-140.302 -49.117  0.00  0.00           B
ATOM    638  B       X   1    -131.631-138.146 -50.496  0.00  0.00           B
ATOM    639  Ne      X   1    -132.572-146.805 -46.719  0.00  0.00          NE
ATOM    640  B       X   1    -135.612-147.082 -42.912  0.00  0.00           B
ATOM    641  B       X   1    -133.278-146.094 -42.614  0.00  0.00           B
ATOM    642  Ne      X   1    -134.834-145.754 -42.863  0.00  0.00          NE
ATOM    643  B       X   1    -131.894-146.378 -48.126  0.00  0.00           B
ATOM    644  B       X   1    -131.573-147.080 -45.553  0.00  0.00           B
ATOM    645  B       X   1    -131.555-146.179 -40.724  0.00  0.00           B
ATOM    646  B       X   1    -130.848-146.419 -43.225  0.00  0.00           B
ATOM    647  B       X   1    -130.647-149.913 -47.400  0.00  0.00           B
ATOM    648  B       X   1    -130.164-152.667 -41.688  0.00  0.00           B
ATOM    649  B       X   1    -129.202-147.659 -47.566  0.00  0.00           B
ATOM    650  Ne      X   1    -130.327-147.148 -44.553  0.00  0.00          NE
ATOM    651  B       X   1    -129.687-148.510 -44.102  0.00  0.00           B
ATOM    652  B       X   1    -127.309-149.804 -44.042  0.00  0.00           B
ATOM    653  Ne      X   1    -128.546-149.235 -43.148  0.00  0.00          NE
ATOM    654  B       X   1    -128.147-148.097 -42.189  0.00  0.00           B
ATOM    655  Ne      X   1    -129.129-151.621 -41.157  0.00  0.00          NE
ATOM    656  B       X   1    -128.860-150.543 -42.317  0.00  0.00           B
ATOM    657  Ne      X   1    -127.110-147.683 -41.101  0.00  0.00          NE
ATOM    658  B       X   1    -129.277-146.401 -45.398  0.00  0.00           B
ATOM    659  B       X   1    -127.125-146.472 -46.937  0.00  0.00           B
ATOM    660  Ne      X   1    -128.679-146.272 -46.884  0.00  0.00          NE
ATOM    661  B       X   1    -126.846-152.317 -44.322  0.00  0.00           B
ATOM    662  B       X   1    -127.884-152.327 -40.525  0.00  0.00           B
ATOM    663  Ne      X   1    -131.818-145.702 -42.206  0.00  0.00          NE
ATOM    664  Ne      X   1    -129.709-148.976 -48.108  0.00  0.00          NE
ATOM    665  B       X   1    -127.524-146.354 -40.230  0.00  0.00           B
ATOM    666  B       X   1    -126.822-148.927 -40.197  0.00  0.00           B
ATOM    667  B       X   1    -126.687-151.231 -48.102  0.00  0.00           B
ATOM    668  Ne      X   1    -127.397-152.679 -48.148  0.00  0.00          NE
ATOM    669  Ne      X   1    -134.576-142.427 -47.956  0.00  0.00          NE
ATOM    670  B       X   1    -134.894-144.921 -44.278  0.00  0.00           B
ATOM    671  B       X   1    -132.894-139.371 -45.156  0.00  0.00           B
ATOM    672  B       X   1    -134.590-143.262 -46.630  0.00  0.00           B
ATOM    673  B       X   1    -134.434-139.680 -41.769  0.00  0.00           B
ATOM    674  Ne      X   1    -134.077-141.096 -41.339  0.00  0.00          NE
ATOM    675  B       X   1    -135.349-144.711 -41.825  0.00  0.00           B
ATOM    676  B       X   1    -135.200-142.128 -41.597  0.00  0.00           B
ATOM    677  B       X   1    -132.757-141.715 -42.045  0.00  0.00           B
ATOM    678  B       X   1    -134.712-138.236 -43.806  0.00  0.00           B
ATOM    679  Ne      X   1    -133.685-137.955 -44.980  0.00  0.00          NE
ATOM    680  B       X   1    -132.068-142.003 -44.374  0.00  0.00           B
ATOM    681  B       X   1    -131.837-144.067 -42.563  0.00  0.00           B
ATOM    682  Ne      X   1    -131.804-140.569 -45.071  0.00  0.00          NE
ATOM    683  Ne      X   1    -131.720-142.490 -42.823  0.00  0.00          NE
ATOM    684  B       X   1    -131.468-140.783 -46.603  0.00  0.00           B
ATOM    685  B       X   1    -130.541-140.011 -44.291  0.00  0.00           B
ATOM    686  B       X   1    -128.386-138.620 -44.744  0.00  0.00           B
ATOM    687  Ne      X   1    -129.327-139.173 -43.631  0.00  0.00          NE
ATOM    688  B       X   1    -130.199-142.121 -42.546  0.00  0.00           B
ATOM    689  B       X   1    -127.756-142.773 -42.173  0.00  0.00           B
ATOM    690  Ne      X   1    -128.866-141.597 -42.030  0.00  0.00          NE
ATOM    691  B       X   1    -128.464-140.297 -42.845  0.00  0.00           B
ATOM    692  B       X   1    -129.155-144.936 -47.555  0.00  0.00           B
ATOM    693  B       X   1    -128.925-141.186 -40.497  0.00  0.00           B
ATOM    694  B       X   1    -129.963-138.089 -42.658  0.00  0.00           B
ATOM    695  Ne      X   1    -131.562-141.376 -48.091  0.00  0.00          NE
ATOM    696  Ne      X   1    -127.423-137.942 -45.745  0.00  0.00          NE
ATOM    697  Ne      X   1    -126.317-143.337 -42.051  0.00  0.00          NE
ATOM    698  B       X   1    -130.546-142.584 -48.121  0.00  0.00           B
ATOM    699  B       X   1    -132.414-151.006 -39.783  0.00  0.00           B
ATOM    700  Ne      X   1    -135.336-146.295 -37.199  0.00  0.00          NE
ATOM    701  Ne      X   1    -132.369-147.142 -36.759  0.00  0.00          NE
ATOM    702  B       X   1    -133.944-146.785 -36.765  0.00  0.00           B
ATOM    703  B       X   1    -132.043-147.087 -38.262  0.00  0.00           B
ATOM    704  B       X   1    -126.463-147.746 -35.579  0.00  0.00           B
ATOM    705  B       X   1    -129.876-150.867 -40.032  0.00  0.00           B
ATOM    706  B       X   1    -131.963-148.528 -36.149  0.00  0.00           B
ATOM    707  B       X   1    -131.236-148.675 -40.116  0.00  0.00           B
ATOM    708  B       X   1    -131.625-146.015 -35.990  0.00  0.00           B
ATOM    709  Ne      X   1    -131.143-147.181 -39.602  0.00  0.00          NE
ATOM    710  Ne      X   1    -131.272-149.944 -36.445  0.00  0.00          NE
ATOM    711  Ne      X   1    -131.138-150.198 -39.482  0.00  0.00          NE
ATOM    712  B       X   1    -130.998-149.986 -37.970  0.00  0.00           B
ATOM    713  B       X   1    -130.086-150.116 -33.204  0.00  0.00           B
ATOM    714  B       X   1    -129.721-146.779 -39.068  0.00  0.00           B
ATOM    715  B       X   1    -129.843-150.138 -35.737  0.00  0.00           B
ATOM    716  Ne      X   1    -129.021-150.371 -34.397  0.00  0.00          NE
ATOM    717  B       X   1    -127.970-149.202 -34.134  0.00  0.00           B
ATOM    718  B       X   1    -127.921-146.596 -33.839  0.00  0.00           B
ATOM    719  B       X   1    -128.496-151.856 -34.111  0.00  0.00           B
ATOM    720  B       X   1    -127.342-146.834 -37.784  0.00  0.00           B
ATOM    721  Ne      X   1    -127.056-147.882 -34.158  0.00  0.00          NE
ATOM    722  Ne      X   1    -128.237-146.071 -38.865  0.00  0.00          NE
ATOM    723  Ne      X   1    -126.509-152.534 -39.681  0.00  0.00          NE
ATOM    724  B       X   1    -133.610-140.995 -39.801  0.00  0.00           B
ATOM    725  B       X   1    -135.410-144.765 -37.738  0.00  0.00           B
ATOM    726  B       X   1    -134.384-143.490 -33.047  0.00  0.00           B
ATOM    727  B       X   1    -134.748-140.146 -36.032  0.00  0.00           B
ATOM    728  Ne      X   1    -133.254-143.002 -34.072  0.00  0.00          NE
ATOM    729  Ne      X   1    -134.233-141.541 -36.649  0.00  0.00          NE
ATOM    730  Ne      X   1    -132.471-140.545 -38.784  0.00  0.00          NE
ATOM    731  B       X   1    -134.005-142.466 -35.417  0.00  0.00           B
ATOM    732  B       X   1    -132.492-138.984 -38.700  0.00  0.00           B
ATOM    733  B       X   1    -135.276-142.173 -37.696  0.00  0.00           B
ATOM    734  B       X   1    -132.893-141.162 -37.392  0.00  0.00           B
ATOM    735  Ne      X   1    -135.155-138.927 -35.023  0.00  0.00          NE
ATOM    736  B       X   1    -132.579-141.701 -33.379  0.00  0.00           B
ATOM    737  B       X   1    -132.074-143.834 -34.690  0.00  0.00           B
ATOM    738  Ne      X   1    -132.494-137.767 -33.745  0.00  0.00          NE
ATOM    739  B       X   1    -127.549-144.049 -33.962  0.00  0.00           B
ATOM    740  Ne      X   1    -128.492-145.175 -33.462  0.00  0.00          NE
ATOM    741  B       X   1    -127.633-143.276 -36.351  0.00  0.00           B
ATOM    742  B       X   1    -130.209-140.999 -34.024  0.00  0.00           B
ATOM    743  B       X   1    -129.014-139.557 -38.486  0.00  0.00           B
ATOM    744  B       X   1    -127.475-137.851 -37.218  0.00  0.00           B
ATOM    745  B       X   1    -131.882-139.184 -33.466  0.00  0.00           B
ATOM    746  B       X   1    -128.953-142.118 -38.206  0.00  0.00           B
ATOM    747  B       X   1    -128.603-139.119 -33.522  0.00  0.00           B
ATOM    748  B       X   1    -130.101-143.932 -36.575  0.00  0.00           B
ATOM    749  B       X   1    -127.796-141.506 -34.448  0.00  0.00           B
ATOM    750  Ne      X   1    -128.776-143.517 -37.379  0.00  0.00          NE
ATOM    751  Ne      X   1    -127.433-138.384 -32.806  0.00  0.00          NE
ATOM    752  Ne      X   1    -128.879-140.359 -34.499  0.00  0.00          NE
ATOM    753  B       X   1    -128.517-144.679 -38.342  0.00  0.00           B
ATOM    754  Ne      X   1    -129.427-140.965 -39.041  0.00  0.00          NE
ATOM    755  Ne      X   1    -131.481-140.604 -33.140  0.00  0.00          NE
ATOM    756  B       X   1    -131.018-141.022 -39.080  0.00  0.00           B
ATOM    757  Ne      X   1    -127.065-142.887 -34.929  0.00  0.00          NE
ATOM    758  B       X   1    -129.907-145.090 -34.285  0.00  0.00           B
ATOM    759  Ne      X   1    -130.977-144.680 -35.376  0.00  0.00          NE
ATOM    760  Ne      X   1    -128.791-138.644 -37.197  0.00  0.00          NE
ATOM    761  B       X   1    -128.808-139.694 -35.941  0.00  0.00           B
ATOM    762  Ne      X   1    -132.528-148.752 -25.633  0.00  0.00          NE
ATOM    763  Ne      X   1    -133.400-147.584 -28.335  0.00  0.00          NE
ATOM    764  B       X   1    -134.642-147.824 -29.255  0.00  0.00           B
ATOM    765  B       X   1    -133.343-146.783 -31.259  0.00  0.00           B
ATOM    766  Ne      X   1    -134.782-147.349 -30.868  0.00  0.00          NE
ATOM    767  B       X   1    -133.576-146.002 -27.842  0.00  0.00           B
ATOM    768  B       X   1    -134.978-148.652 -31.662  0.00  0.00           B
ATOM    769  B       X   1    -132.133-147.664 -29.258  0.00  0.00           B
ATOM    770  B       X   1    -135.383-145.546 -26.127  0.00  0.00           B
ATOM    771  Ne      X   1    -135.741-149.947 -32.119  0.00  0.00          NE
ATOM    772  B       X   1    -127.501-152.611 -31.879  0.00  0.00           B
ATOM    773  Ne      X   1    -131.895-147.285 -30.825  0.00  0.00          NE
ATOM    774  B       X   1    -131.576-149.990 -26.084  0.00  0.00           B
ATOM    775  B       X   1    -131.685-147.481 -25.181  0.00  0.00           B
ATOM    776  B       X   1    -131.536-148.547 -31.657  0.00  0.00           B
ATOM    777  Ne      X   1    -131.022-149.993 -31.930  0.00  0.00          NE
ATOM    778  B       X   1    -130.847-146.160 -30.783  0.00  0.00           B
ATOM    779  Ne      X   1    -130.814-146.384 -24.442  0.00  0.00          NE
ATOM    780  B       X   1    -130.190-150.372 -30.602  0.00  0.00           B
ATOM    781  Ne      X   1    -129.387-150.553 -29.303  0.00  0.00          NE
ATOM    782  Ne      X   1    -126.885-152.273 -30.473  0.00  0.00          NE
ATOM    783  Ne      X   1    -127.622-147.833 -29.276  0.00  0.00          NE
ATOM    784  B       X   1    -128.447-146.761 -30.123  0.00  0.00           B
ATOM    785  B       X   1    -128.227-151.748 -29.526  0.00  0.00           B
ATOM    786  B       X   1    -128.554-149.135 -28.988  0.00  0.00           B
ATOM    787  B       X   1    -126.931-146.630 -28.226  0.00  0.00           B
ATOM    788  B       X   1    -129.277-146.500 -24.291  0.00  0.00           B
ATOM    789  B       X   1    -126.318-148.524 -29.766  0.00  0.00           B
ATOM    790  Ne      X   1    -129.443-145.603 -30.538  0.00  0.00          NE
ATOM    791  Ne      X   1    -134.249-144.858 -26.961  0.00  0.00          NE
ATOM    792  B       X   1    -133.215-144.220 -26.060  0.00  0.00           B
ATOM    793  B       X   1    -134.878-143.769 -27.977  0.00  0.00           B
ATOM    794  B       X   1    -135.599-143.212 -30.465  0.00  0.00           B
ATOM    795  Ne      X   1    -132.214-140.882 -24.965  0.00  0.00          NE
ATOM    796  Ne      X   1    -135.690-143.218 -32.092  0.00  0.00          NE
ATOM    797  B       X   1    -126.455-143.942 -28.505  0.00  0.00           B
ATOM    798  Ne      X   1    -131.872-137.989 -28.560  0.00  0.00          NE
ATOM    799  B       X   1    -128.851-145.057 -31.952  0.00  0.00           B
ATOM    800  B       X   1    -126.680-141.738 -27.280  0.00  0.00           B
ATOM    801  Ne      X   1    -131.748-143.799 -26.018  0.00  0.00          NE
ATOM    802  B       X   1    -131.727-142.351 -25.404  0.00  0.00           B
ATOM    803  B       X   1    -131.203-139.349 -29.178  0.00  0.00           B
ATOM    804  B       X   1    -131.199-143.613 -27.531  0.00  0.00           B
ATOM    805  B       X   1    -130.992-144.956 -25.171  0.00  0.00           B
ATOM    806  B       X   1    -131.078-140.601 -31.598  0.00  0.00           B
ATOM    807  B       X   1    -130.975-139.932 -25.072  0.00  0.00           B
ATOM    808  B       X   1    -130.621-141.923 -29.476  0.00  0.00           B
ATOM    809  Ne      X   1    -130.556-140.440 -30.103  0.00  0.00          NE
ATOM    810  Ne      X   1    -130.160-143.146 -28.607  0.00  0.00          NE
ATOM    811  B       X   1    -129.531-144.345 -29.482  0.00  0.00           B
ATOM    812  Ne      X   1    -127.413-139.963 -30.171  0.00  0.00          NE
ATOM    813  Ne      X   1    -129.395-139.588 -24.935  0.00  0.00          NE
ATOM    814  B       X   1    -128.971-142.572 -27.741  0.00  0.00           B
ATOM    815  B       X   1    -128.755-140.668 -25.938  0.00  0.00           B
ATOM    816  Ne      X   1    -128.076-141.934 -26.523  0.00  0.00          NE
ATOM    817  B       X   1    -128.999-140.049 -30.229  0.00  0.00           B
ATOM    818  B       X   1    -126.901-141.377 -29.767  0.00  0.00           B
ATOM    819  B       X   1    -127.784-143.122 -25.563  0.00  0.00           B
ATOM    820  Ne      X   1    -126.713-143.718 -24.541  0.00  0.00          NE
ATOM    821  B       X   1    -126.883-138.838 -29.144  0.00  0.00           B
ATOM    822  B       X   1    -126.953-139.364 -31.595  0.00  0.00           B
ATOM    823  B       X   1    -129.411-138.135 -25.491  0.00  0.00           B
ATOM    824  B       X   1    -127.019-145.270 -24.366  0.00  0.00           B
ATOM    825  Ne      X   1    -132.111-146.852 -16.806  0.00  0.00          NE
ATOM    826  B       X   1    -132.251-147.041 -20.703  0.00  0.00           B
ATOM    827  B       X   1    -128.303-145.696 -16.352  0.00  0.00           B
ATOM    828  Ne      X   1    -131.458-145.884 -21.334  0.00  0.00          NE
ATOM    829  B       X   1    -131.339-146.229 -22.858  0.00  0.00           B
ATOM    830  B       X   1    -130.824-145.979 -17.180  0.00  0.00           B
ATOM    831  B       X   1    -127.060-152.705 -23.468  0.00  0.00           B
ATOM    832  B       X   1    -126.797-147.680 -23.798  0.00  0.00           B
ATOM    833  Ne      X   1    -127.858-146.409 -23.657  0.00  0.00          NE
ATOM    834  Ne      X   1    -126.705-152.117 -22.085  0.00  0.00          NE
ATOM    835  Ne      X   1    -129.178-150.223 -21.712  0.00  0.00          NE
ATOM    836  B       X   1    -129.383-149.183 -22.814  0.00  0.00           B
ATOM    837  B       X   1    -127.761-150.998 -21.745  0.00  0.00           B
ATOM    838  B       X   1    -128.101-147.093 -19.837  0.00  0.00           B
ATOM    839  B       X   1    -129.105-149.425 -20.290  0.00  0.00           B
ATOM    840  B       X   1    -126.827-149.339 -19.219  0.00  0.00           B
ATOM    841  Ne      X   1    -128.270-148.591 -19.363  0.00  0.00          NE
ATOM    842  Ne      X   1    -128.407-145.822 -20.628  0.00  0.00          NE
ATOM    843  B       X   1    -127.798-146.039 -22.088  0.00  0.00           B
ATOM    844  B       X   1    -129.961-145.618 -20.724  0.00  0.00           B
ATOM    845  B       X   1    -132.557-140.923 -23.427  0.00  0.00           B
ATOM    846  B       X   1    -132.463-139.407 -21.200  0.00  0.00           B
ATOM    847  B       X   1    -135.292-141.600 -17.676  0.00  0.00           B
ATOM    848  Ne      X   1    -132.447-143.237 -20.018  0.00  0.00          NE
ATOM    849  B       X   1    -132.431-142.001 -21.020  0.00  0.00           B
ATOM    850  Ne      X   1    -135.346-140.910 -16.249  0.00  0.00          NE
ATOM    851  B       X   1    -132.185-144.530 -20.925  0.00  0.00           B
ATOM    852  B       X   1    -132.079-139.314 -17.587  0.00  0.00           B
ATOM    853  B       X   1    -126.600-140.555 -22.419  0.00  0.00           B
ATOM    854  Ne      X   1    -131.929-137.934 -21.053  0.00  0.00          NE
ATOM    855  B       X   1    -129.718-143.715 -17.038  0.00  0.00           B
ATOM    856  Ne      X   1    -129.178-138.335 -19.938  0.00  0.00          NE
ATOM    857  B       X   1    -131.202-143.001 -19.089  0.00  0.00           B
ATOM    858  B       X   1    -127.644-144.613 -19.899  0.00  0.00           B
ATOM    859  B       X   1    -126.983-137.895 -22.524  0.00  0.00           B
ATOM    860  Ne      X   1    -129.928-142.551 -18.172  0.00  0.00          NE
ATOM    861  B       X   1    -130.183-141.222 -17.519  0.00  0.00           B
ATOM    862  B       X   1    -126.770-142.860 -23.296  0.00  0.00           B
ATOM    863  B       X   1    -129.689-138.948 -18.490  0.00  0.00           B
ATOM    864  B       X   1    -128.642-142.506 -19.019  0.00  0.00           B
ATOM    865  Ne      X   1    -130.535-139.713 -17.337  0.00  0.00          NE
ATOM    866  B       X   1    -128.669-139.644 -23.523  0.00  0.00           B
ATOM    867  Ne      X   1    -127.614-139.346 -22.312  0.00  0.00          NE
ATOM    868  Ne      X   1    -127.214-143.176 -19.474  0.00  0.00          NE
ATOM    869  Ne      X   1    -129.791-145.096 -16.376  0.00  0.00          NE
ATOM    870  B       X   1    -128.349-139.321 -20.885  0.00  0.00           B
ATOM    871  B       X   1    -126.546-142.543 -20.756  0.00  0.00           B
ATOM    872  B       X   1    -130.431-137.846 -20.697  0.00  0.00           B
ATOM    873  Ne      X   1    -126.993-145.992 -15.563  0.00  0.00          NE
ATOM    874  B       X   1    -134.653-139.986 -11.185  0.00  0.00           B
ATOM    875  Ne      X   1    -133.165-140.431 -11.382  0.00  0.00          NE
ATOM    876  B       X   1    -132.692-140.820  -9.918  0.00  0.00           B
ATOM    877  B       X   1    -132.435-139.285 -12.114  0.00  0.00           B
ATOM    878  B       X   1    -134.132-139.872 -16.051  0.00  0.00           B
ATOM    879  B       X   1    -126.406-142.987 -13.307  0.00  0.00           B
ATOM    880  B       X   1    -131.665-143.722 -13.237  0.00  0.00           B
ATOM    881  B       X   1    -130.083-139.402 -15.834  0.00  0.00           B
ATOM    882  B       X   1    -130.437-138.338 -13.373  0.00  0.00           B
ATOM    883  B       X   1    -127.772-144.218 -11.496  0.00  0.00           B
ATOM    884  B       X   1    -128.465-139.874 -13.542  0.00  0.00           B
ATOM    885  B       X   1    -127.987-141.663 -11.797  0.00  0.00           B
ATOM    886  Ne      X   1    -127.713-140.166 -12.202  0.00  0.00          NE
ATOM    887  Ne      X   1    -127.045-142.907 -11.883  0.00  0.00          NE
ATOM    888  Ne      X   1    -129.411-138.984 -14.453  0.00  0.00          NE
ATOM    889  B       X   1    -128.098-139.092 -11.038  0.00  0.00           B
ATOM    890  B       X   1    -128.317-138.601  -8.452  0.00  0.00           B
ATOM    891  Ne      X   1    -127.794-138.102  -9.882  0.00  0.00          NE
ATOM    892  Ne      X   1    -131.761-137.983 -12.586  0.00  0.00          NE
ATOM    893  B       X   1    -132.640-141.351  -7.381  0.00  0.00           B
ATOM    894  B       X   1    -134.896-140.487  -1.682  0.00  0.00           B
ATOM    895  B       X   1    -130.294-138.384  -2.048  0.00  0.00           B
ATOM    896  B       X   1    -131.786-141.567  -4.879  0.00  0.00           B
ATOM    897  B       X   1    -129.264-140.405  -0.884  0.00  0.00           B
ATOM    898  B       X   1    -129.477-138.632  -6.007  0.00  0.00           B
ATOM    899  B       X   1    -130.053-140.627  -3.249  0.00  0.00           B
ATOM    900  B       X   1    -127.374-140.098  -6.599  0.00  0.00           B
ATOM    901  B       X   1    -128.012-139.232  -2.791  0.00  0.00           B
ATOM    902  Ne      X   1    -128.150-138.794  -6.882  0.00  0.00          NE
ATOM    903  Ne      X   1    -129.387-139.640  -2.239  0.00  0.00          NE
ATOM    904  B       X   1    -132.285-132.311 -59.160  0.00  0.00           B
ATOM    905  Ne      X   1    -131.017-131.616 -59.733  0.00  0.00          NE
ATOM    906  B       X   1    -130.879-136.954 -60.757  0.00  0.00           B
ATOM    907  B       X   1    -128.440-136.991 -61.612  0.00  0.00           B
ATOM    908  B       X   1    -129.884-131.402 -58.695  0.00  0.00           B
ATOM    909  B       X   1    -129.623-134.766 -61.473  0.00  0.00           B
ATOM    910  Ne      X   1    -129.298-133.265 -61.797  0.00  0.00          NE
ATOM    911  Ne      X   1    -129.490-136.217 -60.727  0.00  0.00          NE
ATOM    912  B       X   1    -127.732-132.877 -61.361  0.00  0.00           B
ATOM    913  B       X   1    -128.834-135.818 -59.354  0.00  0.00           B
ATOM    914  Ne      X   1    -127.395-135.483 -58.834  0.00  0.00          NE
ATOM    915  B       X   1    -127.562-134.397 -57.595  0.00  0.00           B
ATOM    916  B       X   1    -127.983-131.796 -56.985  0.00  0.00           B
ATOM    917  Ne      X   1    -127.490-133.217 -56.668  0.00  0.00          NE
ATOM    918  Ne      X   1    -128.921-130.624 -57.664  0.00  0.00          NE
ATOM    919  B       X   1    -128.528-125.565 -64.188  0.00  0.00           B
ATOM    920  B       X   1    -132.017-128.896 -62.292  0.00  0.00           B
ATOM    921  Ne      X   1    -131.970-122.758 -60.719  0.00  0.00          NE
ATOM    922  B       X   1    -129.988-129.932 -56.807  0.00  0.00           B
ATOM    923  B       X   1    -131.728-123.820 -61.904  0.00  0.00           B
ATOM    924  Ne      X   1    -131.709-126.895 -58.650  0.00  0.00          NE
ATOM    925  B       X   1    -131.509-127.987 -57.503  0.00  0.00           B
ATOM    926  B       X   1    -131.433-127.658 -60.014  0.00  0.00           B
ATOM    927  B       X   1    -131.450-123.382 -59.400  0.00  0.00           B
ATOM    928  B       X   1    -131.248-123.768 -56.769  0.00  0.00           B
ATOM    929  Ne      X   1    -131.178-128.858 -60.978  0.00  0.00          NE
ATOM    930  B       X   1    -130.814-125.601 -58.416  0.00  0.00           B
ATOM    931  Ne      X   1    -130.699-124.070 -58.158  0.00  0.00          NE
ATOM    932  Ne      X   1    -127.012-122.892 -61.374  0.00  0.00          NE
ATOM    933  B       X   1    -127.825-129.634 -58.199  0.00  0.00           B
ATOM    934  B       X   1    -127.675-129.176 -63.003  0.00  0.00           B
ATOM    935  B       X   1    -126.600-123.102 -57.370  0.00  0.00           B
ATOM    936  Ne      X   1    -126.751-128.777 -58.988  0.00  0.00          NE
ATOM    937  Ne      X   1    -127.748-125.645 -62.840  0.00  0.00          NE
ATOM    938  B       X   1    -129.638-128.875 -61.331  0.00  0.00           B
ATOM    939  Ne      X   1    -128.186-128.409 -61.732  0.00  0.00          NE
ATOM    940  B       X   1    -127.345-128.410 -60.393  0.00  0.00           B
ATOM    941  B       X   1    -128.228-126.873 -62.056  0.00  0.00           B
ATOM    942  B       X   1    -129.177-123.438 -58.230  0.00  0.00           B
ATOM    943  B       X   1    -127.756-124.179 -62.109  0.00  0.00           B
ATOM    944  Ne      X   1    -127.783-122.614 -58.342  0.00  0.00          NE
ATOM    945  B       X   1    -127.341-122.823 -59.837  0.00  0.00           B
ATOM    946  Ne      X   1    -131.206-129.054 -56.387  0.00  0.00          NE
ATOM    947  Ne      X   1    -132.675-137.241 -51.231  0.00  0.00          NE
ATOM    948  Ne      X   1    -135.113-132.904 -50.921  0.00  0.00          NE
ATOM    949  B       X   1    -132.736-134.348 -53.817  0.00  0.00           B
ATOM    950  B       X   1    -134.450-134.015 -49.934  0.00  0.00           B
ATOM    951  Ne      X   1    -133.792-135.266 -49.213  0.00  0.00          NE
ATOM    952  B       X   1    -133.656-136.450 -50.236  0.00  0.00           B
ATOM    953  B       X   1    -132.360-135.077 -48.630  0.00  0.00           B
ATOM    954  B       X   1    -132.036-136.198 -52.157  0.00  0.00           B
ATOM    955  B       X   1    -131.754-136.503 -54.742  0.00  0.00           B
ATOM    956  B       X   1    -129.839-134.610 -48.539  0.00  0.00           B
ATOM    957  Ne      X   1    -131.690-135.507 -53.551  0.00  0.00          NE
ATOM    958  B       X   1    -128.887-136.901 -52.435  0.00  0.00           B
ATOM    959  B       X   1    -127.905-136.150 -49.095  0.00  0.00           B
ATOM    960  B       X   1    -130.221-134.963 -53.316  0.00  0.00           B
ATOM    961  B       X   1    -127.563-134.596 -53.147  0.00  0.00           B
ATOM    962  Ne      X   1    -128.604-134.750 -49.493  0.00  0.00          NE
ATOM    963  B       X   1    -127.601-133.545 -49.116  0.00  0.00           B
ATOM    964  Ne      X   1    -126.670-132.231 -49.183  0.00  0.00          NE
ATOM    965  B       X   1    -129.018-134.785 -50.969  0.00  0.00           B
ATOM    966  B       X   1    -126.945-132.101 -53.048  0.00  0.00           B
ATOM    967  Ne      X   1    -126.620-133.500 -53.763  0.00  0.00          NE
ATOM    968  B       X   1    -127.008-133.425 -55.285  0.00  0.00           B
ATOM    969  Ne      X   1    -128.855-135.382 -52.493  0.00  0.00          NE
ATOM    970  B       X   1    -126.711-131.634 -50.654  0.00  0.00           B
ATOM    971  Ne      X   1    -126.955-130.937 -52.047  0.00  0.00          NE
ATOM    972  B       X   1    -127.157-130.990 -48.268  0.00  0.00           B
ATOM    973  Ne      X   1    -128.072-137.672 -48.799  0.00  0.00          NE
ATOM    974  B       X   1    -132.502-130.084 -56.039  0.00  0.00           B
ATOM    975  B       X   1    -132.571-129.733 -53.623  0.00  0.00           B
ATOM    976  B       X   1    -132.333-127.092 -53.379  0.00  0.00           B
ATOM    977  Ne      X   1    -128.260-123.528 -51.391  0.00  0.00          NE
ATOM    978  Ne      X   1    -131.019-123.747 -55.189  0.00  0.00          NE
ATOM    979  Ne      X   1    -128.013-123.192 -54.481  0.00  0.00          NE
ATOM    980  B       X   1    -129.464-123.858 -54.955  0.00  0.00           B
ATOM    981  Ne      X   1    -129.453-129.068 -51.355  0.00  0.00          NE
ATOM    982  Ne      X   1    -131.606-128.459 -53.528  0.00  0.00          NE
ATOM    983  B       X   1    -130.978-128.419 -55.019  0.00  0.00           B
ATOM    984  B       X   1    -126.762-123.946 -55.005  0.00  0.00           B
ATOM    985  B       X   1    -131.848-124.875 -54.474  0.00  0.00           B
ATOM    986  B       X   1    -128.034-123.222 -52.904  0.00  0.00           B
ATOM    987  B       X   1    -130.526-128.679 -52.419  0.00  0.00           B
ATOM    988  B       X   1    -128.208-129.961 -51.880  0.00  0.00           B
ATOM    989  B       X   1    -132.647-136.805 -44.586  0.00  0.00           B
ATOM    990  Ne      X   1    -135.547-136.521 -47.023  0.00  0.00          NE
ATOM    991  B       X   1    -132.247-134.152 -44.421  0.00  0.00           B
ATOM    992  B       X   1    -134.488-137.359 -46.215  0.00  0.00           B
ATOM    993  B       X   1    -126.709-131.835 -44.494  0.00  0.00           B
ATOM    994  B       X   1    -131.663-136.434 -41.659  0.00  0.00           B
ATOM    995  Ne      X   1    -131.665-135.571 -44.885  0.00  0.00          NE
ATOM    996  B       X   1    -131.469-133.171 -47.317  0.00  0.00           B
ATOM    997  Ne      X   1    -131.160-134.642 -47.752  0.00  0.00          NE
ATOM    998  B       X   1    -131.192-135.527 -46.402  0.00  0.00           B
ATOM    999  B       X   1    -130.460-135.911 -43.860  0.00  0.00           B
ATOM   1000  Ne      X   1    -130.331-136.649 -42.415  0.00  0.00          NE
ATOM   1001  B       X   1    -129.119-135.937 -41.703  0.00  0.00           B
ATOM   1002  B       X   1    -129.259-132.047 -41.476  0.00  0.00           B
ATOM   1003  B       X   1    -128.455-131.596 -46.264  0.00  0.00           B
ATOM   1004  Ne      X   1    -128.019-132.564 -45.052  0.00  0.00          NE
ATOM   1005  B       X   1    -129.144-132.369 -43.995  0.00  0.00           B
ATOM   1006  B       X   1    -127.519-133.995 -45.335  0.00  0.00           B
ATOM   1007  B       X   1    -127.066-136.529 -45.252  0.00  0.00           B
ATOM   1008  B       X   1    -127.180-135.084 -43.134  0.00  0.00           B
ATOM   1009  Ne      X   1    -127.638-135.306 -41.670  0.00  0.00          NE
ATOM   1010  Ne      X   1    -126.733-135.139 -44.668  0.00  0.00          NE
ATOM   1011  B       X   1    -127.574-133.872 -40.985  0.00  0.00           B
ATOM   1012  B       X   1    -126.742-136.469 -41.045  0.00  0.00           B
ATOM   1013  Ne      X   1    -128.113-130.409 -47.185  0.00  0.00          NE
ATOM   1014  Ne      X   1    -128.196-132.463 -40.444  0.00  0.00          NE
ATOM   1015  B       X   1    -127.048-131.378 -40.213  0.00  0.00           B
ATOM   1016  B       X   1    -128.170-137.765 -47.158  0.00  0.00           B
ATOM   1017  B       X   1    -126.344-127.492 -44.754  0.00  0.00           B
ATOM   1018  B       X   1    -132.497-137.088 -37.047  0.00  0.00           B
ATOM   1019  B       X   1    -132.766-137.080 -32.434  0.00  0.00           B
ATOM   1020  B       X   1    -131.583-136.987 -34.739  0.00  0.00           B
ATOM   1021  Ne      X   1    -131.192-136.794 -36.219  0.00  0.00          NE
ATOM   1022  B       X   1    -128.923-133.649 -35.653  0.00  0.00           B
ATOM   1023  B       X   1    -127.647-134.687 -33.653  0.00  0.00           B
ATOM   1024  Ne      X   1    -127.713-133.471 -34.704  0.00  0.00          NE
ATOM   1025  B       X   1    -127.815-136.939 -32.319  0.00  0.00           B
ATOM   1026  B       X   1    -130.087-137.762 -36.864  0.00  0.00           B
ATOM   1027  B       X   1    -132.293-137.203 -29.861  0.00  0.00           B
ATOM   1028  B       X   1    -130.934-137.366 -27.503  0.00  0.00           B
ATOM   1029  B       X   1    -130.681-135.936 -25.264  0.00  0.00           B
ATOM   1030  Ne      X   1    -129.980-136.903 -26.271  0.00  0.00          NE
ATOM   1031  B       X   1    -127.126-136.255 -28.880  0.00  0.00           B
ATOM   1032  B       X   1    -127.544-133.950 -27.476  0.00  0.00           B
ATOM   1033  B       X   1    -128.825-136.104 -27.005  0.00  0.00           B
ATOM   1034  Ne      X   1    -127.984-132.926 -26.386  0.00  0.00          NE
ATOM   1035  B       X   1    -127.724-133.612 -25.033  0.00  0.00           B
ATOM   1036  B       X   1    -126.436-137.261 -24.921  0.00  0.00           B
ATOM   1037  B       X   1    -132.721-137.123 -19.990  0.00  0.00           B
ATOM   1038  B       X   1    -132.387-137.266 -22.472  0.00  0.00           B
ATOM   1039  B       X   1    -129.771-134.111 -23.603  0.00  0.00           B
ATOM   1040  B       X   1    -127.757-135.606 -23.446  0.00  0.00           B
ATOM   1041  Ne      X   1    -126.852-136.970 -18.598  0.00  0.00          NE
ATOM   1042  Ne      X   1    -126.648-136.632 -23.475  0.00  0.00          NE
ATOM   1043  Ne      X   1    -128.158-134.051 -23.592  0.00  0.00          NE
ATOM   1044  B       X   1    -127.543-133.109 -22.463  0.00  0.00           B
ATOM   1045  B       X   1    -126.805-133.551 -17.611  0.00  0.00           B
ATOM   1046  B       X   1    -127.251-137.081 -17.066  0.00  0.00           B
ATOM   1047  B       X   1    -128.129-137.223 -19.477  0.00  0.00           B
ATOM   1048  B       X   1    -126.315-133.396 -20.141  0.00  0.00           B
ATOM   1049  Ne      X   1    -132.732-136.326 -14.925  0.00  0.00          NE
ATOM   1050  B       X   1    -132.629-137.121 -13.643  0.00  0.00           B
ATOM   1051  B       X   1    -131.636-136.905 -11.383  0.00  0.00           B
ATOM   1052  Ne      X   1    -127.719-136.555 -15.600  0.00  0.00          NE
ATOM   1053  Ne      X   1    -126.878-133.358 -11.806  0.00  0.00          NE
ATOM   1054  Ne      X   1    -128.773-135.167  -9.920  0.00  0.00          NE
ATOM   1055  B       X   1    -128.406-136.665 -10.110  0.00  0.00           B
ATOM   1056  B       X   1    -128.775-134.759  -8.340  0.00  0.00           B
ATOM   1057  B       X   1    -126.413-136.397 -14.779  0.00  0.00           B
ATOM   1058  B       X   1    -128.525-137.695 -14.848  0.00  0.00           B
ATOM   1059  B       X   1    -133.909-137.486  -0.111  0.00  0.00           B
ATOM   1060  B       X   1    -137.507-136.147  -0.918  0.00  0.00           B
ATOM   1061  B       X   1    -134.722-137.059  -2.676  0.00  0.00           B
ATOM   1062  Ne      X   1    -133.163-136.718  -6.284  0.00  0.00          NE
ATOM   1063  B       X   1    -135.339-135.100  -4.168  0.00  0.00           B
ATOM   1064  B       X   1    -132.510-135.423  -5.710  0.00  0.00           B
ATOM   1065  Ne      X   1    -133.742-136.674  -1.436  0.00  0.00          NE
ATOM   1066  B       X   1    -134.143-135.127  -1.026  0.00  0.00           B
ATOM   1067  Ne      X   1    -135.220-136.652  -4.074  0.00  0.00          NE
ATOM   1068  B       X   1    -134.345-137.146  -5.251  0.00  0.00           B
ATOM   1069  Ne      X   1    -137.487-134.524  -1.309  0.00  0.00          NE
ATOM   1070  B       X   1    -136.337-134.016  -0.358  0.00  0.00           B
ATOM   1071  B       X   1    -132.279-136.827  -1.966  0.00  0.00           B
ATOM   1072  Ne      X   1    -126.439-136.099  -6.566  0.00  0.00          NE
ATOM   1073  B       X   1    -131.503-130.558  -2.581  0.00  0.00           B
ATOM   1074  Ne      X   1    -130.857-137.014  -2.626  0.00  0.00          NE
ATOM   1075  B       X   1    -130.715-132.458  -4.082  0.00  0.00           B
ATOM   1076  B       X   1    -130.635-137.141  -4.158  0.00  0.00           B
ATOM   1077  Ne      X   1    -130.302-131.595  -2.871  0.00  0.00          NE
ATOM   1078  B       X   1    -129.851-133.606  -6.322  0.00  0.00           B
ATOM   1079  Ne      X   1    -129.031-134.842  -6.776  0.00  0.00          NE
ATOM   1080  B       X   1    -127.499-135.024  -6.229  0.00  0.00           B
ATOM   1081  B       X   1    -129.824-135.887  -2.009  0.00  0.00           B
ATOM   1082  B       X   1    -127.217-136.160  -1.897  0.00  0.00           B
ATOM   1083  B       X   1    -129.783-136.128  -6.407  0.00  0.00           B
ATOM   1084  Ne      X   1    -128.575-135.638  -1.163  0.00  0.00          NE
ATOM   1085  B       X   1    -129.857-132.228  -1.484  0.00  0.00           B
ATOM   1086  B       X   1    -128.964-130.725  -3.316  0.00  0.00           B
ATOM   1087  B       X   1    -128.319-134.077  -1.010  0.00  0.00           B
ATOM   1088  Ne      X   1    -128.771-132.696  -0.414  0.00  0.00          NE
ATOM   1089  Ne      X   1    -130.493-137.399  -5.743  0.00  0.00          NE
ATOM   1090  B       X   1    -127.083-137.553  -6.549  0.00  0.00           B
ATOM   1091  B       X   1    -127.531-131.561  -0.076  0.00  0.00           B
ATOM   1092  B       X   1    -131.905-137.614  -6.336  0.00  0.00           B
ATOM   1093  Ne      X   1    -127.057-130.010  -0.082  0.00  0.00          NE
ATOM   1094  B       X   1    -125.305-154.112 -45.278  0.00  0.00           B
ATOM   1095  Ne      X   1    -122.899-155.502 -42.277  0.00  0.00          NE
ATOM   1096  B       X   1    -123.291-154.374 -41.233  0.00  0.00           B
ATOM   1097  B       X   1    -125.201-155.716 -34.065  0.00  0.00           B
ATOM   1098  B       X   1    -124.789-155.971 -38.002  0.00  0.00           B
ATOM   1099  B       X   1    -123.354-154.308 -34.812  0.00  0.00           B
ATOM   1100  Ne      X   1    -123.676-155.797 -34.504  0.00  0.00          NE
ATOM   1101  B       X   1    -121.106-153.289 -35.003  0.00  0.00           B
ATOM   1102  Ne      X   1    -119.713-153.922 -34.620  0.00  0.00          NE
ATOM   1103  B       X   1    -120.146-155.178 -33.552  0.00  0.00           B
ATOM   1104  B       X   1    -119.883-156.087 -37.733  0.00  0.00           B
ATOM   1105  Ne      X   1    -118.649-155.311 -37.212  0.00  0.00          NE
ATOM   1106  B       X   1    -119.090-154.579 -35.909  0.00  0.00           B
ATOM   1107  Ne      X   1    -118.206-154.993 -30.688  0.00  0.00          NE
ATOM   1108  B       X   1    -118.815-153.594 -31.059  0.00  0.00           B
ATOM   1109  B       X   1    -117.731-155.997 -31.842  0.00  0.00           B
ATOM   1110  B       X   1    -118.132-153.121 -25.079  0.00  0.00           B
ATOM   1111  B       X   1    -125.589-140.590 -50.476  0.00  0.00           B
ATOM   1112  B       X   1    -124.374-138.463 -49.869  0.00  0.00           B
ATOM   1113  Ne      X   1    -125.531-139.411 -49.376  0.00  0.00          NE
ATOM   1114  Ne      X   1    -121.434-139.852 -49.280  0.00  0.00          NE
ATOM   1115  B       X   1    -121.829-141.277 -49.793  0.00  0.00           B
ATOM   1116  B       X   1    -122.000-138.773 -50.182  0.00  0.00           B
ATOM   1117  Ne      X   1    -123.040-138.227 -53.812  0.00  0.00          NE
ATOM   1118  Ne      X   1    -123.204-137.911 -50.716  0.00  0.00          NE
ATOM   1119  B       X   1    -123.277-138.013 -52.272  0.00  0.00           B
ATOM   1120  B       X   1    -125.552-150.729 -45.845  0.00  0.00           B
ATOM   1121  B       X   1    -125.851-147.195 -41.831  0.00  0.00           B
ATOM   1122  B       X   1    -124.983-150.829 -43.424  0.00  0.00           B
ATOM   1123  Ne      X   1    -125.056-146.027 -42.460  0.00  0.00          NE
ATOM   1124  Ne      X   1    -125.574-150.355 -47.413  0.00  0.00          NE
ATOM   1125  B       X   1    -124.355-146.297 -43.861  0.00  0.00           B
ATOM   1126  Ne      X   1    -121.896-149.357 -45.113  0.00  0.00          NE
ATOM   1127  B       X   1    -122.472-150.363 -44.145  0.00  0.00           B
ATOM   1128  B       X   1    -122.594-147.911 -44.901  0.00  0.00           B
ATOM   1129  B       X   1    -123.159-151.830 -41.916  0.00  0.00           B
ATOM   1130  Ne      X   1    -123.398-151.416 -43.382  0.00  0.00          NE
ATOM   1131  Ne      X   1    -123.527-146.691 -45.088  0.00  0.00          NE
ATOM   1132  B       X   1    -126.047-148.847 -47.364  0.00  0.00           B
ATOM   1133  B       X   1    -123.403-152.820 -44.151  0.00  0.00           B
ATOM   1134  Ne      X   1    -123.620-152.854 -40.739  0.00  0.00          NE
ATOM   1135  B       X   1    -125.171-152.721 -40.595  0.00  0.00           B
ATOM   1136  B       X   1    -123.910-145.665 -41.441  0.00  0.00           B
ATOM   1137  B       X   1    -124.141-150.560 -48.053  0.00  0.00           B
ATOM   1138  Ne      X   1    -126.242-150.850 -44.341  0.00  0.00          NE
ATOM   1139  B       X   1    -119.229-148.430 -40.945  0.00  0.00           B
ATOM   1140  Ne      X   1    -118.698-147.430 -42.054  0.00  0.00          NE
ATOM   1141  B       X   1    -119.524-146.109 -41.998  0.00  0.00           B
ATOM   1142  Ne      X   1    -119.988-149.613 -40.230  0.00  0.00          NE
ATOM   1143  B       X   1    -124.492-140.995 -40.635  0.00  0.00           B
ATOM   1144  B       X   1    -125.146-140.012 -47.971  0.00  0.00           B
ATOM   1145  Ne      X   1    -124.535-141.518 -43.920  0.00  0.00          NE
ATOM   1146  B       X   1    -125.364-142.511 -43.004  0.00  0.00           B
ATOM   1147  B       X   1    -126.095-144.836 -42.547  0.00  0.00           B
ATOM   1148  Ne      X   1    -125.063-139.857 -46.346  0.00  0.00          NE
ATOM   1149  B       X   1    -125.078-141.121 -45.348  0.00  0.00           B
ATOM   1150  B       X   1    -126.200-138.867 -45.956  0.00  0.00           B
ATOM   1151  B       X   1    -124.982-138.439 -41.336  0.00  0.00           B
ATOM   1152  B       X   1    -125.706-143.137 -40.636  0.00  0.00           B
ATOM   1153  B       X   1    -124.171-140.317 -42.996  0.00  0.00           B
ATOM   1154  Ne      X   1    -124.008-139.706 -41.526  0.00  0.00          NE
ATOM   1155  B       X   1    -121.455-145.121 -40.767  0.00  0.00           B
ATOM   1156  B       X   1    -123.162-142.381 -44.264  0.00  0.00           B
ATOM   1157  B       X   1    -121.591-140.801 -45.415  0.00  0.00           B
ATOM   1158  Ne      X   1    -121.646-142.171 -44.543  0.00  0.00          NE
ATOM   1159  B       X   1    -122.612-139.444 -41.078  0.00  0.00           B
ATOM   1160  Ne      X   1    -122.054-139.513 -46.210  0.00  0.00          NE
ATOM   1161  B       X   1    -123.604-139.258 -46.001  0.00  0.00           B
ATOM   1162  B       X   1    -121.291-138.210 -45.658  0.00  0.00           B
ATOM   1163  B       X   1    -121.772-139.688 -47.722  0.00  0.00           B
ATOM   1164  B       X   1    -123.307-143.336 -40.735  0.00  0.00           B
ATOM   1165  Ne      X   1    -122.979-144.839 -40.485  0.00  0.00          NE
ATOM   1166  Ne      X   1    -119.977-144.917 -41.028  0.00  0.00          NE
ATOM   1167  B       X   1    -121.531-149.287 -40.133  0.00  0.00           B
ATOM   1168  B       X   1    -126.239-151.108 -38.997  0.00  0.00           B
ATOM   1169  Ne      X   1    -122.575-153.008 -35.247  0.00  0.00          NE
ATOM   1170  B       X   1    -124.358-149.418 -39.762  0.00  0.00           B
ATOM   1171  B       X   1    -125.924-147.839 -33.045  0.00  0.00           B
ATOM   1172  Ne      X   1    -125.837-149.616 -39.213  0.00  0.00          NE
ATOM   1173  B       X   1    -124.838-146.627 -37.372  0.00  0.00           B
ATOM   1174  Ne      X   1    -124.421-148.274 -32.669  0.00  0.00          NE
ATOM   1175  Ne      X   1    -123.348-146.355 -37.880  0.00  0.00          NE
ATOM   1176  B       X   1    -122.896-152.491 -39.420  0.00  0.00           B
ATOM   1177  Ne      X   1    -122.828-149.182 -39.161  0.00  0.00          NE
ATOM   1178  B       X   1    -122.800-147.775 -38.538  0.00  0.00           B
ATOM   1179  Ne      X   1    -122.308-151.938 -38.007  0.00  0.00          NE
ATOM   1180  Ne      X   1    -122.647-150.250 -33.692  0.00  0.00          NE
ATOM   1181  B       X   1    -121.658-149.528 -34.600  0.00  0.00           B
ATOM   1182  Ne      X   1    -121.221-146.336 -35.838  0.00  0.00          NE
ATOM   1183  B       X   1    -122.612-150.348 -38.064  0.00  0.00           B
ATOM   1184  B       X   1    -122.888-151.710 -34.399  0.00  0.00           B
ATOM   1185  B       X   1    -121.671-146.396 -34.239  0.00  0.00           B
ATOM   1186  B       X   1    -122.435-146.064 -36.716  0.00  0.00           B
ATOM   1187  B       X   1    -122.813-152.648 -36.770  0.00  0.00           B
ATOM   1188  Ne      X   1    -122.144-146.120 -32.728  0.00  0.00          NE
ATOM   1189  B       X   1    -123.955-149.297 -33.684  0.00  0.00           B
ATOM   1190  B       X   1    -120.702-147.778 -36.174  0.00  0.00           B
ATOM   1191  B       X   1    -125.903-148.809 -37.868  0.00  0.00           B
ATOM   1192  B       X   1    -120.768-151.952 -37.887  0.00  0.00           B
ATOM   1193  B       X   1    -123.452-147.038 -32.564  0.00  0.00           B
ATOM   1194  Ne      X   1    -126.134-147.479 -37.049  0.00  0.00          NE
ATOM   1195  B       X   1    -122.066-150.256 -32.221  0.00  0.00           B
ATOM   1196  Ne      X   1    -117.061-146.812 -32.247  0.00  0.00          NE
ATOM   1197  Ne      X   1    -120.380-149.051 -35.345  0.00  0.00          NE
ATOM   1198  B       X   1    -118.827-152.719 -34.189  0.00  0.00           B
ATOM   1199  B       X   1    -119.451-149.905 -38.784  0.00  0.00           B
ATOM   1200  B       X   1    -119.757-150.210 -36.205  0.00  0.00           B
ATOM   1201  B       X   1    -119.331-148.611 -34.226  0.00  0.00           B
ATOM   1202  B       X   1    -118.174-151.801 -37.515  0.00  0.00           B
ATOM   1203  Ne      X   1    -119.476-151.000 -37.574  0.00  0.00          NE
ATOM   1204  Ne      X   1    -117.818-148.721 -34.444  0.00  0.00          NE
ATOM   1205  Ne      X   1    -117.514-151.831 -33.787  0.00  0.00          NE
ATOM   1206  B       X   1    -117.510-150.297 -34.377  0.00  0.00           B
ATOM   1207  B       X   1    -117.605-148.100 -35.920  0.00  0.00           B
ATOM   1208  Ne      X   1    -117.176-152.917 -38.059  0.00  0.00          NE
ATOM   1209  B       X   1    -117.033-147.798 -33.486  0.00  0.00           B
ATOM   1210  B       X   1    -116.479-152.308 -39.284  0.00  0.00           B
ATOM   1211  B       X   1    -116.283-152.570 -34.298  0.00  0.00           B
ATOM   1212  Ne      X   1    -115.355-152.799 -35.485  0.00  0.00          NE
ATOM   1213  B       X   1    -116.201-153.066 -36.809  0.00  0.00           B
ATOM   1214  B       X   1    -117.624-151.700 -32.287  0.00  0.00           B
ATOM   1215  Ne      X   1    -121.389-140.004 -40.088  0.00  0.00          NE
ATOM   1216  B       X   1    -126.211-138.276 -33.862  0.00  0.00           B
ATOM   1217  B       X   1    -122.592-144.646 -32.521  0.00  0.00           B
ATOM   1218  B       X   1    -123.377-145.283 -38.962  0.00  0.00           B
ATOM   1219  Ne      X   1    -124.372-142.404 -39.969  0.00  0.00          NE
ATOM   1220  Ne      X   1    -124.134-141.755 -34.944  0.00  0.00          NE
ATOM   1221  B       X   1    -125.539-142.547 -34.975  0.00  0.00           B
ATOM   1222  B       X   1    -125.098-138.136 -36.232  0.00  0.00           B
ATOM   1223  Ne      X   1    -124.898-138.654 -34.682  0.00  0.00          NE
ATOM   1224  B       X   1    -124.678-140.252 -34.822  0.00  0.00           B
ATOM   1225  B       X   1    -123.782-142.310 -38.511  0.00  0.00           B
ATOM   1226  Ne      X   1    -122.351-143.098 -32.813  0.00  0.00          NE
ATOM   1227  B       X   1    -123.358-142.366 -33.746  0.00  0.00           B
ATOM   1228  B       X   1    -123.115-141.635 -36.223  0.00  0.00           B
ATOM   1229  B       X   1    -120.957-142.954 -33.514  0.00  0.00           B
ATOM   1230  Ne      X   1    -122.524-141.706 -37.669  0.00  0.00          NE
ATOM   1231  B       X   1    -120.163-145.241 -36.047  0.00  0.00           B
ATOM   1232  B       X   1    -117.066-145.267 -32.688  0.00  0.00           B
ATOM   1233  B       X   1    -118.491-143.083 -33.232  0.00  0.00           B
ATOM   1234  B       X   1    -119.166-145.007 -39.674  0.00  0.00           B
ATOM   1235  B       X   1    -125.941-151.012 -30.429  0.00  0.00           B
ATOM   1236  Ne      X   1    -125.277-149.620 -30.039  0.00  0.00          NE
ATOM   1237  B       X   1    -124.535-149.025 -31.307  0.00  0.00           B
ATOM   1238  B       X   1    -124.289-149.881 -28.859  0.00  0.00           B
ATOM   1239  Ne      X   1    -121.483-148.071 -26.615  0.00  0.00          NE
ATOM   1240  B       X   1    -122.218-148.489 -27.907  0.00  0.00           B
ATOM   1241  B       X   1    -122.415-147.280 -25.689  0.00  0.00           B
ATOM   1242  Ne      X   1    -121.411-150.902 -25.852  0.00  0.00          NE
ATOM   1243  Ne      X   1    -121.088-150.220 -31.000  0.00  0.00          NE
ATOM   1244  B       X   1    -121.937-150.397 -29.676  0.00  0.00           B
ATOM   1245  Ne      X   1    -122.815-149.977 -28.420  0.00  0.00          NE
ATOM   1246  B       X   1    -122.536-150.835 -27.003  0.00  0.00           B
ATOM   1247  B       X   1    -121.000-146.608 -31.759  0.00  0.00           B
ATOM   1248  B       X   1    -122.000-151.139 -24.389  0.00  0.00           B
ATOM   1249  Ne      X   1    -122.940-146.430 -24.455  0.00  0.00          NE
ATOM   1250  B       X   1    -120.980-149.404 -25.845  0.00  0.00           B
ATOM   1251  B       X   1    -120.362-148.801 -30.832  0.00  0.00           B
ATOM   1252  Ne      X   1    -119.856-147.285 -30.864  0.00  0.00          NE
ATOM   1253  B       X   1    -120.142-151.773 -26.077  0.00  0.00           B
ATOM   1254  B       X   1    -119.599-146.767 -29.349  0.00  0.00           B
ATOM   1255  Ne      X   1    -118.908-146.772 -27.922  0.00  0.00          NE
ATOM   1256  B       X   1    -120.093-147.346 -26.960  0.00  0.00           B
ATOM   1257  B       X   1    -117.844-151.548 -29.745  0.00  0.00           B
ATOM   1258  Ne      X   1    -118.608-151.991 -31.053  0.00  0.00          NE
ATOM   1259  B       X   1    -119.951-151.256 -31.133  0.00  0.00           B
ATOM   1260  B       X   1    -117.746-147.839 -27.967  0.00  0.00           B
ATOM   1261  B       X   1    -118.010-152.416 -27.463  0.00  0.00           B
ATOM   1262  B       X   1    -118.427-147.178 -31.499  0.00  0.00           B
ATOM   1263  Ne      X   1    -117.048-151.618 -28.391  0.00  0.00          NE
ATOM   1264  B       X   1    -116.618-150.189 -27.841  0.00  0.00           B
ATOM   1265  Ne      X   1    -116.364-148.632 -27.768  0.00  0.00          NE
ATOM   1266  B       X   1    -115.468-148.197 -28.979  0.00  0.00           B
ATOM   1267  B       X   1    -115.774-148.122 -26.435  0.00  0.00           B
ATOM   1268  Ne      X   1    -115.534-147.335 -25.066  0.00  0.00          NE
ATOM   1269  B       X   1    -115.830-147.102 -31.261  0.00  0.00           B
ATOM   1270  B       X   1    -115.712-152.579 -28.744  0.00  0.00           B
ATOM   1271  B       X   1    -116.940-147.258 -24.282  0.00  0.00           B
ATOM   1272  B       X   1    -118.384-145.499 -27.232  0.00  0.00           B
ATOM   1273  B       X   1    -115.109-145.879 -25.326  0.00  0.00           B
ATOM   1274  Ne      X   1    -119.043-152.873 -26.294  0.00  0.00          NE
ATOM   1275  B       X   1    -125.020-145.274 -26.976  0.00  0.00           B
ATOM   1276  B       X   1    -124.525-138.841 -25.451  0.00  0.00           B
ATOM   1277  B       X   1    -125.273-143.515 -25.241  0.00  0.00           B
ATOM   1278  B       X   1    -124.707-142.116 -28.701  0.00  0.00           B
ATOM   1279  B       X   1    -123.250-144.979 -24.958  0.00  0.00           B
ATOM   1280  Ne      X   1    -123.475-139.979 -25.481  0.00  0.00          NE
ATOM   1281  B       X   1    -123.415-143.231 -27.000  0.00  0.00           B
ATOM   1282  Ne      X   1    -121.291-141.673 -30.207  0.00  0.00          NE
ATOM   1283  Ne      X   1    -123.362-141.845 -27.936  0.00  0.00          NE
ATOM   1284  B       X   1    -122.160-142.463 -31.390  0.00  0.00           B
ATOM   1285  B       X   1    -122.022-139.368 -25.418  0.00  0.00           B
ATOM   1286  B       X   1    -123.538-140.695 -26.887  0.00  0.00           B
ATOM   1287  Ne      X   1    -124.119-144.207 -25.975  0.00  0.00          NE
ATOM   1288  B       X   1    -123.731-140.958 -24.272  0.00  0.00           B
ATOM   1289  Ne      X   1    -126.206-142.346 -28.668  0.00  0.00          NE
ATOM   1290  Ne      X   1    -126.160-145.372 -27.947  0.00  0.00          NE
ATOM   1291  Ne      X   1    -114.845-144.612 -26.291  0.00  0.00          NE
ATOM   1292  B       X   1    -115.023-141.029 -25.840  0.00  0.00           B
ATOM   1293  B       X   1    -118.369-142.959 -27.467  0.00  0.00           B
ATOM   1294  Ne      X   1    -118.872-141.879 -28.586  0.00  0.00          NE
ATOM   1295  B       X   1    -120.054-142.258 -29.455  0.00  0.00           B
ATOM   1296  Ne      X   1    -118.454-139.264 -27.098  0.00  0.00          NE
ATOM   1297  B       X   1    -119.480-138.819 -25.984  0.00  0.00           B
ATOM   1298  Ne      X   1    -117.751-144.162 -26.720  0.00  0.00          NE
ATOM   1299  B       X   1    -118.634-144.293 -31.028  0.00  0.00           B
ATOM   1300  B       X   1    -117.772-143.800 -25.083  0.00  0.00           B
ATOM   1301  B       X   1    -117.179-139.690 -26.446  0.00  0.00           B
ATOM   1302  B       X   1    -117.249-141.407 -24.591  0.00  0.00           B
ATOM   1303  B       X   1    -116.193-144.246 -26.934  0.00  0.00           B
ATOM   1304  Ne      X   1    -116.374-140.342 -25.312  0.00  0.00          NE
ATOM   1305  B       X   1    -115.925-139.262 -24.305  0.00  0.00           B
ATOM   1306  B       X   1    -121.739-152.809 -22.323  0.00  0.00           B
ATOM   1307  B       X   1    -124.270-147.169 -24.003  0.00  0.00           B
ATOM   1308  Ne      X   1    -124.397-150.197 -21.561  0.00  0.00          NE
ATOM   1309  B       X   1    -124.538-149.887 -20.033  0.00  0.00           B
ATOM   1310  B       X   1    -124.921-149.002 -22.435  0.00  0.00           B
ATOM   1311  B       X   1    -125.287-151.506 -21.923  0.00  0.00           B
ATOM   1312  Ne      X   1    -125.363-148.053 -23.503  0.00  0.00          NE
ATOM   1313  B       X   1    -125.883-146.852 -16.360  0.00  0.00           B
ATOM   1314  B       X   1    -123.304-146.794 -16.799  0.00  0.00           B
ATOM   1315  B       X   1    -121.888-146.412 -23.266  0.00  0.00           B
ATOM   1316  Ne      X   1    -121.804-151.263 -22.801  0.00  0.00          NE
ATOM   1317  B       X   1    -121.268-146.837 -18.419  0.00  0.00           B
ATOM   1318  Ne      X   1    -121.884-146.214 -17.103  0.00  0.00          NE
ATOM   1319  B       X   1    -122.942-150.476 -22.099  0.00  0.00           B
ATOM   1320  Ne      X   1    -120.635-146.009 -22.338  0.00  0.00          NE
ATOM   1321  B       X   1    -120.475-146.493 -20.812  0.00  0.00           B
ATOM   1322  B       X   1    -118.423-148.820 -22.887  0.00  0.00           B
ATOM   1323  Ne      X   1    -118.838-150.190 -22.135  0.00  0.00          NE
ATOM   1324  B       X   1    -118.524-150.031 -20.575  0.00  0.00           B
ATOM   1325  B       X   1    -119.052-148.002 -19.211  0.00  0.00           B
ATOM   1326  Ne      X   1    -119.952-146.682 -19.324  0.00  0.00          NE
ATOM   1327  B       X   1    -119.289-146.540 -23.088  0.00  0.00           B
ATOM   1328  Ne      X   1    -117.940-147.325 -23.061  0.00  0.00          NE
ATOM   1329  B       X   1    -117.074-146.885 -21.832  0.00  0.00           B
ATOM   1330  Ne      X   1    -115.926-147.248 -20.724  0.00  0.00          NE
ATOM   1331  B       X   1    -115.571-146.011 -19.801  0.00  0.00           B
ATOM   1332  B       X   1    -119.052-145.551 -18.711  0.00  0.00           B
ATOM   1333  B       X   1    -122.182-137.972 -21.787  0.00  0.00           B
ATOM   1334  B       X   1    -121.442-142.482 -16.246  0.00  0.00           B
ATOM   1335  Ne      X   1    -126.099-142.035 -22.170  0.00  0.00          NE
ATOM   1336  Ne      X   1    -125.129-142.118 -17.440  0.00  0.00          NE
ATOM   1337  B       X   1    -125.175-140.703 -18.090  0.00  0.00           B
ATOM   1338  B       X   1    -125.737-138.231 -18.836  0.00  0.00           B
ATOM   1339  B       X   1    -124.556-142.234 -22.281  0.00  0.00           B
ATOM   1340  Ne      X   1    -124.575-139.219 -18.489  0.00  0.00          NE
ATOM   1341  B       X   1    -123.608-139.259 -19.790  0.00  0.00           B
ATOM   1342  B       X   1    -123.664-142.667 -17.459  0.00  0.00           B
ATOM   1343  Ne      X   1    -123.286-141.566 -22.916  0.00  0.00          NE
ATOM   1344  B       X   1    -122.833-140.400 -21.890  0.00  0.00           B
ATOM   1345  B       X   1    -121.971-142.464 -23.114  0.00  0.00           B
ATOM   1346  Ne      X   1    -122.464-139.244 -20.840  0.00  0.00          NE
ATOM   1347  B       X   1    -121.984-144.618 -17.488  0.00  0.00           B
ATOM   1348  Ne      X   1    -122.167-143.070 -17.506  0.00  0.00          NE
ATOM   1349  B       X   1    -121.251-139.892 -20.000  0.00  0.00           B
ATOM   1350  B       X   1    -121.460-142.274 -18.766  0.00  0.00           B
ATOM   1351  B       X   1    -123.797-138.788 -17.228  0.00  0.00           B
ATOM   1352  Ne      X   1    -120.556-141.405 -19.801  0.00  0.00          NE
ATOM   1353  B       X   1    -120.591-144.464 -22.334  0.00  0.00           B
ATOM   1354  Ne      X   1    -120.546-142.893 -22.532  0.00  0.00          NE
ATOM   1355  B       X   1    -126.184-143.022 -18.262  0.00  0.00           B
ATOM   1356  B       X   1    -116.610-137.825 -22.354  0.00  0.00           B
ATOM   1357  B       X   1    -115.588-137.823 -17.845  0.00  0.00           B
ATOM   1358  B       X   1    -117.083-143.736 -18.457  0.00  0.00           B
ATOM   1359  B       X   1    -116.711-142.915 -22.608  0.00  0.00           B
ATOM   1360  B       X   1    -116.747-141.730 -20.349  0.00  0.00           B
ATOM   1361  B       X   1    -117.726-145.354 -16.524  0.00  0.00           B
ATOM   1362  Ne      X   1    -117.961-144.835 -17.933  0.00  0.00          NE
ATOM   1363  B       X   1    -119.128-141.232 -19.311  0.00  0.00           B
ATOM   1364  Ne      X   1    -117.767-142.697 -23.892  0.00  0.00          NE
ATOM   1365  Ne      X   1    -115.394-138.188 -23.284  0.00  0.00          NE
ATOM   1366  Ne      X   1    -115.741-142.499 -21.271  0.00  0.00          NE
ATOM   1367  Ne      X   1    -117.499-137.998 -21.122  0.00  0.00          NE
ATOM   1368  Ne      X   1    -115.948-139.311 -17.357  0.00  0.00          NE
ATOM   1369  B       X   1    -114.897-143.791 -20.751  0.00  0.00           B
ATOM   1370  B       X   1    -117.080-140.029 -18.308  0.00  0.00           B
ATOM   1371  B       X   1    -117.839-139.467 -20.683  0.00  0.00           B
ATOM   1372  B       X   1    -119.211-142.571 -23.346  0.00  0.00           B
ATOM   1373  B       X   1    -120.478-142.118 -21.148  0.00  0.00           B
ATOM   1374  Ne      X   1    -117.680-140.706 -19.649  0.00  0.00          NE
ATOM   1375  B       X   1    -121.400-147.095 -13.428  0.00  0.00           B
ATOM   1376  B       X   1    -123.147-146.362 -11.721  0.00  0.00           B
ATOM   1377  B       X   1    -120.939-146.576 -15.931  0.00  0.00           B
ATOM   1378  Ne      X   1    -120.273-146.998 -14.549  0.00  0.00          NE
ATOM   1379  B       X   1    -119.130-145.945 -14.338  0.00  0.00           B
ATOM   1380  B       X   1    -116.596-146.419 -14.210  0.00  0.00           B
ATOM   1381  Ne      X   1    -116.474-145.982 -10.347  0.00  0.00          NE
ATOM   1382  B       X   1    -115.919-146.749 -11.630  0.00  0.00           B
ATOM   1383  Ne      X   1    -117.666-145.421 -14.833  0.00  0.00          NE
ATOM   1384  B       X   1    -126.172-140.088 -12.393  0.00  0.00           B
ATOM   1385  B       X   1    -124.136-143.370 -14.391  0.00  0.00           B
ATOM   1386  B       X   1    -124.879-138.629 -13.926  0.00  0.00           B
ATOM   1387  Ne      X   1    -124.721-139.731 -12.723  0.00  0.00          NE
ATOM   1388  Ne      X   1    -125.652-143.328 -14.711  0.00  0.00          NE
ATOM   1389  B       X   1    -125.911-142.705 -10.750  0.00  0.00           B
ATOM   1390  B       X   1    -123.897-141.158 -13.041  0.00  0.00           B
ATOM   1391  B       X   1    -123.940-142.252  -9.229  0.00  0.00           B
ATOM   1392  Ne      X   1    -123.100-144.951 -11.035  0.00  0.00          NE
ATOM   1393  B       X   1    -121.750-144.834 -10.241  0.00  0.00           B
ATOM   1394  Ne      X   1    -120.811-144.161  -9.173  0.00  0.00          NE
ATOM   1395  B       X   1    -121.493-142.736  -8.915  0.00  0.00           B
ATOM   1396  Ne      X   1    -121.048-139.057 -14.297  0.00  0.00          NE
ATOM   1397  Ne      X   1    -122.514-141.531  -9.050  0.00  0.00          NE
ATOM   1398  B       X   1    -122.206-140.735 -10.356  0.00  0.00           B
ATOM   1399  B       X   1    -121.578-139.291 -12.802  0.00  0.00           B
ATOM   1400  Ne      X   1    -122.247-139.420 -11.321  0.00  0.00          NE
ATOM   1401  B       X   1    -121.789-142.406 -13.749  0.00  0.00           B
ATOM   1402  Ne      X   1    -123.230-142.591 -13.218  0.00  0.00          NE
ATOM   1403  B       X   1    -123.154-143.618 -12.055  0.00  0.00           B
ATOM   1404  B       X   1    -122.125-138.485 -15.309  0.00  0.00           B
ATOM   1405  B       X   1    -121.329-138.450 -10.530  0.00  0.00           B
ATOM   1406  B       X   1    -123.785-139.118 -11.624  0.00  0.00           B
ATOM   1407  Ne      X   1    -120.766-142.000 -14.890  0.00  0.00          NE
ATOM   1408  B       X   1    -125.667-142.215 -15.896  0.00  0.00           B
ATOM   1409  B       X   1    -120.583-140.427 -14.757  0.00  0.00           B
ATOM   1410  B       X   1    -126.255-144.682 -15.162  0.00  0.00           B
ATOM   1411  B       X   1    -126.226-137.833  -9.662  0.00  0.00           B
ATOM   1412  B       X   1    -119.888-137.971 -14.320  0.00  0.00           B
ATOM   1413  Ne      X   1    -118.225-143.484 -10.725  0.00  0.00          NE
ATOM   1414  B       X   1    -119.296-142.479 -14.682  0.00  0.00           B
ATOM   1415  Ne      X   1    -118.050-142.716 -13.834  0.00  0.00          NE
ATOM   1416  B       X   1    -118.555-143.043 -12.329  0.00  0.00           B
ATOM   1417  B       X   1    -119.448-143.841  -9.887  0.00  0.00           B
ATOM   1418  B       X   1    -119.523-138.748  -8.638  0.00  0.00           B
ATOM   1419  B       X   1    -117.339-143.957 -14.410  0.00  0.00           B
ATOM   1420  B       X   1    -117.445-139.928  -9.205  0.00  0.00           B
ATOM   1421  B       X   1    -117.393-142.336 -10.120  0.00  0.00           B
ATOM   1422  B       X   1    -117.302-144.716 -10.813  0.00  0.00           B
ATOM   1423  B       X   1    -117.045-141.507 -13.596  0.00  0.00           B
ATOM   1424  Ne      X   1    -116.570-140.988  -9.957  0.00  0.00          NE
ATOM   1425  B       X   1    -116.173-140.515 -11.386  0.00  0.00           B
ATOM   1426  Ne      X   1    -115.806-140.999 -12.850  0.00  0.00          NE
ATOM   1427  B       X   1    -115.385-139.626 -13.573  0.00  0.00           B
ATOM   1428  B       X   1    -115.309-141.301  -9.018  0.00  0.00           B
ATOM   1429  Ne      X   1    -116.101-138.490 -14.453  0.00  0.00          NE
ATOM   1430  B       X   1    -116.377-139.120 -15.826  0.00  0.00           B
ATOM   1431  B       X   1    -114.949-138.044  -8.224  0.00  0.00           B
ATOM   1432  B       X   1    -117.408-137.919 -13.781  0.00  0.00           B
ATOM   1433  B       X   1    -125.886-137.943  -3.098  0.00  0.00           B
ATOM   1434  Ne      X   1    -126.142-140.809  -5.863  0.00  0.00          NE
ATOM   1435  B       X   1    -124.662-140.396  -6.304  0.00  0.00           B
ATOM   1436  B       X   1    -122.555-140.812  -7.653  0.00  0.00           B
ATOM   1437  Ne      X   1    -123.064-140.670  -6.169  0.00  0.00          NE
ATOM   1438  B       X   1    -122.487-139.486  -5.241  0.00  0.00           B
ATOM   1439  B       X   1    -120.909-138.456  -3.462  0.00  0.00           B
ATOM   1440  B       X   1    -126.266-140.233  -4.419  0.00  0.00           B
ATOM   1441  B       X   1    -116.165-138.192  -3.225  0.00  0.00           B
ATOM   1442  Ne      X   1    -115.047-138.407  -4.306  0.00  0.00          NE
ATOM   1443  B       X   1    -120.199-141.690  -5.128  0.00  0.00           B
ATOM   1444  B       X   1    -117.375-138.130  -7.423  0.00  0.00           B
ATOM   1445  B       X   1    -117.668-141.964  -4.880  0.00  0.00           B
ATOM   1446  Ne      X   1    -118.253-139.333  -8.009  0.00  0.00          NE
ATOM   1447  B       X   1    -118.545-140.413  -6.849  0.00  0.00           B
ATOM   1448  Ne      X   1    -118.855-141.031  -5.402  0.00  0.00          NE
ATOM   1449  B       X   1    -119.180-139.567  -1.785  0.00  0.00           B
ATOM   1450  B       X   1    -118.862-139.674  -4.373  0.00  0.00           B
ATOM   1451  B       X   1    -116.964-144.456  -4.793  0.00  0.00           B
ATOM   1452  B       X   1    -115.516-137.973  -5.732  0.00  0.00           B
ATOM   1453  Ne      X   1    -119.361-138.818  -3.205  0.00  0.00          NE
ATOM   1454  B       X   1    -125.705-132.243 -59.685  0.00  0.00           B
ATOM   1455  Ne      X   1    -124.723-131.123 -59.075  0.00  0.00          NE
ATOM   1456  B       X   1    -124.391-131.405 -57.534  0.00  0.00           B
ATOM   1457  B       X   1    -122.012-131.757 -56.798  0.00  0.00           B
ATOM   1458  Ne      X   1    -123.393-131.268 -56.301  0.00  0.00          NE
ATOM   1459  B       X   1    -126.188-127.503 -58.154  0.00  0.00           B
ATOM   1460  B       X   1    -125.493-129.742 -59.092  0.00  0.00           B
ATOM   1461  B       X   1    -125.435-123.046 -61.723  0.00  0.00           B
ATOM   1462  Ne      X   1    -124.995-126.751 -57.328  0.00  0.00          NE
ATOM   1463  B       X   1    -125.316-125.282 -56.734  0.00  0.00           B
ATOM   1464  Ne      X   1    -124.887-125.848 -63.769  0.00  0.00          NE
ATOM   1465  B       X   1    -123.756-126.509 -58.371  0.00  0.00           B
ATOM   1466  B       X   1    -121.234-127.058 -58.342  0.00  0.00           B
ATOM   1467  B       X   1    -122.897-128.468 -59.782  0.00  0.00           B
ATOM   1468  Ne      X   1    -122.513-127.015 -59.285  0.00  0.00          NE
ATOM   1469  Ne      X   1    -125.737-123.856 -56.238  0.00  0.00          NE
ATOM   1470  B       X   1    -126.206-125.831 -63.018  0.00  0.00           B
ATOM   1471  B       X   1    -125.077-133.733 -53.649  0.00  0.00           B
ATOM   1472  B       X   1    -125.186-132.642 -48.877  0.00  0.00           B
ATOM   1473  B       X   1    -124.073-134.799 -55.768  0.00  0.00           B
ATOM   1474  Ne      X   1    -123.756-133.749 -54.569  0.00  0.00          NE
ATOM   1475  B       X   1    -123.806-132.318 -55.234  0.00  0.00           B
ATOM   1476  Ne      X   1    -123.662-132.832 -48.904  0.00  0.00          NE
ATOM   1477  B       X   1    -123.036-131.547 -49.673  0.00  0.00           B
ATOM   1478  B       X   1    -122.314-134.124 -53.941  0.00  0.00           B
ATOM   1479  B       X   1    -122.885-136.413 -50.279  0.00  0.00           B
ATOM   1480  B       X   1    -122.984-134.014 -49.604  0.00  0.00           B
ATOM   1481  B       X   1    -121.572-134.727 -51.654  0.00  0.00           B
ATOM   1482  Ne      X   1    -120.989-134.660 -53.099  0.00  0.00          NE
ATOM   1483  Ne      X   1    -122.002-135.105 -50.182  0.00  0.00          NE
ATOM   1484  B       X   1    -120.743-135.221 -49.245  0.00  0.00           B
ATOM   1485  B       X   1    -119.889-133.592 -53.300  0.00  0.00           B
ATOM   1486  B       X   1    -118.950-131.176 -53.608  0.00  0.00           B
ATOM   1487  B       X   1    -119.842-131.944 -49.365  0.00  0.00           B
ATOM   1488  B       X   1    -118.454-136.652 -48.661  0.00  0.00           B
ATOM   1489  Ne      X   1    -118.288-130.148 -52.652  0.00  0.00          NE
ATOM   1490  Ne      X   1    -118.699-131.587 -48.296  0.00  0.00          NE
ATOM   1491  Ne      X   1    -119.792-130.392 -49.934  0.00  0.00          NE
ATOM   1492  B       X   1    -119.064-130.382 -51.262  0.00  0.00           B
ATOM   1493  Ne      X   1    -119.730-135.715 -48.217  0.00  0.00          NE
ATOM   1494  Ne      X   1    -122.793-130.066 -50.001  0.00  0.00          NE
ATOM   1495  B       X   1    -125.732-129.941 -52.402  0.00  0.00           B
ATOM   1496  B       X   1    -123.363-129.675 -51.399  0.00  0.00           B
ATOM   1497  B       X   1    -124.535-127.789 -56.210  0.00  0.00           B
ATOM   1498  B       X   1    -122.654-122.539 -54.109  0.00  0.00           B
ATOM   1499  B       X   1    -121.209-129.767 -49.937  0.00  0.00           B
ATOM   1500  B       X   1    -124.895-127.805 -51.200  0.00  0.00           B
ATOM   1501  Ne      X   1    -124.528-128.948 -52.226  0.00  0.00          NE
ATOM   1502  B       X   1    -124.563-122.831 -55.832  0.00  0.00           B
ATOM   1503  B       X   1    -124.167-128.453 -53.641  0.00  0.00           B
ATOM   1504  Ne      X   1    -123.908-124.132 -50.720  0.00  0.00          NE
ATOM   1505  B       X   1    -120.742-122.841 -49.743  0.00  0.00           B
ATOM   1506  B       X   1    -123.257-129.872 -55.687  0.00  0.00           B
ATOM   1507  B       X   1    -123.481-129.228 -48.849  0.00  0.00           B
ATOM   1508  B       X   1    -123.218-124.086 -52.134  0.00  0.00           B
ATOM   1509  Ne      X   1    -121.204-126.280 -54.806  0.00  0.00          NE
ATOM   1510  B       X   1    -121.637-124.997 -53.999  0.00  0.00           B
ATOM   1511  Ne      X   1    -122.087-123.718 -53.144  0.00  0.00          NE
ATOM   1512  B       X   1    -122.345-127.337 -54.953  0.00  0.00           B
ATOM   1513  B       X   1    -122.783-124.268 -49.615  0.00  0.00           B
ATOM   1514  Ne      X   1    -121.551-123.863 -48.826  0.00  0.00          NE
ATOM   1515  B       X   1    -120.930-123.049 -52.309  0.00  0.00           B
ATOM   1516  Ne      X   1    -123.568-128.324 -55.092  0.00  0.00          NE
ATOM   1517  B       X   1    -124.170-131.796 -45.179  0.00  0.00           B
ATOM   1518  B       X   1    -124.833-131.731 -42.776  0.00  0.00           B
ATOM   1519  Ne      X   1    -125.256-131.299 -44.191  0.00  0.00          NE
ATOM   1520  B       X   1    -125.132-135.042 -44.717  0.00  0.00           B
ATOM   1521  B       X   1    -124.432-136.011 -40.614  0.00  0.00           B
ATOM   1522  Ne      X   1    -123.937-132.053 -41.498  0.00  0.00          NE
ATOM   1523  B       X   1    -121.650-131.706 -45.727  0.00  0.00           B
ATOM   1524  B       X   1    -122.506-131.554 -41.948  0.00  0.00           B
ATOM   1525  B       X   1    -122.826-133.843 -44.912  0.00  0.00           B
ATOM   1526  Ne      X   1    -121.329-136.649 -45.604  0.00  0.00          NE
ATOM   1527  B       X   1    -122.832-136.272 -45.259  0.00  0.00           B
ATOM   1528  Ne      X   1    -122.985-132.564 -45.793  0.00  0.00          NE
ATOM   1529  Ne      X   1    -123.379-135.014 -41.257  0.00  0.00          NE
ATOM   1530  B       X   1    -123.299-135.323 -42.844  0.00  0.00           B
ATOM   1531  Ne      X   1    -121.209-130.775 -41.787  0.00  0.00          NE
ATOM   1532  B       X   1    -123.306-132.905 -47.335  0.00  0.00           B
ATOM   1533  Ne      X   1    -123.518-135.140 -44.399  0.00  0.00          NE
ATOM   1534  B       X   1    -122.038-135.145 -40.446  0.00  0.00           B
ATOM   1535  B       X   1    -123.973-133.551 -41.189  0.00  0.00           B
ATOM   1536  Ne      X   1    -125.454-137.183 -40.472  0.00  0.00          NE
ATOM   1537  B       X   1    -124.483-131.232 -40.268  0.00  0.00           B
ATOM   1538  B       X   1    -121.230-130.164 -40.308  0.00  0.00           B
ATOM   1539  B       X   1    -119.991-131.770 -41.951  0.00  0.00           B
ATOM   1540  B       X   1    -119.585-131.440 -44.425  0.00  0.00           B
ATOM   1541  Ne      X   1    -120.253-130.968 -45.730  0.00  0.00          NE
ATOM   1542  Ne      X   1    -119.039-132.198 -43.119  0.00  0.00          NE
ATOM   1543  B       X   1    -119.282-131.544 -46.861  0.00  0.00           B
ATOM   1544  B       X   1    -118.804-134.460 -47.582  0.00  0.00           B
ATOM   1545  B       X   1    -125.325-129.732 -44.505  0.00  0.00           B
ATOM   1546  B       X   1    -123.983-127.129 -41.098  0.00  0.00           B
ATOM   1547  Ne      X   1    -123.798-128.107 -47.781  0.00  0.00          NE
ATOM   1548  B       X   1    -121.108-129.556 -42.799  0.00  0.00           B
ATOM   1549  B       X   1    -122.464-127.928 -46.922  0.00  0.00           B
ATOM   1550  B       X   1    -121.535-127.660 -44.478  0.00  0.00           B
ATOM   1551  Ne      X   1    -120.854-128.045 -43.072  0.00  0.00          NE
ATOM   1552  Ne      X   1    -121.204-127.963 -45.988  0.00  0.00          NE
ATOM   1553  B       X   1    -121.566-127.209 -41.919  0.00  0.00           B
ATOM   1554  B       X   1    -120.525-129.371 -45.940  0.00  0.00           B
ATOM   1555  B       X   1    -120.269-126.733 -46.426  0.00  0.00           B
ATOM   1556  B       X   1    -119.370-127.550 -42.972  0.00  0.00           B
ATOM   1557  B       X   1    -118.341-125.292 -43.696  0.00  0.00           B
ATOM   1558  B       X   1    -119.430-124.280 -46.583  0.00  0.00           B
ATOM   1559  Ne      X   1    -119.715-125.610 -47.356  0.00  0.00          NE
ATOM   1560  Ne      X   1    -118.803-122.815 -46.310  0.00  0.00          NE
ATOM   1561  B       X   1    -118.508-122.822 -44.807  0.00  0.00           B
ATOM   1562  B       X   1    -118.317-126.146 -47.845  0.00  0.00           B
ATOM   1563  Ne      X   1    -125.930-137.392 -37.443  0.00  0.00          NE
ATOM   1564  Ne      X   1    -125.839-130.442 -39.832  0.00  0.00          NE
ATOM   1565  B       X   1    -125.159-135.821 -37.242  0.00  0.00           B
ATOM   1566  B       X   1    -124.140-133.437 -36.606  0.00  0.00           B
ATOM   1567  B       X   1    -125.579-137.654 -38.979  0.00  0.00           B
ATOM   1568  Ne      X   1    -119.775-132.718 -37.986  0.00  0.00          NE
ATOM   1569  B       X   1    -120.038-131.269 -38.307  0.00  0.00           B
ATOM   1570  B       X   1    -125.747-130.098 -38.339  0.00  0.00           B
ATOM   1571  B       X   1    -121.000-123.005 -33.612  0.00  0.00           B
ATOM   1572  B       X   1    -121.167-128.691 -38.220  0.00  0.00           B
ATOM   1573  Ne      X   1    -116.088-123.821 -34.104  0.00  0.00          NE
ATOM   1574  B       X   1    -116.490-123.154 -37.864  0.00  0.00           B
ATOM   1575  B       X   1    -118.692-126.829 -34.094  0.00  0.00           B
ATOM   1576  Ne      X   1    -119.873-123.154 -32.518  0.00  0.00          NE
ATOM   1577  B       X   1    -117.349-129.031 -34.626  0.00  0.00           B
ATOM   1578  B       X   1    -116.680-129.896 -38.449  0.00  0.00           B
ATOM   1579  B       X   1    -119.215-124.529 -32.925  0.00  0.00           B
ATOM   1580  B       X   1    -115.557-123.184 -35.406  0.00  0.00           B
ATOM   1581  Ne      X   1    -115.855-129.525 -34.775  0.00  0.00          NE
ATOM   1582  B       X   1    -119.023-129.255 -39.449  0.00  0.00           B
ATOM   1583  Ne      X   1    -117.667-123.839 -38.654  0.00  0.00          NE
ATOM   1584  B       X   1    -117.370-124.604 -34.589  0.00  0.00           B
ATOM   1585  Ne      X   1    -120.412-129.832 -38.968  0.00  0.00          NE
ATOM   1586  Ne      X   1    -118.781-125.303 -34.249  0.00  0.00          NE
ATOM   1587  B       X   1    -115.307-124.891 -33.214  0.00  0.00           B
ATOM   1588  B       X   1    -119.768-124.963 -35.405  0.00  0.00           B
ATOM   1589  B       X   1    -116.384-122.629 -33.054  0.00  0.00           B
ATOM   1590  B       X   1    -124.275-136.233 -25.611  0.00  0.00           B
ATOM   1591  B       X   1    -125.645-137.656 -27.374  0.00  0.00           B
ATOM   1592  Ne      X   1    -125.229-137.528 -25.924  0.00  0.00          NE
ATOM   1593  B       X   1    -114.807-136.989 -24.230  0.00  0.00           B
ATOM   1594  B       X   1    -120.481-123.085 -31.086  0.00  0.00           B
ATOM   1595  B       X   1    -115.609-126.949 -31.299  0.00  0.00           B
ATOM   1596  B       X   1    -117.115-122.695 -28.000  0.00  0.00           B
ATOM   1597  Ne      X   1    -122.969-137.760 -16.392  0.00  0.00          NE
ATOM   1598  B       X   1    -120.912-137.562 -24.002  0.00  0.00           B
ATOM   1599  B       X   1    -125.272-135.770 -23.356  0.00  0.00           B
ATOM   1600  Ne      X   1    -125.906-134.086 -18.803  0.00  0.00          NE
ATOM   1601  B       X   1    -124.404-133.713 -18.563  0.00  0.00           B
ATOM   1602  B       X   1    -122.785-135.961 -23.510  0.00  0.00           B
ATOM   1603  Ne      X   1    -121.707-136.829 -22.813  0.00  0.00          NE
ATOM   1604  Ne      X   1    -122.928-133.253 -18.439  0.00  0.00          NE
ATOM   1605  Ne      X   1    -121.177-135.892 -18.021  0.00  0.00          NE
ATOM   1606  B       X   1    -122.031-134.576 -18.395  0.00  0.00           B
ATOM   1607  B       X   1    -122.122-136.853 -17.282  0.00  0.00           B
ATOM   1608  B       X   1    -120.822-135.907 -21.929  0.00  0.00           B
ATOM   1609  B       X   1    -126.084-135.670 -18.914  0.00  0.00           B
ATOM   1610  B       X   1    -120.631-136.470 -19.418  0.00  0.00           B
ATOM   1611  B       X   1    -114.913-132.998 -19.238  0.00  0.00           B
ATOM   1612  Ne      X   1    -118.416-135.347 -16.699  0.00  0.00          NE
ATOM   1613  B       X   1    -119.902-135.465 -17.224  0.00  0.00           B
ATOM   1614  B       X   1    -119.005-134.791 -20.353  0.00  0.00           B
ATOM   1615  Ne      X   1    -119.834-136.078 -20.655  0.00  0.00          NE
ATOM   1616  Ne      X   1    -118.528-133.300 -20.494  0.00  0.00          NE
ATOM   1617  B       X   1    -118.797-137.218 -21.174  0.00  0.00           B
ATOM   1618  B       X   1    -116.727-137.363 -19.895  0.00  0.00           B
ATOM   1619  B       X   1    -117.383-135.949 -17.780  0.00  0.00           B
ATOM   1620  Ne      X   1    -116.234-136.666 -18.613  0.00  0.00          NE
ATOM   1621  B       X   1    -115.194-135.537 -19.180  0.00  0.00           B
ATOM   1622  B       X   1    -118.047-133.866 -16.331  0.00  0.00           B
ATOM   1623  B       X   1    -124.432-136.320 -13.125  0.00  0.00           B
ATOM   1624  B       X   1    -125.110-135.819 -10.650  0.00  0.00           B
ATOM   1625  B       X   1    -125.656-134.176 -12.495  0.00  0.00           B
ATOM   1626  Ne      X   1    -125.235-136.615  -9.344  0.00  0.00          NE
ATOM   1627  Ne      X   1    -124.995-137.005 -14.380  0.00  0.00          NE
ATOM   1628  Ne      X   1    -124.562-135.164 -12.059  0.00  0.00          NE
ATOM   1629  Ne      X   1    -121.881-133.749 -11.408  0.00  0.00          NE
ATOM   1630  B       X   1    -122.014-133.011  -9.988  0.00  0.00           B
ATOM   1631  B       X   1    -123.223-134.456 -11.779  0.00  0.00           B
ATOM   1632  Ne      X   1    -122.387-133.142  -8.397  0.00  0.00          NE
ATOM   1633  B       X   1    -121.237-136.841  -8.517  0.00  0.00           B
ATOM   1634  B       X   1    -123.814-136.931  -8.815  0.00  0.00           B
ATOM   1635  B       X   1    -124.054-136.876 -15.636  0.00  0.00           B
ATOM   1636  B       X   1    -122.593-134.704  -8.226  0.00  0.00           B
ATOM   1637  B       X   1    -120.729-134.796 -11.347  0.00  0.00           B
ATOM   1638  B       X   1    -125.984-135.821  -8.117  0.00  0.00           B
ATOM   1639  Ne      X   1    -122.618-136.282  -8.087  0.00  0.00          NE
ATOM   1640  Ne      X   1    -119.228-135.524 -11.262  0.00  0.00          NE
ATOM   1641  B       X   1    -118.972-136.136 -12.725  0.00  0.00           B
ATOM   1642  B       X   1    -119.415-136.770 -10.228  0.00  0.00           B
ATOM   1643  B       X   1    -118.418-136.129 -15.259  0.00  0.00           B
ATOM   1644  B       X   1    -118.174-134.513 -10.902  0.00  0.00           B
ATOM   1645  Ne      X   1    -118.655-137.031 -14.007  0.00  0.00          NE
ATOM   1646  Ne      X   1    -116.885-133.667 -11.011  0.00  0.00          NE
ATOM   1647  B       X   1    -115.590-134.539 -10.947  0.00  0.00           B
ATOM   1648  B       X   1    -115.003-137.292 -14.478  0.00  0.00           B
ATOM   1649  Ne      X   1    -120.345-137.766  -9.452  0.00  0.00          NE
ATOM   1650  B       X   1    -124.951-132.890  -3.802  0.00  0.00           B
ATOM   1651  B       X   1    -125.034-135.312  -2.938  0.00  0.00           B
ATOM   1652  Ne      X   1    -125.792-136.540  -2.249  0.00  0.00          NE
ATOM   1653  B       X   1    -125.122-136.091  -5.749  0.00  0.00           B
ATOM   1654  B       X   1    -125.083-137.003  -0.902  0.00  0.00           B
ATOM   1655  Ne      X   1    -124.109-134.117  -3.396  0.00  0.00          NE
ATOM   1656  Ne      X   1    -123.502-136.107  -5.219  0.00  0.00          NE
ATOM   1657  B       X   1    -123.314-134.731  -4.609  0.00  0.00           B
ATOM   1658  B       X   1    -122.756-136.479  -6.499  0.00  0.00           B
ATOM   1659  B       X   1    -118.517-137.577  -3.018  0.00  0.00           B
ATOM   1660  B       X   1    -117.731-133.360  -3.677  0.00  0.00           B
ATOM   1661  Ne      X   1    -117.747-132.886  -5.194  0.00  0.00          NE
ATOM   1662  Ne      X   1    -117.017-134.156  -2.544  0.00  0.00          NE
ATOM   1663  Ne      X   1    -117.153-137.070  -2.635  0.00  0.00          NE
ATOM   1664  B       X   1    -116.876-135.617  -3.107  0.00  0.00           B
ATOM   1665  B       X   1    -116.710-133.830  -5.953  0.00  0.00           B
ATOM   1666  B       X   1    -115.921-135.981  -7.155  0.00  0.00           B
ATOM   1667  B       X   1    -115.593-133.696  -2.125  0.00  0.00           B
ATOM   1668  Ne      X   1    -115.414-134.721  -6.268  0.00  0.00          NE
ATOM   1669  Ne      X   1    -115.981-137.527  -7.172  0.00  0.00          NE
ATOM   1670  B       X   1    -114.848-135.300  -4.896  0.00  0.00           B
ATOM   1671  B       X   1    -107.368-155.013  -0.840  0.00  0.00           B
ATOM   1672  B       X   1    -104.921-154.783  -0.067  0.00  0.00           B
ATOM   1673  Ne      X   1    -106.370-154.059  -0.116  0.00  0.00          NE
ATOM   1674  B       X   1    -111.921-139.468 -35.840  0.00  0.00           B
ATOM   1675  B       X   1    -113.863-145.113 -27.408  0.00  0.00           B
ATOM   1676  B       X   1    -114.133-143.374 -25.622  0.00  0.00           B
ATOM   1677  Ne      X   1    -113.764-141.897 -26.074  0.00  0.00          NE
ATOM   1678  B       X   1    -113.447-141.906 -27.620  0.00  0.00           B
ATOM   1679  B       X   1    -112.507-141.294 -25.314  0.00  0.00           B
ATOM   1680  Ne      X   1    -111.764-139.247 -29.762  0.00  0.00          NE
ATOM   1681  B       X   1    -111.999-139.003 -31.300  0.00  0.00           B
ATOM   1682  B       X   1    -110.511-140.187 -29.522  0.00  0.00           B
ATOM   1683  B       X   1    -111.680-138.942 -24.517  0.00  0.00           B
ATOM   1684  Ne      X   1    -111.721-140.461 -24.159  0.00  0.00          NE
ATOM   1685  B       X   1    -110.121-137.783 -26.059  0.00  0.00           B
ATOM   1686  B       X   1    -103.546-138.588 -24.621  0.00  0.00           B
ATOM   1687  B       X   1    -108.164-139.657 -26.271  0.00  0.00           B
ATOM   1688  B       X   1    -107.678-142.573 -26.077  0.00  0.00           B
ATOM   1689  B       X   1    -106.198-140.935 -27.370  0.00  0.00           B
ATOM   1690  Ne      X   1    -107.703-141.104 -26.883  0.00  0.00          NE
ATOM   1691  B       X   1    -103.793-143.820 -24.654  0.00  0.00           B
ATOM   1692  Ne      X   1    -108.557-138.092 -26.291  0.00  0.00          NE
ATOM   1693  Ne      X   1    -107.725-143.711 -24.761  0.00  0.00          NE
ATOM   1694  B       X   1    -106.305-144.153 -24.261  0.00  0.00           B
ATOM   1695  B       X   1    -111.130-146.767 -21.177  0.00  0.00           B
ATOM   1696  Ne      X   1    -111.741-146.357 -19.790  0.00  0.00          NE
ATOM   1697  B       X   1    -113.066-145.673 -20.005  0.00  0.00           B
ATOM   1698  B       X   1    -107.211-145.889 -17.059  0.00  0.00           B
ATOM   1699  Ne      X   1    -108.218-147.012 -16.510  0.00  0.00          NE
ATOM   1700  B       X   1    -114.744-140.218 -17.432  0.00  0.00           B
ATOM   1701  B       X   1    -110.647-145.349 -19.192  0.00  0.00           B
ATOM   1702  B       X   1    -110.219-140.948 -24.023  0.00  0.00           B
ATOM   1703  B       X   1    -110.318-140.502 -19.650  0.00  0.00           B
ATOM   1704  B       X   1    -112.465-140.686 -22.775  0.00  0.00           B
ATOM   1705  B       X   1    -112.693-139.792 -20.432  0.00  0.00           B
ATOM   1706  Ne      X   1    -113.141-143.787 -17.077  0.00  0.00          NE
ATOM   1707  Ne      X   1    -110.332-144.027 -18.419  0.00  0.00          NE
ATOM   1708  B       X   1    -111.021-138.133 -19.273  0.00  0.00           B
ATOM   1709  B       X   1    -112.249-140.277 -17.952  0.00  0.00           B
ATOM   1710  Ne      X   1    -113.362-140.787 -16.890  0.00  0.00          NE
ATOM   1711  B       X   1    -113.356-142.316 -16.703  0.00  0.00           B
ATOM   1712  Ne      X   1    -113.552-140.201 -21.785  0.00  0.00          NE
ATOM   1713  B       X   1    -111.650-143.753 -17.621  0.00  0.00           B
ATOM   1714  Ne      X   1    -111.577-139.612 -19.382  0.00  0.00          NE
ATOM   1715  B       X   1    -114.262-138.908 -22.349  0.00  0.00           B
ATOM   1716  B       X   1    -114.118-144.243 -18.237  0.00  0.00           B
ATOM   1717  B       X   1    -110.019-142.924 -19.512  0.00  0.00           B
ATOM   1718  Ne      X   1    -109.380-141.605 -20.157  0.00  0.00          NE
ATOM   1719  B       X   1    -109.313-141.584 -21.703  0.00  0.00           B
ATOM   1720  B       X   1    -114.670-141.303 -21.644  0.00  0.00           B
ATOM   1721  B       X   1    -109.165-144.206 -17.417  0.00  0.00           B
ATOM   1722  Ne      X   1    -114.451-144.869 -19.626  0.00  0.00          NE
ATOM   1723  B       X   1    -107.722-140.260 -23.186  0.00  0.00           B
ATOM   1724  B       X   1    -106.673-139.369 -21.060  0.00  0.00           B
ATOM   1725  B       X   1    -106.703-139.212 -18.515  0.00  0.00           B
ATOM   1726  B       X   1    -108.371-142.720 -23.719  0.00  0.00           B
ATOM   1727  B       X   1    -106.561-137.840 -23.007  0.00  0.00           B
ATOM   1728  B       X   1    -104.448-144.269 -22.264  0.00  0.00           B
ATOM   1729  B       X   1    -108.545-137.941 -19.726  0.00  0.00           B
ATOM   1730  B       X   1    -104.931-139.459 -16.763  0.00  0.00           B
ATOM   1731  B       X   1    -103.514-144.258 -17.094  0.00  0.00           B
ATOM   1732  B       X   1    -107.051-143.447 -16.169  0.00  0.00           B
ATOM   1733  B       X   1    -105.741-141.583 -18.322  0.00  0.00           B
ATOM   1734  B       X   1    -103.651-143.946 -19.663  0.00  0.00           B
ATOM   1735  Ne      X   1    -107.550-144.407 -17.330  0.00  0.00          NE
ATOM   1736  B       X   1    -104.321-139.653 -19.164  0.00  0.00           B
ATOM   1737  Ne      X   1    -106.529-142.503 -19.347  0.00  0.00          NE
ATOM   1738  Ne      X   1    -107.073-138.325 -19.830  0.00  0.00          NE
ATOM   1739  Ne      X   1    -104.200-143.330 -21.045  0.00  0.00          NE
ATOM   1740  B       X   1    -107.891-141.675 -19.653  0.00  0.00           B
ATOM   1741  B       X   1    -106.971-143.867 -18.711  0.00  0.00           B
ATOM   1742  Ne      X   1    -103.643-140.001 -23.939  0.00  0.00          NE
ATOM   1743  B       X   1    -105.585-142.695 -20.644  0.00  0.00           B
ATOM   1744  Ne      X   1    -108.934-141.355 -23.216  0.00  0.00          NE
ATOM   1745  Ne      X   1    -105.414-139.992 -18.119  0.00  0.00          NE
ATOM   1746  Ne      X   1    -106.464-139.407 -22.595  0.00  0.00          NE
ATOM   1747  B       X   1    -105.082-139.926 -23.095  0.00  0.00           B
ATOM   1748  B       X   1    -113.085-146.783 -14.002  0.00  0.00           B
ATOM   1749  B       X   1    -110.371-146.538 -10.470  0.00  0.00           B
ATOM   1750  Ne      X   1    -109.501-147.376 -11.611  0.00  0.00          NE
ATOM   1751  B       X   1    -109.600-146.628 -12.922  0.00  0.00           B
ATOM   1752  Ne      X   1    -109.741-145.558 -14.043  0.00  0.00          NE
ATOM   1753  B       X   1    -108.992-146.266 -15.318  0.00  0.00           B
ATOM   1754  Ne      X   1    -112.740-145.337 -14.507  0.00  0.00          NE
ATOM   1755  B       X   1    -111.206-145.211 -14.455  0.00  0.00           B
ATOM   1756  B       X   1    -112.735-138.514  -9.535  0.00  0.00           B
ATOM   1757  Ne      X   1    -111.162-141.373 -12.385  0.00  0.00          NE
ATOM   1758  B       X   1    -113.942-143.910 -11.021  0.00  0.00           B
ATOM   1759  Ne      X   1    -113.625-143.233 -12.403  0.00  0.00          NE
ATOM   1760  B       X   1    -112.185-142.524 -12.301  0.00  0.00           B
ATOM   1761  Ne      X   1    -112.075-139.339 -14.515  0.00  0.00          NE
ATOM   1762  B       X   1    -113.512-144.346 -13.483  0.00  0.00           B
ATOM   1763  B       X   1    -112.805-140.934  -8.974  0.00  0.00           B
ATOM   1764  B       X   1    -111.415-140.499 -13.625  0.00  0.00           B
ATOM   1765  B       X   1    -111.560-140.404 -11.146  0.00  0.00           B
ATOM   1766  B       X   1    -113.859-143.282  -8.598  0.00  0.00           B
ATOM   1767  B       X   1    -113.048-140.071 -15.559  0.00  0.00           B
ATOM   1768  B       X   1    -111.029-138.635 -15.480  0.00  0.00           B
ATOM   1769  B       X   1    -112.770-138.146 -13.752  0.00  0.00           B
ATOM   1770  B       X   1    -109.618-141.963 -12.403  0.00  0.00           B
ATOM   1771  Ne      X   1    -113.966-141.748  -8.287  0.00  0.00          NE
ATOM   1772  B       X   1    -114.667-142.126 -12.742  0.00  0.00           B
ATOM   1773  B       X   1    -113.195-144.891 -15.937  0.00  0.00           B
ATOM   1774  B       X   1    -108.951-144.301 -13.489  0.00  0.00           B
ATOM   1775  B       X   1    -106.315-138.786 -14.649  0.00  0.00           B
ATOM   1776  B       X   1    -106.661-139.048 -10.457  0.00  0.00           B
ATOM   1777  B       X   1    -107.373-142.419 -13.937  0.00  0.00           B
ATOM   1778  B       X   1    -104.942-143.613 -14.872  0.00  0.00           B
ATOM   1779  Ne      X   1    -106.217-142.662 -15.025  0.00  0.00          NE
ATOM   1780  Ne      X   1    -105.223-139.687 -15.185  0.00  0.00          NE
ATOM   1781  B       X   1    -103.931-139.338 -14.412  0.00  0.00           B
ATOM   1782  B       X   1    -105.523-141.187 -15.088  0.00  0.00           B
ATOM   1783  Ne      X   1    -103.674-144.353 -15.414  0.00  0.00          NE
ATOM   1784  B       X   1    -108.644-137.792 -14.831  0.00  0.00           B
ATOM   1785  B       X   1    -112.080-151.097  -0.467  0.00  0.00           B
ATOM   1786  B       X   1    -112.109-146.248  -0.650  0.00  0.00           B
ATOM   1787  B       X   1    -111.692-148.657  -1.350  0.00  0.00           B
ATOM   1788  Ne      X   1    -111.068-147.214  -1.197  0.00  0.00          NE
ATOM   1789  B       X   1    -109.129-149.777  -4.069  0.00  0.00           B
ATOM   1790  B       X   1    -105.498-147.695  -0.410  0.00  0.00           B
ATOM   1791  Ne      X   1    -107.174-151.217  -1.383  0.00  0.00          NE
ATOM   1792  Ne      X   1    -104.834-146.335  -0.746  0.00  0.00          NE
ATOM   1793  B       X   1    -107.013-149.929  -0.378  0.00  0.00           B
ATOM   1794  B       X   1    -106.648-152.535  -0.720  0.00  0.00           B
ATOM   1795  B       X   1    -114.540-139.928  -4.592  0.00  0.00           B
ATOM   1796  B       X   1    -111.437-139.746  -0.094  0.00  0.00           B
ATOM   1797  Ne      X   1    -114.057-141.351  -5.185  0.00  0.00          NE
ATOM   1798  Ne      X   1    -111.229-141.101  -0.801  0.00  0.00          NE
ATOM   1799  B       X   1    -113.942-141.457  -6.735  0.00  0.00           B
ATOM   1800  B       X   1    -105.923-145.226  -0.987  0.00  0.00           B
ATOM   1801  B       X   1    -107.481-143.052  -0.861  0.00  0.00           B
ATOM   1802  B       X   1    -109.145-123.969 -32.229  0.00  0.00           B
ATOM   1803  B       X   1    -110.088-122.753 -36.205  0.00  0.00           B
ATOM   1804  B       X   1    -112.557-127.019 -35.191  0.00  0.00           B
ATOM   1805  B       X   1    -110.728-125.223 -35.880  0.00  0.00           B
ATOM   1806  Ne      X   1    -111.007-126.764 -35.572  0.00  0.00          NE
ATOM   1807  Ne      X   1    -114.774-125.986 -32.210  0.00  0.00          NE
ATOM   1808  B       X   1    -112.386-136.639 -25.216  0.00  0.00           B
ATOM   1809  Ne      X   1    -111.161-137.521 -24.859  0.00  0.00          NE
ATOM   1810  B       X   1    -106.473-135.518 -24.460  0.00  0.00           B
ATOM   1811  B       X   1    -107.916-137.359 -25.054  0.00  0.00           B
ATOM   1812  B       X   1    -107.812-137.464 -27.585  0.00  0.00           B
ATOM   1813  B       X   1    -103.666-136.563 -26.303  0.00  0.00           B
ATOM   1814  B       X   1    -109.969-126.335 -32.078  0.00  0.00           B
ATOM   1815  B       X   1    -113.771-125.209 -31.305  0.00  0.00           B
ATOM   1816  B       X   1    -113.171-123.399 -29.636  0.00  0.00           B
ATOM   1817  B       X   1    -111.267-124.468 -30.934  0.00  0.00           B
ATOM   1818  Ne      X   1    -109.814-124.977 -31.290  0.00  0.00          NE
ATOM   1819  B       X   1    -110.635-136.711 -23.533  0.00  0.00           B
ATOM   1820  B       X   1    -110.636-133.518 -18.999  0.00  0.00           B
ATOM   1821  B       X   1    -111.588-134.414 -16.678  0.00  0.00           B
ATOM   1822  B       X   1    -112.321-132.218 -17.647  0.00  0.00           B
ATOM   1823  Ne      X   1    -111.888-133.655 -18.026  0.00  0.00          NE
ATOM   1824  B       X   1    -113.912-134.293 -21.165  0.00  0.00           B
ATOM   1825  B       X   1    -112.991-134.455 -18.759  0.00  0.00           B
ATOM   1826  Ne      X   1    -114.272-134.392 -19.630  0.00  0.00          NE
ATOM   1827  Ne      X   1    -112.232-130.661 -17.294  0.00  0.00          NE
ATOM   1828  B       X   1    -109.692-135.843 -19.107  0.00  0.00           B
ATOM   1829  Ne      X   1    -109.774-134.501 -19.945  0.00  0.00          NE
ATOM   1830  B       X   1    -110.227-135.011 -21.353  0.00  0.00           B
ATOM   1831  B       X   1    -110.591-130.481 -17.279  0.00  0.00           B
ATOM   1832  Ne      X   1    -109.722-137.377 -18.878  0.00  0.00          NE
ATOM   1833  B       X   1    -109.556-137.622 -17.283  0.00  0.00           B
ATOM   1834  Ne      X   1    -108.980-130.324 -17.668  0.00  0.00          NE
ATOM   1835  Ne      X   1    -107.216-136.697 -23.779  0.00  0.00          NE
ATOM   1836  B       X   1    -103.661-137.448 -19.935  0.00  0.00           B
ATOM   1837  B       X   1    -106.196-137.093 -19.926  0.00  0.00           B
ATOM   1838  B       X   1    -108.298-135.954 -22.868  0.00  0.00           B
ATOM   1839  B       X   1    -104.778-135.638 -21.439  0.00  0.00           B
ATOM   1840  Ne      X   1    -105.153-134.042 -17.954  0.00  0.00          NE
ATOM   1841  B       X   1    -106.272-133.092 -18.563  0.00  0.00           B
ATOM   1842  B       X   1    -108.358-133.695 -19.992  0.00  0.00           B
ATOM   1843  B       X   1    -104.787-135.223 -18.940  0.00  0.00           B
ATOM   1844  Ne      X   1    -107.532-132.450 -19.370  0.00  0.00          NE
ATOM   1845  B       X   1    -108.410-131.669 -18.342  0.00  0.00           B
ATOM   1846  B       X   1    -107.034-131.412 -20.449  0.00  0.00           B
ATOM   1847  Ne      X   1    -104.806-136.362 -20.008  0.00  0.00          NE
ATOM   1848  Ne      X   1    -106.412-130.660 -21.678  0.00  0.00          NE
ATOM   1849  B       X   1    -103.923-133.214 -17.395  0.00  0.00           B
ATOM   1850  B       X   1    -104.062-133.728 -22.819  0.00  0.00           B
ATOM   1851  Ne      X   1    -103.737-135.239 -22.494  0.00  0.00          NE
ATOM   1852  B       X   1    -105.820-134.769 -16.580  0.00  0.00           B
ATOM   1853  B       X   1    -103.632-136.216 -23.752  0.00  0.00           B
ATOM   1854  B       X   1    -109.124-129.226 -18.778  0.00  0.00           B
ATOM   1855  B       X   1    -106.188-124.582 -17.397  0.00  0.00           B
ATOM   1856  B       X   1    -108.196-129.932 -16.365  0.00  0.00           B
ATOM   1857  B       X   1    -105.970-129.116 -21.558  0.00  0.00           B
ATOM   1858  B       X   1    -104.191-127.552 -20.500  0.00  0.00           B
ATOM   1859  B       X   1    -103.590-124.600 -17.647  0.00  0.00           B
ATOM   1860  Ne      X   1    -104.835-124.064 -16.836  0.00  0.00          NE
ATOM   1861  Ne      X   1    -105.451-127.612 -21.415  0.00  0.00          NE
ATOM   1862  B       X   1    -104.943-122.500 -16.706  0.00  0.00           B
ATOM   1863  Ne      X   1    -114.218-135.301 -11.032  0.00  0.00          NE
ATOM   1864  B       X   1    -113.998-136.278  -9.857  0.00  0.00           B
ATOM   1865  B       X   1    -111.237-131.376 -13.793  0.00  0.00           B
ATOM   1866  B       X   1    -113.930-136.137 -12.449  0.00  0.00           B
ATOM   1867  B       X   1    -112.870-135.681 -14.660  0.00  0.00           B
ATOM   1868  B       X   1    -113.025-134.295 -10.997  0.00  0.00           B
ATOM   1869  Ne      X   1    -111.917-133.280 -10.548  0.00  0.00          NE
ATOM   1870  Ne      X   1    -111.531-135.043 -15.220  0.00  0.00          NE
ATOM   1871  Ne      X   1    -113.647-136.839 -13.856  0.00  0.00          NE
ATOM   1872  B       X   1    -111.085-133.860  -9.325  0.00  0.00           B
ATOM   1873  B       X   1    -110.982-133.019 -11.801  0.00  0.00           B
ATOM   1874  B       X   1    -110.938-133.943 -14.167  0.00  0.00           B
ATOM   1875  B       X   1    -112.556-130.419 -15.762  0.00  0.00           B
ATOM   1876  Ne      X   1    -110.495-132.737 -13.240  0.00  0.00          NE
ATOM   1877  B       X   1    -110.468-136.148 -15.331  0.00  0.00           B
ATOM   1878  Ne      X   1    -112.198-130.161 -14.325  0.00  0.00          NE
ATOM   1879  Ne      X   1    -113.631-137.356  -8.824  0.00  0.00          NE
ATOM   1880  Ne      X   1    -110.104-134.309  -8.185  0.00  0.00          NE
ATOM   1881  Ne      X   1    -109.911-137.521 -15.771  0.00  0.00          NE
ATOM   1882  Ne      X   1    -107.291-132.564 -13.470  0.00  0.00          NE
ATOM   1883  B       X   1    -106.545-132.879 -12.082  0.00  0.00           B
ATOM   1884  B       X   1    -106.709-133.629 -14.448  0.00  0.00           B
ATOM   1885  B       X   1    -104.500-134.906 -14.346  0.00  0.00           B
ATOM   1886  Ne      X   1    -105.937-134.865 -14.995  0.00  0.00          NE
ATOM   1887  B       X   1    -106.564-136.239 -14.675  0.00  0.00           B
ATOM   1888  B       X   1    -107.158-131.184 -14.223  0.00  0.00           B
ATOM   1889  B       X   1    -108.914-132.683 -13.335  0.00  0.00           B
ATOM   1890  Ne      X   1    -105.592-133.345 -10.752  0.00  0.00          NE
ATOM   1891  B       X   1    -107.390-136.548 -10.276  0.00  0.00           B
ATOM   1892  B       X   1    -104.278-134.434 -10.981  0.00  0.00           B
ATOM   1893  Ne      X   1    -107.215-137.620 -14.230  0.00  0.00          NE
ATOM   1894  B       X   1    -107.283-137.677 -12.617  0.00  0.00           B
ATOM   1895  Ne      X   1    -107.110-137.738 -11.137  0.00  0.00          NE
ATOM   1896  B       X   1    -113.413-129.964 -13.389  0.00  0.00           B
ATOM   1897  B       X   1    -111.321-128.841 -14.207  0.00  0.00           B
ATOM   1898  Ne      X   1    -109.992-128.113 -13.837  0.00  0.00          NE
ATOM   1899  B       X   1    -109.775-127.079 -14.947  0.00  0.00           B
ATOM   1900  B       X   1    -108.864-129.240 -13.963  0.00  0.00           B
ATOM   1901  Ne      X   1    -107.602-129.808 -14.814  0.00  0.00          NE
ATOM   1902  B       X   1    -105.179-123.097 -10.849  0.00  0.00           B
ATOM   1903  B       X   1    -105.389-126.342 -13.830  0.00  0.00           B
ATOM   1904  B       X   1    -106.250-127.854 -12.091  0.00  0.00           B
ATOM   1905  B       X   1    -106.502-128.665 -14.574  0.00  0.00           B
ATOM   1906  Ne      X   1    -105.637-127.881 -13.482  0.00  0.00          NE
ATOM   1907  B       X   1    -108.158-126.780 -10.689  0.00  0.00           B
ATOM   1908  B       X   1    -105.920-125.569 -10.767  0.00  0.00           B
ATOM   1909  Ne      X   1    -106.555-127.080 -10.701  0.00  0.00          NE
ATOM   1910  Ne      X   1    -104.307-125.204 -13.960  0.00  0.00          NE
ATOM   1911  B       X   1    -104.311-124.074 -12.924  0.00  0.00           B
ATOM   1912  B       X   1    -104.278-128.614 -13.400  0.00  0.00           B
ATOM   1913  B       X   1    -104.635-124.569 -15.361  0.00  0.00           B
ATOM   1914  Ne      X   1    -104.989-122.816 -12.348  0.00  0.00          NE
ATOM   1915  B       X   1    -108.868-122.657 -13.972  0.00  0.00           B
ATOM   1916  B       X   1    -106.428-122.535 -13.041  0.00  0.00           B
ATOM   1917  B       X   1    -112.918-136.755  -7.609  0.00  0.00           B
ATOM   1918  B       X   1    -112.438-135.913  -5.207  0.00  0.00           B
ATOM   1919  B       X   1    -114.188-133.854  -6.732  0.00  0.00           B
ATOM   1920  Ne      X   1    -113.600-135.915  -4.122  0.00  0.00          NE
ATOM   1921  B       X   1    -113.875-137.446  -3.873  0.00  0.00           B
ATOM   1922  B       X   1    -103.591-131.900  -7.942  0.00  0.00           B
ATOM   1923  B       X   1     -99.339-164.584  -2.770  0.00  0.00           B
ATOM   1924  B       X   1    -102.520-160.917  -5.112  0.00  0.00           B
ATOM   1925  B       X   1    -103.093-164.373  -0.015  0.00  0.00           B
ATOM   1926  B       X   1    -101.186-157.976  -1.588  0.00  0.00           B
ATOM   1927  B       X   1     -99.255-157.837  -6.614  0.00  0.00           B
ATOM   1928  B       X   1    -101.793-155.813  -2.990  0.00  0.00           B
ATOM   1929  Ne      X   1    -102.258-154.630  -3.790  0.00  0.00          NE
ATOM   1930  B       X   1    -102.315-158.986  -3.605  0.00  0.00           B
ATOM   1931  B       X   1     -98.103-160.142  -1.227  0.00  0.00           B
ATOM   1932  B       X   1     -97.934-155.653  -3.939  0.00  0.00           B
ATOM   1933  B       X   1     -98.274-154.029  -2.044  0.00  0.00           B
ATOM   1934  Ne      X   1     -98.563-159.723  -2.685  0.00  0.00          NE
ATOM   1935  B       X   1     -98.353-158.234  -3.161  0.00  0.00           B
ATOM   1936  B       X   1    -102.316-160.331  -1.394  0.00  0.00           B
ATOM   1937  Ne      X   1    -101.384-156.449  -1.532  0.00  0.00          NE
ATOM   1938  Ne      X   1    -101.509-159.337  -2.354  0.00  0.00          NE
ATOM   1939  Ne      X   1    -102.597-159.384  -5.094  0.00  0.00          NE
ATOM   1940  Ne      X   1     -98.910-154.718  -0.739  0.00  0.00          NE
ATOM   1941  B       X   1    -100.121-159.934  -2.689  0.00  0.00           B
ATOM   1942  B       X   1    -102.578-156.000  -0.554  0.00  0.00           B
ATOM   1943  B       X   1    -100.059-155.718  -1.141  0.00  0.00           B
ATOM   1944  Ne      X   1     -97.658-154.088  -3.566  0.00  0.00          NE
ATOM   1945  Ne      X   1     -97.732-157.434  -6.700  0.00  0.00          NE
ATOM   1946  B       X   1     -97.691-155.455  -0.031  0.00  0.00           B
ATOM   1947  B       X   1     -96.082-154.079  -3.671  0.00  0.00           B
ATOM   1948  B       X   1     -96.274-156.991  -2.623  0.00  0.00           B
ATOM   1949  Ne      X   1     -97.402-157.125  -3.744  0.00  0.00          NE
ATOM   1950  B       X   1     -95.350-156.281  -0.164  0.00  0.00           B
ATOM   1951  B       X   1     -97.048-157.531  -5.209  0.00  0.00           B
ATOM   1952  Ne      X   1     -95.010-156.678  -1.720  0.00  0.00          NE
ATOM   1953  B       X   1     -91.909-139.486 -37.709  0.00  0.00           B
ATOM   1954  B       X   1     -93.892-137.978 -38.728  0.00  0.00           B
ATOM   1955  B       X   1    -102.419-145.969 -18.655  0.00  0.00           B
ATOM   1956  Ne      X   1    -101.755-147.262 -19.251  0.00  0.00          NE
ATOM   1957  B       X   1    -103.164-142.115 -21.337  0.00  0.00           B
ATOM   1958  B       X   1    -100.654-141.484 -21.327  0.00  0.00           B
ATOM   1959  Ne      X   1    -102.125-140.940 -21.537  0.00  0.00          NE
ATOM   1960  B       X   1    -102.228-139.633 -20.545  0.00  0.00           B
ATOM   1961  Ne      X   1    -103.005-138.824 -19.492  0.00  0.00          NE
ATOM   1962  Ne      X   1    -102.802-144.439 -18.457  0.00  0.00          NE
ATOM   1963  B       X   1     -99.782-141.723 -18.986  0.00  0.00           B
ATOM   1964  B       X   1     -99.747-138.261 -17.213  0.00  0.00           B
ATOM   1965  B       X   1    -101.382-143.657 -18.301  0.00  0.00           B
ATOM   1966  B       X   1     -98.268-142.688 -20.873  0.00  0.00           B
ATOM   1967  B       X   1    -100.543-142.345 -16.397  0.00  0.00           B
ATOM   1968  Ne      X   1     -99.344-141.542 -20.513  0.00  0.00          NE
ATOM   1969  B       X   1    -102.421-140.295 -22.921  0.00  0.00           B
ATOM   1970  Ne      X   1    -100.138-142.808 -17.859  0.00  0.00          NE
ATOM   1971  B       X   1     -98.803-143.603 -17.619  0.00  0.00           B
ATOM   1972  B       X   1     -98.613-140.134 -20.850  0.00  0.00           B
ATOM   1973  B       X   1    -102.203-138.549 -18.191  0.00  0.00           B
ATOM   1974  Ne      X   1    -101.329-137.988 -16.993  0.00  0.00          NE
ATOM   1975  B       X   1     -94.923-139.215 -18.611  0.00  0.00           B
ATOM   1976  B       X   1     -95.209-138.640 -16.107  0.00  0.00           B
ATOM   1977  B       X   1     -97.189-138.220 -17.654  0.00  0.00           B
ATOM   1978  Ne      X   1     -95.570-138.218 -17.561  0.00  0.00          NE
ATOM   1979  B       X   1    -101.825-138.597 -15.624  0.00  0.00           B
ATOM   1980  B       X   1    -102.290-143.610 -14.893  0.00  0.00           B
ATOM   1981  B       X   1    -101.399-138.796 -10.583  0.00  0.00           B
ATOM   1982  B       X   1    -101.548-139.249 -13.134  0.00  0.00           B
ATOM   1983  Ne      X   1    -102.373-139.501 -14.518  0.00  0.00          NE
ATOM   1984  B       X   1    -102.112-141.015 -14.813  0.00  0.00           B
ATOM   1985  Ne      X   1    -100.599-139.265 -11.883  0.00  0.00          NE
ATOM   1986  B       X   1     -99.945-140.695 -11.880  0.00  0.00           B
ATOM   1987  B       X   1    -100.278-142.368 -13.778  0.00  0.00           B
ATOM   1988  Ne      X   1    -101.290-142.315 -15.055  0.00  0.00          NE
ATOM   1989  B       X   1     -99.527-138.091 -12.080  0.00  0.00           B
ATOM   1990  Ne      X   1    -102.232-137.892  -9.477  0.00  0.00          NE
ATOM   1991  Ne      X   1     -94.684-138.603 -14.589  0.00  0.00          NE
ATOM   1992  B       X   1     -95.790-138.061 -13.619  0.00  0.00           B
ATOM   1993  B       X   1     -92.561-137.827  -8.476  0.00  0.00           B
ATOM   1994  Ne      X   1     -91.944-135.672 -41.918  0.00  0.00          NE
ATOM   1995  B       X   1     -93.480-135.988 -41.428  0.00  0.00           B
ATOM   1996  B       X   1    -101.544-136.962 -24.819  0.00  0.00           B
ATOM   1997  Ne      X   1    -100.129-136.187 -24.601  0.00  0.00          NE
ATOM   1998  B       X   1     -98.901-137.100 -24.516  0.00  0.00           B
ATOM   1999  Ne      X   1    -101.069-135.009 -16.376  0.00  0.00          NE
ATOM   2000  B       X   1     -97.953-137.540 -20.581  0.00  0.00           B
ATOM   2001  B       X   1    -102.267-135.303 -21.788  0.00  0.00           B
ATOM   2002  B       X   1    -102.478-131.741 -22.351  0.00  0.00           B
ATOM   2003  Ne      X   1    -102.461-132.577 -17.081  0.00  0.00          NE
ATOM   2004  B       X   1    -102.131-131.487 -18.109  0.00  0.00           B
ATOM   2005  B       X   1    -100.295-135.372 -23.276  0.00  0.00           B
ATOM   2006  B       X   1     -98.707-136.389 -18.494  0.00  0.00           B
ATOM   2007  Ne      X   1    -100.680-134.956 -21.852  0.00  0.00          NE
ATOM   2008  Ne      X   1    -100.997-131.848 -21.728  0.00  0.00          NE
ATOM   2009  B       X   1     -99.795-135.745 -20.805  0.00  0.00           B
ATOM   2010  Ne      X   1     -98.481-136.047 -20.015  0.00  0.00          NE
ATOM   2011  B       X   1    -101.573-133.854 -17.228  0.00  0.00           B
ATOM   2012  B       X   1    -100.591-133.337 -21.549  0.00  0.00           B
ATOM   2013  B       X   1    -100.974-131.039 -20.352  0.00  0.00           B
ATOM   2014  B       X   1    -100.030-131.066 -22.699  0.00  0.00           B
ATOM   2015  B       X   1    -101.331-136.403 -16.929  0.00  0.00           B
ATOM   2016  Ne      X   1    -101.409-130.330 -18.931  0.00  0.00          NE
ATOM   2017  Ne      X   1     -98.440-137.444 -17.347  0.00  0.00          NE
ATOM   2018  B       X   1     -97.854-130.961 -17.395  0.00  0.00           B
ATOM   2019  B       X   1     -97.475-134.817 -20.087  0.00  0.00           B
ATOM   2020  B       X   1     -92.586-133.039 -16.188  0.00  0.00           B
ATOM   2021  B       X   1     -96.629-133.004 -18.321  0.00  0.00           B
ATOM   2022  Ne      X   1     -96.660-131.904 -17.205  0.00  0.00          NE
ATOM   2023  B       X   1     -95.027-136.781 -17.956  0.00  0.00           B
ATOM   2024  Ne      X   1     -95.346-131.385 -21.302  0.00  0.00          NE
ATOM   2025  B       X   1     -93.185-135.066 -17.630  0.00  0.00           B
ATOM   2026  Ne      X   1     -94.083-135.715 -18.697  0.00  0.00          NE
ATOM   2027  B       X   1     -93.961-130.937 -20.647  0.00  0.00           B
ATOM   2028  B       X   1     -95.045-134.702 -19.327  0.00  0.00           B
ATOM   2029  B       X   1     -95.271-130.956 -17.190  0.00  0.00           B
ATOM   2030  B       X   1     -95.986-132.699 -20.640  0.00  0.00           B
ATOM   2031  Ne      X   1     -96.329-133.839 -19.636  0.00  0.00          NE
ATOM   2032  Ne      X   1     -92.451-130.444 -20.352  0.00  0.00          NE
ATOM   2033  B       X   1     -96.398-130.173 -21.061  0.00  0.00           B
ATOM   2034  Ne      X   1     -94.148-130.271 -16.332  0.00  0.00          NE
ATOM   2035  Ne      X   1     -93.349-134.413 -16.185  0.00  0.00          NE
ATOM   2036  B       X   1    -100.056-129.875 -18.107  0.00  0.00           B
ATOM   2037  B       X   1    -101.743-127.481 -21.264  0.00  0.00           B
ATOM   2038  B       X   1    -102.296-129.063 -19.298  0.00  0.00           B
ATOM   2039  B       X   1    -100.972-124.686 -18.013  0.00  0.00           B
ATOM   2040  B       X   1    -102.036-126.366 -16.401  0.00  0.00           B
ATOM   2041  B       X   1     -99.221-123.490 -16.662  0.00  0.00           B
ATOM   2042  Ne      X   1    -102.297-125.541 -17.750  0.00  0.00          NE
ATOM   2043  Ne      X   1    -102.670-127.635 -19.971  0.00  0.00          NE
ATOM   2044  B       X   1     -98.250-128.515 -16.791  0.00  0.00           B
ATOM   2045  B       X   1     -98.718-129.154 -21.662  0.00  0.00           B
ATOM   2046  B       X   1    -102.525-126.601 -18.883  0.00  0.00           B
ATOM   2047  Ne      X   1     -98.568-129.568 -17.879  0.00  0.00          NE
ATOM   2048  Ne      X   1     -99.955-123.477 -18.038  0.00  0.00          NE
ATOM   2049  B       X   1     -97.849-129.117 -19.213  0.00  0.00           B
ATOM   2050  B       X   1     -92.568-128.962 -19.758  0.00  0.00           B
ATOM   2051  Ne      X   1     -92.636-127.433 -19.327  0.00  0.00          NE
ATOM   2052  Ne      X   1     -95.408-123.773 -16.310  0.00  0.00          NE
ATOM   2053  B       X   1     -92.974-129.762 -17.041  0.00  0.00           B
ATOM   2054  B       X   1     -96.794-127.594 -21.116  0.00  0.00           B
ATOM   2055  B       X   1     -93.754-127.200 -18.188  0.00  0.00           B
ATOM   2056  Ne      X   1     -94.468-126.758 -16.849  0.00  0.00          NE
ATOM   2057  B       X   1     -95.806-127.517 -16.499  0.00  0.00           B
ATOM   2058  Ne      X   1     -97.446-128.991 -20.724  0.00  0.00          NE
ATOM   2059  B       X   1     -94.885-125.184 -16.751  0.00  0.00           B
ATOM   2060  B       X   1     -95.665-122.898 -17.605  0.00  0.00           B
ATOM   2061  B       X   1     -99.625-134.752 -15.786  0.00  0.00           B
ATOM   2062  B       X   1    -102.246-132.124 -15.622  0.00  0.00           B
ATOM   2063  Ne      X   1    -103.036-134.697 -13.811  0.00  0.00          NE
ATOM   2064  B       X   1    -102.757-135.580 -12.573  0.00  0.00           B
ATOM   2065  B       X   1    -102.961-136.626 -10.198  0.00  0.00           B
ATOM   2066  B       X   1    -102.827-133.171 -13.359  0.00  0.00           B
ATOM   2067  Ne      X   1    -102.902-135.262 -10.925  0.00  0.00          NE
ATOM   2068  Ne      X   1     -98.502-135.518 -15.008  0.00  0.00          NE
ATOM   2069  Ne      X   1    -100.038-134.367 -10.511  0.00  0.00          NE
ATOM   2070  B       X   1     -99.485-135.655 -11.219  0.00  0.00           B
ATOM   2071  B       X   1     -99.659-133.118 -11.453  0.00  0.00           B
ATOM   2072  B       X   1    -101.595-134.560 -10.456  0.00  0.00           B
ATOM   2073  Ne      X   1     -99.791-131.652 -12.146  0.00  0.00          NE
ATOM   2074  B       X   1     -99.270-134.297  -9.139  0.00  0.00           B
ATOM   2075  Ne      X   1     -98.871-136.678 -12.178  0.00  0.00          NE
ATOM   2076  B       X   1     -98.954-136.178 -13.671  0.00  0.00           B
ATOM   2077  Ne      X   1    -102.107-131.924 -14.118  0.00  0.00          NE
ATOM   2078  B       X   1    -100.574-131.911 -13.509  0.00  0.00           B
ATOM   2079  B       X   1     -98.433-130.960 -12.338  0.00  0.00           B
ATOM   2080  B       X   1    -101.987-134.957 -14.967  0.00  0.00           B
ATOM   2081  B       X   1    -100.740-130.877 -11.079  0.00  0.00           B
ATOM   2082  B       X   1    -102.685-130.592 -13.626  0.00  0.00           B
ATOM   2083  B       X   1    -103.052-130.460  -9.972  0.00  0.00           B
ATOM   2084  B       X   1    -101.160-137.468  -8.390  0.00  0.00           B
ATOM   2085  Ne      X   1     -98.225-133.747  -8.120  0.00  0.00          NE
ATOM   2086  B       X   1     -98.172-136.669 -16.002  0.00  0.00           B
ATOM   2087  Ne      X   1     -95.965-137.520 -12.072  0.00  0.00          NE
ATOM   2088  B       X   1     -96.592-132.505 -15.769  0.00  0.00           B
ATOM   2089  B       X   1     -97.334-136.825 -11.895  0.00  0.00           B
ATOM   2090  B       X   1     -97.205-134.680 -14.676  0.00  0.00           B
ATOM   2091  B       X   1     -96.959-133.115  -8.859  0.00  0.00           B
ATOM   2092  B       X   1     -96.893-130.928 -10.353  0.00  0.00           B
ATOM   2093  Ne      X   1     -93.434-135.724 -11.768  0.00  0.00          NE
ATOM   2094  B       X   1     -93.659-134.226 -12.041  0.00  0.00           B
ATOM   2095  B       X   1     -93.377-131.677 -12.286  0.00  0.00           B
ATOM   2096  Ne      X   1     -94.422-132.857 -12.236  0.00  0.00          NE
ATOM   2097  B       X   1     -92.358-136.253 -12.815  0.00  0.00           B
ATOM   2098  B       X   1     -92.796-135.963 -10.311  0.00  0.00           B
ATOM   2099  B       X   1     -95.408-133.093 -13.533  0.00  0.00           B
ATOM   2100  Ne      X   1     -92.071-130.832 -11.788  0.00  0.00          NE
ATOM   2101  B       X   1     -94.870-131.487  -8.867  0.00  0.00           B
ATOM   2102  B       X   1     -94.724-136.654 -11.864  0.00  0.00           B
ATOM   2103  B       X   1     -95.357-132.834 -10.954  0.00  0.00           B
ATOM   2104  Ne      X   1     -92.206-136.658 -14.330  0.00  0.00          NE
ATOM   2105  B       X   1     -92.657-135.368 -15.178  0.00  0.00           B
ATOM   2106  Ne      X   1     -96.030-132.051  -9.707  0.00  0.00          NE
ATOM   2107  Ne      X   1     -96.048-133.682 -14.857  0.00  0.00          NE
ATOM   2108  B       X   1     -94.833-134.297 -15.755  0.00  0.00           B
ATOM   2109  B       X   1     -95.983-130.218 -12.592  0.00  0.00           B
ATOM   2110  Ne      X   1     -97.242-130.176 -11.662  0.00  0.00          NE
ATOM   2111  B       X   1     -93.424-137.616 -14.565  0.00  0.00           B
ATOM   2112  B       X   1    -102.853-125.965 -14.114  0.00  0.00           B
ATOM   2113  B       X   1    -102.541-125.951 -11.130  0.00  0.00           B
ATOM   2114  Ne      X   1    -101.727-129.791 -10.567  0.00  0.00          NE
ATOM   2115  Ne      X   1    -102.783-129.052 -13.305  0.00  0.00          NE
ATOM   2116  B       X   1    -102.141-128.950 -11.855  0.00  0.00           B
ATOM   2117  B       X   1    -101.959-128.314 -14.435  0.00  0.00           B
ATOM   2118  B       X   1     -98.633-126.670 -12.676  0.00  0.00           B
ATOM   2119  B       X   1    -100.745-124.075 -10.664  0.00  0.00           B
ATOM   2120  Ne      X   1    -101.810-126.782 -14.821  0.00  0.00          NE
ATOM   2121  B       X   1     -99.219-127.335 -10.180  0.00  0.00           B
ATOM   2122  B       X   1    -100.348-126.360 -14.499  0.00  0.00           B
ATOM   2123  Ne      X   1     -98.897-126.050 -14.096  0.00  0.00          NE
ATOM   2124  Ne      X   1    -101.859-125.097 -10.108  0.00  0.00          NE
ATOM   2125  B       X   1     -98.707-124.481 -14.223  0.00  0.00           B
ATOM   2126  Ne      X   1     -98.374-123.373 -15.307  0.00  0.00          NE
ATOM   2127  B       X   1    -101.037-128.872  -9.511  0.00  0.00           B
ATOM   2128  Ne      X   1    -100.274-127.541  -9.041  0.00  0.00          NE
ATOM   2129  Ne      X   1     -98.114-127.239 -11.308  0.00  0.00          NE
ATOM   2130  B       X   1     -98.238-123.792 -10.394  0.00  0.00           B
ATOM   2131  B       X   1     -97.892-126.641 -15.127  0.00  0.00           B
ATOM   2132  B       X   1    -101.188-126.259  -9.020  0.00  0.00           B
ATOM   2133  B       X   1    -102.866-124.265  -9.216  0.00  0.00           B
ATOM   2134  Ne      X   1     -99.592-123.031 -10.691  0.00  0.00          NE
ATOM   2135  B       X   1     -97.569-128.690 -11.395  0.00  0.00           B
ATOM   2136  B       X   1     -94.572-129.842 -14.901  0.00  0.00           B
ATOM   2137  B       X   1     -96.845-128.834 -14.632  0.00  0.00           B
ATOM   2138  B       X   1     -97.111-126.146 -10.741  0.00  0.00           B
ATOM   2139  Ne      X   1     -96.963-124.639 -10.280  0.00  0.00          NE
ATOM   2140  B       X   1     -96.825-123.563 -15.603  0.00  0.00           B
ATOM   2141  B       X   1     -96.688-124.818  -8.677  0.00  0.00           B
ATOM   2142  B       X   1     -92.394-129.686 -10.766  0.00  0.00           B
ATOM   2143  B       X   1     -94.291-123.090 -15.425  0.00  0.00           B
ATOM   2144  B       X   1     -94.171-123.094 -12.910  0.00  0.00           B
ATOM   2145  B       X   1     -94.980-127.931 -13.166  0.00  0.00           B
ATOM   2146  Ne      X   1     -92.181-127.199 -14.706  0.00  0.00          NE
ATOM   2147  B       X   1     -92.613-127.327 -13.196  0.00  0.00           B
ATOM   2148  Ne      X   1     -93.906-127.089 -12.353  0.00  0.00          NE
ATOM   2149  B       X   1     -93.747-127.651 -10.928  0.00  0.00           B
ATOM   2150  Ne      X   1     -92.881-128.511  -9.877  0.00  0.00          NE
ATOM   2151  B       X   1     -94.210-125.565 -12.249  0.00  0.00           B
ATOM   2152  Ne      X   1     -94.370-124.070 -11.731  0.00  0.00          NE
ATOM   2153  B       X   1     -93.287-123.572 -10.652  0.00  0.00           B
ATOM   2154  B       X   1     -93.642-129.207  -8.714  0.00  0.00           B
ATOM   2155  Ne      X   1     -95.565-129.251 -13.797  0.00  0.00          NE
ATOM   2156  B       X   1     -95.731-124.034 -10.990  0.00  0.00           B
ATOM   2157  B       X   1     -93.366-127.038 -15.727  0.00  0.00           B
ATOM   2158  Ne      X   1     -97.220-127.866 -15.833  0.00  0.00          NE
ATOM   2159  B       X   1     -98.949-132.500  -7.442  0.00  0.00           B
ATOM   2160  Ne      X   1     -94.025-130.512  -7.942  0.00  0.00          NE
ATOM   2161  B       X   1     -96.866-131.194  -4.943  0.00  0.00           B
ATOM   2162  B       X   1     -92.756-131.152  -7.376  0.00  0.00           B
ATOM   2163  B       X   1     -95.064-130.324  -6.697  0.00  0.00           B
ATOM   2164  B       X   1     -99.401-127.878  -7.678  0.00  0.00           B
ATOM   2165  Ne      X   1     -96.196-129.846  -5.668  0.00  0.00          NE
ATOM   2166  B       X   1     -97.312-129.156  -6.468  0.00  0.00           B
ATOM   2167  B       X   1     -95.545-128.970  -4.589  0.00  0.00           B
ATOM   2168  Ne      X   1     -81.515-156.058 -45.018  0.00  0.00          NE
ATOM   2169  B       X   1     -80.896-154.838 -44.296  0.00  0.00           B
ATOM   2170  B       X   1     -83.618-153.597 -41.431  0.00  0.00           B
ATOM   2171  Ne      X   1     -82.994-157.352 -40.334  0.00  0.00          NE
ATOM   2172  Ne      X   1     -84.601-153.651 -40.340  0.00  0.00          NE
ATOM   2173  B       X   1     -85.312-155.013 -40.403  0.00  0.00           B
ATOM   2174  B       X   1     -81.722-156.408 -40.265  0.00  0.00           B
ATOM   2175  Ne      X   1     -80.387-153.494 -43.710  0.00  0.00          NE
ATOM   2176  B       X   1     -83.818-153.373 -38.965  0.00  0.00           B
ATOM   2177  B       X   1     -80.672-155.509 -38.173  0.00  0.00           B
ATOM   2178  Ne      X   1     -80.650-154.939 -36.720  0.00  0.00          NE
ATOM   2179  B       X   1     -86.078-155.756 -38.102  0.00  0.00           B
ATOM   2180  B       X   1     -85.407-153.520 -37.006  0.00  0.00           B
ATOM   2181  B       X   1     -82.658-158.855 -39.995  0.00  0.00           B
ATOM   2182  B       X   1     -80.985-153.421 -36.806  0.00  0.00           B
ATOM   2183  Ne      X   1     -84.314-144.545 -59.526  0.00  0.00          NE
ATOM   2184  B       X   1     -85.744-139.388 -56.291  0.00  0.00           B
ATOM   2185  Ne      X   1     -87.869-142.846 -50.157  0.00  0.00          NE
ATOM   2186  B       X   1     -86.430-142.191 -49.881  0.00  0.00           B
ATOM   2187  B       X   1     -87.801-143.511 -51.547  0.00  0.00           B
ATOM   2188  B       X   1     -88.353-143.902 -49.134  0.00  0.00           B
ATOM   2189  Ne      X   1     -87.414-144.315 -52.843  0.00  0.00          NE
ATOM   2190  Ne      X   1     -85.638-140.552 -55.241  0.00  0.00          NE
ATOM   2191  B       X   1     -84.290-141.322 -55.740  0.00  0.00           B
ATOM   2192  B       X   1     -88.238-147.080 -42.605  0.00  0.00           B
ATOM   2193  B       X   1     -85.970-148.003 -41.817  0.00  0.00           B
ATOM   2194  B       X   1     -85.987-146.481 -43.758  0.00  0.00           B
ATOM   2195  B       X   1     -83.767-148.933 -40.628  0.00  0.00           B
ATOM   2196  Ne      X   1     -85.306-148.682 -40.579  0.00  0.00          NE
ATOM   2197  Ne      X   1     -82.866-152.432 -42.215  0.00  0.00          NE
ATOM   2198  B       X   1     -82.687-151.179 -41.296  0.00  0.00           B
ATOM   2199  Ne      X   1     -81.199-148.573 -43.652  0.00  0.00          NE
ATOM   2200  B       X   1     -80.957-146.473 -45.965  0.00  0.00           B
ATOM   2201  B       X   1     -81.942-149.015 -42.420  0.00  0.00           B
ATOM   2202  B       X   1     -82.225-148.278 -44.839  0.00  0.00           B
ATOM   2203  Ne      X   1     -82.429-149.587 -41.048  0.00  0.00          NE
ATOM   2204  B       X   1     -80.371-149.820 -44.259  0.00  0.00           B
ATOM   2205  B       X   1     -85.668-152.496 -40.432  0.00  0.00           B
ATOM   2206  B       X   1     -86.034-150.023 -40.280  0.00  0.00           B
ATOM   2207  B       X   1     -81.593-153.033 -42.805  0.00  0.00           B
ATOM   2208  Ne      X   1     -91.820-142.570 -41.111  0.00  0.00          NE
ATOM   2209  B       X   1     -90.545-138.398 -44.056  0.00  0.00           B
ATOM   2210  Ne      X   1     -91.085-144.501 -43.466  0.00  0.00          NE
ATOM   2211  B       X   1     -91.624-143.379 -42.482  0.00  0.00           B
ATOM   2212  B       X   1     -90.269-139.248 -41.576  0.00  0.00           B
ATOM   2213  B       X   1     -90.186-143.879 -44.559  0.00  0.00           B
ATOM   2214  B       X   1     -90.552-141.631 -40.763  0.00  0.00           B
ATOM   2215  Ne      X   1     -90.139-138.069 -42.597  0.00  0.00          NE
ATOM   2216  B       X   1     -89.857-141.989 -46.275  0.00  0.00           B
ATOM   2217  Ne      X   1     -89.701-140.294 -40.581  0.00  0.00          NE
ATOM   2218  B       X   1     -89.328-144.388 -46.842  0.00  0.00           B
ATOM   2219  Ne      X   1     -89.266-143.321 -45.728  0.00  0.00          NE
ATOM   2220  B       X   1     -87.835-143.040 -45.135  0.00  0.00           B
ATOM   2221  Ne      X   1     -86.650-142.559 -44.196  0.00  0.00          NE
ATOM   2222  B       X   1     -87.131-141.871 -42.846  0.00  0.00           B
ATOM   2223  Ne      X   1     -86.891-141.040 -41.529  0.00  0.00          NE
ATOM   2224  B       X   1     -88.207-140.587 -40.975  0.00  0.00           B
ATOM   2225  B       X   1     -86.228-141.889 -40.292  0.00  0.00           B
ATOM   2226  B       X   1     -85.829-143.873 -43.773  0.00  0.00           B
ATOM   2227  Ne      X   1     -80.582-144.916 -45.991  0.00  0.00          NE
ATOM   2228  Ne      X   1     -85.169-145.186 -44.242  0.00  0.00          NE
ATOM   2229  B       X   1     -83.643-144.957 -43.882  0.00  0.00           B
ATOM   2230  B       X   1     -85.624-141.703 -45.033  0.00  0.00           B
ATOM   2231  Ne      X   1     -84.093-139.927 -42.312  0.00  0.00          NE
ATOM   2232  Ne      X   1     -84.114-141.221 -45.081  0.00  0.00          NE
ATOM   2233  B       X   1     -85.646-140.082 -41.943  0.00  0.00           B
ATOM   2234  B       X   1     -83.939-140.160 -43.989  0.00  0.00           B
ATOM   2235  B       X   1     -83.433-138.628 -41.748  0.00  0.00           B
ATOM   2236  B       X   1     -83.302-141.171 -41.712  0.00  0.00           B
ATOM   2237  B       X   1     -83.205-142.535 -44.784  0.00  0.00           B
ATOM   2238  Ne      X   1     -82.096-142.180 -41.347  0.00  0.00          NE
ATOM   2239  B       X   1     -81.234-144.293 -47.257  0.00  0.00           B
ATOM   2240  B       X   1     -81.318-144.247 -44.781  0.00  0.00           B
ATOM   2241  B       X   1     -80.816-141.273 -41.156  0.00  0.00           B
ATOM   2242  B       X   1     -82.067-143.135 -42.566  0.00  0.00           B
ATOM   2243  Ne      X   1     -81.450-138.396 -47.929  0.00  0.00          NE
ATOM   2244  Ne      X   1     -82.544-143.790 -43.922  0.00  0.00          NE
ATOM   2245  Ne      X   1     -83.062-140.895 -48.054  0.00  0.00          NE
ATOM   2246  B       X   1     -81.981-142.050 -48.170  0.00  0.00           B
ATOM   2247  Ne      X   1     -86.134-151.301 -39.469  0.00  0.00          NE
ATOM   2248  B       X   1     -85.939-148.324 -36.717  0.00  0.00           B
ATOM   2249  B       X   1     -81.368-149.494 -39.913  0.00  0.00           B
ATOM   2250  B       X   1     -83.044-151.989 -36.985  0.00  0.00           B
ATOM   2251  Ne      X   1     -84.345-152.504 -37.598  0.00  0.00          NE
ATOM   2252  B       X   1     -85.498-147.854 -39.214  0.00  0.00           B
ATOM   2253  B       X   1     -85.109-151.329 -38.285  0.00  0.00           B
ATOM   2254  Ne      X   1     -82.875-145.716 -36.921  0.00  0.00          NE
ATOM   2255  Ne      X   1     -81.468-151.921 -36.721  0.00  0.00          NE
ATOM   2256  B       X   1     -81.416-146.360 -37.091  0.00  0.00           B
ATOM   2257  B       X   1     -80.703-151.020 -37.797  0.00  0.00           B
ATOM   2258  B       X   1     -89.797-137.812 -37.259  0.00  0.00           B
ATOM   2259  Ne      X   1     -90.348-139.322 -37.584  0.00  0.00          NE
ATOM   2260  B       X   1     -89.798-139.769 -39.129  0.00  0.00           B
ATOM   2261  B       X   1     -86.212-141.002 -37.817  0.00  0.00           B
ATOM   2262  Ne      X   1     -81.118-141.269 -36.673  0.00  0.00          NE
ATOM   2263  B       X   1     -82.100-141.183 -35.438  0.00  0.00           B
ATOM   2264  B       X   1     -82.449-142.940 -40.041  0.00  0.00           B
ATOM   2265  B       X   1     -82.881-144.366 -37.778  0.00  0.00           B
ATOM   2266  B       X   1     -84.327-142.482 -38.586  0.00  0.00           B
ATOM   2267  Ne      X   1     -82.837-143.000 -38.573  0.00  0.00          NE
ATOM   2268  Ne      X   1     -85.899-142.196 -38.832  0.00  0.00          NE
ATOM   2269  B       X   1     -81.828-142.095 -37.775  0.00  0.00           B
ATOM   2270  B       X   1     -80.749-139.840 -37.173  0.00  0.00           B
ATOM   2271  B       X   1     -91.091-134.778 -40.993  0.00  0.00           B
ATOM   2272  B       X   1     -91.172-136.967 -42.132  0.00  0.00           B
ATOM   2273  Ne      X   1     -89.907-133.741 -40.913  0.00  0.00          NE
ATOM   2274  B       X   1     -88.850-134.409 -44.961  0.00  0.00           B
ATOM   2275  Ne      X   1     -88.323-133.955 -43.509  0.00  0.00          NE
ATOM   2276  B       X   1     -87.548-135.257 -42.989  0.00  0.00           B
ATOM   2277  Ne      X   1     -87.232-136.827 -42.810  0.00  0.00          NE
ATOM   2278  B       X   1     -86.751-137.247 -44.285  0.00  0.00           B
ATOM   2279  B       X   1     -88.666-137.561 -42.514  0.00  0.00           B
ATOM   2280  B       X   1     -86.245-137.179 -41.693  0.00  0.00           B
ATOM   2281  B       X   1     -82.759-136.219 -44.941  0.00  0.00           B
ATOM   2282  B       X   1     -83.046-131.911 -44.876  0.00  0.00           B
ATOM   2283  B       X   1     -85.534-131.491 -44.820  0.00  0.00           B
ATOM   2284  Ne      X   1     -83.165-137.145 -41.082  0.00  0.00          NE
ATOM   2285  B       X   1     -82.876-136.180 -42.292  0.00  0.00           B
ATOM   2286  B       X   1     -80.660-132.394 -44.191  0.00  0.00           B
ATOM   2287  B       X   1     -80.618-135.548 -43.519  0.00  0.00           B
ATOM   2288  Ne      X   1     -81.056-130.912 -41.380  0.00  0.00          NE
ATOM   2289  B       X   1     -82.042-131.818 -42.226  0.00  0.00           B
ATOM   2290  Ne      X   1     -82.140-132.498 -43.667  0.00  0.00          NE
ATOM   2291  Ne      X   1     -82.288-135.559 -43.547  0.00  0.00          NE
ATOM   2292  B       X   1     -81.631-137.276 -40.552  0.00  0.00           B
ATOM   2293  B       X   1     -82.361-137.456 -47.073  0.00  0.00           B
ATOM   2294  B       X   1     -82.633-133.980 -43.577  0.00  0.00           B
ATOM   2295  B       X   1     -81.937-129.939 -40.527  0.00  0.00           B
ATOM   2296  Ne      X   1     -82.545-126.687 -43.834  0.00  0.00          NE
ATOM   2297  B       X   1     -81.593-127.956 -43.398  0.00  0.00           B
ATOM   2298  B       X   1     -80.868-123.281 -44.540  0.00  0.00           B
ATOM   2299  B       X   1     -81.816-125.382 -43.453  0.00  0.00           B
ATOM   2300  Ne      X   1     -80.493-124.602 -43.791  0.00  0.00          NE
ATOM   2301  B       X   1     -88.729-134.249 -39.998  0.00  0.00           B
ATOM   2302  Ne      X   1     -91.212-131.388 -39.272  0.00  0.00          NE
ATOM   2303  B       X   1     -91.095-131.711 -37.769  0.00  0.00           B
ATOM   2304  B       X   1     -91.220-133.228 -35.850  0.00  0.00           B
ATOM   2305  Ne      X   1     -90.989-134.506 -34.936  0.00  0.00          NE
ATOM   2306  B       X   1     -90.092-133.857 -33.774  0.00  0.00           B
ATOM   2307  B       X   1     -90.130-135.744 -35.662  0.00  0.00           B
ATOM   2308  B       X   1     -87.643-137.109 -36.245  0.00  0.00           B
ATOM   2309  Ne      X   1     -89.194-136.526 -36.706  0.00  0.00          NE
ATOM   2310  B       X   1     -88.716-135.524 -37.794  0.00  0.00           B
ATOM   2311  Ne      X   1     -87.742-134.637 -38.771  0.00  0.00          NE
ATOM   2312  B       X   1     -87.485-133.374 -37.880  0.00  0.00           B
ATOM   2313  Ne      X   1     -86.930-132.046 -37.170  0.00  0.00          NE
ATOM   2314  B       X   1     -86.419-132.392 -35.669  0.00  0.00           B
ATOM   2315  B       X   1     -88.226-131.087 -37.078  0.00  0.00           B
ATOM   2316  Ne      X   1     -86.294-132.928 -34.147  0.00  0.00          NE
ATOM   2317  B       X   1     -86.243-135.168 -39.180  0.00  0.00           B
ATOM   2318  Ne      X   1     -86.100-137.485 -36.305  0.00  0.00          NE
ATOM   2319  B       X   1     -86.022-131.212 -38.148  0.00  0.00           B
ATOM   2320  B       X   1     -84.057-136.656 -39.912  0.00  0.00           B
ATOM   2321  Ne      X   1     -82.933-134.367 -37.025  0.00  0.00          NE
ATOM   2322  B       X   1     -85.425-136.972 -37.626  0.00  0.00           B
ATOM   2323  B       X   1     -83.912-134.966 -38.083  0.00  0.00           B
ATOM   2324  Ne      X   1     -84.934-136.019 -38.768  0.00  0.00          NE
ATOM   2325  B       X   1     -85.393-136.761 -35.121  0.00  0.00           B
ATOM   2326  Ne      X   1     -84.567-135.511 -34.488  0.00  0.00          NE
ATOM   2327  B       X   1     -85.710-134.400 -34.099  0.00  0.00           B
ATOM   2328  B       X   1     -83.709-134.838 -35.598  0.00  0.00           B
ATOM   2329  B       X   1     -83.722-130.452 -36.115  0.00  0.00           B
ATOM   2330  B       X   1     -82.787-132.768 -36.984  0.00  0.00           B
ATOM   2331  B       X   1     -81.392-134.963 -36.933  0.00  0.00           B
ATOM   2332  B       X   1     -81.244-131.014 -35.659  0.00  0.00           B
ATOM   2333  B       X   1     -82.141-130.511 -38.074  0.00  0.00           B
ATOM   2334  Ne      X   1     -82.440-131.246 -36.715  0.00  0.00          NE
ATOM   2335  B       X   1     -80.543-137.310 -36.464  0.00  0.00           B
ATOM   2336  B       X   1     -80.500-123.942 -40.039  0.00  0.00           B
ATOM   2337  Ne      X   1     -82.462-123.220 -32.158  0.00  0.00          NE
ATOM   2338  Ne      X   1     -80.700-122.540 -36.316  0.00  0.00          NE
ATOM   2339  Ne      X   1     -80.606-124.881 -34.068  0.00  0.00          NE
ATOM   2340  Ne      X   1     -81.591-123.930 -38.912  0.00  0.00          NE
ATOM   2341  B       X   1     -81.888-125.448 -38.533  0.00  0.00           B
ATOM   2342  B       X   1     -81.110-126.289 -34.556  0.00  0.00           B
ATOM   2343  Ne      X   1     -82.653-129.489 -39.265  0.00  0.00          NE
ATOM   2344  B       X   1     -81.308-123.046 -37.668  0.00  0.00           B
ATOM   2345  B       X   1     -81.080-127.254 -36.794  0.00  0.00           B
ATOM   2346  B       X   1     -81.688-124.296 -33.057  0.00  0.00           B
ATOM   2347  Ne      X   1     -85.742-129.876 -38.929  0.00  0.00          NE
ATOM   2348  B       X   1     -82.766-128.263 -35.263  0.00  0.00           B
ATOM   2349  B       X   1     -82.299-127.989 -38.909  0.00  0.00           B
ATOM   2350  B       X   1     -84.214-129.670 -39.235  0.00  0.00           B
ATOM   2351  Ne      X   1     -81.337-126.848 -38.270  0.00  0.00          NE
ATOM   2352  Ne      X   1     -81.311-127.643 -35.315  0.00  0.00          NE
ATOM   2353  B       X   1     -82.919-123.300 -39.643  0.00  0.00           B
ATOM   2354  B       X   1     -80.453-123.844 -35.294  0.00  0.00           B
ATOM   2355  B       X   1     -83.125-123.047 -25.722  0.00  0.00           B
ATOM   2356  B       X   1     -80.538-125.134 -27.305  0.00  0.00           B
ATOM   2357  Ne      X   1     -81.022-126.584 -27.073  0.00  0.00          NE
ATOM   2358  B       X   1     -81.162-126.738 -25.411  0.00  0.00           B
ATOM   2359  B       X   1     -81.433-122.932 -31.030  0.00  0.00           B
ATOM   2360  B       X   1     -82.385-126.789 -27.730  0.00  0.00           B
ATOM   2361  Ne      X   1     -90.242-132.115 -18.951  0.00  0.00          NE
ATOM   2362  B       X   1     -90.418-132.618 -17.474  0.00  0.00           B
ATOM   2363  Ne      X   1     -91.062-132.492 -16.060  0.00  0.00          NE
ATOM   2364  B       X   1     -91.303-126.738 -18.794  0.00  0.00           B
ATOM   2365  Ne      X   1     -89.951-126.017 -18.865  0.00  0.00          NE
ATOM   2366  B       X   1     -89.352-125.210 -17.588  0.00  0.00           B
ATOM   2367  B       X   1     -91.096-131.807 -11.045  0.00  0.00           B
ATOM   2368  B       X   1     -90.332-133.369 -14.941  0.00  0.00           B
ATOM   2369  Ne      X   1     -89.727-132.601 -11.029  0.00  0.00          NE
ATOM   2370  B       X   1     -89.580-133.040 -12.528  0.00  0.00           B
ATOM   2371  B       X   1     -91.072-131.066 -15.464  0.00  0.00           B
ATOM   2372  B       X   1     -91.289-130.257 -13.110  0.00  0.00           B
ATOM   2373  B       X   1     -89.128-129.722 -14.597  0.00  0.00           B
ATOM   2374  Ne      X   1     -90.700-129.867 -14.563  0.00  0.00          NE
ATOM   2375  B       X   1     -91.322-125.865 -14.761  0.00  0.00           B
ATOM   2376  Ne      X   1     -90.252-124.945 -14.173  0.00  0.00          NE
ATOM   2377  B       X   1     -90.744-123.488 -14.161  0.00  0.00           B
ATOM   2378  B       X   1     -89.982-125.466 -12.695  0.00  0.00           B
ATOM   2379  Ne      X   1     -89.128-125.340 -11.304  0.00  0.00          NE
ATOM   2380  B       X   1     -91.369-128.503 -15.033  0.00  0.00           B
ATOM   2381  Ne      X   1     -71.060-158.956 -56.885  0.00  0.00          NE
ATOM   2382  B       X   1     -75.428-161.506 -49.309  0.00  0.00           B
ATOM   2383  Ne      X   1     -69.144-164.003 -52.161  0.00  0.00          NE
ATOM   2384  B       X   1     -73.095-162.318 -48.833  0.00  0.00           B
ATOM   2385  B       X   1     -70.719-161.428 -48.878  0.00  0.00           B
ATOM   2386  B       X   1     -70.051-163.104 -52.990  0.00  0.00           B
ATOM   2387  Ne      X   1     -71.336-162.555 -53.815  0.00  0.00          NE
ATOM   2388  B       X   1     -72.042-161.298 -53.061  0.00  0.00           B
ATOM   2389  B       X   1     -72.461-163.670 -53.772  0.00  0.00           B
ATOM   2390  B       X   1     -71.191-163.819 -49.759  0.00  0.00           B
ATOM   2391  Ne      X   1     -71.621-162.696 -48.690  0.00  0.00          NE
ATOM   2392  Ne      X   1     -69.377-160.907 -48.310  0.00  0.00          NE
ATOM   2393  B       X   1     -79.397-155.339 -49.573  0.00  0.00           B
ATOM   2394  Ne      X   1     -76.775-157.285 -52.893  0.00  0.00          NE
ATOM   2395  B       X   1     -77.107-155.816 -53.406  0.00  0.00           B
ATOM   2396  B       X   1     -77.397-156.848 -49.367  0.00  0.00           B
ATOM   2397  Ne      X   1     -76.177-157.653 -50.015  0.00  0.00          NE
ATOM   2398  Ne      X   1     -78.381-155.881 -48.481  0.00  0.00          NE
ATOM   2399  B       X   1     -75.968-157.099 -51.523  0.00  0.00           B
ATOM   2400  B       X   1     -76.182-159.211 -50.228  0.00  0.00           B
ATOM   2401  B       X   1     -75.904-158.078 -54.002  0.00  0.00           B
ATOM   2402  Ne      X   1     -75.577-160.666 -50.620  0.00  0.00          NE
ATOM   2403  B       X   1     -74.863-157.257 -49.233  0.00  0.00           B
ATOM   2404  B       X   1     -69.092-159.530 -48.919  0.00  0.00           B
ATOM   2405  B       X   1     -72.285-158.832 -51.884  0.00  0.00           B
ATOM   2406  B       X   1     -74.169-160.572 -51.448  0.00  0.00           B
ATOM   2407  B       X   1     -71.335-156.324 -52.116  0.00  0.00           B
ATOM   2408  Ne      X   1     -71.178-155.437 -53.416  0.00  0.00          NE
ATOM   2409  B       X   1     -70.129-158.078 -50.703  0.00  0.00           B
ATOM   2410  B       X   1     -72.458-157.040 -49.992  0.00  0.00           B
ATOM   2411  B       X   1     -73.913-159.655 -53.739  0.00  0.00           B
ATOM   2412  Ne      X   1     -74.258-153.480 -48.852  0.00  0.00          NE
ATOM   2413  B       X   1     -71.514-153.884 -53.261  0.00  0.00           B
ATOM   2414  B       X   1     -73.855-154.937 -49.332  0.00  0.00           B
ATOM   2415  B       X   1     -69.679-159.025 -55.982  0.00  0.00           B
ATOM   2416  Ne      X   1     -73.546-156.426 -49.007  0.00  0.00          NE
ATOM   2417  B       X   1     -69.657-155.494 -53.884  0.00  0.00           B
ATOM   2418  Ne      X   1     -71.574-157.537 -51.228  0.00  0.00          NE
ATOM   2419  Ne      X   1     -73.020-160.113 -52.497  0.00  0.00          NE
ATOM   2420  B       X   1     -80.008-161.869 -42.542  0.00  0.00           B
ATOM   2421  Ne      X   1     -76.710-163.901 -42.135  0.00  0.00          NE
ATOM   2422  B       X   1     -78.586-161.223 -44.450  0.00  0.00           B
ATOM   2423  B       X   1     -75.998-162.837 -41.284  0.00  0.00           B
ATOM   2424  B       X   1     -75.713-164.473 -43.186  0.00  0.00           B
ATOM   2425  B       X   1     -75.223-162.291 -44.397  0.00  0.00           B
ATOM   2426  Ne      X   1     -75.199-163.839 -44.550  0.00  0.00          NE
ATOM   2427  Ne      X   1     -75.000-161.196 -45.535  0.00  0.00          NE
ATOM   2428  B       X   1     -74.805-161.984 -46.887  0.00  0.00           B
ATOM   2429  Ne      X   1     -75.315-161.616 -40.535  0.00  0.00          NE
ATOM   2430  B       X   1     -73.705-164.133 -44.771  0.00  0.00           B
ATOM   2431  B       X   1     -71.342-163.277 -47.258  0.00  0.00           B
ATOM   2432  B       X   1     -71.219-164.622 -45.033  0.00  0.00           B
ATOM   2433  Ne      X   1     -72.345-164.423 -43.958  0.00  0.00          NE
ATOM   2434  Ne      X   1     -70.882-164.601 -46.587  0.00  0.00          NE
ATOM   2435  Ne      X   1     -70.806-162.569 -42.133  0.00  0.00          NE
ATOM   2436  B       X   1     -72.014-163.240 -42.904  0.00  0.00           B
ATOM   2437  B       X   1     -70.329-163.644 -40.978  0.00  0.00           B
ATOM   2438  B       X   1     -69.615-162.534 -43.114  0.00  0.00           B
ATOM   2439  B       X   1     -70.866-161.171 -41.436  0.00  0.00           B
ATOM   2440  B       X   1     -69.257-164.480 -46.560  0.00  0.00           B
ATOM   2441  B       X   1     -69.463-160.739 -46.691  0.00  0.00           B
ATOM   2442  Ne      X   1     -69.023-164.434 -40.689  0.00  0.00          NE
ATOM   2443  B       X   1     -79.192-153.549 -42.767  0.00  0.00           B
ATOM   2444  B       X   1     -78.972-156.792 -47.311  0.00  0.00           B
ATOM   2445  B       X   1     -76.331-160.361 -45.495  0.00  0.00           B
ATOM   2446  Ne      X   1     -77.691-159.933 -44.884  0.00  0.00          NE
ATOM   2447  B       X   1     -78.540-158.899 -45.711  0.00  0.00           B
ATOM   2448  Ne      X   1     -79.612-157.922 -46.397  0.00  0.00          NE
ATOM   2449  Ne      X   1     -76.723-157.958 -42.818  0.00  0.00          NE
ATOM   2450  B       X   1     -77.218-159.227 -43.501  0.00  0.00           B
ATOM   2451  B       X   1     -77.448-157.742 -41.408  0.00  0.00           B
ATOM   2452  B       X   1     -76.861-156.836 -44.040  0.00  0.00           B
ATOM   2453  B       X   1     -76.431-154.495 -45.513  0.00  0.00           B
ATOM   2454  Ne      X   1     -76.747-153.692 -46.831  0.00  0.00          NE
ATOM   2455  B       X   1     -77.121-154.190 -41.624  0.00  0.00           B
ATOM   2456  Ne      X   1     -78.615-153.700 -41.294  0.00  0.00          NE
ATOM   2457  B       X   1     -77.747-154.598 -47.746  0.00  0.00           B
ATOM   2458  B       X   1     -79.577-154.603 -40.462  0.00  0.00           B
ATOM   2459  Ne      X   1     -75.862-155.625 -44.577  0.00  0.00          NE
ATOM   2460  Ne      X   1     -75.558-154.356 -41.813  0.00  0.00          NE
ATOM   2461  B       X   1     -75.295-154.918 -43.261  0.00  0.00           B
ATOM   2462  B       X   1     -75.415-153.642 -47.789  0.00  0.00           B
ATOM   2463  B       X   1     -75.159-155.303 -40.684  0.00  0.00           B
ATOM   2464  B       X   1     -75.168-158.084 -42.518  0.00  0.00           B
ATOM   2465  B       X   1     -74.871-160.344 -41.428  0.00  0.00           B
ATOM   2466  B       X   1     -74.681-156.287 -45.442  0.00  0.00           B
ATOM   2467  B       X   1     -69.090-158.445 -45.709  0.00  0.00           B
ATOM   2468  Ne      X   1     -69.881-160.404 -40.501  0.00  0.00          NE
ATOM   2469  B       X   1     -73.762-160.293 -45.263  0.00  0.00           B
ATOM   2470  B       X   1     -71.190-159.920 -44.968  0.00  0.00           B
ATOM   2471  B       X   1     -71.085-154.256 -43.533  0.00  0.00           B
ATOM   2472  Ne      X   1     -72.636-159.379 -44.608  0.00  0.00          NE
ATOM   2473  Ne      X   1     -70.805-154.881 -44.933  0.00  0.00          NE
ATOM   2474  B       X   1     -72.729-157.951 -45.173  0.00  0.00           B
ATOM   2475  Ne      X   1     -73.179-156.610 -45.883  0.00  0.00          NE
ATOM   2476  B       X   1     -73.169-156.662 -47.463  0.00  0.00           B
ATOM   2477  B       X   1     -72.983-159.385 -43.063  0.00  0.00           B
ATOM   2478  Ne      X   1     -74.011-159.037 -41.936  0.00  0.00          NE
ATOM   2479  B       X   1     -72.210-155.448 -45.461  0.00  0.00           B
ATOM   2480  B       X   1     -70.871-154.454 -40.916  0.00  0.00           B
ATOM   2481  B       X   1     -73.328-158.530 -40.622  0.00  0.00           B
ATOM   2482  Ne      X   1     -69.632-159.882 -45.327  0.00  0.00          NE
ATOM   2483  B       X   1     -69.939-156.144 -44.809  0.00  0.00           B
ATOM   2484  B       X   1     -69.716-158.823 -40.663  0.00  0.00           B
ATOM   2485  B       X   1     -70.106-153.772 -45.781  0.00  0.00           B
ATOM   2486  Ne      X   1     -71.010-153.478 -42.155  0.00  0.00          NE
ATOM   2487  B       X   1     -69.364-156.349 -40.268  0.00  0.00           B
ATOM   2488  B       X   1     -76.534-161.048 -39.512  0.00  0.00           B
ATOM   2489  B       X   1     -78.889-160.921 -38.156  0.00  0.00           B
ATOM   2490  B       X   1     -74.112-162.206 -39.762  0.00  0.00           B
ATOM   2491  Ne      X   1     -69.377-162.648 -35.353  0.00  0.00          NE
ATOM   2492  B       X   1     -73.548-164.660 -39.308  0.00  0.00           B
ATOM   2493  B       X   1     -69.879-162.448 -36.851  0.00  0.00           B
ATOM   2494  B       X   1     -72.896-161.699 -34.083  0.00  0.00           B
ATOM   2495  Ne      X   1     -73.504-163.230 -38.695  0.00  0.00          NE
ATOM   2496  B       X   1     -72.061-162.618 -38.251  0.00  0.00           B
ATOM   2497  B       X   1     -70.495-162.844 -34.280  0.00  0.00           B
ATOM   2498  Ne      X   1     -70.914-161.642 -37.778  0.00  0.00          NE
ATOM   2499  B       X   1     -70.270-160.983 -39.044  0.00  0.00           B
ATOM   2500  Ne      X   1     -80.362-155.794 -39.668  0.00  0.00          NE
ATOM   2501  Ne      X   1     -77.843-157.548 -39.881  0.00  0.00          NE
ATOM   2502  B       X   1     -79.262-156.974 -39.746  0.00  0.00           B
ATOM   2503  B       X   1     -76.656-160.212 -37.054  0.00  0.00           B
ATOM   2504  Ne      X   1     -77.422-160.263 -38.448  0.00  0.00          NE
ATOM   2505  B       X   1     -77.620-158.841 -39.034  0.00  0.00           B
ATOM   2506  B       X   1     -76.847-156.466 -39.258  0.00  0.00           B
ATOM   2507  B       X   1     -76.801-154.477 -36.209  0.00  0.00           B
ATOM   2508  B       X   1     -78.728-158.464 -34.192  0.00  0.00           B
ATOM   2509  B       X   1     -77.695-156.054 -34.364  0.00  0.00           B
ATOM   2510  B       X   1     -79.262-154.961 -36.064  0.00  0.00           B
ATOM   2511  Ne      X   1     -77.977-154.771 -35.218  0.00  0.00          NE
ATOM   2512  B       X   1     -78.120-153.488 -34.287  0.00  0.00           B
ATOM   2513  B       X   1     -75.174-154.838 -38.063  0.00  0.00           B
ATOM   2514  Ne      X   1     -75.321-154.180 -36.611  0.00  0.00          NE
ATOM   2515  Ne      X   1     -75.360-155.842 -39.197  0.00  0.00          NE
ATOM   2516  B       X   1     -70.236-155.914 -36.170  0.00  0.00           B
ATOM   2517  Ne      X   1     -69.689-154.754 -37.026  0.00  0.00          NE
ATOM   2518  Ne      X   1     -69.090-153.416 -32.701  0.00  0.00          NE
ATOM   2519  B       X   1     -69.984-153.335 -36.293  0.00  0.00           B
ATOM   2520  B       X   1     -72.595-158.621 -38.165  0.00  0.00           B
ATOM   2521  Ne      X   1     -73.838-155.584 -34.212  0.00  0.00          NE
ATOM   2522  B       X   1     -71.878-156.608 -39.632  0.00  0.00           B
ATOM   2523  B       X   1     -74.355-157.094 -33.799  0.00  0.00           B
ATOM   2524  B       X   1     -74.077-154.721 -32.977  0.00  0.00           B
ATOM   2525  Ne      X   1     -73.938-160.586 -34.471  0.00  0.00          NE
ATOM   2526  B       X   1     -74.419-154.991 -35.526  0.00  0.00           B
ATOM   2527  B       X   1     -73.396-159.705 -35.742  0.00  0.00           B
ATOM   2528  B       X   1     -72.208-155.912 -34.475  0.00  0.00           B
ATOM   2529  B       X   1     -70.434-154.862 -38.451  0.00  0.00           B
ATOM   2530  Ne      X   1     -70.655-155.536 -39.858  0.00  0.00          NE
ATOM   2531  B       X   1     -70.060-157.308 -34.072  0.00  0.00           B
ATOM   2532  B       X   1     -71.578-157.959 -36.000  0.00  0.00           B
ATOM   2533  Ne      X   1     -71.035-156.783 -35.170  0.00  0.00          NE
ATOM   2534  B       X   1     -74.370-156.969 -38.957  0.00  0.00           B
ATOM   2535  Ne      X   1     -72.988-157.669 -39.346  0.00  0.00          NE
ATOM   2536  B       X   1     -71.354-160.431 -36.891  0.00  0.00           B
ATOM   2537  Ne      X   1     -69.420-157.967 -32.796  0.00  0.00          NE
ATOM   2538  Ne      X   1     -72.265-159.190 -36.730  0.00  0.00          NE
ATOM   2539  B       X   1     -68.936-158.333 -27.081  0.00  0.00           B
ATOM   2540  Ne      X   1     -74.124-154.305 -31.441  0.00  0.00          NE
ATOM   2541  B       X   1     -69.794-157.061 -25.047  0.00  0.00           B
ATOM   2542  B       X   1     -70.173-156.189 -27.448  0.00  0.00           B
ATOM   2543  Ne      X   1     -70.287-156.312 -28.997  0.00  0.00          NE
ATOM   2544  B       X   1     -70.474-154.930 -29.691  0.00  0.00           B
ATOM   2545  B       X   1     -72.660-154.150 -30.875  0.00  0.00           B
ATOM   2546  Ne      X   1     -71.146-153.846 -30.659  0.00  0.00          NE
ATOM   2547  Ne      X   1     -69.184-156.901 -26.449  0.00  0.00          NE
ATOM   2548  B       X   1     -70.523-158.170 -31.753  0.00  0.00           B
ATOM   2549  B       X   1     -70.447-153.928 -32.095  0.00  0.00           B
ATOM   2550  B       X   1     -69.077-157.327 -29.303  0.00  0.00           B
ATOM   2551  Ne      X   1     -70.896-157.130 -24.040  0.00  0.00          NE
ATOM   2552  B       X   1     -70.345-156.998 -22.602  0.00  0.00           B
ATOM   2553  Ne      X   1     -75.170-151.023 -50.717  0.00  0.00          NE
ATOM   2554  B       X   1     -74.829-152.446 -49.936  0.00  0.00           B
ATOM   2555  Ne      X   1     -72.094-150.551 -51.003  0.00  0.00          NE
ATOM   2556  B       X   1     -71.821-151.039 -49.558  0.00  0.00           B
ATOM   2557  B       X   1     -69.064-152.665 -50.191  0.00  0.00           B
ATOM   2558  Ne      X   1     -77.766-150.682 -46.354  0.00  0.00          NE
ATOM   2559  B       X   1     -77.462-150.083 -44.850  0.00  0.00           B
ATOM   2560  Ne      X   1     -77.203-149.424 -43.363  0.00  0.00          NE
ATOM   2561  B       X   1     -78.800-146.345 -41.338  0.00  0.00           B
ATOM   2562  Ne      X   1     -78.817-146.773 -42.877  0.00  0.00          NE
ATOM   2563  B       X   1     -77.815-147.951 -43.202  0.00  0.00           B
ATOM   2564  B       X   1     -77.747-150.179 -41.982  0.00  0.00           B
ATOM   2565  B       X   1     -79.288-150.737 -46.448  0.00  0.00           B
ATOM   2566  B       X   1     -77.190-152.168 -46.415  0.00  0.00           B
ATOM   2567  B       X   1     -78.507-152.329 -40.626  0.00  0.00           B
ATOM   2568  Ne      X   1     -77.878-150.871 -40.525  0.00  0.00          NE
ATOM   2569  B       X   1     -77.200-149.861 -47.521  0.00  0.00           B
ATOM   2570  B       X   1     -75.622-149.326 -43.222  0.00  0.00           B
ATOM   2571  B       X   1     -74.957-148.822 -47.765  0.00  0.00           B
ATOM   2572  B       X   1     -75.074-146.274 -40.492  0.00  0.00           B
ATOM   2573  B       X   1     -80.205-147.375 -43.341  0.00  0.00           B
ATOM   2574  B       X   1     -78.545-145.483 -43.660  0.00  0.00           B
ATOM   2575  B       X   1     -74.774-152.986 -41.763  0.00  0.00           B
ATOM   2576  B       X   1     -80.153-152.353 -44.756  0.00  0.00           B
ATOM   2577  B       X   1     -73.972-151.228 -43.344  0.00  0.00           B
ATOM   2578  Ne      X   1     -74.200-149.760 -43.721  0.00  0.00          NE
ATOM   2579  Ne      X   1     -73.786-149.106 -46.819  0.00  0.00          NE
ATOM   2580  B       X   1     -72.829-147.854 -46.839  0.00  0.00           B
ATOM   2581  Ne      X   1     -72.029-147.945 -42.414  0.00  0.00          NE
ATOM   2582  B       X   1     -71.100-147.467 -43.661  0.00  0.00           B
ATOM   2583  B       X   1     -72.838-146.756 -41.835  0.00  0.00           B
ATOM   2584  B       X   1     -73.050-148.977 -42.985  0.00  0.00           B
ATOM   2585  B       X   1     -74.132-149.438 -45.270  0.00  0.00           B
ATOM   2586  Ne      X   1     -73.680-151.902 -41.952  0.00  0.00          NE
ATOM   2587  B       X   1     -70.880-151.880 -47.327  0.00  0.00           B
ATOM   2588  B       X   1     -71.093-148.494 -41.222  0.00  0.00           B
ATOM   2589  Ne      X   1     -69.680-152.435 -46.567  0.00  0.00          NE
ATOM   2590  Ne      X   1     -69.670-147.549 -44.381  0.00  0.00          NE
ATOM   2591  B       X   1     -72.265-152.530 -42.087  0.00  0.00           B
ATOM   2592  B       X   1     -73.910-150.822 -40.736  0.00  0.00           B
ATOM   2593  Ne      X   1     -72.141-146.687 -47.610  0.00  0.00          NE
ATOM   2594  B       X   1     -72.952-150.345 -47.343  0.00  0.00           B
ATOM   2595  B       X   1     -69.627-152.575 -42.313  0.00  0.00           B
ATOM   2596  B       X   1     -69.228-148.986 -44.578  0.00  0.00           B
ATOM   2597  Ne      X   1     -74.055-145.679 -41.528  0.00  0.00          NE
ATOM   2598  B       X   1     -73.121-152.672 -48.099  0.00  0.00           B
ATOM   2599  Ne      X   1     -70.237-149.400 -40.306  0.00  0.00          NE
ATOM   2600  Ne      X   1     -72.170-151.480 -48.070  0.00  0.00          NE
ATOM   2601  B       X   1     -72.101-145.446 -46.692  0.00  0.00           B
ATOM   2602  B       X   1     -69.296-151.375 -45.480  0.00  0.00           B
ATOM   2603  B       X   1     -76.179-138.097 -44.483  0.00  0.00           B
ATOM   2604  B       X   1     -79.032-144.607 -45.901  0.00  0.00           B
ATOM   2605  Ne      X   1     -78.163-144.328 -44.572  0.00  0.00          NE
ATOM   2606  B       X   1     -76.569-144.398 -44.581  0.00  0.00           B
ATOM   2607  B       X   1     -78.534-142.898 -44.102  0.00  0.00           B
ATOM   2608  Ne      X   1     -79.015-139.614 -46.614  0.00  0.00          NE
ATOM   2609  B       X   1     -79.087-140.681 -45.402  0.00  0.00           B
ATOM   2610  Ne      X   1     -78.410-141.330 -44.144  0.00  0.00          NE
ATOM   2611  Ne      X   1     -79.489-140.336 -41.344  0.00  0.00          NE
ATOM   2612  B       X   1     -76.844-141.107 -44.145  0.00  0.00           B
ATOM   2613  B       X   1     -79.033-140.637 -42.867  0.00  0.00           B
ATOM   2614  B       X   1     -79.681-138.815 -41.164  0.00  0.00           B
ATOM   2615  B       X   1     -78.165-138.440 -46.065  0.00  0.00           B
ATOM   2616  B       X   1     -78.290-140.792 -40.444  0.00  0.00           B
ATOM   2617  B       X   1     -78.321-140.377 -47.796  0.00  0.00           B
ATOM   2618  B       X   1     -76.037-141.331 -41.750  0.00  0.00           B
ATOM   2619  Ne      X   1     -75.516-141.258 -43.269  0.00  0.00          NE
ATOM   2620  Ne      X   1     -75.082-144.216 -44.095  0.00  0.00          NE
ATOM   2621  B       X   1     -74.901-142.704 -43.589  0.00  0.00           B
ATOM   2622  B       X   1     -74.885-139.543 -46.126  0.00  0.00           B
ATOM   2623  Ne      X   1     -74.757-138.906 -44.696  0.00  0.00          NE
ATOM   2624  Ne      X   1     -76.731-141.018 -40.298  0.00  0.00          NE
ATOM   2625  B       X   1     -74.841-145.205 -42.843  0.00  0.00           B
ATOM   2626  B       X   1     -74.652-140.001 -43.581  0.00  0.00           B
ATOM   2627  B       X   1     -80.362-139.067 -47.040  0.00  0.00           B
ATOM   2628  Ne      X   1     -74.601-139.865 -47.713  0.00  0.00          NE
ATOM   2629  B       X   1     -73.488-137.991 -44.580  0.00  0.00           B
ATOM   2630  B       X   1     -69.169-144.175 -43.768  0.00  0.00           B
ATOM   2631  B       X   1     -69.563-139.427 -43.335  0.00  0.00           B
ATOM   2632  Ne      X   1     -70.527-138.757 -42.275  0.00  0.00          NE
ATOM   2633  B       X   1     -74.044-144.368 -45.251  0.00  0.00           B
ATOM   2634  Ne      X   1     -72.569-144.214 -45.857  0.00  0.00          NE
ATOM   2635  B       X   1     -71.117-143.536 -42.228  0.00  0.00           B
ATOM   2636  Ne      X   1     -70.509-143.333 -43.716  0.00  0.00          NE
ATOM   2637  B       X   1     -71.539-143.789 -44.749  0.00  0.00           B
ATOM   2638  B       X   1     -72.668-142.932 -46.877  0.00  0.00           B
ATOM   2639  Ne      X   1     -71.920-143.557 -40.834  0.00  0.00          NE
ATOM   2640  B       X   1     -71.199-139.953 -41.485  0.00  0.00           B
ATOM   2641  B       X   1     -73.207-144.448 -40.958  0.00  0.00           B
ATOM   2642  B       X   1     -70.131-141.822 -44.017  0.00  0.00           B
ATOM   2643  B       X   1     -72.347-142.010 -40.556  0.00  0.00           B
ATOM   2644  B       X   1     -73.284-140.655 -47.755  0.00  0.00           B
ATOM   2645  Ne      X   1     -72.374-141.887 -47.978  0.00  0.00          NE
ATOM   2646  Ne      X   1     -72.098-140.499 -40.335  0.00  0.00          NE
ATOM   2647  B       X   1     -73.405-139.628 -40.359  0.00  0.00           B
ATOM   2648  Ne      X   1     -68.888-140.851 -43.862  0.00  0.00          NE
ATOM   2649  B       X   1     -76.381-150.986 -39.961  0.00  0.00           B
ATOM   2650  Ne      X   1     -80.273-149.779 -38.840  0.00  0.00          NE
ATOM   2651  B       X   1     -78.913-150.130 -39.564  0.00  0.00           B
ATOM   2652  Ne      X   1     -78.362-145.895 -39.838  0.00  0.00          NE
ATOM   2653  B       X   1     -77.248-147.027 -39.527  0.00  0.00           B
ATOM   2654  Ne      X   1     -76.776-149.726 -34.854  0.00  0.00          NE
ATOM   2655  B       X   1     -77.824-150.806 -34.182  0.00  0.00           B
ATOM   2656  Ne      X   1     -80.057-146.932 -37.592  0.00  0.00          NE
ATOM   2657  B       X   1     -76.529-146.056 -35.874  0.00  0.00           B
ATOM   2658  B       X   1     -79.590-146.170 -38.908  0.00  0.00           B
ATOM   2659  B       X   1     -75.984-150.374 -35.978  0.00  0.00           B
ATOM   2660  B       X   1     -75.743-149.303 -33.707  0.00  0.00           B
ATOM   2661  Ne      X   1     -75.681-147.246 -39.443  0.00  0.00          NE
ATOM   2662  B       X   1     -75.184-148.689 -39.728  0.00  0.00           B
ATOM   2663  Ne      X   1     -74.975-150.359 -39.642  0.00  0.00          NE
ATOM   2664  B       X   1     -75.172-146.857 -38.007  0.00  0.00           B
ATOM   2665  Ne      X   1     -75.313-145.748 -36.888  0.00  0.00          NE
ATOM   2666  B       X   1     -74.988-152.646 -36.560  0.00  0.00           B
ATOM   2667  B       X   1     -80.206-148.427 -38.014  0.00  0.00           B
ATOM   2668  Ne      X   1     -74.755-151.134 -36.704  0.00  0.00          NE
ATOM   2669  B       X   1     -74.636-150.690 -38.189  0.00  0.00           B
ATOM   2670  B       X   1     -70.722-150.790 -40.123  0.00  0.00           B
ATOM   2671  B       X   1     -69.364-152.630 -34.052  0.00  0.00           B
ATOM   2672  Ne      X   1     -69.807-152.022 -35.433  0.00  0.00          NE
ATOM   2673  B       X   1     -73.506-150.618 -35.931  0.00  0.00           B
ATOM   2674  B       X   1     -72.345-150.004 -33.641  0.00  0.00           B
ATOM   2675  B       X   1     -71.791-148.630 -35.808  0.00  0.00           B
ATOM   2676  Ne      X   1     -72.179-149.993 -35.227  0.00  0.00          NE
ATOM   2677  B       X   1     -71.024-151.035 -35.441  0.00  0.00           B
ATOM   2678  B       X   1     -69.555-147.011 -33.955  0.00  0.00           B
ATOM   2679  B       X   1     -71.826-145.893 -34.605  0.00  0.00           B
ATOM   2680  B       X   1     -80.014-138.046 -38.795  0.00  0.00           B
ATOM   2681  B       X   1     -79.030-139.399 -33.057  0.00  0.00           B
ATOM   2682  Ne      X   1     -77.942-138.252 -33.159  0.00  0.00          NE
ATOM   2683  B       X   1     -78.504-138.706 -36.783  0.00  0.00           B
ATOM   2684  B       X   1     -77.676-144.457 -39.528  0.00  0.00           B
ATOM   2685  B       X   1     -76.408-142.204 -39.275  0.00  0.00           B
ATOM   2686  Ne      X   1     -76.797-143.489 -38.481  0.00  0.00          NE
ATOM   2687  B       X   1     -77.673-142.923 -37.217  0.00  0.00           B
ATOM   2688  B       X   1     -77.392-140.733 -35.799  0.00  0.00           B
ATOM   2689  Ne      X   1     -79.947-138.525 -37.283  0.00  0.00          NE
ATOM   2690  B       X   1     -77.292-138.409 -34.552  0.00  0.00           B
ATOM   2691  B       X   1     -75.758-144.417 -37.761  0.00  0.00           B
ATOM   2692  B       X   1     -75.925-139.687 -39.838  0.00  0.00           B
ATOM   2693  B       X   1     -75.883-138.743 -36.565  0.00  0.00           B
ATOM   2694  Ne      X   1     -79.882-140.384 -32.142  0.00  0.00          NE
ATOM   2695  Ne      X   1     -74.560-138.772 -39.852  0.00  0.00          NE
ATOM   2696  B       X   1     -71.306-140.372 -38.976  0.00  0.00           B
ATOM   2697  B       X   1     -74.240-138.369 -38.323  0.00  0.00           B
ATOM   2698  Ne      X   1     -72.708-142.495 -33.624  0.00  0.00          NE
ATOM   2699  B       X   1     -70.192-142.434 -37.926  0.00  0.00           B
ATOM   2700  B       X   1     -69.122-140.183 -37.769  0.00  0.00           B
ATOM   2701  Ne      X   1     -70.475-140.917 -37.737  0.00  0.00          NE
ATOM   2702  B       X   1     -71.071-144.011 -39.590  0.00  0.00           B
ATOM   2703  B       X   1     -72.827-143.532 -34.812  0.00  0.00           B
ATOM   2704  B       X   1     -73.928-145.416 -36.176  0.00  0.00           B
ATOM   2705  B       X   1     -71.669-144.461 -36.921  0.00  0.00           B
ATOM   2706  Ne      X   1     -70.526-143.988 -38.060  0.00  0.00          NE
ATOM   2707  Ne      X   1     -74.346-138.433 -36.778  0.00  0.00          NE
ATOM   2708  B       X   1     -69.176-144.749 -37.656  0.00  0.00           B
ATOM   2709  Ne      X   1     -72.534-144.910 -35.669  0.00  0.00          NE
ATOM   2710  B       X   1     -70.851-151.768 -25.265  0.00  0.00           B
ATOM   2711  B       X   1     -70.330-150.332 -28.897  0.00  0.00           B
ATOM   2712  Ne      X   1     -71.460-150.866 -29.828  0.00  0.00          NE
ATOM   2713  B       X   1     -71.091-152.341 -30.249  0.00  0.00           B
ATOM   2714  Ne      X   1     -69.335-151.219 -25.345  0.00  0.00          NE
ATOM   2715  B       X   1     -68.951-150.956 -26.895  0.00  0.00           B
ATOM   2716  Ne      X   1     -68.895-150.375 -28.386  0.00  0.00          NE
ATOM   2717  B       X   1     -78.969-140.810 -28.520  0.00  0.00           B
ATOM   2718  Ne      X   1     -79.409-139.443 -29.204  0.00  0.00          NE
ATOM   2719  B       X   1     -79.786-139.755 -30.699  0.00  0.00           B
ATOM   2720  B       X   1     -78.192-138.414 -29.011  0.00  0.00           B
ATOM   2721  B       X   1     -69.888-139.265 -11.032  0.00  0.00           B
ATOM   2722  B       X   1     -71.386-141.188 -11.482  0.00  0.00           B
ATOM   2723  Ne      X   1     -71.006-140.148 -10.422  0.00  0.00          NE
ATOM   2724  B       X   1     -71.410-138.172  -5.135  0.00  0.00           B
ATOM   2725  Ne      X   1     -72.818-138.190  -4.521  0.00  0.00          NE
ATOM   2726  B       X   1     -72.712-137.995  -2.924  0.00  0.00           B
ATOM   2727  Ne      X   1     -70.067-138.325  -6.002  0.00  0.00          NE
ATOM   2728  Ne      X   1     -79.323-132.622 -45.051  0.00  0.00          NE
ATOM   2729  B       X   1     -79.733-132.328 -46.516  0.00  0.00           B
ATOM   2730  B       X   1     -78.822-134.113 -44.780  0.00  0.00           B
ATOM   2731  Ne      X   1     -79.111-135.295 -43.741  0.00  0.00          NE
ATOM   2732  B       X   1     -78.343-136.567 -44.211  0.00  0.00           B
ATOM   2733  B       X   1     -78.186-131.516 -44.739  0.00  0.00           B
ATOM   2734  Ne      X   1     -76.767-130.818 -44.903  0.00  0.00          NE
ATOM   2735  B       X   1     -76.782-136.281 -46.185  0.00  0.00           B
ATOM   2736  B       X   1     -78.560-134.747 -42.424  0.00  0.00           B
ATOM   2737  Ne      X   1     -78.237-134.988 -40.906  0.00  0.00          NE
ATOM   2738  B       X   1     -76.756-135.574 -40.747  0.00  0.00           B
ATOM   2739  Ne      X   1     -77.370-137.346 -45.208  0.00  0.00          NE
ATOM   2740  B       X   1     -80.010-131.631 -40.502  0.00  0.00           B
ATOM   2741  Ne      X   1     -76.248-135.351 -47.290  0.00  0.00          NE
ATOM   2742  B       X   1     -75.950-131.823 -45.871  0.00  0.00           B
ATOM   2743  B       X   1     -76.039-130.521 -43.612  0.00  0.00           B
ATOM   2744  B       X   1     -75.335-134.110 -46.698  0.00  0.00           B
ATOM   2745  Ne      X   1     -75.193-135.860 -40.768  0.00  0.00          NE
ATOM   2746  B       X   1     -74.783-137.408 -40.706  0.00  0.00           B
ATOM   2747  Ne      X   1     -74.938-132.622 -46.661  0.00  0.00          NE
ATOM   2748  B       X   1     -79.259-136.176 -40.508  0.00  0.00           B
ATOM   2749  Ne      X   1     -80.055-131.954 -47.953  0.00  0.00          NE
ATOM   2750  B       X   1     -77.643-130.809 -40.262  0.00  0.00           B
ATOM   2751  Ne      X   1     -80.156-137.590 -40.291  0.00  0.00          NE
ATOM   2752  B       X   1     -77.497-134.751 -48.158  0.00  0.00           B
ATOM   2753  B       X   1     -74.668-132.102 -48.171  0.00  0.00           B
ATOM   2754  B       X   1     -72.797-135.769 -43.641  0.00  0.00           B
ATOM   2755  B       X   1     -73.319-133.257 -43.573  0.00  0.00           B
ATOM   2756  Ne      X   1     -73.256-134.611 -42.726  0.00  0.00          NE
ATOM   2757  B       X   1     -74.477-135.043 -41.855  0.00  0.00           B
ATOM   2758  Ne      X   1     -72.197-137.120 -44.173  0.00  0.00          NE
ATOM   2759  B       X   1     -78.242-123.030 -40.830  0.00  0.00           B
ATOM   2760  B       X   1     -79.173-128.120 -44.147  0.00  0.00           B
ATOM   2761  B       X   1     -79.658-124.282 -42.568  0.00  0.00           B
ATOM   2762  B       X   1     -79.631-125.624 -44.755  0.00  0.00           B
ATOM   2763  B       X   1     -79.706-127.544 -41.653  0.00  0.00           B
ATOM   2764  Ne      X   1     -79.277-124.155 -41.017  0.00  0.00          NE
ATOM   2765  B       X   1     -78.606-125.545 -40.673  0.00  0.00           B
ATOM   2766  Ne      X   1     -78.967-127.006 -40.366  0.00  0.00          NE
ATOM   2767  Ne      X   1     -76.724-122.935 -40.464  0.00  0.00          NE
ATOM   2768  B       X   1     -76.036-124.016 -41.449  0.00  0.00           B
ATOM   2769  B       X   1     -76.060-129.179 -41.402  0.00  0.00           B
ATOM   2770  B       X   1     -75.134-123.273 -43.662  0.00  0.00           B
ATOM   2771  B       X   1     -75.272-125.808 -43.177  0.00  0.00           B
ATOM   2772  Ne      X   1     -75.185-129.595 -42.549  0.00  0.00          NE
ATOM   2773  Ne      X   1     -75.065-124.381 -42.560  0.00  0.00          NE
ATOM   2774  Ne      X   1     -80.105-128.432 -42.894  0.00  0.00          NE
ATOM   2775  B       X   1     -80.266-129.883 -42.356  0.00  0.00           B
ATOM   2776  B       X   1     -71.738-122.760 -41.481  0.00  0.00           B
ATOM   2777  Ne      X   1     -74.502-126.970 -44.065  0.00  0.00          NE
ATOM   2778  B       X   1     -74.521-128.302 -43.274  0.00  0.00           B
ATOM   2779  B       X   1     -70.570-126.562 -44.962  0.00  0.00           B
ATOM   2780  B       X   1     -73.118-126.462 -44.485  0.00  0.00           B
ATOM   2781  B       X   1     -73.576-124.417 -41.977  0.00  0.00           B
ATOM   2782  B       X   1     -71.546-124.710 -43.358  0.00  0.00           B
ATOM   2783  Ne      X   1     -72.044-124.254 -41.946  0.00  0.00          NE
ATOM   2784  Ne      X   1     -71.733-125.582 -44.655  0.00  0.00          NE
ATOM   2785  B       X   1     -78.219-133.552 -40.142  0.00  0.00           B
ATOM   2786  B       X   1     -80.302-135.477 -34.502  0.00  0.00           B
ATOM   2787  Ne      X   1     -78.892-131.128 -32.189  0.00  0.00          NE
ATOM   2788  Ne      X   1     -78.645-131.985 -39.777  0.00  0.00          NE
ATOM   2789  B       X   1     -78.746-136.884 -33.091  0.00  0.00           B
ATOM   2790  B       X   1     -77.123-135.110 -34.846  0.00  0.00           B
ATOM   2791  B       X   1     -78.896-135.229 -36.704  0.00  0.00           B
ATOM   2792  Ne      X   1     -77.775-131.566 -36.786  0.00  0.00          NE
ATOM   2793  B       X   1     -76.441-134.882 -37.384  0.00  0.00           B
ATOM   2794  Ne      X   1     -77.562-134.601 -36.290  0.00  0.00          NE
ATOM   2795  B       X   1     -77.738-133.025 -36.203  0.00  0.00           B
ATOM   2796  B       X   1     -79.620-130.993 -33.631  0.00  0.00           B
ATOM   2797  B       X   1     -78.484-131.770 -38.256  0.00  0.00           B
ATOM   2798  Ne      X   1     -79.947-135.862 -33.000  0.00  0.00          NE
ATOM   2799  B       X   1     -78.756-130.666 -35.964  0.00  0.00           B
ATOM   2800  B       X   1     -76.290-131.034 -36.998  0.00  0.00           B
ATOM   2801  Ne      X   1     -79.941-130.303 -35.053  0.00  0.00          NE
ATOM   2802  Ne      X   1     -76.030-134.739 -33.874  0.00  0.00          NE
ATOM   2803  B       X   1     -76.030-133.168 -33.865  0.00  0.00           B
ATOM   2804  Ne      X   1     -75.018-134.751 -37.928  0.00  0.00          NE
ATOM   2805  B       X   1     -74.745-135.201 -39.361  0.00  0.00           B
ATOM   2806  Ne      X   1     -80.254-135.671 -36.139  0.00  0.00          NE
ATOM   2807  B       X   1     -74.582-135.164 -34.506  0.00  0.00           B
ATOM   2808  B       X   1     -77.861-128.120 -40.053  0.00  0.00           B
ATOM   2809  Ne      X   1     -76.893-129.372 -40.111  0.00  0.00          NE
ATOM   2810  B       X   1     -80.255-128.822 -34.920  0.00  0.00           B
ATOM   2811  B       X   1     -79.994-127.043 -39.148  0.00  0.00           B
ATOM   2812  B       X   1     -78.055-124.260 -37.107  0.00  0.00           B
ATOM   2813  Ne      X   1     -76.830-123.470 -37.503  0.00  0.00          NE
ATOM   2814  B       X   1     -79.287-125.003 -33.326  0.00  0.00           B
ATOM   2815  B       X   1     -76.534-123.441 -39.024  0.00  0.00           B
ATOM   2816  B       X   1     -76.039-129.393 -38.797  0.00  0.00           B
ATOM   2817  B       X   1     -75.626-128.724 -36.251  0.00  0.00           B
ATOM   2818  B       X   1     -75.590-128.174 -33.721  0.00  0.00           B
ATOM   2819  Ne      X   1     -75.357-129.796 -37.433  0.00  0.00          NE
ATOM   2820  B       X   1     -75.496-124.144 -36.840  0.00  0.00           B
ATOM   2821  Ne      X   1     -75.478-127.655 -35.189  0.00  0.00          NE
ATOM   2822  B       X   1     -74.968-126.261 -35.382  0.00  0.00           B
ATOM   2823  Ne      X   1     -71.894-126.118 -37.051  0.00  0.00          NE
ATOM   2824  B       X   1     -73.158-125.180 -36.735  0.00  0.00           B
ATOM   2825  B       X   1     -74.151-123.853 -34.759  0.00  0.00           B
ATOM   2826  Ne      X   1     -74.464-124.797 -35.929  0.00  0.00          NE
ATOM   2827  B       X   1     -79.431-132.230 -31.274  0.00  0.00           B
ATOM   2828  Ne      X   1     -80.124-133.591 -30.947  0.00  0.00          NE
ATOM   2829  B       X   1     -79.640-134.723 -31.946  0.00  0.00           B
ATOM   2830  B       X   1     -78.665-126.910 -31.688  0.00  0.00           B
ATOM   2831  B       X   1     -79.802-123.163 -28.782  0.00  0.00           B
ATOM   2832  B       X   1     -79.232-123.364 -26.072  0.00  0.00           B
ATOM   2833  Ne      X   1     -80.000-123.208 -30.357  0.00  0.00          NE
ATOM   2834  Ne      X   1     -78.245-128.366 -30.976  0.00  0.00          NE
ATOM   2835  Ne      X   1     -79.467-124.029 -27.566  0.00  0.00          NE
ATOM   2836  B       X   1     -78.094-124.902 -27.888  0.00  0.00           B
ATOM   2837  B       X   1     -79.440-124.588 -30.842  0.00  0.00           B
ATOM   2838  B       X   1     -78.944-129.671 -31.606  0.00  0.00           B
ATOM   2839  Ne      X   1     -75.746-125.392 -31.040  0.00  0.00          NE
ATOM   2840  B       X   1     -75.124-126.693 -31.712  0.00  0.00           B
ATOM   2841  Ne      X   1     -78.592-125.437 -31.981  0.00  0.00          NE
ATOM   2842  B       X   1     -76.972-124.980 -31.912  0.00  0.00           B
ATOM   2843  B       X   1     -74.594-124.297 -30.991  0.00  0.00           B
ATOM   2844  B       X   1     -76.937-130.113  -9.848  0.00  0.00           B
ATOM   2845  B       X   1     -69.924-136.382  -9.439  0.00  0.00           B
ATOM   2846  B       X   1     -73.175-133.397  -8.711  0.00  0.00           B
ATOM   2847  Ne      X   1     -73.180-132.478  -9.995  0.00  0.00          NE
ATOM   2848  B       X   1     -73.653-130.893  -9.965  0.00  0.00           B
ATOM   2849  B       X   1     -70.069-130.514  -8.983  0.00  0.00           B
ATOM   2850  Ne      X   1     -70.796-136.415  -8.125  0.00  0.00          NE
ATOM   2851  Ne      X   1     -76.229-124.273  -9.517  0.00  0.00          NE
ATOM   2852  B       X   1     -76.483-122.781  -9.291  0.00  0.00           B
ATOM   2853  B       X   1     -75.051-124.918  -8.635  0.00  0.00           B
ATOM   2854  Ne      X   1     -76.994-129.932  -8.294  0.00  0.00          NE
ATOM   2855  B       X   1     -70.147-124.540 -10.170  0.00  0.00           B
ATOM   2856  B       X   1     -73.565-128.233  -9.698  0.00  0.00           B
ATOM   2857  B       X   1     -72.671-124.143  -9.210  0.00  0.00           B
ATOM   2858  Ne      X   1     -71.492-123.662 -10.102  0.00  0.00          NE
ATOM   2859  B       X   1     -71.913-123.307 -11.618  0.00  0.00           B
ATOM   2860  B       X   1     -71.209-128.234  -8.746  0.00  0.00           B
ATOM   2861  Ne      X   1     -72.664-127.784  -8.505  0.00  0.00          NE
ATOM   2862  Ne      X   1     -71.483-122.871 -13.089  0.00  0.00          NE
ATOM   2863  Ne      X   1     -69.966-129.142  -8.366  0.00  0.00          NE
ATOM   2864  Ne      X   1     -73.578-124.942  -8.111  0.00  0.00          NE
ATOM   2865  B       X   1     -72.992-126.346  -8.081  0.00  0.00           B
ATOM   2866  B       X   1     -77.328-135.567  -4.134  0.00  0.00           B
ATOM   2867  B       X   1     -77.121-131.246  -7.393  0.00  0.00           B
ATOM   2868  B       X   1     -77.096-133.132  -5.272  0.00  0.00           B
ATOM   2869  B       X   1     -76.713-133.605  -2.730  0.00  0.00           B
ATOM   2870  Ne      X   1     -76.518-134.148  -4.184  0.00  0.00          NE
ATOM   2871  B       X   1     -75.483-132.321  -0.958  0.00  0.00           B
ATOM   2872  B       X   1     -75.138-134.658  -4.633  0.00  0.00           B
ATOM   2873  B       X   1     -71.306-134.931  -7.846  0.00  0.00           B
ATOM   2874  B       X   1     -70.432-137.221  -1.973  0.00  0.00           B
ATOM   2875  Ne      X   1     -72.458-134.011  -7.510  0.00  0.00          NE
ATOM   2876  Ne      X   1     -69.509-133.566  -2.416  0.00  0.00          NE
ATOM   2877  B       X   1     -73.678-136.946  -5.026  0.00  0.00           B
ATOM   2878  B       X   1     -73.447-134.929  -6.545  0.00  0.00           B
ATOM   2879  B       X   1     -71.948-132.644  -6.687  0.00  0.00           B
ATOM   2880  B       X   1     -70.888-133.352  -3.126  0.00  0.00           B
ATOM   2881  B       X   1     -72.778-134.774  -4.016  0.00  0.00           B
ATOM   2882  Ne      X   1     -73.790-135.415  -5.087  0.00  0.00          NE
ATOM   2883  Ne      X   1     -72.460-133.343  -3.357  0.00  0.00          NE
ATOM   2884  B       X   1     -73.203-132.929  -2.066  0.00  0.00           B
ATOM   2885  B       X   1     -72.928-132.324  -4.441  0.00  0.00           B
ATOM   2886  Ne      X   1     -72.532-131.542  -5.763  0.00  0.00          NE
ATOM   2887  B       X   1     -73.840-130.844  -6.442  0.00  0.00           B
ATOM   2888  B       X   1     -70.074-137.011  -6.914  0.00  0.00           B
ATOM   2889  Ne      X   1     -73.984-132.707  -0.694  0.00  0.00          NE
ATOM   2890  B       X   1     -71.483-130.500  -5.387  0.00  0.00           B
ATOM   2891  B       X   1     -69.040-130.776  -4.846  0.00  0.00           B
ATOM   2892  B       X   1     -69.189-135.086  -2.156  0.00  0.00           B
ATOM   2893  Ne      X   1     -71.952-137.724  -1.604  0.00  0.00          NE
ATOM   2894  B       X   1     -73.973-134.186  -0.084  0.00  0.00           B
ATOM   2895  Ne      X   1     -68.998-136.608  -1.781  0.00  0.00          NE
ATOM   2896  Ne      X   1     -75.756-122.526  -3.658  0.00  0.00          NE
ATOM   2897  B       X   1     -77.268-122.822  -3.281  0.00  0.00           B
ATOM   2898  B       X   1     -78.378-127.025  -2.520  0.00  0.00           B
ATOM   2899  B       X   1     -78.958-129.079  -3.948  0.00  0.00           B
ATOM   2900  B       X   1     -79.322-124.270  -4.106  0.00  0.00           B
ATOM   2901  Ne      X   1     -78.277-127.639  -4.002  0.00  0.00          NE
ATOM   2902  B       X   1     -76.769-127.684  -4.364  0.00  0.00           B
ATOM   2903  Ne      X   1     -75.244-127.609  -4.510  0.00  0.00          NE
ATOM   2904  B       X   1     -75.568-129.355  -7.785  0.00  0.00           B
ATOM   2905  B       X   1     -75.120-123.800  -4.311  0.00  0.00           B
ATOM   2906  B       X   1     -77.172-126.325  -0.269  0.00  0.00           B
ATOM   2907  B       X   1     -74.857-128.753  -5.399  0.00  0.00           B
ATOM   2908  B       X   1     -74.756-126.178  -5.014  0.00  0.00           B
ATOM   2909  B       X   1     -74.642-127.842  -2.998  0.00  0.00           B
ATOM   2910  B       X   1     -69.740-127.448  -1.915  0.00  0.00           B
ATOM   2911  B       X   1     -70.679-126.103  -3.853  0.00  0.00           B
ATOM   2912  B       X   1     -73.497-127.058  -0.783  0.00  0.00           B
ATOM   2913  B       X   1     -73.422-129.425  -1.293  0.00  0.00           B
ATOM   2914  B       X   1     -72.141-127.839  -2.841  0.00  0.00           B
ATOM   2915  Ne      X   1     -74.354-129.401  -6.703  0.00  0.00          NE
ATOM   2916  B       X   1     -72.801-124.768  -4.190  0.00  0.00           B
ATOM   2917  B       X   1     -73.155-128.638  -7.272  0.00  0.00           B
ATOM   2918  Ne      X   1     -74.145-124.758  -5.107  0.00  0.00          NE
ATOM   2919  B       X   1     -71.183-124.164  -2.264  0.00  0.00           B
ATOM   2920  Ne      X   1     -73.507-128.080  -2.015  0.00  0.00          NE
ATOM   2921  Ne      X   1     -70.112-129.744  -5.326  0.00  0.00          NE
ATOM   2922  Ne      X   1     -70.635-127.543  -3.219  0.00  0.00          NE
ATOM   2923  B       X   1     -73.713-124.438  -6.610  0.00  0.00           B
ATOM   2924  B       X   1     -69.926-129.217  -6.779  0.00  0.00           B
ATOM   2925  Ne      X   1     -71.709-123.676  -0.898  0.00  0.00          NE
ATOM   2926  B       X   1     -70.148-128.589  -4.258  0.00  0.00           B
ATOM   2927  B       X   1     -70.561-123.637  -4.757  0.00  0.00           B
ATOM   2928  B       X   1     -72.520-124.781  -0.295  0.00  0.00           B
ATOM   2929  Ne      X   1     -71.296-124.614  -3.768  0.00  0.00          NE
ATOM   2930  Ne      X   1    -173.701-123.167   5.993  0.00  0.00          NE
ATOM   2931  B       X   1    -172.709-123.513   7.220  0.00  0.00           B
ATOM   2932  Ne      X   1    -172.249-124.010   8.610  0.00  0.00          NE
ATOM   2933  B       X   1    -172.773-123.055   9.718  0.00  0.00           B
ATOM   2934  B       X   1    -173.378-123.384  12.160  0.00  0.00           B
ATOM   2935  Ne      X   1    -172.739-123.250  17.344  0.00  0.00          NE
ATOM   2936  B       X   1    -169.243-123.263   6.544  0.00  0.00           B
ATOM   2937  B       X   1    -161.636-123.303   7.084  0.00  0.00           B
ATOM   2938  Ne      X   1    -161.588-123.780   5.563  0.00  0.00          NE
ATOM   2939  B       X   1    -162.246-122.589   4.781  0.00  0.00           B
ATOM   2940  Ne      X   1    -169.507-122.886   8.058  0.00  0.00          NE
ATOM   2941  Ne      X   1    -168.253-123.060  10.670  0.00  0.00          NE
ATOM   2942  B       X   1    -170.615-123.885   8.540  0.00  0.00           B
ATOM   2943  B       X   1    -166.847-123.367  11.203  0.00  0.00           B
ATOM   2944  B       X   1    -168.267-122.879   9.095  0.00  0.00           B
ATOM   2945  B       X   1    -161.404-124.554  13.383  0.00  0.00           B
ATOM   2946  Ne      X   1    -161.162-125.541  12.211  0.00  0.00          NE
ATOM   2947  Ne      X   1    -163.975-126.271  10.897  0.00  0.00          NE
ATOM   2948  B       X   1    -164.654-122.888  12.494  0.00  0.00           B
ATOM   2949  B       X   1    -162.576-126.101  11.617  0.00  0.00           B
ATOM   2950  Ne      X   1    -161.286-123.255  14.158  0.00  0.00          NE
ATOM   2951  Ne      X   1    -165.233-123.447  11.220  0.00  0.00          NE
ATOM   2952  B       X   1    -164.794-124.940  11.030  0.00  0.00           B
ATOM   2953  B       X   1    -161.443-123.338  15.777  0.00  0.00           B
ATOM   2954  B       X   1    -167.959-124.005  20.553  0.00  0.00           B
ATOM   2955  B       X   1    -166.400-122.996  16.197  0.00  0.00           B
ATOM   2956  B       X   1    -160.759-123.887  18.260  0.00  0.00           B
ATOM   2957  Ne      X   1    -161.644-123.165  17.278  0.00  0.00          NE
ATOM   2958  B       X   1    -159.986-123.966   5.248  0.00  0.00           B
ATOM   2959  Ne      X   1    -149.968-122.884   0.471  0.00  0.00          NE
ATOM   2960  B       X   1    -156.774-126.342   8.135  0.00  0.00           B
ATOM   2961  Ne      X   1    -158.347-126.229   8.238  0.00  0.00          NE
ATOM   2962  B       X   1    -160.547-124.544  11.121  0.00  0.00           B
ATOM   2963  Ne      X   1    -159.409-124.122  10.182  0.00  0.00          NE
ATOM   2964  B       X   1    -160.208-126.758  12.553  0.00  0.00           B
ATOM   2965  B       X   1    -160.054-123.240   9.004  0.00  0.00           B
ATOM   2966  B       X   1    -158.739-125.410   9.592  0.00  0.00           B
ATOM   2967  B       X   1    -158.203-123.194  10.682  0.00  0.00           B
ATOM   2968  B       X   1    -155.427-124.035  13.069  0.00  0.00           B
ATOM   2969  B       X   1    -155.776-122.600  10.953  0.00  0.00           B
ATOM   2970  B       X   1    -151.121-123.346  12.781  0.00  0.00           B
ATOM   2971  B       X   1    -153.475-123.650  11.626  0.00  0.00           B
ATOM   2972  Ne      X   1    -151.266-122.849   8.169  0.00  0.00          NE
ATOM   2973  B       X   1    -152.261-123.791   8.924  0.00  0.00           B
ATOM   2974  Ne      X   1    -154.829-122.984  12.068  0.00  0.00          NE
ATOM   2975  B       X   1    -138.381-134.926   3.405  0.00  0.00           B
ATOM   2976  B       X   1    -138.337-133.274   1.506  0.00  0.00           B
ATOM   2977  B       X   1    -138.236-131.100   2.926  0.00  0.00           B
ATOM   2978  B       X   1    -137.955-130.945   0.271  0.00  0.00           B
ATOM   2979  Ne      X   1    -138.369-137.032   0.124  0.00  0.00          NE
ATOM   2980  Ne      X   1    -145.802-123.116   0.501  0.00  0.00          NE
ATOM   2981  Ne      X   1    -133.696-137.838   6.331  0.00  0.00          NE
ATOM   2982  Ne      X   1    -132.272-141.780   7.309  0.00  0.00          NE
ATOM   2983  B       X   1    -133.775-141.221   7.109  0.00  0.00           B
ATOM   2984  Ne      X   1    -135.228-140.552   6.759  0.00  0.00          NE
ATOM   2985  B       X   1    -134.752-138.965   6.582  0.00  0.00           B
ATOM   2986  B       X   1    -135.368-138.087   2.181  0.00  0.00           B
ATOM   2987  B       X   1    -132.912-137.925   4.825  0.00  0.00           B
ATOM   2988  Ne      X   1    -132.200-137.855   3.430  0.00  0.00          NE
ATOM   2989  B       X   1    -132.654-137.849   7.541  0.00  0.00           B
ATOM   2990  B       X   1    -137.669-137.882   1.262  0.00  0.00           B
ATOM   2991  B       X   1    -131.904-139.374   2.989  0.00  0.00           B
ATOM   2992  Ne      X   1    -131.766-140.793   2.349  0.00  0.00          NE
ATOM   2993  B       X   1    -130.716-140.632   1.124  0.00  0.00           B
ATOM   2994  Ne      X   1    -129.234-140.325   0.628  0.00  0.00          NE
ATOM   2995  B       X   1    -128.143-141.445   1.118  0.00  0.00           B
ATOM   2996  B       X   1    -127.142-141.296   6.598  0.00  0.00           B
ATOM   2997  B       X   1    -126.616-138.866   7.117  0.00  0.00           B
ATOM   2998  B       X   1    -128.749-138.888   0.960  0.00  0.00           B
ATOM   2999  Ne      X   1    -127.108-140.199   7.763  0.00  0.00          NE
ATOM   3000  B       X   1    -132.414-143.125   8.200  0.00  0.00           B
ATOM   3001  B       X   1    -132.872-138.728   9.853  0.00  0.00           B
ATOM   3002  Ne      X   1    -133.853-139.214  10.977  0.00  0.00          NE
ATOM   3003  B       X   1    -133.707-140.703  11.414  0.00  0.00           B
ATOM   3004  B       X   1    -135.304-138.944  10.577  0.00  0.00           B
ATOM   3005  B       X   1    -133.515-138.329  12.239  0.00  0.00           B
ATOM   3006  Ne      X   1    -131.911-137.919   8.865  0.00  0.00          NE
ATOM   3007  B       X   1    -128.529-140.169   8.300  0.00  0.00           B
ATOM   3008  Ne      X   1    -129.957-141.318  11.882  0.00  0.00          NE
ATOM   3009  B       X   1    -130.595-138.724   8.765  0.00  0.00           B
ATOM   3010  Ne      X   1    -127.990-143.409  13.187  0.00  0.00          NE
ATOM   3011  B       X   1    -128.525-143.288  14.725  0.00  0.00           B
ATOM   3012  B       X   1    -126.801-138.532  15.145  0.00  0.00           B
ATOM   3013  B       X   1    -131.457-141.869  11.979  0.00  0.00           B
ATOM   3014  B       X   1    -129.333-138.275  14.804  0.00  0.00           B
ATOM   3015  B       X   1    -129.773-140.701  10.416  0.00  0.00           B
ATOM   3016  B       X   1    -128.944-142.405  12.253  0.00  0.00           B
ATOM   3017  Ne      X   1    -129.961-140.170   8.909  0.00  0.00          NE
ATOM   3018  B       X   1    -131.157-140.953   8.170  0.00  0.00           B
ATOM   3019  B       X   1    -129.865-140.081  12.923  0.00  0.00           B
ATOM   3020  B       X   1    -126.490-142.811  12.956  0.00  0.00           B
ATOM   3021  Ne      X   1    -130.476-139.162  14.141  0.00  0.00          NE
ATOM   3022  Ne      X   1    -129.700-143.815  15.646  0.00  0.00          NE
ATOM   3023  B       X   1    -131.109-140.302  15.135  0.00  0.00           B
ATOM   3024  B       X   1    -131.631-138.146  13.757  0.00  0.00           B
ATOM   3025  B       X   1    -128.386-138.620  19.508  0.00  0.00           B
ATOM   3026  Ne      X   1    -129.327-139.173  20.622  0.00  0.00          NE
ATOM   3027  Ne      X   1    -128.866-141.597  22.223  0.00  0.00          NE
ATOM   3028  B       X   1    -128.464-140.297  21.408  0.00  0.00           B
ATOM   3029  B       X   1    -128.925-141.186  23.755  0.00  0.00           B
ATOM   3030  Ne      X   1    -127.423-137.942  18.508  0.00  0.00          NE
ATOM   3031  B       X   1    -127.475-137.851  27.035  0.00  0.00           B
ATOM   3032  Ne      X   1    -128.791-138.644  27.056  0.00  0.00          NE
ATOM   3033  Ne      X   1    -134.484-132.090   1.828  0.00  0.00          NE
ATOM   3034  B       X   1    -134.313-133.858   5.510  0.00  0.00           B
ATOM   3035  B       X   1    -132.285-132.311   5.093  0.00  0.00           B
ATOM   3036  B       X   1    -134.054-132.317   3.303  0.00  0.00           B
ATOM   3037  Ne      X   1    -135.185-134.988   6.008  0.00  0.00          NE
ATOM   3038  B       X   1    -136.055-131.869   1.762  0.00  0.00           B
ATOM   3039  B       X   1    -134.403-136.426   6.254  0.00  0.00           B
ATOM   3040  B       X   1    -133.608-130.808   1.294  0.00  0.00           B
ATOM   3041  B       X   1    -134.912-135.719   1.233  0.00  0.00           B
ATOM   3042  B       X   1    -134.145-133.326   0.932  0.00  0.00           B
ATOM   3043  Ne      X   1    -134.297-137.120   1.386  0.00  0.00          NE
ATOM   3044  B       X   1    -133.019-137.193   2.279  0.00  0.00           B
ATOM   3045  Ne      X   1    -134.901-134.483   0.122  0.00  0.00          NE
ATOM   3046  Ne      X   1    -137.613-131.796   1.558  0.00  0.00          NE
ATOM   3047  B       X   1    -126.421-137.542   1.087  0.00  0.00           B
ATOM   3048  Ne      X   1    -131.017-131.616   4.520  0.00  0.00          NE
ATOM   3049  B       X   1    -130.879-136.954   3.496  0.00  0.00           B
ATOM   3050  B       X   1    -128.440-136.991   2.640  0.00  0.00           B
ATOM   3051  B       X   1    -130.358-132.441   3.280  0.00  0.00           B
ATOM   3052  B       X   1    -129.884-131.402   5.558  0.00  0.00           B
ATOM   3053  B       X   1    -129.623-134.766   2.780  0.00  0.00           B
ATOM   3054  Ne      X   1    -129.298-133.265   2.455  0.00  0.00          NE
ATOM   3055  B       X   1    -129.361-132.896   0.974  0.00  0.00           B
ATOM   3056  Ne      X   1    -129.490-136.217   3.526  0.00  0.00          NE
ATOM   3057  B       X   1    -127.732-132.877   2.892  0.00  0.00           B
ATOM   3058  B       X   1    -128.834-135.818   4.899  0.00  0.00           B
ATOM   3059  Ne      X   1    -127.395-135.483   5.419  0.00  0.00          NE
ATOM   3060  B       X   1    -127.562-134.397   6.657  0.00  0.00           B
ATOM   3061  B       X   1    -127.983-131.796   7.268  0.00  0.00           B
ATOM   3062  Ne      X   1    -127.490-133.217   7.584  0.00  0.00          NE
ATOM   3063  Ne      X   1    -128.921-130.624   6.589  0.00  0.00          NE
ATOM   3064  B       X   1    -126.498-136.745   5.669  0.00  0.00           B
ATOM   3065  Ne      X   1    -128.030-137.483   1.180  0.00  0.00          NE
ATOM   3066  B       X   1    -131.516-130.224   3.997  0.00  0.00           B
ATOM   3067  B       X   1    -128.569-136.456   0.197  0.00  0.00           B
ATOM   3068  B       X   1    -126.639-134.600   4.350  0.00  0.00           B
ATOM   3069  Ne      X   1    -126.298-133.306   3.458  0.00  0.00          NE
ATOM   3070  Ne      X   1    -126.751-128.777   5.265  0.00  0.00          NE
ATOM   3071  Ne      X   1    -132.675-137.241  13.021  0.00  0.00          NE
ATOM   3072  B       X   1    -135.323-134.060   9.797  0.00  0.00           B
ATOM   3073  B       X   1    -134.405-133.082  11.930  0.00  0.00           B
ATOM   3074  B       X   1    -132.736-134.348  10.436  0.00  0.00           B
ATOM   3075  Ne      X   1    -133.987-133.413  10.418  0.00  0.00          NE
ATOM   3076  B       X   1    -132.360-135.077  15.622  0.00  0.00           B
ATOM   3077  B       X   1    -132.036-136.198  12.095  0.00  0.00           B
ATOM   3078  B       X   1    -131.754-136.503   9.511  0.00  0.00           B
ATOM   3079  B       X   1    -129.839-134.610  15.713  0.00  0.00           B
ATOM   3080  Ne      X   1    -131.690-135.507  10.702  0.00  0.00          NE
ATOM   3081  B       X   1    -128.887-136.901  11.818  0.00  0.00           B
ATOM   3082  B       X   1    -127.905-136.150  15.157  0.00  0.00           B
ATOM   3083  B       X   1    -130.221-134.963  10.937  0.00  0.00           B
ATOM   3084  B       X   1    -127.563-134.596  11.105  0.00  0.00           B
ATOM   3085  Ne      X   1    -128.604-134.750  14.759  0.00  0.00          NE
ATOM   3086  B       X   1    -127.601-133.545  15.137  0.00  0.00           B
ATOM   3087  Ne      X   1    -126.670-132.231  15.070  0.00  0.00          NE
ATOM   3088  B       X   1    -129.018-134.785  13.283  0.00  0.00           B
ATOM   3089  B       X   1    -126.945-132.101  11.205  0.00  0.00           B
ATOM   3090  Ne      X   1    -126.620-133.500  10.490  0.00  0.00          NE
ATOM   3091  B       X   1    -127.008-133.425   8.968  0.00  0.00           B
ATOM   3092  Ne      X   1    -128.855-135.382  11.760  0.00  0.00          NE
ATOM   3093  B       X   1    -126.711-131.634  13.598  0.00  0.00           B
ATOM   3094  Ne      X   1    -126.955-130.937  12.206  0.00  0.00          NE
ATOM   3095  B       X   1    -127.157-130.990  15.985  0.00  0.00           B
ATOM   3096  Ne      X   1    -128.072-137.672  15.454  0.00  0.00          NE
ATOM   3097  B       X   1    -132.502-130.084   8.214  0.00  0.00           B
ATOM   3098  Ne      X   1    -129.453-129.068  12.897  0.00  0.00          NE
ATOM   3099  B       X   1    -126.728-126.825  14.544  0.00  0.00           B
ATOM   3100  B       X   1    -128.874-127.598  13.475  0.00  0.00           B
ATOM   3101  B       X   1    -128.208-129.961  12.372  0.00  0.00           B
ATOM   3102  B       X   1    -132.247-134.152  19.832  0.00  0.00           B
ATOM   3103  B       X   1    -126.709-131.835  19.759  0.00  0.00           B
ATOM   3104  Ne      X   1    -131.665-135.571  19.367  0.00  0.00          NE
ATOM   3105  B       X   1    -131.469-133.171  16.935  0.00  0.00           B
ATOM   3106  Ne      X   1    -131.160-134.642  16.501  0.00  0.00          NE
ATOM   3107  B       X   1    -131.192-135.527  17.851  0.00  0.00           B
ATOM   3108  B       X   1    -129.119-135.937  22.550  0.00  0.00           B
ATOM   3109  B       X   1    -129.259-132.047  22.776  0.00  0.00           B
ATOM   3110  B       X   1    -128.455-131.596  17.989  0.00  0.00           B
ATOM   3111  Ne      X   1    -128.019-132.564  19.200  0.00  0.00          NE
ATOM   3112  B       X   1    -129.144-132.369  20.258  0.00  0.00           B
ATOM   3113  B       X   1    -127.519-133.995  18.918  0.00  0.00           B
ATOM   3114  B       X   1    -127.066-136.529  19.001  0.00  0.00           B
ATOM   3115  B       X   1    -127.180-135.084  21.119  0.00  0.00           B
ATOM   3116  Ne      X   1    -127.638-135.306  22.582  0.00  0.00          NE
ATOM   3117  Ne      X   1    -126.733-135.139  19.585  0.00  0.00          NE
ATOM   3118  B       X   1    -127.574-133.872  23.268  0.00  0.00           B
ATOM   3119  B       X   1    -126.742-136.469  23.208  0.00  0.00           B
ATOM   3120  Ne      X   1    -128.113-130.409  17.068  0.00  0.00          NE
ATOM   3121  Ne      X   1    -128.196-132.463  23.809  0.00  0.00          NE
ATOM   3122  B       X   1    -127.048-131.378  24.040  0.00  0.00           B
ATOM   3123  B       X   1    -128.170-137.765  17.095  0.00  0.00           B
ATOM   3124  B       X   1    -126.344-127.492  19.499  0.00  0.00           B
ATOM   3125  B       X   1    -127.270-129.410  18.053  0.00  0.00           B
ATOM   3126  Ne      X   1    -129.777-128.519  21.302  0.00  0.00          NE
ATOM   3127  B       X   1    -128.331-127.993  21.077  0.00  0.00           B
ATOM   3128  B       X   1    -129.298-129.500  16.432  0.00  0.00           B
ATOM   3129  B       X   1    -129.058-132.753  25.090  0.00  0.00           B
ATOM   3130  B       X   1    -128.923-133.649  28.599  0.00  0.00           B
ATOM   3131  B       X   1    -127.647-134.687  30.599  0.00  0.00           B
ATOM   3132  B       X   1    -127.838-132.099  30.355  0.00  0.00           B
ATOM   3133  Ne      X   1    -127.713-133.471  29.549  0.00  0.00          NE
ATOM   3134  Ne      X   1    -127.560-130.735  31.147  0.00  0.00          NE
ATOM   3135  B       X   1    -126.353-133.434  28.875  0.00  0.00           B
ATOM   3136  B       X   1    -126.433-122.995  28.160  0.00  0.00           B
ATOM   3137  Ne      X   1    -126.292-124.597  28.503  0.00  0.00          NE
ATOM   3138  B       X   1    -128.822-132.257  34.175  0.00  0.00           B
ATOM   3139  B       X   1    -129.559-132.528  37.863  0.00  0.00           B
ATOM   3140  B       X   1    -127.219-131.583  37.755  0.00  0.00           B
ATOM   3141  Ne      X   1    -128.626-130.713  33.935  0.00  0.00          NE
ATOM   3142  B       X   1    -128.427-130.621  32.382  0.00  0.00           B
ATOM   3143  B       X   1    -127.267-130.168  34.500  0.00  0.00           B
ATOM   3144  B       X   1    -129.838-129.823  34.448  0.00  0.00           B
ATOM   3145  B       X   1    -127.099-127.865  35.274  0.00  0.00           B
ATOM   3146  Ne      X   1    -126.730-126.397  35.576  0.00  0.00          NE
ATOM   3147  B       X   1    -115.287-146.454   3.230  0.00  0.00           B
ATOM   3148  B       X   1    -124.703-138.864   5.534  0.00  0.00           B
ATOM   3149  B       X   1    -124.702-141.204   4.395  0.00  0.00           B
ATOM   3150  Ne      X   1    -123.786-139.908   4.766  0.00  0.00          NE
ATOM   3151  B       X   1    -123.281-139.210   3.473  0.00  0.00           B
ATOM   3152  Ne      X   1    -122.732-138.448   2.139  0.00  0.00          NE
ATOM   3153  B       X   1    -121.605-139.373   1.476  0.00  0.00           B
ATOM   3154  Ne      X   1    -121.381-141.201   6.193  0.00  0.00          NE
ATOM   3155  B       X   1    -122.543-140.293   5.579  0.00  0.00           B
ATOM   3156  B       X   1    -121.253-142.574   5.328  0.00  0.00           B
ATOM   3157  B       X   1    -121.904-141.656   7.592  0.00  0.00           B
ATOM   3158  Ne      X   1    -125.649-137.916   6.370  0.00  0.00          NE
ATOM   3159  Ne      X   1    -118.522-140.104   6.607  0.00  0.00          NE
ATOM   3160  B       X   1    -119.948-140.581   6.158  0.00  0.00           B
ATOM   3161  B       X   1    -118.595-138.484   6.655  0.00  0.00           B
ATOM   3162  B       X   1    -115.351-138.931   7.698  0.00  0.00           B
ATOM   3163  B       X   1    -118.149-140.692   8.013  0.00  0.00           B
ATOM   3164  B       X   1    -123.215-143.931   8.036  0.00  0.00           B
ATOM   3165  B       X   1    -124.077-139.411  10.031  0.00  0.00           B
ATOM   3166  Ne      X   1    -125.272-141.821  12.795  0.00  0.00          NE
ATOM   3167  Ne      X   1    -124.829-140.764   9.845  0.00  0.00          NE
ATOM   3168  B       X   1    -125.589-140.590  13.777  0.00  0.00           B
ATOM   3169  B       X   1    -124.374-138.463  14.384  0.00  0.00           B
ATOM   3170  Ne      X   1    -125.531-139.411  14.876  0.00  0.00          NE
ATOM   3171  B       X   1    -125.328-141.101  11.259  0.00  0.00           B
ATOM   3172  B       X   1    -123.802-141.843   9.344  0.00  0.00           B
ATOM   3173  B       X   1    -123.851-142.285  13.146  0.00  0.00           B
ATOM   3174  Ne      X   1    -122.585-142.546   8.667  0.00  0.00          NE
ATOM   3175  Ne      X   1    -121.434-139.852  14.973  0.00  0.00          NE
ATOM   3176  B       X   1    -122.073-143.830  14.288  0.00  0.00           B
ATOM   3177  Ne      X   1    -122.309-142.456  13.575  0.00  0.00          NE
ATOM   3178  B       X   1    -121.497-142.855   9.727  0.00  0.00           B
ATOM   3179  B       X   1    -121.508-142.536  12.240  0.00  0.00           B
ATOM   3180  B       X   1    -121.829-141.277  14.460  0.00  0.00           B
ATOM   3181  B       X   1    -122.000-138.773  14.071  0.00  0.00           B
ATOM   3182  B       X   1    -121.503-138.434  10.213  0.00  0.00           B
ATOM   3183  Ne      X   1    -123.040-138.227  10.441  0.00  0.00          NE
ATOM   3184  Ne      X   1    -123.204-137.911  13.537  0.00  0.00          NE
ATOM   3185  B       X   1    -123.277-138.013  11.980  0.00  0.00           B
ATOM   3186  Ne      X   1    -120.606-142.634  10.966  0.00  0.00          NE
ATOM   3187  B       X   1    -126.004-140.649   8.787  0.00  0.00           B
ATOM   3188  B       X   1    -116.833-143.097  13.470  0.00  0.00           B
ATOM   3189  Ne      X   1    -116.349-141.839   9.929  0.00  0.00          NE
ATOM   3190  B       X   1    -116.979-142.950  16.030  0.00  0.00           B
ATOM   3191  Ne      X   1    -117.007-144.539   8.626  0.00  0.00          NE
ATOM   3192  B       X   1    -119.032-138.705  10.731  0.00  0.00           B
ATOM   3193  B       X   1    -118.658-144.376  14.758  0.00  0.00           B
ATOM   3194  Ne      X   1    -117.851-143.042  14.625  0.00  0.00          NE
ATOM   3195  Ne      X   1    -118.568-140.392  14.304  0.00  0.00          NE
ATOM   3196  B       X   1    -118.830-141.910  14.518  0.00  0.00           B
ATOM   3197  B       X   1    -117.207-140.757  10.589  0.00  0.00           B
ATOM   3198  B       X   1    -118.435-140.109  12.740  0.00  0.00           B
ATOM   3199  Ne      X   1    -115.479-143.081  12.736  0.00  0.00          NE
ATOM   3200  B       X   1    -119.862-139.669  14.890  0.00  0.00           B
ATOM   3201  B       X   1    -117.310-140.021  15.110  0.00  0.00           B
ATOM   3202  B       X   1    -119.750-144.046  11.021  0.00  0.00           B
ATOM   3203  B       X   1    -115.562-142.603  11.227  0.00  0.00           B
ATOM   3204  B       X   1    -119.612-141.375  10.907  0.00  0.00           B
ATOM   3205  B       X   1    -116.944-143.041   9.147  0.00  0.00           B
ATOM   3206  Ne      X   1    -118.610-140.168  11.136  0.00  0.00          NE
ATOM   3207  B       X   1    -114.989-144.621  12.741  0.00  0.00           B
ATOM   3208  Ne      X   1    -116.045-139.543  16.034  0.00  0.00          NE
ATOM   3209  B       X   1    -124.492-140.995  23.618  0.00  0.00           B
ATOM   3210  B       X   1    -125.146-140.012  16.282  0.00  0.00           B
ATOM   3211  Ne      X   1    -124.535-141.518  20.333  0.00  0.00          NE
ATOM   3212  B       X   1    -125.364-142.511  21.249  0.00  0.00           B
ATOM   3213  Ne      X   1    -125.063-139.857  17.907  0.00  0.00          NE
ATOM   3214  B       X   1    -125.078-141.121  18.904  0.00  0.00           B
ATOM   3215  B       X   1    -126.200-138.867  18.296  0.00  0.00           B
ATOM   3216  B       X   1    -124.982-138.439  22.917  0.00  0.00           B
ATOM   3217  B       X   1    -124.171-140.317  21.257  0.00  0.00           B
ATOM   3218  Ne      X   1    -124.008-139.706  22.726  0.00  0.00          NE
ATOM   3219  B       X   1    -123.162-142.381  19.989  0.00  0.00           B
ATOM   3220  B       X   1    -121.591-140.801  18.838  0.00  0.00           B
ATOM   3221  B       X   1    -121.130-143.355  18.738  0.00  0.00           B
ATOM   3222  Ne      X   1    -121.646-142.171  19.710  0.00  0.00          NE
ATOM   3223  B       X   1    -122.612-139.444  23.174  0.00  0.00           B
ATOM   3224  Ne      X   1    -122.054-139.513  18.043  0.00  0.00          NE
ATOM   3225  B       X   1    -123.604-139.258  18.251  0.00  0.00           B
ATOM   3226  B       X   1    -121.291-138.210  18.595  0.00  0.00           B
ATOM   3227  B       X   1    -121.772-139.688  16.531  0.00  0.00           B
ATOM   3228  B       X   1    -123.307-143.336  23.517  0.00  0.00           B
ATOM   3229  B       X   1    -120.769-141.967  20.930  0.00  0.00           B
ATOM   3230  B       X   1    -120.606-141.088  23.407  0.00  0.00           B
ATOM   3231  Ne      X   1    -119.827-141.927  22.193  0.00  0.00          NE
ATOM   3232  B       X   1    -118.520-141.185  21.838  0.00  0.00           B
ATOM   3233  B       X   1    -119.725-143.465  22.614  0.00  0.00           B
ATOM   3234  B       X   1    -117.935-138.744  21.445  0.00  0.00           B
ATOM   3235  Ne      X   1    -117.294-140.148  21.429  0.00  0.00          NE
ATOM   3236  B       X   1    -116.612-140.440  20.021  0.00  0.00           B
ATOM   3237  B       X   1    -116.027-140.156  17.450  0.00  0.00           B
ATOM   3238  Ne      X   1    -115.744-140.924  18.803  0.00  0.00          NE
ATOM   3239  B       X   1    -116.260-138.011  16.090  0.00  0.00           B
ATOM   3240  Ne      X   1    -121.389-140.004  24.164  0.00  0.00          NE
ATOM   3241  B       X   1    -126.211-138.276  30.390  0.00  0.00           B
ATOM   3242  B       X   1    -123.711-138.046  30.420  0.00  0.00           B
ATOM   3243  B       X   1    -125.098-138.136  28.020  0.00  0.00           B
ATOM   3244  Ne      X   1    -124.898-138.654  29.571  0.00  0.00          NE
ATOM   3245  B       X   1    -122.153-140.506  25.501  0.00  0.00           B
ATOM   3246  B       X   1    -118.366-138.437  25.860  0.00  0.00           B
ATOM   3247  B       X   1    -120.454-138.772  24.445  0.00  0.00           B
ATOM   3248  B       X   1    -118.812-140.888  26.640  0.00  0.00           B
ATOM   3249  B       X   1    -122.182-137.972  42.466  0.00  0.00           B
ATOM   3250  Ne      X   1    -120.556-141.405  44.452  0.00  0.00          NE
ATOM   3251  B       X   1    -119.128-141.232  44.942  0.00  0.00           B
ATOM   3252  Ne      X   1    -124.969-137.153   0.624  0.00  0.00          NE
ATOM   3253  B       X   1    -125.705-132.243   4.567  0.00  0.00           B
ATOM   3254  B       X   1    -125.081-133.575   2.417  0.00  0.00           B
ATOM   3255  Ne      X   1    -124.723-131.123   5.177  0.00  0.00          NE
ATOM   3256  B       X   1    -124.510-135.698   1.279  0.00  0.00           B
ATOM   3257  B       X   1    -124.756-137.097   7.372  0.00  0.00           B
ATOM   3258  B       X   1    -124.391-131.405   6.718  0.00  0.00           B
ATOM   3259  B       X   1    -122.597-134.622   2.652  0.00  0.00           B
ATOM   3260  Ne      X   1    -121.659-135.674   3.222  0.00  0.00          NE
ATOM   3261  B       X   1    -121.834-135.630   4.832  0.00  0.00           B
ATOM   3262  Ne      X   1    -121.281-135.523   6.339  0.00  0.00          NE
ATOM   3263  B       X   1    -120.983-134.039   6.799  0.00  0.00           B
ATOM   3264  B       X   1    -122.352-136.097   7.294  0.00  0.00           B
ATOM   3265  B       X   1    -122.159-137.067   2.538  0.00  0.00           B
ATOM   3266  B       X   1    -123.490-130.925   4.298  0.00  0.00           B
ATOM   3267  B       X   1    -122.012-131.757   7.455  0.00  0.00           B
ATOM   3268  Ne      X   1    -123.803-134.352   1.692  0.00  0.00          NE
ATOM   3269  Ne      X   1    -123.393-131.268   7.952  0.00  0.00          NE
ATOM   3270  Ne      X   1    -120.660-132.607   7.222  0.00  0.00          NE
ATOM   3271  B       X   1    -119.650-131.931   6.318  0.00  0.00           B
ATOM   3272  Ne      X   1    -118.424-131.671   5.358  0.00  0.00          NE
ATOM   3273  B       X   1    -119.996-136.368   6.351  0.00  0.00           B
ATOM   3274  B       X   1    -119.005-130.837   4.186  0.00  0.00           B
ATOM   3275  B       X   1    -119.658-130.935   1.766  0.00  0.00           B
ATOM   3276  Ne      X   1    -118.908-137.083   7.211  0.00  0.00          NE
ATOM   3277  B       X   1    -126.188-127.503   6.099  0.00  0.00           B
ATOM   3278  B       X   1    -121.314-129.937   3.235  0.00  0.00           B
ATOM   3279  B       X   1    -125.493-129.742   5.161  0.00  0.00           B
ATOM   3280  B       X   1    -125.316-125.282   7.518  0.00  0.00           B
ATOM   3281  B       X   1    -123.756-126.509   5.881  0.00  0.00           B
ATOM   3282  Ne      X   1    -122.850-129.735   3.535  0.00  0.00          NE
ATOM   3283  B       X   1    -120.980-125.361   1.476  0.00  0.00           B
ATOM   3284  B       X   1    -121.234-127.058   5.911  0.00  0.00           B
ATOM   3285  B       X   1    -122.897-128.468   4.471  0.00  0.00           B
ATOM   3286  Ne      X   1    -122.513-127.015   4.968  0.00  0.00          NE
ATOM   3287  B       X   1    -123.693-129.393   2.174  0.00  0.00           B
ATOM   3288  Ne      X   1    -119.775-130.051   3.043  0.00  0.00          NE
ATOM   3289  B       X   1    -120.387-124.222   3.631  0.00  0.00           B
ATOM   3290  B       X   1    -119.005-128.674   2.611  0.00  0.00           B
ATOM   3291  B       X   1    -118.745-127.411   6.737  0.00  0.00           B
ATOM   3292  Ne      X   1    -119.342-123.968   4.842  0.00  0.00          NE
ATOM   3293  B       X   1    -119.543-125.149   5.811  0.00  0.00           B
ATOM   3294  Ne      X   1    -119.983-126.435   6.596  0.00  0.00          NE
ATOM   3295  B       X   1    -116.709-123.459   7.401  0.00  0.00           B
ATOM   3296  B       X   1    -119.617-122.538   5.516  0.00  0.00           B
ATOM   3297  B       X   1    -120.529-126.022   8.021  0.00  0.00           B
ATOM   3298  Ne      X   1    -123.676-136.274   8.156  0.00  0.00          NE
ATOM   3299  B       X   1    -125.077-133.733  10.604  0.00  0.00           B
ATOM   3300  B       X   1    -125.186-132.642  15.376  0.00  0.00           B
ATOM   3301  B       X   1    -124.073-134.799   8.485  0.00  0.00           B
ATOM   3302  Ne      X   1    -123.756-133.749   9.683  0.00  0.00          NE
ATOM   3303  B       X   1    -123.806-132.318   9.018  0.00  0.00           B
ATOM   3304  Ne      X   1    -123.662-132.832  15.349  0.00  0.00          NE
ATOM   3305  B       X   1    -123.397-137.051   9.480  0.00  0.00           B
ATOM   3306  B       X   1    -123.036-131.547  14.579  0.00  0.00           B
ATOM   3307  B       X   1    -122.314-134.124  10.311  0.00  0.00           B
ATOM   3308  B       X   1    -122.885-136.413  13.974  0.00  0.00           B
ATOM   3309  B       X   1    -122.984-134.014  14.649  0.00  0.00           B
ATOM   3310  B       X   1    -121.572-134.727  12.598  0.00  0.00           B
ATOM   3311  Ne      X   1    -120.989-134.660  11.153  0.00  0.00          NE
ATOM   3312  Ne      X   1    -122.002-135.105  14.071  0.00  0.00          NE
ATOM   3313  B       X   1    -120.743-135.221  15.008  0.00  0.00           B
ATOM   3314  Ne      X   1    -120.048-137.620  10.127  0.00  0.00          NE
ATOM   3315  B       X   1    -120.519-136.107  10.739  0.00  0.00           B
ATOM   3316  B       X   1    -119.889-133.592  10.953  0.00  0.00           B
ATOM   3317  Ne      X   1    -119.073-132.604  10.041  0.00  0.00          NE
ATOM   3318  B       X   1    -119.913-132.588   8.701  0.00  0.00           B
ATOM   3319  B       X   1    -118.950-131.176  10.645  0.00  0.00           B
ATOM   3320  B       X   1    -119.842-131.944  14.888  0.00  0.00           B
ATOM   3321  B       X   1    -118.454-136.652  15.591  0.00  0.00           B
ATOM   3322  B       X   1    -117.332-131.971  15.353  0.00  0.00           B
ATOM   3323  B       X   1    -116.084-136.129  14.465  0.00  0.00           B
ATOM   3324  B       X   1    -115.352-131.273  13.765  0.00  0.00           B
ATOM   3325  Ne      X   1    -115.797-132.161  14.994  0.00  0.00          NE
ATOM   3326  B       X   1    -115.501-133.684  14.652  0.00  0.00           B
ATOM   3327  Ne      X   1    -116.948-136.695  15.750  0.00  0.00          NE
ATOM   3328  B       X   1    -119.645-137.318   8.701  0.00  0.00           B
ATOM   3329  Ne      X   1    -118.288-130.148  11.601  0.00  0.00          NE
ATOM   3330  Ne      X   1    -118.699-131.587  15.957  0.00  0.00          NE
ATOM   3331  Ne      X   1    -119.792-130.392  14.319  0.00  0.00          NE
ATOM   3332  B       X   1    -119.064-130.382  12.991  0.00  0.00           B
ATOM   3333  Ne      X   1    -119.730-135.715  16.036  0.00  0.00          NE
ATOM   3334  Ne      X   1    -122.793-130.066  14.252  0.00  0.00          NE
ATOM   3335  B       X   1    -125.732-129.941  11.851  0.00  0.00           B
ATOM   3336  B       X   1    -123.363-129.675  12.854  0.00  0.00           B
ATOM   3337  B       X   1    -124.535-127.789   8.042  0.00  0.00           B
ATOM   3338  B       X   1    -122.654-122.539  10.143  0.00  0.00           B
ATOM   3339  B       X   1    -121.209-129.767  14.315  0.00  0.00           B
ATOM   3340  B       X   1    -124.895-127.805  13.052  0.00  0.00           B
ATOM   3341  Ne      X   1    -124.528-128.948  12.027  0.00  0.00          NE
ATOM   3342  B       X   1    -124.803-125.383  13.551  0.00  0.00           B
ATOM   3343  B       X   1    -124.769-122.890  13.814  0.00  0.00           B
ATOM   3344  B       X   1    -124.302-126.905  15.527  0.00  0.00           B
ATOM   3345  Ne      X   1    -125.195-126.724  14.186  0.00  0.00          NE
ATOM   3346  B       X   1    -124.167-128.453  10.611  0.00  0.00           B
ATOM   3347  Ne      X   1    -123.908-124.132  13.533  0.00  0.00          NE
ATOM   3348  B       X   1    -120.742-122.841  14.510  0.00  0.00           B
ATOM   3349  B       X   1    -123.257-129.872   8.566  0.00  0.00           B
ATOM   3350  B       X   1    -123.481-129.228  15.404  0.00  0.00           B
ATOM   3351  B       X   1    -123.218-124.086  12.119  0.00  0.00           B
ATOM   3352  Ne      X   1    -121.204-126.280   9.447  0.00  0.00          NE
ATOM   3353  B       X   1    -121.637-124.997  10.254  0.00  0.00           B
ATOM   3354  Ne      X   1    -122.087-123.718  11.109  0.00  0.00          NE
ATOM   3355  B       X   1    -122.345-127.337   9.300  0.00  0.00           B
ATOM   3356  B       X   1    -122.783-124.268  14.638  0.00  0.00           B
ATOM   3357  Ne      X   1    -121.551-123.863  15.426  0.00  0.00          NE
ATOM   3358  B       X   1    -120.930-123.049  11.944  0.00  0.00           B
ATOM   3359  Ne      X   1    -123.568-128.324   9.160  0.00  0.00          NE
ATOM   3360  B       X   1    -120.742-125.122  15.836  0.00  0.00           B
ATOM   3361  B       X   1    -118.866-129.905  15.504  0.00  0.00           B
ATOM   3362  B       X   1    -118.334-128.596  11.429  0.00  0.00           B
ATOM   3363  Ne      X   1    -118.459-127.336  10.484  0.00  0.00          NE
ATOM   3364  B       X   1    -119.967-126.970  10.250  0.00  0.00           B
ATOM   3365  B       X   1    -124.170-131.796  19.074  0.00  0.00           B
ATOM   3366  B       X   1    -124.833-131.731  21.476  0.00  0.00           B
ATOM   3367  Ne      X   1    -125.256-131.299  20.062  0.00  0.00          NE
ATOM   3368  B       X   1    -125.132-135.042  19.535  0.00  0.00           B
ATOM   3369  B       X   1    -124.432-136.011  23.639  0.00  0.00           B
ATOM   3370  Ne      X   1    -123.937-132.053  22.755  0.00  0.00          NE
ATOM   3371  B       X   1    -121.650-131.706  18.526  0.00  0.00           B
ATOM   3372  B       X   1    -122.506-131.554  22.305  0.00  0.00           B
ATOM   3373  B       X   1    -122.826-133.843  19.341  0.00  0.00           B
ATOM   3374  Ne      X   1    -121.329-136.649  18.649  0.00  0.00          NE
ATOM   3375  B       X   1    -122.832-136.272  18.994  0.00  0.00           B
ATOM   3376  Ne      X   1    -122.985-132.564  18.459  0.00  0.00          NE
ATOM   3377  Ne      X   1    -123.379-135.014  22.996  0.00  0.00          NE
ATOM   3378  B       X   1    -123.299-135.323  21.409  0.00  0.00           B
ATOM   3379  Ne      X   1    -121.209-130.775  22.466  0.00  0.00          NE
ATOM   3380  B       X   1    -123.306-132.905  16.917  0.00  0.00           B
ATOM   3381  Ne      X   1    -123.518-135.140  19.854  0.00  0.00          NE
ATOM   3382  B       X   1    -122.038-135.145  23.806  0.00  0.00           B
ATOM   3383  B       X   1    -123.973-133.551  23.064  0.00  0.00           B
ATOM   3384  Ne      X   1    -125.454-137.183  23.780  0.00  0.00          NE
ATOM   3385  B       X   1    -124.483-131.232  23.985  0.00  0.00           B
ATOM   3386  B       X   1    -120.652-136.265  17.255  0.00  0.00           B
ATOM   3387  B       X   1    -121.230-130.164  23.944  0.00  0.00           B
ATOM   3388  B       X   1    -120.443-135.795  19.726  0.00  0.00           B
ATOM   3389  B       X   1    -119.991-131.770  22.302  0.00  0.00           B
ATOM   3390  B       X   1    -119.585-131.440  19.828  0.00  0.00           B
ATOM   3391  Ne      X   1    -119.046-135.223  20.285  0.00  0.00          NE
ATOM   3392  Ne      X   1    -120.253-130.968  18.523  0.00  0.00          NE
ATOM   3393  B       X   1    -119.136-133.764  20.848  0.00  0.00           B
ATOM   3394  B       X   1    -118.488-136.213  21.325  0.00  0.00           B
ATOM   3395  Ne      X   1    -119.039-132.198  21.134  0.00  0.00          NE
ATOM   3396  B       X   1    -119.282-131.544  17.392  0.00  0.00           B
ATOM   3397  B       X   1    -118.558-137.376  23.593  0.00  0.00           B
ATOM   3398  B       X   1    -118.804-134.460  16.671  0.00  0.00           B
ATOM   3399  B       X   1    -125.325-129.732  19.747  0.00  0.00           B
ATOM   3400  Ne      X   1    -125.943-128.758  18.697  0.00  0.00          NE
ATOM   3401  Ne      X   1    -125.468-127.493  23.420  0.00  0.00          NE
ATOM   3402  B       X   1    -124.895-128.472  17.541  0.00  0.00           B
ATOM   3403  B       X   1    -125.836-129.041  23.615  0.00  0.00           B
ATOM   3404  B       X   1    -123.983-127.129  23.155  0.00  0.00           B
ATOM   3405  Ne      X   1    -123.798-128.107  16.472  0.00  0.00          NE
ATOM   3406  B       X   1    -121.108-129.556  21.454  0.00  0.00           B
ATOM   3407  B       X   1    -122.464-127.928  17.331  0.00  0.00           B
ATOM   3408  B       X   1    -122.394-124.937  22.931  0.00  0.00           B
ATOM   3409  B       X   1    -121.535-127.660  19.775  0.00  0.00           B
ATOM   3410  Ne      X   1    -120.854-128.045  21.181  0.00  0.00          NE
ATOM   3411  Ne      X   1    -121.204-127.963  18.265  0.00  0.00          NE
ATOM   3412  B       X   1    -121.566-127.209  22.333  0.00  0.00           B
ATOM   3413  Ne      X   1    -122.564-126.448  23.290  0.00  0.00          NE
ATOM   3414  Ne      X   1    -122.192-123.336  22.810  0.00  0.00          NE
ATOM   3415  B       X   1    -121.906-122.925  16.684  0.00  0.00           B
ATOM   3416  B       X   1    -123.236-122.805  23.803  0.00  0.00           B
ATOM   3417  B       X   1    -122.441-122.723  21.448  0.00  0.00           B
ATOM   3418  B       X   1    -120.657-122.992  23.274  0.00  0.00           B
ATOM   3419  B       X   1    -126.229-127.042  22.082  0.00  0.00           B
ATOM   3420  B       X   1    -120.525-129.371  18.313  0.00  0.00           B
ATOM   3421  B       X   1    -120.269-126.733  17.827  0.00  0.00           B
ATOM   3422  B       X   1    -119.370-127.550  21.280  0.00  0.00           B
ATOM   3423  B       X   1    -118.341-125.292  20.557  0.00  0.00           B
ATOM   3424  B       X   1    -119.430-124.280  17.670  0.00  0.00           B
ATOM   3425  Ne      X   1    -119.715-125.610  16.896  0.00  0.00          NE
ATOM   3426  B       X   1    -118.401-123.121  21.982  0.00  0.00           B
ATOM   3427  Ne      X   1    -118.803-122.815  17.942  0.00  0.00          NE
ATOM   3428  Ne      X   1    -119.153-122.857  23.249  0.00  0.00          NE
ATOM   3429  B       X   1    -118.508-122.822  19.446  0.00  0.00           B
ATOM   3430  B       X   1    -118.317-126.146  16.408  0.00  0.00           B
ATOM   3431  B       X   1    -124.435-132.293  30.147  0.00  0.00           B
ATOM   3432  Ne      X   1    -125.930-137.392  26.810  0.00  0.00          NE
ATOM   3433  Ne      X   1    -125.839-130.442  24.420  0.00  0.00          NE
ATOM   3434  B       X   1    -126.051-130.893  31.592  0.00  0.00           B
ATOM   3435  Ne      X   1    -125.055-132.605  28.619  0.00  0.00          NE
ATOM   3436  B       X   1    -125.471-131.219  28.076  0.00  0.00           B
ATOM   3437  B       X   1    -125.159-135.821  27.011  0.00  0.00           B
ATOM   3438  Ne      X   1    -124.720-131.770  31.654  0.00  0.00          NE
ATOM   3439  Ne      X   1    -123.763-134.998  27.344  0.00  0.00          NE
ATOM   3440  B       X   1    -123.589-134.655  31.103  0.00  0.00           B
ATOM   3441  B       X   1    -123.200-135.526  28.695  0.00  0.00           B
ATOM   3442  B       X   1    -122.578-135.131  26.245  0.00  0.00           B
ATOM   3443  Ne      X   1    -121.351-135.179  25.225  0.00  0.00          NE
ATOM   3444  Ne      X   1    -122.525-135.110  30.071  0.00  0.00          NE
ATOM   3445  B       X   1    -121.530-133.999  29.792  0.00  0.00           B
ATOM   3446  B       X   1    -124.140-133.437  27.647  0.00  0.00           B
ATOM   3447  B       X   1    -120.929-131.454  29.657  0.00  0.00           B
ATOM   3448  B       X   1    -125.579-137.654  25.274  0.00  0.00           B
ATOM   3449  B       X   1    -120.550-133.821  25.396  0.00  0.00           B
ATOM   3450  B       X   1    -125.758-135.460  32.123  0.00  0.00           B
ATOM   3451  Ne      X   1    -119.389-137.742  24.900  0.00  0.00          NE
ATOM   3452  B       X   1    -120.321-136.349  25.351  0.00  0.00           B
ATOM   3453  B       X   1    -119.159-133.482  30.174  0.00  0.00           B
ATOM   3454  Ne      X   1    -120.371-132.952  29.377  0.00  0.00          NE
ATOM   3455  B       X   1    -120.101-132.998  27.794  0.00  0.00           B
ATOM   3456  Ne      X   1    -119.775-132.718  26.267  0.00  0.00          NE
ATOM   3457  B       X   1    -120.038-131.269  25.946  0.00  0.00           B
ATOM   3458  B       X   1    -124.711-125.960  32.042  0.00  0.00           B
ATOM   3459  B       X   1    -123.238-122.545  26.331  0.00  0.00           B
ATOM   3460  B       X   1    -125.747-130.098  25.913  0.00  0.00           B
ATOM   3461  Ne      X   1    -122.094-122.603  27.390  0.00  0.00          NE
ATOM   3462  Ne      X   1    -121.196-129.888  29.989  0.00  0.00          NE
ATOM   3463  Ne      X   1    -124.259-125.703  30.513  0.00  0.00          NE
ATOM   3464  B       X   1    -125.790-126.749  24.801  0.00  0.00           B
ATOM   3465  B       X   1    -124.763-128.791  28.000  0.00  0.00           B
ATOM   3466  B       X   1    -124.880-124.305  25.117  0.00  0.00           B
ATOM   3467  B       X   1    -125.335-124.985  29.659  0.00  0.00           B
ATOM   3468  Ne      X   1    -125.934-125.322  25.550  0.00  0.00          NE
ATOM   3469  B       X   1    -125.839-125.381  27.099  0.00  0.00           B
ATOM   3470  Ne      X   1    -125.819-129.817  27.412  0.00  0.00          NE
ATOM   3471  Ne      X   1    -124.165-122.842  25.096  0.00  0.00          NE
ATOM   3472  B       X   1    -123.866-127.050  29.770  0.00  0.00           B
ATOM   3473  B       X   1    -122.755-123.045  28.783  0.00  0.00           B
ATOM   3474  B       X   1    -121.480-129.904  31.542  0.00  0.00           B
ATOM   3475  B       X   1    -121.000-123.005  30.641  0.00  0.00           B
ATOM   3476  Ne      X   1    -122.505-123.204  30.283  0.00  0.00          NE
ATOM   3477  Ne      X   1    -123.522-128.124  28.671  0.00  0.00          NE
ATOM   3478  B       X   1    -122.448-129.179  29.178  0.00  0.00           B
ATOM   3479  B       X   1    -123.028-124.649  30.612  0.00  0.00           B
ATOM   3480  B       X   1    -122.191-126.708  24.801  0.00  0.00           B
ATOM   3481  B       X   1    -121.167-128.691  26.033  0.00  0.00           B
ATOM   3482  B       X   1    -121.098-123.703  27.027  0.00  0.00           B
ATOM   3483  B       X   1    -122.849-127.320  27.339  0.00  0.00           B
ATOM   3484  Ne      X   1    -121.716-127.209  26.260  0.00  0.00          NE
ATOM   3485  B       X   1    -120.625-126.162  26.691  0.00  0.00           B
ATOM   3486  Ne      X   1    -118.589-128.372  30.441  0.00  0.00          NE
ATOM   3487  B       X   1    -116.490-123.154  26.389  0.00  0.00           B
ATOM   3488  B       X   1    -118.689-124.497  26.629  0.00  0.00           B
ATOM   3489  B       X   1    -119.023-129.255  24.804  0.00  0.00           B
ATOM   3490  B       X   1    -118.414-122.856  24.578  0.00  0.00           B
ATOM   3491  Ne      X   1    -120.091-124.862  27.348  0.00  0.00          NE
ATOM   3492  Ne      X   1    -117.667-123.839  25.599  0.00  0.00          NE
ATOM   3493  Ne      X   1    -120.412-129.832  25.285  0.00  0.00          NE
ATOM   3494  B       X   1    -119.887-129.050  29.790  0.00  0.00           B
ATOM   3495  Ne      X   1    -124.485-134.541  32.391  0.00  0.00          NE
ATOM   3496  Ne      X   1    -125.820-130.838  37.723  0.00  0.00          NE
ATOM   3497  B       X   1    -124.659-131.856  37.877  0.00  0.00           B
ATOM   3498  B       X   1    -122.204-132.614  37.850  0.00  0.00           B
ATOM   3499  B       X   1    -121.253-131.040  33.795  0.00  0.00           B
ATOM   3500  Ne      X   1    -123.476-132.509  38.809  0.00  0.00          NE
ATOM   3501  B       X   1    -123.756-135.130  33.631  0.00  0.00           B
ATOM   3502  B       X   1    -125.009-133.061  32.487  0.00  0.00           B
ATOM   3503  Ne      X   1    -122.200-130.243  32.857  0.00  0.00          NE
ATOM   3504  B       X   1    -123.546-131.107  32.358  0.00  0.00           B
ATOM   3505  Ne      X   1    -126.192-129.187  35.185  0.00  0.00          NE
ATOM   3506  B       X   1    -125.797-129.862  36.538  0.00  0.00           B
ATOM   3507  B       X   1    -125.722-129.968  39.070  0.00  0.00           B
ATOM   3508  B       X   1    -124.851-128.701  34.549  0.00  0.00           B
ATOM   3509  B       X   1    -125.684-125.989  34.444  0.00  0.00           B
ATOM   3510  Ne      X   1    -124.393-125.677  33.594  0.00  0.00          NE
ATOM   3511  B       X   1    -124.031-124.221  33.889  0.00  0.00           B
ATOM   3512  B       X   1    -123.965-124.537  36.393  0.00  0.00           B
ATOM   3513  B       X   1    -123.343-126.652  34.089  0.00  0.00           B
ATOM   3514  B       X   1    -122.670-128.132  36.117  0.00  0.00           B
ATOM   3515  Ne      X   1    -122.107-127.352  37.528  0.00  0.00          NE
ATOM   3516  B       X   1    -121.700-128.302  38.681  0.00  0.00           B
ATOM   3517  B       X   1    -122.553-129.017  33.739  0.00  0.00           B
ATOM   3518  Ne      X   1    -123.255-128.081  34.720  0.00  0.00          NE
ATOM   3519  B       X   1    -125.846-127.427  39.412  0.00  0.00           B
ATOM   3520  B       X   1    -119.218-129.914  35.153  0.00  0.00           B
ATOM   3521  B       X   1    -119.370-129.309  39.157  0.00  0.00           B
ATOM   3522  B       X   1    -119.038-127.302  35.494  0.00  0.00           B
ATOM   3523  B       X   1    -120.912-137.562  40.251  0.00  0.00           B
ATOM   3524  Ne      X   1    -122.928-133.253  45.813  0.00  0.00          NE
ATOM   3525  Ne      X   1    -121.177-135.892  46.231  0.00  0.00          NE
ATOM   3526  B       X   1    -122.031-134.576  45.858  0.00  0.00           B
ATOM   3527  B       X   1    -120.822-135.907  42.324  0.00  0.00           B
ATOM   3528  B       X   1    -120.631-136.470  44.834  0.00  0.00           B
ATOM   3529  Ne      X   1    -118.416-135.347  47.553  0.00  0.00          NE
ATOM   3530  B       X   1    -119.902-135.465  47.029  0.00  0.00           B
ATOM   3531  B       X   1    -119.005-134.791  43.900  0.00  0.00           B
ATOM   3532  Ne      X   1    -119.834-136.078  43.598  0.00  0.00          NE
ATOM   3533  Ne      X   1    -118.528-133.300  43.758  0.00  0.00          NE
ATOM   3534  B       X   1    -118.797-137.218  43.078  0.00  0.00           B
ATOM   3535  B       X   1    -103.579-161.925   0.342  0.00  0.00           B
ATOM   3536  Ne      X   1    -107.612-153.641   2.682  0.00  0.00          NE
ATOM   3537  B       X   1    -106.099-158.331   1.221  0.00  0.00           B
ATOM   3538  Ne      X   1    -103.989-160.205   3.989  0.00  0.00          NE
ATOM   3539  B       X   1    -108.260-155.057   2.986  0.00  0.00           B
ATOM   3540  Ne      X   1    -104.568-158.415   1.490  0.00  0.00          NE
ATOM   3541  B       X   1    -104.322-159.193   2.866  0.00  0.00           B
ATOM   3542  B       X   1    -104.015-156.904   1.371  0.00  0.00           B
ATOM   3543  B       X   1    -106.724-153.755   1.370  0.00  0.00           B
ATOM   3544  B       X   1    -103.821-154.826   5.957  0.00  0.00           B
ATOM   3545  Ne      X   1    -103.608-155.595   0.640  0.00  0.00          NE
ATOM   3546  B       X   1    -103.839-159.402   0.509  0.00  0.00           B
ATOM   3547  Ne      X   1    -103.463-155.906   7.023  0.00  0.00          NE
ATOM   3548  Ne      X   1    -103.339-153.438   5.297  0.00  0.00          NE
ATOM   3549  Ne      X   1    -114.035-147.226   2.713  0.00  0.00          NE
ATOM   3550  B       X   1    -114.511-148.694   2.518  0.00  0.00           B
ATOM   3551  B       X   1    -112.834-147.205   3.675  0.00  0.00           B
ATOM   3552  Ne      X   1    -111.993-147.447   4.875  0.00  0.00          NE
ATOM   3553  B       X   1    -110.960-148.698   4.620  0.00  0.00           B
ATOM   3554  B       X   1    -111.391-152.089   1.891  0.00  0.00           B
ATOM   3555  B       X   1    -111.050-146.348   5.440  0.00  0.00           B
ATOM   3556  B       X   1    -109.512-148.040   2.600  0.00  0.00           B
ATOM   3557  Ne      X   1    -109.699-149.088   3.821  0.00  0.00          NE
ATOM   3558  B       X   1    -109.853-150.495   3.253  0.00  0.00           B
ATOM   3559  Ne      X   1    -110.029-146.037   6.588  0.00  0.00          NE
ATOM   3560  B       X   1    -110.132-152.461   6.931  0.00  0.00           B
ATOM   3561  Ne      X   1    -110.135-151.966   2.909  0.00  0.00          NE
ATOM   3562  B       X   1    -110.377-152.721   4.359  0.00  0.00           B
ATOM   3563  Ne      X   1    -114.780-150.201   2.302  0.00  0.00          NE
ATOM   3564  Ne      X   1    -109.094-147.602   1.226  0.00  0.00          NE
ATOM   3565  B       X   1    -109.951-147.388   0.023  0.00  0.00           B
ATOM   3566  B       X   1    -106.661-151.307   5.978  0.00  0.00           B
ATOM   3567  B       X   1    -105.449-150.856   3.572  0.00  0.00           B
ATOM   3568  Ne      X   1    -107.732-148.031   5.972  0.00  0.00          NE
ATOM   3569  B       X   1    -108.775-146.947   6.416  0.00  0.00           B
ATOM   3570  B       X   1    -107.324-149.055   7.039  0.00  0.00           B
ATOM   3571  B       X   1    -108.414-148.879   4.800  0.00  0.00           B
ATOM   3572  Ne      X   1    -104.375-150.431   2.412  0.00  0.00          NE
ATOM   3573  B       X   1    -105.153-149.470   1.485  0.00  0.00           B
ATOM   3574  B       X   1    -107.568-147.908   0.983  0.00  0.00           B
ATOM   3575  Ne      X   1    -105.884-151.904   4.734  0.00  0.00          NE
ATOM   3576  B       X   1    -104.578-152.540   5.306  0.00  0.00           B
ATOM   3577  B       X   1    -103.714-151.913   1.992  0.00  0.00           B
ATOM   3578  B       X   1    -104.059-145.758   0.489  0.00  0.00           B
ATOM   3579  Ne      X   1    -106.247-148.747   0.347  0.00  0.00          NE
ATOM   3580  B       X   1    -108.850-152.683   2.330  0.00  0.00           B
ATOM   3581  B       X   1    -106.861-152.998   3.921  0.00  0.00           B
ATOM   3582  B       X   1    -111.416-145.202   1.526  0.00  0.00           B
ATOM   3583  Ne      X   1    -111.772-139.891   3.818  0.00  0.00          NE
ATOM   3584  B       X   1    -111.436-139.388   2.377  0.00  0.00           B
ATOM   3585  B       X   1    -109.519-144.519   6.457  0.00  0.00           B
ATOM   3586  B       X   1    -109.513-141.951   6.269  0.00  0.00           B
ATOM   3587  B       X   1    -114.622-146.010  10.636  0.00  0.00           B
ATOM   3588  B       X   1    -110.662-146.300   8.092  0.00  0.00           B
ATOM   3589  B       X   1    -114.145-147.226   8.305  0.00  0.00           B
ATOM   3590  B       X   1    -113.314-146.758  12.632  0.00  0.00           B
ATOM   3591  Ne      X   1    -111.258-145.821   9.455  0.00  0.00          NE
ATOM   3592  Ne      X   1    -114.242-145.832   9.077  0.00  0.00          NE
ATOM   3593  Ne      X   1    -114.704-146.100  12.236  0.00  0.00          NE
ATOM   3594  B       X   1    -112.789-145.194   9.092  0.00  0.00           B
ATOM   3595  B       X   1    -110.140-144.855  10.028  0.00  0.00           B
ATOM   3596  B       X   1    -103.364-138.741  55.395  0.00  0.00           B
ATOM   3597  B       X   1    -103.372-143.507  57.177  0.00  0.00           B
ATOM   3598  B       X   1    -103.590-124.600  46.606  0.00  0.00           B
ATOM   3599  B       X   1    -103.591-131.900  56.311  0.00  0.00           B
ATOM   3600  B       X   1    -103.441-126.305  58.612  0.00  0.00           B
ATOM   3601  B       X   1    -102.859-163.979   3.155  0.00  0.00           B
ATOM   3602  Ne      X   1    -102.077-162.710   3.660  0.00  0.00          NE
ATOM   3603  B       X   1    -100.901-162.181   2.779  0.00  0.00           B
ATOM   3604  B       X   1     -99.188-161.178   0.936  0.00  0.00           B
ATOM   3605  Ne      X   1    -100.348-160.996   1.929  0.00  0.00          NE
ATOM   3606  B       X   1    -103.129-161.530   3.689  0.00  0.00           B
ATOM   3607  Ne      X   1     -97.874-161.077   0.020  0.00  0.00          NE
ATOM   3608  Ne      X   1     -96.739-161.946   7.346  0.00  0.00          NE
ATOM   3609  B       X   1     -95.498-163.978   4.291  0.00  0.00           B
ATOM   3610  B       X   1     -96.012-161.649   3.342  0.00  0.00           B
ATOM   3611  B       X   1     -99.420-153.745   0.331  0.00  0.00           B
ATOM   3612  Ne      X   1    -102.686-153.152   2.272  0.00  0.00          NE
ATOM   3613  B       X   1    -101.586-160.498   1.061  0.00  0.00           B
ATOM   3614  B       X   1    -102.968-154.484   1.555  0.00  0.00           B
ATOM   3615  B       X   1     -99.784-153.858   7.116  0.00  0.00           B
ATOM   3616  B       X   1    -102.928-157.081   6.186  0.00  0.00           B
ATOM   3617  B       X   1    -100.024-159.802   3.049  0.00  0.00           B
ATOM   3618  B       X   1     -98.832-159.568   5.413  0.00  0.00           B
ATOM   3619  Ne      X   1    -102.224-158.377   5.878  0.00  0.00          NE
ATOM   3620  B       X   1    -100.886-158.197   4.991  0.00  0.00           B
ATOM   3621  Ne      X   1     -99.574-158.816   4.210  0.00  0.00          NE
ATOM   3622  Ne      X   1     -98.197-159.328   6.850  0.00  0.00          NE
ATOM   3623  B       X   1     -98.524-157.716   3.724  0.00  0.00           B
ATOM   3624  B       X   1    -101.767-159.010   7.302  0.00  0.00           B
ATOM   3625  B       X   1    -102.919-153.518   3.791  0.00  0.00           B
ATOM   3626  B       X   1    -102.424-155.223   7.984  0.00  0.00           B
ATOM   3627  B       X   1     -99.369-159.111   7.939  0.00  0.00           B
ATOM   3628  B       X   1    -103.136-159.403   5.065  0.00  0.00           B
ATOM   3629  Ne      X   1    -102.844-160.545   0.086  0.00  0.00          NE
ATOM   3630  B       X   1     -96.717-160.640   1.016  0.00  0.00           B
ATOM   3631  B       X   1     -97.456-157.986   6.869  0.00  0.00           B
ATOM   3632  B       X   1     -97.536-160.643   7.286  0.00  0.00           B
ATOM   3633  Ne      X   1     -97.116-156.570   7.437  0.00  0.00          NE
ATOM   3634  Ne      X   1     -96.920-157.652   3.242  0.00  0.00          NE
ATOM   3635  B       X   1     -96.822-156.850   1.913  0.00  0.00           B
ATOM   3636  B       X   1     -96.508-159.159   2.999  0.00  0.00           B
ATOM   3637  B       X   1     -96.281-155.736   6.415  0.00  0.00           B
ATOM   3638  Ne      X   1     -95.450-153.619   2.869  0.00  0.00          NE
ATOM   3639  Ne      X   1     -95.953-160.455   2.376  0.00  0.00          NE
ATOM   3640  B       X   1     -92.222-157.156   6.923  0.00  0.00           B
ATOM   3641  B       X   1     -93.776-155.953   5.346  0.00  0.00           B
ATOM   3642  Ne      X   1     -92.260-156.327   5.591  0.00  0.00          NE
ATOM   3643  Ne      X   1     -95.297-155.676   5.135  0.00  0.00          NE
ATOM   3644  B       X   1     -95.589-154.453   4.186  0.00  0.00           B
ATOM   3645  B       X   1     -95.798-154.572   1.694  0.00  0.00           B
ATOM   3646  B       X   1     -95.922-156.993   4.246  0.00  0.00           B
ATOM   3647  Ne      X   1     -96.433-155.804   0.795  0.00  0.00          NE
ATOM   3648  B       X   1     -92.211-158.990   2.626  0.00  0.00           B
ATOM   3649  B       X   1     -95.564-161.836   8.418  0.00  0.00           B
ATOM   3650  Ne      X   1     -92.208-161.952  10.058  0.00  0.00          NE
ATOM   3651  B       X   1     -93.469-161.620  14.804  0.00  0.00           B
ATOM   3652  B       X   1     -95.492-161.774  13.414  0.00  0.00           B
ATOM   3653  Ne      X   1     -92.432-162.507  15.409  0.00  0.00          NE
ATOM   3654  B       X   1     -92.121-163.835  14.822  0.00  0.00           B
ATOM   3655  Ne      X   1     -94.687-160.741  14.205  0.00  0.00          NE
ATOM   3656  B       X   1     -98.333-155.741   8.035  0.00  0.00           B
ATOM   3657  B       X   1    -101.041-158.882   9.831  0.00  0.00           B
ATOM   3658  Ne      X   1     -99.323-156.372  12.708  0.00  0.00          NE
ATOM   3659  B       X   1     -98.175-153.531   9.228  0.00  0.00           B
ATOM   3660  B       X   1     -98.928-157.567  13.634  0.00  0.00           B
ATOM   3661  Ne      X   1     -99.091-154.453   8.373  0.00  0.00          NE
ATOM   3662  Ne      X   1     -98.931-158.009  15.129  0.00  0.00          NE
ATOM   3663  B       X   1     -98.274-155.234  12.544  0.00  0.00           B
ATOM   3664  B       X   1    -100.396-154.804   9.297  0.00  0.00           B
ATOM   3665  B       X   1     -99.936-157.023  11.410  0.00  0.00           B
ATOM   3666  Ne      X   1    -101.957-155.040   9.448  0.00  0.00          NE
ATOM   3667  B       X   1    -100.511-155.684  13.547  0.00  0.00           B
ATOM   3668  B       X   1    -102.055-156.476  10.119  0.00  0.00           B
ATOM   3669  B       X   1    -102.666-153.932  10.179  0.00  0.00           B
ATOM   3670  B       X   1    -100.226-158.647  15.696  0.00  0.00           B
ATOM   3671  B       X   1     -97.641-158.960  15.305  0.00  0.00           B
ATOM   3672  B       X   1     -98.594-156.652  15.910  0.00  0.00           B
ATOM   3673  B       X   1     -94.131-159.554  13.276  0.00  0.00           B
ATOM   3674  Ne      X   1     -94.641-155.876  12.360  0.00  0.00          NE
ATOM   3675  B       X   1     -92.200-160.556  10.797  0.00  0.00           B
ATOM   3676  B       X   1     -92.007-158.334   9.508  0.00  0.00           B
ATOM   3677  B       X   1     -92.313-158.445  14.787  0.00  0.00           B
ATOM   3678  B       X   1     -95.104-156.659  11.049  0.00  0.00           B
ATOM   3679  B       X   1     -95.998-156.865   8.608  0.00  0.00           B
ATOM   3680  B       X   1     -92.110-158.479  12.198  0.00  0.00           B
ATOM   3681  B       X   1     -93.620-154.782  11.729  0.00  0.00           B
ATOM   3682  B       X   1     -96.025-154.708   9.884  0.00  0.00           B
ATOM   3683  Ne      X   1     -95.172-156.007   9.609  0.00  0.00          NE
ATOM   3684  Ne      X   1     -96.791-153.311  10.006  0.00  0.00          NE
ATOM   3685  B       X   1     -95.434-160.072  15.408  0.00  0.00           B
ATOM   3686  B       X   1     -95.827-155.037  12.939  0.00  0.00           B
ATOM   3687  B       X   1     -97.203-153.349  14.175  0.00  0.00           B
ATOM   3688  Ne      X   1     -93.189-158.311  13.364  0.00  0.00          NE
ATOM   3689  B       X   1     -93.700-155.381   9.328  0.00  0.00           B
ATOM   3690  Ne      X   1     -93.013-154.334  10.300  0.00  0.00          NE
ATOM   3691  Ne      X   1     -97.112-154.157  12.864  0.00  0.00          NE
ATOM   3692  B       X   1     -93.931-156.938  13.261  0.00  0.00           B
ATOM   3693  B       X   1     -98.054-162.802  16.782  0.00  0.00           B
ATOM   3694  Ne      X   1     -97.597-161.136  20.565  0.00  0.00          NE
ATOM   3695  B       X   1     -99.128-160.873  20.855  0.00  0.00           B
ATOM   3696  B       X   1     -97.456-161.999  19.240  0.00  0.00           B
ATOM   3697  B       X   1     -97.279-164.215  22.889  0.00  0.00           B
ATOM   3698  Ne      X   1     -97.175-161.994  17.717  0.00  0.00          NE
ATOM   3699  B       X   1     -97.053-161.947  21.756  0.00  0.00           B
ATOM   3700  B       X   1     -92.651-164.117  21.487  0.00  0.00           B
ATOM   3701  Ne      X   1     -93.778-163.184  20.922  0.00  0.00          NE
ATOM   3702  B       X   1     -94.216-163.604  19.515  0.00  0.00           B
ATOM   3703  B       X   1     -93.284-161.683  20.895  0.00  0.00           B
ATOM   3704  B       X   1     -95.035-163.432  21.804  0.00  0.00           B
ATOM   3705  B       X   1     -94.133-164.940  17.308  0.00  0.00           B
ATOM   3706  Ne      X   1     -94.992-164.102  18.264  0.00  0.00          NE
ATOM   3707  Ne      X   1     -92.413-167.224  20.068  0.00  0.00          NE
ATOM   3708  B       X   1     -92.640-165.509  23.639  0.00  0.00           B
ATOM   3709  B       X   1     -95.696-162.852  17.589  0.00  0.00           B
ATOM   3710  B       X   1     -93.894-167.769  20.156  0.00  0.00           B
ATOM   3711  Ne      X   1     -96.346-162.964  22.636  0.00  0.00          NE
ATOM   3712  B       X   1     -95.869-162.308  23.935  0.00  0.00           B
ATOM   3713  Ne      X   1     -91.852-165.178  22.324  0.00  0.00          NE
ATOM   3714  Ne      X   1     -98.786-153.393  22.245  0.00  0.00          NE
ATOM   3715  Ne      X   1    -100.340-160.381  21.660  0.00  0.00          NE
ATOM   3716  B       X   1    -100.038-155.290  17.514  0.00  0.00           B
ATOM   3717  B       X   1     -99.710-154.503  22.943  0.00  0.00           B
ATOM   3718  B       X   1     -99.855-159.376  22.774  0.00  0.00           B
ATOM   3719  Ne      X   1     -98.510-155.534  17.017  0.00  0.00          NE
ATOM   3720  B       X   1     -99.865-156.967  23.428  0.00  0.00           B
ATOM   3721  Ne      X   1     -99.884-155.602  24.030  0.00  0.00          NE
ATOM   3722  B       X   1     -97.742-154.276  16.509  0.00  0.00           B
ATOM   3723  Ne      X   1     -99.490-158.411  23.886  0.00  0.00          NE
ATOM   3724  B       X   1     -97.921-158.469  24.039  0.00  0.00           B
ATOM   3725  B       X   1     -97.037-160.561  17.236  0.00  0.00           B
ATOM   3726  B       X   1     -97.435-156.200  18.176  0.00  0.00           B
ATOM   3727  B       X   1     -97.312-153.877  22.273  0.00  0.00           B
ATOM   3728  B       X   1     -96.760-159.843  20.402  0.00  0.00           B
ATOM   3729  Ne      X   1     -96.520-159.443  16.328  0.00  0.00          NE
ATOM   3730  B       X   1     -96.056-158.373  22.250  0.00  0.00           B
ATOM   3731  B       X   1     -93.569-154.016  16.647  0.00  0.00           B
ATOM   3732  Ne      X   1     -92.976-160.232  21.304  0.00  0.00          NE
ATOM   3733  B       X   1     -92.753-160.162  22.820  0.00  0.00           B
ATOM   3734  B       X   1     -92.268-155.872  17.918  0.00  0.00           B
ATOM   3735  B       X   1     -92.360-154.219  21.521  0.00  0.00           B
ATOM   3736  B       X   1     -94.865-155.836  17.923  0.00  0.00           B
ATOM   3737  B       X   1     -94.257-159.400  20.866  0.00  0.00           B
ATOM   3738  Ne      X   1     -93.561-154.925  17.913  0.00  0.00          NE
ATOM   3739  B       X   1     -93.538-154.027  19.201  0.00  0.00           B
ATOM   3740  Ne      X   1     -95.759-153.845  22.636  0.00  0.00          NE
ATOM   3741  Ne      X   1     -95.692-158.766  20.740  0.00  0.00          NE
ATOM   3742  B       X   1     -95.735-157.643  19.615  0.00  0.00           B
ATOM   3743  B       X   1     -95.323-155.004  23.538  0.00  0.00           B
ATOM   3744  Ne      X   1     -96.015-156.888  18.229  0.00  0.00          NE
ATOM   3745  B       X   1     -94.877-153.903  21.301  0.00  0.00           B
ATOM   3746  B       X   1     -96.062-158.134  17.188  0.00  0.00           B
ATOM   3747  Ne      X   1     -93.530-153.466  20.747  0.00  0.00          NE
ATOM   3748  Ne      X   1     -96.343-158.493  23.794  0.00  0.00          NE
ATOM   3749  B       X   1     -96.203-161.424  26.273  0.00  0.00           B
ATOM   3750  B       X   1     -94.567-166.808  24.785  0.00  0.00           B
ATOM   3751  Ne      X   1     -93.029-166.575  24.798  0.00  0.00          NE
ATOM   3752  Ne      X   1     -95.445-161.218  24.945  0.00  0.00          NE
ATOM   3753  B       X   1     -93.759-161.135  24.991  0.00  0.00           B
ATOM   3754  Ne      X   1     -97.274-161.008  27.316  0.00  0.00          NE
ATOM   3755  Ne      X   1     -97.641-154.568  26.078  0.00  0.00          NE
ATOM   3756  Ne      X   1     -92.586-160.131  24.428  0.00  0.00          NE
ATOM   3757  B       X   1     -92.461-157.629  27.161  0.00  0.00           B
ATOM   3758  B       X   1     -93.268-156.264  31.654  0.00  0.00           B
ATOM   3759  Ne      X   1     -92.636-157.325  25.606  0.00  0.00          NE
ATOM   3760  B       X   1     -96.208-155.104  25.809  0.00  0.00           B
ATOM   3761  B       X   1     -92.113-159.941  28.426  0.00  0.00           B
ATOM   3762  B       X   1     -95.826-159.845  24.290  0.00  0.00           B
ATOM   3763  B       X   1     -92.970-158.737  24.997  0.00  0.00           B
ATOM   3764  Ne      X   1     -92.747-158.507  28.485  0.00  0.00          NE
ATOM   3765  B       X   1     -95.801-157.319  24.602  0.00  0.00           B
ATOM   3766  Ne      X   1     -92.046-156.514  30.689  0.00  0.00          NE
ATOM   3767  Ne      X   1     -95.190-155.877  24.918  0.00  0.00          NE
ATOM   3768  B       X   1     -93.722-156.237  25.394  0.00  0.00           B
ATOM   3769  B       X   1     -94.332-158.704  28.504  0.00  0.00           B
ATOM   3770  B       X   1     -92.400-157.598  29.675  0.00  0.00           B
ATOM   3771  B       X   1     -94.804-162.258  37.020  0.00  0.00           B
ATOM   3772  Ne      X   1     -94.654-161.584  38.494  0.00  0.00          NE
ATOM   3773  B       X   1     -94.049-161.918  34.692  0.00  0.00           B
ATOM   3774  B       X   1     -93.183-161.605  39.044  0.00  0.00           B
ATOM   3775  Ne      X   1     -91.979-162.219  39.871  0.00  0.00          NE
ATOM   3776  B       X   1     -94.714-158.237  32.371  0.00  0.00           B
ATOM   3777  B       X   1     -93.469-156.393  36.359  0.00  0.00           B
ATOM   3778  B       X   1     -92.067-160.355  34.297  0.00  0.00           B
ATOM   3779  Ne      X   1     -94.626-156.615  32.311  0.00  0.00          NE
ATOM   3780  Ne      X   1     -91.926-156.710  36.117  0.00  0.00          NE
ATOM   3781  B       X   1     -92.575-162.499  41.329  0.00  0.00           B
ATOM   3782  B       X   1     -93.164-160.969  43.370  0.00  0.00           B
ATOM   3783  B       X   1     -97.616-153.298  47.629  0.00  0.00           B
ATOM   3784  B       X   1     -91.854-155.244  47.784  0.00  0.00           B
ATOM   3785  B       X   1     -93.388-158.955  44.958  0.00  0.00           B
ATOM   3786  B       X   1     -94.553-158.963  42.624  0.00  0.00           B
ATOM   3787  B       X   1     -93.267-156.958  46.655  0.00  0.00           B
ATOM   3788  B       X   1     -94.092-154.466  46.774  0.00  0.00           B
ATOM   3789  Ne      X   1     -93.289-159.413  43.449  0.00  0.00          NE
ATOM   3790  Ne      X   1     -93.867-158.411  46.404  0.00  0.00          NE
ATOM   3791  Ne      X   1     -93.391-155.653  47.558  0.00  0.00          NE
ATOM   3792  B       X   1     -91.895-158.763  42.915  0.00  0.00           B
ATOM   3793  Ne      X   1     -97.583-154.519  56.112  0.00  0.00          NE
ATOM   3794  Ne      X   1     -92.582-153.590  54.935  0.00  0.00          NE
ATOM   3795  Ne      X   1     -94.958-155.550  54.754  0.00  0.00          NE
ATOM   3796  B       X   1     -93.806-154.522  54.588  0.00  0.00           B
ATOM   3797  B       X   1     -95.626-155.983  53.427  0.00  0.00           B
ATOM   3798  B       X   1     -94.372-156.867  55.457  0.00  0.00           B
ATOM   3799  B       X   1     -92.295-158.371  55.447  0.00  0.00           B
ATOM   3800  B       X   1     -94.241-155.998  48.834  0.00  0.00           B
ATOM   3801  B       X   1     -96.056-154.737  55.621  0.00  0.00           B
ATOM   3802  B       X   1     -97.796-153.276  57.027  0.00  0.00           B
ATOM   3803  Ne      X   1     -93.609-157.970  56.243  0.00  0.00          NE
ATOM   3804  B       X   1     -93.793-155.570  59.542  0.00  0.00           B
ATOM   3805  B       X   1    -101.877-147.813   4.252  0.00  0.00           B
ATOM   3806  Ne      X   1    -102.098-149.420   4.337  0.00  0.00          NE
ATOM   3807  B       X   1     -99.852-151.498   6.138  0.00  0.00           B
ATOM   3808  B       X   1     -98.275-151.058   4.238  0.00  0.00           B
ATOM   3809  B       X   1     -98.690-151.869   1.838  0.00  0.00           B
ATOM   3810  Ne      X   1    -100.735-152.575   6.867  0.00  0.00          NE
ATOM   3811  B       X   1    -101.170-152.718   2.018  0.00  0.00           B
ATOM   3812  B       X   1    -103.169-149.703   3.140  0.00  0.00           B
ATOM   3813  B       X   1    -102.074-152.925   6.068  0.00  0.00           B
ATOM   3814  B       X   1     -93.749-152.090  14.671  0.00  0.00           B
ATOM   3815  Ne      X   1     -93.266-150.747  13.921  0.00  0.00          NE
ATOM   3816  Ne      X   1     -97.113-153.013  15.734  0.00  0.00          NE
ATOM   3817  B       X   1     -92.479-138.242  13.661  0.00  0.00           B
ATOM   3818  Ne      X   1    -100.271-152.516  19.603  0.00  0.00          NE
ATOM   3819  B       X   1     -99.260-153.036  20.777  0.00  0.00           B
ATOM   3820  B       X   1     -97.052-150.697  18.313  0.00  0.00           B
ATOM   3821  Ne      X   1     -93.530-150.397  20.351  0.00  0.00          NE
ATOM   3822  B       X   1     -92.624-150.127  19.061  0.00  0.00           B
ATOM   3823  Ne      X   1     -92.058-150.498  17.647  0.00  0.00          NE
ATOM   3824  B       X   1     -93.288-151.908  20.793  0.00  0.00           B
ATOM   3825  B       X   1     -92.999-149.342  21.375  0.00  0.00           B
ATOM   3826  B       X   1     -93.224-151.546  16.978  0.00  0.00           B
ATOM   3827  B       X   1     -95.558-152.426  23.356  0.00  0.00           B
ATOM   3828  Ne      X   1     -95.636-151.016  23.955  0.00  0.00          NE
ATOM   3829  Ne      X   1     -94.096-152.606  16.116  0.00  0.00          NE
ATOM   3830  B       X   1     -95.655-152.636  16.178  0.00  0.00           B
ATOM   3831  B       X   1     -92.074-140.780  18.176  0.00  0.00           B
ATOM   3832  B       X   1     -93.593-139.152  17.124  0.00  0.00           B
ATOM   3833  Ne      X   1     -93.605-140.618  17.774  0.00  0.00          NE
ATOM   3834  B       X   1     -94.638-140.560  18.924  0.00  0.00           B
ATOM   3835  B       X   1     -94.208-150.419  24.234  0.00  0.00           B
ATOM   3836  B       X   1     -92.065-151.126  30.732  0.00  0.00           B
ATOM   3837  B       X   1     -92.475-151.311  35.482  0.00  0.00           B
ATOM   3838  Ne      X   1     -92.757-150.636  34.135  0.00  0.00          NE
ATOM   3839  B       X   1     -93.976-151.333  33.449  0.00  0.00           B
ATOM   3840  B       X   1     -97.617-145.703  47.203  0.00  0.00           B
ATOM   3841  B       X   1     -97.755-150.847  46.980  0.00  0.00           B
ATOM   3842  Ne      X   1     -94.203-152.924  46.386  0.00  0.00          NE
ATOM   3843  Ne      X   1     -97.244-152.267  46.527  0.00  0.00          NE
ATOM   3844  B       X   1     -96.360-149.323  42.792  0.00  0.00           B
ATOM   3845  Ne      X   1     -97.188-149.504  47.619  0.00  0.00          NE
ATOM   3846  B       X   1     -95.678-152.309  46.402  0.00  0.00           B
ATOM   3847  B       X   1     -95.868-149.198  46.760  0.00  0.00           B
ATOM   3848  Ne      X   1     -95.025-150.032  43.072  0.00  0.00          NE
ATOM   3849  B       X   1     -94.107-147.395  45.712  0.00  0.00           B
ATOM   3850  Ne      X   1     -94.531-148.932  46.018  0.00  0.00          NE
ATOM   3851  Ne      X   1     -92.770-146.659  45.342  0.00  0.00          NE
ATOM   3852  B       X   1     -93.411-149.568  46.880  0.00  0.00           B
ATOM   3853  B       X   1     -94.627-149.618  44.563  0.00  0.00           B
ATOM   3854  B       X   1     -93.336-152.118  47.395  0.00  0.00           B
ATOM   3855  B       X   1     -92.259-145.982  46.653  0.00  0.00           B
ATOM   3856  Ne      X   1     -92.921-150.626  47.999  0.00  0.00          NE
ATOM   3857  B       X   1     -99.747-138.261  47.040  0.00  0.00           B
ATOM   3858  Ne      X   1     -94.727-143.226  47.893  0.00  0.00          NE
ATOM   3859  Ne      X   1     -92.379-145.194  47.950  0.00  0.00          NE
ATOM   3860  B       X   1     -96.279-143.519  47.562  0.00  0.00           B
ATOM   3861  B       X   1     -94.165-142.502  46.609  0.00  0.00           B
ATOM   3862  Ne      X   1     -97.397-144.166  46.689  0.00  0.00          NE
ATOM   3863  Ne      X   1     -93.385-141.956  45.355  0.00  0.00          NE
ATOM   3864  B       X   1     -93.842-144.592  48.044  0.00  0.00           B
ATOM   3865  Ne      X   1    -100.357-147.511  54.045  0.00  0.00          NE
ATOM   3866  B       X   1     -99.603-146.487  55.013  0.00  0.00           B
ATOM   3867  B       X   1     -99.467-146.537  48.839  0.00  0.00           B
ATOM   3868  B       X   1     -97.708-149.923  51.625  0.00  0.00           B
ATOM   3869  Ne      X   1     -98.076-146.733  48.243  0.00  0.00          NE
ATOM   3870  Ne      X   1     -98.511-145.456  55.390  0.00  0.00          NE
ATOM   3871  B       X   1     -97.452-147.439  51.919  0.00  0.00           B
ATOM   3872  Ne      X   1     -92.019-151.233  53.043  0.00  0.00          NE
ATOM   3873  Ne      X   1     -97.080-150.793  50.537  0.00  0.00          NE
ATOM   3874  B       X   1     -97.093-146.733  49.554  0.00  0.00           B
ATOM   3875  B       X   1     -96.951-149.991  49.139  0.00  0.00           B
ATOM   3876  Ne      X   1     -96.764-146.351  51.055  0.00  0.00          NE
ATOM   3877  B       X   1     -92.073-149.997  54.241  0.00  0.00           B
ATOM   3878  Ne      X   1     -94.113-147.124  55.113  0.00  0.00          NE
ATOM   3879  B       X   1     -92.953-147.977  55.619  0.00  0.00           B
ATOM   3880  Ne      X   1     -94.197-147.373  51.975  0.00  0.00          NE
ATOM   3881  B       X   1     -94.339-147.306  53.534  0.00  0.00           B
ATOM   3882  B       X   1     -94.441-148.862  51.476  0.00  0.00           B
ATOM   3883  Ne      X   1     -94.095-150.355  50.884  0.00  0.00          NE
ATOM   3884  B       X   1     -92.724-147.065  51.514  0.00  0.00           B
ATOM   3885  B       X   1     -92.961-150.875  51.818  0.00  0.00           B
ATOM   3886  B       X   1     -93.552-150.279  49.356  0.00  0.00           B
ATOM   3887  B       X   1     -95.288-146.392  51.364  0.00  0.00           B
ATOM   3888  B       X   1     -95.525-151.016  50.880  0.00  0.00           B
ATOM   3889  B       X   1     -92.404-152.527  53.803  0.00  0.00           B
ATOM   3890  B       X   1     -93.659-145.578  55.158  0.00  0.00           B
ATOM   3891  B       X   1     -95.279-147.282  56.187  0.00  0.00           B
ATOM   3892  B       X   1     -91.984-146.057  49.232  0.00  0.00           B
ATOM   3893  Ne      X   1     -91.891-149.156  55.576  0.00  0.00          NE
ATOM   3894  B       X   1    -102.912-142.668  54.725  0.00  0.00           B
ATOM   3895  Ne      X   1    -103.086-143.035  53.206  0.00  0.00          NE
ATOM   3896  B       X   1    -101.825-138.597  48.628  0.00  0.00           B
ATOM   3897  B       X   1    -102.290-143.610  49.360  0.00  0.00           B
ATOM   3898  B       X   1    -101.399-138.796  53.669  0.00  0.00           B
ATOM   3899  B       X   1    -101.548-139.249  51.119  0.00  0.00           B
ATOM   3900  Ne      X   1    -102.373-139.501  49.735  0.00  0.00          NE
ATOM   3901  B       X   1    -102.112-141.015  49.440  0.00  0.00           B
ATOM   3902  Ne      X   1    -100.599-139.265  52.369  0.00  0.00          NE
ATOM   3903  B       X   1     -99.945-140.695  52.373  0.00  0.00           B
ATOM   3904  B       X   1     -99.034-143.175  52.514  0.00  0.00           B
ATOM   3905  B       X   1    -100.278-142.368  50.475  0.00  0.00           B
ATOM   3906  Ne      X   1    -100.172-142.203  52.059  0.00  0.00          NE
ATOM   3907  B       X   1    -101.693-142.413  52.507  0.00  0.00           B
ATOM   3908  Ne      X   1    -101.290-142.315  49.198  0.00  0.00          NE
ATOM   3909  B       X   1     -99.527-138.091  52.172  0.00  0.00           B
ATOM   3910  B       X   1     -99.107-144.129  55.855  0.00  0.00           B
ATOM   3911  B       X   1     -97.843-145.051  53.928  0.00  0.00           B
ATOM   3912  Ne      X   1    -102.232-137.892  54.776  0.00  0.00          NE
ATOM   3913  Ne      X   1     -97.801-144.121  52.712  0.00  0.00          NE
ATOM   3914  B       X   1     -97.557-144.996  51.380  0.00  0.00           B
ATOM   3915  B       X   1     -96.489-143.222  52.792  0.00  0.00           B
ATOM   3916  B       X   1     -97.209-140.020  55.001  0.00  0.00           B
ATOM   3917  B       X   1     -95.882-138.815  53.136  0.00  0.00           B
ATOM   3918  Ne      X   1     -95.808-139.844  54.286  0.00  0.00          NE
ATOM   3919  B       X   1     -94.222-139.939  50.223  0.00  0.00           B
ATOM   3920  B       X   1     -95.307-141.280  53.948  0.00  0.00           B
ATOM   3921  Ne      X   1     -92.942-144.321  54.449  0.00  0.00          NE
ATOM   3922  B       X   1     -92.500-143.052  55.321  0.00  0.00           B
ATOM   3923  B       X   1     -94.081-143.727  53.486  0.00  0.00           B
ATOM   3924  B       X   1     -94.439-142.082  51.648  0.00  0.00           B
ATOM   3925  B       X   1     -92.267-141.608  50.301  0.00  0.00           B
ATOM   3926  Ne      X   1     -93.869-141.463  50.315  0.00  0.00          NE
ATOM   3927  Ne      X   1     -95.088-142.608  52.971  0.00  0.00          NE
ATOM   3928  B       X   1     -94.631-139.214  55.206  0.00  0.00           B
ATOM   3929  Ne      X   1     -94.684-138.603  49.664  0.00  0.00          NE
ATOM   3930  B       X   1     -94.526-142.329  49.128  0.00  0.00           B
ATOM   3931  B       X   1     -92.282-140.415  55.611  0.00  0.00           B
ATOM   3932  B       X   1     -95.790-138.061  50.634  0.00  0.00           B
ATOM   3933  Ne      X   1     -93.305-139.120  56.017  0.00  0.00          NE
ATOM   3934  B       X   1     -92.561-137.827  55.777  0.00  0.00           B
ATOM   3935  B       X   1    -100.015-146.542  64.250  0.00  0.00           B
ATOM   3936  B       X   1    -102.799-147.074  59.910  0.00  0.00           B
ATOM   3937  Ne      X   1     -98.038-149.205  61.788  0.00  0.00          NE
ATOM   3938  Ne      X   1    -102.565-146.414  61.369  0.00  0.00          NE
ATOM   3939  B       X   1     -98.806-147.871  62.245  0.00  0.00           B
ATOM   3940  B       X   1    -101.400-147.112  62.152  0.00  0.00           B
ATOM   3941  B       X   1     -98.998-150.384  62.169  0.00  0.00           B
ATOM   3942  Ne      X   1    -100.226-147.619  63.090  0.00  0.00          NE
ATOM   3943  B       X   1    -100.617-149.032  63.547  0.00  0.00           B
ATOM   3944  B       X   1     -97.630-151.006  58.309  0.00  0.00           B
ATOM   3945  B       X   1     -97.806-149.215  60.223  0.00  0.00           B
ATOM   3946  B       X   1     -97.545-146.181  56.479  0.00  0.00           B
ATOM   3947  B       X   1     -92.122-148.011  61.269  0.00  0.00           B
ATOM   3948  B       X   1     -92.885-152.741  56.255  0.00  0.00           B
ATOM   3949  B       X   1     -96.660-149.290  62.565  0.00  0.00           B
ATOM   3950  Ne      X   1     -96.997-149.654  58.903  0.00  0.00          NE
ATOM   3951  B       X   1     -97.015-148.438  57.909  0.00  0.00           B
ATOM   3952  Ne      X   1     -96.413-147.032  57.280  0.00  0.00          NE
ATOM   3953  B       X   1     -95.892-146.153  58.437  0.00  0.00           B
ATOM   3954  Ne      X   1     -95.538-148.535  63.489  0.00  0.00          NE
ATOM   3955  B       X   1     -95.495-150.003  59.345  0.00  0.00           B
ATOM   3956  Ne      X   1     -92.729-152.153  61.417  0.00  0.00          NE
ATOM   3957  B       X   1     -93.549-150.928  60.967  0.00  0.00           B
ATOM   3958  Ne      X   1     -92.490-151.636  57.319  0.00  0.00          NE
ATOM   3959  Ne      X   1     -93.999-150.342  59.578  0.00  0.00          NE
ATOM   3960  B       X   1     -93.200-148.974  59.324  0.00  0.00           B
ATOM   3961  Ne      X   1     -92.810-147.713  62.564  0.00  0.00          NE
ATOM   3962  B       X   1     -94.092-148.670  62.891  0.00  0.00           B
ATOM   3963  Ne      X   1     -92.177-147.866  59.672  0.00  0.00          NE
ATOM   3964  B       X   1     -92.644-146.429  59.368  0.00  0.00           B
ATOM   3965  B       X   1     -93.569-151.354  58.462  0.00  0.00           B
ATOM   3966  B       X   1     -93.557-146.246  62.395  0.00  0.00           B
ATOM   3967  B       X   1     -95.873-147.018  63.067  0.00  0.00           B
ATOM   3968  Ne      X   1     -95.063-145.775  62.455  0.00  0.00          NE
ATOM   3969  B       X   1     -92.435-152.587  62.913  0.00  0.00           B
ATOM   3970  B       X   1     -92.157-150.263  56.677  0.00  0.00           B
ATOM   3971  B       X   1     -95.540-145.535  61.002  0.00  0.00           B
ATOM   3972  Ne      X   1    -102.634-142.450  56.325  0.00  0.00          NE
ATOM   3973  Ne      X   1    -100.276-138.004  57.094  0.00  0.00          NE
ATOM   3974  B       X   1     -98.813-141.587  56.579  0.00  0.00           B
ATOM   3975  Ne      X   1     -98.041-140.163  56.317  0.00  0.00          NE
ATOM   3976  B       X   1    -101.138-142.598  56.544  0.00  0.00           B
ATOM   3977  B       X   1     -99.504-143.505  58.272  0.00  0.00           B
ATOM   3978  B       X   1     -99.234-139.075  56.435  0.00  0.00           B
ATOM   3979  Ne      X   1    -101.027-141.013  62.074  0.00  0.00          NE
ATOM   3980  B       X   1    -102.184-140.083  61.813  0.00  0.00           B
ATOM   3981  B       X   1     -99.798-144.044  60.688  0.00  0.00           B
ATOM   3982  B       X   1     -98.266-142.111  59.863  0.00  0.00           B
ATOM   3983  Ne      X   1    -102.715-138.125  58.750  0.00  0.00          NE
ATOM   3984  Ne      X   1     -99.621-142.915  56.869  0.00  0.00          NE
ATOM   3985  Ne      X   1     -98.772-143.649  59.636  0.00  0.00          NE
ATOM   3986  B       X   1    -101.266-138.583  58.199  0.00  0.00           B
ATOM   3987  Ne      X   1     -98.272-140.736  60.727  0.00  0.00          NE
ATOM   3988  B       X   1    -102.080-144.955  61.329  0.00  0.00           B
ATOM   3989  B       X   1     -99.776-140.666  61.221  0.00  0.00           B
ATOM   3990  Ne      X   1    -100.946-143.944  61.738  0.00  0.00          NE
ATOM   3991  B       X   1    -100.334-144.313  63.197  0.00  0.00           B
ATOM   3992  B       X   1    -101.437-142.503  61.764  0.00  0.00           B
ATOM   3993  B       X   1    -100.600-140.881  63.665  0.00  0.00           B
ATOM   3994  B       X   1     -97.802-139.485  59.879  0.00  0.00           B
ATOM   3995  B       X   1     -97.603-144.584  59.634  0.00  0.00           B
ATOM   3996  B       X   1    -103.168-141.037  56.569  0.00  0.00           B
ATOM   3997  Ne      X   1    -103.158-138.802  61.742  0.00  0.00          NE
ATOM   3998  B       X   1     -93.058-143.895  60.146  0.00  0.00           B
ATOM   3999  B       X   1     -95.283-143.704  59.225  0.00  0.00           B
ATOM   4000  B       X   1     -95.011-142.263  61.279  0.00  0.00           B
ATOM   4001  B       X   1     -95.286-139.332  59.281  0.00  0.00           B
ATOM   4002  B       X   1     -97.182-141.001  61.887  0.00  0.00           B
ATOM   4003  Ne      X   1     -96.075-145.032  59.538  0.00  0.00          NE
ATOM   4004  B       X   1     -95.653-142.159  63.708  0.00  0.00           B
ATOM   4005  B       X   1     -97.053-139.908  57.506  0.00  0.00           B
ATOM   4006  Ne      X   1     -95.729-141.329  62.343  0.00  0.00          NE
ATOM   4007  B       X   1     -93.869-141.449  59.231  0.00  0.00           B
ATOM   4008  B       X   1     -94.987-140.039  62.637  0.00  0.00           B
ATOM   4009  Ne      X   1     -95.202-139.052  63.919  0.00  0.00          NE
ATOM   4010  B       X   1     -93.673-139.491  57.467  0.00  0.00           B
ATOM   4011  Ne      X   1     -94.234-142.793  60.000  0.00  0.00          NE
ATOM   4012  B       X   1     -92.624-139.267  59.713  0.00  0.00           B
ATOM   4013  B       X   1     -95.231-144.562  63.454  0.00  0.00           B
ATOM   4014  Ne      X   1     -93.892-139.924  58.953  0.00  0.00          NE
ATOM   4015  Ne      X   1     -96.672-138.917  58.830  0.00  0.00          NE
ATOM   4016  Ne      X   1     -92.089-145.012  59.602  0.00  0.00          NE
ATOM   4017  B       X   1     -92.903-137.100  15.875  0.00  0.00           B
ATOM   4018  Ne      X   1     -92.949-136.885  14.330  0.00  0.00          NE
ATOM   4019  B       X   1     -94.462-136.492  13.881  0.00  0.00           B
ATOM   4020  B       X   1     -92.029-135.771  13.777  0.00  0.00           B
ATOM   4021  Ne      X   1     -93.240-137.620  17.258  0.00  0.00          NE
ATOM   4022  B       X   1     -94.385-136.763  17.930  0.00  0.00           B
ATOM   4023  Ne      X   1    -100.336-124.983  40.136  0.00  0.00          NE
ATOM   4024  B       X   1     -96.589-123.756  40.103  0.00  0.00           B
ATOM   4025  B       X   1     -98.707-136.389  45.759  0.00  0.00           B
ATOM   4026  Ne      X   1     -98.440-137.444  46.906  0.00  0.00          NE
ATOM   4027  B       X   1     -97.854-130.961  46.858  0.00  0.00           B
ATOM   4028  B       X   1     -96.629-133.004  45.932  0.00  0.00           B
ATOM   4029  Ne      X   1     -96.660-131.904  47.048  0.00  0.00          NE
ATOM   4030  Ne      X   1     -95.346-131.385  42.950  0.00  0.00          NE
ATOM   4031  B       X   1     -93.961-130.937  43.605  0.00  0.00           B
ATOM   4032  B       X   1     -95.271-130.956  47.063  0.00  0.00           B
ATOM   4033  B       X   1     -95.986-132.699  43.613  0.00  0.00           B
ATOM   4034  Ne      X   1     -92.451-130.444  43.900  0.00  0.00          NE
ATOM   4035  B       X   1     -96.398-130.173  43.192  0.00  0.00           B
ATOM   4036  Ne      X   1     -94.148-130.271  47.921  0.00  0.00          NE
ATOM   4037  Ne      X   1     -98.266-122.500  43.938  0.00  0.00          NE
ATOM   4038  B       X   1    -100.056-129.875  46.146  0.00  0.00           B
ATOM   4039  B       X   1    -101.547-124.069  40.354  0.00  0.00           B
ATOM   4040  B       X   1     -99.056-124.125  40.439  0.00  0.00           B
ATOM   4041  Ne      X   1    -102.953-123.384  40.442  0.00  0.00          NE
ATOM   4042  B       X   1    -100.972-124.686  46.240  0.00  0.00           B
ATOM   4043  B       X   1    -102.036-126.366  47.852  0.00  0.00           B
ATOM   4044  B       X   1     -98.953-123.551  45.008  0.00  0.00           B
ATOM   4045  B       X   1     -99.221-123.490  47.591  0.00  0.00           B
ATOM   4046  Ne      X   1    -102.297-125.541  46.502  0.00  0.00          NE
ATOM   4047  B       X   1     -97.796-123.204  42.544  0.00  0.00           B
ATOM   4048  B       X   1     -98.250-128.515  47.462  0.00  0.00           B
ATOM   4049  B       X   1     -98.718-129.154  42.590  0.00  0.00           B
ATOM   4050  B       X   1    -102.525-126.601  45.370  0.00  0.00           B
ATOM   4051  B       X   1    -100.412-126.195  41.189  0.00  0.00           B
ATOM   4052  Ne      X   1     -98.568-129.568  46.374  0.00  0.00          NE
ATOM   4053  Ne      X   1     -99.955-123.477  46.215  0.00  0.00          NE
ATOM   4054  B       X   1     -97.849-129.117  45.040  0.00  0.00           B
ATOM   4055  Ne      X   1     -97.710-124.136  41.245  0.00  0.00          NE
ATOM   4056  B       X   1     -92.568-128.962  44.495  0.00  0.00           B
ATOM   4057  Ne      X   1     -93.516-125.768  42.346  0.00  0.00          NE
ATOM   4058  Ne      X   1     -92.636-127.433  44.926  0.00  0.00          NE
ATOM   4059  Ne      X   1     -95.408-123.773  47.942  0.00  0.00          NE
ATOM   4060  Ne      X   1     -93.977-122.808  43.013  0.00  0.00          NE
ATOM   4061  B       X   1     -92.974-129.762  47.211  0.00  0.00           B
ATOM   4062  B       X   1     -93.749-124.326  42.776  0.00  0.00           B
ATOM   4063  B       X   1     -96.794-127.594  43.137  0.00  0.00           B
ATOM   4064  B       X   1     -93.754-127.200  46.064  0.00  0.00           B
ATOM   4065  Ne      X   1     -94.468-126.758  47.404  0.00  0.00          NE
ATOM   4066  B       X   1     -95.806-127.517  47.753  0.00  0.00           B
ATOM   4067  B       X   1     -92.979-126.609  43.539  0.00  0.00           B
ATOM   4068  B       X   1     -94.919-126.379  41.908  0.00  0.00           B
ATOM   4069  Ne      X   1     -97.446-128.991  43.529  0.00  0.00          NE
ATOM   4070  Ne      X   1     -96.394-126.880  41.895  0.00  0.00          NE
ATOM   4071  B       X   1     -94.885-125.184  47.502  0.00  0.00           B
ATOM   4072  B       X   1     -97.326-125.577  41.700  0.00  0.00           B
ATOM   4073  B       X   1     -95.665-122.898  46.648  0.00  0.00           B
ATOM   4074  B       X   1     -99.625-134.752  48.467  0.00  0.00           B
ATOM   4075  B       X   1    -102.246-132.124  48.631  0.00  0.00           B
ATOM   4076  Ne      X   1    -103.036-134.697  50.442  0.00  0.00          NE
ATOM   4077  B       X   1    -102.757-135.580  51.679  0.00  0.00           B
ATOM   4078  B       X   1    -102.961-136.626  54.055  0.00  0.00           B
ATOM   4079  B       X   1    -102.827-133.171  50.894  0.00  0.00           B
ATOM   4080  Ne      X   1    -102.902-135.262  53.327  0.00  0.00          NE
ATOM   4081  Ne      X   1     -98.502-135.518  49.245  0.00  0.00          NE
ATOM   4082  Ne      X   1    -100.038-134.367  53.742  0.00  0.00          NE
ATOM   4083  B       X   1     -99.485-135.655  53.034  0.00  0.00           B
ATOM   4084  B       X   1     -99.659-133.118  52.799  0.00  0.00           B
ATOM   4085  B       X   1    -101.595-134.560  53.797  0.00  0.00           B
ATOM   4086  Ne      X   1     -99.791-131.652  52.107  0.00  0.00          NE
ATOM   4087  B       X   1     -99.270-134.297  55.114  0.00  0.00           B
ATOM   4088  Ne      X   1     -98.871-136.678  52.075  0.00  0.00          NE
ATOM   4089  B       X   1     -98.954-136.178  50.582  0.00  0.00           B
ATOM   4090  Ne      X   1    -102.107-131.924  50.134  0.00  0.00          NE
ATOM   4091  B       X   1    -100.574-131.911  50.744  0.00  0.00           B
ATOM   4092  B       X   1     -98.433-130.960  51.915  0.00  0.00           B
ATOM   4093  B       X   1    -101.987-134.957  49.286  0.00  0.00           B
ATOM   4094  B       X   1    -100.740-130.877  53.174  0.00  0.00           B
ATOM   4095  B       X   1    -102.685-130.592  50.627  0.00  0.00           B
ATOM   4096  B       X   1    -103.052-130.460  54.281  0.00  0.00           B
ATOM   4097  B       X   1    -101.160-137.468  55.862  0.00  0.00           B
ATOM   4098  Ne      X   1     -98.225-133.747  56.132  0.00  0.00          NE
ATOM   4099  B       X   1     -98.172-136.669  48.250  0.00  0.00           B
ATOM   4100  Ne      X   1     -95.965-137.520  52.181  0.00  0.00          NE
ATOM   4101  B       X   1     -96.592-132.505  48.484  0.00  0.00           B
ATOM   4102  B       X   1     -97.334-136.825  52.358  0.00  0.00           B
ATOM   4103  B       X   1     -97.205-134.680  49.577  0.00  0.00           B
ATOM   4104  B       X   1     -96.959-133.115  55.393  0.00  0.00           B
ATOM   4105  B       X   1     -96.893-130.928  53.899  0.00  0.00           B
ATOM   4106  Ne      X   1     -93.434-135.724  52.485  0.00  0.00          NE
ATOM   4107  B       X   1     -93.659-134.226  52.211  0.00  0.00           B
ATOM   4108  B       X   1     -93.377-131.677  51.967  0.00  0.00           B
ATOM   4109  Ne      X   1     -94.422-132.857  52.017  0.00  0.00          NE
ATOM   4110  B       X   1     -92.358-136.253  51.437  0.00  0.00           B
ATOM   4111  B       X   1     -92.796-135.963  53.941  0.00  0.00           B
ATOM   4112  B       X   1     -95.408-133.093  50.720  0.00  0.00           B
ATOM   4113  Ne      X   1     -92.071-130.832  52.465  0.00  0.00          NE
ATOM   4114  B       X   1     -94.870-131.487  55.386  0.00  0.00           B
ATOM   4115  B       X   1     -94.724-136.654  52.389  0.00  0.00           B
ATOM   4116  B       X   1     -95.357-132.834  53.299  0.00  0.00           B
ATOM   4117  Ne      X   1     -92.206-136.658  49.923  0.00  0.00          NE
ATOM   4118  B       X   1     -92.657-135.368  49.075  0.00  0.00           B
ATOM   4119  Ne      X   1     -96.030-132.051  54.546  0.00  0.00          NE
ATOM   4120  Ne      X   1     -96.048-133.682  49.396  0.00  0.00          NE
ATOM   4121  B       X   1     -94.833-134.297  48.498  0.00  0.00           B
ATOM   4122  B       X   1     -95.983-130.218  51.661  0.00  0.00           B
ATOM   4123  Ne      X   1     -97.242-130.176  52.591  0.00  0.00          NE
ATOM   4124  B       X   1     -93.424-137.616  49.687  0.00  0.00           B
ATOM   4125  B       X   1    -102.853-125.965  50.139  0.00  0.00           B
ATOM   4126  B       X   1    -102.541-125.951  53.123  0.00  0.00           B
ATOM   4127  Ne      X   1    -101.727-129.791  53.686  0.00  0.00          NE
ATOM   4128  Ne      X   1    -102.783-129.052  50.948  0.00  0.00          NE
ATOM   4129  B       X   1    -102.141-128.950  52.397  0.00  0.00           B
ATOM   4130  B       X   1    -101.959-128.314  49.818  0.00  0.00           B
ATOM   4131  B       X   1     -98.633-126.670  51.576  0.00  0.00           B
ATOM   4132  B       X   1    -100.745-124.075  53.589  0.00  0.00           B
ATOM   4133  Ne      X   1    -101.810-126.782  49.432  0.00  0.00          NE
ATOM   4134  B       X   1     -99.219-127.335  54.073  0.00  0.00           B
ATOM   4135  B       X   1    -100.348-126.360  49.754  0.00  0.00           B
ATOM   4136  Ne      X   1     -98.897-126.050  50.156  0.00  0.00          NE
ATOM   4137  Ne      X   1    -101.859-125.097  54.144  0.00  0.00          NE
ATOM   4138  B       X   1     -98.707-124.481  50.030  0.00  0.00           B
ATOM   4139  Ne      X   1     -98.374-123.373  48.946  0.00  0.00          NE
ATOM   4140  B       X   1    -101.037-128.872  54.742  0.00  0.00           B
ATOM   4141  Ne      X   1    -100.274-127.541  55.212  0.00  0.00          NE
ATOM   4142  Ne      X   1     -98.114-127.239  52.944  0.00  0.00          NE
ATOM   4143  B       X   1     -98.238-123.792  53.858  0.00  0.00           B
ATOM   4144  B       X   1     -97.892-126.641  49.125  0.00  0.00           B
ATOM   4145  B       X   1    -101.188-126.259  55.232  0.00  0.00           B
ATOM   4146  B       X   1    -102.866-124.265  55.037  0.00  0.00           B
ATOM   4147  Ne      X   1     -99.592-123.031  53.561  0.00  0.00          NE
ATOM   4148  B       X   1     -97.569-128.690  52.858  0.00  0.00           B
ATOM   4149  B       X   1     -94.572-129.842  49.352  0.00  0.00           B
ATOM   4150  B       X   1     -96.845-128.834  49.621  0.00  0.00           B
ATOM   4151  B       X   1     -97.111-126.146  53.511  0.00  0.00           B
ATOM   4152  Ne      X   1     -96.963-124.639  53.973  0.00  0.00          NE
ATOM   4153  B       X   1     -96.825-123.563  48.649  0.00  0.00           B
ATOM   4154  B       X   1     -96.688-124.818  55.576  0.00  0.00           B
ATOM   4155  B       X   1     -92.394-129.686  53.487  0.00  0.00           B
ATOM   4156  B       X   1     -94.291-123.090  48.828  0.00  0.00           B
ATOM   4157  B       X   1     -94.171-123.094  51.342  0.00  0.00           B
ATOM   4158  B       X   1     -94.980-127.931  51.087  0.00  0.00           B
ATOM   4159  Ne      X   1     -92.181-127.199  49.547  0.00  0.00          NE
ATOM   4160  B       X   1     -92.613-127.327  51.056  0.00  0.00           B
ATOM   4161  Ne      X   1     -93.906-127.089  51.900  0.00  0.00          NE
ATOM   4162  B       X   1     -93.747-127.651  53.325  0.00  0.00           B
ATOM   4163  Ne      X   1     -92.881-128.511  54.376  0.00  0.00          NE
ATOM   4164  B       X   1     -94.210-125.565  52.004  0.00  0.00           B
ATOM   4165  Ne      X   1     -94.370-124.070  52.522  0.00  0.00          NE
ATOM   4166  B       X   1     -93.287-123.572  53.600  0.00  0.00           B
ATOM   4167  B       X   1     -93.642-129.207  55.539  0.00  0.00           B
ATOM   4168  Ne      X   1     -95.565-129.251  50.455  0.00  0.00          NE
ATOM   4169  B       X   1     -95.731-124.034  53.263  0.00  0.00           B
ATOM   4170  B       X   1     -93.366-127.038  48.526  0.00  0.00           B
ATOM   4171  Ne      X   1     -92.601-122.887  54.810  0.00  0.00          NE
ATOM   4172  Ne      X   1     -97.220-127.866  48.420  0.00  0.00          NE
ATOM   4173  B       X   1     -92.563-123.908  56.033  0.00  0.00           B
ATOM   4174  B       X   1    -102.921-136.614  58.232  0.00  0.00           B
ATOM   4175  B       X   1     -99.355-136.859  57.712  0.00  0.00           B
ATOM   4176  B       X   1     -98.949-132.500  56.810  0.00  0.00           B
ATOM   4177  Ne      X   1     -99.851-131.726  57.827  0.00  0.00          NE
ATOM   4178  Ne      X   1     -97.968-136.152  58.256  0.00  0.00          NE
ATOM   4179  B       X   1     -98.138-135.565  59.701  0.00  0.00           B
ATOM   4180  B       X   1     -99.208-132.166  59.285  0.00  0.00           B
ATOM   4181  B       X   1     -97.765-134.970  57.151  0.00  0.00           B
ATOM   4182  B       X   1     -99.558-130.166  57.777  0.00  0.00           B
ATOM   4183  B       X   1     -97.485-133.278  60.735  0.00  0.00           B
ATOM   4184  B       X   1     -92.221-135.809  62.707  0.00  0.00           B
ATOM   4185  Ne      X   1     -94.025-130.512  56.310  0.00  0.00          NE
ATOM   4186  B       X   1     -97.002-137.434  58.467  0.00  0.00           B
ATOM   4187  B       X   1     -96.866-131.194  59.309  0.00  0.00           B
ATOM   4188  B       X   1     -96.819-135.599  61.971  0.00  0.00           B
ATOM   4189  Ne      X   1     -96.121-136.120  63.274  0.00  0.00          NE
ATOM   4190  Ne      X   1     -93.146-135.231  63.799  0.00  0.00          NE
ATOM   4191  B       X   1     -94.189-131.529  63.678  0.00  0.00           B
ATOM   4192  B       X   1     -94.666-135.423  63.460  0.00  0.00           B
ATOM   4193  B       X   1     -92.424-132.802  58.836  0.00  0.00           B
ATOM   4194  B       X   1     -92.756-131.152  56.877  0.00  0.00           B
ATOM   4195  Ne      X   1     -92.952-132.243  63.016  0.00  0.00          NE
ATOM   4196  B       X   1     -93.062-132.637  61.446  0.00  0.00           B
ATOM   4197  Ne      X   1     -92.442-133.299  60.253  0.00  0.00          NE
ATOM   4198  B       X   1     -92.863-133.678  63.792  0.00  0.00           B
ATOM   4199  B       X   1     -95.728-137.644  63.281  0.00  0.00           B
ATOM   4200  B       X   1     -95.064-130.324  57.555  0.00  0.00           B
ATOM   4201  B       X   1    -100.632-123.399  64.227  0.00  0.00           B
ATOM   4202  Ne      X   1    -103.142-124.740  58.751  0.00  0.00          NE
ATOM   4203  B       X   1     -99.401-127.878  56.574  0.00  0.00           B
ATOM   4204  B       X   1     -99.316-123.256  59.296  0.00  0.00           B
ATOM   4205  B       X   1     -99.065-128.021  59.215  0.00  0.00           B
ATOM   4206  B       X   1     -99.520-127.344  61.692  0.00  0.00           B
ATOM   4207  Ne      X   1    -100.701-122.950  58.636  0.00  0.00          NE
ATOM   4208  Ne      X   1     -98.877-128.727  57.793  0.00  0.00          NE
ATOM   4209  B       X   1     -98.746-125.610  60.068  0.00  0.00           B
ATOM   4210  Ne      X   1    -100.473-126.798  62.883  0.00  0.00          NE
ATOM   4211  B       X   1    -101.625-124.245  58.746  0.00  0.00           B
ATOM   4212  Ne      X   1     -98.249-124.284  59.544  0.00  0.00          NE
ATOM   4213  Ne      X   1     -98.643-127.149  60.472  0.00  0.00          NE
ATOM   4214  B       X   1     -97.773-124.790  57.926  0.00  0.00           B
ATOM   4215  B       X   1     -99.605-126.890  64.184  0.00  0.00           B
ATOM   4216  B       X   1     -92.784-125.110  58.312  0.00  0.00           B
ATOM   4217  Ne      X   1     -95.574-123.307  60.936  0.00  0.00          NE
ATOM   4218  Ne      X   1     -94.161-125.115  58.902  0.00  0.00          NE
ATOM   4219  B       X   1     -95.441-123.834  62.396  0.00  0.00           B
ATOM   4220  B       X   1     -97.068-127.357  60.708  0.00  0.00           B
ATOM   4221  B       X   1     -93.166-127.941  64.098  0.00  0.00           B
ATOM   4222  B       X   1     -92.407-126.505  62.127  0.00  0.00           B
ATOM   4223  Ne      X   1     -96.557-124.764  57.039  0.00  0.00          NE
ATOM   4224  B       X   1     -94.800-126.494  59.588  0.00  0.00           B
ATOM   4225  Ne      X   1     -96.196-129.846  58.585  0.00  0.00          NE
ATOM   4226  Ne      X   1     -95.462-127.682  60.507  0.00  0.00          NE
ATOM   4227  B       X   1     -97.312-129.156  57.784  0.00  0.00           B
ATOM   4228  B       X   1     -94.512-125.824  63.591  0.00  0.00           B
ATOM   4229  B       X   1     -94.423-124.015  59.972  0.00  0.00           B
ATOM   4230  Ne      X   1     -95.195-124.429  63.827  0.00  0.00          NE
ATOM   4231  B       X   1     -95.545-128.970  59.664  0.00  0.00           B
ATOM   4232  Ne      X   1     -93.707-127.014  62.989  0.00  0.00          NE
ATOM   4233  B       X   1     -94.654-127.792  61.873  0.00  0.00           B
ATOM   4234  B       X   1     -96.919-123.942  60.236  0.00  0.00           B
ATOM   4235  B       X   1     -95.235-124.849  57.717  0.00  0.00           B
ATOM   4236  B       X   1     -88.372-169.878  39.657  0.00  0.00           B
ATOM   4237  B       X   1     -86.238-168.812  40.102  0.00  0.00           B
ATOM   4238  B       X   1     -85.306-168.992  37.619  0.00  0.00           B
ATOM   4239  Ne      X   1     -85.158-169.492  39.169  0.00  0.00          NE
ATOM   4240  B       X   1     -83.766-169.076  39.718  0.00  0.00           B
ATOM   4241  B       X   1     -81.704-170.392  37.161  0.00  0.00           B
ATOM   4242  B       X   1     -81.323-168.724  39.205  0.00  0.00           B
ATOM   4243  Ne      X   1     -80.749-169.448  37.901  0.00  0.00          NE
ATOM   4244  B       X   1     -87.819-169.241  42.097  0.00  0.00           B
ATOM   4245  B       X   1     -86.724-169.657  44.332  0.00  0.00           B
ATOM   4246  Ne      X   1     -87.725-168.725  40.582  0.00  0.00          NE
ATOM   4247  Ne      X   1     -88.130-169.733  43.641  0.00  0.00          NE
ATOM   4248  B       X   1     -85.617-168.448  46.273  0.00  0.00           B
ATOM   4249  B       X   1     -81.619-168.719  44.209  0.00  0.00           B
ATOM   4250  B       X   1     -82.521-171.052  43.547  0.00  0.00           B
ATOM   4251  B       X   1     -82.085-168.935  41.660  0.00  0.00           B
ATOM   4252  Ne      X   1     -81.626-169.758  42.997  0.00  0.00          NE
ATOM   4253  Ne      X   1     -85.373-168.972  44.813  0.00  0.00          NE
ATOM   4254  B       X   1     -84.249-170.081  45.041  0.00  0.00           B
ATOM   4255  B       X   1     -82.944-169.387  49.875  0.00  0.00           B
ATOM   4256  Ne      X   1     -81.961-169.025  51.071  0.00  0.00          NE
ATOM   4257  Ne      X   1     -89.071-164.572  13.737  0.00  0.00          NE
ATOM   4258  B       X   1     -86.914-161.874  15.352  0.00  0.00           B
ATOM   4259  B       X   1     -90.425-159.740  15.806  0.00  0.00           B
ATOM   4260  Ne      X   1     -90.826-158.261  15.355  0.00  0.00          NE
ATOM   4261  B       X   1     -90.004-157.581  14.213  0.00  0.00           B
ATOM   4262  B       X   1     -86.332-155.493  15.589  0.00  0.00           B
ATOM   4263  B       X   1     -88.284-155.768  14.015  0.00  0.00           B
ATOM   4264  Ne      X   1     -89.392-156.530  13.241  0.00  0.00          NE
ATOM   4265  Ne      X   1     -87.080-154.812  14.358  0.00  0.00          NE
ATOM   4266  B       X   1     -87.497-153.397  14.794  0.00  0.00           B
ATOM   4267  Ne      X   1     -80.898-155.213  14.188  0.00  0.00          NE
ATOM   4268  B       X   1     -81.745-155.048  15.549  0.00  0.00           B
ATOM   4269  Ne      X   1     -83.421-153.172  10.527  0.00  0.00          NE
ATOM   4270  B       X   1     -81.167-153.886  13.366  0.00  0.00           B
ATOM   4271  B       X   1     -90.538-164.506  22.842  0.00  0.00           B
ATOM   4272  Ne      X   1     -89.452-164.095  23.867  0.00  0.00          NE
ATOM   4273  B       X   1     -86.491-164.193  18.908  0.00  0.00           B
ATOM   4274  B       X   1     -88.207-163.368  23.126  0.00  0.00           B
ATOM   4275  Ne      X   1     -87.062-162.493  22.399  0.00  0.00          NE
ATOM   4276  B       X   1     -86.360-163.447  21.399  0.00  0.00           B
ATOM   4277  B       X   1     -87.887-161.257  21.623  0.00  0.00           B
ATOM   4278  B       X   1     -89.070-161.791  16.684  0.00  0.00           B
ATOM   4279  B       X   1     -87.471-163.896  16.652  0.00  0.00           B
ATOM   4280  B       X   1     -91.611-161.936  16.544  0.00  0.00           B
ATOM   4281  Ne      X   1     -90.365-160.998  16.933  0.00  0.00          NE
ATOM   4282  Ne      X   1     -89.436-167.626  16.274  0.00  0.00          NE
ATOM   4283  Ne      X   1     -86.306-164.555  17.391  0.00  0.00          NE
ATOM   4284  B       X   1     -91.835-166.461  21.311  0.00  0.00           B
ATOM   4285  B       X   1     -86.050-161.874  23.430  0.00  0.00           B
ATOM   4286  B       X   1     -84.267-163.542  19.815  0.00  0.00           B
ATOM   4287  Ne      X   1     -85.658-164.243  20.259  0.00  0.00          NE
ATOM   4288  Ne      X   1     -83.230-162.347  19.880  0.00  0.00          NE
ATOM   4289  B       X   1     -84.144-161.036  19.998  0.00  0.00           B
ATOM   4290  Ne      X   1     -81.331-162.199  22.392  0.00  0.00          NE
ATOM   4291  B       X   1     -81.171-163.510  23.269  0.00  0.00           B
ATOM   4292  B       X   1     -81.819-161.071  23.291  0.00  0.00           B
ATOM   4293  B       X   1     -82.415-162.401  21.164  0.00  0.00           B
ATOM   4294  B       X   1     -81.658-160.993  16.404  0.00  0.00           B
ATOM   4295  B       X   1     -90.744-157.359  16.615  0.00  0.00           B
ATOM   4296  B       X   1     -90.470-160.303  18.338  0.00  0.00           B
ATOM   4297  B       X   1     -90.880-157.839  19.051  0.00  0.00           B
ATOM   4298  Ne      X   1     -90.840-154.221  21.970  0.00  0.00          NE
ATOM   4299  Ne      X   1     -90.511-159.293  19.616  0.00  0.00          NE
ATOM   4300  Ne      X   1     -90.919-156.670  18.003  0.00  0.00          NE
ATOM   4301  B       X   1     -90.636-155.110  23.231  0.00  0.00           B
ATOM   4302  B       X   1     -90.021-154.891  20.829  0.00  0.00           B
ATOM   4303  B       X   1     -89.745-155.653  18.446  0.00  0.00           B
ATOM   4304  Ne      X   1     -89.064-154.750  19.581  0.00  0.00          NE
ATOM   4305  B       X   1     -89.098-159.359  20.262  0.00  0.00           B
ATOM   4306  Ne      X   1     -87.845-159.743  21.152  0.00  0.00          NE
ATOM   4307  B       X   1     -86.507-159.693  20.289  0.00  0.00           B
ATOM   4308  B       X   1     -87.749-158.760  22.331  0.00  0.00           B
ATOM   4309  B       X   1     -87.564-155.072  19.856  0.00  0.00           B
ATOM   4310  Ne      X   1     -87.808-158.034  23.713  0.00  0.00          NE
ATOM   4311  B       X   1     -89.069-157.024  23.752  0.00  0.00           B
ATOM   4312  B       X   1     -91.650-159.730  20.578  0.00  0.00           B
ATOM   4313  B       X   1     -89.185-153.215  18.975  0.00  0.00           B
ATOM   4314  B       X   1     -80.496-157.206  18.957  0.00  0.00           B
ATOM   4315  Ne      X   1     -85.988-155.209  19.648  0.00  0.00          NE
ATOM   4316  B       X   1     -85.835-155.631  18.177  0.00  0.00           B
ATOM   4317  B       X   1     -82.660-156.530  20.255  0.00  0.00           B
ATOM   4318  B       X   1     -83.029-158.914  16.634  0.00  0.00           B
ATOM   4319  B       X   1     -85.147-157.514  16.558  0.00  0.00           B
ATOM   4320  B       X   1     -85.410-153.718  19.838  0.00  0.00           B
ATOM   4321  B       X   1     -85.000-159.527  18.179  0.00  0.00           B
ATOM   4322  Ne      X   1     -84.987-159.746  19.704  0.00  0.00          NE
ATOM   4323  B       X   1     -84.253-158.535  20.369  0.00  0.00           B
ATOM   4324  B       X   1     -85.196-156.170  20.576  0.00  0.00           B
ATOM   4325  Ne      X   1     -83.884-157.178  20.977  0.00  0.00          NE
ATOM   4326  B       X   1     -83.650-157.318  22.505  0.00  0.00           B
ATOM   4327  Ne      X   1     -84.601-158.970  16.709  0.00  0.00          NE
ATOM   4328  Ne      X   1     -85.379-155.991  16.666  0.00  0.00          NE
ATOM   4329  B       X   1     -82.202-155.538  17.990  0.00  0.00           B
ATOM   4330  Ne      X   1     -81.515-156.058  19.235  0.00  0.00          NE
ATOM   4331  Ne      X   1     -82.651-154.617  16.756  0.00  0.00          NE
ATOM   4332  B       X   1     -80.896-154.838  19.957  0.00  0.00           B
ATOM   4333  B       X   1     -80.437-158.760  16.815  0.00  0.00           B
ATOM   4334  B       X   1     -83.618-153.597  22.822  0.00  0.00           B
ATOM   4335  B       X   1     -84.059-155.173  16.405  0.00  0.00           B
ATOM   4336  Ne      X   1     -82.994-157.352  23.919  0.00  0.00          NE
ATOM   4337  Ne      X   1     -84.601-153.651  23.913  0.00  0.00          NE
ATOM   4338  B       X   1     -82.582-153.117  17.048  0.00  0.00           B
ATOM   4339  B       X   1     -85.312-155.013  23.850  0.00  0.00           B
ATOM   4340  B       X   1     -81.722-156.408  23.988  0.00  0.00           B
ATOM   4341  Ne      X   1     -80.387-153.494  20.543  0.00  0.00          NE
ATOM   4342  Ne      X   1     -81.659-159.445  16.085  0.00  0.00          NE
ATOM   4343  B       X   1     -91.079-161.960  27.076  0.00  0.00           B
ATOM   4344  Ne      X   1     -90.304-161.708  25.726  0.00  0.00          NE
ATOM   4345  Ne      X   1     -91.584-161.472  28.546  0.00  0.00          NE
ATOM   4346  B       X   1     -90.069-163.026  24.914  0.00  0.00           B
ATOM   4347  B       X   1     -90.212-161.443  29.390  0.00  0.00           B
ATOM   4348  B       X   1     -89.279-161.628  31.725  0.00  0.00           B
ATOM   4349  B       X   1     -88.987-165.319  24.659  0.00  0.00           B
ATOM   4350  B       X   1     -88.171-167.688  24.565  0.00  0.00           B
ATOM   4351  B       X   1     -88.440-163.787  30.999  0.00  0.00           B
ATOM   4352  B       X   1     -88.891-161.082  26.092  0.00  0.00           B
ATOM   4353  B       X   1     -86.266-160.746  25.677  0.00  0.00           B
ATOM   4354  B       X   1     -86.372-164.794  30.007  0.00  0.00           B
ATOM   4355  Ne      X   1     -85.350-161.702  24.849  0.00  0.00          NE
ATOM   4356  B       X   1     -85.275-163.207  25.390  0.00  0.00           B
ATOM   4357  Ne      X   1     -85.487-164.533  26.186  0.00  0.00          NE
ATOM   4358  B       X   1     -85.917-164.075  27.605  0.00  0.00           B
ATOM   4359  B       X   1     -83.971-164.804  29.030  0.00  0.00           B
ATOM   4360  Ne      X   1     -85.402-164.059  29.074  0.00  0.00          NE
ATOM   4361  B       X   1     -85.060-162.559  29.703  0.00  0.00           B
ATOM   4362  Ne      X   1     -84.431-161.149  29.975  0.00  0.00          NE
ATOM   4363  B       X   1     -83.927-161.057  24.714  0.00  0.00           B
ATOM   4364  B       X   1     -82.887-161.208  29.546  0.00  0.00           B
ATOM   4365  Ne      X   1     -80.613-164.292  24.533  0.00  0.00          NE
ATOM   4366  B       X   1     -80.782-161.831  27.829  0.00  0.00           B
ATOM   4367  Ne      X   1     -81.007-164.301  31.101  0.00  0.00          NE
ATOM   4368  Ne      X   1     -81.316-161.610  29.406  0.00  0.00          NE
ATOM   4369  B       X   1     -81.426-160.779  25.680  0.00  0.00           B
ATOM   4370  B       X   1     -91.805-155.133  29.778  0.00  0.00           B
ATOM   4371  B       X   1     -91.217-160.689  24.839  0.00  0.00           B
ATOM   4372  Ne      X   1     -89.316-160.675  30.428  0.00  0.00          NE
ATOM   4373  B       X   1     -86.494-157.351  24.115  0.00  0.00           B
ATOM   4374  Ne      X   1     -89.972-158.210  31.777  0.00  0.00          NE
ATOM   4375  Ne      X   1     -90.115-156.071  24.376  0.00  0.00          NE
ATOM   4376  B       X   1     -89.917-153.453  29.915  0.00  0.00           B
ATOM   4377  B       X   1     -90.743-156.934  31.368  0.00  0.00           B
ATOM   4378  B       X   1     -91.335-156.796  24.982  0.00  0.00           B
ATOM   4379  Ne      X   1     -91.170-153.938  29.068  0.00  0.00          NE
ATOM   4380  B       X   1     -90.514-154.330  27.710  0.00  0.00           B
ATOM   4381  B       X   1     -90.132-159.351  30.744  0.00  0.00           B
ATOM   4382  B       X   1     -87.922-160.169  29.902  0.00  0.00           B
ATOM   4383  Ne      X   1     -89.424-154.177  26.582  0.00  0.00          NE
ATOM   4384  B       X   1     -87.924-154.277  27.218  0.00  0.00           B
ATOM   4385  Ne      X   1     -87.622-160.051  26.076  0.00  0.00          NE
ATOM   4386  Ne      X   1     -86.448-154.785  27.383  0.00  0.00          NE
ATOM   4387  B       X   1     -88.006-159.041  24.952  0.00  0.00           B
ATOM   4388  B       X   1     -87.389-159.368  27.532  0.00  0.00           B
ATOM   4389  B       X   1     -89.491-155.272  25.529  0.00  0.00           B
ATOM   4390  Ne      X   1     -86.808-159.380  28.969  0.00  0.00          NE
ATOM   4391  B       X   1     -86.419-157.829  29.622  0.00  0.00           B
ATOM   4392  B       X   1     -86.275-155.541  28.760  0.00  0.00           B
ATOM   4393  B       X   1     -88.448-158.022  32.108  0.00  0.00           B
ATOM   4394  Ne      X   1     -82.459-160.386  24.553  0.00  0.00          NE
ATOM   4395  B       X   1     -83.818-153.373  25.288  0.00  0.00           B
ATOM   4396  Ne      X   1     -85.550-156.296  24.727  0.00  0.00          NE
ATOM   4397  B       X   1     -80.672-155.509  26.080  0.00  0.00           B
ATOM   4398  Ne      X   1     -80.650-154.939  27.533  0.00  0.00          NE
ATOM   4399  B       X   1     -84.495-153.372  31.851  0.00  0.00           B
ATOM   4400  B       X   1     -86.078-155.756  26.151  0.00  0.00           B
ATOM   4401  Ne      X   1     -85.631-156.532  29.832  0.00  0.00          NE
ATOM   4402  B       X   1     -83.499-154.003  29.624  0.00  0.00           B
ATOM   4403  B       X   1     -81.745-155.604  28.479  0.00  0.00           B
ATOM   4404  B       X   1     -85.407-153.520  27.247  0.00  0.00           B
ATOM   4405  B       X   1     -85.484-160.214  29.008  0.00  0.00           B
ATOM   4406  Ne      X   1     -82.895-155.452  29.596  0.00  0.00          NE
ATOM   4407  B       X   1     -84.114-156.514  29.506  0.00  0.00           B
ATOM   4408  B       X   1     -82.658-158.855  24.258  0.00  0.00           B
ATOM   4409  B       X   1     -80.985-153.421  27.447  0.00  0.00           B
ATOM   4410  B       X   1     -84.116-156.874  24.897  0.00  0.00           B
ATOM   4411  B       X   1     -82.209-155.585  31.019  0.00  0.00           B
ATOM   4412  B       X   1     -85.580-155.657  31.357  0.00  0.00           B
ATOM   4413  B       X   1     -84.581-160.429  31.429  0.00  0.00           B
ATOM   4414  Ne      X   1     -81.045-155.925  32.059  0.00  0.00          NE
ATOM   4415  B       X   1     -80.398-160.393  29.845  0.00  0.00           B
ATOM   4416  B       X   1     -91.183-165.943  37.968  0.00  0.00           B
ATOM   4417  Ne      X   1     -91.475-166.993  36.846  0.00  0.00          NE
ATOM   4418  Ne      X   1     -90.623-164.859  38.970  0.00  0.00          NE
ATOM   4419  B       X   1     -91.469-163.570  39.240  0.00  0.00           B
ATOM   4420  B       X   1     -89.212-164.357  38.361  0.00  0.00           B
ATOM   4421  Ne      X   1     -88.478-167.124  35.910  0.00  0.00          NE
ATOM   4422  B       X   1     -88.148-163.521  36.175  0.00  0.00           B
ATOM   4423  B       X   1     -88.115-163.020  33.557  0.00  0.00           B
ATOM   4424  Ne      X   1     -87.986-164.527  37.368  0.00  0.00          NE
ATOM   4425  B       X   1     -86.682-164.197  38.130  0.00  0.00           B
ATOM   4426  Ne      X   1     -87.576-162.617  34.975  0.00  0.00          NE
ATOM   4427  B       X   1     -88.084-165.957  36.813  0.00  0.00           B
ATOM   4428  B       X   1     -88.443-166.733  34.383  0.00  0.00           B
ATOM   4429  B       X   1     -87.831-161.119  35.290  0.00  0.00           B
ATOM   4430  B       X   1     -90.631-161.265  40.150  0.00  0.00           B
ATOM   4431  B       X   1     -86.128-166.439  33.494  0.00  0.00           B
ATOM   4432  Ne      X   1     -89.014-163.084  32.299  0.00  0.00          NE
ATOM   4433  B       X   1     -85.943-162.714  34.926  0.00  0.00           B
ATOM   4434  B       X   1     -84.767-162.530  38.517  0.00  0.00           B
ATOM   4435  Ne      X   1     -85.630-163.705  39.219  0.00  0.00          NE
ATOM   4436  B       X   1     -83.747-165.183  33.927  0.00  0.00           B
ATOM   4437  Ne      X   1     -84.611-166.518  33.925  0.00  0.00          NE
ATOM   4438  Ne      X   1     -84.743-161.731  34.799  0.00  0.00          NE
ATOM   4439  Ne      X   1     -83.654-161.761  37.682  0.00  0.00          NE
ATOM   4440  B       X   1     -84.173-161.337  36.226  0.00  0.00           B
ATOM   4441  B       X   1     -84.853-167.178  35.487  0.00  0.00           B
ATOM   4442  B       X   1     -83.671-162.644  34.014  0.00  0.00           B
ATOM   4443  B       X   1     -83.864-167.599  33.053  0.00  0.00           B
ATOM   4444  B       X   1     -84.642-164.858  39.730  0.00  0.00           B
ATOM   4445  Ne      X   1     -82.749-163.970  33.801  0.00  0.00          NE
ATOM   4446  Ne      X   1     -81.504-163.006  36.225  0.00  0.00          NE
ATOM   4447  B       X   1     -81.435-161.532  35.681  0.00  0.00           B
ATOM   4448  B       X   1     -81.805-163.968  35.092  0.00  0.00           B
ATOM   4449  B       X   1     -82.605-162.947  37.382  0.00  0.00           B
ATOM   4450  B       X   1     -81.931-164.009  32.462  0.00  0.00           B
ATOM   4451  B       X   1     -83.004-160.759  38.594  0.00  0.00           B
ATOM   4452  Ne      X   1     -81.775-160.732  39.670  0.00  0.00          NE
ATOM   4453  Ne      X   1     -91.092-159.179  34.609  0.00  0.00          NE
ATOM   4454  B       X   1     -91.145-155.463  35.372  0.00  0.00           B
ATOM   4455  B       X   1     -91.314-156.742  37.535  0.00  0.00           B
ATOM   4456  B       X   1     -90.647-158.615  33.208  0.00  0.00           B
ATOM   4457  Ne      X   1     -90.060-154.365  35.885  0.00  0.00          NE
ATOM   4458  B       X   1     -90.219-155.664  39.712  0.00  0.00           B
ATOM   4459  B       X   1     -89.813-159.595  35.374  0.00  0.00           B
ATOM   4460  Ne      X   1     -90.047-156.291  38.239  0.00  0.00          NE
ATOM   4461  B       X   1     -89.511-155.093  37.241  0.00  0.00           B
ATOM   4462  B       X   1     -88.980-157.451  38.402  0.00  0.00           B
ATOM   4463  B       X   1     -86.435-154.200  33.413  0.00  0.00           B
ATOM   4464  Ne      X   1     -87.357-157.735  33.253  0.00  0.00          NE
ATOM   4465  B       X   1     -88.906-154.320  34.788  0.00  0.00           B
ATOM   4466  B       X   1     -87.700-156.201  33.553  0.00  0.00           B
ATOM   4467  B       X   1     -87.558-158.570  34.574  0.00  0.00           B
ATOM   4468  Ne      X   1     -88.213-159.653  35.530  0.00  0.00          NE
ATOM   4469  B       X   1     -87.914-159.240  37.001  0.00  0.00           B
ATOM   4470  B       X   1     -86.584-157.974  39.017  0.00  0.00           B
ATOM   4471  Ne      X   1     -87.973-158.622  38.462  0.00  0.00          NE
ATOM   4472  B       X   1     -88.540-159.804  39.484  0.00  0.00           B
ATOM   4473  Ne      X   1     -87.955-154.612  33.472  0.00  0.00          NE
ATOM   4474  B       X   1     -91.795-158.072  35.417  0.00  0.00           B
ATOM   4475  B       X   1     -88.598-153.992  32.233  0.00  0.00           B
ATOM   4476  Ne      X   1     -80.540-154.096  34.352  0.00  0.00          NE
ATOM   4477  B       X   1     -86.020-158.359  32.641  0.00  0.00           B
ATOM   4478  B       X   1     -85.079-160.441  33.959  0.00  0.00           B
ATOM   4479  Ne      X   1     -85.150-154.604  32.600  0.00  0.00          NE
ATOM   4480  Ne      X   1     -84.648-153.677  37.267  0.00  0.00          NE
ATOM   4481  B       X   1     -84.237-154.695  36.135  0.00  0.00           B
ATOM   4482  B       X   1     -84.141-155.173  33.635  0.00  0.00           B
ATOM   4483  B       X   1     -84.314-154.403  38.681  0.00  0.00           B
ATOM   4484  B       X   1     -83.570-158.646  33.098  0.00  0.00           B
ATOM   4485  Ne      X   1     -83.279-155.343  35.020  0.00  0.00          NE
ATOM   4486  Ne      X   1     -83.432-155.480  39.485  0.00  0.00          NE
ATOM   4487  Ne      X   1     -84.838-159.465  32.671  0.00  0.00          NE
ATOM   4488  B       X   1     -82.948-156.919  35.036  0.00  0.00           B
ATOM   4489  Ne      X   1     -82.478-157.979  33.949  0.00  0.00          NE
ATOM   4490  B       X   1     -81.959-154.551  34.933  0.00  0.00           B
ATOM   4491  B       X   1     -81.581-157.065  32.947  0.00  0.00           B
ATOM   4492  B       X   1     -81.636-159.164  34.662  0.00  0.00           B
ATOM   4493  Ne      X   1     -81.070-156.709  39.172  0.00  0.00          NE
ATOM   4494  B       X   1     -82.345-156.100  38.533  0.00  0.00           B
ATOM   4495  B       X   1     -84.423-156.608  39.944  0.00  0.00           B
ATOM   4496  Ne      X   1     -80.660-160.187  35.319  0.00  0.00          NE
ATOM   4497  B       X   1     -80.488-160.358  38.908  0.00  0.00           B
ATOM   4498  B       X   1     -80.488-154.798  32.983  0.00  0.00           B
ATOM   4499  B       X   1     -80.448-157.953  38.404  0.00  0.00           B
ATOM   4500  B       X   1     -90.366-165.619  40.381  0.00  0.00           B
ATOM   4501  B       X   1     -88.367-167.334  40.459  0.00  0.00           B
ATOM   4502  B       X   1     -90.621-167.746  41.628  0.00  0.00           B
ATOM   4503  B       X   1     -90.644-164.137  45.682  0.00  0.00           B
ATOM   4504  Ne      X   1     -89.641-166.635  41.234  0.00  0.00          NE
ATOM   4505  B       X   1     -89.060-165.962  42.528  0.00  0.00           B
ATOM   4506  B       X   1     -88.986-164.905  47.412  0.00  0.00           B
ATOM   4507  B       X   1     -88.315-164.854  44.796  0.00  0.00           B
ATOM   4508  B       X   1     -86.607-165.894  43.182  0.00  0.00           B
ATOM   4509  B       X   1     -87.734-163.751  42.507  0.00  0.00           B
ATOM   4510  Ne      X   1     -87.983-165.059  43.276  0.00  0.00          NE
ATOM   4511  Ne      X   1     -87.119-162.479  41.799  0.00  0.00          NE
ATOM   4512  B       X   1     -88.236-161.511  41.395  0.00  0.00           B
ATOM   4513  B       X   1     -88.669-160.871  48.060  0.00  0.00           B
ATOM   4514  B       X   1     -86.435-163.070  40.461  0.00  0.00           B
ATOM   4515  Ne      X   1     -85.917-168.257  47.790  0.00  0.00          NE
ATOM   4516  B       X   1     -85.405-166.820  48.131  0.00  0.00           B
ATOM   4517  Ne      X   1     -82.469-168.353  40.256  0.00  0.00          NE
ATOM   4518  B       X   1     -82.720-166.779  40.176  0.00  0.00           B
ATOM   4519  B       X   1     -81.756-162.039  40.482  0.00  0.00           B
ATOM   4520  B       X   1     -82.583-164.425  41.233  0.00  0.00           B
ATOM   4521  Ne      X   1     -83.353-165.239  45.386  0.00  0.00          NE
ATOM   4522  B       X   1     -83.204-162.301  42.552  0.00  0.00           B
ATOM   4523  B       X   1     -85.082-167.765  43.860  0.00  0.00           B
ATOM   4524  Ne      X   1     -83.539-165.510  40.671  0.00  0.00          NE
ATOM   4525  B       X   1     -84.429-165.317  44.347  0.00  0.00           B
ATOM   4526  B       X   1     -84.009-162.137  47.480  0.00  0.00           B
ATOM   4527  B       X   1     -84.182-161.861  44.855  0.00  0.00           B
ATOM   4528  Ne      X   1     -85.139-166.325  43.221  0.00  0.00          NE
ATOM   4529  B       X   1     -84.383-166.084  41.911  0.00  0.00           B
ATOM   4530  Ne      X   1     -84.381-161.595  43.326  0.00  0.00          NE
ATOM   4531  B       X   1     -85.820-162.044  42.655  0.00  0.00           B
ATOM   4532  Ne      X   1     -83.254-162.147  46.043  0.00  0.00          NE
ATOM   4533  B       X   1     -83.062-163.879  45.938  0.00  0.00           B
ATOM   4534  Ne      X   1     -82.038-162.981  41.750  0.00  0.00          NE
ATOM   4535  B       X   1     -80.762-163.088  42.597  0.00  0.00           B
ATOM   4536  B       X   1     -81.800-161.602  45.729  0.00  0.00           B
ATOM   4537  Ne      X   1     -81.169-167.435  45.054  0.00  0.00          NE
ATOM   4538  B       X   1     -82.297-166.276  45.294  0.00  0.00           B
ATOM   4539  B       X   1     -80.603-167.749  46.472  0.00  0.00           B
ATOM   4540  B       X   1     -91.200-154.371  41.624  0.00  0.00           B
ATOM   4541  Ne      X   1     -90.390-158.291  42.659  0.00  0.00          NE
ATOM   4542  B       X   1     -90.455-156.920  41.949  0.00  0.00           B
ATOM   4543  Ne      X   1     -90.190-155.491  41.266  0.00  0.00          NE
ATOM   4544  Ne      X   1     -90.301-155.499  47.404  0.00  0.00          NE
ATOM   4545  B       X   1     -90.063-156.508  46.202  0.00  0.00           B
ATOM   4546  B       X   1     -89.796-158.116  44.114  0.00  0.00           B
ATOM   4547  B       X   1     -89.419-154.174  47.199  0.00  0.00           B
ATOM   4548  B       X   1     -87.344-156.106  43.426  0.00  0.00           B
ATOM   4549  B       X   1     -89.711-159.427  41.755  0.00  0.00           B
ATOM   4550  Ne      X   1     -89.602-159.628  47.936  0.00  0.00          NE
ATOM   4551  Ne      X   1     -89.248-157.708  45.573  0.00  0.00          NE
ATOM   4552  Ne      X   1     -87.293-155.262  42.113  0.00  0.00          NE
ATOM   4553  B       X   1     -86.695-156.249  41.003  0.00  0.00           B
ATOM   4554  Ne      X   1     -86.503-156.875  44.553  0.00  0.00          NE
ATOM   4555  B       X   1     -88.732-155.008  41.697  0.00  0.00           B
ATOM   4556  B       X   1     -89.512-158.993  46.526  0.00  0.00           B
ATOM   4557  B       X   1     -87.704-157.455  45.491  0.00  0.00           B
ATOM   4558  Ne      X   1     -89.304-160.615  40.655  0.00  0.00          NE
ATOM   4559  B       X   1     -86.426-154.035  42.417  0.00  0.00           B
ATOM   4560  B       X   1     -85.617-155.862  45.355  0.00  0.00           B
ATOM   4561  B       X   1     -83.265-157.880  42.380  0.00  0.00           B
ATOM   4562  B       X   1     -84.322-160.049  43.030  0.00  0.00           B
ATOM   4563  B       X   1     -81.454-157.160  40.645  0.00  0.00           B
ATOM   4564  B       X   1     -82.566-154.584  40.532  0.00  0.00           B
ATOM   4565  Ne      X   1     -82.632-157.721  46.385  0.00  0.00          NE
ATOM   4566  B       X   1     -83.390-156.297  46.348  0.00  0.00           B
ATOM   4567  B       X   1     -80.772-158.342  42.886  0.00  0.00           B
ATOM   4568  B       X   1     -81.951-159.576  40.800  0.00  0.00           B
ATOM   4569  B       X   1     -81.366-157.768  45.367  0.00  0.00           B
ATOM   4570  Ne      X   1     -85.781-157.352  40.266  0.00  0.00          NE
ATOM   4571  B       X   1     -83.538-158.860  45.986  0.00  0.00           B
ATOM   4572  Ne      X   1     -84.367-155.140  45.938  0.00  0.00          NE
ATOM   4573  Ne      X   1     -81.839-158.268  41.768  0.00  0.00          NE
ATOM   4574  B       X   1     -82.032-157.824  47.904  0.00  0.00           B
ATOM   4575  Ne      X   1     -84.638-158.586  42.724  0.00  0.00          NE
ATOM   4576  B       X   1     -85.470-158.480  41.336  0.00  0.00           B
ATOM   4577  Ne      X   1     -81.638-153.702  41.382  0.00  0.00          NE
ATOM   4578  B       X   1     -84.828-154.236  47.227  0.00  0.00           B
ATOM   4579  B       X   1     -85.509-157.826  43.846  0.00  0.00           B
ATOM   4580  B       X   1     -81.994-153.955  42.824  0.00  0.00           B
ATOM   4581  B       X   1     -86.581-162.269  54.879  0.00  0.00           B
ATOM   4582  B       X   1     -88.623-163.954  55.297  0.00  0.00           B
ATOM   4583  Ne      X   1     -87.851-161.751  49.066  0.00  0.00          NE
ATOM   4584  Ne      X   1     -87.658-162.796  55.894  0.00  0.00          NE
ATOM   4585  B       X   1     -87.853-160.934  50.418  0.00  0.00           B
ATOM   4586  B       X   1     -87.620-160.960  52.914  0.00  0.00           B
ATOM   4587  Ne      X   1     -86.299-161.310  53.618  0.00  0.00          NE
ATOM   4588  Ne      X   1     -85.627-165.589  49.046  0.00  0.00          NE
ATOM   4589  B       X   1     -85.157-165.984  50.499  0.00  0.00           B
ATOM   4590  Ne      X   1     -84.235-162.643  51.763  0.00  0.00          NE
ATOM   4591  B       X   1     -85.350-161.844  52.522  0.00  0.00           B
ATOM   4592  B       X   1     -84.392-162.359  50.145  0.00  0.00           B
ATOM   4593  B       X   1     -84.541-164.163  52.027  0.00  0.00           B
ATOM   4594  Ne      X   1     -84.855-162.656  48.673  0.00  0.00          NE
ATOM   4595  B       X   1     -82.787-162.217  52.063  0.00  0.00           B
ATOM   4596  Ne      X   1     -81.240-161.972  52.281  0.00  0.00          NE
ATOM   4597  B       X   1     -81.040-161.794  53.855  0.00  0.00           B
ATOM   4598  Ne      X   1     -81.468-162.073  55.361  0.00  0.00          NE
ATOM   4599  B       X   1     -81.326-167.661  50.872  0.00  0.00           B
ATOM   4600  B       X   1     -81.387-163.616  55.540  0.00  0.00           B
ATOM   4601  B       X   1     -82.874-161.596  55.947  0.00  0.00           B
ATOM   4602  B       X   1     -84.924-164.255  48.583  0.00  0.00           B
ATOM   4603  B       X   1     -80.418-163.095  51.569  0.00  0.00           B
ATOM   4604  B       X   1     -80.504-165.279  50.146  0.00  0.00           B
ATOM   4605  Ne      X   1     -90.705-158.432  51.924  0.00  0.00          NE
ATOM   4606  B       X   1     -90.777-157.903  53.407  0.00  0.00           B
ATOM   4607  Ne      X   1     -90.842-158.107  55.004  0.00  0.00          NE
ATOM   4608  B       X   1     -91.195-154.323  55.290  0.00  0.00           B
ATOM   4609  B       X   1     -90.319-157.390  50.863  0.00  0.00           B
ATOM   4610  B       X   1     -90.356-156.733  55.588  0.00  0.00           B
ATOM   4611  Ne      X   1     -89.946-155.248  55.671  0.00  0.00          NE
ATOM   4612  B       X   1     -89.785-159.283  55.436  0.00  0.00           B
ATOM   4613  B       X   1     -89.734-156.187  48.709  0.00  0.00           B
ATOM   4614  B       X   1     -89.494-159.494  51.879  0.00  0.00           B
ATOM   4615  Ne      X   1     -89.236-157.263  49.721  0.00  0.00          NE
ATOM   4616  B       X   1     -89.032-158.603  48.988  0.00  0.00           B
ATOM   4617  Ne      X   1     -88.013-160.063  51.689  0.00  0.00          NE
ATOM   4618  B       X   1     -87.046-153.862  53.123  0.00  0.00           B
ATOM   4619  B       X   1     -87.894-156.886  50.384  0.00  0.00           B
ATOM   4620  B       X   1     -88.739-154.934  54.721  0.00  0.00           B
ATOM   4621  B       X   1     -87.118-158.779  51.694  0.00  0.00           B
ATOM   4622  Ne      X   1     -86.962-157.253  51.575  0.00  0.00          NE
ATOM   4623  B       X   1     -87.517-156.410  52.793  0.00  0.00           B
ATOM   4624  Ne      X   1     -87.409-155.182  53.871  0.00  0.00          NE
ATOM   4625  B       X   1     -87.307-159.233  56.048  0.00  0.00           B
ATOM   4626  B       X   1     -86.285-155.392  54.854  0.00  0.00           B
ATOM   4627  B       X   1     -91.102-159.978  48.365  0.00  0.00           B
ATOM   4628  B       X   1     -87.242-153.414  48.199  0.00  0.00           B
ATOM   4629  B       X   1     -80.830-160.634  51.609  0.00  0.00           B
ATOM   4630  Ne      X   1     -82.682-153.863  51.929  0.00  0.00          NE
ATOM   4631  Ne      X   1     -85.704-153.854  48.545  0.00  0.00          NE
ATOM   4632  B       X   1     -85.745-159.893  54.178  0.00  0.00           B
ATOM   4633  B       X   1     -83.711-154.783  51.282  0.00  0.00           B
ATOM   4634  B       X   1     -85.496-155.116  49.442  0.00  0.00           B
ATOM   4635  B       X   1     -83.819-155.543  55.256  0.00  0.00           B
ATOM   4636  B       X   1     -85.453-156.784  51.278  0.00  0.00           B
ATOM   4637  Ne      X   1     -85.822-159.094  55.580  0.00  0.00          NE
ATOM   4638  Ne      X   1     -84.528-155.925  50.466  0.00  0.00          NE
ATOM   4639  B       X   1     -85.365-157.648  55.623  0.00  0.00           B
ATOM   4640  Ne      X   1     -85.188-156.136  55.731  0.00  0.00          NE
ATOM   4641  B       X   1     -83.351-156.727  49.793  0.00  0.00           B
ATOM   4642  Ne      X   1     -82.888-154.276  55.006  0.00  0.00          NE
ATOM   4643  Ne      X   1     -81.858-157.251  49.345  0.00  0.00          NE
ATOM   4644  B       X   1     -81.311-154.118  51.165  0.00  0.00           B
ATOM   4645  B       X   1     -80.931-155.946  49.370  0.00  0.00           B
ATOM   4646  B       X   1     -81.147-158.315  50.281  0.00  0.00           B
ATOM   4647  B       X   1     -81.512-154.488  55.713  0.00  0.00           B
ATOM   4648  B       X   1     -81.254-153.389  48.809  0.00  0.00           B
ATOM   4649  B       X   1     -82.680-154.061  53.495  0.00  0.00           B
ATOM   4650  Ne      X   1     -80.560-154.494  49.849  0.00  0.00          NE
ATOM   4651  B       X   1     -88.497-161.496  56.229  0.00  0.00           B
ATOM   4652  B       X   1     -88.055-163.587  59.310  0.00  0.00           B
ATOM   4653  B       X   1     -86.986-163.446  57.158  0.00  0.00           B
ATOM   4654  Ne      X   1     -86.701-164.104  58.616  0.00  0.00          NE
ATOM   4655  B       X   1     -87.868-161.469  62.358  0.00  0.00           B
ATOM   4656  B       X   1     -88.740-161.228  59.495  0.00  0.00           B
ATOM   4657  Ne      X   1     -86.229-161.320  62.149  0.00  0.00          NE
ATOM   4658  B       X   1     -85.565-161.446  60.715  0.00  0.00           B
ATOM   4659  B       X   1     -84.087-161.439  58.479  0.00  0.00           B
ATOM   4660  B       X   1     -80.986-160.792  61.037  0.00  0.00           B
ATOM   4661  Ne      X   1     -88.738-159.923  56.378  0.00  0.00          NE
ATOM   4662  B       X   1     -91.218-156.058  58.845  0.00  0.00           B
ATOM   4663  Ne      X   1     -89.882-155.238  58.787  0.00  0.00          NE
ATOM   4664  B       X   1     -89.991-153.870  59.486  0.00  0.00           B
ATOM   4665  B       X   1     -88.737-156.118  59.479  0.00  0.00           B
ATOM   4666  B       X   1     -89.618-154.940  57.219  0.00  0.00           B
ATOM   4667  B       X   1     -86.320-157.122  59.237  0.00  0.00           B
ATOM   4668  Ne      X   1     -82.624-158.435  58.503  0.00  0.00          NE
ATOM   4669  B       X   1     -82.609-159.189  59.867  0.00  0.00           B
ATOM   4670  Ne      X   1     -80.590-153.599  59.151  0.00  0.00          NE
ATOM   4671  Ne      X   1     -83.579-160.720  57.076  0.00  0.00          NE
ATOM   4672  B       X   1     -81.295-157.639  58.296  0.00  0.00           B
ATOM   4673  B       X   1     -81.901-154.324  59.714  0.00  0.00           B
ATOM   4674  B       X   1     -83.980-157.659  58.235  0.00  0.00           B
ATOM   4675  B       X   1     -80.911-158.199  61.471  0.00  0.00           B
ATOM   4676  Ne      X   1     -80.982-156.710  62.124  0.00  0.00          NE
ATOM   4677  B       X   1     -83.079-159.297  62.287  0.00  0.00           B
ATOM   4678  B       X   1     -85.134-157.536  62.669  0.00  0.00           B
ATOM   4679  B       X   1     -85.351-155.742  57.277  0.00  0.00           B
ATOM   4680  B       X   1     -82.561-159.619  57.432  0.00  0.00           B
ATOM   4681  Ne      X   1     -84.978-156.486  58.637  0.00  0.00          NE
ATOM   4682  B       X   1     -85.641-160.036  62.772  0.00  0.00           B
ATOM   4683  B       X   1     -84.204-155.638  59.662  0.00  0.00           B
ATOM   4684  Ne      X   1     -81.831-159.431  61.210  0.00  0.00          NE
ATOM   4685  B       X   1     -84.865-160.030  56.512  0.00  0.00           B
ATOM   4686  Ne      X   1     -83.151-148.859   7.909  0.00  0.00          NE
ATOM   4687  B       X   1     -82.612-145.624   7.993  0.00  0.00           B
ATOM   4688  Ne      X   1     -85.540-138.421   6.825  0.00  0.00          NE
ATOM   4689  B       X   1     -83.965-137.900   6.946  0.00  0.00           B
ATOM   4690  B       X   1     -89.607-151.960  14.392  0.00  0.00           B
ATOM   4691  Ne      X   1     -88.272-152.158  15.187  0.00  0.00          NE
ATOM   4692  B       X   1     -87.416-150.895  14.791  0.00  0.00           B
ATOM   4693  B       X   1     -91.755-150.904  13.582  0.00  0.00           B
ATOM   4694  Ne      X   1     -83.552-150.606  14.655  0.00  0.00          NE
ATOM   4695  B       X   1     -82.680-151.739  13.978  0.00  0.00           B
ATOM   4696  B       X   1     -82.477-152.570  11.575  0.00  0.00           B
ATOM   4697  B       X   1     -81.710-148.807   8.441  0.00  0.00           B
ATOM   4698  Ne      X   1     -81.694-152.333  12.916  0.00  0.00          NE
ATOM   4699  B       X   1     -80.539-151.346  12.652  0.00  0.00           B
ATOM   4700  B       X   1     -80.380-149.937  10.444  0.00  0.00           B
ATOM   4701  B       X   1     -90.675-151.207  17.804  0.00  0.00           B
ATOM   4702  Ne      X   1     -89.648-151.357  22.375  0.00  0.00          NE
ATOM   4703  Ne      X   1     -89.248-151.779  18.167  0.00  0.00          NE
ATOM   4704  B       X   1     -88.577-152.077  16.745  0.00  0.00           B
ATOM   4705  B       X   1     -88.408-150.721  18.902  0.00  0.00           B
ATOM   4706  B       X   1     -88.437-150.945  21.460  0.00  0.00           B
ATOM   4707  B       X   1     -90.223-152.796  22.125  0.00  0.00           B
ATOM   4708  B       X   1     -89.510-151.177  23.895  0.00  0.00           B
ATOM   4709  B       X   1     -86.244-151.299  20.146  0.00  0.00           B
ATOM   4710  Ne      X   1     -83.110-151.626  17.439  0.00  0.00          NE
ATOM   4711  B       X   1     -84.298-151.838  18.434  0.00  0.00           B
ATOM   4712  Ne      X   1     -84.955-152.268  19.819  0.00  0.00          NE
ATOM   4713  B       X   1     -83.851-152.000  20.896  0.00  0.00           B
ATOM   4714  Ne      X   1     -82.866-152.432  22.038  0.00  0.00          NE
ATOM   4715  B       X   1     -82.687-151.179  22.957  0.00  0.00           B
ATOM   4716  B       X   1     -81.834-150.943  18.132  0.00  0.00           B
ATOM   4717  Ne      X   1     -82.429-149.587  23.205  0.00  0.00          NE
ATOM   4718  Ne      X   1     -80.431-150.915  18.804  0.00  0.00          NE
ATOM   4719  B       X   1     -85.668-152.496  23.821  0.00  0.00           B
ATOM   4720  B       X   1     -81.593-153.033  21.448  0.00  0.00           B
ATOM   4721  B       X   1     -83.642-150.871  16.226  0.00  0.00           B
ATOM   4722  Ne      X   1     -88.912-152.927  31.038  0.00  0.00          NE
ATOM   4723  B       X   1     -89.636-151.637  31.597  0.00  0.00           B
ATOM   4724  B       X   1     -90.602-149.221  31.658  0.00  0.00           B
ATOM   4725  B       X   1     -91.020-148.899  27.905  0.00  0.00           B
ATOM   4726  Ne      X   1     -91.016-150.716  31.804  0.00  0.00          NE
ATOM   4727  B       X   1     -89.592-152.745  25.981  0.00  0.00           B
ATOM   4728  B       X   1     -86.973-146.019  31.758  0.00  0.00           B
ATOM   4729  Ne      X   1     -86.942-147.582  31.455  0.00  0.00          NE
ATOM   4730  Ne      X   1     -89.125-151.360  25.416  0.00  0.00          NE
ATOM   4731  B       X   1     -87.443-152.477  30.427  0.00  0.00           B
ATOM   4732  B       X   1     -86.608-150.266  29.344  0.00  0.00           B
ATOM   4733  Ne      X   1     -86.768-148.818  28.743  0.00  0.00          NE
ATOM   4734  B       X   1     -88.320-148.767  28.184  0.00  0.00           B
ATOM   4735  B       X   1     -87.589-151.468  25.354  0.00  0.00           B
ATOM   4736  B       X   1     -86.654-147.838  29.960  0.00  0.00           B
ATOM   4737  Ne      X   1     -86.261-151.402  30.354  0.00  0.00          NE
ATOM   4738  Ne      X   1     -89.955-147.836  31.873  0.00  0.00          NE
ATOM   4739  Ne      X   1     -86.134-151.301  24.784  0.00  0.00          NE
ATOM   4740  B       X   1     -88.394-148.089  31.733  0.00  0.00           B
ATOM   4741  B       X   1     -86.050-150.818  31.843  0.00  0.00           B
ATOM   4742  B       X   1     -85.939-148.324  27.535  0.00  0.00           B
ATOM   4743  B       X   1     -81.368-149.494  24.340  0.00  0.00           B
ATOM   4744  B       X   1     -83.044-151.989  27.267  0.00  0.00           B
ATOM   4745  Ne      X   1     -84.345-152.504  26.655  0.00  0.00          NE
ATOM   4746  B       X   1     -84.901-152.005  29.926  0.00  0.00           B
ATOM   4747  B       X   1     -85.498-147.854  25.039  0.00  0.00           B
ATOM   4748  B       X   1     -85.109-151.329  25.968  0.00  0.00           B
ATOM   4749  Ne      X   1     -83.766-152.799  30.582  0.00  0.00          NE
ATOM   4750  Ne      X   1     -82.875-145.716  27.332  0.00  0.00          NE
ATOM   4751  B       X   1     -82.412-152.133  31.005  0.00  0.00           B
ATOM   4752  Ne      X   1     -81.468-151.921  27.532  0.00  0.00          NE
ATOM   4753  B       X   1     -81.416-146.360  27.162  0.00  0.00           B
ATOM   4754  Ne      X   1     -81.144-151.257  30.541  0.00  0.00          NE
ATOM   4755  B       X   1     -80.703-151.020  26.456  0.00  0.00           B
ATOM   4756  B       X   1     -81.225-151.245  28.989  0.00  0.00           B
ATOM   4757  B       X   1     -81.370-149.823  31.256  0.00  0.00           B
ATOM   4758  B       X   1     -80.374-146.176  31.942  0.00  0.00           B
ATOM   4759  B       X   1     -83.802-149.616  32.042  0.00  0.00           B
ATOM   4760  Ne      X   1     -86.602-144.555  31.287  0.00  0.00          NE
ATOM   4761  B       X   1     -87.820-144.607  27.911  0.00  0.00           B
ATOM   4762  B       X   1     -85.193-144.641  30.588  0.00  0.00           B
ATOM   4763  B       X   1     -83.223-145.331  28.850  0.00  0.00           B
ATOM   4764  B       X   1     -82.739-145.380  31.345  0.00  0.00           B
ATOM   4765  Ne      X   1     -83.613-144.661  30.240  0.00  0.00          NE
ATOM   4766  B       X   1     -91.495-150.854  33.265  0.00  0.00           B
ATOM   4767  B       X   1     -86.108-150.474  36.319  0.00  0.00           B
ATOM   4768  B       X   1     -90.781-153.031  36.396  0.00  0.00           B
ATOM   4769  B       X   1     -86.087-152.890  37.235  0.00  0.00           B
ATOM   4770  Ne      X   1     -82.792-151.163  37.155  0.00  0.00          NE
ATOM   4771  Ne      X   1     -84.973-149.623  35.714  0.00  0.00          NE
ATOM   4772  B       X   1     -84.963-149.943  34.166  0.00  0.00           B
ATOM   4773  B       X   1     -85.220-148.076  35.959  0.00  0.00           B
ATOM   4774  B       X   1     -83.693-152.421  37.266  0.00  0.00           B
ATOM   4775  Ne      X   1     -85.230-149.732  32.636  0.00  0.00          NE
ATOM   4776  B       X   1     -81.636-151.364  36.168  0.00  0.00           B
ATOM   4777  Ne      X   1     -80.946-151.049  34.763  0.00  0.00          NE
ATOM   4778  B       X   1     -80.884-146.280  35.999  0.00  0.00           B
ATOM   4779  B       X   1     -81.893-150.155  33.732  0.00  0.00           B
ATOM   4780  Ne      X   1     -81.886-146.167  32.445  0.00  0.00          NE
ATOM   4781  B       X   1     -82.137-150.798  38.605  0.00  0.00           B
ATOM   4782  B       X   1     -82.238-147.736  32.602  0.00  0.00           B
ATOM   4783  Ne      X   1     -82.309-149.347  32.451  0.00  0.00          NE
ATOM   4784  B       X   1     -80.631-152.508  34.191  0.00  0.00           B
ATOM   4785  Ne      X   1     -82.439-150.809  40.138  0.00  0.00          NE
ATOM   4786  B       X   1     -85.917-148.302  32.333  0.00  0.00           B
ATOM   4787  B       X   1     -82.065-145.500  33.865  0.00  0.00           B
ATOM   4788  Ne      X   1     -82.138-145.564  35.462  0.00  0.00          NE
ATOM   4789  B       X   1     -82.747-141.631  35.391  0.00  0.00           B
ATOM   4790  B       X   1     -82.266-144.036  36.088  0.00  0.00           B
ATOM   4791  Ne      X   1     -89.885-150.131  47.528  0.00  0.00          NE
ATOM   4792  B       X   1     -89.972-149.192  46.257  0.00  0.00           B
ATOM   4793  B       X   1     -89.102-151.544  47.425  0.00  0.00           B
ATOM   4794  B       X   1     -91.358-150.544  47.967  0.00  0.00           B
ATOM   4795  B       X   1     -81.951-152.153  40.879  0.00  0.00           B
ATOM   4796  B       X   1     -90.509-151.124  52.608  0.00  0.00           B
ATOM   4797  B       X   1     -90.475-147.868  50.424  0.00  0.00           B
ATOM   4798  Ne      X   1     -91.484-146.696  50.633  0.00  0.00          NE
ATOM   4799  B       X   1     -90.505-148.466  55.604  0.00  0.00           B
ATOM   4800  B       X   1     -90.039-146.817  53.762  0.00  0.00           B
ATOM   4801  B       X   1     -89.274-149.333  48.700  0.00  0.00           B
ATOM   4802  Ne      X   1     -89.361-148.036  54.541  0.00  0.00          NE
ATOM   4803  B       X   1     -89.129-149.269  53.662  0.00  0.00           B
ATOM   4804  Ne      X   1     -89.116-148.674  50.112  0.00  0.00          NE
ATOM   4805  Ne      X   1     -89.118-150.432  52.583  0.00  0.00          NE
ATOM   4806  B       X   1     -88.855-149.821  51.190  0.00  0.00           B
ATOM   4807  B       X   1     -88.046-147.627  55.346  0.00  0.00           B
ATOM   4808  B       X   1     -88.024-151.450  53.079  0.00  0.00           B
ATOM   4809  Ne      X   1     -86.706-152.248  53.113  0.00  0.00          NE
ATOM   4810  B       X   1     -90.712-145.646  51.533  0.00  0.00           B
ATOM   4811  Ne      X   1     -90.303-145.438  53.047  0.00  0.00          NE
ATOM   4812  B       X   1     -85.707-152.000  54.308  0.00  0.00           B
ATOM   4813  B       X   1     -85.829-151.967  51.804  0.00  0.00           B
ATOM   4814  Ne      X   1     -84.385-151.572  55.139  0.00  0.00          NE
ATOM   4815  B       X   1     -83.539-148.079  55.730  0.00  0.00           B
ATOM   4816  B       X   1     -83.299-151.094  54.009  0.00  0.00           B
ATOM   4817  B       X   1     -84.526-150.433  56.206  0.00  0.00           B
ATOM   4818  B       X   1     -83.677-152.943  55.580  0.00  0.00           B
ATOM   4819  Ne      X   1     -91.760-141.790  55.856  0.00  0.00          NE
ATOM   4820  B       X   1     -90.089-141.493  51.796  0.00  0.00           B
ATOM   4821  B       X   1     -89.986-142.233  49.210  0.00  0.00           B
ATOM   4822  B       X   1     -89.556-139.793  53.773  0.00  0.00           B
ATOM   4823  Ne      X   1     -89.494-138.352  54.450  0.00  0.00          NE
ATOM   4824  B       X   1     -91.635-144.819  53.689  0.00  0.00           B
ATOM   4825  B       X   1     -89.432-138.436  56.054  0.00  0.00           B
ATOM   4826  B       X   1     -91.802-147.822  63.800  0.00  0.00           B
ATOM   4827  B       X   1     -90.047-149.636  63.921  0.00  0.00           B
ATOM   4828  B       X   1     -91.392-152.029  60.663  0.00  0.00           B
ATOM   4829  Ne      X   1     -90.421-152.359  59.527  0.00  0.00          NE
ATOM   4830  B       X   1     -91.176-152.040  58.159  0.00  0.00           B
ATOM   4831  B       X   1     -90.714-148.113  59.134  0.00  0.00           B
ATOM   4832  B       X   1     -89.015-146.400  62.217  0.00  0.00           B
ATOM   4833  Ne      X   1     -89.079-147.954  59.215  0.00  0.00          NE
ATOM   4834  B       X   1     -88.922-146.448  59.638  0.00  0.00           B
ATOM   4835  Ne      X   1     -87.363-147.476  56.778  0.00  0.00          NE
ATOM   4836  B       X   1     -89.210-151.329  59.736  0.00  0.00           B
ATOM   4837  Ne      X   1     -88.192-146.637  63.606  0.00  0.00          NE
ATOM   4838  B       X   1     -88.613-150.863  62.196  0.00  0.00           B
ATOM   4839  B       X   1     -88.625-148.967  60.333  0.00  0.00           B
ATOM   4840  B       X   1     -88.222-148.110  57.921  0.00  0.00           B
ATOM   4841  B       X   1     -86.762-150.697  60.408  0.00  0.00           B
ATOM   4842  Ne      X   1     -88.257-150.435  60.724  0.00  0.00          NE
ATOM   4843  B       X   1     -87.193-145.934  57.035  0.00  0.00           B
ATOM   4844  Ne      X   1     -89.438-145.559  60.976  0.00  0.00          NE
ATOM   4845  B       X   1     -85.935-148.225  56.738  0.00  0.00           B
ATOM   4846  Ne      X   1     -84.556-148.956  56.688  0.00  0.00          NE
ATOM   4847  B       X   1     -83.941-148.891  58.157  0.00  0.00           B
ATOM   4848  B       X   1     -90.887-145.267  60.669  0.00  0.00           B
ATOM   4849  B       X   1     -90.443-138.450  58.606  0.00  0.00           B
ATOM   4850  B       X   1     -90.836-142.178  56.965  0.00  0.00           B
ATOM   4851  B       X   1     -91.415-144.318  58.303  0.00  0.00           B
ATOM   4852  B       X   1     -90.544-139.506  61.136  0.00  0.00           B
ATOM   4853  Ne      X   1     -90.301-143.347  57.892  0.00  0.00          NE
ATOM   4854  B       X   1     -89.840-140.222  63.592  0.00  0.00           B
ATOM   4855  B       X   1     -89.398-141.765  61.525  0.00  0.00           B
ATOM   4856  B       X   1     -89.717-142.663  59.170  0.00  0.00           B
ATOM   4857  B       X   1     -89.129-144.185  57.173  0.00  0.00           B
ATOM   4858  Ne      X   1     -89.464-140.257  62.066  0.00  0.00          NE
ATOM   4859  Ne      X   1     -89.186-138.313  57.607  0.00  0.00          NE
ATOM   4860  B       X   1     -87.664-145.237  64.015  0.00  0.00           B
ATOM   4861  B       X   1     -91.303-126.738  45.459  0.00  0.00           B
ATOM   4862  Ne      X   1     -89.951-126.017  45.388  0.00  0.00          NE
ATOM   4863  B       X   1     -89.352-125.210  46.664  0.00  0.00           B
ATOM   4864  B       X   1     -91.172-135.558  55.797  0.00  0.00           B
ATOM   4865  Ne      X   1     -90.260-134.254  55.966  0.00  0.00          NE
ATOM   4866  B       X   1     -89.857-133.794  54.418  0.00  0.00           B
ATOM   4867  B       X   1     -90.752-137.494  54.148  0.00  0.00           B
ATOM   4868  Ne      X   1     -91.822-136.646  54.923  0.00  0.00          NE
ATOM   4869  B       X   1     -89.128-129.722  49.656  0.00  0.00           B
ATOM   4870  Ne      X   1     -90.700-129.867  49.690  0.00  0.00          NE
ATOM   4871  B       X   1     -91.322-125.865  49.492  0.00  0.00           B
ATOM   4872  Ne      X   1     -90.252-124.945  50.079  0.00  0.00          NE
ATOM   4873  B       X   1     -90.744-123.488  50.092  0.00  0.00           B
ATOM   4874  Ne      X   1     -90.496-126.798  55.454  0.00  0.00          NE
ATOM   4875  B       X   1     -89.982-125.466  51.558  0.00  0.00           B
ATOM   4876  B       X   1     -89.881-126.016  54.207  0.00  0.00           B
ATOM   4877  B       X   1     -89.417-127.904  55.879  0.00  0.00           B
ATOM   4878  B       X   1     -89.222-123.761  53.290  0.00  0.00           B
ATOM   4879  Ne      X   1     -89.128-125.340  52.949  0.00  0.00          NE
ATOM   4880  B       X   1     -91.369-128.503  49.219  0.00  0.00           B
ATOM   4881  B       X   1     -91.808-127.545  54.958  0.00  0.00           B
ATOM   4882  B       X   1     -91.126-122.466  54.575  0.00  0.00           B
ATOM   4883  B       X   1     -91.520-131.562  63.217  0.00  0.00           B
ATOM   4884  B       X   1     -91.112-133.094  56.647  0.00  0.00           B
ATOM   4885  B       X   1     -90.630-131.178  58.425  0.00  0.00           B
ATOM   4886  Ne      X   1     -89.272-130.431  58.867  0.00  0.00          NE
ATOM   4887  Ne      X   1     -91.665-131.989  57.550  0.00  0.00          NE
ATOM   4888  Ne      X   1     -90.557-130.842  64.246  0.00  0.00          NE
ATOM   4889  Ne      X   1     -91.721-124.533  57.234  0.00  0.00          NE
ATOM   4890  B       X   1     -89.407-130.028  63.624  0.00  0.00           B
ATOM   4891  B       X   1     -90.907-125.800  56.619  0.00  0.00           B
ATOM   4892  B       X   1     -90.964-123.306  57.916  0.00  0.00           B
ATOM   4893  Ne      X   1     -90.962-125.965  61.827  0.00  0.00          NE
ATOM   4894  B       X   1     -90.856-124.556  61.245  0.00  0.00           B
ATOM   4895  Ne      X   1     -90.217-123.133  61.405  0.00  0.00          NE
ATOM   4896  B       X   1     -90.258-125.962  63.227  0.00  0.00           B
ATOM   4897  B       X   1     -90.151-126.839  60.842  0.00  0.00           B
ATOM   4898  B       X   1     -89.592-129.196  59.787  0.00  0.00           B
ATOM   4899  B       X   1     -79.455-170.224  38.236  0.00  0.00           B
ATOM   4900  B       X   1     -76.893-169.621  38.174  0.00  0.00           B
ATOM   4901  B       X   1     -77.753-171.636  39.445  0.00  0.00           B
ATOM   4902  B       X   1     -74.942-169.688  48.018  0.00  0.00           B
ATOM   4903  Ne      X   1     -78.933-171.156  43.064  0.00  0.00          NE
ATOM   4904  B       X   1     -79.472-172.258  44.019  0.00  0.00           B
ATOM   4905  B       X   1     -77.794-170.436  43.906  0.00  0.00           B
ATOM   4906  B       X   1     -78.130-171.887  41.895  0.00  0.00           B
ATOM   4907  B       X   1     -79.399-169.696  47.568  0.00  0.00           B
ATOM   4908  B       X   1     -76.403-168.656  41.619  0.00  0.00           B
ATOM   4909  B       X   1     -75.920-170.574  45.824  0.00  0.00           B
ATOM   4910  Ne      X   1     -75.076-169.421  46.477  0.00  0.00          NE
ATOM   4911  Ne      X   1     -75.300-169.866  41.875  0.00  0.00          NE
ATOM   4912  B       X   1     -75.260-170.366  43.397  0.00  0.00           B
ATOM   4913  B       X   1     -80.176-170.255  42.749  0.00  0.00           B
ATOM   4914  B       X   1     -79.397-155.339  14.680  0.00  0.00           B
ATOM   4915  Ne      X   1     -78.381-155.881  15.771  0.00  0.00          NE
ATOM   4916  B       X   1     -80.008-161.869  21.711  0.00  0.00           B
ATOM   4917  B       X   1     -78.586-161.223  19.803  0.00  0.00           B
ATOM   4918  B       X   1     -79.192-153.549  21.486  0.00  0.00           B
ATOM   4919  B       X   1     -78.972-156.792  16.942  0.00  0.00           B
ATOM   4920  Ne      X   1     -77.691-159.933  19.369  0.00  0.00          NE
ATOM   4921  B       X   1     -78.540-158.899  18.541  0.00  0.00           B
ATOM   4922  Ne      X   1     -79.612-157.922  17.855  0.00  0.00          NE
ATOM   4923  B       X   1     -77.448-157.742  22.845  0.00  0.00           B
ATOM   4924  B       X   1     -77.121-154.190  22.628  0.00  0.00           B
ATOM   4925  Ne      X   1     -78.615-153.700  22.959  0.00  0.00          NE
ATOM   4926  B       X   1     -77.747-154.598  16.506  0.00  0.00           B
ATOM   4927  B       X   1     -79.577-154.603  23.791  0.00  0.00           B
ATOM   4928  Ne      X   1     -75.862-155.625  19.675  0.00  0.00          NE
ATOM   4929  Ne      X   1     -75.558-154.356  22.440  0.00  0.00          NE
ATOM   4930  B       X   1     -75.295-154.918  20.992  0.00  0.00           B
ATOM   4931  B       X   1     -75.159-155.303  23.569  0.00  0.00           B
ATOM   4932  B       X   1     -78.889-160.921  26.097  0.00  0.00           B
ATOM   4933  Ne      X   1     -80.335-161.599  26.322  0.00  0.00          NE
ATOM   4934  Ne      X   1     -80.362-155.794  24.585  0.00  0.00          NE
ATOM   4935  B       X   1     -78.765-160.339  31.801  0.00  0.00           B
ATOM   4936  Ne      X   1     -77.843-157.548  24.372  0.00  0.00          NE
ATOM   4937  B       X   1     -79.262-156.974  24.506  0.00  0.00           B
ATOM   4938  B       X   1     -79.857-156.474  31.194  0.00  0.00           B
ATOM   4939  Ne      X   1     -77.422-160.263  25.804  0.00  0.00          NE
ATOM   4940  B       X   1     -77.620-158.841  25.219  0.00  0.00           B
ATOM   4941  B       X   1     -76.847-156.466  24.995  0.00  0.00           B
ATOM   4942  B       X   1     -76.801-154.477  28.044  0.00  0.00           B
ATOM   4943  B       X   1     -78.728-158.464  30.061  0.00  0.00           B
ATOM   4944  B       X   1     -77.695-156.054  29.889  0.00  0.00           B
ATOM   4945  B       X   1     -79.262-154.961  28.189  0.00  0.00           B
ATOM   4946  Ne      X   1     -77.977-154.771  29.035  0.00  0.00          NE
ATOM   4947  Ne      X   1     -78.511-157.086  30.786  0.00  0.00          NE
ATOM   4948  B       X   1     -78.120-153.488  29.966  0.00  0.00           B
ATOM   4949  B       X   1     -75.174-154.838  26.190  0.00  0.00           B
ATOM   4950  Ne      X   1     -75.321-154.180  27.642  0.00  0.00          NE
ATOM   4951  Ne      X   1     -75.360-155.842  25.056  0.00  0.00          NE
ATOM   4952  Ne      X   1     -73.838-155.584  30.041  0.00  0.00          NE
ATOM   4953  B       X   1     -74.419-154.991  28.727  0.00  0.00           B
ATOM   4954  B       X   1     -72.208-155.912  29.777  0.00  0.00           B
ATOM   4955  B       X   1     -77.876-163.923  35.380  0.00  0.00           B
ATOM   4956  Ne      X   1     -78.812-164.255  36.631  0.00  0.00          NE
ATOM   4957  Ne      X   1     -76.789-163.345  38.758  0.00  0.00          NE
ATOM   4958  B       X   1     -79.382-165.717  36.450  0.00  0.00           B
ATOM   4959  B       X   1     -77.922-164.047  37.922  0.00  0.00           B
ATOM   4960  B       X   1     -80.108-163.370  36.760  0.00  0.00           B
ATOM   4961  Ne      X   1     -79.069-167.294  36.321  0.00  0.00          NE
ATOM   4962  Ne      X   1     -76.830-163.177  34.307  0.00  0.00          NE
ATOM   4963  B       X   1     -77.332-167.519  39.545  0.00  0.00           B
ATOM   4964  B       X   1     -77.704-167.526  37.083  0.00  0.00           B
ATOM   4965  B       X   1     -79.256-167.628  34.745  0.00  0.00           B
ATOM   4966  Ne      X   1     -76.742-168.044  38.195  0.00  0.00          NE
ATOM   4967  B       X   1     -75.910-162.514  37.800  0.00  0.00           B
ATOM   4968  B       X   1     -75.792-164.419  39.512  0.00  0.00           B
ATOM   4969  B       X   1     -75.825-162.371  35.214  0.00  0.00           B
ATOM   4970  Ne      X   1     -75.017-162.351  36.496  0.00  0.00          NE
ATOM   4971  B       X   1     -75.208-167.632  37.828  0.00  0.00           B
ATOM   4972  B       X   1     -77.446-162.615  39.954  0.00  0.00           B
ATOM   4973  B       X   1     -80.226-168.160  37.017  0.00  0.00           B
ATOM   4974  B       X   1     -71.973-164.601  37.454  0.00  0.00           B
ATOM   4975  B       X   1     -74.136-161.017  36.794  0.00  0.00           B
ATOM   4976  B       X   1     -71.705-165.401  40.004  0.00  0.00           B
ATOM   4977  Ne      X   1     -78.294-160.725  33.285  0.00  0.00          NE
ATOM   4978  B       X   1     -79.511-160.603  34.259  0.00  0.00           B
ATOM   4979  B       X   1     -79.877-159.770  36.625  0.00  0.00           B
ATOM   4980  B       X   1     -76.648-154.836  35.424  0.00  0.00           B
ATOM   4981  Ne      X   1     -77.888-154.322  36.196  0.00  0.00          NE
ATOM   4982  Ne      X   1     -79.642-159.315  38.139  0.00  0.00          NE
ATOM   4983  B       X   1     -78.139-159.077  38.548  0.00  0.00           B
ATOM   4984  B       X   1     -77.698-156.767  39.591  0.00  0.00           B
ATOM   4985  B       X   1     -79.217-154.356  35.292  0.00  0.00           B
ATOM   4986  Ne      X   1     -78.384-155.453  39.131  0.00  0.00          NE
ATOM   4987  B       X   1     -78.183-155.070  37.557  0.00  0.00           B
ATOM   4988  B       X   1     -79.948-155.634  39.233  0.00  0.00           B
ATOM   4989  B       X   1     -77.318-159.536  33.666  0.00  0.00           B
ATOM   4990  Ne      X   1     -76.975-158.107  39.147  0.00  0.00          NE
ATOM   4991  B       X   1     -76.526-157.211  34.520  0.00  0.00           B
ATOM   4992  B       X   1     -75.996-157.627  38.059  0.00  0.00           B
ATOM   4993  Ne      X   1     -75.646-155.965  34.919  0.00  0.00          NE
ATOM   4994  B       X   1     -74.823-155.416  33.683  0.00  0.00           B
ATOM   4995  B       X   1     -74.730-156.418  36.116  0.00  0.00           B
ATOM   4996  B       X   1     -77.896-154.267  40.011  0.00  0.00           B
ATOM   4997  B       X   1     -77.870-157.494  32.199  0.00  0.00           B
ATOM   4998  Ne      X   1     -74.454-157.101  37.483  0.00  0.00          NE
ATOM   4999  B       X   1     -72.627-160.338  38.791  0.00  0.00           B
ATOM   5000  B       X   1     -72.890-153.644  39.355  0.00  0.00           B
ATOM   5001  Ne      X   1     -73.139-159.945  37.376  0.00  0.00          NE
ATOM   5002  B       X   1     -70.173-156.189  36.805  0.00  0.00           B
ATOM   5003  B       X   1     -73.739-158.468  37.497  0.00  0.00           B
ATOM   5004  B       X   1     -73.910-156.011  38.526  0.00  0.00           B
ATOM   5005  Ne      X   1     -73.249-155.148  39.693  0.00  0.00          NE
ATOM   5006  B       X   1     -71.811-155.905  40.004  0.00  0.00           B
ATOM   5007  B       X   1     -71.774-158.440  40.110  0.00  0.00           B
ATOM   5008  Ne      X   1     -79.491-168.115  47.496  0.00  0.00          NE
ATOM   5009  B       X   1     -78.114-167.589  46.831  0.00  0.00           B
ATOM   5010  Ne      X   1     -77.097-167.388  41.141  0.00  0.00          NE
ATOM   5011  Ne      X   1     -77.059-162.400  41.492  0.00  0.00          NE
ATOM   5012  B       X   1     -77.505-166.601  44.610  0.00  0.00           B
ATOM   5013  Ne      X   1     -76.955-167.033  46.003  0.00  0.00          NE
ATOM   5014  Ne      X   1     -78.640-166.253  43.517  0.00  0.00          NE
ATOM   5015  B       X   1     -78.797-164.682  43.461  0.00  0.00           B
ATOM   5016  B       X   1     -78.251-162.358  42.456  0.00  0.00           B
ATOM   5017  Ne      X   1     -79.369-163.218  43.338  0.00  0.00          NE
ATOM   5018  B       X   1     -79.627-162.471  44.715  0.00  0.00           B
ATOM   5019  B       X   1     -80.007-166.852  44.133  0.00  0.00           B
ATOM   5020  B       X   1     -78.251-166.977  42.176  0.00  0.00           B
ATOM   5021  B       X   1     -79.655-161.365  46.946  0.00  0.00           B
ATOM   5022  B       X   1     -76.477-165.649  46.728  0.00  0.00           B
ATOM   5023  B       X   1     -76.101-161.153  41.486  0.00  0.00           B
ATOM   5024  B       X   1     -76.073-163.643  41.822  0.00  0.00           B
ATOM   5025  B       X   1     -76.106-166.163  41.296  0.00  0.00           B
ATOM   5026  B       X   1     -75.697-168.049  45.978  0.00  0.00           B
ATOM   5027  Ne      X   1     -75.363-164.848  40.990  0.00  0.00          NE
ATOM   5028  Ne      X   1     -75.418-164.694  47.390  0.00  0.00          NE
ATOM   5029  B       X   1     -74.874-163.553  46.372  0.00  0.00           B
ATOM   5030  Ne      X   1     -80.236-161.296  45.526  0.00  0.00          NE
ATOM   5031  B       X   1     -72.468-163.137  46.886  0.00  0.00           B
ATOM   5032  Ne      X   1     -73.646-162.868  45.774  0.00  0.00          NE
ATOM   5033  B       X   1     -73.864-165.019  41.138  0.00  0.00           B
ATOM   5034  B       X   1     -72.477-167.165  41.804  0.00  0.00           B
ATOM   5035  B       X   1     -70.645-164.558  44.590  0.00  0.00           B
ATOM   5036  B       X   1     -71.844-164.735  42.481  0.00  0.00           B
ATOM   5037  B       X   1     -71.062-162.306  43.349  0.00  0.00           B
ATOM   5038  Ne      X   1     -71.664-163.767  43.734  0.00  0.00          NE
ATOM   5039  B       X   1     -73.024-163.522  44.494  0.00  0.00           B
ATOM   5040  Ne      X   1     -72.407-165.633  41.390  0.00  0.00          NE
ATOM   5041  B       X   1     -73.591-161.315  45.459  0.00  0.00           B
ATOM   5042  B       X   1     -71.865-166.607  47.200  0.00  0.00           B
ATOM   5043  B       X   1     -74.216-165.559  47.945  0.00  0.00           B
ATOM   5044  Ne      X   1     -71.096-160.779  42.853  0.00  0.00          NE
ATOM   5045  B       X   1     -76.384-153.165  44.836  0.00  0.00           B
ATOM   5046  Ne      X   1     -78.552-153.350  41.194  0.00  0.00          NE
ATOM   5047  B       X   1     -76.338-158.881  40.377  0.00  0.00           B
ATOM   5048  B       X   1     -80.086-153.685  41.304  0.00  0.00           B
ATOM   5049  B       X   1     -78.856-157.646  44.700  0.00  0.00           B
ATOM   5050  B       X   1     -77.535-155.461  44.490  0.00  0.00           B
ATOM   5051  Ne      X   1     -77.506-156.943  45.094  0.00  0.00          NE
ATOM   5052  Ne      X   1     -76.838-154.173  43.744  0.00  0.00          NE
ATOM   5053  B       X   1     -77.202-156.913  46.712  0.00  0.00           B
ATOM   5054  B       X   1     -77.785-153.568  42.645  0.00  0.00           B
ATOM   5055  B       X   1     -76.241-157.674  44.557  0.00  0.00           B
ATOM   5056  Ne      X   1     -76.106-156.779  47.837  0.00  0.00          NE
ATOM   5057  B       X   1     -75.586-154.746  42.964  0.00  0.00           B
ATOM   5058  Ne      X   1     -74.872-158.132  43.916  0.00  0.00          NE
ATOM   5059  Ne      X   1     -75.382-159.750  41.365  0.00  0.00          NE
ATOM   5060  B       X   1     -75.218-159.164  42.832  0.00  0.00           B
ATOM   5061  B       X   1     -74.687-156.348  47.281  0.00  0.00           B
ATOM   5062  Ne      X   1     -80.254-158.414  44.444  0.00  0.00          NE
[truncated: 30,426,223 more chars]
