# Supplementary material for: Insights into the 3D permeable pore structure within novel monodisperse mesoporous silica nanoparticles by cryogenic electron tomography
Source: Nanoscale Adv. 2023 Apr 18;5(11):2879–86. doi: 10.1039/d3na00145h (PMC10228490; doi:10.1039/d3na00145h)
Supplement: NA-005-D3NA00145H-s002 [file NA-005-D3NA00145H-s002.zip › Supporting_Information_B_MSN_pdb_files/MSN_002.pdb]

CRYST1    0.000    0.000    0.000  90.00  90.00  90.00 P 1           1
ATOM      1  B       X   1     -82.210-138.138 -85.746  0.00  0.00           B
ATOM      2  Ne      X   1     -78.782-138.393 -85.076  0.00  0.00          NE
ATOM      3  B       X   1     -79.040-136.901 -84.766  0.00  0.00           B
ATOM      4  B       X   1     -78.849-132.825 -76.432  0.00  0.00           B
ATOM      5  Ne      X   1     -79.882-133.546 -75.531  0.00  0.00          NE
ATOM      6  Ne      X   1     -77.829-134.401 -73.380  0.00  0.00          NE
ATOM      7  B       X   1     -79.968-135.078 -76.006  0.00  0.00           B
ATOM      8  Ne      X   1     -77.478-132.550 -77.157  0.00  0.00          NE
ATOM      9  B       X   1     -76.953-131.089 -76.566  0.00  0.00           B
ATOM     10  B       X   1     -79.072-133.736 -74.075  0.00  0.00           B
ATOM     11  B       X   1     -76.490-134.278 -74.230  0.00  0.00           B
ATOM     12  B       X   1     -76.937-130.113 -74.101  0.00  0.00           B
ATOM     13  Ne      X   1     -73.180-132.478 -74.248  0.00  0.00          NE
ATOM     14  B       X   1     -73.653-130.893 -74.218  0.00  0.00           B
ATOM     15  Ne      X   1     -76.640-129.820 -75.735  0.00  0.00          NE
ATOM     16  B       X   1     -77.589-128.651 -76.235  0.00  0.00           B
ATOM     17  B       X   1     -80.001-127.456 -76.325  0.00  0.00           B
ATOM     18  B       X   1     -78.606-127.591 -74.290  0.00  0.00           B
ATOM     19  Ne      X   1     -78.483-127.367 -75.788  0.00  0.00          NE
ATOM     20  Ne      X   1     -79.181-127.972 -72.876  0.00  0.00          NE
ATOM     21  B       X   1     -75.108-129.404 -75.650  0.00  0.00           B
ATOM     22  Ne      X   1     -76.994-129.932 -72.547  0.00  0.00          NE
ATOM     23  B       X   1     -77.533-133.684 -71.996  0.00  0.00           B
ATOM     24  B       X   1     -77.328-135.567 -68.387  0.00  0.00           B
ATOM     25  B       X   1     -77.121-131.246 -71.646  0.00  0.00           B
ATOM     26  Ne      X   1     -79.635-131.674 -65.143  0.00  0.00          NE
ATOM     27  B       X   1     -77.096-133.132 -69.525  0.00  0.00           B
ATOM     28  Ne      X   1     -76.816-133.110 -65.497  0.00  0.00          NE
ATOM     29  B       X   1     -76.713-133.605 -66.982  0.00  0.00           B
ATOM     30  Ne      X   1     -76.518-134.148 -68.436  0.00  0.00          NE
ATOM     31  B       X   1     -78.197-132.307 -65.211  0.00  0.00           B
ATOM     32  B       X   1     -75.483-132.321 -65.210  0.00  0.00           B
ATOM     33  B       X   1     -75.138-134.658 -68.886  0.00  0.00           B
ATOM     34  B       X   1     -76.906-134.295 -64.445  0.00  0.00           B
ATOM     35  Ne      X   1     -69.509-133.566 -66.669  0.00  0.00          NE
ATOM     36  B       X   1     -73.447-134.929 -70.798  0.00  0.00           B
ATOM     37  B       X   1     -71.948-132.644 -70.940  0.00  0.00           B
ATOM     38  B       X   1     -70.888-133.352 -67.379  0.00  0.00           B
ATOM     39  B       X   1     -72.778-134.774 -68.269  0.00  0.00           B
ATOM     40  Ne      X   1     -73.790-135.415 -69.340  0.00  0.00          NE
ATOM     41  Ne      X   1     -72.460-133.343 -67.610  0.00  0.00          NE
ATOM     42  B       X   1     -73.203-132.929 -66.319  0.00  0.00           B
ATOM     43  B       X   1     -72.928-132.324 -68.693  0.00  0.00           B
ATOM     44  Ne      X   1     -72.532-131.542 -70.016  0.00  0.00          NE
ATOM     45  B       X   1     -73.840-130.844 -70.695  0.00  0.00           B
ATOM     46  B       X   1     -69.707-132.934 -65.177  0.00  0.00           B
ATOM     47  Ne      X   1     -73.984-132.707 -64.947  0.00  0.00          NE
ATOM     48  B       X   1     -69.189-135.086 -66.408  0.00  0.00           B
ATOM     49  B       X   1     -73.973-134.186 -64.337  0.00  0.00           B
ATOM     50  B       X   1     -78.222-128.991 -72.267  0.00  0.00           B
ATOM     51  B       X   1     -75.568-129.355 -72.038  0.00  0.00           B
ATOM     52  B       X   1    -100.476-123.893 -59.276  0.00  0.00           B
ATOM     53  B       X   1     -98.406-123.758 -57.767  0.00  0.00           B
ATOM     54  Ne      X   1     -99.867-123.308 -57.950  0.00  0.00          NE
ATOM     55  B       X   1     -96.396-122.547 -56.744  0.00  0.00           B
ATOM     56  Ne      X   1     -96.849-123.873 -57.428  0.00  0.00          NE
ATOM     57  B       X   1     -95.713-122.629 -54.270  0.00  0.00           B
ATOM     58  B       X   1     -83.433-138.628 -41.748  0.00  0.00           B
ATOM     59  Ne      X   1     -81.450-138.396 -47.929  0.00  0.00          NE
ATOM     60  Ne      X   1     -81.118-141.269 -36.673  0.00  0.00          NE
ATOM     61  B       X   1     -82.100-141.183 -35.438  0.00  0.00           B
ATOM     62  Ne      X   1     -82.965-139.971 -32.359  0.00  0.00          NE
ATOM     63  B       X   1     -81.371-140.232 -32.539  0.00  0.00           B
ATOM     64  B       X   1     -80.749-139.840 -37.173  0.00  0.00           B
ATOM     65  B       X   1     -83.012-138.378 -32.367  0.00  0.00           B
ATOM     66  B       X   1     -86.137-138.546 -27.493  0.00  0.00           B
ATOM     67  Ne      X   1     -80.645-137.844 -24.733  0.00  0.00          NE
ATOM     68  B       X   1     -80.885-139.443 -24.325  0.00  0.00           B
ATOM     69  B       X   1     -83.033-140.891 -24.211  0.00  0.00           B
ATOM     70  B       X   1     -80.571-138.676 -28.487  0.00  0.00           B
ATOM     71  B       X   1     -81.000-137.778 -26.227  0.00  0.00           B
ATOM     72  B       X   1     -85.907-137.840 -24.831  0.00  0.00           B
ATOM     73  B       X   1     -82.049-139.470 -17.145  0.00  0.00           B
ATOM     74  Ne      X   1     -82.186-140.538 -18.202  0.00  0.00          NE
ATOM     75  B       X   1     -82.367-140.074 -19.662  0.00  0.00           B
ATOM     76  Ne      X   1     -81.595-139.485 -20.963  0.00  0.00          NE
ATOM     77  B       X   1     -81.605-140.447 -22.152  0.00  0.00           B
ATOM     78  Ne      X   1     -81.548-140.742 -23.735  0.00  0.00          NE
ATOM     79  B       X   1     -82.210-138.138 -21.493  0.00  0.00           B
ATOM     80  B       X   1     -82.411-138.114 -14.967  0.00  0.00           B
ATOM     81  B       X   1     -80.585-141.594 -13.937  0.00  0.00           B
ATOM     82  Ne      X   1     -81.398-138.623 -15.998  0.00  0.00          NE
ATOM     83  B       X   1     -82.156-138.663  -4.156  0.00  0.00           B
ATOM     84  Ne      X   1     -82.595-135.134 -59.297  0.00  0.00          NE
ATOM     85  Ne      X   1     -80.689-132.684 -59.391  0.00  0.00          NE
ATOM     86  B       X   1     -81.501-134.016 -59.464  0.00  0.00           B
ATOM     87  B       X   1     -81.574-131.367 -59.859  0.00  0.00           B
ATOM     88  B       X   1     -80.406-132.531 -57.822  0.00  0.00           B
ATOM     89  Ne      X   1     -82.512-130.099 -59.990  0.00  0.00          NE
ATOM     90  Ne      X   1     -82.749-128.546 -57.312  0.00  0.00          NE
ATOM     91  B       X   1     -83.508-127.230 -57.589  0.00  0.00           B
ATOM     92  B       X   1     -83.023-127.106 -62.653  0.00  0.00           B
ATOM     93  B       X   1     -85.882-127.508 -56.663  0.00  0.00           B
ATOM     94  B       X   1     -82.804-129.424 -58.581  0.00  0.00           B
ATOM     95  Ne      X   1     -81.741-127.738 -61.990  0.00  0.00          NE
ATOM     96  B       X   1     -81.248-128.350 -56.910  0.00  0.00           B
ATOM     97  B       X   1     -81.914-128.952 -60.924  0.00  0.00           B
ATOM     98  B       X   1     -81.556-132.071 -48.264  0.00  0.00           B
ATOM     99  Ne      X   1     -82.835-132.360 -54.534  0.00  0.00          NE
ATOM    100  B       X   1     -83.737-131.207 -49.609  0.00  0.00           B
ATOM    101  B       X   1     -83.712-131.135 -54.425  0.00  0.00           B
ATOM    102  B       X   1     -83.459-133.563 -49.096  0.00  0.00           B
ATOM    103  B       X   1     -85.487-134.926 -48.558  0.00  0.00           B
ATOM    104  Ne      X   1     -82.617-132.346 -49.472  0.00  0.00          NE
ATOM    105  B       X   1     -81.884-132.426 -53.249  0.00  0.00           B
ATOM    106  B       X   1     -81.743-132.307 -55.686  0.00  0.00           B
ATOM    107  Ne      X   1     -80.880-132.521 -52.054  0.00  0.00          NE
ATOM    108  B       X   1     -81.740-132.349 -50.756  0.00  0.00           B
ATOM    109  Ne      X   1     -84.958-130.245 -49.696  0.00  0.00          NE
ATOM    110  Ne      X   1     -84.241-129.661 -54.734  0.00  0.00          NE
ATOM    111  B       X   1     -83.446-129.234 -56.046  0.00  0.00           B
ATOM    112  Ne      X   1     -83.992-128.484 -51.941  0.00  0.00          NE
ATOM    113  B       X   1     -85.790-129.646 -55.226  0.00  0.00           B
ATOM    114  Ne      X   1     -81.188-127.728 -51.034  0.00  0.00          NE
ATOM    115  B       X   1     -84.074-128.762 -53.465  0.00  0.00           B
ATOM    116  B       X   1     -84.826-129.533 -51.146  0.00  0.00           B
ATOM    117  B       X   1     -84.697-129.039 -48.658  0.00  0.00           B
ATOM    118  B       X   1     -84.581-127.075 -51.357  0.00  0.00           B
ATOM    119  B       X   1     -82.440-128.457 -51.443  0.00  0.00           B
ATOM    120  B       X   1     -80.385-128.443 -49.935  0.00  0.00           B
ATOM    121  B       X   1     -88.850-134.409 -44.961  0.00  0.00           B
ATOM    122  Ne      X   1     -88.323-133.955 -43.509  0.00  0.00          NE
ATOM    123  B       X   1     -87.548-135.257 -42.989  0.00  0.00           B
ATOM    124  B       X   1     -87.458-132.684 -43.691  0.00  0.00           B
ATOM    125  Ne      X   1     -86.939-131.284 -44.163  0.00  0.00          NE
ATOM    126  B       X   1     -87.978-130.600 -45.159  0.00  0.00           B
ATOM    127  B       X   1     -86.897-130.396 -42.834  0.00  0.00           B
ATOM    128  B       X   1     -82.759-136.219 -44.941  0.00  0.00           B
ATOM    129  Ne      X   1     -84.198-134.118 -47.894  0.00  0.00          NE
ATOM    130  B       X   1     -83.046-131.911 -44.876  0.00  0.00           B
ATOM    131  B       X   1     -85.534-131.491 -44.820  0.00  0.00           B
ATOM    132  Ne      X   1     -84.282-131.682 -45.786  0.00  0.00          NE
ATOM    133  B       X   1     -84.547-132.886 -46.834  0.00  0.00           B
ATOM    134  B       X   1     -83.319-135.124 -47.107  0.00  0.00           B
ATOM    135  Ne      X   1     -83.165-137.145 -41.082  0.00  0.00          NE
ATOM    136  B       X   1     -82.876-136.180 -42.292  0.00  0.00           B
ATOM    137  B       X   1     -80.660-132.394 -44.191  0.00  0.00           B
ATOM    138  B       X   1     -80.618-135.548 -43.519  0.00  0.00           B
ATOM    139  Ne      X   1     -81.056-130.912 -41.380  0.00  0.00          NE
ATOM    140  B       X   1     -82.042-131.818 -42.226  0.00  0.00           B
ATOM    141  Ne      X   1     -82.140-132.498 -43.667  0.00  0.00          NE
ATOM    142  Ne      X   1     -82.288-135.559 -43.547  0.00  0.00          NE
ATOM    143  B       X   1     -81.631-137.276 -40.552  0.00  0.00           B
ATOM    144  B       X   1     -82.361-137.456 -47.073  0.00  0.00           B
ATOM    145  B       X   1     -82.633-133.980 -43.577  0.00  0.00           B
ATOM    146  B       X   1     -84.294-130.313 -46.573  0.00  0.00           B
ATOM    147  B       X   1     -81.937-129.939 -40.527  0.00  0.00           B
ATOM    148  B       X   1     -85.971-128.104 -42.209  0.00  0.00           B
ATOM    149  Ne      X   1     -84.212-128.846 -47.150  0.00  0.00          NE
ATOM    150  B       X   1     -84.996-127.762 -46.404  0.00  0.00           B
ATOM    151  B       X   1     -82.670-128.454 -47.253  0.00  0.00           B
ATOM    152  B       X   1     -81.593-127.956 -43.398  0.00  0.00           B
ATOM    153  Ne      X   1     -81.885-127.153 -46.760  0.00  0.00          NE
ATOM    154  B       X   1     -80.427-127.444 -46.317  0.00  0.00           B
ATOM    155  B       X   1     -88.729-134.249 -39.998  0.00  0.00           B
ATOM    156  B       X   1     -88.716-135.524 -37.794  0.00  0.00           B
ATOM    157  Ne      X   1     -87.742-134.637 -38.771  0.00  0.00          NE
ATOM    158  B       X   1     -87.485-133.374 -37.880  0.00  0.00           B
ATOM    159  Ne      X   1     -86.930-132.046 -37.170  0.00  0.00          NE
ATOM    160  B       X   1     -88.226-131.087 -37.078  0.00  0.00           B
ATOM    161  B       X   1     -86.243-135.168 -39.180  0.00  0.00           B
ATOM    162  Ne      X   1     -86.100-137.485 -36.305  0.00  0.00          NE
ATOM    163  B       X   1     -86.022-131.212 -38.148  0.00  0.00           B
ATOM    164  B       X   1     -84.057-136.656 -39.912  0.00  0.00           B
ATOM    165  Ne      X   1     -82.933-134.367 -37.025  0.00  0.00          NE
ATOM    166  Ne      X   1     -84.439-130.883 -32.598  0.00  0.00          NE
ATOM    167  B       X   1     -85.425-136.972 -37.626  0.00  0.00           B
ATOM    168  B       X   1     -85.351-131.924 -33.393  0.00  0.00           B
ATOM    169  B       X   1     -83.912-134.966 -38.083  0.00  0.00           B
ATOM    170  Ne      X   1     -84.934-136.019 -38.768  0.00  0.00          NE
ATOM    171  B       X   1     -85.393-136.761 -35.121  0.00  0.00           B
ATOM    172  Ne      X   1     -84.567-135.511 -34.488  0.00  0.00          NE
ATOM    173  B       X   1     -85.710-134.400 -34.099  0.00  0.00           B
ATOM    174  B       X   1     -83.655-135.945 -33.233  0.00  0.00           B
ATOM    175  B       X   1     -83.709-134.838 -35.598  0.00  0.00           B
ATOM    176  B       X   1     -83.722-130.452 -36.115  0.00  0.00           B
ATOM    177  B       X   1     -82.787-132.768 -36.984  0.00  0.00           B
ATOM    178  B       X   1     -81.392-134.963 -36.933  0.00  0.00           B
ATOM    179  B       X   1     -81.244-131.014 -35.659  0.00  0.00           B
ATOM    180  B       X   1     -82.141-130.511 -38.074  0.00  0.00           B
ATOM    181  Ne      X   1     -82.440-131.246 -36.715  0.00  0.00          NE
ATOM    182  B       X   1     -81.232-136.598 -32.427  0.00  0.00           B
ATOM    183  Ne      X   1     -82.801-136.793 -32.202  0.00  0.00          NE
ATOM    184  B       X   1     -80.543-137.310 -36.464  0.00  0.00           B
ATOM    185  Ne      X   1     -80.606-124.881 -34.068  0.00  0.00          NE
ATOM    186  B       X   1     -83.852-129.899 -33.647  0.00  0.00           B
ATOM    187  B       X   1     -81.110-126.289 -34.556  0.00  0.00           B
ATOM    188  Ne      X   1     -82.653-129.489 -39.265  0.00  0.00          NE
ATOM    189  Ne      X   1     -83.911-129.283 -35.084  0.00  0.00          NE
ATOM    190  B       X   1     -81.080-127.254 -36.794  0.00  0.00           B
ATOM    191  Ne      X   1     -85.742-129.876 -38.929  0.00  0.00          NE
ATOM    192  B       X   1     -82.766-128.263 -35.263  0.00  0.00           B
ATOM    193  B       X   1     -82.299-127.989 -38.909  0.00  0.00           B
ATOM    194  B       X   1     -84.214-129.670 -39.235  0.00  0.00           B
ATOM    195  B       X   1     -85.343-128.631 -35.436  0.00  0.00           B
ATOM    196  Ne      X   1     -81.311-127.643 -35.315  0.00  0.00          NE
ATOM    197  Ne      X   1     -83.748-136.596 -29.322  0.00  0.00          NE
ATOM    198  B       X   1     -84.258-133.145 -27.233  0.00  0.00           B
ATOM    199  B       X   1     -84.177-135.266 -28.626  0.00  0.00           B
ATOM    200  Ne      X   1     -84.615-133.787 -28.551  0.00  0.00          NE
ATOM    201  Ne      X   1     -84.020-132.584 -25.750  0.00  0.00          NE
ATOM    202  B       X   1     -83.737-133.050 -29.671  0.00  0.00           B
ATOM    203  B       X   1     -83.970-130.971 -25.844  0.00  0.00           B
ATOM    204  B       X   1     -84.927-133.339 -24.741  0.00  0.00           B
ATOM    205  B       X   1     -83.131-136.314 -30.751  0.00  0.00           B
ATOM    206  B       X   1     -83.435-131.525 -31.670  0.00  0.00           B
ATOM    207  Ne      X   1     -82.674-132.298 -30.535  0.00  0.00          NE
ATOM    208  Ne      X   1     -81.026-132.661 -25.910  0.00  0.00          NE
ATOM    209  B       X   1     -81.278-131.536 -26.970  0.00  0.00           B
ATOM    210  B       X   1     -81.645-133.318 -31.136  0.00  0.00           B
ATOM    211  B       X   1     -81.884-131.309 -29.599  0.00  0.00           B
ATOM    212  Ne      X   1     -81.502-130.585 -28.240  0.00  0.00          NE
ATOM    213  Ne      X   1     -81.238-137.482 -27.714  0.00  0.00          NE
ATOM    214  B       X   1     -82.499-133.034 -25.527  0.00  0.00           B
ATOM    215  B       X   1     -82.715-137.215 -28.288  0.00  0.00           B
ATOM    216  B       X   1     -84.871-137.640 -29.511  0.00  0.00           B
ATOM    217  B       X   1     -80.429-136.106 -28.018  0.00  0.00           B
ATOM    218  B       X   1     -85.574-130.044 -31.823  0.00  0.00           B
ATOM    219  B       X   1     -85.417-129.985 -27.571  0.00  0.00           B
ATOM    220  B       X   1     -82.851-129.799 -27.838  0.00  0.00           B
ATOM    221  Ne      X   1     -85.990-134.078 -23.685  0.00  0.00          NE
ATOM    222  B       X   1     -85.745-135.584 -23.692  0.00  0.00           B
ATOM    223  B       X   1     -85.556-133.408 -22.315  0.00  0.00           B
ATOM    224  B       X   1     -82.660-135.668 -21.933  0.00  0.00           B
ATOM    225  Ne      X   1     -82.425-134.789 -20.600  0.00  0.00          NE
ATOM    226  B       X   1     -81.640-137.095 -23.799  0.00  0.00           B
ATOM    227  B       X   1     -82.228-133.276 -20.725  0.00  0.00           B
ATOM    228  B       X   1     -81.361-131.489 -22.264  0.00  0.00           B
ATOM    229  B       X   1     -81.084-135.518 -19.973  0.00  0.00           B
ATOM    230  Ne      X   1     -82.625-137.032 -22.591  0.00  0.00          NE
ATOM    231  B       X   1     -80.679-137.427 -16.721  0.00  0.00           B
ATOM    232  B       X   1     -81.775-132.996 -16.285  0.00  0.00           B
ATOM    233  B       X   1     -83.207-135.755 -14.255  0.00  0.00           B
ATOM    234  B       X   1     -81.368-133.109 -11.262  0.00  0.00           B
ATOM    235  B       X   1     -81.041-136.749 -13.323  0.00  0.00           B
ATOM    236  Ne      X   1     -82.531-137.007 -13.843  0.00  0.00          NE
ATOM    237  B       X   1     -80.600-133.649 -14.105  0.00  0.00           B
ATOM    238  Ne      X   1     -80.412-133.488 -15.630  0.00  0.00          NE
ATOM    239  Ne      X   1     -82.894-137.421  -4.726  0.00  0.00          NE
ATOM    240  B       X   1     -80.923-133.806  -5.341  0.00  0.00           B
ATOM    241  Ne      X   1     -80.742-135.352  -5.595  0.00  0.00          NE
ATOM    242  B       X   1     -82.036-136.212  -5.233  0.00  0.00           B
ATOM    243  Ne      X   1     -70.190-140.402 -57.676  0.00  0.00          NE
ATOM    244  B       X   1     -69.682-140.851 -59.056  0.00  0.00           B
ATOM    245  B       X   1     -73.471-138.362 -58.578  0.00  0.00           B
ATOM    246  B       X   1     -69.354-139.125 -57.231  0.00  0.00           B
ATOM    247  B       X   1     -69.979-141.541 -56.572  0.00  0.00           B
ATOM    248  Ne      X   1     -70.825-138.053 -61.531  0.00  0.00          NE
ATOM    249  B       X   1     -68.910-143.742 -56.924  0.00  0.00           B
ATOM    250  Ne      X   1     -80.282-137.827 -50.735  0.00  0.00          NE
ATOM    251  B       X   1     -78.736-137.947 -50.689  0.00  0.00           B
ATOM    252  Ne      X   1     -77.282-138.466 -50.839  0.00  0.00          NE
ATOM    253  B       X   1     -74.866-138.622 -54.024  0.00  0.00           B
ATOM    254  Ne      X   1     -70.097-141.079 -51.444  0.00  0.00          NE
ATOM    255  B       X   1     -68.987-141.486 -52.456  0.00  0.00           B
ATOM    256  B       X   1     -70.840-139.805 -51.870  0.00  0.00           B
ATOM    257  Ne      X   1     -73.439-138.286 -54.617  0.00  0.00          NE
ATOM    258  B       X   1     -73.388-139.170 -56.053  0.00  0.00           B
ATOM    259  B       X   1     -69.466-140.956 -50.011  0.00  0.00           B
ATOM    260  B       X   1     -70.922-143.610 -55.314  0.00  0.00           B
ATOM    261  Ne      X   1     -71.087-138.365 -52.534  0.00  0.00          NE
ATOM    262  B       X   1     -69.668-137.961 -53.073  0.00  0.00           B
ATOM    263  Ne      X   1     -69.616-142.842 -55.843  0.00  0.00          NE
ATOM    264  Ne      X   1     -69.419-141.615 -48.610  0.00  0.00          NE
ATOM    265  B       X   1     -74.571-138.577 -48.637  0.00  0.00           B
ATOM    266  B       X   1     -72.200-138.546 -53.718  0.00  0.00           B
ATOM    267  B       X   1     -76.179-138.097 -44.483  0.00  0.00           B
ATOM    268  Ne      X   1     -79.489-140.336 -41.344  0.00  0.00          NE
ATOM    269  B       X   1     -79.681-138.815 -41.164  0.00  0.00           B
ATOM    270  B       X   1     -78.165-138.440 -46.065  0.00  0.00           B
ATOM    271  B       X   1     -78.290-140.792 -40.444  0.00  0.00           B
ATOM    272  B       X   1     -76.037-141.331 -41.750  0.00  0.00           B
ATOM    273  Ne      X   1     -76.731-141.018 -40.298  0.00  0.00          NE
ATOM    274  B       X   1     -69.673-137.813 -41.253  0.00  0.00           B
ATOM    275  B       X   1     -71.507-137.809 -42.998  0.00  0.00           B
ATOM    276  B       X   1     -73.488-137.991 -44.580  0.00  0.00           B
ATOM    277  Ne      X   1     -72.098-140.499 -40.335  0.00  0.00          NE
ATOM    278  B       X   1     -73.405-139.628 -40.359  0.00  0.00           B
ATOM    279  B       X   1     -80.014-138.046 -38.795  0.00  0.00           B
ATOM    280  B       X   1     -79.030-139.399 -33.057  0.00  0.00           B
ATOM    281  Ne      X   1     -77.942-138.252 -33.159  0.00  0.00          NE
ATOM    282  B       X   1     -78.504-138.706 -36.783  0.00  0.00           B
ATOM    283  Ne      X   1     -77.230-139.163 -35.959  0.00  0.00          NE
ATOM    284  B       X   1     -77.392-140.733 -35.799  0.00  0.00           B
ATOM    285  Ne      X   1     -79.947-138.525 -37.283  0.00  0.00          NE
ATOM    286  B       X   1     -77.292-138.409 -34.552  0.00  0.00           B
ATOM    287  B       X   1     -75.925-139.687 -39.838  0.00  0.00           B
ATOM    288  B       X   1     -75.883-138.743 -36.565  0.00  0.00           B
ATOM    289  Ne      X   1     -79.882-140.384 -32.142  0.00  0.00          NE
ATOM    290  B       X   1     -73.531-139.509 -35.992  0.00  0.00           B
ATOM    291  B       X   1     -69.205-138.738 -33.373  0.00  0.00           B
ATOM    292  B       X   1     -72.453-141.002 -34.187  0.00  0.00           B
ATOM    293  Ne      X   1     -74.560-138.772 -39.852  0.00  0.00          NE
ATOM    294  B       X   1     -71.306-140.372 -38.976  0.00  0.00           B
ATOM    295  B       X   1     -74.240-138.369 -38.323  0.00  0.00           B
ATOM    296  B       X   1     -71.414-138.711 -34.853  0.00  0.00           B
ATOM    297  B       X   1     -69.122-140.183 -37.769  0.00  0.00           B
ATOM    298  Ne      X   1     -70.475-140.917 -37.737  0.00  0.00          NE
ATOM    299  Ne      X   1     -70.537-138.056 -33.672  0.00  0.00          NE
ATOM    300  B       X   1     -71.557-138.198 -32.506  0.00  0.00           B
ATOM    301  B       X   1     -71.457-142.904 -32.686  0.00  0.00           B
ATOM    302  Ne      X   1     -74.346-138.433 -36.778  0.00  0.00          NE
ATOM    303  Ne      X   1     -72.223-140.004 -35.322  0.00  0.00          NE
ATOM    304  B       X   1     -71.283-140.595 -36.411  0.00  0.00           B
ATOM    305  B       X   1     -78.969-140.810 -28.520  0.00  0.00           B
ATOM    306  B       X   1     -78.564-140.741 -26.099  0.00  0.00           B
ATOM    307  Ne      X   1     -79.409-139.443 -29.204  0.00  0.00          NE
ATOM    308  Ne      X   1     -77.163-140.013 -25.913  0.00  0.00          NE
ATOM    309  B       X   1     -76.671-139.206 -27.225  0.00  0.00           B
ATOM    310  B       X   1     -79.786-139.755 -30.699  0.00  0.00           B
ATOM    311  B       X   1     -78.192-138.414 -29.011  0.00  0.00           B
ATOM    312  B       X   1     -77.339-138.910 -24.809  0.00  0.00           B
ATOM    313  Ne      X   1     -76.713-138.235 -28.493  0.00  0.00          NE
ATOM    314  B       X   1     -76.097-141.205 -25.720  0.00  0.00           B
ATOM    315  B       X   1     -75.796-138.711 -29.689  0.00  0.00           B
ATOM    316  B       X   1     -75.385-140.608 -31.461  0.00  0.00           B
ATOM    317  Ne      X   1     -75.499-139.038 -31.238  0.00  0.00          NE
ATOM    318  B       X   1     -76.758-138.521 -32.096  0.00  0.00           B
ATOM    319  B       X   1     -68.969-143.625 -31.884  0.00  0.00           B
ATOM    320  Ne      X   1     -74.408-143.227 -29.104  0.00  0.00          NE
ATOM    321  Ne      X   1     -70.484-143.868 -31.814  0.00  0.00          NE
ATOM    322  B       X   1     -74.005-138.566 -31.578  0.00  0.00           B
ATOM    323  Ne      X   1     -72.510-138.205 -31.266  0.00  0.00          NE
ATOM    324  B       X   1     -69.404-144.210 -25.539  0.00  0.00           B
ATOM    325  B       X   1     -72.531-138.749 -25.205  0.00  0.00           B
ATOM    326  B       X   1     -73.742-140.671 -26.435  0.00  0.00           B
ATOM    327  B       X   1     -71.832-139.039 -30.118  0.00  0.00           B
ATOM    328  B       X   1     -70.875-143.460 -27.685  0.00  0.00           B
ATOM    329  Ne      X   1     -71.365-142.798 -29.099  0.00  0.00          NE
ATOM    330  B       X   1     -72.908-142.848 -29.161  0.00  0.00           B
ATOM    331  B       X   1     -71.892-139.560 -27.641  0.00  0.00           B
ATOM    332  Ne      X   1     -72.410-139.919 -26.291  0.00  0.00          NE
ATOM    333  B       X   1     -70.869-143.581 -30.318  0.00  0.00           B
ATOM    334  Ne      X   1     -71.015-139.721 -29.026  0.00  0.00          NE
ATOM    335  B       X   1     -70.976-141.303 -29.349  0.00  0.00           B
ATOM    336  B       X   1     -74.207-142.934 -25.479  0.00  0.00           B
ATOM    337  B       X   1     -71.317-140.936 -25.636  0.00  0.00           B
ATOM    338  B       X   1     -69.554-139.231 -28.728  0.00  0.00           B
ATOM    339  Ne      X   1     -73.408-143.745 -24.446  0.00  0.00          NE
ATOM    340  Ne      X   1     -71.074-141.836 -24.364  0.00  0.00          NE
ATOM    341  B       X   1     -71.959-143.128 -24.538  0.00  0.00           B
ATOM    342  Ne      X   1     -77.928-137.921 -23.680  0.00  0.00          NE
ATOM    343  B       X   1     -80.080-139.239 -20.514  0.00  0.00           B
ATOM    344  B       X   1     -76.789-142.904 -17.038  0.00  0.00           B
ATOM    345  Ne      X   1     -78.782-138.393 -20.823  0.00  0.00          NE
ATOM    346  B       X   1     -77.641-138.991 -19.917  0.00  0.00           B
ATOM    347  B       X   1     -79.041-142.579 -18.241  0.00  0.00           B
ATOM    348  Ne      X   1     -77.936-141.846 -17.317  0.00  0.00          NE
ATOM    349  B       X   1     -77.372-140.507 -17.874  0.00  0.00           B
ATOM    350  B       X   1     -76.641-143.295 -22.830  0.00  0.00           B
ATOM    351  Ne      X   1     -76.560-139.520 -18.847  0.00  0.00          NE
ATOM    352  B       X   1     -78.486-138.683 -22.396  0.00  0.00           B
ATOM    353  B       X   1     -75.976-138.115 -18.371  0.00  0.00           B
ATOM    354  Ne      X   1     -75.243-143.597 -21.931  0.00  0.00          NE
ATOM    355  Ne      X   1     -75.743-143.945 -16.368  0.00  0.00          NE
ATOM    356  B       X   1     -75.398-140.433 -19.475  0.00  0.00           B
ATOM    357  B       X   1     -74.931-142.612 -20.830  0.00  0.00           B
ATOM    358  Ne      X   1     -74.251-141.480 -19.980  0.00  0.00          NE
ATOM    359  B       X   1     -74.102-143.638 -23.027  0.00  0.00           B
ATOM    360  B       X   1     -73.189-140.813 -20.901  0.00  0.00           B
ATOM    361  B       X   1     -69.599-142.232 -24.039  0.00  0.00           B
ATOM    362  B       X   1     -69.792-141.242 -16.307  0.00  0.00           B
ATOM    363  B       X   1     -74.289-143.761 -16.946  0.00  0.00           B
ATOM    364  B       X   1     -71.298-144.415 -19.889  0.00  0.00           B
ATOM    365  Ne      X   1     -73.407-142.477 -17.157  0.00  0.00          NE
ATOM    366  B       X   1     -74.166-141.294 -16.418  0.00  0.00           B
ATOM    367  B       X   1     -71.024-142.089 -21.036  0.00  0.00           B
ATOM    368  B       X   1     -71.998-142.562 -16.464  0.00  0.00           B
ATOM    369  B       X   1     -72.948-139.086 -17.043  0.00  0.00           B
ATOM    370  B       X   1     -70.217-142.338 -18.615  0.00  0.00           B
ATOM    371  B       X   1     -71.843-141.172 -23.143  0.00  0.00           B
ATOM    372  B       X   1     -73.542-142.068 -18.703  0.00  0.00           B
ATOM    373  B       X   1     -70.724-139.726 -18.032  0.00  0.00           B
ATOM    374  Ne      X   1     -70.975-137.871 -21.749  0.00  0.00          NE
ATOM    375  Ne      X   1     -70.411-143.078 -20.014  0.00  0.00          NE
ATOM    376  B       X   1     -71.103-139.404 -21.478  0.00  0.00           B
ATOM    377  Ne      X   1     -69.796-140.968 -17.928  0.00  0.00          NE
ATOM    378  Ne      X   1     -71.815-140.823 -21.628  0.00  0.00          NE
ATOM    379  Ne      X   1     -71.541-138.523 -17.391  0.00  0.00          NE
ATOM    380  B       X   1     -69.047-143.567 -20.554  0.00  0.00           B
ATOM    381  B       X   1     -72.024-147.025 -14.277  0.00  0.00           B
ATOM    382  B       X   1     -70.423-145.676 -12.737  0.00  0.00           B
ATOM    383  Ne      X   1     -79.484-140.766 -14.749  0.00  0.00          NE
ATOM    384  B       X   1     -78.210-143.851 -10.742  0.00  0.00           B
ATOM    385  B       X   1     -77.456-144.331 -13.113  0.00  0.00           B
ATOM    386  Ne      X   1     -78.649-144.470 -12.105  0.00  0.00          NE
ATOM    387  Ne      X   1     -77.903-140.461  -9.809  0.00  0.00          NE
ATOM    388  B       X   1     -78.301-140.490 -13.674  0.00  0.00           B
ATOM    389  B       X   1     -79.888-143.656 -12.714  0.00  0.00           B
ATOM    390  B       X   1     -77.556-140.637 -11.253  0.00  0.00           B
ATOM    391  B       X   1     -79.229-139.582  -9.719  0.00  0.00           B
ATOM    392  Ne      X   1     -77.047-140.681 -12.685  0.00  0.00          NE
ATOM    393  B       X   1     -76.787-139.607  -9.023  0.00  0.00           B
ATOM    394  B       X   1     -76.413-142.049 -13.035  0.00  0.00           B
ATOM    395  Ne      X   1     -76.113-143.559 -13.344  0.00  0.00          NE
ATOM    396  B       X   1     -76.055-143.728  -9.272  0.00  0.00           B
ATOM    397  B       X   1     -76.081-139.571 -12.968  0.00  0.00           B
ATOM    398  B       X   1     -75.785-143.654 -14.889  0.00  0.00           B
ATOM    399  Ne      X   1     -75.400-138.452 -13.958  0.00  0.00          NE
ATOM    400  B       X   1     -74.971-144.145 -12.502  0.00  0.00           B
ATOM    401  Ne      X   1     -80.224-138.420 -10.226  0.00  0.00          NE
ATOM    402  B       X   1     -78.879-141.538 -15.968  0.00  0.00           B
ATOM    403  B       X   1     -74.696-139.012 -15.205  0.00  0.00           B
ATOM    404  B       X   1     -80.235-139.501 -15.348  0.00  0.00           B
ATOM    405  Ne      X   1     -74.620-144.284  -8.899  0.00  0.00          NE
ATOM    406  B       X   1     -70.033-143.356 -11.855  0.00  0.00           B
ATOM    407  B       X   1     -69.888-139.265 -11.032  0.00  0.00           B
ATOM    408  Ne      X   1     -73.577-144.372 -11.774  0.00  0.00          NE
ATOM    409  B       X   1     -72.275-139.360  -9.871  0.00  0.00           B
ATOM    410  B       X   1     -72.619-143.230 -12.383  0.00  0.00           B
ATOM    411  B       X   1     -73.834-144.238 -10.263  0.00  0.00           B
ATOM    412  B       X   1     -71.386-141.188 -11.482  0.00  0.00           B
ATOM    413  Ne      X   1     -71.320-142.371 -12.498  0.00  0.00          NE
ATOM    414  B       X   1     -70.811-142.160 -14.003  0.00  0.00           B
ATOM    415  Ne      X   1     -71.006-140.148 -10.422  0.00  0.00          NE
ATOM    416  B       X   1     -70.497-140.886  -9.032  0.00  0.00           B
ATOM    417  B       X   1     -72.532-140.203 -14.717  0.00  0.00           B
ATOM    418  B       X   1     -74.440-138.672  -8.491  0.00  0.00           B
ATOM    419  Ne      X   1     -70.651-142.434 -15.650  0.00  0.00          NE
ATOM    420  Ne      X   1     -73.211-138.139  -9.291  0.00  0.00          NE
ATOM    421  B       X   1     -69.739-138.257 -13.470  0.00  0.00           B
ATOM    422  Ne      X   1     -73.615-139.906 -15.804  0.00  0.00          NE
ATOM    423  B       X   1     -69.634-143.632 -15.571  0.00  0.00           B
ATOM    424  Ne      X   1     -69.268-144.654 -12.302  0.00  0.00          NE
ATOM    425  Ne      X   1     -68.887-138.593 -12.174  0.00  0.00          NE
ATOM    426  B       X   1     -70.853-138.038 -16.046  0.00  0.00           B
ATOM    427  B       X   1     -69.389-146.055  -3.767  0.00  0.00           B
ATOM    428  B       X   1     -77.857-137.940  -4.703  0.00  0.00           B
ATOM    429  B       X   1     -78.677-137.803  -7.004  0.00  0.00           B
ATOM    430  Ne      X   1     -75.627-139.559  -7.920  0.00  0.00          NE
ATOM    431  B       X   1     -74.911-140.908  -7.724  0.00  0.00           B
ATOM    432  Ne      X   1     -77.434-140.289  -0.500  0.00  0.00          NE
ATOM    433  B       X   1     -78.235-139.181  -1.284  0.00  0.00           B
ATOM    434  B       X   1     -77.344-141.695  -4.173  0.00  0.00           B
ATOM    435  Ne      X   1     -77.867-138.802  -5.984  0.00  0.00          NE
ATOM    436  B       X   1     -78.644-140.185  -5.702  0.00  0.00           B
ATOM    437  B       X   1     -79.909-142.104  -4.193  0.00  0.00           B
ATOM    438  B       X   1     -77.064-141.416  -1.520  0.00  0.00           B
ATOM    439  Ne      X   1     -76.333-141.842  -2.952  0.00  0.00          NE
ATOM    440  B       X   1     -76.458-139.091  -6.670  0.00  0.00           B
ATOM    441  Ne      X   1     -79.427-138.139  -1.498  0.00  0.00          NE
ATOM    442  B       X   1     -75.875-143.346  -2.990  0.00  0.00           B
ATOM    443  B       X   1     -75.018-141.034  -3.313  0.00  0.00           B
ATOM    444  Ne      X   1     -74.860-144.484  -2.962  0.00  0.00          NE
ATOM    445  B       X   1     -76.930-144.281  -0.132  0.00  0.00           B
ATOM    446  B       X   1     -71.410-138.172  -5.135  0.00  0.00           B
ATOM    447  B       X   1     -73.992-143.241  -7.863  0.00  0.00           B
ATOM    448  B       X   1     -71.036-142.916  -1.813  0.00  0.00           B
ATOM    449  Ne      X   1     -72.818-138.190  -4.521  0.00  0.00          NE
ATOM    450  B       X   1     -72.712-137.995  -2.924  0.00  0.00           B
ATOM    451  B       X   1     -72.456-141.757  -3.698  0.00  0.00           B
ATOM    452  Ne      X   1     -70.862-140.983  -7.492  0.00  0.00          NE
ATOM    453  B       X   1     -74.067-141.933  -5.573  0.00  0.00           B
ATOM    454  Ne      X   1     -73.751-141.109  -4.297  0.00  0.00          NE
ATOM    455  B       X   1     -71.213-144.007  -4.036  0.00  0.00           B
ATOM    456  Ne      X   1     -73.864-141.884  -7.086  0.00  0.00          NE
ATOM    457  B       X   1     -72.438-141.184  -7.321  0.00  0.00           B
ATOM    458  B       X   1     -70.304-139.663  -6.879  0.00  0.00           B
ATOM    459  B       X   1     -71.885-139.096  -0.831  0.00  0.00           B
ATOM    460  B       X   1     -73.464-139.601  -4.774  0.00  0.00           B
ATOM    461  B       X   1     -70.250-142.106  -6.652  0.00  0.00           B
ATOM    462  B       X   1     -73.383-143.880  -2.893  0.00  0.00           B
ATOM    463  B       X   1     -69.184-144.139  -5.465  0.00  0.00           B
ATOM    464  Ne      X   1     -71.993-143.072  -3.049  0.00  0.00          NE
ATOM    465  Ne      X   1     -70.067-138.325  -6.002  0.00  0.00          NE
ATOM    466  Ne      X   1     -68.957-142.669  -5.921  0.00  0.00          NE
ATOM    467  B       X   1     -77.653-133.508 -62.125  0.00  0.00           B
ATOM    468  B       X   1     -78.464-135.735 -63.163  0.00  0.00           B
ATOM    469  Ne      X   1     -77.292-134.733 -62.999  0.00  0.00          NE
ATOM    470  B       X   1     -79.459-132.775 -60.330  0.00  0.00           B
ATOM    471  Ne      X   1     -77.963-132.646 -60.807  0.00  0.00          NE
ATOM    472  B       X   1     -77.761-131.111 -60.863  0.00  0.00           B
ATOM    473  B       X   1     -77.056-133.202 -59.641  0.00  0.00           B
ATOM    474  B       X   1     -77.196-133.932 -57.186  0.00  0.00           B
ATOM    475  Ne      X   1     -76.293-133.328 -58.326  0.00  0.00          NE
ATOM    476  B       X   1     -75.964-135.518 -62.287  0.00  0.00           B
ATOM    477  B       X   1     -76.047-131.798 -57.802  0.00  0.00           B
ATOM    478  Ne      X   1     -80.300-132.069 -56.351  0.00  0.00          NE
ATOM    479  B       X   1     -80.009-130.505 -56.269  0.00  0.00           B
ATOM    480  B       X   1     -79.712-130.659 -63.900  0.00  0.00           B
ATOM    481  B       X   1     -74.882-134.033 -58.430  0.00  0.00           B
ATOM    482  B       X   1     -73.371-131.551 -64.136  0.00  0.00           B
ATOM    483  B       X   1     -73.384-135.777 -62.602  0.00  0.00           B
ATOM    484  B       X   1     -72.335-133.376 -58.661  0.00  0.00           B
ATOM    485  Ne      X   1     -73.328-134.523 -58.048  0.00  0.00          NE
ATOM    486  B       X   1     -72.972-135.942 -58.628  0.00  0.00           B
ATOM    487  B       X   1     -72.234-131.029 -57.861  0.00  0.00           B
ATOM    488  Ne      X   1     -71.476-132.108 -58.754  0.00  0.00          NE
ATOM    489  B       X   1     -69.996-132.099 -58.186  0.00  0.00           B
ATOM    490  B       X   1     -70.065-136.842 -62.246  0.00  0.00           B
ATOM    491  Ne      X   1     -73.087-137.239 -59.552  0.00  0.00          NE
ATOM    492  Ne      X   1     -70.264-133.429 -63.776  0.00  0.00          NE
ATOM    493  B       X   1     -73.122-134.664 -56.491  0.00  0.00           B
ATOM    494  B       X   1     -69.256-134.493 -63.228  0.00  0.00           B
ATOM    495  Ne      X   1     -72.872-135.284 -64.017  0.00  0.00          NE
ATOM    496  B       X   1     -71.552-134.390 -64.078  0.00  0.00           B
ATOM    497  Ne      X   1     -77.706-129.552 -61.031  0.00  0.00          NE
ATOM    498  B       X   1     -78.453-129.113 -62.344  0.00  0.00           B
ATOM    499  Ne      X   1     -78.505-127.768 -58.594  0.00  0.00          NE
ATOM    500  B       X   1     -78.457-128.834 -59.811  0.00  0.00           B
ATOM    501  B       X   1     -78.806-128.447 -57.238  0.00  0.00           B
ATOM    502  Ne      X   1     -73.305-129.995 -64.058  0.00  0.00          NE
ATOM    503  B       X   1     -76.195-137.481 -50.246  0.00  0.00           B
ATOM    504  B       X   1     -79.306-133.026 -48.894  0.00  0.00           B
ATOM    505  B       X   1     -78.770-134.939 -50.472  0.00  0.00           B
ATOM    506  B       X   1     -77.108-133.091 -50.045  0.00  0.00           B
ATOM    507  Ne      X   1     -78.205-134.043 -49.351  0.00  0.00          NE
ATOM    508  B       X   1     -76.657-133.436 -54.791  0.00  0.00           B
ATOM    509  B       X   1     -75.818-133.669 -52.321  0.00  0.00           B
ATOM    510  Ne      X   1     -75.423-133.386 -53.822  0.00  0.00          NE
ATOM    511  Ne      X   1     -74.912-137.259 -49.397  0.00  0.00          NE
ATOM    512  B       X   1     -74.923-131.916 -50.752  0.00  0.00           B
ATOM    513  B       X   1     -77.149-137.507 -54.415  0.00  0.00           B
ATOM    514  B       X   1     -79.566-130.444 -48.246  0.00  0.00           B
ATOM    515  B       X   1     -75.337-136.232 -48.207  0.00  0.00           B
ATOM    516  B       X   1     -74.325-134.485 -54.349  0.00  0.00           B
ATOM    517  B       X   1     -71.700-137.365 -51.502  0.00  0.00           B
ATOM    518  Ne      X   1     -70.358-134.873 -48.698  0.00  0.00          NE
ATOM    519  B       X   1     -73.793-136.605 -50.254  0.00  0.00           B
ATOM    520  B       X   1     -69.993-133.768 -52.403  0.00  0.00           B
ATOM    521  B       X   1     -71.786-134.823 -54.180  0.00  0.00           B
ATOM    522  Ne      X   1     -72.310-136.204 -50.690  0.00  0.00          NE
ATOM    523  B       X   1     -72.192-134.894 -51.624  0.00  0.00           B
ATOM    524  B       X   1     -71.458-135.729 -49.467  0.00  0.00           B
ATOM    525  Ne      X   1     -73.067-135.211 -55.009  0.00  0.00          NE
ATOM    526  Ne      X   1     -71.576-133.994 -52.635  0.00  0.00          NE
ATOM    527  B       X   1     -72.621-131.624 -49.691  0.00  0.00           B
ATOM    528  Ne      X   1     -74.142-131.399 -49.543  0.00  0.00          NE
ATOM    529  B       X   1     -73.323-136.752 -54.995  0.00  0.00           B
ATOM    530  B       X   1     -70.810-133.322 -48.774  0.00  0.00           B
ATOM    531  B       X   1     -68.933-135.179 -49.208  0.00  0.00           B
ATOM    532  Ne      X   1     -79.323-132.622 -45.051  0.00  0.00          NE
ATOM    533  B       X   1     -79.733-132.328 -46.516  0.00  0.00           B
ATOM    534  B       X   1     -78.822-134.113 -44.780  0.00  0.00           B
ATOM    535  Ne      X   1     -79.111-135.295 -43.741  0.00  0.00          NE
ATOM    536  B       X   1     -78.343-136.567 -44.211  0.00  0.00           B
ATOM    537  B       X   1     -78.186-131.516 -44.739  0.00  0.00           B
ATOM    538  Ne      X   1     -76.767-130.818 -44.903  0.00  0.00          NE
ATOM    539  B       X   1     -76.782-136.281 -46.185  0.00  0.00           B
ATOM    540  B       X   1     -78.560-134.747 -42.424  0.00  0.00           B
ATOM    541  Ne      X   1     -78.237-134.988 -40.906  0.00  0.00          NE
ATOM    542  B       X   1     -76.756-135.574 -40.747  0.00  0.00           B
ATOM    543  Ne      X   1     -77.370-137.346 -45.208  0.00  0.00          NE
ATOM    544  B       X   1     -80.010-131.631 -40.502  0.00  0.00           B
ATOM    545  Ne      X   1     -76.248-135.351 -47.290  0.00  0.00          NE
ATOM    546  B       X   1     -75.950-131.823 -45.871  0.00  0.00           B
ATOM    547  B       X   1     -76.039-130.521 -43.612  0.00  0.00           B
ATOM    548  B       X   1     -75.335-134.110 -46.698  0.00  0.00           B
ATOM    549  Ne      X   1     -75.193-135.860 -40.768  0.00  0.00          NE
ATOM    550  B       X   1     -74.783-137.408 -40.706  0.00  0.00           B
ATOM    551  Ne      X   1     -74.938-132.622 -46.661  0.00  0.00          NE
ATOM    552  B       X   1     -79.259-136.176 -40.508  0.00  0.00           B
ATOM    553  Ne      X   1     -80.055-131.954 -47.953  0.00  0.00          NE
ATOM    554  B       X   1     -77.643-130.809 -40.262  0.00  0.00           B
ATOM    555  Ne      X   1     -80.156-137.590 -40.291  0.00  0.00          NE
ATOM    556  B       X   1     -77.497-134.751 -48.158  0.00  0.00           B
ATOM    557  B       X   1     -74.668-132.102 -48.171  0.00  0.00           B
ATOM    558  B       X   1     -71.753-131.801 -41.593  0.00  0.00           B
ATOM    559  B       X   1     -72.797-135.769 -43.641  0.00  0.00           B
ATOM    560  B       X   1     -73.493-132.376 -45.960  0.00  0.00           B
ATOM    561  B       X   1     -73.319-133.257 -43.573  0.00  0.00           B
ATOM    562  B       X   1     -71.188-136.761 -45.325  0.00  0.00           B
ATOM    563  Ne      X   1     -70.969-133.146 -41.516  0.00  0.00          NE
ATOM    564  Ne      X   1     -72.588-132.299 -44.655  0.00  0.00          NE
ATOM    565  Ne      X   1     -73.256-134.611 -42.726  0.00  0.00          NE
ATOM    566  Ne      X   1     -69.957-135.990 -45.871  0.00  0.00          NE
ATOM    567  B       X   1     -71.099-132.730 -44.920  0.00  0.00           B
ATOM    568  B       X   1     -74.477-135.043 -41.855  0.00  0.00           B
ATOM    569  Ne      X   1     -69.668-133.289 -44.493  0.00  0.00          NE
ATOM    570  B       X   1     -70.368-135.273 -47.165  0.00  0.00           B
ATOM    571  B       X   1     -69.986-133.215 -42.852  0.00  0.00           B
ATOM    572  B       X   1     -72.074-134.321 -41.755  0.00  0.00           B
ATOM    573  Ne      X   1     -72.404-130.548 -42.179  0.00  0.00          NE
ATOM    574  Ne      X   1     -72.197-137.120 -44.173  0.00  0.00          NE
ATOM    575  B       X   1     -72.346-130.863 -43.887  0.00  0.00           B
ATOM    576  B       X   1     -69.526-134.773 -44.851  0.00  0.00           B
ATOM    577  B       X   1     -73.927-130.406 -42.049  0.00  0.00           B
ATOM    578  B       X   1     -71.431-130.673 -47.777  0.00  0.00           B
ATOM    579  B       X   1     -70.160-133.401 -40.252  0.00  0.00           B
ATOM    580  B       X   1     -76.713-129.453 -45.790  0.00  0.00           B
ATOM    581  B       X   1     -79.173-128.120 -44.147  0.00  0.00           B
ATOM    582  Ne      X   1     -79.199-127.062 -45.396  0.00  0.00          NE
ATOM    583  B       X   1     -77.854-127.180 -46.143  0.00  0.00           B
ATOM    584  B       X   1     -79.706-127.544 -41.653  0.00  0.00           B
ATOM    585  Ne      X   1     -76.406-127.957 -46.310  0.00  0.00          NE
ATOM    586  B       X   1     -76.060-129.179 -41.402  0.00  0.00           B
ATOM    587  B       X   1     -75.683-128.066 -47.765  0.00  0.00           B
ATOM    588  B       X   1     -75.404-127.315 -45.352  0.00  0.00           B
ATOM    589  Ne      X   1     -75.185-129.595 -42.549  0.00  0.00          NE
ATOM    590  Ne      X   1     -80.105-128.432 -42.894  0.00  0.00          NE
ATOM    591  B       X   1     -80.266-129.883 -42.356  0.00  0.00           B
ATOM    592  B       X   1     -74.521-128.302 -43.274  0.00  0.00           B
ATOM    593  B       X   1     -69.480-129.685 -40.654  0.00  0.00           B
ATOM    594  B       X   1     -71.743-129.346 -41.567  0.00  0.00           B
ATOM    595  Ne      X   1     -70.836-128.989 -40.318  0.00  0.00          NE
ATOM    596  B       X   1     -78.219-133.552 -40.142  0.00  0.00           B
ATOM    597  B       X   1     -80.302-135.477 -34.502  0.00  0.00           B
ATOM    598  Ne      X   1     -78.892-131.128 -32.189  0.00  0.00          NE
ATOM    599  Ne      X   1     -78.645-131.985 -39.777  0.00  0.00          NE
ATOM    600  B       X   1     -76.202-135.168 -32.411  0.00  0.00           B
ATOM    601  B       X   1     -78.746-136.884 -33.091  0.00  0.00           B
ATOM    602  B       X   1     -77.123-135.110 -34.846  0.00  0.00           B
ATOM    603  B       X   1     -78.896-135.229 -36.704  0.00  0.00           B
ATOM    604  Ne      X   1     -77.775-131.566 -36.786  0.00  0.00          NE
ATOM    605  B       X   1     -76.441-134.882 -37.384  0.00  0.00           B
ATOM    606  Ne      X   1     -77.562-134.601 -36.290  0.00  0.00          NE
ATOM    607  B       X   1     -77.738-133.025 -36.203  0.00  0.00           B
ATOM    608  B       X   1     -79.620-130.993 -33.631  0.00  0.00           B
ATOM    609  B       X   1     -78.484-131.770 -38.256  0.00  0.00           B
ATOM    610  Ne      X   1     -79.947-135.862 -33.000  0.00  0.00          NE
ATOM    611  B       X   1     -78.756-130.666 -35.964  0.00  0.00           B
ATOM    612  B       X   1     -77.314-131.321 -32.634  0.00  0.00           B
ATOM    613  B       X   1     -76.290-131.034 -36.998  0.00  0.00           B
ATOM    614  Ne      X   1     -79.941-130.303 -35.053  0.00  0.00          NE
ATOM    615  Ne      X   1     -76.029-132.100 -32.686  0.00  0.00          NE
ATOM    616  Ne      X   1     -76.030-134.739 -33.874  0.00  0.00          NE
ATOM    617  B       X   1     -76.030-133.168 -33.865  0.00  0.00           B
ATOM    618  Ne      X   1     -75.018-134.751 -37.928  0.00  0.00          NE
ATOM    619  B       X   1     -74.745-135.201 -39.361  0.00  0.00           B
ATOM    620  B       X   1     -74.672-131.277 -32.772  0.00  0.00           B
ATOM    621  Ne      X   1     -80.254-135.671 -36.139  0.00  0.00          NE
ATOM    622  Ne      X   1     -68.923-134.212 -39.630  0.00  0.00          NE
ATOM    623  B       X   1     -74.582-135.164 -34.506  0.00  0.00           B
ATOM    624  B       X   1     -69.122-135.736 -39.832  0.00  0.00           B
ATOM    625  B       X   1     -73.985-136.924 -36.227  0.00  0.00           B
ATOM    626  B       X   1     -69.937-132.130 -36.404  0.00  0.00           B
ATOM    627  Ne      X   1     -70.112-130.632 -35.912  0.00  0.00          NE
ATOM    628  B       X   1     -70.512-134.114 -33.426  0.00  0.00           B
ATOM    629  B       X   1     -73.896-134.577 -36.904  0.00  0.00           B
ATOM    630  Ne      X   1     -70.635-135.121 -34.633  0.00  0.00          NE
ATOM    631  B       X   1     -72.125-135.267 -35.163  0.00  0.00           B
ATOM    632  Ne      X   1     -73.558-135.540 -35.681  0.00  0.00          NE
ATOM    633  B       X   1     -70.333-136.565 -34.081  0.00  0.00           B
ATOM    634  B       X   1     -69.689-134.547 -35.783  0.00  0.00           B
ATOM    635  Ne      X   1     -70.640-130.667 -32.827  0.00  0.00          NE
ATOM    636  B       X   1     -70.209-130.727 -34.332  0.00  0.00           B
ATOM    637  B       X   1     -72.206-130.380 -32.661  0.00  0.00           B
ATOM    638  Ne      X   1     -69.010-133.362 -36.605  0.00  0.00          NE
ATOM    639  B       X   1     -77.861-128.120 -40.053  0.00  0.00           B
ATOM    640  Ne      X   1     -76.893-129.372 -40.111  0.00  0.00          NE
ATOM    641  B       X   1     -80.255-128.822 -34.920  0.00  0.00           B
ATOM    642  B       X   1     -79.994-127.043 -39.148  0.00  0.00           B
ATOM    643  B       X   1     -78.055-124.260 -37.107  0.00  0.00           B
ATOM    644  B       X   1     -79.287-125.003 -33.326  0.00  0.00           B
ATOM    645  B       X   1     -76.039-129.393 -38.797  0.00  0.00           B
ATOM    646  B       X   1     -75.626-128.724 -36.251  0.00  0.00           B
ATOM    647  B       X   1     -75.590-128.174 -33.721  0.00  0.00           B
ATOM    648  Ne      X   1     -75.357-129.796 -37.433  0.00  0.00          NE
ATOM    649  B       X   1     -75.496-124.144 -36.840  0.00  0.00           B
ATOM    650  Ne      X   1     -75.478-127.655 -35.189  0.00  0.00          NE
ATOM    651  B       X   1     -74.968-126.261 -35.382  0.00  0.00           B
ATOM    652  Ne      X   1     -75.487-128.183 -32.156  0.00  0.00          NE
ATOM    653  Ne      X   1     -71.894-126.118 -37.051  0.00  0.00          NE
ATOM    654  B       X   1     -70.411-127.452 -40.105  0.00  0.00           B
ATOM    655  B       X   1     -69.874-129.483 -32.158  0.00  0.00           B
ATOM    656  B       X   1     -73.158-125.180 -36.735  0.00  0.00           B
ATOM    657  Ne      X   1     -72.216-129.229 -37.591  0.00  0.00          NE
ATOM    658  B       X   1     -71.347-129.927 -36.520  0.00  0.00           B
ATOM    659  B       X   1     -73.522-122.632 -32.581  0.00  0.00           B
ATOM    660  B       X   1     -74.151-123.853 -34.759  0.00  0.00           B
ATOM    661  Ne      X   1     -69.379-125.920 -35.368  0.00  0.00          NE
ATOM    662  B       X   1     -70.833-125.977 -35.930  0.00  0.00           B
ATOM    663  B       X   1     -71.204-125.808 -38.389  0.00  0.00           B
ATOM    664  Ne      X   1     -74.464-124.797 -35.929  0.00  0.00          NE
ATOM    665  B       X   1     -69.163-126.097 -33.832  0.00  0.00           B
ATOM    666  B       X   1     -71.528-129.408 -38.987  0.00  0.00           B
ATOM    667  B       X   1     -73.763-129.848 -37.559  0.00  0.00           B
ATOM    668  B       X   1     -72.366-127.659 -37.226  0.00  0.00           B
ATOM    669  B       X   1     -78.157-134.908 -27.785  0.00  0.00           B
ATOM    670  Ne      X   1     -79.665-134.745 -28.006  0.00  0.00          NE
ATOM    671  Ne      X   1     -76.643-135.168 -28.191  0.00  0.00          NE
ATOM    672  B       X   1     -79.870-134.093 -29.509  0.00  0.00           B
ATOM    673  B       X   1     -76.454-136.716 -28.152  0.00  0.00           B
ATOM    674  B       X   1     -76.441-134.753 -29.691  0.00  0.00           B
ATOM    675  B       X   1     -79.431-132.230 -31.274  0.00  0.00           B
ATOM    676  B       X   1     -75.927-132.933 -31.364  0.00  0.00           B
ATOM    677  Ne      X   1     -75.671-134.465 -31.025  0.00  0.00          NE
ATOM    678  B       X   1     -75.684-134.184 -27.415  0.00  0.00           B
ATOM    679  B       X   1     -74.910-134.397 -25.036  0.00  0.00           B
ATOM    680  Ne      X   1     -80.124-133.591 -30.947  0.00  0.00          NE
ATOM    681  B       X   1     -79.203-137.432 -24.429  0.00  0.00           B
ATOM    682  B       X   1     -74.771-131.994 -26.265  0.00  0.00           B
ATOM    683  Ne      X   1     -74.690-133.554 -26.370  0.00  0.00          NE
ATOM    684  B       X   1     -79.640-134.723 -31.946  0.00  0.00           B
ATOM    685  B       X   1     -80.177-132.179 -24.653  0.00  0.00           B
ATOM    686  B       X   1     -80.312-133.831 -26.901  0.00  0.00           B
ATOM    687  B       X   1     -69.046-134.136 -31.380  0.00  0.00           B
ATOM    688  B       X   1     -73.192-133.807 -26.823  0.00  0.00           B
ATOM    689  Ne      X   1     -69.895-136.076 -26.513  0.00  0.00          NE
ATOM    690  Ne      X   1     -71.882-134.076 -27.868  0.00  0.00          NE
ATOM    691  B       X   1     -71.692-132.745 -28.705  0.00  0.00           B
ATOM    692  Ne      X   1     -72.697-135.139 -30.412  0.00  0.00          NE
ATOM    693  B       X   1     -72.565-135.080 -28.911  0.00  0.00           B
ATOM    694  Ne      X   1     -72.381-131.380 -29.254  0.00  0.00          NE
ATOM    695  B       X   1     -73.227-131.343 -30.581  0.00  0.00           B
ATOM    696  B       X   1     -74.155-134.722 -30.899  0.00  0.00           B
ATOM    697  B       X   1     -70.666-134.893 -27.256  0.00  0.00           B
ATOM    698  B       X   1     -71.069-136.855 -25.733  0.00  0.00           B
ATOM    699  B       X   1     -72.537-136.664 -30.834  0.00  0.00           B
ATOM    700  B       X   1     -73.432-131.043 -28.074  0.00  0.00           B
ATOM    701  B       X   1     -71.560-134.227 -31.075  0.00  0.00           B
ATOM    702  Ne      X   1     -72.077-137.369 -24.666  0.00  0.00          NE
ATOM    703  B       X   1     -73.222-136.328 -24.544  0.00  0.00           B
ATOM    704  Ne      X   1     -74.247-130.590 -26.832  0.00  0.00          NE
ATOM    705  B       X   1     -71.230-130.381 -29.440  0.00  0.00           B
ATOM    706  B       X   1     -69.114-137.112 -27.435  0.00  0.00           B
ATOM    707  Ne      X   1     -73.584-130.522 -31.895  0.00  0.00          NE
ATOM    708  Ne      X   1     -70.353-133.625 -31.940  0.00  0.00          NE
ATOM    709  B       X   1     -69.133-130.272 -27.928  0.00  0.00           B
ATOM    710  B       X   1     -70.415-132.025 -32.009  0.00  0.00           B
ATOM    711  B       X   1     -78.665-126.910 -31.688  0.00  0.00           B
ATOM    712  B       X   1     -76.767-128.601 -31.437  0.00  0.00           B
ATOM    713  Ne      X   1     -78.245-128.366 -30.976  0.00  0.00          NE
ATOM    714  B       X   1     -78.452-128.302 -29.481  0.00  0.00           B
ATOM    715  Ne      X   1     -79.051-128.711 -28.052  0.00  0.00          NE
ATOM    716  B       X   1     -77.953-129.062 -27.011  0.00  0.00           B
ATOM    717  Ne      X   1     -76.478-128.497 -26.571  0.00  0.00          NE
ATOM    718  B       X   1     -79.882-127.561 -27.540  0.00  0.00           B
ATOM    719  B       X   1     -78.094-124.902 -27.888  0.00  0.00           B
ATOM    720  Ne      X   1     -76.611-125.669 -28.069  0.00  0.00          NE
ATOM    721  B       X   1     -79.440-124.588 -30.842  0.00  0.00           B
ATOM    722  B       X   1     -76.509-127.067 -27.387  0.00  0.00           B
ATOM    723  B       X   1     -76.318-125.822 -29.648  0.00  0.00           B
ATOM    724  B       X   1     -76.106-128.161 -25.113  0.00  0.00           B
ATOM    725  B       X   1     -78.944-129.671 -31.606  0.00  0.00           B
ATOM    726  B       X   1     -75.598-124.579 -27.472  0.00  0.00           B
ATOM    727  Ne      X   1     -75.746-125.392 -31.040  0.00  0.00          NE
ATOM    728  B       X   1     -75.124-126.693 -31.712  0.00  0.00           B
ATOM    729  B       X   1     -75.428-129.597 -27.091  0.00  0.00           B
ATOM    730  Ne      X   1     -78.592-125.437 -31.981  0.00  0.00          NE
ATOM    731  B       X   1     -80.135-129.827 -28.317  0.00  0.00           B
ATOM    732  B       X   1     -76.972-124.980 -31.912  0.00  0.00           B
ATOM    733  B       X   1     -74.594-124.297 -30.991  0.00  0.00           B
ATOM    734  B       X   1     -70.849-129.778 -25.101  0.00  0.00           B
ATOM    735  B       X   1     -69.422-123.631 -30.627  0.00  0.00           B
ATOM    736  Ne      X   1     -73.536-123.080 -31.138  0.00  0.00          NE
ATOM    737  Ne      X   1     -70.758-123.282 -30.027  0.00  0.00          NE
ATOM    738  B       X   1     -73.159-129.600 -26.104  0.00  0.00           B
ATOM    739  B       X   1     -72.098-123.620 -30.825  0.00  0.00           B
ATOM    740  Ne      X   1     -70.228-129.423 -28.666  0.00  0.00          NE
ATOM    741  Ne      X   1     -71.770-128.871 -26.039  0.00  0.00          NE
ATOM    742  B       X   1     -71.185-128.836 -27.474  0.00  0.00           B
ATOM    743  Ne      X   1     -70.835-125.978 -25.322  0.00  0.00          NE
ATOM    744  B       X   1     -71.436-124.963 -26.329  0.00  0.00           B
ATOM    745  Ne      X   1     -71.686-123.732 -27.241  0.00  0.00          NE
ATOM    746  B       X   1     -71.549-127.382 -25.462  0.00  0.00           B
ATOM    747  B       X   1     -70.920-123.778 -28.560  0.00  0.00           B
ATOM    748  B       X   1     -73.269-123.561 -27.377  0.00  0.00           B
ATOM    749  B       X   1     -69.303-125.990 -25.538  0.00  0.00           B
ATOM    750  B       X   1     -69.523-128.520 -29.709  0.00  0.00           B
ATOM    751  B       X   1     -74.273-129.143 -31.643  0.00  0.00           B
ATOM    752  B       X   1     -80.168-134.930 -16.214  0.00  0.00           B
ATOM    753  B       X   1     -77.023-130.834 -16.314  0.00  0.00           B
ATOM    754  B       X   1     -76.911-133.272 -16.850  0.00  0.00           B
ATOM    755  B       X   1     -79.040-136.901 -20.513  0.00  0.00           B
ATOM    756  Ne      X   1     -79.981-131.679 -23.099  0.00  0.00          NE
ATOM    757  B       X   1     -78.949-134.312 -20.339  0.00  0.00           B
ATOM    758  B       X   1     -79.061-132.694 -22.247  0.00  0.00           B
ATOM    759  B       X   1     -77.344-132.208 -20.522  0.00  0.00           B
ATOM    760  B       X   1     -79.239-135.945 -18.249  0.00  0.00           B
ATOM    761  Ne      X   1     -79.581-135.617 -19.746  0.00  0.00          NE
ATOM    762  Ne      X   1     -78.030-133.391 -21.265  0.00  0.00          NE
ATOM    763  B       X   1     -77.035-134.366 -21.978  0.00  0.00           B
ATOM    764  B       X   1     -76.956-136.849 -23.000  0.00  0.00           B
ATOM    765  Ne      X   1     -79.594-136.269 -16.825  0.00  0.00          NE
ATOM    766  Ne      X   1     -76.726-130.845 -20.060  0.00  0.00          NE
ATOM    767  Ne      X   1     -76.271-135.675 -22.036  0.00  0.00          NE
ATOM    768  B       X   1     -76.151-136.187 -20.521  0.00  0.00           B
ATOM    769  B       X   1     -75.989-130.895 -18.623  0.00  0.00           B
ATOM    770  Ne      X   1     -75.877-134.485 -16.781  0.00  0.00          NE
ATOM    771  B       X   1     -75.972-135.530 -17.944  0.00  0.00           B
ATOM    772  Ne      X   1     -75.653-130.389 -17.149  0.00  0.00          NE
ATOM    773  B       X   1     -75.612-130.516 -21.152  0.00  0.00           B
ATOM    774  Ne      X   1     -75.624-136.686 -18.950  0.00  0.00          NE
ATOM    775  B       X   1     -74.856-135.569 -22.689  0.00  0.00           B
ATOM    776  B       X   1     -79.237-130.329 -23.123  0.00  0.00           B
ATOM    777  B       X   1     -79.195-132.552 -16.068  0.00  0.00           B
ATOM    778  B       X   1     -71.344-137.607 -23.297  0.00  0.00           B
ATOM    779  B       X   1     -71.501-131.887 -23.773  0.00  0.00           B
ATOM    780  Ne      X   1     -74.025-135.150 -23.921  0.00  0.00          NE
ATOM    781  B       X   1     -74.467-131.351 -16.565  0.00  0.00           B
ATOM    782  Ne      X   1     -70.607-130.566 -23.757  0.00  0.00          NE
ATOM    783  Ne      X   1     -73.395-132.637 -16.544  0.00  0.00          NE
ATOM    784  B       X   1     -71.702-137.313 -18.393  0.00  0.00           B
ATOM    785  B       X   1     -72.117-137.163 -20.904  0.00  0.00           B
ATOM    786  B       X   1     -69.688-132.498 -16.871  0.00  0.00           B
ATOM    787  B       X   1     -73.000-133.972 -23.520  0.00  0.00           B
ATOM    788  B       X   1     -69.741-134.829 -20.973  0.00  0.00           B
ATOM    789  B       X   1     -69.609-137.249 -21.491  0.00  0.00           B
ATOM    790  B       X   1     -70.445-132.912 -19.327  0.00  0.00           B
ATOM    791  B       X   1     -71.938-135.030 -19.685  0.00  0.00           B
ATOM    792  Ne      X   1     -72.528-136.537 -19.471  0.00  0.00          NE
ATOM    793  B       X   1     -71.742-133.204 -21.509  0.00  0.00           B
ATOM    794  B       X   1     -74.039-136.646 -19.212  0.00  0.00           B
ATOM    795  Ne      X   1     -72.505-132.727 -22.792  0.00  0.00          NE
ATOM    796  B       X   1     -73.655-131.660 -22.415  0.00  0.00           B
ATOM    797  Ne      X   1     -70.940-133.973 -20.356  0.00  0.00          NE
ATOM    798  Ne      X   1     -70.765-132.112 -18.006  0.00  0.00          NE
ATOM    799  B       X   1     -72.319-132.495 -17.671  0.00  0.00           B
ATOM    800  B       X   1     -70.605-130.581 -18.252  0.00  0.00           B
ATOM    801  B       X   1     -74.422-133.868 -16.692  0.00  0.00           B
ATOM    802  Ne      X   1     -74.339-130.278 -22.066  0.00  0.00          NE
ATOM    803  B       X   1     -69.171-131.042 -23.690  0.00  0.00           B
ATOM    804  B       X   1     -77.267-128.610 -22.956  0.00  0.00           B
ATOM    805  Ne      X   1     -75.884-128.216 -23.527  0.00  0.00          NE
ATOM    806  B       X   1     -74.836-129.374 -23.270  0.00  0.00           B
ATOM    807  B       X   1     -70.700-128.001 -17.740  0.00  0.00           B
ATOM    808  Ne      X   1     -72.657-124.173 -20.660  0.00  0.00          NE
ATOM    809  B       X   1     -69.355-126.207 -21.997  0.00  0.00           B
ATOM    810  B       X   1     -71.475-125.479 -17.217  0.00  0.00           B
ATOM    811  B       X   1     -72.709-122.768 -21.236  0.00  0.00           B
ATOM    812  B       X   1     -71.023-128.979 -20.084  0.00  0.00           B
ATOM    813  B       X   1     -73.203-129.405 -21.389  0.00  0.00           B
ATOM    814  B       X   1     -73.907-125.091 -21.222  0.00  0.00           B
ATOM    815  B       X   1     -71.020-129.767 -22.534  0.00  0.00           B
ATOM    816  B       X   1     -71.096-125.554 -23.775  0.00  0.00           B
ATOM    817  B       X   1     -73.226-127.450 -17.127  0.00  0.00           B
ATOM    818  B       X   1     -72.454-124.046 -19.141  0.00  0.00           B
ATOM    819  B       X   1     -71.621-127.375 -21.967  0.00  0.00           B
ATOM    820  Ne      X   1     -70.242-129.160 -18.737  0.00  0.00          NE
ATOM    821  B       X   1     -70.406-123.081 -17.796  0.00  0.00           B
ATOM    822  Ne      X   1     -71.735-128.866 -21.473  0.00  0.00          NE
ATOM    823  B       X   1     -71.385-124.923 -21.329  0.00  0.00           B
ATOM    824  Ne      X   1     -70.931-126.003 -22.301  0.00  0.00          NE
ATOM    825  Ne      X   1     -71.659-127.024 -16.874  0.00  0.00          NE
ATOM    826  Ne      X   1     -79.882-133.546 -11.278  0.00  0.00          NE
ATOM    827  Ne      X   1     -79.790-136.436 -12.570  0.00  0.00          NE
ATOM    828  Ne      X   1     -77.829-134.401  -9.127  0.00  0.00          NE
ATOM    829  B       X   1     -79.968-135.078 -11.753  0.00  0.00           B
ATOM    830  B       X   1     -77.466-132.507 -14.429  0.00  0.00           B
ATOM    831  Ne      X   1     -77.378-136.306 -14.776  0.00  0.00          NE
ATOM    832  B       X   1     -78.431-136.208 -13.520  0.00  0.00           B
ATOM    833  B       X   1     -76.371-133.510 -12.366  0.00  0.00           B
ATOM    834  B       X   1     -79.072-133.736  -9.822  0.00  0.00           B
ATOM    835  B       X   1     -78.212-135.884  -8.728  0.00  0.00           B
ATOM    836  B       X   1     -76.490-134.278  -9.977  0.00  0.00           B
ATOM    837  B       X   1     -76.304-135.194 -15.353  0.00  0.00           B
ATOM    838  Ne      X   1     -75.532-134.146 -11.261  0.00  0.00          NE
ATOM    839  B       X   1     -74.968-135.522 -11.701  0.00  0.00           B
ATOM    840  B       X   1     -78.292-136.645 -16.013  0.00  0.00           B
ATOM    841  B       X   1     -76.518-137.540 -14.431  0.00  0.00           B
ATOM    842  B       X   1     -80.144-137.363  -9.013  0.00  0.00           B
ATOM    843  B       X   1     -79.594-137.669 -11.495  0.00  0.00           B
ATOM    844  Ne      X   1     -77.670-132.198 -15.965  0.00  0.00          NE
ATOM    845  B       X   1     -73.539-137.325 -10.586  0.00  0.00           B
ATOM    846  B       X   1     -69.924-136.382  -9.439  0.00  0.00           B
ATOM    847  B       X   1     -73.175-133.397  -8.711  0.00  0.00           B
ATOM    848  B       X   1     -70.794-136.070 -14.209  0.00  0.00           B
ATOM    849  B       X   1     -74.235-133.198 -10.942  0.00  0.00           B
ATOM    850  B       X   1     -71.588-132.229 -10.238  0.00  0.00           B
ATOM    851  Ne      X   1     -71.295-135.327 -12.898  0.00  0.00          NE
ATOM    852  Ne      X   1     -70.168-131.472 -10.247  0.00  0.00          NE
ATOM    853  B       X   1     -71.616-133.783 -13.159  0.00  0.00           B
ATOM    854  B       X   1     -70.187-135.458 -11.755  0.00  0.00           B
ATOM    855  Ne      X   1     -73.971-136.705 -11.919  0.00  0.00          NE
ATOM    856  B       X   1     -72.621-135.997 -12.383  0.00  0.00           B
ATOM    857  B       X   1     -71.799-131.026 -13.385  0.00  0.00           B
ATOM    858  Ne      X   1     -71.491-132.457 -14.046  0.00  0.00          NE
ATOM    859  B       X   1     -72.522-132.622 -15.230  0.00  0.00           B
ATOM    860  B       X   1     -69.927-132.379 -14.394  0.00  0.00           B
ATOM    861  B       X   1     -72.170-137.300  -8.428  0.00  0.00           B
ATOM    862  B       X   1     -70.069-130.514  -8.983  0.00  0.00           B
ATOM    863  Ne      X   1     -70.157-137.391 -14.791  0.00  0.00          NE
ATOM    864  Ne      X   1     -70.796-136.415  -8.125  0.00  0.00          NE
ATOM    865  B       X   1     -74.380-137.646 -13.083  0.00  0.00           B
ATOM    866  Ne      X   1     -69.144-135.966 -10.720  0.00  0.00          NE
ATOM    867  B       X   1     -70.250-130.461 -11.436  0.00  0.00           B
ATOM    868  Ne      X   1     -68.888-132.240 -15.540  0.00  0.00          NE
ATOM    869  B       X   1     -76.483-122.781  -9.291  0.00  0.00           B
ATOM    870  Ne      X   1     -69.101-124.800 -13.602  0.00  0.00          NE
ATOM    871  Ne      X   1     -71.228-129.801 -12.488  0.00  0.00          NE
ATOM    872  B       X   1     -71.370-127.300 -15.352  0.00  0.00           B
ATOM    873  B       X   1     -70.413-123.959 -13.525  0.00  0.00           B
ATOM    874  B       X   1     -70.695-128.671 -13.287  0.00  0.00           B
ATOM    875  Ne      X   1     -70.270-127.645 -14.318  0.00  0.00          NE
ATOM    876  Ne      X   1     -71.492-123.662 -10.102  0.00  0.00          NE
ATOM    877  B       X   1     -71.913-123.307 -11.618  0.00  0.00           B
ATOM    878  B       X   1     -69.629-126.317 -13.722  0.00  0.00           B
ATOM    879  B       X   1     -71.209-128.234  -8.746  0.00  0.00           B
ATOM    880  B       X   1     -69.090-128.348 -15.171  0.00  0.00           B
ATOM    881  Ne      X   1     -71.483-122.871 -13.089  0.00  0.00          NE
ATOM    882  Ne      X   1     -69.966-129.142  -8.366  0.00  0.00          NE
ATOM    883  Ne      X   1     -79.291-136.686  -7.942  0.00  0.00          NE
ATOM    884  B       X   1     -80.145-135.710  -7.044  0.00  0.00           B
ATOM    885  B       X   1     -77.533-133.684  -7.744  0.00  0.00           B
ATOM    886  B       X   1     -78.895-137.005  -2.535  0.00  0.00           B
ATOM    887  B       X   1     -77.328-135.567  -4.134  0.00  0.00           B
ATOM    888  B       X   1     -77.096-133.132  -5.272  0.00  0.00           B
ATOM    889  Ne      X   1     -76.816-133.110  -1.245  0.00  0.00          NE
ATOM    890  B       X   1     -79.687-136.017  -4.684  0.00  0.00           B
ATOM    891  B       X   1     -76.713-133.605  -2.730  0.00  0.00           B
ATOM    892  Ne      X   1     -76.518-134.148  -4.184  0.00  0.00          NE
ATOM    893  Ne      X   1     -78.433-136.633  -4.001  0.00  0.00          NE
ATOM    894  B       X   1     -79.817-137.426  -0.155  0.00  0.00           B
ATOM    895  B       X   1     -75.483-132.321  -0.958  0.00  0.00           B
ATOM    896  B       X   1     -75.138-134.658  -4.633  0.00  0.00           B
ATOM    897  B       X   1     -76.906-134.295  -0.192  0.00  0.00           B
ATOM    898  B       X   1     -71.306-134.931  -7.846  0.00  0.00           B
ATOM    899  B       X   1     -70.432-137.221  -1.973  0.00  0.00           B
ATOM    900  Ne      X   1     -72.458-134.011  -7.510  0.00  0.00          NE
ATOM    901  Ne      X   1     -69.509-133.566  -2.416  0.00  0.00          NE
ATOM    902  B       X   1     -73.678-136.946  -5.026  0.00  0.00           B
ATOM    903  B       X   1     -73.447-134.929  -6.545  0.00  0.00           B
ATOM    904  B       X   1     -70.888-133.352  -3.126  0.00  0.00           B
ATOM    905  B       X   1     -72.778-134.774  -4.016  0.00  0.00           B
ATOM    906  Ne      X   1     -73.790-135.415  -5.087  0.00  0.00          NE
ATOM    907  Ne      X   1     -72.460-133.343  -3.357  0.00  0.00          NE
ATOM    908  B       X   1     -73.203-132.929  -2.066  0.00  0.00           B
ATOM    909  B       X   1     -69.707-132.934  -0.924  0.00  0.00           B
ATOM    910  B       X   1     -70.074-137.011  -6.914  0.00  0.00           B
ATOM    911  B       X   1     -72.605-136.546  -0.697  0.00  0.00           B
ATOM    912  Ne      X   1     -73.984-132.707  -0.694  0.00  0.00          NE
ATOM    913  B       X   1     -71.483-130.500  -5.387  0.00  0.00           B
ATOM    914  B       X   1     -69.040-130.776  -4.846  0.00  0.00           B
ATOM    915  B       X   1     -69.189-135.086  -2.156  0.00  0.00           B
ATOM    916  Ne      X   1     -71.952-137.724  -1.604  0.00  0.00          NE
ATOM    917  B       X   1     -73.973-134.186  -0.084  0.00  0.00           B
ATOM    918  Ne      X   1     -68.998-136.608  -1.781  0.00  0.00          NE
ATOM    919  B       X   1     -79.577-125.822  -0.557  0.00  0.00           B
ATOM    920  Ne      X   1     -78.819-123.084  -3.149  0.00  0.00          NE
ATOM    921  B       X   1     -79.353-123.520  -1.710  0.00  0.00           B
ATOM    922  Ne      X   1     -78.479-126.890  -0.989  0.00  0.00          NE
ATOM    923  Ne      X   1     -80.265-124.502  -0.845  0.00  0.00          NE
ATOM    924  B       X   1     -73.497-127.058  -0.783  0.00  0.00           B
ATOM    925  B       X   1     -73.422-129.425  -1.293  0.00  0.00           B
ATOM    926  Ne      X   1     -93.146-135.231  63.799  0.00  0.00          NE
ATOM    927  B       X   1     -94.189-131.529  63.678  0.00  0.00           B
ATOM    928  B       X   1     -94.666-135.423  63.460  0.00  0.00           B
ATOM    929  B       X   1     -92.424-132.802  58.836  0.00  0.00           B
ATOM    930  Ne      X   1     -92.952-132.243  63.016  0.00  0.00          NE
ATOM    931  B       X   1     -93.062-132.637  61.446  0.00  0.00           B
ATOM    932  Ne      X   1     -92.442-133.299  60.253  0.00  0.00          NE
ATOM    933  B       X   1     -92.863-133.678  63.792  0.00  0.00           B
ATOM    934  B       X   1     -92.784-125.110  58.312  0.00  0.00           B
ATOM    935  Ne      X   1     -94.161-125.115  58.902  0.00  0.00          NE
ATOM    936  B       X   1     -93.166-127.941  64.098  0.00  0.00           B
ATOM    937  B       X   1     -92.407-126.505  62.127  0.00  0.00           B
ATOM    938  B       X   1     -94.800-126.494  59.588  0.00  0.00           B
ATOM    939  B       X   1     -94.512-125.824  63.591  0.00  0.00           B
ATOM    940  B       X   1     -94.423-124.015  59.972  0.00  0.00           B
ATOM    941  Ne      X   1     -95.195-124.429  63.827  0.00  0.00          NE
ATOM    942  Ne      X   1     -93.707-127.014  62.989  0.00  0.00          NE
ATOM    943  B       X   1     -94.654-127.792  61.873  0.00  0.00           B
ATOM    944  B       X   1     -85.996-138.281   2.998  0.00  0.00           B
ATOM    945  B       X   1     -85.748-139.045   5.387  0.00  0.00           B
ATOM    946  Ne      X   1     -85.540-138.421   6.825  0.00  0.00          NE
ATOM    947  B       X   1     -83.105-143.262   7.250  0.00  0.00           B
ATOM    948  B       X   1     -82.544-141.174   3.699  0.00  0.00           B
ATOM    949  B       X   1     -80.809-144.361   6.614  0.00  0.00           B
ATOM    950  B       X   1     -80.712-140.216   5.261  0.00  0.00           B
ATOM    951  Ne      X   1     -81.222-140.219   3.781  0.00  0.00          NE
ATOM    952  B       X   1     -81.784-141.133   7.380  0.00  0.00           B
ATOM    953  B       X   1     -81.750-138.753   3.411  0.00  0.00           B
ATOM    954  Ne      X   1     -80.466-140.473   6.800  0.00  0.00          NE
ATOM    955  B       X   1     -85.744-139.388   7.962  0.00  0.00           B
ATOM    956  B       X   1     -83.965-137.900   6.946  0.00  0.00           B
ATOM    957  B       X   1     -86.967-141.410   8.868  0.00  0.00           B
ATOM    958  B       X   1     -88.554-139.196  15.304  0.00  0.00           B
ATOM    959  Ne      X   1     -87.178-138.674  15.913  0.00  0.00          NE
ATOM    960  B       X   1     -88.867-141.530  14.158  0.00  0.00           B
ATOM    961  B       X   1     -86.158-139.857  15.436  0.00  0.00           B
ATOM    962  B       X   1     -85.712-137.857  11.834  0.00  0.00           B
ATOM    963  B       X   1     -81.341-139.148  10.199  0.00  0.00           B
ATOM    964  Ne      X   1     -85.469-140.937  14.442  0.00  0.00          NE
ATOM    965  Ne      X   1     -80.685-138.344   9.010  0.00  0.00          NE
ATOM    966  B       X   1     -82.105-142.389   9.478  0.00  0.00           B
ATOM    967  B       X   1     -85.380-140.129  13.021  0.00  0.00           B
ATOM    968  Ne      X   1     -85.089-139.299  11.770  0.00  0.00          NE
ATOM    969  Ne      X   1     -81.402-143.416  15.691  0.00  0.00          NE
ATOM    970  B       X   1     -83.405-139.118  11.768  0.00  0.00           B
ATOM    971  Ne      X   1     -85.638-140.552   9.011  0.00  0.00          NE
ATOM    972  B       X   1     -80.982-138.952  12.745  0.00  0.00           B
ATOM    973  B       X   1     -83.185-143.459  11.545  0.00  0.00           B
ATOM    974  Ne      X   1     -82.879-141.904   8.196  0.00  0.00          NE
ATOM    975  B       X   1     -80.570-143.334  11.200  0.00  0.00           B
ATOM    976  B       X   1     -81.884-141.168  11.664  0.00  0.00           B
ATOM    977  Ne      X   1     -81.879-139.634  11.660  0.00  0.00          NE
ATOM    978  Ne      X   1     -81.920-142.637  11.037  0.00  0.00          NE
ATOM    979  B       X   1     -84.290-141.322   8.513  0.00  0.00           B
ATOM    980  B       X   1     -84.103-141.276  15.103  0.00  0.00           B
ATOM    981  B       X   1     -85.803-144.486  11.402  0.00  0.00           B
ATOM    982  B       X   1     -85.450-139.930  10.450  0.00  0.00           B
ATOM    983  B       X   1     -82.456-144.124  14.733  0.00  0.00           B
ATOM    984  B       X   1     -82.491-139.534  15.789  0.00  0.00           B
ATOM    985  B       X   1     -86.915-138.384  17.445  0.00  0.00           B
ATOM    986  B       X   1     -83.624-140.754  17.701  0.00  0.00           B
ATOM    987  B       X   1     -81.234-144.293  16.996  0.00  0.00           B
ATOM    988  Ne      X   1     -81.450-138.396  16.323  0.00  0.00          NE
ATOM    989  Ne      X   1     -83.062-140.895  16.199  0.00  0.00          NE
ATOM    990  B       X   1     -81.981-142.050  16.083  0.00  0.00           B
ATOM    991  B       X   1     -86.137-138.546  36.759  0.00  0.00           B
ATOM    992  Ne      X   1     -80.645-137.844  39.520  0.00  0.00          NE
ATOM    993  B       X   1     -81.000-137.778  38.026  0.00  0.00           B
ATOM    994  B       X   1     -85.907-137.840  39.422  0.00  0.00           B
ATOM    995  B       X   1     -88.751-137.934  42.885  0.00  0.00           B
ATOM    996  Ne      X   1     -87.218-137.998  43.318  0.00  0.00          NE
ATOM    997  B       X   1     -82.210-138.138  42.760  0.00  0.00           B
ATOM    998  Ne      X   1     -84.693-138.456  52.258  0.00  0.00          NE
ATOM    999  B       X   1     -82.411-138.114  49.285  0.00  0.00           B
ATOM   1000  Ne      X   1     -81.398-138.623  48.255  0.00  0.00          NE
ATOM   1001  B       X   1     -90.443-138.450  58.606  0.00  0.00           B
ATOM   1002  Ne      X   1     -91.258-138.628  60.043  0.00  0.00          NE
ATOM   1003  Ne      X   1     -86.815-138.692  61.293  0.00  0.00          NE
ATOM   1004  Ne      X   1     -89.186-138.313  57.607  0.00  0.00          NE
ATOM   1005  B       X   1     -82.156-138.663  60.097  0.00  0.00           B
ATOM   1006  B       X   1     -85.802-138.631  57.246  0.00  0.00           B
ATOM   1007  Ne      X   1     -84.420-138.006  56.898  0.00  0.00          NE
ATOM   1008  B       X   1     -83.723-137.901  58.273  0.00  0.00           B
ATOM   1009  B       X   1     -85.876-135.809   3.615  0.00  0.00           B
ATOM   1010  Ne      X   1     -82.998-136.818   7.561  0.00  0.00          NE
ATOM   1011  B       X   1     -82.948-137.346   1.568  0.00  0.00           B
ATOM   1012  B       X   1     -82.491-135.837   6.389  0.00  0.00           B
ATOM   1013  Ne      X   1     -82.595-135.134   4.956  0.00  0.00          NE
ATOM   1014  B       X   1     -81.501-134.016   4.788  0.00  0.00           B
ATOM   1015  Ne      X   1     -81.925-137.350   2.757  0.00  0.00          NE
ATOM   1016  B       X   1     -82.360-136.255   3.874  0.00  0.00           B
ATOM   1017  B       X   1     -80.558-136.763   2.153  0.00  0.00           B
ATOM   1018  B       X   1     -80.759-123.858   0.520  0.00  0.00           B
ATOM   1019  Ne      X   1     -80.804-122.526   1.415  0.00  0.00          NE
ATOM   1020  B       X   1     -86.958-137.248  15.226  0.00  0.00           B
ATOM   1021  Ne      X   1     -88.985-133.916  15.233  0.00  0.00          NE
ATOM   1022  B       X   1     -87.555-136.043  11.377  0.00  0.00           B
ATOM   1023  Ne      X   1     -86.579-135.778  14.813  0.00  0.00          NE
ATOM   1024  B       X   1     -87.832-134.857  14.706  0.00  0.00           B
ATOM   1025  Ne      X   1     -86.051-136.288  11.878  0.00  0.00          NE
ATOM   1026  B       X   1     -85.875-135.828  13.360  0.00  0.00           B
ATOM   1027  B       X   1     -83.789-136.074   8.722  0.00  0.00           B
ATOM   1028  B       X   1     -85.109-135.594  10.847  0.00  0.00           B
ATOM   1029  B       X   1     -83.459-133.563  15.157  0.00  0.00           B
ATOM   1030  B       X   1     -85.487-134.926  15.694  0.00  0.00           B
ATOM   1031  B       X   1     -81.798-137.460   8.295  0.00  0.00           B
ATOM   1032  B       X   1     -80.569-136.458  12.853  0.00  0.00           B
ATOM   1033  B       X   1     -80.818-137.758  15.046  0.00  0.00           B
ATOM   1034  Ne      X   1     -86.382-137.171  18.375  0.00  0.00          NE
ATOM   1035  B       X   1     -87.256-135.879  17.900  0.00  0.00           B
ATOM   1036  Ne      X   1     -84.198-134.118  16.359  0.00  0.00          NE
ATOM   1037  B       X   1     -84.547-132.886  17.418  0.00  0.00           B
ATOM   1038  Ne      X   1     -83.323-136.477  17.924  0.00  0.00          NE
ATOM   1039  B       X   1     -83.319-135.124  17.146  0.00  0.00           B
ATOM   1040  B       X   1     -84.835-136.945  18.065  0.00  0.00           B
ATOM   1041  B       X   1     -82.361-137.456  17.180  0.00  0.00           B
ATOM   1042  B       X   1     -88.583-135.989  39.006  0.00  0.00           B
ATOM   1043  B       X   1     -87.767-134.073  37.485  0.00  0.00           B
ATOM   1044  Ne      X   1     -88.335-134.439  38.858  0.00  0.00          NE
ATOM   1045  B       X   1     -87.400-133.885  39.940  0.00  0.00           B
ATOM   1046  B       X   1     -84.258-133.145  37.020  0.00  0.00           B
ATOM   1047  B       X   1     -84.927-133.339  39.512  0.00  0.00           B
ATOM   1048  Ne      X   1     -81.238-137.482  36.539  0.00  0.00          NE
ATOM   1049  B       X   1     -82.499-133.034  38.725  0.00  0.00           B
ATOM   1050  Ne      X   1     -80.382-126.575  40.161  0.00  0.00          NE
ATOM   1051  B       X   1     -91.574-131.361  44.827  0.00  0.00           B
ATOM   1052  Ne      X   1     -90.242-132.115  45.301  0.00  0.00          NE
ATOM   1053  B       X   1     -90.418-132.618  46.778  0.00  0.00           B
ATOM   1054  B       X   1     -90.053-133.405  44.433  0.00  0.00           B
ATOM   1055  B       X   1     -89.993-135.759  43.455  0.00  0.00           B
ATOM   1056  Ne      X   1     -89.110-134.580  43.999  0.00  0.00          NE
ATOM   1057  B       X   1     -89.127-131.081  42.543  0.00  0.00           B
ATOM   1058  B       X   1     -88.935-131.249  44.953  0.00  0.00           B
ATOM   1059  B       X   1     -88.014-134.230  43.045  0.00  0.00           B
ATOM   1060  B       X   1     -86.706-131.465  43.288  0.00  0.00           B
ATOM   1061  Ne      X   1     -87.169-136.097  45.759  0.00  0.00          NE
ATOM   1062  B       X   1     -88.428-135.226  45.364  0.00  0.00           B
ATOM   1063  Ne      X   1     -88.054-130.765  43.695  0.00  0.00          NE
ATOM   1064  B       X   1     -87.408-136.909  47.021  0.00  0.00           B
ATOM   1065  B       X   1     -86.898-137.098  44.540  0.00  0.00           B
ATOM   1066  B       X   1     -91.550-130.435  42.532  0.00  0.00           B
ATOM   1067  B       X   1     -86.365-137.714  42.033  0.00  0.00           B
ATOM   1068  Ne      X   1     -91.062-132.492  48.193  0.00  0.00          NE
ATOM   1069  B       X   1     -85.898-135.220  45.900  0.00  0.00           B
ATOM   1070  Ne      X   1     -85.990-134.078  40.568  0.00  0.00          NE
ATOM   1071  B       X   1     -84.012-137.343  41.109  0.00  0.00           B
ATOM   1072  Ne      X   1     -83.358-132.935  47.846  0.00  0.00          NE
ATOM   1073  B       X   1     -85.745-135.584  40.560  0.00  0.00           B
ATOM   1074  Ne      X   1     -85.567-137.125  40.735  0.00  0.00          NE
ATOM   1075  B       X   1     -85.556-133.408  41.937  0.00  0.00           B
ATOM   1076  Ne      X   1     -85.491-132.412  43.141  0.00  0.00          NE
ATOM   1077  B       X   1     -85.125-133.242  44.452  0.00  0.00           B
ATOM   1078  Ne      X   1     -84.669-134.392  45.430  0.00  0.00          NE
ATOM   1079  B       X   1     -83.846-133.890  46.669  0.00  0.00           B
ATOM   1080  B       X   1     -83.639-135.226  44.566  0.00  0.00           B
ATOM   1081  B       X   1     -83.998-131.634  43.000  0.00  0.00           B
ATOM   1082  B       X   1     -83.782-131.460  47.575  0.00  0.00           B
ATOM   1083  B       X   1     -82.660-135.668  42.320  0.00  0.00           B
ATOM   1084  Ne      X   1     -82.438-131.648  43.188  0.00  0.00          NE
ATOM   1085  Ne      X   1     -82.425-134.789  43.652  0.00  0.00          NE
ATOM   1086  B       X   1     -81.640-137.095  40.453  0.00  0.00           B
ATOM   1087  B       X   1     -82.228-133.276  43.528  0.00  0.00           B
ATOM   1088  B       X   1     -81.361-131.489  41.989  0.00  0.00           B
ATOM   1089  B       X   1     -81.084-135.518  44.280  0.00  0.00           B
ATOM   1090  B       X   1     -82.011-130.483  44.287  0.00  0.00           B
ATOM   1091  Ne      X   1     -82.625-137.032  41.662  0.00  0.00          NE
ATOM   1092  B       X   1     -80.679-137.427  47.532  0.00  0.00           B
ATOM   1093  B       X   1     -81.775-132.996  47.967  0.00  0.00           B
ATOM   1094  B       X   1     -87.127-130.103  47.993  0.00  0.00           B
ATOM   1095  B       X   1     -91.303-126.738  45.459  0.00  0.00           B
ATOM   1096  Ne      X   1     -89.951-126.017  45.388  0.00  0.00          NE
ATOM   1097  B       X   1     -86.704-128.259  46.095  0.00  0.00           B
ATOM   1098  B       X   1     -88.058-123.102  47.526  0.00  0.00           B
ATOM   1099  Ne      X   1     -86.286-128.894  47.482  0.00  0.00          NE
ATOM   1100  Ne      X   1     -88.325-124.631  47.778  0.00  0.00          NE
ATOM   1101  B       X   1     -89.352-125.210  46.664  0.00  0.00           B
ATOM   1102  B       X   1     -87.752-129.170  43.966  0.00  0.00           B
ATOM   1103  Ne      X   1     -87.463-127.856  44.707  0.00  0.00          NE
ATOM   1104  B       X   1     -86.517-126.693  44.016  0.00  0.00           B
ATOM   1105  B       X   1     -88.780-127.144  45.104  0.00  0.00           B
ATOM   1106  B       X   1     -86.864-125.320  47.929  0.00  0.00           B
ATOM   1107  Ne      X   1     -83.515-125.084  47.688  0.00  0.00          NE
ATOM   1108  Ne      X   1     -83.396-129.986  47.760  0.00  0.00          NE
ATOM   1109  B       X   1     -81.581-125.646  44.035  0.00  0.00           B
ATOM   1110  B       X   1     -82.603-127.885  44.866  0.00  0.00           B
ATOM   1111  B       X   1     -81.040-126.374  41.527  0.00  0.00           B
ATOM   1112  B       X   1     -84.799-129.247  47.412  0.00  0.00           B
ATOM   1113  B       X   1     -85.895-124.132  44.271  0.00  0.00           B
ATOM   1114  Ne      X   1     -80.714-125.329  42.821  0.00  0.00          NE
ATOM   1115  B       X   1     -84.098-123.589  47.760  0.00  0.00           B
ATOM   1116  Ne      X   1     -81.725-129.256  45.336  0.00  0.00          NE
ATOM   1117  B       X   1     -81.030-123.953  42.185  0.00  0.00           B
ATOM   1118  B       X   1     -83.253-125.689  46.167  0.00  0.00           B
ATOM   1119  B       X   1     -84.104-125.974  43.817  0.00  0.00           B
ATOM   1120  Ne      X   1     -82.907-126.304  44.758  0.00  0.00          NE
ATOM   1121  Ne      X   1     -85.629-125.475  43.520  0.00  0.00          NE
ATOM   1122  B       X   1     -82.233-129.623  46.785  0.00  0.00           B
ATOM   1123  Ne      X   1     -80.765-122.576  41.484  0.00  0.00          NE
ATOM   1124  B       X   1     -91.096-131.807  53.208  0.00  0.00           B
ATOM   1125  B       X   1     -90.332-133.369  49.311  0.00  0.00           B
ATOM   1126  B       X   1     -91.172-135.558  55.797  0.00  0.00           B
ATOM   1127  Ne      X   1     -90.260-134.254  55.966  0.00  0.00          NE
ATOM   1128  B       X   1     -89.857-133.794  54.418  0.00  0.00           B
ATOM   1129  Ne      X   1     -89.727-132.601  53.224  0.00  0.00          NE
ATOM   1130  Ne      X   1     -86.993-136.680  53.451  0.00  0.00          NE
ATOM   1131  B       X   1     -88.266-132.045  49.596  0.00  0.00           B
ATOM   1132  Ne      X   1     -89.029-133.284  50.212  0.00  0.00          NE
ATOM   1133  B       X   1     -88.458-131.729  53.615  0.00  0.00           B
ATOM   1134  Ne      X   1     -87.044-135.605  50.582  0.00  0.00          NE
ATOM   1135  B       X   1     -88.128-134.577  50.166  0.00  0.00           B
ATOM   1136  Ne      X   1     -87.189-130.915  54.196  0.00  0.00          NE
ATOM   1137  B       X   1     -86.636-135.784  54.670  0.00  0.00           B
ATOM   1138  B       X   1     -87.381-135.972  52.069  0.00  0.00           B
ATOM   1139  Ne      X   1     -87.800-130.528  49.329  0.00  0.00          NE
ATOM   1140  B       X   1     -91.072-131.066  48.789  0.00  0.00           B
ATOM   1141  B       X   1     -91.289-130.257  51.143  0.00  0.00           B
ATOM   1142  B       X   1     -86.527-130.203  53.019  0.00  0.00           B
ATOM   1143  B       X   1     -86.179-131.936  54.875  0.00  0.00           B
ATOM   1144  B       X   1     -86.760-130.263  50.526  0.00  0.00           B
ATOM   1145  B       X   1     -88.180-137.623  53.975  0.00  0.00           B
ATOM   1146  Ne      X   1     -82.826-132.667  52.527  0.00  0.00          NE
ATOM   1147  B       X   1     -83.503-133.793  51.619  0.00  0.00           B
ATOM   1148  B       X   1     -83.985-133.465  49.180  0.00  0.00           B
ATOM   1149  B       X   1     -85.612-134.880  50.518  0.00  0.00           B
ATOM   1150  Ne      X   1     -84.094-134.503  50.334  0.00  0.00          NE
ATOM   1151  Ne      X   1     -84.718-132.551  55.049  0.00  0.00          NE
ATOM   1152  B       X   1     -83.817-132.558  53.763  0.00  0.00           B
ATOM   1153  B       X   1     -84.899-134.106  55.545  0.00  0.00           B
ATOM   1154  B       X   1     -83.207-135.755  49.998  0.00  0.00           B
ATOM   1155  Ne      X   1     -85.643-135.385  55.902  0.00  0.00          NE
ATOM   1156  B       X   1     -82.846-131.280  51.676  0.00  0.00           B
ATOM   1157  B       X   1     -81.368-133.109  52.991  0.00  0.00           B
ATOM   1158  B       X   1     -81.041-136.749  50.930  0.00  0.00           B
ATOM   1159  Ne      X   1     -82.531-137.007  50.410  0.00  0.00          NE
ATOM   1160  B       X   1     -80.600-133.649  50.147  0.00  0.00           B
ATOM   1161  B       X   1     -85.663-137.457  52.993  0.00  0.00           B
ATOM   1162  B       X   1     -84.694-136.626  56.215  0.00  0.00           B
ATOM   1163  B       X   1     -84.003-131.684  56.147  0.00  0.00           B
ATOM   1164  Ne      X   1     -80.412-133.488  48.623  0.00  0.00          NE
ATOM   1165  B       X   1     -83.552-137.712  51.496  0.00  0.00           B
ATOM   1166  B       X   1     -89.128-129.722  49.656  0.00  0.00           B
ATOM   1167  Ne      X   1     -90.700-129.867  49.690  0.00  0.00          NE
ATOM   1168  B       X   1     -91.322-125.865  49.492  0.00  0.00           B
ATOM   1169  Ne      X   1     -90.252-124.945  50.079  0.00  0.00          NE
ATOM   1170  B       X   1     -90.744-123.488  50.092  0.00  0.00           B
ATOM   1171  Ne      X   1     -90.496-126.798  55.454  0.00  0.00          NE
ATOM   1172  B       X   1     -89.982-125.466  51.558  0.00  0.00           B
ATOM   1173  B       X   1     -89.881-126.016  54.207  0.00  0.00           B
ATOM   1174  B       X   1     -89.417-127.904  55.879  0.00  0.00           B
ATOM   1175  B       X   1     -89.222-123.761  53.290  0.00  0.00           B
ATOM   1176  B       X   1     -87.693-129.880  55.200  0.00  0.00           B
ATOM   1177  B       X   1     -88.951-124.946  49.196  0.00  0.00           B
ATOM   1178  Ne      X   1     -89.128-125.340  52.949  0.00  0.00          NE
ATOM   1179  B       X   1     -86.824-128.087  51.762  0.00  0.00           B
ATOM   1180  B       X   1     -87.692-125.803  52.587  0.00  0.00           B
ATOM   1181  Ne      X   1     -86.409-126.554  51.918  0.00  0.00          NE
ATOM   1182  B       X   1     -91.369-128.503  49.219  0.00  0.00           B
ATOM   1183  B       X   1     -86.528-127.708  48.516  0.00  0.00           B
ATOM   1184  Ne      X   1     -86.138-129.484  51.709  0.00  0.00          NE
ATOM   1185  B       X   1     -86.216-126.047  50.409  0.00  0.00           B
ATOM   1186  B       X   1     -91.808-127.545  54.958  0.00  0.00           B
ATOM   1187  B       X   1     -91.126-122.466  54.575  0.00  0.00           B
ATOM   1188  Ne      X   1     -85.984-126.285  48.861  0.00  0.00          NE
ATOM   1189  B       X   1     -83.076-129.757  49.371  0.00  0.00           B
ATOM   1190  B       X   1     -84.510-122.720  54.295  0.00  0.00           B
ATOM   1191  Ne      X   1     -83.128-129.810  51.082  0.00  0.00          NE
ATOM   1192  B       X   1     -83.253-127.693  54.698  0.00  0.00           B
ATOM   1193  B       X   1     -84.599-129.437  51.511  0.00  0.00           B
ATOM   1194  Ne      X   1     -83.753-126.507  53.617  0.00  0.00          NE
ATOM   1195  B       X   1     -83.990-125.267  54.565  0.00  0.00           B
ATOM   1196  Ne      X   1     -84.103-123.894  55.319  0.00  0.00          NE
ATOM   1197  B       X   1     -85.068-126.594  52.769  0.00  0.00           B
ATOM   1198  B       X   1     -80.734-128.376  55.415  0.00  0.00           B
ATOM   1199  Ne      X   1     -81.476-127.274  51.718  0.00  0.00          NE
ATOM   1200  B       X   1     -81.326-126.534  50.303  0.00  0.00           B
ATOM   1201  Ne      X   1     -81.153-125.121  49.701  0.00  0.00          NE
ATOM   1202  B       X   1     -81.338-124.068  50.869  0.00  0.00           B
ATOM   1203  Ne      X   1     -81.193-123.251  55.012  0.00  0.00          NE
ATOM   1204  B       X   1     -81.370-123.287  53.438  0.00  0.00           B
ATOM   1205  Ne      X   1     -82.206-128.178  55.809  0.00  0.00          NE
ATOM   1206  B       X   1     -82.209-128.658  51.599  0.00  0.00           B
ATOM   1207  B       X   1     -82.213-124.932  48.594  0.00  0.00           B
ATOM   1208  Ne      X   1     -81.197-122.882  51.862  0.00  0.00          NE
ATOM   1209  B       X   1     -82.567-123.562  55.735  0.00  0.00           B
ATOM   1210  B       X   1     -82.547-126.470  52.591  0.00  0.00           B
ATOM   1211  B       X   1     -84.487-126.014  48.498  0.00  0.00           B
ATOM   1212  B       X   1     -91.520-131.562  63.217  0.00  0.00           B
ATOM   1213  B       X   1     -91.435-137.175  60.607  0.00  0.00           B
ATOM   1214  B       X   1     -91.112-133.094  56.647  0.00  0.00           B
ATOM   1215  B       X   1     -90.630-131.178  58.425  0.00  0.00           B
ATOM   1216  Ne      X   1     -91.213-135.845  61.428  0.00  0.00          NE
ATOM   1217  B       X   1     -89.665-135.744  61.848  0.00  0.00           B
ATOM   1218  B       X   1     -88.475-136.468  63.927  0.00  0.00           B
ATOM   1219  Ne      X   1     -89.272-130.431  58.867  0.00  0.00          NE
ATOM   1220  B       X   1     -89.056-134.514  56.865  0.00  0.00           B
ATOM   1221  B       X   1     -87.337-137.218  61.754  0.00  0.00           B
ATOM   1222  B       X   1     -86.618-135.205  57.176  0.00  0.00           B
ATOM   1223  B       X   1     -88.555-136.900  57.796  0.00  0.00           B
ATOM   1224  B       X   1     -88.270-131.308  59.642  0.00  0.00           B
ATOM   1225  Ne      X   1     -88.202-136.062  62.404  0.00  0.00          NE
ATOM   1226  B       X   1     -87.299-134.749  62.438  0.00  0.00           B
ATOM   1227  B       X   1     -88.072-134.920  59.312  0.00  0.00           B
ATOM   1228  Ne      X   1     -87.108-131.489  60.680  0.00  0.00          NE
ATOM   1229  Ne      X   1     -88.024-135.282  57.829  0.00  0.00          NE
ATOM   1230  B       X   1     -87.607-130.760  62.067  0.00  0.00           B
ATOM   1231  B       X   1     -86.520-132.821  61.128  0.00  0.00           B
ATOM   1232  Ne      X   1     -91.665-131.989  57.550  0.00  0.00          NE
ATOM   1233  B       X   1     -91.748-134.599  60.490  0.00  0.00           B
ATOM   1234  Ne      X   1     -90.557-130.842  64.246  0.00  0.00          NE
ATOM   1235  Ne      X   1     -86.081-133.855  62.146  0.00  0.00          NE
ATOM   1236  B       X   1     -85.891-130.526  60.226  0.00  0.00           B
ATOM   1237  Ne      X   1     -82.894-137.421  59.526  0.00  0.00          NE
ATOM   1238  B       X   1     -85.505-133.129  63.596  0.00  0.00           B
ATOM   1239  B       X   1     -83.600-136.799  60.837  0.00  0.00           B
ATOM   1240  B       X   1     -83.839-136.553  63.457  0.00  0.00           B
ATOM   1241  Ne      X   1     -83.634-135.765  62.026  0.00  0.00          NE
ATOM   1242  B       X   1     -84.774-134.712  61.784  0.00  0.00           B
ATOM   1243  Ne      X   1     -83.113-130.833  57.203  0.00  0.00          NE
ATOM   1244  B       X   1     -81.839-131.697  57.680  0.00  0.00           B
ATOM   1245  B       X   1     -80.923-133.806  58.912  0.00  0.00           B
ATOM   1246  Ne      X   1     -80.742-135.352  58.658  0.00  0.00          NE
ATOM   1247  Ne      X   1     -80.629-132.288  58.610  0.00  0.00          NE
ATOM   1248  B       X   1     -80.682-132.843  63.249  0.00  0.00           B
ATOM   1249  B       X   1     -82.036-136.212  59.020  0.00  0.00           B
ATOM   1250  Ne      X   1     -81.646-134.081  63.513  0.00  0.00          NE
ATOM   1251  B       X   1     -82.338-134.838  62.302  0.00  0.00           B
ATOM   1252  B       X   1     -83.950-130.443  58.484  0.00  0.00           B
ATOM   1253  B       X   1     -80.447-131.239  59.808  0.00  0.00           B
ATOM   1254  Ne      X   1     -91.721-124.533  57.234  0.00  0.00          NE
ATOM   1255  B       X   1     -89.407-130.028  63.624  0.00  0.00           B
ATOM   1256  Ne      X   1     -88.262-128.859  56.300  0.00  0.00          NE
ATOM   1257  B       X   1     -90.907-125.800  56.619  0.00  0.00           B
ATOM   1258  B       X   1     -90.964-123.306  57.916  0.00  0.00           B
ATOM   1259  Ne      X   1     -90.962-125.965  61.827  0.00  0.00          NE
ATOM   1260  B       X   1     -90.856-124.556  61.245  0.00  0.00           B
ATOM   1261  Ne      X   1     -90.217-123.133  61.405  0.00  0.00          NE
ATOM   1262  B       X   1     -90.258-125.962  63.227  0.00  0.00           B
ATOM   1263  B       X   1     -90.151-126.839  60.842  0.00  0.00           B
ATOM   1264  Ne      X   1     -87.277-122.988  62.532  0.00  0.00          NE
ATOM   1265  B       X   1     -89.592-129.196  59.787  0.00  0.00           B
ATOM   1266  B       X   1     -88.419-128.379  61.866  0.00  0.00           B
ATOM   1267  B       X   1     -87.860-127.376  59.427  0.00  0.00           B
ATOM   1268  Ne      X   1     -88.087-129.515  62.899  0.00  0.00          NE
ATOM   1269  Ne      X   1     -86.719-127.409  58.368  0.00  0.00          NE
ATOM   1270  B       X   1     -88.720-129.794  57.557  0.00  0.00           B
ATOM   1271  Ne      X   1     -88.984-127.850  60.460  0.00  0.00          NE
ATOM   1272  B       X   1     -87.227-127.949  56.956  0.00  0.00           B
ATOM   1273  B       X   1     -88.736-123.233  62.003  0.00  0.00           B
ATOM   1274  B       X   1     -87.044-129.107  64.059  0.00  0.00           B
ATOM   1275  B       X   1     -86.164-123.674  61.639  0.00  0.00           B
ATOM   1276  B       X   1     -87.369-123.314  64.113  0.00  0.00           B
ATOM   1277  B       X   1     -86.106-125.985  58.011  0.00  0.00           B
ATOM   1278  B       X   1     -83.892-128.982  60.688  0.00  0.00           B
ATOM   1279  B       X   1     -83.675-125.781  63.673  0.00  0.00           B
ATOM   1280  B       X   1     -85.288-123.901  59.257  0.00  0.00           B
ATOM   1281  B       X   1     -83.831-124.832  61.155  0.00  0.00           B
ATOM   1282  B       X   1     -81.563-124.808  62.509  0.00  0.00           B
ATOM   1283  B       X   1     -85.650-128.388  58.880  0.00  0.00           B
ATOM   1284  B       X   1     -82.266-127.544  59.366  0.00  0.00           B
ATOM   1285  Ne      X   1     -84.999-124.868  57.954  0.00  0.00          NE
ATOM   1286  B       X   1     -82.700-129.514  56.473  0.00  0.00           B
ATOM   1287  B       X   1     -81.372-129.194  61.056  0.00  0.00           B
ATOM   1288  B       X   1     -82.577-127.023  61.802  0.00  0.00           B
ATOM   1289  Ne      X   1     -82.554-128.225  60.752  0.00  0.00          NE
ATOM   1290  Ne      X   1     -84.808-129.604  59.555  0.00  0.00          NE
ATOM   1291  Ne      X   1     -82.962-125.572  62.285  0.00  0.00          NE
ATOM   1292  Ne      X   1     -82.313-126.336  58.270  0.00  0.00          NE
ATOM   1293  Ne      X   1     -84.842-123.686  60.741  0.00  0.00          NE
ATOM   1294  B       X   1     -83.683-125.587  58.305  0.00  0.00           B
ATOM   1295  B       X   1     -84.887-124.183  56.579  0.00  0.00           B
ATOM   1296  B       X   1     -82.253-127.078  56.886  0.00  0.00           B
ATOM   1297  B       X   1     -81.091-125.392  58.550  0.00  0.00           B
ATOM   1298  B       X   1     -69.661-145.448   0.616  0.00  0.00           B
ATOM   1299  B       X   1     -78.615-142.959   1.634  0.00  0.00           B
ATOM   1300  Ne      X   1     -77.195-143.654   1.301  0.00  0.00          NE
ATOM   1301  B       X   1     -77.651-141.311   3.251  0.00  0.00           B
ATOM   1302  Ne      X   1     -78.818-141.422   2.210  0.00  0.00          NE
ATOM   1303  B       X   1     -76.713-141.336   6.281  0.00  0.00           B
ATOM   1304  B       X   1     -79.168-141.298   6.975  0.00  0.00           B
ATOM   1305  B       X   1     -78.334-143.577   6.442  0.00  0.00           B
ATOM   1306  Ne      X   1     -77.841-142.080   7.007  0.00  0.00          NE
ATOM   1307  B       X   1     -78.326-140.603   0.889  0.00  0.00           B
ATOM   1308  B       X   1     -76.145-142.588   1.865  0.00  0.00           B
ATOM   1309  Ne      X   1     -76.044-141.571   3.006  0.00  0.00          NE
ATOM   1310  B       X   1     -75.430-140.173   2.503  0.00  0.00           B
ATOM   1311  B       X   1     -75.321-141.972   4.311  0.00  0.00           B
ATOM   1312  Ne      X   1     -75.257-141.870   5.881  0.00  0.00          NE
ATOM   1313  Ne      X   1     -75.104-139.325   1.170  0.00  0.00          NE
ATOM   1314  B       X   1     -75.166-143.377   6.468  0.00  0.00           B
ATOM   1315  B       X   1     -80.139-140.868   2.776  0.00  0.00           B
ATOM   1316  B       X   1     -75.009-137.789   1.396  0.00  0.00           B
ATOM   1317  B       X   1     -80.249-139.227   7.805  0.00  0.00           B
ATOM   1318  B       X   1     -76.097-139.713   0.040  0.00  0.00           B
ATOM   1319  B       X   1     -73.752-139.874   0.683  0.00  0.00           B
ATOM   1320  Ne      X   1     -72.237-139.803   0.572  0.00  0.00          NE
ATOM   1321  B       X   1     -69.640-141.516   2.778  0.00  0.00           B
ATOM   1322  B       X   1     -71.767-138.740   1.681  0.00  0.00           B
ATOM   1323  B       X   1     -74.224-140.779   6.295  0.00  0.00           B
ATOM   1324  Ne      X   1     -73.208-139.627   6.747  0.00  0.00          NE
ATOM   1325  B       X   1     -71.765-140.095   6.532  0.00  0.00           B
ATOM   1326  Ne      X   1     -70.190-140.402   6.577  0.00  0.00          NE
ATOM   1327  B       X   1     -69.682-140.851   5.197  0.00  0.00           B
ATOM   1328  B       X   1     -69.838-139.069   3.315  0.00  0.00           B
ATOM   1329  B       X   1     -71.551-141.155   1.050  0.00  0.00           B
ATOM   1330  B       X   1     -73.471-138.362   5.675  0.00  0.00           B
ATOM   1331  B       X   1     -69.354-139.125   7.022  0.00  0.00           B
ATOM   1332  B       X   1     -73.092-144.366   7.621  0.00  0.00           B
ATOM   1333  B       X   1     -69.979-141.541   7.680  0.00  0.00           B
ATOM   1334  Ne      X   1     -69.112-140.403   3.796  0.00  0.00          NE
ATOM   1335  Ne      X   1     -70.825-138.053   2.722  0.00  0.00          NE
ATOM   1336  B       X   1     -75.081-145.821   8.118  0.00  0.00           B
ATOM   1337  B       X   1     -77.252-146.586   9.306  0.00  0.00           B
ATOM   1338  Ne      X   1     -75.675-146.905   9.170  0.00  0.00          NE
ATOM   1339  Ne      X   1     -80.282-137.827  13.518  0.00  0.00          NE
ATOM   1340  B       X   1     -75.856-140.747  16.066  0.00  0.00           B
ATOM   1341  B       X   1     -78.736-137.947  13.563  0.00  0.00           B
ATOM   1342  Ne      X   1     -77.265-140.890  15.388  0.00  0.00          NE
ATOM   1343  B       X   1     -76.742-138.757  11.988  0.00  0.00           B
ATOM   1344  B       X   1     -79.915-143.486  15.108  0.00  0.00           B
ATOM   1345  B       X   1     -77.641-142.322  14.965  0.00  0.00           B
ATOM   1346  Ne      X   1     -78.452-143.606  14.529  0.00  0.00          NE
ATOM   1347  B       X   1     -78.125-142.523  10.806  0.00  0.00           B
ATOM   1348  B       X   1     -78.684-143.591  12.949  0.00  0.00           B
ATOM   1349  Ne      X   1     -79.008-143.694  11.417  0.00  0.00          NE
ATOM   1350  B       X   1     -77.275-142.327   8.438  0.00  0.00           B
ATOM   1351  B       X   1     -77.298-139.841  14.158  0.00  0.00           B
ATOM   1352  Ne      X   1     -77.011-141.804   9.988  0.00  0.00          NE
ATOM   1353  B       X   1     -76.892-140.226   9.930  0.00  0.00           B
ATOM   1354  Ne      X   1     -77.282-138.466  13.414  0.00  0.00          NE
ATOM   1355  Ne      X   1     -76.398-138.834  10.446  0.00  0.00          NE
ATOM   1356  B       X   1     -74.866-138.622  10.229  0.00  0.00           B
ATOM   1357  B       X   1     -75.635-142.353  10.567  0.00  0.00           B
ATOM   1358  Ne      X   1     -70.097-141.079  12.809  0.00  0.00          NE
ATOM   1359  B       X   1     -68.987-141.486  11.797  0.00  0.00           B
ATOM   1360  B       X   1     -70.840-139.805  12.383  0.00  0.00           B
ATOM   1361  Ne      X   1     -73.439-138.286   9.636  0.00  0.00          NE
ATOM   1362  B       X   1     -73.388-139.170   8.200  0.00  0.00           B
ATOM   1363  Ne      X   1     -74.412-143.227  11.041  0.00  0.00          NE
ATOM   1364  B       X   1     -69.466-140.956  14.242  0.00  0.00           B
ATOM   1365  Ne      X   1     -71.087-138.365  11.719  0.00  0.00          NE
ATOM   1366  Ne      X   1     -72.485-142.949  13.329  0.00  0.00          NE
ATOM   1367  B       X   1     -73.654-142.540  12.225  0.00  0.00           B
ATOM   1368  B       X   1     -69.668-137.961  11.179  0.00  0.00           B
ATOM   1369  B       X   1     -72.477-144.512  13.347  0.00  0.00           B
ATOM   1370  Ne      X   1     -69.419-141.615  15.642  0.00  0.00          NE
ATOM   1371  B       X   1     -73.334-143.581   9.944  0.00  0.00           B
ATOM   1372  B       X   1     -74.571-138.577  15.616  0.00  0.00           B
ATOM   1373  Ne      X   1     -72.320-144.326   8.969  0.00  0.00          NE
ATOM   1374  B       X   1     -72.200-138.546  10.535  0.00  0.00           B
ATOM   1375  B       X   1     -72.750-142.420  14.816  0.00  0.00           B
ATOM   1376  B       X   1     -76.179-138.097  19.769  0.00  0.00           B
ATOM   1377  B       X   1     -76.569-144.398  19.672  0.00  0.00           B
ATOM   1378  Ne      X   1     -79.015-139.614  17.639  0.00  0.00          NE
ATOM   1379  B       X   1     -79.087-140.681  18.851  0.00  0.00           B
ATOM   1380  Ne      X   1     -78.410-141.330  20.109  0.00  0.00          NE
ATOM   1381  B       X   1     -76.844-141.107  20.107  0.00  0.00           B
ATOM   1382  B       X   1     -79.033-140.637  21.385  0.00  0.00           B
ATOM   1383  B       X   1     -78.165-138.440  18.187  0.00  0.00           B
ATOM   1384  B       X   1     -78.321-140.377  16.457  0.00  0.00           B
ATOM   1385  Ne      X   1     -75.516-141.258  20.983  0.00  0.00          NE
ATOM   1386  Ne      X   1     -75.082-144.216  20.157  0.00  0.00          NE
ATOM   1387  B       X   1     -74.901-142.704  20.664  0.00  0.00           B
ATOM   1388  B       X   1     -74.885-139.543  18.127  0.00  0.00           B
ATOM   1389  Ne      X   1     -74.757-138.906  19.557  0.00  0.00          NE
ATOM   1390  B       X   1     -74.841-145.205  21.409  0.00  0.00           B
ATOM   1391  B       X   1     -74.652-140.001  20.671  0.00  0.00           B
ATOM   1392  B       X   1     -80.362-139.067  17.213  0.00  0.00           B
ATOM   1393  Ne      X   1     -74.601-139.865  16.540  0.00  0.00          NE
ATOM   1394  B       X   1     -71.507-137.809  21.255  0.00  0.00           B
ATOM   1395  B       X   1     -70.887-141.432  16.243  0.00  0.00           B
ATOM   1396  B       X   1     -73.488-137.991  19.673  0.00  0.00           B
ATOM   1397  B       X   1     -74.044-144.368  19.002  0.00  0.00           B
ATOM   1398  Ne      X   1     -72.569-144.214  18.396  0.00  0.00          NE
ATOM   1399  B       X   1     -72.668-142.932  17.376  0.00  0.00           B
ATOM   1400  B       X   1     -73.284-140.655  16.497  0.00  0.00           B
ATOM   1401  Ne      X   1     -72.374-141.887  16.275  0.00  0.00          NE
ATOM   1402  B       X   1     -69.205-138.738  30.880  0.00  0.00           B
ATOM   1403  Ne      X   1     -70.537-138.056  30.580  0.00  0.00          NE
ATOM   1404  B       X   1     -71.557-138.198  31.747  0.00  0.00           B
ATOM   1405  Ne      X   1     -77.163-140.013  38.339  0.00  0.00          NE
ATOM   1406  B       X   1     -76.671-139.206  37.027  0.00  0.00           B
ATOM   1407  B       X   1     -77.339-138.910  39.443  0.00  0.00           B
ATOM   1408  Ne      X   1     -76.713-138.235  35.760  0.00  0.00          NE
ATOM   1409  B       X   1     -76.097-141.205  38.532  0.00  0.00           B
ATOM   1410  B       X   1     -74.005-138.566  32.674  0.00  0.00           B
ATOM   1411  Ne      X   1     -72.510-138.205  32.987  0.00  0.00          NE
ATOM   1412  B       X   1     -72.531-138.749  39.047  0.00  0.00           B
ATOM   1413  B       X   1     -73.742-140.671  37.817  0.00  0.00           B
ATOM   1414  B       X   1     -71.832-139.039  34.135  0.00  0.00           B
ATOM   1415  B       X   1     -71.892-139.560  36.612  0.00  0.00           B
ATOM   1416  Ne      X   1     -72.410-139.919  37.961  0.00  0.00          NE
ATOM   1417  Ne      X   1     -71.015-139.721  35.227  0.00  0.00          NE
ATOM   1418  B       X   1     -70.976-141.303  34.903  0.00  0.00           B
ATOM   1419  B       X   1     -71.317-140.936  38.617  0.00  0.00           B
ATOM   1420  B       X   1     -69.554-139.231  35.524  0.00  0.00           B
ATOM   1421  Ne      X   1     -77.928-137.921  40.573  0.00  0.00          NE
ATOM   1422  Ne      X   1     -78.782-138.393  43.430  0.00  0.00          NE
ATOM   1423  B       X   1     -78.486-138.683  41.857  0.00  0.00           B
ATOM   1424  B       X   1     -75.976-138.115  45.882  0.00  0.00           B
ATOM   1425  B       X   1     -75.398-140.433  44.777  0.00  0.00           B
ATOM   1426  Ne      X   1     -74.251-141.480  44.273  0.00  0.00          NE
ATOM   1427  B       X   1     -73.189-140.813  43.352  0.00  0.00           B
ATOM   1428  B       X   1     -71.843-141.172  41.110  0.00  0.00           B
ATOM   1429  Ne      X   1     -70.975-137.871  42.504  0.00  0.00          NE
ATOM   1430  B       X   1     -71.103-139.404  42.775  0.00  0.00           B
ATOM   1431  Ne      X   1     -71.815-140.823  42.624  0.00  0.00          NE
ATOM   1432  Ne      X   1     -71.541-138.523  46.862  0.00  0.00          NE
ATOM   1433  B       X   1     -77.653-133.508   2.127  0.00  0.00           B
ATOM   1434  B       X   1     -78.464-135.735   1.089  0.00  0.00           B
ATOM   1435  Ne      X   1     -77.292-134.733   1.254  0.00  0.00          NE
ATOM   1436  B       X   1     -79.459-132.775   3.923  0.00  0.00           B
ATOM   1437  Ne      X   1     -77.963-132.646   3.446  0.00  0.00          NE
ATOM   1438  B       X   1     -77.761-131.111   3.390  0.00  0.00           B
ATOM   1439  B       X   1     -77.056-133.202   4.612  0.00  0.00           B
ATOM   1440  Ne      X   1     -79.880-136.260   0.877  0.00  0.00          NE
ATOM   1441  B       X   1     -77.196-133.932   7.067  0.00  0.00           B
ATOM   1442  Ne      X   1     -76.293-133.328   5.927  0.00  0.00          NE
ATOM   1443  B       X   1     -75.964-135.518   1.965  0.00  0.00           B
ATOM   1444  B       X   1     -76.047-131.798   6.450  0.00  0.00           B
ATOM   1445  Ne      X   1     -75.792-130.648   7.375  0.00  0.00          NE
ATOM   1446  Ne      X   1     -74.682-136.457   2.218  0.00  0.00          NE
ATOM   1447  B       X   1     -74.882-134.033   5.823  0.00  0.00           B
ATOM   1448  B       X   1     -73.371-131.551   0.117  0.00  0.00           B
ATOM   1449  B       X   1     -74.255-136.926   3.658  0.00  0.00           B
ATOM   1450  B       X   1     -73.384-135.777   1.651  0.00  0.00           B
ATOM   1451  B       X   1     -72.335-133.376   5.592  0.00  0.00           B
ATOM   1452  Ne      X   1     -73.328-134.523   6.205  0.00  0.00          NE
ATOM   1453  B       X   1     -72.972-135.942   5.625  0.00  0.00           B
ATOM   1454  B       X   1     -71.235-131.690   3.980  0.00  0.00           B
ATOM   1455  B       X   1     -72.234-131.029   6.392  0.00  0.00           B
ATOM   1456  Ne      X   1     -71.476-132.108   5.499  0.00  0.00          NE
ATOM   1457  B       X   1     -70.621-132.275   1.434  0.00  0.00           B
ATOM   1458  B       X   1     -69.996-132.099   6.067  0.00  0.00           B
ATOM   1459  Ne      X   1     -70.239-131.456   2.734  0.00  0.00          NE
ATOM   1460  B       X   1     -70.065-136.842   2.007  0.00  0.00           B
ATOM   1461  Ne      X   1     -73.087-137.239   4.700  0.00  0.00          NE
ATOM   1462  Ne      X   1     -70.264-133.429   0.477  0.00  0.00          NE
ATOM   1463  B       X   1     -73.122-134.664   7.762  0.00  0.00           B
ATOM   1464  B       X   1     -69.256-134.493   1.025  0.00  0.00           B
ATOM   1465  B       X   1     -71.803-137.576   3.898  0.00  0.00           B
ATOM   1466  Ne      X   1     -72.781-130.379   7.714  0.00  0.00          NE
ATOM   1467  Ne      X   1     -72.872-135.284   0.236  0.00  0.00          NE
ATOM   1468  B       X   1     -71.552-134.390   0.175  0.00  0.00           B
ATOM   1469  B       X   1     -74.353-130.249   7.467  0.00  0.00           B
ATOM   1470  Ne      X   1     -68.991-136.067   1.232  0.00  0.00          NE
ATOM   1471  Ne      X   1     -77.706-129.552   3.222  0.00  0.00          NE
ATOM   1472  B       X   1     -78.453-129.113   1.908  0.00  0.00           B
ATOM   1473  Ne      X   1     -78.505-127.768   5.659  0.00  0.00          NE
ATOM   1474  B       X   1     -78.457-128.834   4.441  0.00  0.00           B
ATOM   1475  B       X   1     -78.806-128.447   7.015  0.00  0.00           B
ATOM   1476  B       X   1     -78.991-124.925   3.415  0.00  0.00           B
ATOM   1477  B       X   1     -76.968-124.860   1.884  0.00  0.00           B
ATOM   1478  Ne      X   1     -77.459-124.299   3.258  0.00  0.00          NE
ATOM   1479  B       X   1     -77.100-127.047   5.701  0.00  0.00           B
ATOM   1480  B       X   1     -76.201-129.146   3.011  0.00  0.00           B
ATOM   1481  B       X   1     -75.710-127.173   1.614  0.00  0.00           B
ATOM   1482  Ne      X   1     -75.063-128.544   2.168  0.00  0.00          NE
ATOM   1483  Ne      X   1     -80.180-125.733   4.096  0.00  0.00          NE
ATOM   1484  B       X   1     -70.086-129.902   2.324  0.00  0.00           B
ATOM   1485  B       X   1     -72.432-125.951   6.845  0.00  0.00           B
ATOM   1486  B       X   1     -73.824-128.144   3.018  0.00  0.00           B
ATOM   1487  B       X   1     -71.311-127.746   2.626  0.00  0.00           B
ATOM   1488  B       X   1     -73.045-126.205   1.745  0.00  0.00           B
ATOM   1489  B       X   1     -72.795-126.271   4.312  0.00  0.00           B
ATOM   1490  Ne      X   1     -72.678-127.109   2.992  0.00  0.00          NE
ATOM   1491  Ne      X   1     -73.306-125.521   5.558  0.00  0.00          NE
ATOM   1492  Ne      X   1     -70.685-128.725   1.506  0.00  0.00          NE
ATOM   1493  B       X   1     -69.911-125.241   6.666  0.00  0.00           B
ATOM   1494  B       X   1     -71.911-129.415   0.686  0.00  0.00           B
ATOM   1495  B       X   1     -69.640-128.026   0.490  0.00  0.00           B
ATOM   1496  Ne      X   1     -73.305-129.995   0.195  0.00  0.00          NE
ATOM   1497  B       X   1     -80.285-133.928  12.085  0.00  0.00           B
ATOM   1498  B       X   1     -76.195-137.481  14.007  0.00  0.00           B
ATOM   1499  B       X   1     -79.571-137.482   9.596  0.00  0.00           B
ATOM   1500  B       X   1     -79.049-132.904   8.524  0.00  0.00           B
ATOM   1501  B       X   1     -79.306-133.026  15.358  0.00  0.00           B
ATOM   1502  Ne      X   1     -77.814-133.921   8.475  0.00  0.00          NE
ATOM   1503  B       X   1     -78.253-135.327   8.885  0.00  0.00           B
ATOM   1504  Ne      X   1     -78.379-136.519   9.833  0.00  0.00          NE
ATOM   1505  B       X   1     -78.697-135.815  11.278  0.00  0.00           B
ATOM   1506  B       X   1     -78.770-134.939  13.780  0.00  0.00           B
ATOM   1507  Ne      X   1     -79.624-135.260  12.470  0.00  0.00          NE
ATOM   1508  B       X   1     -77.108-133.091  14.208  0.00  0.00           B
ATOM   1509  Ne      X   1     -78.205-134.043  14.901  0.00  0.00          NE
ATOM   1510  B       X   1     -77.161-131.502  12.251  0.00  0.00           B
ATOM   1511  B       X   1     -76.657-133.436   9.462  0.00  0.00           B
ATOM   1512  Ne      X   1     -76.250-132.601  12.979  0.00  0.00          NE
ATOM   1513  B       X   1     -75.818-133.669  11.932  0.00  0.00           B
ATOM   1514  Ne      X   1     -75.423-133.386  10.431  0.00  0.00          NE
ATOM   1515  Ne      X   1     -74.912-137.259  14.856  0.00  0.00          NE
ATOM   1516  B       X   1     -74.923-131.916  13.501  0.00  0.00           B
ATOM   1517  B       X   1     -77.149-137.507   9.838  0.00  0.00           B
ATOM   1518  B       X   1     -75.337-136.232  16.045  0.00  0.00           B
ATOM   1519  B       X   1     -74.562-131.995  10.518  0.00  0.00           B
ATOM   1520  B       X   1     -74.325-134.485   9.904  0.00  0.00           B
ATOM   1521  B       X   1     -71.700-137.365  12.750  0.00  0.00           B
ATOM   1522  Ne      X   1     -70.358-134.873  15.555  0.00  0.00          NE
ATOM   1523  B       X   1     -73.793-136.605  13.999  0.00  0.00           B
ATOM   1524  B       X   1     -69.993-133.768  11.850  0.00  0.00           B
ATOM   1525  B       X   1     -71.786-134.823  10.073  0.00  0.00           B
ATOM   1526  Ne      X   1     -72.310-136.204  13.562  0.00  0.00          NE
ATOM   1527  B       X   1     -72.192-134.894  12.628  0.00  0.00           B
ATOM   1528  B       X   1     -71.458-135.729  14.786  0.00  0.00           B
ATOM   1529  Ne      X   1     -73.067-135.211   9.244  0.00  0.00          NE
ATOM   1530  Ne      X   1     -71.576-133.994  11.618  0.00  0.00          NE
ATOM   1531  B       X   1     -72.226-132.607  11.358  0.00  0.00           B
ATOM   1532  B       X   1     -70.014-131.113  14.427  0.00  0.00           B
ATOM   1533  B       X   1     -72.621-131.624  14.562  0.00  0.00           B
ATOM   1534  B       X   1     -72.582-131.341   9.002  0.00  0.00           B
ATOM   1535  Ne      X   1     -73.080-131.393  10.528  0.00  0.00          NE
ATOM   1536  Ne      X   1     -74.142-131.399  14.710  0.00  0.00          NE
ATOM   1537  B       X   1     -73.323-136.752   9.258  0.00  0.00           B
ATOM   1538  Ne      X   1     -71.158-131.838  15.250  0.00  0.00          NE
ATOM   1539  Ne      X   1     -69.382-130.267  13.216  0.00  0.00          NE
ATOM   1540  B       X   1     -70.810-133.322  15.479  0.00  0.00           B
ATOM   1541  B       X   1     -68.933-135.179  15.044  0.00  0.00           B
ATOM   1542  B       X   1     -76.878-129.991   8.222  0.00  0.00           B
ATOM   1543  B       X   1     -71.977-129.118   8.047  0.00  0.00           B
ATOM   1544  B       X   1     -69.486-129.372   8.762  0.00  0.00           B
ATOM   1545  B       X   1     -70.598-127.035   8.337  0.00  0.00           B
ATOM   1546  B       X   1     -72.718-130.077  11.231  0.00  0.00           B
ATOM   1547  Ne      X   1     -70.789-128.453   8.942  0.00  0.00          NE
ATOM   1548  B       X   1     -78.343-136.567  20.042  0.00  0.00           B
ATOM   1549  B       X   1     -76.782-136.281  18.068  0.00  0.00           B
ATOM   1550  Ne      X   1     -77.370-137.346  19.045  0.00  0.00          NE
ATOM   1551  Ne      X   1     -76.248-135.351  16.963  0.00  0.00          NE
ATOM   1552  B       X   1     -75.950-131.823  18.382  0.00  0.00           B
ATOM   1553  B       X   1     -75.335-134.110  17.555  0.00  0.00           B
ATOM   1554  Ne      X   1     -74.938-132.622  17.592  0.00  0.00          NE
ATOM   1555  B       X   1     -77.497-134.751  16.094  0.00  0.00           B
ATOM   1556  B       X   1     -74.668-132.102  16.082  0.00  0.00           B
ATOM   1557  B       X   1     -71.753-131.801  22.660  0.00  0.00           B
ATOM   1558  B       X   1     -72.797-135.769  20.612  0.00  0.00           B
ATOM   1559  B       X   1     -73.493-132.376  18.293  0.00  0.00           B
ATOM   1560  B       X   1     -73.319-133.257  20.680  0.00  0.00           B
ATOM   1561  B       X   1     -71.188-136.761  18.927  0.00  0.00           B
ATOM   1562  Ne      X   1     -72.588-132.299  19.598  0.00  0.00          NE
ATOM   1563  Ne      X   1     -73.256-134.611  21.526  0.00  0.00          NE
ATOM   1564  Ne      X   1     -69.957-135.990  18.381  0.00  0.00          NE
ATOM   1565  B       X   1     -71.099-132.730  19.333  0.00  0.00           B
ATOM   1566  Ne      X   1     -69.668-133.289  19.759  0.00  0.00          NE
ATOM   1567  B       X   1     -70.368-135.273  17.087  0.00  0.00           B
ATOM   1568  B       X   1     -69.986-133.215  21.401  0.00  0.00           B
ATOM   1569  B       X   1     -72.074-134.321  22.498  0.00  0.00           B
ATOM   1570  Ne      X   1     -72.404-130.548  22.074  0.00  0.00          NE
ATOM   1571  Ne      X   1     -72.197-137.120  20.079  0.00  0.00          NE
ATOM   1572  B       X   1     -72.346-130.863  20.366  0.00  0.00           B
ATOM   1573  B       X   1     -69.526-134.773  19.402  0.00  0.00           B
ATOM   1574  B       X   1     -73.927-130.406  22.203  0.00  0.00           B
ATOM   1575  B       X   1     -71.431-130.673  16.475  0.00  0.00           B
ATOM   1576  B       X   1     -69.480-129.685  23.599  0.00  0.00           B
ATOM   1577  B       X   1     -71.743-129.346  22.685  0.00  0.00           B
ATOM   1578  B       X   1     -70.550-128.526  17.694  0.00  0.00           B
ATOM   1579  Ne      X   1     -69.572-127.410  18.415  0.00  0.00          NE
ATOM   1580  Ne      X   1     -70.836-128.989  23.934  0.00  0.00          NE
ATOM   1581  B       X   1     -76.202-135.168  31.841  0.00  0.00           B
ATOM   1582  B       X   1     -69.937-132.130  27.848  0.00  0.00           B
ATOM   1583  Ne      X   1     -70.112-130.632  28.341  0.00  0.00          NE
ATOM   1584  B       X   1     -70.512-134.114  30.826  0.00  0.00           B
ATOM   1585  B       X   1     -73.896-134.577  27.349  0.00  0.00           B
ATOM   1586  Ne      X   1     -70.635-135.121  29.620  0.00  0.00          NE
ATOM   1587  B       X   1     -72.125-135.267  29.090  0.00  0.00           B
ATOM   1588  Ne      X   1     -73.558-135.540  28.572  0.00  0.00          NE
ATOM   1589  B       X   1     -70.333-136.565  30.171  0.00  0.00           B
ATOM   1590  B       X   1     -69.689-134.547  28.470  0.00  0.00           B
ATOM   1591  Ne      X   1     -70.640-130.667  31.425  0.00  0.00          NE
ATOM   1592  B       X   1     -70.209-130.727  29.921  0.00  0.00           B
ATOM   1593  B       X   1     -72.206-130.380  31.592  0.00  0.00           B
ATOM   1594  B       X   1     -70.411-127.452  24.148  0.00  0.00           B
ATOM   1595  B       X   1     -69.874-129.483  32.095  0.00  0.00           B
ATOM   1596  Ne      X   1     -72.216-129.229  26.662  0.00  0.00          NE
ATOM   1597  B       X   1     -73.763-129.848  26.694  0.00  0.00           B
ATOM   1598  B       X   1     -72.366-127.659  27.026  0.00  0.00           B
ATOM   1599  Ne      X   1     -76.643-135.168  36.062  0.00  0.00          NE
ATOM   1600  B       X   1     -76.454-136.716  36.101  0.00  0.00           B
ATOM   1601  B       X   1     -76.441-134.753  34.562  0.00  0.00           B
ATOM   1602  B       X   1     -75.927-132.933  32.889  0.00  0.00           B
ATOM   1603  Ne      X   1     -75.671-134.465  33.228  0.00  0.00          NE
ATOM   1604  B       X   1     -75.684-134.184  36.838  0.00  0.00           B
ATOM   1605  B       X   1     -74.910-134.397  39.217  0.00  0.00           B
ATOM   1606  B       X   1     -79.203-137.432  39.824  0.00  0.00           B
ATOM   1607  B       X   1     -74.771-131.994  37.987  0.00  0.00           B
ATOM   1608  Ne      X   1     -74.690-133.554  37.883  0.00  0.00          NE
ATOM   1609  B       X   1     -80.177-132.179  39.599  0.00  0.00           B
ATOM   1610  B       X   1     -80.312-133.831  37.352  0.00  0.00           B
ATOM   1611  B       X   1     -69.046-134.136  32.872  0.00  0.00           B
ATOM   1612  B       X   1     -73.192-133.807  37.430  0.00  0.00           B
ATOM   1613  Ne      X   1     -69.895-136.076  37.740  0.00  0.00          NE
ATOM   1614  Ne      X   1     -71.882-134.076  36.385  0.00  0.00          NE
ATOM   1615  B       X   1     -71.692-132.745  35.548  0.00  0.00           B
ATOM   1616  Ne      X   1     -72.697-135.139  33.841  0.00  0.00          NE
ATOM   1617  B       X   1     -72.565-135.080  35.342  0.00  0.00           B
ATOM   1618  Ne      X   1     -72.381-131.380  34.999  0.00  0.00          NE
ATOM   1619  B       X   1     -73.227-131.343  33.671  0.00  0.00           B
ATOM   1620  B       X   1     -74.155-134.722  33.354  0.00  0.00           B
ATOM   1621  B       X   1     -70.666-134.893  36.997  0.00  0.00           B
ATOM   1622  B       X   1     -71.069-136.855  38.519  0.00  0.00           B
ATOM   1623  B       X   1     -72.537-136.664  33.418  0.00  0.00           B
ATOM   1624  B       X   1     -73.432-131.043  36.178  0.00  0.00           B
ATOM   1625  B       X   1     -71.560-134.227  33.178  0.00  0.00           B
ATOM   1626  Ne      X   1     -72.077-137.369  39.587  0.00  0.00          NE
ATOM   1627  B       X   1     -73.222-136.328  39.708  0.00  0.00           B
ATOM   1628  Ne      X   1     -74.247-130.590  37.420  0.00  0.00          NE
ATOM   1629  B       X   1     -71.230-130.381  34.813  0.00  0.00           B
ATOM   1630  B       X   1     -69.114-137.112  36.818  0.00  0.00           B
ATOM   1631  Ne      X   1     -73.584-130.522  32.357  0.00  0.00          NE
ATOM   1632  Ne      X   1     -70.353-133.625  32.312  0.00  0.00          NE
ATOM   1633  B       X   1     -69.133-130.272  36.325  0.00  0.00           B
ATOM   1634  B       X   1     -70.415-132.025  32.244  0.00  0.00           B
ATOM   1635  Ne      X   1     -78.790-123.852  39.633  0.00  0.00          NE
ATOM   1636  B       X   1     -79.360-125.308  39.912  0.00  0.00           B
ATOM   1637  B       X   1     -74.273-129.143  32.609  0.00  0.00           B
ATOM   1638  B       X   1     -80.168-134.930  48.039  0.00  0.00           B
ATOM   1639  B       X   1     -79.040-136.901  43.739  0.00  0.00           B
ATOM   1640  Ne      X   1     -79.981-131.679  41.154  0.00  0.00          NE
ATOM   1641  B       X   1     -78.949-134.312  43.914  0.00  0.00           B
ATOM   1642  B       X   1     -79.061-132.694  42.006  0.00  0.00           B
ATOM   1643  B       X   1     -79.239-135.945  46.004  0.00  0.00           B
ATOM   1644  Ne      X   1     -79.581-135.617  44.507  0.00  0.00          NE
ATOM   1645  Ne      X   1     -78.030-133.391  42.988  0.00  0.00          NE
ATOM   1646  B       X   1     -77.035-134.366  42.274  0.00  0.00           B
ATOM   1647  B       X   1     -76.956-136.849  41.253  0.00  0.00           B
ATOM   1648  Ne      X   1     -79.594-136.269  47.428  0.00  0.00          NE
ATOM   1649  Ne      X   1     -76.271-135.675  42.217  0.00  0.00          NE
ATOM   1650  B       X   1     -76.151-136.187  43.732  0.00  0.00           B
ATOM   1651  Ne      X   1     -75.624-136.686  45.303  0.00  0.00          NE
ATOM   1652  B       X   1     -74.856-135.569  41.564  0.00  0.00           B
ATOM   1653  B       X   1     -79.237-130.329  41.129  0.00  0.00           B
ATOM   1654  B       X   1     -71.344-137.607  40.956  0.00  0.00           B
ATOM   1655  Ne      X   1     -74.025-135.150  40.331  0.00  0.00          NE
ATOM   1656  B       X   1     -71.702-137.313  45.860  0.00  0.00           B
ATOM   1657  B       X   1     -72.117-137.163  43.348  0.00  0.00           B
ATOM   1658  B       X   1     -73.000-133.972  40.733  0.00  0.00           B
ATOM   1659  B       X   1     -69.609-137.249  42.761  0.00  0.00           B
ATOM   1660  B       X   1     -71.938-135.030  44.567  0.00  0.00           B
ATOM   1661  Ne      X   1     -72.528-136.537  44.782  0.00  0.00          NE
ATOM   1662  B       X   1     -71.742-133.204  42.743  0.00  0.00           B
ATOM   1663  B       X   1     -74.039-136.646  45.041  0.00  0.00           B
ATOM   1664  B       X   1     -79.413-127.887  40.292  0.00  0.00           B
ATOM   1665  B       X   1     -80.239-128.884  45.056  0.00  0.00           B
ATOM   1666  B       X   1     -79.524-122.850  40.636  0.00  0.00           B
ATOM   1667  B       X   1     -77.842-129.753  44.382  0.00  0.00           B
ATOM   1668  Ne      X   1     -78.472-123.060  45.745  0.00  0.00          NE
ATOM   1669  Ne      X   1     -78.935-128.496  44.276  0.00  0.00          NE
ATOM   1670  B       X   1     -79.274-128.449  42.793  0.00  0.00           B
ATOM   1671  Ne      X   1     -78.833-128.835  41.366  0.00  0.00          NE
ATOM   1672  B       X   1     -79.134-125.403  43.040  0.00  0.00           B
ATOM   1673  B       X   1     -79.047-123.543  47.091  0.00  0.00           B
ATOM   1674  Ne      X   1     -77.778-125.553  43.971  0.00  0.00          NE
ATOM   1675  B       X   1     -78.191-127.078  44.551  0.00  0.00           B
ATOM   1676  B       X   1     -77.919-124.399  44.977  0.00  0.00           B
ATOM   1677  B       X   1     -78.510-122.656  49.436  0.00  0.00           B
ATOM   1678  Ne      X   1     -78.586-123.985  48.493  0.00  0.00          NE
ATOM   1679  B       X   1     -77.462-123.465  51.504  0.00  0.00           B
ATOM   1680  B       X   1     -79.678-124.884  49.201  0.00  0.00           B
ATOM   1681  B       X   1     -71.370-127.300  48.901  0.00  0.00           B
ATOM   1682  B       X   1     -70.695-128.671  50.965  0.00  0.00           B
ATOM   1683  Ne      X   1     -70.270-127.645  49.935  0.00  0.00          NE
ATOM   1684  B       X   1     -69.090-128.348  49.082  0.00  0.00           B
ATOM   1685  Ne      X   1     -79.635-131.674  63.362  0.00  0.00          NE
ATOM   1686  B       X   1     -78.197-132.307  63.295  0.00  0.00           B
ATOM   1687  B       X   1     -79.817-137.426  64.098  0.00  0.00           B
ATOM   1688  B       X   1     -79.577-125.822  63.696  0.00  0.00           B
ATOM   1689  Ne      X   1     -78.819-123.084  61.104  0.00  0.00          NE
ATOM   1690  B       X   1     -79.353-123.520  62.543  0.00  0.00           B
ATOM   1691  Ne      X   1     -78.479-126.890  63.263  0.00  0.00          NE
ATOM   1692  B       X   1     -79.322-124.270  60.147  0.00  0.00           B
ATOM   1693  B       X   1     -78.846-128.269  63.809  0.00  0.00           B
ATOM   1694  Ne      X   1     -80.265-124.502  63.408  0.00  0.00          NE
ATOM   1695  B       X   1     -92.258-138.108  66.553  0.00  0.00           B
ATOM   1696  B       X   1     -96.473-130.735  65.118  0.00  0.00           B
ATOM   1697  B       X   1     -94.502-131.321  68.525  0.00  0.00           B
ATOM   1698  B       X   1     -93.068-133.252  67.651  0.00  0.00           B
ATOM   1699  Ne      X   1     -94.517-132.769  67.616  0.00  0.00          NE
ATOM   1700  B       X   1     -94.786-132.277  66.167  0.00  0.00           B
ATOM   1701  B       X   1     -94.278-131.150  70.906  0.00  0.00           B
ATOM   1702  Ne      X   1     -95.519-131.617  71.684  0.00  0.00          NE
ATOM   1703  Ne      X   1     -94.938-131.041  65.079  0.00  0.00          NE
ATOM   1704  B       X   1     -92.837-133.621  71.938  0.00  0.00           B
ATOM   1705  B       X   1     -96.553-132.370  70.783  0.00  0.00           B
ATOM   1706  Ne      X   1     -94.131-130.214  69.583  0.00  0.00          NE
ATOM   1707  B       X   1     -91.907-135.605  67.595  0.00  0.00           B
ATOM   1708  Ne      X   1     -91.900-136.595  66.386  0.00  0.00          NE
ATOM   1709  B       X   1     -97.659-128.346  70.051  0.00  0.00           B
ATOM   1710  B       X   1     -91.876-123.892  69.504  0.00  0.00           B
ATOM   1711  B       X   1     -96.396-122.547  71.761  0.00  0.00           B
ATOM   1712  B       X   1     -92.574-129.844  69.610  0.00  0.00           B
ATOM   1713  Ne      X   1     -97.367-124.783  66.021  0.00  0.00          NE
ATOM   1714  Ne      X   1     -96.849-123.873  71.078  0.00  0.00          NE
ATOM   1715  B       X   1     -96.679-125.026  72.147  0.00  0.00           B
ATOM   1716  B       X   1     -96.027-124.251  69.816  0.00  0.00           B
ATOM   1717  B       X   1     -94.024-129.857  65.567  0.00  0.00           B
ATOM   1718  B       X   1     -94.121-123.558  64.680  0.00  0.00           B
ATOM   1719  B       X   1     -92.235-128.125  66.651  0.00  0.00           B
ATOM   1720  B       X   1     -94.073-125.122  68.503  0.00  0.00           B
ATOM   1721  Ne      X   1     -92.589-124.740  68.262  0.00  0.00          NE
ATOM   1722  Ne      X   1     -92.743-123.552  65.368  0.00  0.00          NE
ATOM   1723  Ne      X   1     -92.728-128.904  65.391  0.00  0.00          NE
ATOM   1724  B       X   1     -95.161-128.995  69.761  0.00  0.00           B
ATOM   1725  B       X   1     -92.690-123.866  66.857  0.00  0.00           B
ATOM   1726  Ne      X   1     -95.579-125.135  68.619  0.00  0.00          NE
ATOM   1727  B       X   1     -95.813-127.274  71.587  0.00  0.00           B
ATOM   1728  B       X   1     -95.996-126.580  69.082  0.00  0.00           B
ATOM   1729  Ne      X   1     -96.185-127.835  70.109  0.00  0.00          NE
ATOM   1730  B       X   1     -96.431-124.705  67.303  0.00  0.00           B
ATOM   1731  B       X   1     -96.447-124.593  64.722  0.00  0.00           B
ATOM   1732  B       X   1     -91.875-124.642  64.591  0.00  0.00           B
ATOM   1733  B       X   1     -97.631-130.946  80.033  0.00  0.00           B
ATOM   1734  B       X   1     -96.077-130.375  72.459  0.00  0.00           B
ATOM   1735  B       X   1     -96.961-131.341  74.511  0.00  0.00           B
ATOM   1736  Ne      X   1     -96.197-131.615  79.909  0.00  0.00          NE
ATOM   1737  B       X   1     -96.053-132.241  78.455  0.00  0.00           B
ATOM   1738  B       X   1     -95.063-132.728  72.747  0.00  0.00           B
ATOM   1739  B       X   1     -94.604-135.224  72.885  0.00  0.00           B
ATOM   1740  Ne      X   1     -93.931-133.809  73.047  0.00  0.00          NE
ATOM   1741  B       X   1     -94.613-133.246  76.667  0.00  0.00           B
ATOM   1742  Ne      X   1     -93.305-133.001  75.910  0.00  0.00          NE
ATOM   1743  B       X   1     -93.028-131.463  75.810  0.00  0.00           B
ATOM   1744  B       X   1     -93.418-133.626  74.486  0.00  0.00           B
ATOM   1745  B       X   1     -92.059-133.636  76.698  0.00  0.00           B
ATOM   1746  B       X   1     -92.029-135.771  78.030  0.00  0.00           B
ATOM   1747  Ne      X   1     -96.164-130.126  73.945  0.00  0.00          NE
ATOM   1748  Ne      X   1     -98.129-123.278  77.329  0.00  0.00          NE
ATOM   1749  Ne      X   1     -99.197-127.280  76.828  0.00  0.00          NE
ATOM   1750  B       X   1     -99.744-128.764  76.668  0.00  0.00           B
ATOM   1751  Ne      X   1    -100.441-124.790  75.790  0.00  0.00          NE
ATOM   1752  Ne      X   1     -98.865-125.507  79.340  0.00  0.00          NE
ATOM   1753  B       X   1     -98.944-126.725  78.265  0.00  0.00           B
ATOM   1754  B       X   1    -100.220-124.724  79.475  0.00  0.00           B
ATOM   1755  B       X   1    -100.260-126.340  76.021  0.00  0.00           B
ATOM   1756  B       X   1    -100.720-124.538  74.262  0.00  0.00           B
ATOM   1757  B       X   1     -98.002-124.354  78.504  0.00  0.00           B
ATOM   1758  B       X   1     -99.257-123.922  76.313  0.00  0.00           B
ATOM   1759  B       X   1     -97.916-127.066  75.939  0.00  0.00           B
ATOM   1760  B       X   1     -94.711-130.093  74.521  0.00  0.00           B
ATOM   1761  B       X   1     -92.340-129.419  74.157  0.00  0.00           B
ATOM   1762  Ne      X   1     -95.541-122.708  75.783  0.00  0.00          NE
ATOM   1763  B       X   1     -91.904-123.924  76.494  0.00  0.00           B
ATOM   1764  B       X   1     -95.908-126.415  74.129  0.00  0.00           B
ATOM   1765  B       X   1     -95.713-122.629  74.235  0.00  0.00           B
ATOM   1766  B       X   1     -94.192-125.451  72.345  0.00  0.00           B
ATOM   1767  Ne      X   1     -93.302-129.964  75.271  0.00  0.00          NE
ATOM   1768  B       X   1     -96.823-123.058  76.532  0.00  0.00           B
ATOM   1769  B       X   1     -94.420-123.805  75.965  0.00  0.00           B
ATOM   1770  B       X   1     -92.406-127.098  72.964  0.00  0.00           B
ATOM   1771  B       X   1     -96.849-128.773  74.501  0.00  0.00           B
ATOM   1772  Ne      X   1     -93.935-127.482  76.882  0.00  0.00          NE
ATOM   1773  B       X   1     -93.344-126.102  76.260  0.00  0.00           B
ATOM   1774  Ne      X   1     -95.639-126.083  72.616  0.00  0.00          NE
ATOM   1775  B       X   1     -93.277-128.811  76.272  0.00  0.00           B
ATOM   1776  B       X   1     -93.694-127.295  78.415  0.00  0.00           B
ATOM   1777  B       X   1     -92.678-124.821  74.253  0.00  0.00           B
ATOM   1778  B       X   1     -95.462-127.550  76.370  0.00  0.00           B
ATOM   1779  Ne      X   1     -96.575-127.321  75.243  0.00  0.00          NE
ATOM   1780  Ne      X   1     -92.984-127.311  79.783  0.00  0.00          NE
ATOM   1781  Ne      X   1     -92.678-125.519  72.836  0.00  0.00          NE
ATOM   1782  Ne      X   1     -93.073-124.608  75.719  0.00  0.00          NE
ATOM   1783  Ne      X   1     -91.944-135.672  86.587  0.00  0.00          NE
ATOM   1784  B       X   1     -93.610-133.098  85.458  0.00  0.00           B
ATOM   1785  Ne      X   1     -92.744-133.873  84.313  0.00  0.00          NE
ATOM   1786  B       X   1     -93.871-134.683  83.564  0.00  0.00           B
ATOM   1787  B       X   1     -94.660-132.194  87.589  0.00  0.00           B
ATOM   1788  B       X   1     -93.036-130.633  82.211  0.00  0.00           B
ATOM   1789  Ne      X   1     -93.954-130.923  88.040  0.00  0.00          NE
ATOM   1790  B       X   1     -92.030-132.717  83.424  0.00  0.00           B
ATOM   1791  B       X   1     -91.948-134.926  85.137  0.00  0.00           B
ATOM   1792  B       X   1     -92.063-130.328  84.534  0.00  0.00           B
ATOM   1793  Ne      X   1     -91.863-131.129  83.172  0.00  0.00          NE
ATOM   1794  Ne      X   1     -97.566-125.806  82.202  0.00  0.00          NE
ATOM   1795  B       X   1     -93.266-130.099  86.852  0.00  0.00           B
ATOM   1796  B       X   1     -97.343-124.157  82.463  0.00  0.00           B
ATOM   1797  Ne      X   1     -94.012-129.816  81.307  0.00  0.00          NE
ATOM   1798  Ne      X   1     -92.347-129.321  85.760  0.00  0.00          NE
ATOM   1799  Ne      X   1     -93.074-126.503  84.816  0.00  0.00          NE
ATOM   1800  B       X   1     -94.738-128.601  82.119  0.00  0.00           B
ATOM   1801  B       X   1     -93.516-125.434  85.924  0.00  0.00           B
ATOM   1802  B       X   1     -93.087-128.018  85.317  0.00  0.00           B
ATOM   1803  B       X   1     -93.976-126.526  83.563  0.00  0.00           B
ATOM   1804  Ne      X   1     -94.692-126.998  82.218  0.00  0.00          NE
ATOM   1805  B       X   1     -93.795-126.634  80.940  0.00  0.00           B
ATOM   1806  B       X   1     -96.126-126.355  82.175  0.00  0.00           B
ATOM   1807  B       X   1     -92.959-128.873  80.340  0.00  0.00           B
ATOM   1808  B       X   1     -92.757-131.153  89.039  0.00  0.00           B
ATOM   1809  B       X   1     -89.426-140.056  66.316  0.00  0.00           B
ATOM   1810  Ne      X   1     -88.969-140.593  67.870  0.00  0.00          NE
ATOM   1811  B       X   1     -87.538-140.072  68.180  0.00  0.00           B
ATOM   1812  B       X   1     -85.996-138.281  67.251  0.00  0.00           B
ATOM   1813  Ne      X   1     -85.540-138.421  71.078  0.00  0.00          NE
ATOM   1814  B       X   1     -83.965-137.900  71.199  0.00  0.00           B
ATOM   1815  B       X   1     -91.183-138.399  73.297  0.00  0.00           B
ATOM   1816  Ne      X   1     -80.685-138.344  73.262  0.00  0.00          NE
ATOM   1817  Ne      X   1     -91.566-133.247  71.062  0.00  0.00          NE
ATOM   1818  B       X   1     -91.481-131.672  70.885  0.00  0.00           B
ATOM   1819  B       X   1     -90.377-136.566  65.781  0.00  0.00           B
ATOM   1820  B       X   1     -90.513-133.421  67.261  0.00  0.00           B
ATOM   1821  B       X   1     -90.589-136.374  71.880  0.00  0.00           B
ATOM   1822  B       X   1     -89.915-131.944  65.155  0.00  0.00           B
ATOM   1823  B       X   1     -90.301-133.830  71.824  0.00  0.00           B
ATOM   1824  Ne      X   1     -89.432-133.095  66.221  0.00  0.00          NE
ATOM   1825  B       X   1     -89.027-134.467  65.520  0.00  0.00           B
ATOM   1826  B       X   1     -88.245-132.456  66.994  0.00  0.00           B
ATOM   1827  Ne      X   1     -87.168-132.074  68.049  0.00  0.00          NE
ATOM   1828  B       X   1     -87.749-131.368  69.329  0.00  0.00           B
ATOM   1829  B       X   1     -87.814-136.588  66.376  0.00  0.00           B
ATOM   1830  Ne      X   1     -86.741-135.543  71.541  0.00  0.00          NE
ATOM   1831  Ne      X   1     -88.979-136.072  65.414  0.00  0.00          NE
ATOM   1832  B       X   1     -88.261-135.397  71.744  0.00  0.00           B
ATOM   1833  Ne      X   1     -86.306-136.821  66.716  0.00  0.00          NE
ATOM   1834  B       X   1     -91.572-133.888  69.602  0.00  0.00           B
ATOM   1835  B       X   1     -86.351-137.118  71.267  0.00  0.00           B
ATOM   1836  Ne      X   1     -91.275-130.123  70.498  0.00  0.00          NE
ATOM   1837  B       X   1     -86.314-133.313  68.327  0.00  0.00           B
ATOM   1838  B       X   1     -86.202-131.060  67.312  0.00  0.00           B
ATOM   1839  B       X   1     -86.263-134.876  70.241  0.00  0.00           B
ATOM   1840  Ne      X   1     -91.810-134.096  68.061  0.00  0.00          NE
ATOM   1841  Ne      X   1     -91.523-137.671  71.909  0.00  0.00          NE
ATOM   1842  B       X   1     -82.956-133.351  64.257  0.00  0.00           B
ATOM   1843  B       X   1     -85.876-135.809  67.868  0.00  0.00           B
ATOM   1844  B       X   1     -84.485-131.927  65.664  0.00  0.00           B
ATOM   1845  Ne      X   1     -85.602-134.663  68.838  0.00  0.00          NE
ATOM   1846  B       X   1     -84.061-134.550  69.018  0.00  0.00           B
ATOM   1847  Ne      X   1     -84.882-130.784  66.623  0.00  0.00          NE
ATOM   1848  B       X   1     -85.382-136.650  65.514  0.00  0.00           B
ATOM   1849  Ne      X   1     -84.177-137.383  64.820  0.00  0.00          NE
ATOM   1850  B       X   1     -83.860-130.526  67.778  0.00  0.00           B
ATOM   1851  Ne      X   1     -82.998-136.818  71.814  0.00  0.00          NE
ATOM   1852  B       X   1     -82.948-137.346  65.821  0.00  0.00           B
ATOM   1853  B       X   1     -82.491-135.837  70.642  0.00  0.00           B
ATOM   1854  Ne      X   1     -82.595-135.134  69.209  0.00  0.00          NE
ATOM   1855  Ne      X   1     -80.689-132.684  69.114  0.00  0.00          NE
ATOM   1856  B       X   1     -81.501-134.016  69.041  0.00  0.00           B
ATOM   1857  B       X   1     -81.574-131.367  68.646  0.00  0.00           B
ATOM   1858  Ne      X   1     -81.925-137.350  67.010  0.00  0.00          NE
ATOM   1859  B       X   1     -82.360-136.255  68.126  0.00  0.00           B
ATOM   1860  B       X   1     -80.558-136.763  66.406  0.00  0.00           B
ATOM   1861  Ne      X   1     -84.338-132.779  64.461  0.00  0.00          NE
ATOM   1862  B       X   1     -80.839-135.104  64.422  0.00  0.00           B
ATOM   1863  B       X   1     -80.406-132.531  70.684  0.00  0.00           B
ATOM   1864  B       X   1     -89.764-129.876  70.046  0.00  0.00           B
ATOM   1865  Ne      X   1     -88.232-129.975  69.959  0.00  0.00          NE
ATOM   1866  B       X   1     -91.600-129.902  64.946  0.00  0.00           B
ATOM   1867  Ne      X   1     -90.449-125.408  64.640  0.00  0.00          NE
ATOM   1868  Ne      X   1     -90.990-127.164  67.082  0.00  0.00          NE
ATOM   1869  Ne      X   1     -91.328-123.478  70.944  0.00  0.00          NE
ATOM   1870  B       X   1     -90.545-126.494  65.716  0.00  0.00           B
ATOM   1871  B       X   1     -91.451-129.241  71.777  0.00  0.00           B
ATOM   1872  B       X   1     -89.775-123.269  70.920  0.00  0.00           B
ATOM   1873  B       X   1     -89.618-127.729  67.622  0.00  0.00           B
ATOM   1874  B       X   1     -89.482-124.320  65.192  0.00  0.00           B
ATOM   1875  Ne      X   1     -88.584-122.997  65.122  0.00  0.00          NE
ATOM   1876  Ne      X   1     -86.694-125.315  69.015  0.00  0.00          NE
ATOM   1877  B       X   1     -87.699-124.559  69.934  0.00  0.00           B
ATOM   1878  Ne      X   1     -88.058-127.861  67.709  0.00  0.00          NE
ATOM   1879  B       X   1     -87.510-126.430  68.231  0.00  0.00           B
ATOM   1880  B       X   1     -87.374-128.197  66.416  0.00  0.00           B
ATOM   1881  B       X   1     -87.761-128.948  68.796  0.00  0.00           B
ATOM   1882  B       X   1     -87.549-129.454  71.321  0.00  0.00           B
ATOM   1883  Ne      X   1     -88.230-123.156  70.428  0.00  0.00          NE
ATOM   1884  Ne      X   1     -86.251-128.484  65.245  0.00  0.00          NE
ATOM   1885  B       X   1     -91.755-124.806  71.858  0.00  0.00           B
ATOM   1886  B       X   1     -91.735-126.011  67.926  0.00  0.00           B
ATOM   1887  B       X   1     -87.045-122.474  71.131  0.00  0.00           B
ATOM   1888  Ne      X   1     -82.512-130.099  68.516  0.00  0.00          NE
ATOM   1889  B       X   1     -85.981-124.450  67.964  0.00  0.00           B
ATOM   1890  B       X   1     -80.759-123.858  64.772  0.00  0.00           B
ATOM   1891  B       X   1     -81.437-122.787  67.064  0.00  0.00           B
ATOM   1892  Ne      X   1     -82.749-128.546  71.194  0.00  0.00          NE
ATOM   1893  B       X   1     -85.213-129.514  65.756  0.00  0.00           B
ATOM   1894  B       X   1     -85.454-127.140  65.005  0.00  0.00           B
ATOM   1895  B       X   1     -84.572-124.984  65.946  0.00  0.00           B
ATOM   1896  Ne      X   1     -84.230-126.225  65.028  0.00  0.00          NE
ATOM   1897  Ne      X   1     -84.816-123.960  67.049  0.00  0.00          NE
ATOM   1898  Ne      X   1     -84.854-126.405  71.216  0.00  0.00          NE
ATOM   1899  B       X   1     -85.591-125.866  69.985  0.00  0.00           B
ATOM   1900  B       X   1     -83.508-127.230  70.916  0.00  0.00           B
ATOM   1901  B       X   1     -83.500-123.886  67.952  0.00  0.00           B
ATOM   1902  B       X   1     -83.023-127.106  65.852  0.00  0.00           B
ATOM   1903  B       X   1     -85.882-127.508  71.843  0.00  0.00           B
ATOM   1904  B       X   1     -82.804-129.424  69.924  0.00  0.00           B
ATOM   1905  Ne      X   1     -82.069-123.377  68.392  0.00  0.00          NE
ATOM   1906  Ne      X   1     -81.741-127.738  66.516  0.00  0.00          NE
ATOM   1907  B       X   1     -81.138-124.618  68.901  0.00  0.00           B
ATOM   1908  B       X   1     -81.021-126.595  67.385  0.00  0.00           B
ATOM   1909  B       X   1     -80.805-128.366  65.467  0.00  0.00           B
ATOM   1910  B       X   1     -81.248-128.350  71.596  0.00  0.00           B
ATOM   1911  B       X   1     -81.914-128.952  67.581  0.00  0.00           B
ATOM   1912  B       X   1     -84.374-125.161  72.223  0.00  0.00           B
ATOM   1913  Ne      X   1     -80.804-122.526  65.668  0.00  0.00          NE
ATOM   1914  Ne      X   1     -89.642-135.197  72.333  0.00  0.00          NE
ATOM   1915  Ne      X   1     -91.116-134.643  77.429  0.00  0.00          NE
ATOM   1916  B       X   1     -90.319-134.024  78.638  0.00  0.00           B
ATOM   1917  B       X   1     -90.131-135.349  76.386  0.00  0.00           B
ATOM   1918  B       X   1     -89.468-135.315  73.893  0.00  0.00           B
ATOM   1919  B       X   1     -88.455-132.474  79.377  0.00  0.00           B
ATOM   1920  Ne      X   1     -88.985-133.916  79.485  0.00  0.00          NE
ATOM   1921  B       X   1     -86.368-130.798  79.232  0.00  0.00           B
ATOM   1922  Ne      X   1     -86.579-135.778  79.066  0.00  0.00          NE
ATOM   1923  B       X   1     -87.832-134.857  78.958  0.00  0.00           B
ATOM   1924  Ne      X   1     -87.957-130.959  79.502  0.00  0.00          NE
ATOM   1925  B       X   1     -88.506-130.208  78.127  0.00  0.00           B
ATOM   1926  B       X   1     -85.863-134.876  72.709  0.00  0.00           B
ATOM   1927  B       X   1     -81.556-132.071  80.241  0.00  0.00           B
ATOM   1928  Ne      X   1     -82.835-132.360  73.971  0.00  0.00          NE
ATOM   1929  B       X   1     -83.737-131.207  78.896  0.00  0.00           B
ATOM   1930  B       X   1     -83.789-136.074  72.975  0.00  0.00           B
ATOM   1931  B       X   1     -83.712-131.135  74.080  0.00  0.00           B
ATOM   1932  B       X   1     -85.109-135.594  75.100  0.00  0.00           B
ATOM   1933  Ne      X   1     -84.610-135.024  73.769  0.00  0.00          NE
ATOM   1934  B       X   1     -83.775-133.656  73.911  0.00  0.00           B
ATOM   1935  B       X   1     -83.459-133.563  79.410  0.00  0.00           B
ATOM   1936  B       X   1     -85.487-134.926  79.947  0.00  0.00           B
ATOM   1937  Ne      X   1     -82.617-132.346  79.034  0.00  0.00          NE
ATOM   1938  B       X   1     -81.884-132.426  75.256  0.00  0.00           B
ATOM   1939  B       X   1     -81.743-132.307  72.820  0.00  0.00           B
ATOM   1940  Ne      X   1     -80.880-132.521  76.451  0.00  0.00          NE
ATOM   1941  B       X   1     -81.740-132.349  77.749  0.00  0.00           B
ATOM   1942  B       X   1     -81.798-137.460  72.547  0.00  0.00           B
ATOM   1943  Ne      X   1     -84.958-130.245  78.809  0.00  0.00          NE
ATOM   1944  B       X   1     -88.620-122.534  79.913  0.00  0.00           B
ATOM   1945  B       X   1     -90.510-122.556  78.186  0.00  0.00           B
ATOM   1946  Ne      X   1     -86.739-128.715  72.487  0.00  0.00          NE
ATOM   1947  B       X   1     -91.538-126.773  79.688  0.00  0.00           B
ATOM   1948  Ne      X   1     -90.132-122.861  79.774  0.00  0.00          NE
ATOM   1949  Ne      X   1     -90.669-122.874  76.647  0.00  0.00          NE
ATOM   1950  Ne      X   1     -91.586-128.512  73.137  0.00  0.00          NE
ATOM   1951  B       X   1     -90.241-128.044  73.786  0.00  0.00           B
ATOM   1952  B       X   1     -90.320-124.416  79.872  0.00  0.00           B
ATOM   1953  B       X   1     -87.947-125.450  77.134  0.00  0.00           B
ATOM   1954  B       X   1     -87.538-127.893  77.876  0.00  0.00           B
ATOM   1955  Ne      X   1     -88.301-129.017  77.213  0.00  0.00          NE
ATOM   1956  B       X   1     -88.786-128.548  75.843  0.00  0.00           B
ATOM   1957  Ne      X   1     -88.265-124.786  75.704  0.00  0.00          NE
ATOM   1958  Ne      X   1     -88.917-127.611  74.415  0.00  0.00          NE
ATOM   1959  Ne      X   1     -87.632-126.385  78.360  0.00  0.00          NE
ATOM   1960  B       X   1     -88.992-126.400  79.179  0.00  0.00           B
ATOM   1961  B       X   1     -87.723-128.079  73.527  0.00  0.00           B
ATOM   1962  B       X   1     -89.389-123.691  76.050  0.00  0.00           B
ATOM   1963  B       X   1     -86.900-124.229  75.173  0.00  0.00           B
ATOM   1964  B       X   1     -88.790-126.165  74.855  0.00  0.00           B
ATOM   1965  Ne      X   1     -90.255-125.989  80.032  0.00  0.00          NE
ATOM   1966  B       X   1     -86.198-125.888  78.794  0.00  0.00           B
ATOM   1967  Ne      X   1     -80.767-122.590  78.797  0.00  0.00          NE
ATOM   1968  Ne      X   1     -83.940-123.883  73.005  0.00  0.00          NE
ATOM   1969  B       X   1     -80.739-123.450  74.685  0.00  0.00           B
ATOM   1970  B       X   1     -81.471-126.287  78.087  0.00  0.00           B
ATOM   1971  Ne      X   1     -85.388-123.764  75.550  0.00  0.00          NE
ATOM   1972  Ne      X   1     -84.241-129.661  73.771  0.00  0.00          NE
ATOM   1973  B       X   1     -83.446-129.234  72.460  0.00  0.00           B
ATOM   1974  Ne      X   1     -83.992-128.484  76.565  0.00  0.00          NE
ATOM   1975  B       X   1     -81.243-123.990  79.251  0.00  0.00           B
ATOM   1976  B       X   1     -85.097-124.619  76.877  0.00  0.00           B
ATOM   1977  B       X   1     -85.790-129.646  73.280  0.00  0.00           B
ATOM   1978  Ne      X   1     -81.188-127.728  77.471  0.00  0.00          NE
ATOM   1979  B       X   1     -83.624-125.312  78.922  0.00  0.00           B
ATOM   1980  Ne      X   1     -84.835-125.702  77.976  0.00  0.00          NE
ATOM   1981  B       X   1     -82.394-123.502  72.804  0.00  0.00           B
ATOM   1982  B       X   1     -84.074-128.762  75.040  0.00  0.00           B
ATOM   1983  Ne      X   1     -80.863-123.193  73.131  0.00  0.00          NE
ATOM   1984  B       X   1     -84.826-129.533  77.359  0.00  0.00           B
ATOM   1985  B       X   1     -84.902-122.715  72.549  0.00  0.00           B
ATOM   1986  B       X   1     -84.697-129.039  79.847  0.00  0.00           B
ATOM   1987  B       X   1     -84.581-127.075  77.148  0.00  0.00           B
ATOM   1988  Ne      X   1     -82.033-125.288  79.183  0.00  0.00          NE
ATOM   1989  B       X   1     -82.440-128.457  77.062  0.00  0.00           B
ATOM   1990  B       X   1     -84.272-124.066  74.530  0.00  0.00           B
ATOM   1991  B       X   1     -80.385-128.443  78.571  0.00  0.00           B
ATOM   1992  B       X   1     -91.091-134.778  87.513  0.00  0.00           B
ATOM   1993  B       X   1     -90.450-130.803  82.551  0.00  0.00           B
ATOM   1994  Ne      X   1     -89.907-133.741  87.593  0.00  0.00          NE
ATOM   1995  B       X   1     -89.443-133.637  86.094  0.00  0.00           B
ATOM   1996  B       X   1     -89.246-134.520  81.008  0.00  0.00           B
ATOM   1997  B       X   1     -88.850-134.409  83.544  0.00  0.00           B
ATOM   1998  Ne      X   1     -88.805-135.390  82.296  0.00  0.00          NE
ATOM   1999  Ne      X   1     -88.323-133.955  84.996  0.00  0.00          NE
ATOM   2000  B       X   1     -87.548-135.257  85.517  0.00  0.00           B
ATOM   2001  B       X   1     -87.458-132.684  84.815  0.00  0.00           B
ATOM   2002  Ne      X   1     -86.939-131.284  84.343  0.00  0.00          NE
ATOM   2003  B       X   1     -87.978-130.600  83.346  0.00  0.00           B
ATOM   2004  B       X   1     -86.897-130.396  85.671  0.00  0.00           B
ATOM   2005  B       X   1     -88.484-130.425  80.812  0.00  0.00           B
ATOM   2006  B       X   1     -90.610-132.469  88.290  0.00  0.00           B
ATOM   2007  Ne      X   1     -84.198-134.118  80.612  0.00  0.00          NE
ATOM   2008  B       X   1     -83.046-131.911  83.630  0.00  0.00           B
ATOM   2009  B       X   1     -85.534-131.491  83.685  0.00  0.00           B
ATOM   2010  Ne      X   1     -84.282-131.682  82.719  0.00  0.00          NE
ATOM   2011  B       X   1     -84.547-132.886  81.671  0.00  0.00           B
ATOM   2012  B       X   1     -83.319-135.124  81.398  0.00  0.00           B
ATOM   2013  B       X   1     -80.660-132.394  84.314  0.00  0.00           B
ATOM   2014  Ne      X   1     -82.140-132.498  84.839  0.00  0.00          NE
ATOM   2015  B       X   1     -84.294-130.313  81.932  0.00  0.00           B
ATOM   2016  Ne      X   1     -89.002-130.104  82.299  0.00  0.00          NE
ATOM   2017  B       X   1     -91.011-128.791  86.517  0.00  0.00           B
ATOM   2018  Ne      X   1     -90.062-125.738  85.054  0.00  0.00          NE
ATOM   2019  B       X   1     -89.884-126.259  81.511  0.00  0.00           B
ATOM   2020  Ne      X   1     -89.712-127.884  87.087  0.00  0.00          NE
ATOM   2021  B       X   1     -89.766-124.284  85.140  0.00  0.00           B
ATOM   2022  B       X   1     -89.152-126.465  83.917  0.00  0.00           B
ATOM   2023  B       X   1     -89.218-128.554  82.337  0.00  0.00           B
ATOM   2024  Ne      X   1     -88.907-127.020  82.472  0.00  0.00          NE
ATOM   2025  B       X   1     -87.453-126.799  81.999  0.00  0.00           B
ATOM   2026  B       X   1     -88.412-128.626  86.802  0.00  0.00           B
ATOM   2027  Ne      X   1     -86.921-129.233  86.799  0.00  0.00          NE
ATOM   2028  B       X   1     -86.314-122.876  80.782  0.00  0.00           B
ATOM   2029  B       X   1     -86.536-129.671  88.225  0.00  0.00           B
ATOM   2030  B       X   1     -91.553-126.164  84.503  0.00  0.00           B
ATOM   2031  Ne      X   1     -85.962-126.548  82.556  0.00  0.00          NE
ATOM   2032  B       X   1     -85.971-128.104  86.296  0.00  0.00           B
ATOM   2033  B       X   1     -84.284-122.780  82.181  0.00  0.00           B
ATOM   2034  Ne      X   1     -84.212-128.846  81.356  0.00  0.00          NE
ATOM   2035  B       X   1     -84.996-127.762  82.101  0.00  0.00           B
ATOM   2036  B       X   1     -85.482-125.125  82.039  0.00  0.00           B
ATOM   2037  Ne      X   1     -85.663-123.522  82.100  0.00  0.00          NE
ATOM   2038  B       X   1     -82.670-128.454  81.252  0.00  0.00           B
ATOM   2039  Ne      X   1     -81.885-127.153  81.746  0.00  0.00          NE
ATOM   2040  B       X   1     -81.866-126.076  80.548  0.00  0.00           B
ATOM   2041  B       X   1     -82.624-126.724  83.110  0.00  0.00           B
ATOM   2042  B       X   1     -80.427-127.444  82.189  0.00  0.00           B
ATOM   2043  B       X   1     -88.729-134.249  88.507  0.00  0.00           B
ATOM   2044  Ne      X   1     -91.212-131.388  89.233  0.00  0.00          NE
ATOM   2045  B       X   1     -91.095-131.711  90.737  0.00  0.00           B
ATOM   2046  Ne      X   1     -86.930-132.046  91.336  0.00  0.00          NE
ATOM   2047  B       X   1     -88.226-131.087  91.428  0.00  0.00           B
ATOM   2048  B       X   1     -90.520-130.042  88.938  0.00  0.00           B
ATOM   2049  B       X   1     -89.977-127.640  88.664  0.00  0.00           B
ATOM   2050  B       X   1     -81.581-125.646 108.287  0.00  0.00           B
ATOM   2051  Ne      X   1     -80.714-125.329 107.073  0.00  0.00          NE
ATOM   2052  B       X   1     -81.030-123.953 106.438  0.00  0.00           B
ATOM   2053  Ne      X   1     -82.907-126.304 109.011  0.00  0.00          NE
ATOM   2054  Ne      X   1     -80.765-122.576 105.737  0.00  0.00          NE
ATOM   2055  B       X   1     -89.222-123.761 117.542  0.00  0.00           B
ATOM   2056  B       X   1     -87.692-125.803 116.840  0.00  0.00           B
ATOM   2057  Ne      X   1     -86.409-126.554 116.171  0.00  0.00          NE
ATOM   2058  Ne      X   1     -86.138-129.484 115.961  0.00  0.00          NE
ATOM   2059  B       X   1     -91.126-122.466 118.828  0.00  0.00           B
ATOM   2060  Ne      X   1     -85.984-126.285 113.113  0.00  0.00          NE
ATOM   2061  B       X   1     -83.076-129.757 113.623  0.00  0.00           B
ATOM   2062  B       X   1     -84.510-122.720 118.548  0.00  0.00           B
ATOM   2063  Ne      X   1     -83.128-129.810 115.335  0.00  0.00          NE
ATOM   2064  B       X   1     -83.253-127.693 118.951  0.00  0.00           B
ATOM   2065  B       X   1     -84.599-129.437 115.764  0.00  0.00           B
ATOM   2066  Ne      X   1     -83.753-126.507 117.870  0.00  0.00          NE
ATOM   2067  B       X   1     -83.990-125.267 118.817  0.00  0.00           B
ATOM   2068  Ne      X   1     -84.103-123.894 119.572  0.00  0.00          NE
ATOM   2069  B       X   1     -85.068-126.594 117.022  0.00  0.00           B
ATOM   2070  B       X   1     -80.734-128.376 119.668  0.00  0.00           B
ATOM   2071  Ne      X   1     -81.476-127.274 115.971  0.00  0.00          NE
ATOM   2072  B       X   1     -81.326-126.534 114.555  0.00  0.00           B
ATOM   2073  Ne      X   1     -81.153-125.121 113.954  0.00  0.00          NE
ATOM   2074  B       X   1     -81.338-124.068 115.122  0.00  0.00           B
ATOM   2075  Ne      X   1     -81.193-123.251 119.265  0.00  0.00          NE
ATOM   2076  B       X   1     -81.370-123.287 117.691  0.00  0.00           B
ATOM   2077  Ne      X   1     -82.206-128.178 120.061  0.00  0.00          NE
ATOM   2078  B       X   1     -82.209-128.658 115.852  0.00  0.00           B
ATOM   2079  B       X   1     -82.213-124.932 112.847  0.00  0.00           B
ATOM   2080  Ne      X   1     -81.197-122.882 116.114  0.00  0.00          NE
ATOM   2081  B       X   1     -82.567-123.562 119.988  0.00  0.00           B
ATOM   2082  B       X   1     -82.547-126.470 116.844  0.00  0.00           B
ATOM   2083  B       X   1     -84.487-126.014 112.751  0.00  0.00           B
ATOM   2084  B       X   1     -86.106-125.985 122.264  0.00  0.00           B
ATOM   2085  B       X   1     -85.288-123.901 123.510  0.00  0.00           B
ATOM   2086  Ne      X   1     -84.999-124.868 122.207  0.00  0.00          NE
ATOM   2087  B       X   1     -82.700-129.514 120.725  0.00  0.00           B
ATOM   2088  B       X   1     -83.683-125.587 122.558  0.00  0.00           B
ATOM   2089  B       X   1     -84.887-124.183 120.832  0.00  0.00           B
ATOM   2090  B       X   1     -82.253-127.078 121.139  0.00  0.00           B
ATOM   2091  B       X   1     -73.531-139.509  92.514  0.00  0.00           B
ATOM   2092  B       X   1     -72.453-141.002  94.318  0.00  0.00           B
ATOM   2093  B       X   1     -71.306-140.372  89.529  0.00  0.00           B
ATOM   2094  B       X   1     -71.414-138.711  93.652  0.00  0.00           B
ATOM   2095  B       X   1     -69.122-140.183  90.736  0.00  0.00           B
ATOM   2096  Ne      X   1     -70.475-140.917  90.769  0.00  0.00          NE
ATOM   2097  Ne      X   1     -72.223-140.004  93.184  0.00  0.00          NE
ATOM   2098  B       X   1     -71.283-140.595  92.094  0.00  0.00           B
ATOM   2099  Ne      X   1     -77.163-140.013 102.592  0.00  0.00          NE
ATOM   2100  B       X   1     -76.671-139.206 101.280  0.00  0.00           B
ATOM   2101  B       X   1     -76.097-141.205 102.785  0.00  0.00           B
ATOM   2102  B       X   1     -77.653-133.508  66.380  0.00  0.00           B
ATOM   2103  B       X   1     -78.464-135.735  65.342  0.00  0.00           B
ATOM   2104  B       X   1     -79.459-132.775  68.176  0.00  0.00           B
ATOM   2105  Ne      X   1     -77.963-132.646  67.699  0.00  0.00          NE
ATOM   2106  B       X   1     -77.761-131.111  67.642  0.00  0.00           B
ATOM   2107  Ne      X   1     -79.880-136.260  65.130  0.00  0.00          NE
ATOM   2108  Ne      X   1     -80.300-132.069  72.154  0.00  0.00          NE
ATOM   2109  B       X   1     -80.009-130.505  72.236  0.00  0.00           B
ATOM   2110  B       X   1     -79.712-130.659  64.605  0.00  0.00           B
ATOM   2111  Ne      X   1     -77.706-129.552  67.474  0.00  0.00          NE
ATOM   2112  B       X   1     -78.453-129.113  66.161  0.00  0.00           B
ATOM   2113  Ne      X   1     -79.464-129.137  64.982  0.00  0.00          NE
ATOM   2114  Ne      X   1     -78.505-127.768  69.911  0.00  0.00          NE
ATOM   2115  B       X   1     -78.457-128.834  68.694  0.00  0.00           B
ATOM   2116  B       X   1     -78.806-128.447  71.268  0.00  0.00           B
ATOM   2117  B       X   1     -78.991-124.925  67.668  0.00  0.00           B
ATOM   2118  Ne      X   1     -77.459-124.299  67.511  0.00  0.00          NE
ATOM   2119  Ne      X   1     -79.943-128.961  72.260  0.00  0.00          NE
ATOM   2120  Ne      X   1     -80.180-125.733  68.348  0.00  0.00          NE
ATOM   2121  B       X   1     -79.049-132.904  72.777  0.00  0.00           B
ATOM   2122  Ne      X   1     -77.814-133.921  72.728  0.00  0.00          NE
ATOM   2123  B       X   1     -78.253-135.327  73.138  0.00  0.00           B
ATOM   2124  B       X   1     -79.792-131.374  76.471  0.00  0.00           B
ATOM   2125  Ne      X   1     -78.371-130.614  76.542  0.00  0.00          NE
ATOM   2126  B       X   1     -80.255-127.665  76.143  0.00  0.00           B
ATOM   2127  B       X   1     -78.386-129.850  78.039  0.00  0.00           B
ATOM   2128  Ne      X   1     -79.364-129.433  79.153  0.00  0.00          NE
ATOM   2129  B       X   1     -78.393-129.333  75.696  0.00  0.00           B
ATOM   2130  B       X   1     -78.721-124.260  75.869  0.00  0.00           B
ATOM   2131  Ne      X   1     -77.659-125.231  75.282  0.00  0.00          NE
ATOM   2132  Ne      X   1     -79.099-128.016  75.081  0.00  0.00          NE
ATOM   2133  B       X   1     -78.224-126.678  75.075  0.00  0.00           B
ATOM   2134  B       X   1     -79.726-128.424  73.699  0.00  0.00           B
ATOM   2135  B       X   1     -79.232-123.364 102.433  0.00  0.00           B
ATOM   2136  Ne      X   1     -79.467-124.029 100.939  0.00  0.00          NE
ATOM   2137  Ne      X   1     -78.790-123.852 103.886  0.00  0.00          NE
ATOM   2138  B       X   1     -77.280-123.783 104.019  0.00  0.00           B
ATOM   2139  B       X   1     -79.360-125.308 104.165  0.00  0.00           B
ATOM   2140  Ne      X   1     -74.771-123.320 101.522  0.00  0.00          NE
ATOM   2141  B       X   1     -74.942-123.191 103.078  0.00  0.00           B
ATOM   2142  Ne      X   1     -75.843-123.211 104.368  0.00  0.00          NE
ATOM   2143  B       X   1     -69.422-123.631  97.879  0.00  0.00           B
ATOM   2144  Ne      X   1     -70.758-123.282  98.478  0.00  0.00          NE
ATOM   2145  Ne      X   1     -71.686-123.732 101.264  0.00  0.00          NE
ATOM   2146  B       X   1     -70.920-123.778  99.946  0.00  0.00           B
ATOM   2147  B       X   1     -73.269-123.561 101.129  0.00  0.00           B
ATOM   2148  B       X   1     -76.956-136.849 105.506  0.00  0.00           B
ATOM   2149  Ne      X   1     -74.025-135.150 104.584  0.00  0.00          NE
ATOM   2150  B       X   1     -73.000-133.972 104.985  0.00  0.00           B
ATOM   2151  B       X   1     -80.239-128.884 109.308  0.00  0.00           B
ATOM   2152  B       X   1     -79.524-122.850 104.889  0.00  0.00           B
ATOM   2153  B       X   1     -77.842-129.753 108.634  0.00  0.00           B
ATOM   2154  Ne      X   1     -78.472-123.060 109.998  0.00  0.00          NE
ATOM   2155  Ne      X   1     -78.935-128.496 108.529  0.00  0.00          NE
ATOM   2156  B       X   1     -79.274-128.449 107.045  0.00  0.00           B
ATOM   2157  B       X   1     -79.134-125.403 107.293  0.00  0.00           B
ATOM   2158  B       X   1     -79.047-123.543 111.344  0.00  0.00           B
ATOM   2159  Ne      X   1     -77.778-125.553 108.224  0.00  0.00          NE
ATOM   2160  B       X   1     -78.191-127.078 108.804  0.00  0.00           B
ATOM   2161  B       X   1     -77.919-124.399 109.230  0.00  0.00           B
ATOM   2162  B       X   1     -76.469-125.498 107.352  0.00  0.00           B
ATOM   2163  B       X   1     -75.312-126.726 109.982  0.00  0.00           B
ATOM   2164  Ne      X   1     -74.855-127.418 111.341  0.00  0.00          NE
ATOM   2165  B       X   1     -75.343-126.829 105.575  0.00  0.00           B
ATOM   2166  B       X   1     -75.340-124.255 105.398  0.00  0.00           B
ATOM   2167  B       X   1     -75.379-128.914 111.519  0.00  0.00           B
ATOM   2168  Ne      X   1     -75.135-125.470 106.447  0.00  0.00          NE
ATOM   2169  Ne      X   1     -72.657-124.173 107.845  0.00  0.00          NE
ATOM   2170  B       X   1     -71.475-125.479 111.288  0.00  0.00           B
ATOM   2171  B       X   1     -72.709-122.768 107.270  0.00  0.00           B
ATOM   2172  B       X   1     -72.735-123.165 111.889  0.00  0.00           B
ATOM   2173  B       X   1     -73.203-129.405 107.116  0.00  0.00           B
ATOM   2174  B       X   1     -73.907-125.091 107.283  0.00  0.00           B
ATOM   2175  B       X   1     -73.226-127.450 111.378  0.00  0.00           B
ATOM   2176  Ne      X   1     -71.827-123.898 110.843  0.00  0.00          NE
ATOM   2177  B       X   1     -72.454-124.046 109.365  0.00  0.00           B
ATOM   2178  Ne      X   1     -71.735-128.866 107.032  0.00  0.00          NE
ATOM   2179  B       X   1     -71.385-124.923 107.177  0.00  0.00           B
ATOM   2180  Ne      X   1     -71.659-127.024 111.632  0.00  0.00          NE
ATOM   2181  B       X   1     -75.325-126.447 112.530  0.00  0.00           B
ATOM   2182  B       X   1     -78.510-122.656 113.689  0.00  0.00           B
ATOM   2183  Ne      X   1     -78.586-123.985 112.746  0.00  0.00          NE
ATOM   2184  B       X   1     -77.589-128.651 116.523  0.00  0.00           B
ATOM   2185  B       X   1     -80.001-127.456 116.433  0.00  0.00           B
ATOM   2186  Ne      X   1     -78.483-127.367 116.971  0.00  0.00          NE
ATOM   2187  B       X   1     -77.905-125.955 116.592  0.00  0.00           B
ATOM   2188  Ne      X   1     -76.775-124.898 116.165  0.00  0.00          NE
ATOM   2189  B       X   1     -77.462-123.465 115.757  0.00  0.00           B
ATOM   2190  B       X   1     -79.678-124.884 113.454  0.00  0.00           B
ATOM   2191  B       X   1     -75.952-124.733 117.497  0.00  0.00           B
ATOM   2192  B       X   1     -77.184-124.689 112.739  0.00  0.00           B
ATOM   2193  B       X   1     -76.046-125.365 114.877  0.00  0.00           B
ATOM   2194  Ne      X   1     -75.766-125.190 113.326  0.00  0.00          NE
ATOM   2195  B       X   1     -74.648-124.119 113.311  0.00  0.00           B
ATOM   2196  Ne      X   1    -105.746-109.399 -71.336  0.00  0.00          NE
ATOM   2197  B       X   1    -104.919-107.440 -68.488  0.00  0.00           B
ATOM   2198  B       X   1    -107.451-108.523 -64.617  0.00  0.00           B
ATOM   2199  B       X   1    -104.259-110.453 -65.654  0.00  0.00           B
ATOM   2200  B       X   1    -104.269-114.797 -65.234  0.00  0.00           B
ATOM   2201  Ne      X   1    -104.139-108.707 -68.916  0.00  0.00          NE
ATOM   2202  B       X   1    -104.506-108.943 -70.425  0.00  0.00           B
ATOM   2203  B       X   1    -103.678-108.317 -64.393  0.00  0.00           B
ATOM   2204  Ne      X   1    -104.075-109.808 -64.251  0.00  0.00          NE
ATOM   2205  B       X   1    -104.447-103.849 -73.363  0.00  0.00           B
ATOM   2206  B       X   1    -106.125-105.710 -72.816  0.00  0.00           B
ATOM   2207  Ne      X   1    -105.787-104.187 -72.500  0.00  0.00          NE
ATOM   2208  B       X   1    -110.189-104.685 -64.818  0.00  0.00           B
ATOM   2209  B       X   1    -110.070 -99.612 -64.721  0.00  0.00           B
ATOM   2210  Ne      X   1    -111.259-105.762 -64.395  0.00  0.00          NE
ATOM   2211  Ne      X   1    -106.973-107.098 -65.142  0.00  0.00          NE
ATOM   2212  B       X   1    -109.055-104.213 -67.042  0.00  0.00           B
ATOM   2213  B       X   1    -105.548-102.103 -64.774  0.00  0.00           B
ATOM   2214  B       X   1    -107.857-103.285 -65.087  0.00  0.00           B
ATOM   2215  B       X   1    -108.043-105.935 -65.075  0.00  0.00           B
ATOM   2216  Ne      X   1    -108.764-104.497 -65.444  0.00  0.00          NE
ATOM   2217  B       X   1    -105.383-104.160 -71.011  0.00  0.00           B
ATOM   2218  B       X   1    -106.266-105.449 -68.868  0.00  0.00           B
ATOM   2219  B       X   1    -106.048-102.901 -68.850  0.00  0.00           B
ATOM   2220  Ne      X   1    -105.445-104.243 -69.396  0.00  0.00          NE
ATOM   2221  B       X   1    -108.399-102.011 -71.077  0.00  0.00           B
ATOM   2222  Ne      X   1    -106.274-101.341 -68.305  0.00  0.00          NE
ATOM   2223  B       X   1    -106.718-101.508 -66.813  0.00  0.00           B
ATOM   2224  B       X   1    -104.724-100.812 -68.664  0.00  0.00           B
ATOM   2225  Ne      X   1    -108.816-101.204 -69.663  0.00  0.00          NE
ATOM   2226  B       X   1    -103.899-104.346 -69.041  0.00  0.00           B
ATOM   2227  Ne      X   1    -106.978-101.904 -65.337  0.00  0.00          NE
ATOM   2228  Ne      X   1    -106.312-106.889 -68.203  0.00  0.00          NE
ATOM   2229  B       X   1    -107.829-100.859 -64.580  0.00  0.00           B
ATOM   2230  Ne      X   1    -103.367-100.993 -69.444  0.00  0.00          NE
ATOM   2231  B       X   1    -103.615-101.231 -71.016  0.00  0.00           B
ATOM   2232  Ne      X   1    -108.150 -95.145 -65.642  0.00  0.00          NE
ATOM   2233  B       X   1    -107.682 -96.416 -64.858  0.00  0.00           B
ATOM   2234  B       X   1    -103.546 -64.530-117.512  0.00  0.00           B
ATOM   2235  Ne      X   1    -103.396 -63.400-116.360  0.00  0.00          NE
ATOM   2236  Ne      X   1    -105.952 -62.198-111.758  0.00  0.00          NE
ATOM   2237  B       X   1    -105.550 -62.684-110.379  0.00  0.00           B
ATOM   2238  B       X   1    -105.202 -62.347-107.866  0.00  0.00           B
ATOM   2239  B       X   1    -109.145 -62.738 -96.481  0.00  0.00           B
ATOM   2240  B       X   1    -104.152 -62.369 -99.140  0.00  0.00           B
ATOM   2241  B       X   1    -103.758 -62.436-103.973  0.00  0.00           B
ATOM   2242  B       X   1    -104.441 -64.347 -97.249  0.00  0.00           B
ATOM   2243  B       X   1    -105.072 -64.456 -94.547  0.00  0.00           B
ATOM   2244  B       X   1    -104.691 -62.830 -92.744  0.00  0.00           B
ATOM   2245  Ne      X   1    -105.316 -64.214 -93.049  0.00  0.00          NE
ATOM   2246  B       X   1    -104.746 -65.384 -92.139  0.00  0.00           B
ATOM   2247  Ne      X   1    -104.888 -65.146 -95.987  0.00  0.00          NE
ATOM   2248  Ne      X   1    -103.666 -61.711 -93.089  0.00  0.00          NE
ATOM   2249  B       X   1     -99.719-107.685 -64.617  0.00  0.00           B
ATOM   2250  Ne      X   1    -100.377 -99.460 -73.050  0.00  0.00          NE
ATOM   2251  B       X   1     -98.500 -93.209 -73.731  0.00  0.00           B
ATOM   2252  B       X   1    -100.547 -97.930 -72.768  0.00  0.00           B
ATOM   2253  Ne      X   1     -97.583 -93.288 -72.394  0.00  0.00          NE
ATOM   2254  Ne      X   1     -94.958 -94.320 -73.751  0.00  0.00          NE
ATOM   2255  B       X   1     -95.626 -94.752 -75.079  0.00  0.00           B
ATOM   2256  B       X   1     -96.056 -93.506 -72.885  0.00  0.00           B
ATOM   2257  B       X   1     -99.074 -99.999 -72.271  0.00  0.00           B
ATOM   2258  B       X   1    -102.570-102.277 -69.060  0.00  0.00           B
ATOM   2259  Ne      X   1    -102.380-103.862 -69.221  0.00  0.00          NE
ATOM   2260  B       X   1    -101.785-104.052 -70.682  0.00  0.00           B
ATOM   2261  B       X   1    -101.382-104.372 -68.064  0.00  0.00           B
ATOM   2262  B       X   1    -101.277-104.478 -65.507  0.00  0.00           B
ATOM   2263  B       X   1     -99.339-103.354 -67.023  0.00  0.00           B
ATOM   2264  Ne      X   1     -97.860-100.675 -71.650  0.00  0.00          NE
ATOM   2265  B       X   1    -103.093-103.142 -64.268  0.00  0.00           B
ATOM   2266  Ne      X   1    -102.274-104.498 -64.273  0.00  0.00          NE
ATOM   2267  B       X   1     -97.474-101.298 -64.752  0.00  0.00           B
ATOM   2268  Ne      X   1     -96.515-102.581 -64.759  0.00  0.00          NE
ATOM   2269  B       X   1     -94.995-102.285 -65.137  0.00  0.00           B
ATOM   2270  B       X   1     -99.255 -96.606 -70.866  0.00  0.00           B
ATOM   2271  B       X   1     -98.103 -98.911 -65.480  0.00  0.00           B
ATOM   2272  Ne      X   1     -98.563 -98.492 -66.938  0.00  0.00          NE
ATOM   2273  B       X   1    -102.316 -99.101 -65.647  0.00  0.00           B
ATOM   2274  Ne      X   1    -101.509 -98.106 -66.607  0.00  0.00          NE
ATOM   2275  Ne      X   1    -100.650 -96.917 -71.560  0.00  0.00          NE
ATOM   2276  B       X   1    -100.121 -98.704 -66.942  0.00  0.00           B
ATOM   2277  B       X   1     -97.820 -94.620 -71.510  0.00  0.00           B
ATOM   2278  B       X   1     -97.796 -92.046 -71.478  0.00  0.00           B
ATOM   2279  Ne      X   1     -97.658 -92.857 -67.819  0.00  0.00          NE
ATOM   2280  Ne      X   1     -97.732 -96.203 -70.953  0.00  0.00          NE
ATOM   2281  B       X   1     -97.691 -94.224 -64.284  0.00  0.00           B
ATOM   2282  B       X   1     -96.082 -92.849 -67.923  0.00  0.00           B
ATOM   2283  B       X   1     -96.274 -95.760 -66.876  0.00  0.00           B
ATOM   2284  Ne      X   1     -97.402 -95.895 -67.997  0.00  0.00          NE
ATOM   2285  B       X   1     -95.350 -95.051 -64.417  0.00  0.00           B
ATOM   2286  Ne      X   1     -94.469 -93.408 -67.876  0.00  0.00          NE
ATOM   2287  B       X   1     -96.967 -97.088 -71.927  0.00  0.00           B
ATOM   2288  B       X   1     -97.048 -96.301 -69.461  0.00  0.00           B
ATOM   2289  B       X   1     -94.295 -94.156 -66.528  0.00  0.00           B
ATOM   2290  Ne      X   1     -92.638 -96.962 -65.262  0.00  0.00          NE
ATOM   2291  B       X   1     -93.551 -92.147 -67.759  0.00  0.00           B
ATOM   2292  Ne      X   1     -95.010 -95.448 -65.973  0.00  0.00          NE
ATOM   2293  Ne      X   1     -97.422 -85.114-105.617  0.00  0.00          NE
ATOM   2294  B       X   1     -96.286 -85.079-104.520  0.00  0.00           B
ATOM   2295  Ne      X   1     -94.710 -80.542-105.767  0.00  0.00          NE
ATOM   2296  B       X   1     -93.125 -80.517-105.576  0.00  0.00           B
ATOM   2297  B       X   1     -95.365 -82.019-105.974  0.00  0.00           B
ATOM   2298  Ne      X   1     -94.862 -85.224-103.880  0.00  0.00          NE
ATOM   2299  B       X   1     -94.154 -85.940 -97.965  0.00  0.00           B
ATOM   2300  Ne      X   1     -93.607 -85.409 -99.292  0.00  0.00          NE
ATOM   2301  B       X   1     -92.249 -84.591 -99.063  0.00  0.00           B
ATOM   2302  B       X   1     -94.561 -84.295 -99.956  0.00  0.00           B
ATOM   2303  B       X   1     -93.670 -84.256-104.128  0.00  0.00           B
ATOM   2304  B       X   1     -97.023 -80.519-102.905  0.00  0.00           B
ATOM   2305  Ne      X   1     -92.450 -83.513-103.245  0.00  0.00          NE
ATOM   2306  B       X   1     -92.081 -82.266-104.100  0.00  0.00           B
ATOM   2307  B       X   1     -91.909 -78.255-101.962  0.00  0.00           B
ATOM   2308  Ne      X   1     -97.177 -81.812-101.932  0.00  0.00          NE
ATOM   2309  B       X   1     -95.804 -82.657-101.667  0.00  0.00           B
ATOM   2310  Ne      X   1     -93.374 -77.940-102.283  0.00  0.00          NE
ATOM   2311  B       X   1     -94.353 -78.757-101.334  0.00  0.00           B
ATOM   2312  Ne      X   1     -94.691 -76.801 -97.859  0.00  0.00          NE
ATOM   2313  Ne      X   1     -94.784 -83.765-101.367  0.00  0.00          NE
ATOM   2314  B       X   1     -93.892 -76.747-102.981  0.00  0.00           B
ATOM   2315  B       X   1     -94.514 -77.576 -99.161  0.00  0.00           B
ATOM   2316  B       X   1     -96.864 -77.924-103.301  0.00  0.00           B
ATOM   2317  B       X   1     -93.279 -83.275-101.947  0.00  0.00           B
ATOM   2318  B       X   1     -94.727 -91.526 -89.331  0.00  0.00           B
ATOM   2319  B       X   1     -92.475 -90.081 -93.023  0.00  0.00           B
ATOM   2320  B       X   1     -94.399 -86.076 -92.878  0.00  0.00           B
ATOM   2321  Ne      X   1     -92.757 -89.406 -94.370  0.00  0.00          NE
ATOM   2322  B       X   1     -93.198 -87.908 -94.225  0.00  0.00           B
ATOM   2323  Ne      X   1     -93.726 -86.415 -94.263  0.00  0.00          NE
ATOM   2324  Ne      X   1     -94.123 -85.288 -88.903  0.00  0.00          NE
ATOM   2325  B       X   1     -94.787 -85.374 -90.375  0.00  0.00           B
ATOM   2326  B       X   1     -92.795 -90.705 -90.668  0.00  0.00           B
ATOM   2327  Ne      X   1     -94.228 -90.281 -90.078  0.00  0.00          NE
ATOM   2328  B       X   1     -92.408 -85.372 -94.393  0.00  0.00           B
ATOM   2329  B       X   1     -94.018 -89.120 -89.038  0.00  0.00           B
ATOM   2330  B       X   1     -94.643 -86.373 -95.535  0.00  0.00           B
ATOM   2331  B       X   1     -92.731 -84.565 -89.022  0.00  0.00           B
ATOM   2332  B       X   1     -93.935 -86.742 -88.356  0.00  0.00           B
ATOM   2333  Ne      X   1     -94.733 -80.450 -92.391  0.00  0.00          NE
ATOM   2334  B       X   1     -94.126 -80.419 -93.795  0.00  0.00           B
ATOM   2335  Ne      X   1     -93.791 -80.972 -95.250  0.00  0.00          NE
ATOM   2336  B       X   1     -92.474 -81.839 -95.180  0.00  0.00           B
ATOM   2337  Ne      X   1     -94.270 -91.648 -85.081  0.00  0.00          NE
ATOM   2338  Ne      X   1     -94.203 -91.693 -82.119  0.00  0.00          NE
ATOM   2339  B       X   1     -93.043 -91.515 -86.141  0.00  0.00           B
ATOM   2340  Ne      X   1     -93.459 -88.142 -87.916  0.00  0.00          NE
ATOM   2341  B       X   1     -93.936 -88.447 -86.509  0.00  0.00           B
ATOM   2342  B       X   1     -94.107 -86.164 -82.794  0.00  0.00           B
ATOM   2343  Ne      X   1     -94.531 -87.701 -82.487  0.00  0.00          NE
ATOM   2344  B       X   1     -93.411 -88.337 -81.626  0.00  0.00           B
ATOM   2345  B       X   1     -94.627 -88.387 -83.943  0.00  0.00           B
ATOM   2346  B       X   1     -93.336 -90.887 -81.110  0.00  0.00           B
ATOM   2347  B       X   1     -92.964 -84.326 -84.347  0.00  0.00           B
ATOM   2348  Ne      X   1     -92.921 -89.396 -80.507  0.00  0.00          NE
ATOM   2349  B       X   1     -93.730 -91.604 -83.638  0.00  0.00           B
ATOM   2350  Ne      X   1     -92.019 -90.002 -75.463  0.00  0.00          NE
ATOM   2351  Ne      X   1     -97.080 -89.563 -77.968  0.00  0.00          NE
ATOM   2352  Ne      X   1     -94.197 -86.142 -76.531  0.00  0.00          NE
ATOM   2353  B       X   1     -94.441 -87.632 -77.030  0.00  0.00           B
ATOM   2354  Ne      X   1     -94.095 -89.124 -77.621  0.00  0.00          NE
ATOM   2355  B       X   1     -92.961 -89.645 -76.688  0.00  0.00           B
ATOM   2356  B       X   1     -93.552 -89.049 -79.150  0.00  0.00           B
ATOM   2357  B       X   1     -95.525 -89.785 -77.625  0.00  0.00           B
ATOM   2358  B       X   1     -92.404 -91.296 -74.702  0.00  0.00           B
ATOM   2359  B       X   1     -92.435 -91.357 -65.592  0.00  0.00           B
ATOM   2360  B       X   1    -100.770 -62.562-120.930  0.00  0.00           B
ATOM   2361  B       X   1     -96.396 -61.316-120.997  0.00  0.00           B
ATOM   2362  Ne      X   1     -96.849 -62.643-121.680  0.00  0.00          NE
ATOM   2363  B       X   1     -96.679 -63.795-120.611  0.00  0.00           B
ATOM   2364  B       X   1     -96.027 -63.020-122.942  0.00  0.00           B
ATOM   2365  B       X   1     -95.996 -65.349-123.676  0.00  0.00           B
ATOM   2366  B       X   1    -102.244 -61.374-119.302  0.00  0.00           B
ATOM   2367  Ne      X   1     -98.129 -62.048-115.429  0.00  0.00          NE
ATOM   2368  Ne      X   1    -100.441 -63.560-116.969  0.00  0.00          NE
ATOM   2369  B       X   1    -102.811 -63.883-119.818  0.00  0.00           B
ATOM   2370  Ne      X   1     -98.865 -64.276-113.418  0.00  0.00          NE
ATOM   2371  Ne      X   1    -101.646 -62.781-119.675  0.00  0.00          NE
ATOM   2372  B       X   1     -98.944 -65.494-114.493  0.00  0.00           B
ATOM   2373  B       X   1    -100.220 -63.493-113.284  0.00  0.00           B
ATOM   2374  B       X   1    -102.664 -63.055-112.964  0.00  0.00           B
ATOM   2375  B       X   1    -100.260 -65.110-116.738  0.00  0.00           B
ATOM   2376  B       X   1    -101.854 -63.179-116.258  0.00  0.00           B
ATOM   2377  Ne      X   1    -101.245 -62.362-112.831  0.00  0.00          NE
ATOM   2378  B       X   1    -100.720 -63.308-118.496  0.00  0.00           B
ATOM   2379  B       X   1     -98.002 -63.123-114.254  0.00  0.00           B
ATOM   2380  B       X   1     -99.257 -62.692-116.446  0.00  0.00           B
ATOM   2381  Ne      X   1     -95.541 -61.477-116.975  0.00  0.00          NE
ATOM   2382  B       X   1     -95.908 -65.185-118.629  0.00  0.00           B
ATOM   2383  B       X   1     -95.713 -61.398-118.523  0.00  0.00           B
ATOM   2384  B       X   1     -94.192 -64.221-120.413  0.00  0.00           B
ATOM   2385  B       X   1     -96.823 -61.828-116.227  0.00  0.00           B
ATOM   2386  Ne      X   1     -95.639 -64.852-120.142  0.00  0.00          NE
ATOM   2387  B       X   1     -92.678 -63.591-118.505  0.00  0.00           B
ATOM   2388  Ne      X   1     -92.678 -64.289-119.922  0.00  0.00          NE
ATOM   2389  B       X   1     -94.660 -70.964-105.169  0.00  0.00           B
ATOM   2390  Ne      X   1     -93.954 -69.692-104.718  0.00  0.00          NE
ATOM   2391  B       X   1     -98.338 -65.400-109.407  0.00  0.00           B
ATOM   2392  B       X   1     -98.034 -61.872-106.664  0.00  0.00           B
ATOM   2393  B       X   1    -101.003 -61.942-111.311  0.00  0.00           B
ATOM   2394  B       X   1     -98.225 -64.631-111.992  0.00  0.00           B
ATOM   2395  B       X   1     -99.776 -61.442-109.063  0.00  0.00           B
ATOM   2396  B       X   1     -93.266 -68.869-105.906  0.00  0.00           B
ATOM   2397  B       X   1     -92.757 -69.923-103.719  0.00  0.00           B
ATOM   2398  B       X   1     -94.418 -75.264 -98.055  0.00  0.00           B
ATOM   2399  B       X   1     -92.675 -69.803 -99.957  0.00  0.00           B
ATOM   2400  B       X   1     -99.453 -68.227 -97.392  0.00  0.00           B
ATOM   2401  Ne      X   1     -97.996 -68.436 -96.872  0.00  0.00          NE
ATOM   2402  Ne      X   1     -99.901 -62.840 -98.873  0.00  0.00          NE
ATOM   2403  Ne      X   1    -100.582 -61.933-101.691  0.00  0.00          NE
ATOM   2404  B       X   1    -100.517 -62.294-100.213  0.00  0.00           B
ATOM   2405  B       X   1     -99.243 -62.506-102.538  0.00  0.00           B
ATOM   2406  B       X   1     -98.385 -62.515 -98.940  0.00  0.00           B
ATOM   2407  Ne      X   1    -101.298 -65.375 -99.348  0.00  0.00          NE
ATOM   2408  B       X   1    -101.781 -62.656-102.369  0.00  0.00           B
ATOM   2409  B       X   1    -100.319 -62.401 -97.408  0.00  0.00           B
ATOM   2410  B       X   1    -102.588 -64.533 -99.089  0.00  0.00           B
ATOM   2411  B       X   1    -100.167 -64.396 -98.876  0.00  0.00           B
ATOM   2412  Ne      X   1     -93.360 -66.118 -97.709  0.00  0.00          NE
ATOM   2413  B       X   1     -94.502 -66.472-103.057  0.00  0.00           B
ATOM   2414  Ne      X   1     -93.523 -68.575 -99.542  0.00  0.00          NE
ATOM   2415  Ne      X   1     -97.019 -61.712 -98.754  0.00  0.00          NE
ATOM   2416  B       X   1     -93.622 -67.554-100.813  0.00  0.00           B
ATOM   2417  Ne      X   1     -93.298 -66.557-102.011  0.00  0.00          NE
ATOM   2418  B       X   1     -93.073 -67.567 -98.408  0.00  0.00           B
ATOM   2419  B       X   1     -97.302 -67.034 -96.811  0.00  0.00           B
ATOM   2420  B       X   1     -96.182 -62.483 -97.633  0.00  0.00           B
ATOM   2421  B       X   1     -92.131 -65.793 -96.836  0.00  0.00           B
ATOM   2422  B       X   1     -94.799 -66.198 -96.992  0.00  0.00           B
ATOM   2423  B       X   1     -94.967 -63.821-100.716  0.00  0.00           B
ATOM   2424  B       X   1     -96.415 -61.825-100.198  0.00  0.00           B
ATOM   2425  B       X   1     -92.719 -62.911 -99.954  0.00  0.00           B
ATOM   2426  Ne      X   1     -93.593 -64.187-100.157  0.00  0.00          NE
ATOM   2427  B       X   1     -93.557 -65.043 -98.846  0.00  0.00           B
ATOM   2428  B       X   1    -102.376 -62.591 -93.672  0.00  0.00           B
ATOM   2429  B       X   1    -100.250 -63.095 -94.887  0.00  0.00           B
ATOM   2430  B       X   1    -100.671 -63.947 -92.416  0.00  0.00           B
ATOM   2431  B       X   1    -101.796 -65.020 -94.364  0.00  0.00           B
ATOM   2432  Ne      X   1    -101.266 -63.668 -93.817  0.00  0.00          NE
ATOM   2433  Ne      X   1     -99.704 -62.158 -95.965  0.00  0.00          NE
ATOM   2434  B       X   1     -98.130 -62.440 -96.067  0.00  0.00           B
ATOM   2435  B       X   1     -95.791 -62.286 -95.099  0.00  0.00           B
ATOM   2436  Ne      X   1     -96.210 -66.053 -96.167  0.00  0.00          NE
ATOM   2437  Ne      X   1     -96.617 -62.967 -96.221  0.00  0.00          NE
ATOM   2438  B       X   1     -96.556 -64.524 -96.170  0.00  0.00           B
ATOM   2439  B       X   1     -91.090 -93.374 -64.261  0.00  0.00           B
ATOM   2440  B       X   1     -90.462 -85.530 -97.608  0.00  0.00           B
ATOM   2441  Ne      X   1     -89.823 -85.033-103.202  0.00  0.00          NE
ATOM   2442  B       X   1     -91.251 -84.429-103.065  0.00  0.00           B
ATOM   2443  Ne      X   1     -90.998 -84.220 -98.249  0.00  0.00          NE
ATOM   2444  B       X   1     -91.382 -83.193 -97.097  0.00  0.00           B
ATOM   2445  Ne      X   1     -90.348 -78.092-101.836  0.00  0.00          NE
ATOM   2446  B       X   1     -89.867 -83.651 -99.119  0.00  0.00           B
ATOM   2447  B       X   1     -89.798 -78.539-103.382  0.00  0.00           B
ATOM   2448  B       X   1     -89.741 -78.974-100.680  0.00  0.00           B
ATOM   2449  Ne      X   1     -88.625 -82.768 -99.403  0.00  0.00          NE
ATOM   2450  B       X   1     -86.752 -82.231-102.642  0.00  0.00           B
ATOM   2451  B       X   1     -87.405 -79.713 -99.794  0.00  0.00           B
ATOM   2452  Ne      X   1     -88.944 -79.836 -99.616  0.00  0.00          NE
ATOM   2453  B       X   1     -89.308 -79.525 -98.105  0.00  0.00           B
ATOM   2454  B       X   1     -89.218 -81.355 -99.797  0.00  0.00           B
ATOM   2455  B       X   1     -87.681 -82.755 -98.152  0.00  0.00           B
ATOM   2456  B       X   1     -86.212 -79.772-102.069  0.00  0.00           B
ATOM   2457  B       X   1     -90.716 -89.315 -91.469  0.00  0.00           B
ATOM   2458  B       X   1     -90.342 -85.317 -92.870  0.00  0.00           B
ATOM   2459  Ne      X   1     -90.879 -84.999 -94.264  0.00  0.00          NE
ATOM   2460  B       X   1     -90.159 -86.007 -95.247  0.00  0.00           B
ATOM   2461  B       X   1     -90.411 -84.974 -90.355  0.00  0.00           B
ATOM   2462  B       X   1     -89.687 -88.830 -89.215  0.00  0.00           B
ATOM   2463  Ne      X   1     -89.562 -85.634 -91.533  0.00  0.00          NE
ATOM   2464  Ne      X   1     -89.421 -88.718 -90.823  0.00  0.00          NE
ATOM   2465  B       X   1     -89.347 -87.113 -91.223  0.00  0.00           B
ATOM   2466  B       X   1     -88.253 -84.626 -91.659  0.00  0.00           B
ATOM   2467  Ne      X   1     -91.672 -90.516 -91.819  0.00  0.00          NE
ATOM   2468  B       X   1     -83.738 -88.838 -91.948  0.00  0.00           B
ATOM   2469  Ne      X   1     -84.858 -85.451 -91.888  0.00  0.00          NE
ATOM   2470  B       X   1     -84.889 -85.619 -90.290  0.00  0.00           B
ATOM   2471  Ne      X   1     -84.601 -84.942 -88.874  0.00  0.00          NE
ATOM   2472  B       X   1     -80.884 -85.050 -92.506  0.00  0.00           B
ATOM   2473  B       X   1     -80.971 -85.793 -90.091  0.00  0.00           B
ATOM   2474  Ne      X   1     -81.518 -85.145 -88.770  0.00  0.00          NE
ATOM   2475  B       X   1     -83.118 -85.183 -88.518  0.00  0.00           B
ATOM   2476  Ne      X   1     -82.439 -89.578 -88.368  0.00  0.00          NE
ATOM   2477  B       X   1     -82.065 -84.269 -94.640  0.00  0.00           B
ATOM   2478  Ne      X   1     -82.138 -84.333 -93.044  0.00  0.00          NE
ATOM   2479  B       X   1     -91.808 -82.760 -90.348  0.00  0.00           B
ATOM   2480  Ne      X   1     -91.320 -84.028 -89.442  0.00  0.00          NE
ATOM   2481  B       X   1     -90.587 -83.549 -94.727  0.00  0.00           B
ATOM   2482  B       X   1     -91.067 -80.841 -91.955  0.00  0.00           B
ATOM   2483  Ne      X   1     -91.177 -82.427 -95.755  0.00  0.00          NE
ATOM   2484  B       X   1     -86.829 -82.629 -90.713  0.00  0.00           B
ATOM   2485  B       X   1     -86.506 -82.461 -95.839  0.00  0.00           B
ATOM   2486  B       X   1     -90.333 -81.042 -96.186  0.00  0.00           B
ATOM   2487  Ne      X   1     -86.118 -82.227 -89.291  0.00  0.00          NE
ATOM   2488  Ne      X   1     -80.645 -76.613 -88.986  0.00  0.00          NE
ATOM   2489  B       X   1     -82.747 -80.401 -93.114  0.00  0.00           B
ATOM   2490  B       X   1     -83.065 -80.787 -90.723  0.00  0.00           B
ATOM   2491  B       X   1     -85.149 -81.051 -89.463  0.00  0.00           B
ATOM   2492  B       X   1     -85.172 -83.460 -89.038  0.00  0.00           B
ATOM   2493  B       X   1     -80.711 -80.917 -91.537  0.00  0.00           B
ATOM   2494  Ne      X   1     -82.146 -81.269 -91.922  0.00  0.00          NE
ATOM   2495  B       X   1     -81.057 -83.673 -88.683  0.00  0.00           B
ATOM   2496  B       X   1     -82.266 -82.806 -92.418  0.00  0.00           B
ATOM   2497  B       X   1     -80.885 -78.212 -88.577  0.00  0.00           B
ATOM   2498  B       X   1     -83.033 -79.660 -88.464  0.00  0.00           B
ATOM   2499  B       X   1     -80.895 -80.860 -88.403  0.00  0.00           B
ATOM   2500  B       X   1     -87.720 -91.612 -82.739  0.00  0.00           B
ATOM   2501  B       X   1     -91.722 -86.504 -83.654  0.00  0.00           B
ATOM   2502  Ne      X   1     -90.485 -89.127 -87.892  0.00  0.00          NE
ATOM   2503  B       X   1     -90.585 -91.106 -85.443  0.00  0.00           B
ATOM   2504  B       X   1     -91.081 -90.674 -87.798  0.00  0.00           B
ATOM   2505  Ne      X   1     -90.476 -87.432 -83.770  0.00  0.00          NE
ATOM   2506  B       X   1     -90.888 -88.806 -84.437  0.00  0.00           B
ATOM   2507  Ne      X   1     -89.885 -88.901 -80.978  0.00  0.00          NE
ATOM   2508  Ne      X   1     -89.845 -89.788 -85.140  0.00  0.00          NE
ATOM   2509  B       X   1     -89.972 -87.961 -82.248  0.00  0.00           B
ATOM   2510  B       X   1     -89.620 -89.058 -86.542  0.00  0.00           B
ATOM   2511  B       X   1     -89.573 -84.582 -86.031  0.00  0.00           B
ATOM   2512  B       X   1     -86.405 -87.232 -80.532  0.00  0.00           B
ATOM   2513  B       X   1     -89.344 -86.695 -84.578  0.00  0.00           B
ATOM   2514  B       X   1     -89.102 -90.313 -81.081  0.00  0.00           B
ATOM   2515  B       X   1     -88.591 -89.755 -84.227  0.00  0.00           B
ATOM   2516  Ne      X   1     -88.573 -85.684 -85.528  0.00  0.00          NE
ATOM   2517  B       X   1     -86.799 -89.331 -82.284  0.00  0.00           B
ATOM   2518  B       X   1     -87.783 -86.409 -86.695  0.00  0.00           B
ATOM   2519  Ne      X   1     -87.370 -90.318 -83.509  0.00  0.00          NE
ATOM   2520  B       X   1     -87.450 -84.894 -84.740  0.00  0.00           B
ATOM   2521  B       X   1     -86.352 -90.705 -84.609  0.00  0.00           B
ATOM   2522  B       X   1     -91.358 -89.313 -80.538  0.00  0.00           B
ATOM   2523  Ne      X   1     -86.260 -86.733 -86.995  0.00  0.00          NE
ATOM   2524  Ne      X   1     -91.559 -91.620 -86.626  0.00  0.00          NE
ATOM   2525  Ne      X   1     -88.389 -91.758 -81.306  0.00  0.00          NE
ATOM   2526  B       X   1     -91.834 -88.286 -87.890  0.00  0.00           B
ATOM   2527  B       X   1     -85.986 -88.110 -87.708  0.00  0.00           B
ATOM   2528  B       X   1     -84.035 -89.572 -88.295  0.00  0.00           B
ATOM   2529  B       X   1     -86.049 -90.532 -87.120  0.00  0.00           B
ATOM   2530  Ne      X   1     -85.623 -89.533 -88.240  0.00  0.00          NE
ATOM   2531  B       X   1     -85.491 -85.622 -87.798  0.00  0.00           B
ATOM   2532  B       X   1     -84.526 -88.880 -80.954  0.00  0.00           B
ATOM   2533  Ne      X   1     -85.827 -88.304 -81.674  0.00  0.00          NE
ATOM   2534  B       X   1     -85.347 -87.508 -82.901  0.00  0.00           B
ATOM   2535  Ne      X   1     -84.773 -86.661 -84.129  0.00  0.00          NE
ATOM   2536  B       X   1     -85.569 -86.937 -85.449  0.00  0.00           B
ATOM   2537  B       X   1     -83.257 -86.807 -84.303  0.00  0.00           B
ATOM   2538  B       X   1     -85.189 -85.126 -83.680  0.00  0.00           B
ATOM   2539  Ne      X   1     -85.735 -91.394 -85.889  0.00  0.00          NE
ATOM   2540  B       X   1     -84.238 -91.567 -85.533  0.00  0.00           B
ATOM   2541  B       X   1     -81.951 -90.922 -87.627  0.00  0.00           B
ATOM   2542  B       X   1     -81.895 -88.318 -87.552  0.00  0.00           B
ATOM   2543  Ne      X   1     -81.746 -87.115 -83.992  0.00  0.00          NE
ATOM   2544  B       X   1     -81.631 -88.528 -83.350  0.00  0.00           B
ATOM   2545  Ne      X   1     -80.764 -87.405 -86.890  0.00  0.00          NE
ATOM   2546  B       X   1     -80.832 -85.975 -87.584  0.00  0.00           B
ATOM   2547  B       X   1     -81.313 -85.932 -83.003  0.00  0.00           B
ATOM   2548  B       X   1     -81.060 -87.140 -85.380  0.00  0.00           B
ATOM   2549  Ne      X   1     -80.712 -84.571 -83.411  0.00  0.00          NE
ATOM   2550  B       X   1     -88.751 -76.703 -85.620  0.00  0.00           B
ATOM   2551  B       X   1     -90.454 -83.613 -88.256  0.00  0.00           B
ATOM   2552  B       X   1     -87.289 -81.940 -88.290  0.00  0.00           B
ATOM   2553  B       X   1     -88.731 -79.826 -88.226  0.00  0.00           B
ATOM   2554  Ne      X   1     -86.396 -84.156 -83.732  0.00  0.00          NE
ATOM   2555  B       X   1     -87.156 -83.851 -82.401  0.00  0.00           B
ATOM   2556  Ne      X   1     -90.162 -83.284 -86.790  0.00  0.00          NE
ATOM   2557  B       X   1     -91.548 -82.917 -86.066  0.00  0.00           B
ATOM   2558  Ne      X   1     -87.305 -83.487 -80.849  0.00  0.00          NE
ATOM   2559  Ne      X   1     -86.872 -79.827 -84.786  0.00  0.00          NE
ATOM   2560  B       X   1     -86.904 -78.319 -84.812  0.00  0.00           B
ATOM   2561  Ne      X   1     -87.218 -76.767 -85.188  0.00  0.00          NE
ATOM   2562  B       X   1     -87.360 -80.422 -86.141  0.00  0.00           B
ATOM   2563  B       X   1     -87.820 -80.334 -83.636  0.00  0.00           B
ATOM   2564  Ne      X   1     -88.192 -80.990 -87.371  0.00  0.00          NE
ATOM   2565  B       X   1     -89.289 -82.007 -86.791  0.00  0.00           B
ATOM   2566  B       X   1     -86.306 -82.249 -80.694  0.00  0.00           B
ATOM   2567  B       X   1     -88.773 -83.080 -80.347  0.00  0.00           B
ATOM   2568  B       X   1     -80.681 -83.343 -82.372  0.00  0.00           B
ATOM   2569  Ne      X   1     -84.874 -81.557 -80.993  0.00  0.00          NE
ATOM   2570  B       X   1     -84.465 -81.802 -82.488  0.00  0.00           B
ATOM   2571  B       X   1     -82.049 -78.240 -81.398  0.00  0.00           B
ATOM   2572  Ne      X   1     -82.186 -79.307 -82.455  0.00  0.00          NE
ATOM   2573  B       X   1     -81.566 -80.676 -82.079  0.00  0.00           B
ATOM   2574  B       X   1     -82.367 -78.844 -83.915  0.00  0.00           B
ATOM   2575  Ne      X   1     -81.595 -78.254 -85.216  0.00  0.00          NE
ATOM   2576  Ne      X   1     -80.639 -82.323 -87.843  0.00  0.00          NE
ATOM   2577  B       X   1     -81.605 -79.217 -86.405  0.00  0.00           B
ATOM   2578  B       X   1     -85.373 -80.364 -84.440  0.00  0.00           B
ATOM   2579  Ne      X   1     -81.548 -79.511 -87.988  0.00  0.00          NE
ATOM   2580  B       X   1     -82.210 -76.908 -85.746  0.00  0.00           B
ATOM   2581  B       X   1     -85.815 -82.869 -84.367  0.00  0.00           B
ATOM   2582  B       X   1     -81.595 -82.368 -86.605  0.00  0.00           B
ATOM   2583  B       X   1     -83.328 -82.064 -84.741  0.00  0.00           B
ATOM   2584  Ne      X   1     -81.935 -82.555 -85.112  0.00  0.00          NE
ATOM   2585  B       X   1     -81.571 -84.030 -84.595  0.00  0.00           B
ATOM   2586  B       X   1     -85.134 -80.013 -80.757  0.00  0.00           B
ATOM   2587  B       X   1     -80.940 -81.707 -84.216  0.00  0.00           B
ATOM   2588  Ne      X   1     -84.672 -81.714 -84.120  0.00  0.00          NE
ATOM   2589  Ne      X   1     -80.514 -81.774 -82.724  0.00  0.00          NE
ATOM   2590  B       X   1     -90.509 -89.894 -75.897  0.00  0.00           B
ATOM   2591  B       X   1     -90.475 -86.637 -78.082  0.00  0.00           B
ATOM   2592  B       X   1     -89.274 -88.103 -79.805  0.00  0.00           B
ATOM   2593  B       X   1     -89.129 -88.038 -74.843  0.00  0.00           B
ATOM   2594  Ne      X   1     -89.116 -87.443 -78.394  0.00  0.00          NE
ATOM   2595  Ne      X   1     -89.118 -89.201 -75.922  0.00  0.00          NE
ATOM   2596  B       X   1     -87.900 -86.481 -78.602  0.00  0.00           B
ATOM   2597  Ne      X   1     -83.041 -78.279 -73.963  0.00  0.00          NE
ATOM   2598  B       X   1     -82.929 -79.866 -73.884  0.00  0.00           B
ATOM   2599  B       X   1     -81.680 -77.676 -74.423  0.00  0.00           B
ATOM   2600  B       X   1     -82.238 -82.193 -73.555  0.00  0.00           B
ATOM   2601  B       X   1     -82.411 -76.884 -79.220  0.00  0.00           B
ATOM   2602  B       X   1     -91.802 -86.591 -64.705  0.00  0.00           B
ATOM   2603  B       X   1     -90.047 -88.406 -64.585  0.00  0.00           B
ATOM   2604  B       X   1     -90.105 -91.001 -64.678  0.00  0.00           B
ATOM   2605  Ne      X   1     -89.175 -89.778 -64.850  0.00  0.00          NE
ATOM   2606  B       X   1     -86.883 -86.265 -65.192  0.00  0.00           B
ATOM   2607  Ne      X   1     -88.192 -85.406 -64.900  0.00  0.00          NE
ATOM   2608  Ne      X   1     -91.371 -91.814 -64.391  0.00  0.00          NE
ATOM   2609  B       X   1     -84.963 -85.515 -66.921  0.00  0.00           B
ATOM   2610  Ne      X   1     -83.551 -85.043 -67.640  0.00  0.00          NE
ATOM   2611  B       X   1     -84.349 -86.707 -64.834  0.00  0.00           B
ATOM   2612  B       X   1     -82.725 -84.277 -66.525  0.00  0.00           B
ATOM   2613  Ne      X   1     -80.511 -85.457 -64.309  0.00  0.00          NE
ATOM   2614  B       X   1     -87.664 -84.006 -64.491  0.00  0.00           B
ATOM   2615  B       X   1     -84.514 -80.048 -64.880  0.00  0.00           B
ATOM   2616  Ne      X   1     -84.546 -78.470 -65.338  0.00  0.00          NE
ATOM   2617  B       X   1     -81.804 -79.801 -67.330  0.00  0.00           B
ATOM   2618  B       X   1     -83.164 -82.803 -71.086  0.00  0.00           B
ATOM   2619  Ne      X   1     -82.117 -83.106 -72.277  0.00  0.00          NE
ATOM   2620  B       X   1     -82.323 -81.935 -68.786  0.00  0.00           B
ATOM   2621  B       X   1     -82.156 -77.433 -68.409  0.00  0.00           B
ATOM   2622  B       X   1     -80.625 -77.678 -66.395  0.00  0.00           B
ATOM   2623  B       X   1     -81.025 -84.035 -64.532  0.00  0.00           B
ATOM   2624  B       X   1     -83.032 -82.282 -64.740  0.00  0.00           B
ATOM   2625  Ne      X   1     -81.319 -81.230 -67.804  0.00  0.00          NE
ATOM   2626  Ne      X   1     -81.960 -78.266 -67.062  0.00  0.00          NE
ATOM   2627  B       X   1     -80.661 -83.041 -71.570  0.00  0.00           B
ATOM   2628  Ne      X   1     -82.010 -83.189 -65.577  0.00  0.00          NE
ATOM   2629  B       X   1     -81.226 -82.205 -66.559  0.00  0.00           B
ATOM   2630  B       X   1     -83.182 -78.073 -66.065  0.00  0.00           B
ATOM   2631  B       X   1     -84.927 -72.109 -88.994  0.00  0.00           B
ATOM   2632  Ne      X   1     -80.382 -65.344 -88.344  0.00  0.00          NE
ATOM   2633  B       X   1     -86.898 -75.867 -83.966  0.00  0.00           B
ATOM   2634  B       X   1     -85.898 -73.990 -82.606  0.00  0.00           B
ATOM   2635  Ne      X   1     -85.990 -72.848 -87.937  0.00  0.00          NE
ATOM   2636  B       X   1     -84.012 -76.113 -87.396  0.00  0.00           B
ATOM   2637  Ne      X   1     -83.358 -71.705 -80.659  0.00  0.00          NE
ATOM   2638  B       X   1     -85.745 -74.353 -87.945  0.00  0.00           B
ATOM   2639  Ne      X   1     -85.567 -75.894 -87.770  0.00  0.00          NE
ATOM   2640  B       X   1     -85.556 -72.177 -86.568  0.00  0.00           B
ATOM   2641  Ne      X   1     -85.491 -71.181 -85.365  0.00  0.00          NE
ATOM   2642  B       X   1     -85.125 -72.012 -84.053  0.00  0.00           B
ATOM   2643  Ne      X   1     -84.669 -73.161 -83.075  0.00  0.00          NE
ATOM   2644  B       X   1     -83.846 -72.659 -81.836  0.00  0.00           B
ATOM   2645  B       X   1     -83.639 -73.996 -83.939  0.00  0.00           B
ATOM   2646  B       X   1     -83.998 -70.404 -85.505  0.00  0.00           B
ATOM   2647  B       X   1     -83.782 -70.229 -80.931  0.00  0.00           B
ATOM   2648  B       X   1     -82.660 -74.437 -86.185  0.00  0.00           B
ATOM   2649  Ne      X   1     -82.438 -70.418 -85.318  0.00  0.00          NE
ATOM   2650  Ne      X   1     -82.425 -73.559 -84.853  0.00  0.00          NE
ATOM   2651  B       X   1     -81.640 -75.865 -88.052  0.00  0.00           B
ATOM   2652  B       X   1     -82.228 -72.045 -84.978  0.00  0.00           B
ATOM   2653  B       X   1     -81.361 -70.258 -86.517  0.00  0.00           B
ATOM   2654  B       X   1     -81.084 -74.288 -84.225  0.00  0.00           B
ATOM   2655  B       X   1     -82.011 -69.252 -84.219  0.00  0.00           B
ATOM   2656  Ne      X   1     -82.625 -75.802 -86.844  0.00  0.00          NE
ATOM   2657  B       X   1     -80.679 -76.196 -80.973  0.00  0.00           B
ATOM   2658  B       X   1     -81.775 -71.765 -80.538  0.00  0.00           B
ATOM   2659  Ne      X   1     -83.396 -68.755 -80.745  0.00  0.00          NE
ATOM   2660  B       X   1     -81.581 -64.415 -84.471  0.00  0.00           B
ATOM   2661  B       X   1     -82.603 -66.655 -83.640  0.00  0.00           B
ATOM   2662  B       X   1     -81.040 -65.143 -86.978  0.00  0.00           B
ATOM   2663  B       X   1     -84.799 -68.017 -81.094  0.00  0.00           B
ATOM   2664  Ne      X   1     -80.714 -64.099 -85.685  0.00  0.00          NE
ATOM   2665  Ne      X   1     -81.725 -68.026 -83.170  0.00  0.00          NE
ATOM   2666  Ne      X   1     -82.907 -65.074 -83.747  0.00  0.00          NE
ATOM   2667  B       X   1     -82.233 -68.392 -81.721  0.00  0.00           B
ATOM   2668  Ne      X   1     -82.826 -71.436 -75.978  0.00  0.00          NE
ATOM   2669  B       X   1     -83.985 -72.234 -79.326  0.00  0.00           B
ATOM   2670  B       X   1     -85.612 -73.649 -77.987  0.00  0.00           B
ATOM   2671  Ne      X   1     -84.094 -73.272 -78.171  0.00  0.00          NE
ATOM   2672  B       X   1     -83.207 -74.524 -78.507  0.00  0.00           B
ATOM   2673  B       X   1     -82.846 -70.049 -76.830  0.00  0.00           B
ATOM   2674  B       X   1     -81.368 -71.879 -75.514  0.00  0.00           B
ATOM   2675  B       X   1     -81.041 -75.519 -77.576  0.00  0.00           B
ATOM   2676  Ne      X   1     -82.531 -75.777 -78.096  0.00  0.00          NE
ATOM   2677  B       X   1     -80.600 -72.418 -78.358  0.00  0.00           B
ATOM   2678  Ne      X   1     -80.412 -72.258 -79.883  0.00  0.00          NE
ATOM   2679  Ne      X   1     -86.138 -68.254 -76.797  0.00  0.00          NE
ATOM   2680  Ne      X   1     -85.984 -65.054 -79.645  0.00  0.00          NE
ATOM   2681  B       X   1     -83.076 -68.526 -79.135  0.00  0.00           B
ATOM   2682  B       X   1     -84.510 -61.490 -74.211  0.00  0.00           B
ATOM   2683  Ne      X   1     -83.128 -68.580 -77.423  0.00  0.00          NE
ATOM   2684  B       X   1     -83.253 -66.463 -73.807  0.00  0.00           B
ATOM   2685  B       X   1     -84.599 -68.206 -76.995  0.00  0.00           B
ATOM   2686  Ne      X   1     -83.753 -65.277 -74.888  0.00  0.00          NE
ATOM   2687  B       X   1     -83.990 -64.037 -73.941  0.00  0.00           B
ATOM   2688  Ne      X   1     -84.103 -62.663 -73.186  0.00  0.00          NE
ATOM   2689  B       X   1     -85.068 -65.363 -75.736  0.00  0.00           B
ATOM   2690  B       X   1     -80.734 -67.146 -73.091  0.00  0.00           B
ATOM   2691  Ne      X   1     -81.476 -66.043 -76.788  0.00  0.00          NE
ATOM   2692  B       X   1     -81.326 -65.303 -78.203  0.00  0.00           B
ATOM   2693  Ne      X   1     -81.153 -63.890 -78.805  0.00  0.00          NE
ATOM   2694  B       X   1     -81.338 -62.838 -77.636  0.00  0.00           B
ATOM   2695  Ne      X   1     -81.193 -62.020 -73.493  0.00  0.00          NE
ATOM   2696  B       X   1     -81.370 -62.056 -75.067  0.00  0.00           B
ATOM   2697  Ne      X   1     -82.206 -66.948 -72.697  0.00  0.00          NE
ATOM   2698  B       X   1     -82.209 -67.428 -76.907  0.00  0.00           B
ATOM   2699  B       X   1     -82.213 -63.701 -79.911  0.00  0.00           B
ATOM   2700  Ne      X   1     -81.197 -61.652 -76.644  0.00  0.00          NE
ATOM   2701  B       X   1     -82.567 -62.331 -72.771  0.00  0.00           B
ATOM   2702  B       X   1     -82.547 -65.240 -75.914  0.00  0.00           B
ATOM   2703  B       X   1     -84.487 -64.784 -80.007  0.00  0.00           B
ATOM   2704  Ne      X   1     -82.894 -76.191 -68.979  0.00  0.00          NE
ATOM   2705  Ne      X   1     -83.113 -69.603 -71.302  0.00  0.00          NE
ATOM   2706  B       X   1     -81.839 -70.467 -70.826  0.00  0.00           B
ATOM   2707  B       X   1     -80.923 -72.576 -69.593  0.00  0.00           B
ATOM   2708  Ne      X   1     -80.742 -74.122 -69.848  0.00  0.00          NE
ATOM   2709  Ne      X   1     -80.629 -71.058 -69.896  0.00  0.00          NE
ATOM   2710  B       X   1     -82.036 -74.981 -69.485  0.00  0.00           B
ATOM   2711  B       X   1     -82.338 -73.607 -66.203  0.00  0.00           B
ATOM   2712  B       X   1     -80.447 -70.009 -68.697  0.00  0.00           B
ATOM   2713  B       X   1     -86.106 -64.754 -70.494  0.00  0.00           B
ATOM   2714  B       X   1     -85.288 -62.671 -69.248  0.00  0.00           B
ATOM   2715  B       X   1     -82.266 -66.313 -69.139  0.00  0.00           B
ATOM   2716  Ne      X   1     -84.999 -63.638 -70.551  0.00  0.00          NE
ATOM   2717  B       X   1     -82.700 -68.283 -72.033  0.00  0.00           B
ATOM   2718  Ne      X   1     -82.313 -65.106 -70.235  0.00  0.00          NE
ATOM   2719  B       X   1     -83.683 -64.356 -70.201  0.00  0.00           B
ATOM   2720  B       X   1     -84.887 -62.952 -71.926  0.00  0.00           B
ATOM   2721  B       X   1     -82.253 -65.848 -71.619  0.00  0.00           B
ATOM   2722  B       X   1     -81.091 -64.162 -69.956  0.00  0.00           B
ATOM   2723  B       X   1     -76.648 -93.605 -93.081  0.00  0.00           B
ATOM   2724  Ne      X   1     -76.975 -96.877 -89.359  0.00  0.00          NE
ATOM   2725  B       X   1     -75.996 -96.397 -90.446  0.00  0.00           B
ATOM   2726  Ne      X   1     -75.646 -94.734 -93.586  0.00  0.00          NE
ATOM   2727  B       X   1     -74.823 -94.185 -94.822  0.00  0.00           B
ATOM   2728  Ne      X   1     -74.454 -95.870 -91.023  0.00  0.00          NE
ATOM   2729  B       X   1     -72.890 -92.414 -89.150  0.00  0.00           B
ATOM   2730  B       X   1     -73.739 -97.238 -91.009  0.00  0.00           B
ATOM   2731  B       X   1     -73.910 -94.780 -89.979  0.00  0.00           B
ATOM   2732  Ne      X   1     -73.249 -93.917 -88.813  0.00  0.00          NE
ATOM   2733  B       X   1     -71.811 -94.674 -88.502  0.00  0.00           B
ATOM   2734  B       X   1     -76.384 -91.935 -83.670  0.00  0.00           B
ATOM   2735  Ne      X   1     -71.899 -93.881 -83.918  0.00  0.00          NE
ATOM   2736  B       X   1     -70.760 -94.745 -84.623  0.00  0.00           B
ATOM   2737  B       X   1     -74.000 -94.107 -87.493  0.00  0.00           B
ATOM   2738  Ne      X   1     -74.242 -94.221 -85.921  0.00  0.00          NE
ATOM   2739  B       X   1     -71.311 -92.637 -83.234  0.00  0.00           B
ATOM   2740  B       X   1     -73.011 -93.525 -85.081  0.00  0.00           B
ATOM   2741  B       X   1     -76.179 -76.867-108.736  0.00  0.00           B
ATOM   2742  Ne      X   1     -79.015 -78.384-110.866  0.00  0.00          NE
ATOM   2743  B       X   1     -79.087 -79.450-109.654  0.00  0.00           B
ATOM   2744  Ne      X   1     -78.410 -80.099-108.397  0.00  0.00          NE
ATOM   2745  B       X   1     -79.033 -79.407-107.120  0.00  0.00           B
ATOM   2746  B       X   1     -78.165 -77.210-110.318  0.00  0.00           B
ATOM   2747  B       X   1     -78.321 -79.147-112.049  0.00  0.00           B
ATOM   2748  B       X   1     -74.885 -78.312-110.379  0.00  0.00           B
ATOM   2749  Ne      X   1     -74.601 -78.635-111.966  0.00  0.00          NE
ATOM   2750  B       X   1     -76.529 -84.826-100.126  0.00  0.00           B
ATOM   2751  Ne      X   1     -75.288 -87.974 -96.465  0.00  0.00          NE
ATOM   2752  Ne      X   1     -72.331 -87.897 -96.589  0.00  0.00          NE
ATOM   2753  B       X   1     -71.607 -86.544 -96.936  0.00  0.00           B
ATOM   2754  Ne      X   1     -70.925 -85.336 -97.648  0.00  0.00          NE
ATOM   2755  B       X   1     -71.826 -84.663 -98.858  0.00  0.00           B
ATOM   2756  B       X   1     -76.695 -81.394 -96.551  0.00  0.00           B
ATOM   2757  Ne      X   1     -77.230 -77.932-100.211  0.00  0.00          NE
ATOM   2758  B       X   1     -73.531 -78.279-100.244  0.00  0.00           B
ATOM   2759  B       X   1     -72.453 -79.771 -98.440  0.00  0.00           B
ATOM   2760  B       X   1     -70.798 -84.131 -96.568  0.00  0.00           B
ATOM   2761  Ne      X   1     -72.708 -81.264 -97.877  0.00  0.00          NE
ATOM   2762  B       X   1     -74.024 -81.266 -96.994  0.00  0.00           B
ATOM   2763  B       X   1     -72.827 -82.302 -99.064  0.00  0.00           B
ATOM   2764  B       X   1     -73.928 -84.186-100.429  0.00  0.00           B
ATOM   2765  B       X   1     -71.457 -81.674 -96.939  0.00  0.00           B
ATOM   2766  Ne      X   1     -72.223 -78.774 -99.574  0.00  0.00          NE
ATOM   2767  Ne      X   1     -72.534 -83.680 -99.922  0.00  0.00          NE
ATOM   2768  Ne      X   1     -77.158 -86.174 -94.754  0.00  0.00          NE
ATOM   2769  Ne      X   1     -78.640 -87.943 -92.666  0.00  0.00          NE
ATOM   2770  B       X   1     -78.054 -87.055 -93.796  0.00  0.00           B
ATOM   2771  B       X   1     -79.298 -86.895 -91.653  0.00  0.00           B
ATOM   2772  B       X   1     -77.579 -88.934 -92.097  0.00  0.00           B
ATOM   2773  Ne      X   1     -80.026 -85.569 -91.301  0.00  0.00          NE
ATOM   2774  Ne      X   1     -76.827 -90.260 -92.493  0.00  0.00          NE
ATOM   2775  B       X   1     -79.756 -88.918 -93.307  0.00  0.00           B
ATOM   2776  B       X   1     -76.836 -90.398 -94.069  0.00  0.00           B
ATOM   2777  B       X   1     -76.317 -85.226 -93.781  0.00  0.00           B
ATOM   2778  B       X   1     -77.553 -91.548 -91.979  0.00  0.00           B
ATOM   2779  B       X   1     -76.219 -86.989 -95.670  0.00  0.00           B
ATOM   2780  B       X   1     -78.978 -84.421 -90.927  0.00  0.00           B
ATOM   2781  Ne      X   1     -75.530 -84.532 -92.578  0.00  0.00          NE
ATOM   2782  B       X   1     -75.316 -87.276 -89.577  0.00  0.00           B
ATOM   2783  B       X   1     -75.307 -90.166 -92.204  0.00  0.00           B
ATOM   2784  B       X   1     -74.931 -85.621 -91.592  0.00  0.00           B
ATOM   2785  B       X   1     -69.133 -88.721 -88.639  0.00  0.00           B
ATOM   2786  Ne      X   1     -74.323 -86.818 -90.711  0.00  0.00          NE
ATOM   2787  B       X   1     -70.851 -90.538 -89.518  0.00  0.00           B
ATOM   2788  B       X   1     -74.017 -88.072 -91.679  0.00  0.00           B
ATOM   2789  B       X   1     -72.807 -89.837 -93.122  0.00  0.00           B
ATOM   2790  Ne      X   1     -73.871 -89.618 -91.931  0.00  0.00          NE
ATOM   2791  B       X   1     -71.860 -88.712 -95.264  0.00  0.00           B
ATOM   2792  B       X   1     -73.257 -90.213 -90.600  0.00  0.00           B
ATOM   2793  B       X   1     -72.999 -86.320 -90.047  0.00  0.00           B
ATOM   2794  Ne      X   1     -72.281 -85.048 -89.468  0.00  0.00          NE
ATOM   2795  Ne      X   1     -72.417 -90.840 -89.300  0.00  0.00          NE
ATOM   2796  Ne      X   1     -69.335 -89.989 -89.598  0.00  0.00          NE
ATOM   2797  B       X   1     -71.320 -84.423 -90.607  0.00  0.00           B
ATOM   2798  B       X   1     -68.951 -89.725 -91.148  0.00  0.00           B
ATOM   2799  B       X   1     -73.834 -87.543 -96.340  0.00  0.00           B
ATOM   2800  B       X   1     -76.636 -83.707 -91.702  0.00  0.00           B
ATOM   2801  B       X   1     -77.533 -83.053 -89.349  0.00  0.00           B
ATOM   2802  Ne      X   1     -77.859 -83.224 -90.844  0.00  0.00          NE
ATOM   2803  Ne      X   1     -79.181 -80.498 -91.444  0.00  0.00          NE
ATOM   2804  B       X   1     -78.390 -81.832 -91.428  0.00  0.00           B
ATOM   2805  B       X   1     -78.969 -79.580 -92.773  0.00  0.00           B
ATOM   2806  B       X   1     -78.564 -79.511 -90.352  0.00  0.00           B
ATOM   2807  Ne      X   1     -79.409 -78.212 -93.457  0.00  0.00          NE
ATOM   2808  Ne      X   1     -77.163 -78.782 -90.166  0.00  0.00          NE
ATOM   2809  B       X   1     -76.671 -77.975 -91.478  0.00  0.00           B
ATOM   2810  B       X   1     -77.339 -77.680 -89.062  0.00  0.00           B
ATOM   2811  B       X   1     -76.097 -79.974 -89.973  0.00  0.00           B
ATOM   2812  B       X   1     -75.796 -77.480 -93.942  0.00  0.00           B
ATOM   2813  B       X   1     -75.385 -79.378 -95.713  0.00  0.00           B
ATOM   2814  Ne      X   1     -75.499 -77.808 -95.491  0.00  0.00          NE
ATOM   2815  B       X   1     -75.046 -81.164 -92.109  0.00  0.00           B
ATOM   2816  Ne      X   1     -74.788 -80.577 -90.643  0.00  0.00          NE
ATOM   2817  B       X   1     -74.980 -81.637 -94.710  0.00  0.00           B
ATOM   2818  Ne      X   1     -75.285 -80.974 -96.062  0.00  0.00          NE
ATOM   2819  B       X   1     -68.969 -82.395 -96.137  0.00  0.00           B
ATOM   2820  B       X   1     -74.524 -83.469 -93.040  0.00  0.00           B
ATOM   2821  Ne      X   1     -74.408 -81.997 -93.357  0.00  0.00          NE
ATOM   2822  Ne      X   1     -70.484 -82.637 -96.067  0.00  0.00          NE
ATOM   2823  B       X   1     -73.315 -83.982 -89.123  0.00  0.00           B
ATOM   2824  B       X   1     -69.404 -82.979 -89.792  0.00  0.00           B
ATOM   2825  Ne      X   1     -70.196 -83.405 -91.100  0.00  0.00          NE
ATOM   2826  B       X   1     -72.531 -77.518 -89.458  0.00  0.00           B
ATOM   2827  B       X   1     -73.742 -79.441 -90.688  0.00  0.00           B
ATOM   2828  B       X   1     -71.832 -77.809 -94.370  0.00  0.00           B
ATOM   2829  B       X   1     -70.875 -82.229 -91.938  0.00  0.00           B
ATOM   2830  Ne      X   1     -71.365 -81.568 -93.352  0.00  0.00          NE
ATOM   2831  B       X   1     -72.908 -81.617 -93.414  0.00  0.00           B
ATOM   2832  B       X   1     -71.892 -78.330 -91.894  0.00  0.00           B
ATOM   2833  Ne      X   1     -72.410 -78.689 -90.544  0.00  0.00          NE
ATOM   2834  B       X   1     -70.869 -82.350 -94.571  0.00  0.00           B
ATOM   2835  Ne      X   1     -71.015 -78.490 -93.279  0.00  0.00          NE
ATOM   2836  B       X   1     -70.976 -80.073 -93.602  0.00  0.00           B
ATOM   2837  B       X   1     -74.207 -81.704 -89.732  0.00  0.00           B
ATOM   2838  B       X   1     -71.317 -79.705 -89.889  0.00  0.00           B
ATOM   2839  B       X   1     -69.554 -78.000 -92.981  0.00  0.00           B
ATOM   2840  Ne      X   1     -73.408 -82.514 -88.699  0.00  0.00          NE
ATOM   2841  Ne      X   1     -71.074 -80.605 -88.617  0.00  0.00          NE
ATOM   2842  B       X   1     -71.959 -81.897 -88.791  0.00  0.00           B
ATOM   2843  B       X   1     -69.114 -83.917 -92.157  0.00  0.00           B
ATOM   2844  B       X   1     -79.475 -88.299 -87.081  0.00  0.00           B
ATOM   2845  B       X   1     -77.037 -88.244 -87.892  0.00  0.00           B
ATOM   2846  Ne      X   1     -78.132 -89.101 -87.101  0.00  0.00          NE
ATOM   2847  B       X   1     -78.416 -90.570 -87.548  0.00  0.00           B
ATOM   2848  Ne      X   1     -78.040 -86.054 -83.770  0.00  0.00          NE
ATOM   2849  B       X   1     -78.619 -87.500 -83.765  0.00  0.00           B
ATOM   2850  B       X   1     -77.133 -85.757 -85.018  0.00  0.00           B
ATOM   2851  Ne      X   1     -76.369 -85.137 -86.244  0.00  0.00          NE
ATOM   2852  B       X   1     -79.216 -84.905 -83.791  0.00  0.00           B
ATOM   2853  B       X   1     -75.659 -86.225 -87.114  0.00  0.00           B
ATOM   2854  Ne      X   1     -75.661 -87.524 -88.034  0.00  0.00          NE
ATOM   2855  B       X   1     -77.446 -84.403 -87.216  0.00  0.00           B
ATOM   2856  B       X   1     -71.494 -85.524 -88.141  0.00  0.00           B
ATOM   2857  B       X   1     -74.598 -89.990 -83.405  0.00  0.00           B
ATOM   2858  B       X   1     -74.491 -88.381 -87.455  0.00  0.00           B
ATOM   2859  B       X   1     -72.705 -90.148 -87.883  0.00  0.00           B
ATOM   2860  B       X   1     -69.487 -90.884 -83.479  0.00  0.00           B
ATOM   2861  Ne      X   1     -73.040 -88.987 -86.910  0.00  0.00          NE
ATOM   2862  Ne      X   1     -71.219 -86.428 -86.865  0.00  0.00          NE
ATOM   2863  B       X   1     -72.097 -87.708 -87.053  0.00  0.00           B
ATOM   2864  B       X   1     -73.117 -89.287 -85.350  0.00  0.00           B
ATOM   2865  Ne      X   1     -73.183 -89.336 -83.763  0.00  0.00          NE
ATOM   2866  B       X   1     -69.683 -86.817 -87.001  0.00  0.00           B
ATOM   2867  Ne      X   1     -77.928 -76.690 -87.933  0.00  0.00          NE
ATOM   2868  B       X   1     -80.080 -78.008 -84.767  0.00  0.00           B
ATOM   2869  Ne      X   1     -77.703 -82.922 -87.838  0.00  0.00          NE
ATOM   2870  Ne      X   1     -78.782 -77.163 -85.076  0.00  0.00          NE
ATOM   2871  B       X   1     -77.641 -77.760 -84.170  0.00  0.00           B
ATOM   2872  B       X   1     -79.112 -82.476 -87.477  0.00  0.00           B
ATOM   2873  B       X   1     -76.641 -82.064 -87.083  0.00  0.00           B
ATOM   2874  B       X   1     -78.486 -77.452 -86.649  0.00  0.00           B
ATOM   2875  Ne      X   1     -75.243 -82.367 -86.183  0.00  0.00          NE
ATOM   2876  B       X   1     -75.480 -83.887 -85.772  0.00  0.00           B
ATOM   2877  B       X   1     -74.102 -82.407 -87.279  0.00  0.00           B
ATOM   2878  B       X   1     -69.599 -81.001 -88.292  0.00  0.00           B
ATOM   2879  B       X   1     -71.843 -79.941 -87.396  0.00  0.00           B
ATOM   2880  B       X   1     -78.210 -82.620 -74.995  0.00  0.00           B
ATOM   2881  Ne      X   1     -77.579 -82.209 -73.543  0.00  0.00          NE
ATOM   2882  B       X   1     -77.456 -83.100 -77.366  0.00  0.00           B
ATOM   2883  B       X   1     -77.889 -80.699 -73.391  0.00  0.00           B
ATOM   2884  Ne      X   1     -77.903 -79.231 -74.062  0.00  0.00          NE
ATOM   2885  B       X   1     -79.888 -82.425 -76.966  0.00  0.00           B
ATOM   2886  B       X   1     -77.556 -79.407 -75.505  0.00  0.00           B
ATOM   2887  B       X   1     -79.229 -78.352 -73.972  0.00  0.00           B
ATOM   2888  Ne      X   1     -77.047 -79.450 -76.938  0.00  0.00          NE
ATOM   2889  B       X   1     -76.787 -78.377 -73.275  0.00  0.00           B
ATOM   2890  B       X   1     -76.055 -82.498 -73.525  0.00  0.00           B
ATOM   2891  B       X   1     -76.081 -78.340 -77.221  0.00  0.00           B
ATOM   2892  Ne      X   1     -80.224 -77.189 -74.479  0.00  0.00          NE
ATOM   2893  B       X   1     -78.224 -83.071 -72.412  0.00  0.00           B
ATOM   2894  Ne      X   1     -74.620 -83.053 -73.152  0.00  0.00          NE
ATOM   2895  B       X   1     -78.880 -85.729 -67.935  0.00  0.00           B
ATOM   2896  B       X   1     -79.824 -86.092 -65.576  0.00  0.00           B
ATOM   2897  B       X   1     -77.435 -85.219 -65.680  0.00  0.00           B
ATOM   2898  Ne      X   1     -76.296 -84.403 -64.985  0.00  0.00          NE
ATOM   2899  B       X   1     -77.857 -76.709 -68.956  0.00  0.00           B
ATOM   2900  B       X   1     -78.677 -76.573 -71.257  0.00  0.00           B
ATOM   2901  Ne      X   1     -75.627 -78.328 -72.173  0.00  0.00          NE
ATOM   2902  B       X   1     -74.911 -79.678 -71.977  0.00  0.00           B
ATOM   2903  Ne      X   1     -77.434 -79.058 -64.753  0.00  0.00          NE
ATOM   2904  B       X   1     -78.235 -77.950 -65.537  0.00  0.00           B
ATOM   2905  Ne      X   1     -79.112 -82.948 -71.111  0.00  0.00          NE
ATOM   2906  B       X   1     -77.344 -80.464 -68.426  0.00  0.00           B
ATOM   2907  Ne      X   1     -77.867 -77.571 -70.236  0.00  0.00          NE
ATOM   2908  B       X   1     -78.644 -78.954 -69.955  0.00  0.00           B
ATOM   2909  Ne      X   1     -78.663 -80.421 -69.324  0.00  0.00          NE
ATOM   2910  B       X   1     -79.909 -80.873 -68.445  0.00  0.00           B
ATOM   2911  B       X   1     -78.693 -81.551 -70.492  0.00  0.00           B
ATOM   2912  B       X   1     -77.064 -80.186 -65.773  0.00  0.00           B
ATOM   2913  Ne      X   1     -76.333 -80.611 -67.205  0.00  0.00          NE
ATOM   2914  B       X   1     -76.458 -77.860 -70.923  0.00  0.00           B
ATOM   2915  Ne      X   1     -79.427 -76.908 -65.751  0.00  0.00          NE
ATOM   2916  B       X   1     -75.875 -82.115 -67.243  0.00  0.00           B
ATOM   2917  B       X   1     -75.018 -79.803 -67.566  0.00  0.00           B
ATOM   2918  B       X   1     -76.930 -83.050 -64.385  0.00  0.00           B
ATOM   2919  B       X   1     -76.782 -75.051-110.438  0.00  0.00           B
ATOM   2920  Ne      X   1     -77.370 -76.115-109.460  0.00  0.00          NE
ATOM   2921  Ne      X   1     -76.248 -74.121-111.542  0.00  0.00          NE
ATOM   2922  B       X   1     -75.335 -72.880-110.951  0.00  0.00           B
ATOM   2923  B       X   1     -79.203 -76.202 -88.682  0.00  0.00           B
ATOM   2924  B       X   1     -80.177 -70.948 -88.906  0.00  0.00           B
ATOM   2925  Ne      X   1     -72.077 -76.138 -88.918  0.00  0.00          NE
ATOM   2926  B       X   1     -73.222 -75.098 -88.797  0.00  0.00           B
ATOM   2927  Ne      X   1     -78.790 -62.621 -88.873  0.00  0.00          NE
ATOM   2928  B       X   1     -79.360 -64.077 -88.593  0.00  0.00           B
ATOM   2929  B       X   1     -80.168 -73.699 -80.467  0.00  0.00           B
ATOM   2930  B       X   1     -77.023 -69.603 -80.566  0.00  0.00           B
ATOM   2931  B       X   1     -76.911 -72.042 -81.103  0.00  0.00           B
ATOM   2932  B       X   1     -79.040 -75.671 -84.766  0.00  0.00           B
ATOM   2933  Ne      X   1     -79.981 -70.449 -87.351  0.00  0.00          NE
ATOM   2934  B       X   1     -78.949 -73.082 -84.591  0.00  0.00           B
ATOM   2935  B       X   1     -79.061 -71.463 -86.499  0.00  0.00           B
ATOM   2936  B       X   1     -77.344 -70.977 -84.775  0.00  0.00           B
ATOM   2937  B       X   1     -79.239 -74.714 -82.501  0.00  0.00           B
ATOM   2938  Ne      X   1     -79.581 -74.386 -83.999  0.00  0.00          NE
ATOM   2939  Ne      X   1     -78.030 -72.160 -85.518  0.00  0.00          NE
ATOM   2940  B       X   1     -77.035 -73.136 -86.231  0.00  0.00           B
ATOM   2941  B       X   1     -76.956 -75.618 -87.252  0.00  0.00           B
ATOM   2942  Ne      X   1     -79.594 -75.039 -81.078  0.00  0.00          NE
ATOM   2943  Ne      X   1     -76.726 -69.615 -84.312  0.00  0.00          NE
ATOM   2944  Ne      X   1     -76.271 -74.445 -86.288  0.00  0.00          NE
ATOM   2945  B       X   1     -76.151 -74.956 -84.773  0.00  0.00           B
ATOM   2946  B       X   1     -75.989 -69.664 -82.876  0.00  0.00           B
ATOM   2947  Ne      X   1     -75.877 -73.254 -81.034  0.00  0.00          NE
ATOM   2948  B       X   1     -75.972 -74.299 -82.197  0.00  0.00           B
ATOM   2949  Ne      X   1     -75.653 -69.159 -81.402  0.00  0.00          NE
ATOM   2950  B       X   1     -75.612 -69.286 -85.404  0.00  0.00           B
ATOM   2951  B       X   1     -74.856 -74.338 -86.941  0.00  0.00           B
ATOM   2952  B       X   1     -79.237 -69.099 -87.376  0.00  0.00           B
ATOM   2953  B       X   1     -79.195 -71.322 -80.321  0.00  0.00           B
ATOM   2954  B       X   1     -74.467 -70.121 -80.818  0.00  0.00           B
ATOM   2955  B       X   1     -71.938 -73.799 -83.938  0.00  0.00           B
ATOM   2956  B       X   1     -71.742 -71.973 -85.762  0.00  0.00           B
ATOM   2957  B       X   1     -79.413 -66.657 -88.213  0.00  0.00           B
ATOM   2958  B       X   1     -80.239 -67.653 -83.450  0.00  0.00           B
ATOM   2959  B       X   1     -79.524 -61.619 -87.869  0.00  0.00           B
ATOM   2960  B       X   1     -77.842 -68.522 -84.124  0.00  0.00           B
ATOM   2961  Ne      X   1     -78.472 -61.829 -82.761  0.00  0.00          NE
ATOM   2962  Ne      X   1     -78.935 -67.266 -84.229  0.00  0.00          NE
ATOM   2963  B       X   1     -79.274 -67.219 -85.713  0.00  0.00           B
ATOM   2964  Ne      X   1     -78.833 -67.605 -87.140  0.00  0.00          NE
ATOM   2965  B       X   1     -79.134 -64.173 -85.465  0.00  0.00           B
ATOM   2966  B       X   1     -79.047 -62.313 -81.414  0.00  0.00           B
ATOM   2967  Ne      X   1     -77.778 -64.322 -84.534  0.00  0.00          NE
ATOM   2968  B       X   1     -78.191 -65.848 -83.954  0.00  0.00           B
ATOM   2969  B       X   1     -77.919 -63.168 -83.528  0.00  0.00           B
ATOM   2970  Ne      X   1     -74.855 -66.188 -81.417  0.00  0.00          NE
ATOM   2971  B       X   1     -75.379 -67.684 -81.239  0.00  0.00           B
ATOM   2972  B       X   1     -78.849 -71.595 -76.432  0.00  0.00           B
ATOM   2973  Ne      X   1     -79.882 -72.315 -75.531  0.00  0.00          NE
ATOM   2974  Ne      X   1     -79.790 -75.205 -76.823  0.00  0.00          NE
ATOM   2975  Ne      X   1     -77.829 -73.170 -73.380  0.00  0.00          NE
ATOM   2976  B       X   1     -79.968 -73.848 -76.006  0.00  0.00           B
ATOM   2977  B       X   1     -77.466 -71.276 -78.682  0.00  0.00           B
ATOM   2978  Ne      X   1     -77.478 -71.320 -77.157  0.00  0.00          NE
ATOM   2979  B       X   1     -76.953 -69.859 -76.566  0.00  0.00           B
ATOM   2980  B       X   1     -78.431 -74.977 -77.773  0.00  0.00           B
ATOM   2981  B       X   1     -76.371 -72.279 -76.618  0.00  0.00           B
ATOM   2982  B       X   1     -79.072 -72.505 -74.075  0.00  0.00           B
ATOM   2983  B       X   1     -78.212 -74.654 -72.980  0.00  0.00           B
ATOM   2984  B       X   1     -76.490 -73.047 -74.230  0.00  0.00           B
ATOM   2985  B       X   1     -76.304 -73.963 -79.605  0.00  0.00           B
ATOM   2986  Ne      X   1     -75.532 -72.915 -75.514  0.00  0.00          NE
ATOM   2987  B       X   1     -74.968 -74.291 -75.954  0.00  0.00           B
ATOM   2988  B       X   1     -78.292 -75.415 -80.265  0.00  0.00           B
ATOM   2989  B       X   1     -80.144 -76.132 -73.265  0.00  0.00           B
ATOM   2990  B       X   1     -76.937 -68.883 -74.101  0.00  0.00           B
ATOM   2991  B       X   1     -79.594 -76.439 -75.747  0.00  0.00           B
ATOM   2992  Ne      X   1     -77.670 -70.968 -80.218  0.00  0.00          NE
ATOM   2993  B       X   1     -75.325 -65.217 -80.228  0.00  0.00           B
ATOM   2994  B       X   1     -78.510 -61.425 -79.069  0.00  0.00           B
ATOM   2995  B       X   1     -80.060 -62.984 -73.032  0.00  0.00           B
ATOM   2996  Ne      X   1     -78.586 -62.755 -80.012  0.00  0.00          NE
ATOM   2997  Ne      X   1     -76.640 -68.590 -75.735  0.00  0.00          NE
ATOM   2998  B       X   1     -77.589 -67.420 -76.235  0.00  0.00           B
ATOM   2999  B       X   1     -80.001 -66.225 -76.325  0.00  0.00           B
ATOM   3000  B       X   1     -78.606 -66.360 -74.290  0.00  0.00           B
ATOM   3001  Ne      X   1     -78.483 -66.136 -75.788  0.00  0.00          NE
ATOM   3002  B       X   1     -77.905 -64.724 -76.166  0.00  0.00           B
ATOM   3003  Ne      X   1     -76.229 -63.042 -73.770  0.00  0.00          NE
ATOM   3004  Ne      X   1     -76.775 -63.668 -76.593  0.00  0.00          NE
ATOM   3005  B       X   1     -77.462 -62.234 -77.001  0.00  0.00           B
ATOM   3006  B       X   1     -77.577 -63.797 -73.149  0.00  0.00           B
ATOM   3007  Ne      X   1     -79.181 -66.742 -72.876  0.00  0.00          NE
ATOM   3008  B       X   1     -79.678 -63.653 -79.305  0.00  0.00           B
ATOM   3009  B       X   1     -75.952 -63.503 -75.261  0.00  0.00           B
ATOM   3010  B       X   1     -77.184 -63.458 -80.019  0.00  0.00           B
ATOM   3011  B       X   1     -76.483 -61.550 -73.544  0.00  0.00           B
ATOM   3012  B       X   1     -76.046 -64.135 -77.881  0.00  0.00           B
ATOM   3013  Ne      X   1     -75.766 -63.959 -79.433  0.00  0.00          NE
ATOM   3014  B       X   1     -75.108 -68.173 -75.650  0.00  0.00           B
ATOM   3015  B       X   1     -75.051 -63.687 -72.888  0.00  0.00           B
ATOM   3016  B       X   1     -74.648 -62.888 -79.448  0.00  0.00           B
ATOM   3017  Ne      X   1     -76.994 -68.702 -72.547  0.00  0.00          NE
ATOM   3018  Ne      X   1     -78.924 -63.810 -72.377  0.00  0.00          NE
ATOM   3019  Ne      X   1     -79.291 -75.455 -72.195  0.00  0.00          NE
ATOM   3020  B       X   1     -80.145 -74.479 -71.297  0.00  0.00           B
ATOM   3021  B       X   1     -77.533 -72.453 -71.996  0.00  0.00           B
ATOM   3022  B       X   1     -78.895 -75.775 -66.787  0.00  0.00           B
ATOM   3023  B       X   1     -77.328 -74.336 -68.387  0.00  0.00           B
ATOM   3024  B       X   1     -77.121 -70.015 -71.646  0.00  0.00           B
ATOM   3025  Ne      X   1     -77.688 -71.331 -70.940  0.00  0.00          NE
ATOM   3026  B       X   1     -77.096 -71.902 -69.525  0.00  0.00           B
ATOM   3027  B       X   1     -79.256 -71.064 -70.656  0.00  0.00           B
ATOM   3028  Ne      X   1     -76.816 -71.880 -65.497  0.00  0.00          NE
ATOM   3029  B       X   1     -79.687 -74.786 -68.936  0.00  0.00           B
ATOM   3030  B       X   1     -76.713 -72.375 -66.982  0.00  0.00           B
ATOM   3031  Ne      X   1     -76.518 -72.917 -68.436  0.00  0.00          NE
ATOM   3032  B       X   1     -79.760 -69.546 -66.361  0.00  0.00           B
ATOM   3033  Ne      X   1     -78.433 -75.403 -68.254  0.00  0.00          NE
ATOM   3034  B       X   1     -79.817 -76.196 -64.407  0.00  0.00           B
ATOM   3035  B       X   1     -75.138 -73.427 -68.886  0.00  0.00           B
ATOM   3036  B       X   1     -76.906 -73.065 -64.445  0.00  0.00           B
ATOM   3037  B       X   1     -71.948 -71.414 -70.940  0.00  0.00           B
ATOM   3038  B       X   1     -72.928 -71.093 -68.693  0.00  0.00           B
ATOM   3039  Ne      X   1     -72.532 -70.312 -70.016  0.00  0.00          NE
ATOM   3040  B       X   1     -73.840 -69.613 -70.695  0.00  0.00           B
ATOM   3041  Ne      X   1     -75.756 -61.295 -67.911  0.00  0.00          NE
ATOM   3042  B       X   1     -78.222 -67.760 -72.267  0.00  0.00           B
ATOM   3043  Ne      X   1     -80.135 -68.842 -67.715  0.00  0.00          NE
ATOM   3044  B       X   1     -79.319 -65.351 -72.204  0.00  0.00           B
ATOM   3045  B       X   1     -77.268 -61.591 -67.533  0.00  0.00           B
ATOM   3046  Ne      X   1     -78.819 -61.854 -67.402  0.00  0.00          NE
ATOM   3047  B       X   1     -79.353 -62.290 -65.962  0.00  0.00           B
ATOM   3048  B       X   1     -78.378 -65.794 -66.773  0.00  0.00           B
ATOM   3049  B       X   1     -78.958 -67.848 -68.201  0.00  0.00           B
ATOM   3050  B       X   1     -78.831 -63.360 -70.860  0.00  0.00           B
ATOM   3051  Ne      X   1     -79.548 -63.970 -69.588  0.00  0.00          NE
ATOM   3052  B       X   1     -79.322 -63.039 -68.359  0.00  0.00           B
ATOM   3053  B       X   1     -78.988 -65.413 -69.209  0.00  0.00           B
ATOM   3054  Ne      X   1     -78.277 -66.408 -68.254  0.00  0.00          NE
ATOM   3055  B       X   1     -76.769 -66.453 -68.617  0.00  0.00           B
ATOM   3056  Ne      X   1     -75.244 -66.379 -68.763  0.00  0.00          NE
ATOM   3057  B       X   1     -75.568 -68.125 -72.038  0.00  0.00           B
ATOM   3058  B       X   1     -75.120 -62.569 -68.564  0.00  0.00           B
ATOM   3059  B       X   1     -74.857 -67.522 -69.652  0.00  0.00           B
ATOM   3060  B       X   1     -74.756 -64.947 -69.266  0.00  0.00           B
ATOM   3061  B       X   1     -74.642 -66.611 -67.250  0.00  0.00           B
ATOM   3062  B       X   1    -161.471 -62.362 -13.642  0.00  0.00           B
ATOM   3063  B       X   1    -156.359 -62.602 -17.588  0.00  0.00           B
ATOM   3064  B       X   1    -154.911 -62.527 -19.802  0.00  0.00           B
ATOM   3065  B       X   1    -153.208 -61.705 -21.333  0.00  0.00           B
ATOM   3066  B       X   1    -152.119 -61.544 -16.804  0.00  0.00           B
ATOM   3067  B       X   1    -152.537 -62.747 -18.972  0.00  0.00           B
ATOM   3068  B       X   1    -160.180 -61.855 -15.778  0.00  0.00           B
ATOM   3069  Ne      X   1    -160.530 -61.264 -14.356  0.00  0.00          NE
ATOM   3070  B       X   1    -159.220 -61.282 -13.417  0.00  0.00           B
ATOM   3071  B       X   1    -144.123 -86.683  -0.156  0.00  0.00           B
ATOM   3072  Ne      X   1    -142.905 -87.739  -0.154  0.00  0.00          NE
ATOM   3073  Ne      X   1    -139.476 -85.023  -0.754  0.00  0.00          NE
ATOM   3074  B       X   1    -141.424 -87.104  -3.843  0.00  0.00           B
ATOM   3075  Ne      X   1    -140.805 -87.298  -2.393  0.00  0.00          NE
ATOM   3076  B       X   1    -139.950 -88.563  -2.611  0.00  0.00           B
ATOM   3077  B       X   1    -142.010 -87.375  -1.396  0.00  0.00           B
ATOM   3078  B       X   1    -139.869 -86.171  -1.934  0.00  0.00           B
ATOM   3079  B       X   1    -138.076 -85.422  -0.092  0.00  0.00           B
ATOM   3080  Ne      X   1    -144.415 -82.790  -3.995  0.00  0.00          NE
ATOM   3081  B       X   1    -144.107 -81.266  -4.068  0.00  0.00           B
ATOM   3082  B       X   1    -138.387 -82.101  -3.135  0.00  0.00           B
ATOM   3083  B       X   1    -140.625 -83.243  -3.750  0.00  0.00           B
ATOM   3084  B       X   1    -139.511 -83.680  -1.482  0.00  0.00           B
ATOM   3085  B       X   1    -126.331 -92.740 -25.550  0.00  0.00           B
ATOM   3086  Ne      X   1    -126.909 -92.665 -19.619  0.00  0.00          NE
ATOM   3087  B       X   1    -126.388 -97.571 -21.414  0.00  0.00           B
ATOM   3088  B       X   1    -126.570 -97.478 -18.898  0.00  0.00           B
ATOM   3089  B       X   1    -126.601 -96.060 -23.550  0.00  0.00           B
ATOM   3090  B       X   1    -128.039 -93.699 -19.494  0.00  0.00           B
ATOM   3091  Ne      X   1    -129.604 -93.598 -19.478  0.00  0.00          NE
ATOM   3092  B       X   1    -126.761 -92.076 -21.025  0.00  0.00           B
ATOM   3093  Ne      X   1    -126.848 -93.905 -13.620  0.00  0.00          NE
ATOM   3094  B       X   1    -129.361 -91.851 -15.758  0.00  0.00           B
ATOM   3095  Ne      X   1    -127.170 -89.124 -52.773  0.00  0.00          NE
ATOM   3096  B       X   1    -126.463 -86.515 -35.579  0.00  0.00           B
ATOM   3097  Ne      X   1    -126.885 -91.043 -30.473  0.00  0.00          NE
ATOM   3098  B       X   1    -126.931 -85.400 -28.226  0.00  0.00           B
ATOM   3099  B       X   1    -129.277 -85.270 -24.291  0.00  0.00           B
ATOM   3100  B       X   1    -126.318 -87.294 -29.766  0.00  0.00           B
ATOM   3101  Ne      X   1    -126.713 -82.487 -24.541  0.00  0.00          NE
ATOM   3102  B       X   1    -127.019 -84.039 -24.366  0.00  0.00           B
ATOM   3103  B       X   1    -132.449 -86.814 -17.787  0.00  0.00           B
ATOM   3104  Ne      X   1    -132.111 -85.622 -16.806  0.00  0.00          NE
ATOM   3105  B       X   1    -132.251 -85.811 -20.703  0.00  0.00           B
ATOM   3106  B       X   1    -128.303 -84.466 -16.352  0.00  0.00           B
ATOM   3107  Ne      X   1    -131.458 -84.653 -21.334  0.00  0.00          NE
ATOM   3108  B       X   1    -130.824 -84.749 -17.180  0.00  0.00           B
ATOM   3109  B       X   1    -127.060 -91.474 -23.468  0.00  0.00           B
ATOM   3110  B       X   1    -126.797 -86.450 -23.798  0.00  0.00           B
ATOM   3111  Ne      X   1    -127.858 -85.179 -23.657  0.00  0.00          NE
ATOM   3112  B       X   1    -128.873 -87.362 -17.864  0.00  0.00           B
ATOM   3113  B       X   1    -128.061 -89.512 -16.913  0.00  0.00           B
ATOM   3114  Ne      X   1    -126.705 -90.886 -22.085  0.00  0.00          NE
ATOM   3115  Ne      X   1    -129.178 -88.993 -21.712  0.00  0.00          NE
ATOM   3116  B       X   1    -129.383 -87.953 -22.814  0.00  0.00           B
ATOM   3117  B       X   1    -127.761 -89.767 -21.745  0.00  0.00           B
ATOM   3118  Ne      X   1    -126.862 -90.553 -17.310  0.00  0.00          NE
ATOM   3119  B       X   1    -128.101 -85.862 -19.837  0.00  0.00           B
ATOM   3120  B       X   1    -129.105 -88.194 -20.290  0.00  0.00           B
ATOM   3121  B       X   1    -126.827 -88.108 -19.219  0.00  0.00           B
ATOM   3122  Ne      X   1    -128.270 -87.360 -19.363  0.00  0.00          NE
ATOM   3123  Ne      X   1    -129.349 -88.591 -16.976  0.00  0.00          NE
ATOM   3124  Ne      X   1    -128.407 -84.591 -20.628  0.00  0.00          NE
ATOM   3125  B       X   1    -127.798 -84.809 -22.088  0.00  0.00           B
ATOM   3126  B       X   1    -127.209 -91.389 -18.604  0.00  0.00           B
ATOM   3127  B       X   1    -129.961 -84.388 -20.724  0.00  0.00           B
ATOM   3128  B       X   1    -132.185 -83.300 -20.925  0.00  0.00           B
ATOM   3129  B       X   1    -129.718 -82.485 -17.038  0.00  0.00           B
ATOM   3130  B       X   1    -127.644 -83.383 -19.899  0.00  0.00           B
ATOM   3131  Ne      X   1    -129.928 -81.320 -18.172  0.00  0.00          NE
ATOM   3132  B       X   1    -126.770 -81.629 -23.296  0.00  0.00           B
ATOM   3133  B       X   1    -128.642 -81.276 -19.019  0.00  0.00           B
ATOM   3134  Ne      X   1    -127.214 -81.945 -19.474  0.00  0.00          NE
ATOM   3135  Ne      X   1    -129.791 -83.866 -16.376  0.00  0.00          NE
ATOM   3136  B       X   1    -126.546 -81.312 -20.756  0.00  0.00           B
ATOM   3137  Ne      X   1    -128.094 -86.352 -13.201  0.00  0.00          NE
ATOM   3138  B       X   1    -129.626 -86.557 -13.778  0.00  0.00           B
ATOM   3139  B       X   1    -127.900 -90.188 -13.920  0.00  0.00           B
ATOM   3140  B       X   1    -127.386 -85.473 -14.244  0.00  0.00           B
ATOM   3141  Ne      X   1    -126.993 -84.761 -15.563  0.00  0.00          NE
ATOM   3142  Ne      X   1    -128.031 -91.471 -14.871  0.00  0.00          NE
ATOM   3143  B       X   1    -126.903 -91.407 -16.006  0.00  0.00           B
ATOM   3144  Ne      X   1    -134.751 -86.887  -0.796  0.00  0.00          NE
ATOM   3145  B       X   1    -133.646 -85.798  -1.078  0.00  0.00           B
ATOM   3146  B       X   1    -136.294 -85.980  -4.328  0.00  0.00           B
ATOM   3147  Ne      X   1    -136.195 -87.361  -3.530  0.00  0.00          NE
ATOM   3148  B       X   1    -134.121 -88.308  -0.574  0.00  0.00           B
ATOM   3149  B       X   1    -137.614 -87.979  -3.356  0.00  0.00           B
ATOM   3150  B       X   1    -136.324 -83.486  -3.779  0.00  0.00           B
ATOM   3151  Ne      X   1    -136.857 -82.074  -3.368  0.00  0.00          NE
ATOM   3152  B       X   1    -136.148 -81.480  -2.049  0.00  0.00           B
ATOM   3153  B       X   1    -132.883 -83.219  -3.750  0.00  0.00           B
ATOM   3154  B       X   1    -133.640 -81.520  -1.901  0.00  0.00           B
ATOM   3155  Ne      X   1    -134.866 -80.696  -1.299  0.00  0.00          NE
ATOM   3156  Ne      X   1    -115.294-111.918 -55.252  0.00  0.00          NE
ATOM   3157  B       X   1    -114.953-106.460 -57.424  0.00  0.00           B
ATOM   3158  B       X   1    -120.146 -93.948 -33.552  0.00  0.00           B
ATOM   3159  Ne      X   1    -125.868 -94.036 -26.326  0.00  0.00          NE
ATOM   3160  B       X   1    -124.481 -94.568 -25.938  0.00  0.00           B
ATOM   3161  B       X   1    -121.978 -94.618 -26.238  0.00  0.00           B
ATOM   3162  Ne      X   1    -120.374 -94.411 -26.236  0.00  0.00          NE
ATOM   3163  Ne      X   1    -118.206 -93.763 -30.688  0.00  0.00          NE
ATOM   3164  B       X   1    -118.998 -94.636 -29.640  0.00  0.00           B
ATOM   3165  B       X   1    -119.810 -94.722 -24.830  0.00  0.00           B
ATOM   3166  B       X   1    -118.815 -92.363 -31.059  0.00  0.00           B
ATOM   3167  B       X   1    -119.791 -92.976 -26.552  0.00  0.00           B
ATOM   3168  B       X   1    -117.731 -94.766 -31.842  0.00  0.00           B
ATOM   3169  B       X   1    -116.888 -93.305 -29.896  0.00  0.00           B
ATOM   3170  B       X   1    -115.378 -93.658 -27.830  0.00  0.00           B
ATOM   3171  Ne      X   1    -115.573 -92.890 -29.224  0.00  0.00          NE
ATOM   3172  B       X   1    -116.026 -93.388 -25.383  0.00  0.00           B
ATOM   3173  Ne      X   1    -116.954 -92.823 -24.309  0.00  0.00          NE
ATOM   3174  B       X   1    -118.132 -91.891 -25.079  0.00  0.00           B
ATOM   3175  Ne      X   1    -121.916-100.493 -20.277  0.00  0.00          NE
ATOM   3176  B       X   1    -122.464 -99.794 -18.921  0.00  0.00           B
ATOM   3177  B       X   1    -122.175 -99.409 -21.370  0.00  0.00           B
ATOM   3178  Ne      X   1    -124.510 -94.459 -18.544  0.00  0.00          NE
ATOM   3179  B       X   1    -125.581 -93.309 -19.119  0.00  0.00           B
ATOM   3180  B       X   1    -124.550 -95.850 -22.012  0.00  0.00           B
ATOM   3181  B       X   1    -125.360 -95.541 -17.857  0.00  0.00           B
ATOM   3182  Ne      X   1    -125.620 -96.872 -22.590  0.00  0.00          NE
ATOM   3183  B       X   1    -123.521 -93.650 -17.619  0.00  0.00           B
ATOM   3184  B       X   1    -123.627 -95.014 -19.766  0.00  0.00           B
ATOM   3185  B       X   1    -123.243 -99.091 -16.594  0.00  0.00           B
ATOM   3186  Ne      X   1    -122.483 -92.931 -16.727  0.00  0.00          NE
ATOM   3187  Ne      X   1    -122.148 -98.907 -17.657  0.00  0.00          NE
ATOM   3188  Ne      X   1    -123.259 -95.391 -21.308  0.00  0.00          NE
ATOM   3189  B       X   1    -121.184 -92.727 -17.682  0.00  0.00           B
ATOM   3190  Ne      X   1    -121.493 -92.998 -21.836  0.00  0.00          NE
ATOM   3191  B       X   1    -121.183 -93.092 -20.298  0.00  0.00           B
ATOM   3192  B       X   1    -122.261 -96.684 -21.375  0.00  0.00           B
ATOM   3193  B       X   1    -122.595 -94.166 -22.025  0.00  0.00           B
ATOM   3194  B       X   1    -121.783 -97.426 -18.047  0.00  0.00           B
ATOM   3195  Ne      X   1    -126.246 -96.764 -17.517  0.00  0.00          NE
ATOM   3196  B       X   1    -120.800 -95.013 -18.574  0.00  0.00           B
ATOM   3197  Ne      X   1    -120.600 -96.365 -17.915  0.00  0.00          NE
ATOM   3198  Ne      X   1    -115.112 -94.291 -18.907  0.00  0.00          NE
ATOM   3199  Ne      X   1    -120.537 -93.486 -18.896  0.00  0.00          NE
ATOM   3200  B       X   1    -120.181 -93.541 -22.568  0.00  0.00           B
ATOM   3201  B       X   1    -116.291 -92.016 -23.147  0.00  0.00           B
ATOM   3202  B       X   1    -117.508 -91.859 -20.771  0.00  0.00           B
ATOM   3203  Ne      X   1    -117.632 -92.536 -19.292  0.00  0.00          NE
ATOM   3204  B       X   1    -120.472 -96.026 -16.258  0.00  0.00           B
ATOM   3205  B       X   1    -119.275 -96.982 -18.384  0.00  0.00           B
ATOM   3206  B       X   1    -117.816 -93.952 -23.593  0.00  0.00           B
ATOM   3207  B       X   1    -116.508 -93.587 -19.285  0.00  0.00           B
ATOM   3208  B       X   1    -118.979 -93.240 -18.982  0.00  0.00           B
ATOM   3209  Ne      X   1    -119.244 -94.491 -23.350  0.00  0.00          NE
ATOM   3210  B       X   1    -123.228 -92.016 -13.569  0.00  0.00           B
ATOM   3211  B       X   1    -125.293 -93.599 -13.441  0.00  0.00           B
ATOM   3212  Ne      X   1    -120.761 -94.915 -15.186  0.00  0.00          NE
ATOM   3213  B       X   1    -121.183 -95.510 -13.712  0.00  0.00           B
ATOM   3214  B       X   1    -122.053 -94.052 -15.637  0.00  0.00           B
ATOM   3215  B       X   1    -114.886 -93.398 -13.354  0.00  0.00           B
ATOM   3216  B       X   1    -119.642 -93.824 -14.994  0.00  0.00           B
ATOM   3217  Ne      X   1    -118.710 -92.922 -14.018  0.00  0.00          NE
ATOM   3218  B       X   1    -117.440 -93.875 -13.727  0.00  0.00           B
ATOM   3219  Ne      X   1    -117.150 -94.669 -10.365  0.00  0.00          NE
ATOM   3220  B       X   1    -116.354 -94.747 -11.737  0.00  0.00           B
ATOM   3221  Ne      X   1    -116.003 -94.516 -13.249  0.00  0.00          NE
ATOM   3222  Ne      X   1    -115.119 -93.169  -8.670  0.00  0.00          NE
ATOM   3223  B       X   1    -121.132-105.990  -1.091  0.00  0.00           B
ATOM   3224  B       X   1    -116.414-106.535  -0.564  0.00  0.00           B
ATOM   3225  Ne      X   1    -122.575 -91.778 -35.247  0.00  0.00          NE
ATOM   3226  B       X   1    -125.924 -86.608 -33.045  0.00  0.00           B
ATOM   3227  Ne      X   1    -125.837 -88.385 -39.213  0.00  0.00          NE
ATOM   3228  Ne      X   1    -124.421 -87.043 -32.669  0.00  0.00          NE
ATOM   3229  Ne      X   1    -123.348 -85.124 -37.880  0.00  0.00          NE
ATOM   3230  Ne      X   1    -122.828 -87.952 -39.161  0.00  0.00          NE
ATOM   3231  B       X   1    -122.800 -86.545 -38.538  0.00  0.00           B
ATOM   3232  Ne      X   1    -122.308 -90.708 -38.007  0.00  0.00          NE
ATOM   3233  Ne      X   1    -122.647 -89.020 -33.692  0.00  0.00          NE
ATOM   3234  B       X   1    -121.658 -88.297 -34.600  0.00  0.00           B
ATOM   3235  Ne      X   1    -121.221 -85.105 -35.838  0.00  0.00          NE
ATOM   3236  B       X   1    -122.612 -89.118 -38.064  0.00  0.00           B
ATOM   3237  B       X   1    -122.888 -90.479 -34.399  0.00  0.00           B
ATOM   3238  B       X   1    -121.671 -85.165 -34.239  0.00  0.00           B
ATOM   3239  B       X   1    -122.435 -84.834 -36.716  0.00  0.00           B
ATOM   3240  B       X   1    -122.813 -91.418 -36.770  0.00  0.00           B
ATOM   3241  Ne      X   1    -122.144 -84.889 -32.728  0.00  0.00          NE
ATOM   3242  B       X   1    -123.955 -88.067 -33.684  0.00  0.00           B
ATOM   3243  B       X   1    -120.702 -86.547 -36.174  0.00  0.00           B
ATOM   3244  B       X   1    -125.903 -87.579 -37.868  0.00  0.00           B
ATOM   3245  B       X   1    -123.452 -85.807 -32.564  0.00  0.00           B
ATOM   3246  Ne      X   1    -126.134 -86.249 -37.049  0.00  0.00          NE
ATOM   3247  B       X   1    -122.066 -89.026 -32.221  0.00  0.00           B
ATOM   3248  Ne      X   1    -117.061 -85.581 -32.247  0.00  0.00          NE
ATOM   3249  Ne      X   1    -120.380 -87.820 -35.345  0.00  0.00          NE
ATOM   3250  B       X   1    -118.827 -91.489 -34.189  0.00  0.00           B
ATOM   3251  B       X   1    -119.451 -88.675 -38.784  0.00  0.00           B
ATOM   3252  B       X   1    -119.757 -88.979 -36.205  0.00  0.00           B
ATOM   3253  B       X   1    -119.331 -87.381 -34.226  0.00  0.00           B
ATOM   3254  Ne      X   1    -117.818 -87.491 -34.444  0.00  0.00          NE
ATOM   3255  B       X   1    -117.692 -84.820 -37.697  0.00  0.00           B
ATOM   3256  B       X   1    -117.605 -86.869 -35.920  0.00  0.00           B
ATOM   3257  B       X   1    -117.033 -86.568 -33.486  0.00  0.00           B
ATOM   3258  Ne      X   1    -116.993 -85.854 -36.900  0.00  0.00          NE
ATOM   3259  B       X   1    -115.480 -85.940 -36.956  0.00  0.00           B
ATOM   3260  B       X   1    -117.624 -90.469 -32.287  0.00  0.00           B
ATOM   3261  B       X   1    -122.592 -83.416 -32.521  0.00  0.00           B
ATOM   3262  B       X   1    -123.377 -84.052 -38.962  0.00  0.00           B
ATOM   3263  Ne      X   1    -122.351 -81.867 -32.813  0.00  0.00          NE
ATOM   3264  B       X   1    -123.358 -81.136 -33.746  0.00  0.00           B
ATOM   3265  B       X   1    -123.115 -80.404 -36.223  0.00  0.00           B
ATOM   3266  B       X   1    -121.075 -81.091 -37.545  0.00  0.00           B
ATOM   3267  B       X   1    -120.957 -81.723 -33.514  0.00  0.00           B
ATOM   3268  Ne      X   1    -117.691 -82.643 -32.129  0.00  0.00          NE
ATOM   3269  B       X   1    -120.163 -84.010 -36.047  0.00  0.00           B
ATOM   3270  B       X   1    -117.066 -84.036 -32.688  0.00  0.00           B
ATOM   3271  Ne      X   1    -119.523 -81.066 -37.117  0.00  0.00          NE
ATOM   3272  B       X   1    -119.407 -81.046 -35.551  0.00  0.00           B
ATOM   3273  B       X   1    -118.491 -81.852 -33.232  0.00  0.00           B
ATOM   3274  B       X   1    -116.744 -83.020 -39.261  0.00  0.00           B
ATOM   3275  B       X   1    -118.615 -82.231 -37.728  0.00  0.00           B
ATOM   3276  Ne      X   1    -118.081 -83.477 -38.572  0.00  0.00          NE
ATOM   3277  Ne      X   1    -119.563 -81.059 -33.981  0.00  0.00          NE
ATOM   3278  B       X   1    -125.941 -89.782 -30.429  0.00  0.00           B
ATOM   3279  Ne      X   1    -125.277 -88.389 -30.039  0.00  0.00          NE
ATOM   3280  B       X   1    -124.535 -87.795 -31.307  0.00  0.00           B
ATOM   3281  B       X   1    -124.289 -88.651 -28.859  0.00  0.00           B
ATOM   3282  Ne      X   1    -121.483 -86.841 -26.615  0.00  0.00          NE
ATOM   3283  B       X   1    -122.218 -87.259 -27.907  0.00  0.00           B
ATOM   3284  B       X   1    -122.415 -86.049 -25.689  0.00  0.00           B
ATOM   3285  Ne      X   1    -121.411 -89.672 -25.852  0.00  0.00          NE
ATOM   3286  Ne      X   1    -121.088 -88.990 -31.000  0.00  0.00          NE
ATOM   3287  B       X   1    -121.937 -89.166 -29.676  0.00  0.00           B
ATOM   3288  Ne      X   1    -122.815 -88.746 -28.420  0.00  0.00          NE
ATOM   3289  B       X   1    -122.536 -89.605 -27.003  0.00  0.00           B
ATOM   3290  B       X   1    -121.000 -85.377 -31.759  0.00  0.00           B
ATOM   3291  B       X   1    -122.000 -89.908 -24.389  0.00  0.00           B
ATOM   3292  Ne      X   1    -122.940 -85.199 -24.455  0.00  0.00          NE
ATOM   3293  B       X   1    -120.980 -88.174 -25.845  0.00  0.00           B
ATOM   3294  B       X   1    -120.362 -87.570 -30.832  0.00  0.00           B
ATOM   3295  Ne      X   1    -119.856 -86.054 -30.864  0.00  0.00          NE
ATOM   3296  B       X   1    -120.142 -90.542 -26.077  0.00  0.00           B
ATOM   3297  B       X   1    -119.599 -85.537 -29.349  0.00  0.00           B
ATOM   3298  Ne      X   1    -118.908 -85.542 -27.922  0.00  0.00          NE
ATOM   3299  B       X   1    -120.093 -86.116 -26.960  0.00  0.00           B
ATOM   3300  B       X   1    -117.844 -90.317 -29.745  0.00  0.00           B
ATOM   3301  Ne      X   1    -118.608 -90.760 -31.053  0.00  0.00          NE
ATOM   3302  B       X   1    -119.951 -90.025 -31.133  0.00  0.00           B
ATOM   3303  B       X   1    -117.746 -86.609 -27.967  0.00  0.00           B
ATOM   3304  B       X   1    -118.010 -91.185 -27.463  0.00  0.00           B
ATOM   3305  B       X   1    -118.427 -85.947 -31.499  0.00  0.00           B
ATOM   3306  Ne      X   1    -117.048 -90.387 -28.391  0.00  0.00          NE
ATOM   3307  B       X   1    -116.618 -88.959 -27.841  0.00  0.00           B
ATOM   3308  Ne      X   1    -116.364 -87.401 -27.768  0.00  0.00          NE
ATOM   3309  B       X   1    -115.468 -86.966 -28.979  0.00  0.00           B
ATOM   3310  B       X   1    -115.774 -86.892 -26.435  0.00  0.00           B
ATOM   3311  Ne      X   1    -115.534 -86.104 -25.066  0.00  0.00          NE
ATOM   3312  B       X   1    -115.830 -85.872 -31.261  0.00  0.00           B
ATOM   3313  B       X   1    -115.712 -91.348 -28.744  0.00  0.00           B
ATOM   3314  B       X   1    -116.940 -86.028 -24.282  0.00  0.00           B
ATOM   3315  B       X   1    -118.384 -84.268 -27.232  0.00  0.00           B
ATOM   3316  B       X   1    -115.109 -84.649 -25.326  0.00  0.00           B
ATOM   3317  Ne      X   1    -119.043 -91.643 -26.294  0.00  0.00          NE
ATOM   3318  B       X   1    -125.020 -84.043 -26.976  0.00  0.00           B
ATOM   3319  B       X   1    -123.250 -83.748 -24.958  0.00  0.00           B
ATOM   3320  B       X   1    -123.415 -82.001 -27.000  0.00  0.00           B
ATOM   3321  Ne      X   1    -121.291 -80.442 -30.207  0.00  0.00          NE
ATOM   3322  Ne      X   1    -123.362 -80.614 -27.936  0.00  0.00          NE
ATOM   3323  B       X   1    -122.160 -81.233 -31.390  0.00  0.00           B
ATOM   3324  B       X   1    -123.731 -79.728 -24.272  0.00  0.00           B
ATOM   3325  Ne      X   1    -126.160 -84.141 -27.947  0.00  0.00          NE
ATOM   3326  Ne      X   1    -114.845 -83.381 -26.291  0.00  0.00          NE
ATOM   3327  B       X   1    -115.023 -79.798 -25.840  0.00  0.00           B
ATOM   3328  B       X   1    -118.369 -81.728 -27.467  0.00  0.00           B
ATOM   3329  Ne      X   1    -118.872 -80.649 -28.586  0.00  0.00          NE
ATOM   3330  B       X   1    -120.054 -81.028 -29.455  0.00  0.00           B
ATOM   3331  Ne      X   1    -117.751 -82.932 -26.720  0.00  0.00          NE
ATOM   3332  B       X   1    -118.634 -83.063 -31.028  0.00  0.00           B
ATOM   3333  B       X   1    -117.772 -82.569 -25.083  0.00  0.00           B
ATOM   3334  B       X   1    -117.671 -80.352 -29.609  0.00  0.00           B
ATOM   3335  B       X   1    -117.179 -78.459 -26.446  0.00  0.00           B
ATOM   3336  B       X   1    -117.249 -80.176 -24.591  0.00  0.00           B
ATOM   3337  B       X   1    -116.593 -81.612 -31.500  0.00  0.00           B
ATOM   3338  Ne      X   1    -116.420 -80.350 -30.603  0.00  0.00          NE
ATOM   3339  B       X   1    -116.193 -83.016 -26.934  0.00  0.00           B
ATOM   3340  Ne      X   1    -116.374 -79.111 -25.312  0.00  0.00          NE
ATOM   3341  B       X   1    -115.925 -78.031 -24.305  0.00  0.00           B
ATOM   3342  B       X   1    -115.044 -80.413 -29.696  0.00  0.00           B
ATOM   3343  B       X   1    -121.739 -91.579 -22.323  0.00  0.00           B
ATOM   3344  B       X   1    -124.270 -85.939 -24.003  0.00  0.00           B
ATOM   3345  Ne      X   1    -124.397 -88.967 -21.561  0.00  0.00          NE
ATOM   3346  B       X   1    -124.538 -88.657 -20.033  0.00  0.00           B
ATOM   3347  B       X   1    -124.825 -87.274 -17.961  0.00  0.00           B
ATOM   3348  B       X   1    -124.921 -87.772 -22.435  0.00  0.00           B
ATOM   3349  B       X   1    -125.287 -90.276 -21.923  0.00  0.00           B
ATOM   3350  B       X   1    -125.647 -89.678 -17.707  0.00  0.00           B
ATOM   3351  Ne      X   1    -125.394 -88.431 -18.711  0.00  0.00          NE
ATOM   3352  Ne      X   1    -125.363 -86.822 -23.503  0.00  0.00          NE
ATOM   3353  Ne      X   1    -124.611 -86.409 -16.692  0.00  0.00          NE
ATOM   3354  B       X   1    -125.883 -85.621 -16.360  0.00  0.00           B
ATOM   3355  B       X   1    -123.304 -85.563 -16.799  0.00  0.00           B
ATOM   3356  B       X   1    -121.888 -85.182 -23.266  0.00  0.00           B
ATOM   3357  Ne      X   1    -121.804 -90.033 -22.801  0.00  0.00          NE
ATOM   3358  B       X   1    -121.268 -85.607 -18.419  0.00  0.00           B
ATOM   3359  Ne      X   1    -121.884 -84.983 -17.103  0.00  0.00          NE
ATOM   3360  B       X   1    -122.942 -89.245 -22.099  0.00  0.00           B
ATOM   3361  Ne      X   1    -120.635 -84.779 -22.338  0.00  0.00          NE
ATOM   3362  B       X   1    -120.475 -85.263 -20.812  0.00  0.00           B
ATOM   3363  B       X   1    -118.423 -87.589 -22.887  0.00  0.00           B
ATOM   3364  B       X   1    -120.327 -89.400 -22.406  0.00  0.00           B
ATOM   3365  Ne      X   1    -118.838 -88.959 -22.135  0.00  0.00          NE
ATOM   3366  B       X   1    -118.524 -88.800 -20.575  0.00  0.00           B
ATOM   3367  B       X   1    -119.052 -86.771 -19.211  0.00  0.00           B
ATOM   3368  Ne      X   1    -119.952 -85.451 -19.324  0.00  0.00          NE
ATOM   3369  Ne      X   1    -117.971 -87.919 -19.410  0.00  0.00          NE
ATOM   3370  B       X   1    -117.810 -90.108 -22.564  0.00  0.00           B
ATOM   3371  B       X   1    -119.289 -85.309 -23.088  0.00  0.00           B
ATOM   3372  Ne      X   1    -117.940 -86.095 -23.061  0.00  0.00          NE
ATOM   3373  B       X   1    -117.662 -88.802 -18.187  0.00  0.00           B
ATOM   3374  B       X   1    -117.337 -91.393 -18.299  0.00  0.00           B
ATOM   3375  B       X   1    -117.074 -85.655 -21.832  0.00  0.00           B
ATOM   3376  Ne      X   1    -116.799 -90.034 -17.716  0.00  0.00          NE
ATOM   3377  Ne      X   1    -116.703 -91.111 -21.939  0.00  0.00          NE
ATOM   3378  B       X   1    -116.636 -87.179 -19.882  0.00  0.00           B
ATOM   3379  B       X   1    -115.363 -89.757 -18.339  0.00  0.00           B
ATOM   3380  Ne      X   1    -115.926 -86.017 -20.724  0.00  0.00          NE
ATOM   3381  B       X   1    -115.406 -90.506 -21.278  0.00  0.00           B
ATOM   3382  B       X   1    -115.571 -84.780 -19.801  0.00  0.00           B
ATOM   3383  B       X   1    -119.052 -84.320 -18.711  0.00  0.00           B
ATOM   3384  B       X   1    -116.771 -90.041 -16.159  0.00  0.00           B
ATOM   3385  B       X   1    -121.442 -81.251 -16.246  0.00  0.00           B
ATOM   3386  Ne      X   1    -126.099 -80.805 -22.170  0.00  0.00          NE
ATOM   3387  Ne      X   1    -125.129 -80.888 -17.440  0.00  0.00          NE
ATOM   3388  B       X   1    -125.175 -79.473 -18.090  0.00  0.00           B
ATOM   3389  B       X   1    -124.556 -81.003 -22.281  0.00  0.00           B
ATOM   3390  Ne      X   1    -124.575 -77.989 -18.489  0.00  0.00          NE
ATOM   3391  B       X   1    -123.608 -78.029 -19.790  0.00  0.00           B
ATOM   3392  B       X   1    -123.664 -81.437 -17.459  0.00  0.00           B
ATOM   3393  Ne      X   1    -123.286 -80.336 -22.916  0.00  0.00          NE
ATOM   3394  B       X   1    -122.833 -79.169 -21.890  0.00  0.00           B
ATOM   3395  B       X   1    -121.971 -81.234 -23.114  0.00  0.00           B
ATOM   3396  Ne      X   1    -122.464 -78.013 -20.840  0.00  0.00          NE
ATOM   3397  B       X   1    -121.984 -83.387 -17.488  0.00  0.00           B
ATOM   3398  Ne      X   1    -122.167 -81.840 -17.506  0.00  0.00          NE
ATOM   3399  B       X   1    -121.251 -78.661 -20.000  0.00  0.00           B
ATOM   3400  B       X   1    -121.460 -81.043 -18.766  0.00  0.00           B
ATOM   3401  B       X   1    -123.797 -77.557 -17.228  0.00  0.00           B
ATOM   3402  Ne      X   1    -120.556 -80.174 -19.801  0.00  0.00          NE
ATOM   3403  B       X   1    -120.591 -83.234 -22.334  0.00  0.00           B
ATOM   3404  Ne      X   1    -120.546 -81.663 -22.532  0.00  0.00          NE
ATOM   3405  B       X   1    -126.184 -81.792 -18.262  0.00  0.00           B
ATOM   3406  B       X   1    -116.610 -76.595 -22.354  0.00  0.00           B
ATOM   3407  B       X   1    -115.588 -76.593 -17.845  0.00  0.00           B
ATOM   3408  B       X   1    -117.083 -82.506 -18.457  0.00  0.00           B
ATOM   3409  B       X   1    -116.711 -81.684 -22.608  0.00  0.00           B
ATOM   3410  B       X   1    -116.747 -80.499 -20.349  0.00  0.00           B
ATOM   3411  B       X   1    -117.726 -84.123 -16.524  0.00  0.00           B
ATOM   3412  Ne      X   1    -117.961 -83.604 -17.933  0.00  0.00          NE
ATOM   3413  B       X   1    -119.128 -80.002 -19.311  0.00  0.00           B
ATOM   3414  Ne      X   1    -117.767 -81.466 -23.892  0.00  0.00          NE
ATOM   3415  Ne      X   1    -115.394 -76.958 -23.284  0.00  0.00          NE
ATOM   3416  Ne      X   1    -115.741 -81.269 -21.271  0.00  0.00          NE
ATOM   3417  Ne      X   1    -117.499 -76.768 -21.122  0.00  0.00          NE
ATOM   3418  Ne      X   1    -115.948 -78.080 -17.357  0.00  0.00          NE
ATOM   3419  B       X   1    -114.897 -82.560 -20.751  0.00  0.00           B
ATOM   3420  B       X   1    -117.080 -78.798 -18.308  0.00  0.00           B
ATOM   3421  B       X   1    -117.839 -78.237 -20.683  0.00  0.00           B
ATOM   3422  B       X   1    -119.211 -81.341 -23.346  0.00  0.00           B
ATOM   3423  B       X   1    -120.478 -80.888 -21.148  0.00  0.00           B
ATOM   3424  Ne      X   1    -117.680 -79.476 -19.649  0.00  0.00          NE
ATOM   3425  B       X   1    -125.482 -89.012 -13.660  0.00  0.00           B
ATOM   3426  B       X   1    -124.315 -87.507 -15.433  0.00  0.00           B
ATOM   3427  Ne      X   1    -124.110 -88.388 -14.188  0.00  0.00          NE
ATOM   3428  B       X   1    -121.400 -85.864 -13.428  0.00  0.00           B
ATOM   3429  Ne      X   1    -122.482 -91.013 -14.563  0.00  0.00          NE
ATOM   3430  B       X   1    -123.175 -89.614 -14.456  0.00  0.00           B
ATOM   3431  B       X   1    -120.974 -90.971 -14.371  0.00  0.00           B
ATOM   3432  B       X   1    -120.939 -85.345 -15.931  0.00  0.00           B
ATOM   3433  B       X   1    -122.823 -91.640 -16.016  0.00  0.00           B
ATOM   3434  Ne      X   1    -120.378 -88.328 -10.941  0.00  0.00          NE
ATOM   3435  B       X   1    -119.633 -88.602 -12.289  0.00  0.00           B
ATOM   3436  Ne      X   1    -120.273 -85.768 -14.549  0.00  0.00          NE
ATOM   3437  Ne      X   1    -118.666 -88.114 -13.385  0.00  0.00          NE
ATOM   3438  B       X   1    -117.785 -89.240 -14.023  0.00  0.00           B
ATOM   3439  B       X   1    -119.497 -87.215 -14.442  0.00  0.00           B
ATOM   3440  B       X   1    -119.130 -84.715 -14.338  0.00  0.00           B
ATOM   3441  B       X   1    -117.541 -87.101 -12.840  0.00  0.00           B
ATOM   3442  Ne      X   1    -117.059 -90.419 -14.704  0.00  0.00          NE
ATOM   3443  B       X   1    -116.596 -85.189 -14.210  0.00  0.00           B
ATOM   3444  B       X   1    -115.622 -90.940 -13.855  0.00  0.00           B
ATOM   3445  Ne      X   1    -116.257 -86.247 -13.024  0.00  0.00          NE
ATOM   3446  Ne      X   1    -117.666 -84.190 -14.833  0.00  0.00          NE
ATOM   3447  B       X   1    -114.982 -87.057 -13.352  0.00  0.00           B
ATOM   3448  B       X   1    -117.970 -91.676 -14.651  0.00  0.00           B
ATOM   3449  B       X   1    -121.789 -81.175 -13.749  0.00  0.00           B
ATOM   3450  Ne      X   1    -123.230 -81.360 -13.218  0.00  0.00          NE
ATOM   3451  Ne      X   1    -120.766 -80.770 -14.890  0.00  0.00          NE
ATOM   3452  B       X   1    -126.255 -83.452 -15.162  0.00  0.00           B
ATOM   3453  B       X   1    -119.296 -81.249 -14.682  0.00  0.00           B
ATOM   3454  Ne      X   1    -118.050 -81.486 -13.834  0.00  0.00          NE
ATOM   3455  B       X   1    -117.339 -82.727 -14.410  0.00  0.00           B
ATOM   3456  B       X   1    -115.164 -67.602 -45.172  0.00  0.00           B
ATOM   3457  B       X   1    -115.307 -63.661 -33.214  0.00  0.00           B
ATOM   3458  Ne      X   1    -115.308 -69.521 -31.882  0.00  0.00          NE
ATOM   3459  B       X   1    -114.807 -75.758 -24.230  0.00  0.00           B
ATOM   3460  B       X   1    -115.095 -68.207 -30.965  0.00  0.00           B
ATOM   3461  B       X   1    -115.271 -61.859 -24.204  0.00  0.00           B
ATOM   3462  B       X   1    -114.913 -71.767 -19.238  0.00  0.00           B
ATOM   3463  B       X   1    -117.385 -71.348 -19.547  0.00  0.00           B
ATOM   3464  B       X   1    -116.727 -76.132 -19.895  0.00  0.00           B
ATOM   3465  B       X   1    -117.383 -74.719 -17.780  0.00  0.00           B
ATOM   3466  B       X   1    -116.328 -70.911 -17.204  0.00  0.00           B
ATOM   3467  Ne      X   1    -116.234 -75.435 -18.613  0.00  0.00          NE
ATOM   3468  Ne      X   1    -116.045 -70.812 -18.819  0.00  0.00          NE
ATOM   3469  B       X   1    -115.194 -74.306 -19.180  0.00  0.00           B
ATOM   3470  B       X   1    -115.605 -69.370 -19.133  0.00  0.00           B
ATOM   3471  B       X   1    -118.047 -72.635 -16.331  0.00  0.00           B
ATOM   3472  Ne      X   1    -117.587 -71.119 -16.286  0.00  0.00          NE
ATOM   3473  Ne      X   1    -114.953 -65.604 -17.351  0.00  0.00          NE
ATOM   3474  Ne      X   1    -115.223 -66.684 -21.617  0.00  0.00          NE
ATOM   3475  B       X   1    -115.266 -67.080 -17.841  0.00  0.00           B
ATOM   3476  B       X   1    -115.003 -76.062 -14.478  0.00  0.00           B
ATOM   3477  B       X   1    -115.129 -66.910 -13.617  0.00  0.00           B
ATOM   3478  B       X   1    -109.461-115.304 -61.212  0.00  0.00           B
ATOM   3479  B       X   1    -111.436-114.927 -56.944  0.00  0.00           B
ATOM   3480  B       X   1    -105.846-118.486 -62.679  0.00  0.00           B
ATOM   3481  B       X   1    -104.965-119.684 -60.512  0.00  0.00           B
ATOM   3482  B       X   1    -105.775-120.091 -58.024  0.00  0.00           B
ATOM   3483  Ne      X   1    -104.674-120.312 -59.061  0.00  0.00          NE
ATOM   3484  Ne      X   1    -104.641-119.135 -61.936  0.00  0.00          NE
ATOM   3485  B       X   1    -107.676-115.924 -59.332  0.00  0.00           B
ATOM   3486  B       X   1    -104.166-120.432 -62.703  0.00  0.00           B
ATOM   3487  Ne      X   1    -107.536-115.598 -57.727  0.00  0.00          NE
ATOM   3488  B       X   1    -104.031-115.536 -62.719  0.00  0.00           B
ATOM   3489  B       X   1    -107.765-116.757 -56.669  0.00  0.00           B
ATOM   3490  B       X   1    -103.674-115.579 -56.648  0.00  0.00           B
ATOM   3491  B       X   1    -106.159-114.819 -57.251  0.00  0.00           B
ATOM   3492  B       X   1    -103.554-118.010 -61.868  0.00  0.00           B
ATOM   3493  B       X   1    -103.409-119.689 -58.502  0.00  0.00           B
ATOM   3494  B       X   1    -112.959-107.250 -58.590  0.00  0.00           B
ATOM   3495  B       X   1    -110.428-110.782 -58.453  0.00  0.00           B
ATOM   3496  Ne      X   1    -112.117-112.311 -62.007  0.00  0.00          NE
ATOM   3497  B       X   1    -111.506-111.447 -60.773  0.00  0.00           B
ATOM   3498  B       X   1    -111.718-109.100 -59.844  0.00  0.00           B
ATOM   3499  Ne      X   1    -110.766-110.360 -59.872  0.00  0.00          NE
ATOM   3500  B       X   1    -109.444-109.906 -60.633  0.00  0.00           B
ATOM   3501  Ne      X   1    -109.724-111.038 -57.111  0.00  0.00          NE
ATOM   3502  Ne      X   1    -110.076-114.130 -56.640  0.00  0.00          NE
ATOM   3503  B       X   1    -110.033-112.566 -56.776  0.00  0.00           B
ATOM   3504  B       X   1    -109.414-107.452 -61.238  0.00  0.00           B
ATOM   3505  B       X   1    -108.834-114.690 -57.465  0.00  0.00           B
ATOM   3506  B       X   1    -105.876-113.690 -63.436  0.00  0.00           B
ATOM   3507  Ne      X   1    -104.404-114.254 -63.620  0.00  0.00          NE
ATOM   3508  B       X   1    -107.508-109.164 -62.133  0.00  0.00           B
ATOM   3509  B       X   1    -108.175-110.678 -57.215  0.00  0.00           B
ATOM   3510  Ne      X   1    -108.445-108.715 -60.956  0.00  0.00          NE
ATOM   3511  B       X   1    -106.341-108.633 -57.581  0.00  0.00           B
ATOM   3512  B       X   1    -107.572-108.271 -59.736  0.00  0.00           B
ATOM   3513  B       X   1    -105.567-110.981 -57.052  0.00  0.00           B
ATOM   3514  Ne      X   1    -104.143-111.612 -56.947  0.00  0.00          NE
ATOM   3515  Ne      X   1    -106.727-110.006 -56.834  0.00  0.00          NE
ATOM   3516  B       X   1    -105.527-109.728 -63.596  0.00  0.00           B
ATOM   3517  Ne      X   1    -106.524-107.532 -58.733  0.00  0.00          NE
ATOM   3518  B       X   1    -104.332-113.086 -56.398  0.00  0.00           B
ATOM   3519  Ne      X   1    -104.904-114.619 -56.351  0.00  0.00          NE
ATOM   3520  B       X   1    -103.437-111.809 -58.387  0.00  0.00           B
ATOM   3521  Ne      X   1    -111.181-115.330 -51.479  0.00  0.00          NE
ATOM   3522  B       X   1    -109.423-118.141 -55.189  0.00  0.00           B
ATOM   3523  B       X   1    -105.290-114.906 -54.845  0.00  0.00           B
ATOM   3524  B       X   1    -108.136-117.624 -51.784  0.00  0.00           B
ATOM   3525  Ne      X   1    -107.926-117.958 -55.631  0.00  0.00          NE
ATOM   3526  B       X   1    -108.283-115.777 -53.468  0.00  0.00           B
ATOM   3527  B       X   1    -107.107-117.773 -54.309  0.00  0.00           B
ATOM   3528  Ne      X   1    -107.198-117.017 -52.923  0.00  0.00          NE
ATOM   3529  B       X   1    -105.956-116.046 -52.747  0.00  0.00           B
ATOM   3530  B       X   1    -109.797-114.601 -55.186  0.00  0.00           B
ATOM   3531  B       X   1    -110.358-110.248 -55.907  0.00  0.00           B
ATOM   3532  B       X   1    -110.429-114.606 -52.644  0.00  0.00           B
ATOM   3533  Ne      X   1    -113.513-110.115 -53.496  0.00  0.00          NE
ATOM   3534  B       X   1    -110.746-107.858 -54.905  0.00  0.00           B
ATOM   3535  Ne      X   1    -110.596-109.384 -54.598  0.00  0.00          NE
ATOM   3536  B       X   1    -114.303-111.201 -54.416  0.00  0.00           B
ATOM   3537  B       X   1    -113.245-110.410 -52.024  0.00  0.00           B
ATOM   3538  B       X   1    -112.094-109.827 -54.099  0.00  0.00           B
ATOM   3539  B       X   1    -109.137-109.545 -53.807  0.00  0.00           B
ATOM   3540  Ne      X   1    -109.287-114.571 -53.753  0.00  0.00          NE
ATOM   3541  B       X   1    -114.786-108.855 -53.568  0.00  0.00           B
ATOM   3542  B       X   1    -104.661-107.257 -53.060  0.00  0.00           B
ATOM   3543  Ne      X   1    -106.861-110.602 -48.428  0.00  0.00          NE
ATOM   3544  Ne      X   1    -106.272-107.677 -49.312  0.00  0.00          NE
ATOM   3545  B       X   1    -107.593-111.636 -49.263  0.00  0.00           B
ATOM   3546  Ne      X   1    -108.273-112.964 -49.720  0.00  0.00          NE
ATOM   3547  Ne      X   1    -106.052-107.286 -52.383  0.00  0.00          NE
ATOM   3548  B       X   1    -106.549-109.243 -49.264  0.00  0.00           B
ATOM   3549  B       X   1    -105.978-113.438 -52.883  0.00  0.00           B
ATOM   3550  B       X   1    -106.818-108.543 -52.967  0.00  0.00           B
ATOM   3551  Ne      X   1    -107.578-109.771 -53.724  0.00  0.00          NE
ATOM   3552  Ne      X   1    -105.248-114.802 -53.300  0.00  0.00          NE
ATOM   3553  B       X   1    -107.025-109.816 -55.207  0.00  0.00           B
ATOM   3554  B       X   1    -107.898-113.064 -51.205  0.00  0.00           B
ATOM   3555  B       X   1    -108.402-113.270 -53.589  0.00  0.00           B
ATOM   3556  B       X   1    -103.760-114.648 -52.736  0.00  0.00           B
ATOM   3557  Ne      X   1    -107.363-112.612 -52.639  0.00  0.00          NE
ATOM   3558  B       X   1    -105.933-107.335 -50.842  0.00  0.00           B
ATOM   3559  B       X   1    -107.310-111.075 -52.933  0.00  0.00           B
ATOM   3560  B       X   1    -107.481-114.127 -48.868  0.00  0.00           B
ATOM   3561  B       X   1    -103.418-112.630 -49.208  0.00  0.00           B
ATOM   3562  B       X   1    -105.204-107.292 -48.275  0.00  0.00           B
ATOM   3563  Ne      X   1    -114.441-101.655 -59.384  0.00  0.00          NE
ATOM   3564  B       X   1    -113.268-102.382 -58.750  0.00  0.00           B
ATOM   3565  Ne      X   1    -112.286-103.400 -58.121  0.00  0.00          NE
ATOM   3566  B       X   1    -113.097-104.753 -57.889  0.00  0.00           B
ATOM   3567  B       X   1    -111.483-101.422 -61.245  0.00  0.00           B
ATOM   3568  B       X   1    -111.028-103.624 -59.024  0.00  0.00           B
ATOM   3569  Ne      X   1    -113.391-106.287 -57.466  0.00  0.00          NE
ATOM   3570  B       X   1    -111.921-102.880 -56.722  0.00  0.00           B
ATOM   3571  B       X   1    -110.776-106.284 -63.010  0.00  0.00           B
ATOM   3572  Ne      X   1    -110.537-106.423 -61.453  0.00  0.00          NE
ATOM   3573  B       X   1    -109.608-100.372 -59.846  0.00  0.00           B
ATOM   3574  Ne      X   1    -109.724-103.903 -59.970  0.00  0.00          NE
ATOM   3575  Ne      X   1    -109.871-101.184 -61.138  0.00  0.00          NE
ATOM   3576  B       X   1    -110.085-105.070 -60.869  0.00  0.00           B
ATOM   3577  B       X   1    -109.345-100.579 -62.465  0.00  0.00           B
ATOM   3578  B       X   1    -109.356-102.620 -60.806  0.00  0.00           B
ATOM   3579  B       X   1    -111.895-106.825 -60.799  0.00  0.00           B
ATOM   3580  B       X   1    -109.924 -99.574 -57.358  0.00  0.00           B
ATOM   3581  Ne      X   1    -105.344-102.829 -58.394  0.00  0.00          NE
ATOM   3582  Ne      X   1    -107.613-104.848 -57.742  0.00  0.00          NE
ATOM   3583  B       X   1    -106.279-103.969 -57.886  0.00  0.00           B
ATOM   3584  B       X   1    -105.171-102.841 -59.984  0.00  0.00           B
ATOM   3585  B       X   1    -105.907-101.451 -57.904  0.00  0.00           B
ATOM   3586  B       X   1    -108.572-104.357 -58.972  0.00  0.00           B
ATOM   3587  B       X   1    -107.160-106.264 -58.103  0.00  0.00           B
ATOM   3588  B       X   1    -103.821-103.045 -57.936  0.00  0.00           B
ATOM   3589  Ne      X   1    -104.377-103.364 -61.256  0.00  0.00          NE
ATOM   3590  B       X   1    -104.855-102.692 -62.555  0.00  0.00           B
ATOM   3591  Ne      X   1    -108.810 -99.901 -63.838  0.00  0.00          NE
ATOM   3592  B       X   1    -104.430-104.919 -61.062  0.00  0.00           B
ATOM   3593  Ne      X   1    -104.171-106.484 -60.666  0.00  0.00          NE
ATOM   3594  Ne      X   1    -104.308-102.128 -63.882  0.00  0.00          NE
ATOM   3595  Ne      X   1    -106.093 -99.878 -58.197  0.00  0.00          NE
ATOM   3596  Ne      X   1    -104.153-106.932 -63.745  0.00  0.00          NE
ATOM   3597  B       X   1    -103.579-100.695 -63.911  0.00  0.00           B
ATOM   3598  B       X   1    -104.055-107.070 -62.115  0.00  0.00           B
ATOM   3599  B       X   1    -108.442-104.651 -56.452  0.00  0.00           B
ATOM   3600  B       X   1    -105.305-107.102 -59.715  0.00  0.00           B
ATOM   3601  B       X   1    -107.605 -99.508 -58.430  0.00  0.00           B
ATOM   3602  B       X   1    -103.333-105.684 -64.186  0.00  0.00           B
ATOM   3603  B       X   1    -105.684-106.750 -64.226  0.00  0.00           B
ATOM   3604  B       X   1    -111.874 -97.226 -60.125  0.00  0.00           B
ATOM   3605  B       X   1    -110.765 -95.976 -58.186  0.00  0.00           B
ATOM   3606  Ne      X   1    -110.527 -96.737 -59.573  0.00  0.00          NE
ATOM   3607  B       X   1    -109.793 -95.760 -60.473  0.00  0.00           B
ATOM   3608  B       X   1    -109.519 -97.922 -59.277  0.00  0.00           B
ATOM   3609  B       X   1    -112.068 -98.429 -56.560  0.00  0.00           B
ATOM   3610  Ne      X   1    -109.158 -99.328 -58.731  0.00  0.00          NE
ATOM   3611  Ne      X   1    -109.160 -95.090 -61.716  0.00  0.00          NE
ATOM   3612  B       X   1    -109.162 -95.260 -56.259  0.00  0.00           B
ATOM   3613  B       X   1    -105.317 -99.438 -59.504  0.00  0.00           B
ATOM   3614  B       X   1    -105.458 -99.165 -56.996  0.00  0.00           B
ATOM   3615  Ne      X   1    -107.577 -97.150 -63.441  0.00  0.00          NE
ATOM   3616  Ne      X   1    -107.612 -92.410 -61.570  0.00  0.00          NE
ATOM   3617  B       X   1    -106.099 -97.101 -63.032  0.00  0.00           B
ATOM   3618  Ne      X   1    -103.989 -98.975 -60.264  0.00  0.00          NE
ATOM   3619  B       X   1    -108.349 -96.212 -62.452  0.00  0.00           B
ATOM   3620  B       X   1    -108.260 -93.827 -61.266  0.00  0.00           B
ATOM   3621  Ne      X   1    -104.568 -97.185 -62.763  0.00  0.00          NE
ATOM   3622  B       X   1    -104.322 -97.962 -61.387  0.00  0.00           B
ATOM   3623  B       X   1    -104.015 -95.673 -62.882  0.00  0.00           B
ATOM   3624  B       X   1    -108.079 -98.605 -63.493  0.00  0.00           B
ATOM   3625  B       X   1    -103.821 -93.595 -58.296  0.00  0.00           B
ATOM   3626  B       X   1    -103.839 -98.172 -63.744  0.00  0.00           B
ATOM   3627  Ne      X   1    -103.463 -94.675 -57.230  0.00  0.00          NE
ATOM   3628  Ne      X   1    -103.339 -92.208 -58.955  0.00  0.00          NE
ATOM   3629  B       X   1    -110.524-105.327 -55.208  0.00  0.00           B
ATOM   3630  B       X   1    -112.653-106.523 -56.030  0.00  0.00           B
ATOM   3631  Ne      X   1    -111.526-106.523 -54.948  0.00  0.00          NE
ATOM   3632  B       X   1    -111.311-105.198 -51.168  0.00  0.00           B
ATOM   3633  B       X   1    -112.146-106.278 -53.406  0.00  0.00           B
ATOM   3634  B       X   1    -113.284-104.198 -52.308  0.00  0.00           B
ATOM   3635  B       X   1    -112.240-102.655 -54.185  0.00  0.00           B
ATOM   3636  Ne      X   1    -111.363-102.255 -55.462  0.00  0.00          NE
ATOM   3637  Ne      X   1    -112.567-105.584 -52.028  0.00  0.00          NE
ATOM   3638  B       X   1    -111.288-100.711 -55.618  0.00  0.00           B
ATOM   3639  Ne      X   1    -109.335-104.334 -55.234  0.00  0.00          NE
ATOM   3640  B       X   1    -109.923-102.795 -55.174  0.00  0.00           B
ATOM   3641  B       X   1    -109.428-101.233 -48.549  0.00  0.00           B
ATOM   3642  B       X   1    -103.457-105.781 -49.318  0.00  0.00           B
ATOM   3643  Ne      X   1    -108.980 -99.700 -48.502  0.00  0.00          NE
ATOM   3644  B       X   1    -106.835-105.936 -52.783  0.00  0.00           B
ATOM   3645  B       X   1    -108.598-104.463 -53.878  0.00  0.00           B
ATOM   3646  Ne      X   1    -108.676-102.522 -49.083  0.00  0.00          NE
ATOM   3647  B       X   1    -108.899-105.233 -51.497  0.00  0.00           B
ATOM   3648  Ne      X   1    -107.844-104.751 -52.521  0.00  0.00          NE
ATOM   3649  Ne      X   1    -106.637-102.177 -51.442  0.00  0.00          NE
ATOM   3650  B       X   1    -105.184-102.443 -50.841  0.00  0.00           B
ATOM   3651  B       X   1    -107.086-103.477 -52.073  0.00  0.00           B
ATOM   3652  B       X   1    -106.657-100.899 -52.395  0.00  0.00           B
ATOM   3653  B       X   1    -107.661-101.962 -50.146  0.00  0.00           B
ATOM   3654  B       X   1    -105.585 -99.965 -54.571  0.00  0.00           B
ATOM   3655  Ne      X   1    -103.649-102.197 -50.590  0.00  0.00          NE
ATOM   3656  Ne      X   1    -106.630 -99.722 -53.363  0.00  0.00          NE
ATOM   3657  Ne      X   1    -103.551-100.040 -48.413  0.00  0.00          NE
ATOM   3658  B       X   1    -103.585-100.997 -49.664  0.00  0.00           B
ATOM   3659  B       X   1    -103.368-100.009 -55.805  0.00  0.00           B
ATOM   3660  Ne      X   1    -110.867 -99.297 -56.110  0.00  0.00          NE
ATOM   3661  B       X   1    -110.132 -98.542 -54.945  0.00  0.00           B
ATOM   3662  B       X   1    -109.872 -98.134 -52.344  0.00  0.00           B
ATOM   3663  B       X   1    -109.297 -99.083 -49.896  0.00  0.00           B
ATOM   3664  Ne      X   1    -109.208 -98.107 -53.771  0.00  0.00          NE
ATOM   3665  B       X   1    -106.806 -95.963 -55.448  0.00  0.00           B
ATOM   3666  B       X   1    -105.236 -96.006 -53.507  0.00  0.00           B
ATOM   3667  B       X   1    -104.866 -99.151 -48.255  0.00  0.00           B
ATOM   3668  B       X   1    -108.263 -94.035 -54.161  0.00  0.00           B
ATOM   3669  B       X   1    -104.649 -97.699 -55.299  0.00  0.00           B
ATOM   3670  B       X   1    -105.967 -98.416 -52.556  0.00  0.00           B
ATOM   3671  B       X   1    -108.844 -96.596 -54.128  0.00  0.00           B
ATOM   3672  B       X   1    -104.495 -95.246 -56.187  0.00  0.00           B
ATOM   3673  Ne      X   1    -108.789 -92.646 -53.564  0.00  0.00          NE
ATOM   3674  B       X   1    -108.620 -95.846 -49.574  0.00  0.00           B
ATOM   3675  B       X   1    -106.880 -96.307 -51.513  0.00  0.00           B
ATOM   3676  Ne      X   1    -104.707 -99.230 -55.650  0.00  0.00          NE
ATOM   3677  B       X   1    -104.706 -92.881 -48.515  0.00  0.00           B
ATOM   3678  B       X   1    -104.490 -96.698 -51.243  0.00  0.00           B
ATOM   3679  Ne      X   1    -105.285 -96.198 -55.165  0.00  0.00          NE
ATOM   3680  B       X   1    -108.017 -99.139 -53.807  0.00  0.00           B
ATOM   3681  Ne      X   1    -108.245 -95.449 -54.999  0.00  0.00          NE
ATOM   3682  Ne      X   1    -106.185 -93.281 -48.993  0.00  0.00          NE
ATOM   3683  Ne      X   1    -107.042 -96.020 -49.916  0.00  0.00          NE
ATOM   3684  B       X   1    -106.226 -94.773 -49.457  0.00  0.00           B
ATOM   3685  B       X   1    -106.587 -92.430 -50.249  0.00  0.00           B
ATOM   3686  B       X   1    -106.534 -97.328 -49.200  0.00  0.00           B
ATOM   3687  Ne      X   1    -105.649 -96.906 -52.222  0.00  0.00          NE
ATOM   3688  B       X   1    -107.448 -99.431 -48.232  0.00  0.00           B
ATOM   3689  Ne      X   1    -109.396-101.760 -44.790  0.00  0.00          NE
ATOM   3690  B       X   1    -109.113-102.004 -43.273  0.00  0.00           B
ATOM   3691  B       X   1    -103.450-105.880 -46.727  0.00  0.00           B
ATOM   3692  Ne      X   1    -107.115-103.043 -46.461  0.00  0.00          NE
ATOM   3693  B       X   1    -105.650-102.432 -46.543  0.00  0.00           B
ATOM   3694  Ne      X   1    -104.085-102.134 -46.203  0.00  0.00          NE
ATOM   3695  Ne      X   1    -104.149-101.046 -43.357  0.00  0.00          NE
ATOM   3696  B       X   1    -108.099-102.065 -45.671  0.00  0.00           B
ATOM   3697  Ne      X   1    -106.416 -99.977 -41.854  0.00  0.00          NE
ATOM   3698  B       X   1    -105.578-100.758 -42.965  0.00  0.00           B
ATOM   3699  B       X   1    -104.117-101.813 -44.698  0.00  0.00           B
ATOM   3700  B       X   1    -103.604-100.978 -47.137  0.00  0.00           B
ATOM   3701  B       X   1    -107.698-103.136 -47.963  0.00  0.00           B
ATOM   3702  B       X   1    -105.489 -99.823 -40.593  0.00  0.00           B
ATOM   3703  B       X   1    -103.560 -99.533 -43.606  0.00  0.00           B
ATOM   3704  B       X   1    -111.013 -95.429 -45.732  0.00  0.00           B
ATOM   3705  Ne      X   1    -111.288 -96.534 -44.538  0.00  0.00          NE
ATOM   3706  B       X   1    -110.531 -96.010 -43.252  0.00  0.00           B
ATOM   3707  Ne      X   1    -109.429 -95.473 -42.247  0.00  0.00          NE
ATOM   3708  B       X   1    -109.272 -93.941 -46.724  0.00  0.00           B
ATOM   3709  Ne      X   1    -108.929 -92.338 -41.834  0.00  0.00          NE
ATOM   3710  B       X   1    -109.042 -93.907 -42.372  0.00  0.00           B
ATOM   3711  B       X   1    -107.151 -93.101 -47.739  0.00  0.00           B
ATOM   3712  B       X   1    -106.205 -97.574 -46.786  0.00  0.00           B
ATOM   3713  B       X   1    -108.070 -96.223 -42.444  0.00  0.00           B
ATOM   3714  B       X   1    -106.326 -96.675 -44.301  0.00  0.00           B
ATOM   3715  Ne      X   1    -106.634 -96.911 -42.706  0.00  0.00          NE
ATOM   3716  B       X   1    -106.668 -98.497 -42.374  0.00  0.00           B
ATOM   3717  B       X   1    -107.117 -95.230 -46.319  0.00  0.00           B
ATOM   3718  Ne      X   1    -106.064 -96.357 -45.853  0.00  0.00          NE
ATOM   3719  B       X   1    -104.674 -95.676 -45.981  0.00  0.00           B
ATOM   3720  B       X   1    -105.562 -96.294 -41.817  0.00  0.00           B
ATOM   3721  Ne      X   1    -107.750 -93.766 -46.455  0.00  0.00          NE
ATOM   3722  Ne      X   1    -104.236 -96.659 -41.101  0.00  0.00          NE
ATOM   3723  B       X   1    -107.547 -92.858 -45.229  0.00  0.00           B
ATOM   3724  Ne      X   1    -106.224 -98.464 -48.100  0.00  0.00          NE
ATOM   3725  B       X   1    -103.391 -97.481 -42.205  0.00  0.00           B
ATOM   3726  B       X   1    -103.424 -95.513 -40.462  0.00  0.00           B
ATOM   3727  B       X   1    -107.911 -92.014 -40.722  0.00  0.00           B
ATOM   3728  B       X   1    -113.106 -94.215 -32.325  0.00  0.00           B
ATOM   3729  B       X   1    -110.972 -92.682 -32.627  0.00  0.00           B
ATOM   3730  Ne      X   1    -111.833 -93.947 -33.204  0.00  0.00          NE
ATOM   3731  B       X   1    -109.486 -94.245 -38.464  0.00  0.00           B
ATOM   3732  Ne      X   1    -109.266 -92.879 -37.615  0.00  0.00          NE
ATOM   3733  B       X   1    -109.092 -93.036 -36.086  0.00  0.00           B
ATOM   3734  B       X   1    -107.748 -94.162 -34.310  0.00  0.00           B
ATOM   3735  B       X   1    -106.971 -91.866 -35.280  0.00  0.00           B
ATOM   3736  B       X   1    -108.867 -91.942 -33.691  0.00  0.00           B
ATOM   3737  Ne      X   1    -108.207 -92.767 -34.838  0.00  0.00          NE
ATOM   3738  B       X   1    -104.573 -97.627 -39.861  0.00  0.00           B
ATOM   3739  B       X   1    -107.954 -92.129 -38.202  0.00  0.00           B
ATOM   3740  B       X   1    -103.469-102.014 -30.662  0.00  0.00           B
ATOM   3741  B       X   1    -103.988 -99.552 -26.406  0.00  0.00           B
ATOM   3742  B       X   1    -111.040 -92.563 -26.390  0.00  0.00           B
ATOM   3743  B       X   1    -114.428 -93.515 -30.185  0.00  0.00           B
ATOM   3744  Ne      X   1    -114.016 -94.746 -31.204  0.00  0.00          NE
ATOM   3745  B       X   1    -113.627 -92.855 -26.066  0.00  0.00           B
ATOM   3746  Ne      X   1    -112.323 -92.125 -25.583  0.00  0.00          NE
ATOM   3747  Ne      X   1    -109.589 -92.503 -27.058  0.00  0.00          NE
ATOM   3748  Ne      X   1    -114.777 -93.793 -26.333  0.00  0.00          NE
ATOM   3749  B       X   1    -109.685 -91.918 -28.544  0.00  0.00           B
ATOM   3750  Ne      X   1    -103.646 -98.205 -27.060  0.00  0.00          NE
ATOM   3751  B       X   1    -108.893 -93.890 -27.148  0.00  0.00           B
ATOM   3752  B       X   1    -106.234 -98.723 -28.907  0.00  0.00           B
ATOM   3753  B       X   1    -108.271 -94.885 -29.437  0.00  0.00           B
ATOM   3754  B       X   1    -104.668 -94.848 -28.640  0.00  0.00           B
ATOM   3755  B       X   1    -104.669 -94.939 -26.094  0.00  0.00           B
ATOM   3756  B       X   1    -104.682 -97.130 -27.316  0.00  0.00           B
ATOM   3757  Ne      X   1    -105.271 -95.618 -27.413  0.00  0.00          NE
ATOM   3758  Ne      X   1    -106.269 -98.277 -30.359  0.00  0.00          NE
ATOM   3759  Ne      X   1    -103.946 -94.448 -29.962  0.00  0.00          NE
ATOM   3760  Ne      X   1    -103.617 -97.111 -31.518  0.00  0.00          NE
ATOM   3761  Ne      X   1    -103.723 -94.385 -24.949  0.00  0.00          NE
ATOM   3762  B       X   1    -103.725 -92.866 -24.818  0.00  0.00           B
ATOM   3763  B       X   1    -103.619 -95.700 -30.901  0.00  0.00           B
ATOM   3764  B       X   1    -112.232 -92.471 -24.090  0.00  0.00           B
ATOM   3765  Ne      X   1    -110.952 -93.822 -17.403  0.00  0.00          NE
ATOM   3766  B       X   1    -112.243 -93.296 -16.560  0.00  0.00           B
ATOM   3767  Ne      X   1    -112.475 -94.187 -20.224  0.00  0.00          NE
ATOM   3768  Ne      X   1    -111.986 -92.179 -22.544  0.00  0.00          NE
ATOM   3769  B       X   1    -112.140 -93.429 -21.532  0.00  0.00           B
ATOM   3770  B       X   1    -111.538 -93.883 -18.969  0.00  0.00           B
ATOM   3771  Ne      X   1    -113.618 -92.673 -16.833  0.00  0.00          NE
ATOM   3772  B       X   1    -113.994 -93.815 -19.836  0.00  0.00           B
ATOM   3773  B       X   1    -109.781 -92.858 -17.162  0.00  0.00           B
ATOM   3774  B       X   1    -109.407 -97.556 -16.893  0.00  0.00           B
ATOM   3775  B       X   1    -114.630 -93.686 -17.464  0.00  0.00           B
ATOM   3776  B       X   1    -104.745 -92.057 -18.034  0.00  0.00           B
ATOM   3777  Ne      X   1    -108.043 -97.809 -17.700  0.00  0.00          NE
ATOM   3778  B       X   1    -104.226 -94.910 -23.561  0.00  0.00           B
ATOM   3779  Ne      X   1    -108.579 -96.458 -20.396  0.00  0.00          NE
ATOM   3780  Ne      X   1    -107.354 -93.623 -21.040  0.00  0.00          NE
ATOM   3781  B       X   1    -105.954 -96.555 -22.744  0.00  0.00           B
ATOM   3782  B       X   1    -108.048 -97.052 -19.086  0.00  0.00           B
ATOM   3783  B       X   1    -108.073 -97.280 -21.606  0.00  0.00           B
ATOM   3784  Ne      X   1    -106.870 -97.780 -22.503  0.00  0.00          NE
ATOM   3785  B       X   1    -104.155 -95.788 -21.167  0.00  0.00           B
ATOM   3786  B       X   1    -106.118 -94.243 -21.851  0.00  0.00           B
ATOM   3787  B       X   1    -108.052 -92.434 -21.822  0.00  0.00           B
ATOM   3788  Ne      X   1    -105.070 -95.280 -22.391  0.00  0.00          NE
ATOM   3789  B       X   1    -106.696 -92.963 -19.722  0.00  0.00           B
ATOM   3790  B       X   1    -108.238 -94.914 -20.710  0.00  0.00           B
ATOM   3791  B       X   1    -107.056 -97.154 -16.672  0.00  0.00           B
ATOM   3792  Ne      X   1    -106.172 -91.883 -18.800  0.00  0.00          NE
ATOM   3793  Ne      X   1    -110.114-100.430  -9.496  0.00  0.00          NE
ATOM   3794  B       X   1    -109.992 -99.268  -8.413  0.00  0.00           B
ATOM   3795  B       X   1    -110.937 -96.934 -14.876  0.00  0.00           B
ATOM   3796  Ne      X   1    -112.303 -94.560  -8.794  0.00  0.00          NE
ATOM   3797  B       X   1    -111.886 -94.959 -10.270  0.00  0.00           B
ATOM   3798  Ne      X   1    -111.248 -97.606 -13.541  0.00  0.00          NE
ATOM   3799  B       X   1    -111.486 -96.487 -12.434  0.00  0.00           B
ATOM   3800  B       X   1    -113.744 -93.921  -8.843  0.00  0.00           B
ATOM   3801  Ne      X   1    -110.933 -95.394 -11.407  0.00  0.00          NE
ATOM   3802  B       X   1    -110.513 -94.181 -12.256  0.00  0.00           B
ATOM   3803  B       X   1    -109.536 -95.919 -10.512  0.00  0.00           B
ATOM   3804  Ne      X   1    -109.531 -93.012 -12.642  0.00  0.00          NE
ATOM   3805  B       X   1    -111.332 -93.429  -8.272  0.00  0.00           B
ATOM   3806  B       X   1    -110.292 -91.914 -13.486  0.00  0.00           B
ATOM   3807  Ne      X   1    -114.453 -92.018 -13.920  0.00  0.00          NE
ATOM   3808  B       X   1    -114.271 -92.171 -15.482  0.00  0.00           B
ATOM   3809  B       X   1    -109.048 -92.395 -11.234  0.00  0.00           B
ATOM   3810  B       X   1    -108.938 -92.682  -8.651  0.00  0.00           B
ATOM   3811  B       X   1    -107.213 -96.921 -10.303  0.00  0.00           B
ATOM   3812  Ne      X   1    -108.112 -95.721  -9.842  0.00  0.00          NE
ATOM   3813  B       X   1    -108.211 -93.594 -13.302  0.00  0.00           B
ATOM   3814  B       X   1    -107.710 -94.230 -10.172  0.00  0.00           B
ATOM   3815  Ne      X   1    -106.875 -93.560 -14.226  0.00  0.00          NE
ATOM   3816  Ne      X   1    -108.151 -92.759  -9.969  0.00  0.00          NE
ATOM   3817  B       X   1    -106.798 -94.854 -15.074  0.00  0.00           B
ATOM   3818  B       X   1    -105.455 -93.342 -13.385  0.00  0.00           B
ATOM   3819  Ne      X   1    -104.103 -92.841 -12.608  0.00  0.00          NE
ATOM   3820  B       X   1    -108.096 -95.851  -8.274  0.00  0.00           B
ATOM   3821  B       X   1    -107.196 -92.262 -15.155  0.00  0.00           B
ATOM   3822  B       X   1    -104.642 -92.089 -11.311  0.00  0.00           B
ATOM   3823  B       X   1    -106.823 -91.850  -9.879  0.00  0.00           B
ATOM   3824  B       X   1    -104.459 -91.890  -8.770  0.00  0.00           B
ATOM   3825  B       X   1    -113.817-100.079  -5.439  0.00  0.00           B
ATOM   3826  B       X   1    -109.599 -99.982  -6.015  0.00  0.00           B
ATOM   3827  B       X   1    -110.070 -99.612  -0.468  0.00  0.00           B
ATOM   3828  Ne      X   1    -110.922 -99.626  -1.814  0.00  0.00          NE
ATOM   3829  B       X   1    -109.890 -99.782  -2.954  0.00  0.00           B
ATOM   3830  B       X   1    -107.402-100.721  -4.891  0.00  0.00           B
ATOM   3831  Ne      X   1    -114.731 -92.509  -5.945  0.00  0.00          NE
ATOM   3832  B       X   1    -111.622 -96.281  -0.065  0.00  0.00           B
ATOM   3833  B       X   1    -112.192 -95.868  -7.923  0.00  0.00           B
ATOM   3834  Ne      X   1    -110.254 -92.274  -7.895  0.00  0.00          NE
ATOM   3835  B       X   1    -113.623 -96.207  -1.581  0.00  0.00           B
ATOM   3836  Ne      X   1    -112.583 -97.252  -0.844  0.00  0.00          NE
ATOM   3837  Ne      X   1    -114.418 -94.984  -2.167  0.00  0.00          NE
ATOM   3838  Ne      X   1    -112.240 -96.721  -6.605  0.00  0.00          NE
ATOM   3839  B       X   1    -111.301 -93.377  -4.367  0.00  0.00           B
ATOM   3840  B       X   1    -111.709 -98.180  -1.768  0.00  0.00           B
ATOM   3841  B       X   1    -113.424 -93.354  -5.687  0.00  0.00           B
ATOM   3842  B       X   1    -112.148 -95.685  -5.361  0.00  0.00           B
ATOM   3843  Ne      X   1    -112.532 -94.293  -4.643  0.00  0.00          NE
ATOM   3844  B       X   1    -113.391 -97.776  -6.540  0.00  0.00           B
ATOM   3845  B       X   1    -113.589 -94.572  -3.497  0.00  0.00           B
ATOM   3846  Ne      X   1    -114.040 -99.219  -6.698  0.00  0.00          NE
ATOM   3847  B       X   1    -110.883 -97.737  -6.589  0.00  0.00           B
ATOM   3848  B       X   1    -110.158 -92.224  -6.320  0.00  0.00           B
ATOM   3849  Ne      X   1    -109.992 -92.525  -4.752  0.00  0.00          NE
ATOM   3850  B       X   1    -109.663 -94.915  -1.083  0.00  0.00           B
ATOM   3851  Ne      X   1    -109.694 -98.687  -6.928  0.00  0.00          NE
ATOM   3852  B       X   1    -111.951 -93.865  -0.285  0.00  0.00           B
ATOM   3853  B       X   1    -108.371 -97.873  -6.867  0.00  0.00           B
ATOM   3854  B       X   1    -108.083 -95.660  -5.570  0.00  0.00           B
ATOM   3855  Ne      X   1    -105.120 -93.098  -4.867  0.00  0.00          NE
ATOM   3856  Ne      X   1    -108.150 -95.145  -1.389  0.00  0.00          NE
ATOM   3857  Ne      X   1    -104.787 -97.329  -7.041  0.00  0.00          NE
ATOM   3858  B       X   1    -107.368 -93.783  -0.840  0.00  0.00           B
ATOM   3859  Ne      X   1    -103.691 -92.518  -7.522  0.00  0.00          NE
ATOM   3860  B       X   1    -103.991 -97.669  -5.713  0.00  0.00           B
ATOM   3861  B       X   1    -107.682 -96.416  -0.605  0.00  0.00           B
ATOM   3862  B       X   1    -103.759 -93.522  -4.195  0.00  0.00           B
ATOM   3863  B       X   1    -104.782 -92.769  -6.350  0.00  0.00           B
ATOM   3864  B       X   1    -106.138 -96.520  -6.942  0.00  0.00           B
ATOM   3865  B       X   1    -108.719 -93.453  -4.517  0.00  0.00           B
ATOM   3866  B       X   1    -104.921 -93.553  -0.067  0.00  0.00           B
ATOM   3867  B       X   1    -107.889 -95.205  -2.882  0.00  0.00           B
ATOM   3868  Ne      X   1    -107.723 -96.424  -6.847  0.00  0.00          NE
ATOM   3869  Ne      X   1    -106.370 -92.828  -0.116  0.00  0.00          NE
ATOM   3870  Ne      X   1    -107.714 -94.702  -4.335  0.00  0.00          NE
ATOM   3871  B       X   1    -106.240 -94.142  -4.697  0.00  0.00           B
ATOM   3872  B       X   1    -105.449 -89.626 -60.681  0.00  0.00           B
ATOM   3873  Ne      X   1    -104.375 -89.200 -61.841  0.00  0.00          NE
ATOM   3874  Ne      X   1    -105.884 -90.673 -59.519  0.00  0.00          NE
ATOM   3875  B       X   1    -104.578 -91.310 -58.947  0.00  0.00           B
ATOM   3876  B       X   1    -103.714 -90.683 -62.261  0.00  0.00           B
ATOM   3877  B       X   1    -105.655 -89.334 -56.073  0.00  0.00           B
ATOM   3878  Ne      X   1    -108.516 -89.289 -49.309  0.00  0.00          NE
ATOM   3879  B       X   1    -108.118 -90.544 -50.168  0.00  0.00           B
ATOM   3880  Ne      X   1    -104.697 -89.733 -52.028  0.00  0.00          NE
ATOM   3881  B       X   1    -104.862 -89.356 -53.512  0.00  0.00           B
ATOM   3882  B       X   1    -106.039 -90.300 -51.520  0.00  0.00           B
ATOM   3883  B       X   1    -103.657 -91.029 -52.122  0.00  0.00           B
ATOM   3884  B       X   1    -109.192 -89.811 -47.936  0.00  0.00           B
ATOM   3885  B       X   1    -106.336 -90.835 -44.236  0.00  0.00           B
ATOM   3886  Ne      X   1    -105.518 -89.533 -44.073  0.00  0.00          NE
ATOM   3887  B       X   1    -108.483 -90.562 -45.553  0.00  0.00           B
ATOM   3888  B       X   1    -103.952 -89.547 -44.315  0.00  0.00           B
ATOM   3889  Ne      X   1    -107.698 -91.504 -44.477  0.00  0.00          NE
ATOM   3890  B       X   1    -108.525 -91.606 -43.193  0.00  0.00           B
ATOM   3891  B       X   1    -109.144 -79.075 -41.019  0.00  0.00           B
ATOM   3892  B       X   1    -106.723 -78.453 -42.043  0.00  0.00           B
ATOM   3893  Ne      X   1    -107.563 -79.181 -40.904  0.00  0.00          NE
ATOM   3894  Ne      X   1    -111.198 -88.891 -33.796  0.00  0.00          NE
ATOM   3895  B       X   1    -113.739 -87.831 -36.310  0.00  0.00           B
ATOM   3896  B       X   1    -112.249 -89.311 -34.871  0.00  0.00           B
ATOM   3897  B       X   1    -113.432 -85.323 -35.633  0.00  0.00           B
ATOM   3898  Ne      X   1    -112.193 -84.453 -35.099  0.00  0.00          NE
ATOM   3899  B       X   1    -110.968 -85.603 -35.335  0.00  0.00           B
ATOM   3900  B       X   1    -111.791 -88.047 -32.571  0.00  0.00           B
ATOM   3901  B       X   1    -110.527 -90.135 -33.074  0.00  0.00           B
ATOM   3902  B       X   1    -110.169 -87.884 -34.516  0.00  0.00           B
ATOM   3903  Ne      X   1    -109.920 -91.516 -32.573  0.00  0.00          NE
ATOM   3904  Ne      X   1    -109.713 -86.558 -35.261  0.00  0.00          NE
ATOM   3905  B       X   1    -109.944 -84.752 -32.520  0.00  0.00           B
ATOM   3906  Ne      X   1    -111.445 -84.420 -32.167  0.00  0.00          NE
ATOM   3907  Ne      X   1    -108.528 -84.852 -33.062  0.00  0.00          NE
ATOM   3908  B       X   1    -107.253 -89.854 -39.260  0.00  0.00           B
ATOM   3909  B       X   1    -108.641 -85.748 -34.397  0.00  0.00           B
ATOM   3910  Ne      X   1    -107.228 -91.425 -39.414  0.00  0.00          NE
ATOM   3911  B       X   1    -107.487 -85.725 -32.238  0.00  0.00           B
ATOM   3912  B       X   1    -112.242 -84.175 -33.556  0.00  0.00           B
ATOM   3913  B       X   1    -111.690 -83.166 -35.977  0.00  0.00           B
ATOM   3914  B       X   1    -107.079 -78.564 -39.521  0.00  0.00           B
ATOM   3915  B       X   1    -107.863 -80.746 -32.754  0.00  0.00           B
ATOM   3916  B       X   1    -108.022 -83.411 -33.075  0.00  0.00           B
ATOM   3917  Ne      X   1    -107.206 -82.154 -32.620  0.00  0.00          NE
ATOM   3918  B       X   1    -113.728 -87.345 -30.850  0.00  0.00           B
ATOM   3919  Ne      X   1    -111.548 -89.182 -26.158  0.00  0.00          NE
ATOM   3920  B       X   1    -113.885 -85.133 -29.642  0.00  0.00           B
ATOM   3921  B       X   1    -112.143 -85.676 -27.863  0.00  0.00           B
ATOM   3922  B       X   1    -111.939 -87.643 -26.185  0.00  0.00           B
ATOM   3923  B       X   1    -111.364 -87.948 -30.025  0.00  0.00           B
ATOM   3924  B       X   1    -112.361 -90.469 -25.695  0.00  0.00           B
ATOM   3925  Ne      X   1    -111.166 -86.460 -26.957  0.00  0.00          NE
ATOM   3926  Ne      X   1    -112.240 -87.303 -31.221  0.00  0.00          NE
ATOM   3927  B       X   1    -111.316 -89.413 -27.786  0.00  0.00           B
ATOM   3928  Ne      X   1    -112.898 -84.461 -28.490  0.00  0.00          NE
ATOM   3929  B       X   1    -111.917 -85.711 -31.417  0.00  0.00           B
ATOM   3930  Ne      X   1    -110.450 -88.623 -28.883  0.00  0.00          NE
ATOM   3931  B       X   1    -110.500 -85.460 -25.968  0.00  0.00           B
ATOM   3932  B       X   1    -110.083 -87.374 -27.958  0.00  0.00           B
ATOM   3933  Ne      X   1    -109.251 -85.334 -24.964  0.00  0.00          NE
ATOM   3934  B       X   1    -110.171 -89.361 -25.393  0.00  0.00           B
ATOM   3935  B       X   1    -109.316 -89.583 -29.448  0.00  0.00           B
ATOM   3936  B       X   1    -109.316 -91.597 -31.081  0.00  0.00           B
ATOM   3937  Ne      X   1    -114.760 -86.304 -30.175  0.00  0.00          NE
ATOM   3938  Ne      X   1    -108.912 -91.200 -29.658  0.00  0.00          NE
ATOM   3939  Ne      X   1    -107.208 -87.499 -25.965  0.00  0.00          NE
ATOM   3940  B       X   1    -104.693 -87.529 -28.797  0.00  0.00           B
ATOM   3941  B       X   1    -105.964 -87.184 -25.087  0.00  0.00           B
ATOM   3942  B       X   1    -106.884 -87.424 -27.488  0.00  0.00           B
ATOM   3943  Ne      X   1    -106.252 -87.752 -28.890  0.00  0.00          NE
ATOM   3944  B       X   1    -106.786 -87.074 -30.134  0.00  0.00           B
ATOM   3945  B       X   1    -108.241 -86.398 -25.546  0.00  0.00           B
ATOM   3946  Ne      X   1    -108.713 -90.056 -25.169  0.00  0.00          NE
ATOM   3947  B       X   1    -107.738 -88.942 -25.629  0.00  0.00           B
ATOM   3948  Ne      X   1    -104.647 -86.447 -24.647  0.00  0.00          NE
ATOM   3949  B       X   1    -107.322 -91.582 -29.413  0.00  0.00           B
ATOM   3950  B       X   1    -108.819 -91.367 -26.180  0.00  0.00           B
ATOM   3951  B       X   1    -103.721 -86.202 -25.907  0.00  0.00           B
ATOM   3952  B       X   1    -103.375 -90.992 -26.237  0.00  0.00           B
ATOM   3953  B       X   1    -113.863 -83.883 -27.408  0.00  0.00           B
ATOM   3954  B       X   1    -111.506 -83.141 -31.382  0.00  0.00           B
ATOM   3955  B       X   1    -111.875 -83.367 -29.000  0.00  0.00           B
ATOM   3956  Ne      X   1    -111.429 -82.265 -30.080  0.00  0.00          NE
ATOM   3957  B       X   1    -112.579 -81.174 -29.987  0.00  0.00           B
ATOM   3958  B       X   1    -114.133 -82.143 -25.622  0.00  0.00           B
ATOM   3959  Ne      X   1    -113.578 -80.328 -29.142  0.00  0.00          NE
ATOM   3960  Ne      X   1    -113.764 -80.666 -26.074  0.00  0.00          NE
ATOM   3961  B       X   1    -113.447 -80.676 -27.620  0.00  0.00           B
ATOM   3962  B       X   1    -112.507 -80.063 -25.314  0.00  0.00           B
ATOM   3963  B       X   1    -113.065 -78.740 -29.201  0.00  0.00           B
ATOM   3964  Ne      X   1    -111.764 -78.017 -29.762  0.00  0.00          NE
ATOM   3965  B       X   1    -111.999 -77.773 -31.300  0.00  0.00           B
ATOM   3966  B       X   1    -110.511 -78.956 -29.522  0.00  0.00           B
ATOM   3967  B       X   1    -110.106 -81.402 -29.846  0.00  0.00           B
ATOM   3968  Ne      X   1    -109.338 -79.963 -29.551  0.00  0.00          NE
ATOM   3969  B       X   1    -111.680 -77.711 -24.517  0.00  0.00           B
ATOM   3970  Ne      X   1    -111.721 -79.230 -24.159  0.00  0.00          NE
ATOM   3971  B       X   1    -110.121 -76.553 -26.059  0.00  0.00           B
ATOM   3972  B       X   1    -103.546 -77.358 -24.621  0.00  0.00           B
ATOM   3973  Ne      X   1    -103.411 -81.397 -25.671  0.00  0.00          NE
ATOM   3974  B       X   1    -108.600 -83.814 -24.931  0.00  0.00           B
ATOM   3975  B       X   1    -106.595 -82.284 -31.163  0.00  0.00           B
ATOM   3976  B       X   1    -108.164 -78.427 -26.271  0.00  0.00           B
ATOM   3977  B       X   1    -104.352 -83.362 -30.322  0.00  0.00           B
ATOM   3978  B       X   1    -105.393 -81.257 -29.163  0.00  0.00           B
ATOM   3979  B       X   1    -107.678 -81.342 -26.077  0.00  0.00           B
ATOM   3980  B       X   1    -106.198 -79.705 -27.370  0.00  0.00           B
ATOM   3981  Ne      X   1    -104.975 -80.375 -27.996  0.00  0.00          NE
ATOM   3982  Ne      X   1    -107.703 -79.873 -26.883  0.00  0.00          NE
ATOM   3983  Ne      X   1    -105.193 -82.011 -30.486  0.00  0.00          NE
ATOM   3984  B       X   1    -104.313 -81.301 -26.917  0.00  0.00           B
ATOM   3985  B       X   1    -108.649 -79.999 -28.175  0.00  0.00           B
ATOM   3986  B       X   1    -103.743 -79.494 -28.532  0.00  0.00           B
ATOM   3987  B       X   1    -103.793 -82.589 -24.654  0.00  0.00           B
ATOM   3988  Ne      X   1    -108.557 -76.861 -26.291  0.00  0.00          NE
ATOM   3989  Ne      X   1    -107.725 -82.481 -24.761  0.00  0.00          NE
ATOM   3990  B       X   1    -103.576 -79.973 -25.017  0.00  0.00           B
ATOM   3991  B       X   1    -106.305 -82.922 -24.261  0.00  0.00           B
ATOM   3992  B       X   1    -110.471 -91.732 -22.436  0.00  0.00           B
ATOM   3993  B       X   1    -114.479 -86.863 -24.021  0.00  0.00           B
ATOM   3994  B       X   1    -113.516 -91.530 -17.882  0.00  0.00           B
ATOM   3995  Ne      X   1    -110.531 -87.303 -18.132  0.00  0.00          NE
ATOM   3996  Ne      X   1    -110.725 -86.394 -22.386  0.00  0.00          NE
ATOM   3997  B       X   1    -111.130 -85.536 -21.177  0.00  0.00           B
ATOM   3998  B       X   1    -112.930 -91.009 -22.011  0.00  0.00           B
ATOM   3999  Ne      X   1    -113.694 -87.189 -22.719  0.00  0.00          NE
ATOM   4000  B       X   1    -112.123 -86.919 -22.961  0.00  0.00           B
ATOM   4001  Ne      X   1    -113.874 -89.947 -21.264  0.00  0.00          NE
ATOM   4002  B       X   1    -113.360 -89.766 -19.793  0.00  0.00           B
ATOM   4003  B       X   1    -113.832 -88.676 -22.166  0.00  0.00           B
ATOM   4004  B       X   1    -113.123 -89.110 -17.255  0.00  0.00           B
ATOM   4005  Ne      X   1    -113.810 -90.050 -18.308  0.00  0.00          NE
ATOM   4006  B       X   1    -111.662 -86.438 -18.806  0.00  0.00           B
ATOM   4007  Ne      X   1    -111.741 -85.127 -19.790  0.00  0.00          NE
ATOM   4008  B       X   1    -110.986 -88.008 -16.764  0.00  0.00           B
ATOM   4009  B       X   1    -109.788 -87.603 -21.759  0.00  0.00           B
ATOM   4010  B       X   1    -109.924 -88.228 -19.291  0.00  0.00           B
ATOM   4011  B       X   1    -109.850 -85.694 -23.537  0.00  0.00           B
ATOM   4012  B       X   1    -113.066 -84.442 -20.005  0.00  0.00           B
ATOM   4013  B       X   1    -114.571 -86.371 -21.560  0.00  0.00           B
ATOM   4014  B       X   1    -109.324 -86.266 -17.590  0.00  0.00           B
ATOM   4015  Ne      X   1    -109.075 -88.534 -20.585  0.00  0.00          NE
ATOM   4016  B       X   1    -109.111 -90.026 -21.232  0.00  0.00           B
ATOM   4017  B       X   1    -107.191 -91.808 -17.594  0.00  0.00           B
ATOM   4018  Ne      X   1    -106.806 -88.553 -16.314  0.00  0.00          NE
ATOM   4019  B       X   1    -103.804 -87.562 -23.831  0.00  0.00           B
ATOM   4020  Ne      X   1    -108.973 -91.242 -22.251  0.00  0.00          NE
ATOM   4021  B       X   1    -104.782 -85.036 -23.966  0.00  0.00           B
ATOM   4022  B       X   1    -108.560 -90.555 -23.699  0.00  0.00           B
ATOM   4023  B       X   1    -106.185 -90.389 -19.475  0.00  0.00           B
ATOM   4024  B       X   1    -104.944 -88.208 -19.791  0.00  0.00           B
ATOM   4025  B       X   1    -107.559 -88.339 -20.256  0.00  0.00           B
ATOM   4026  Ne      X   1    -106.320 -88.843 -19.335  0.00  0.00          NE
ATOM   4027  B       X   1    -106.671 -88.598 -17.852  0.00  0.00           B
ATOM   4028  B       X   1    -107.211 -84.659 -17.059  0.00  0.00           B
ATOM   4029  Ne      X   1    -108.218 -85.781 -16.510  0.00  0.00          NE
ATOM   4030  Ne      X   1    -107.818 -91.400 -16.256  0.00  0.00          NE
ATOM   4031  Ne      X   1    -103.486 -88.276 -20.289  0.00  0.00          NE
ATOM   4032  B       X   1    -103.398 -88.791 -21.761  0.00  0.00           B
ATOM   4033  B       X   1    -114.744 -78.987 -17.432  0.00  0.00           B
ATOM   4034  B       X   1    -110.647 -84.118 -19.192  0.00  0.00           B
ATOM   4035  B       X   1    -110.219 -79.718 -24.023  0.00  0.00           B
ATOM   4036  B       X   1    -110.318 -79.272 -19.650  0.00  0.00           B
ATOM   4037  B       X   1    -112.465 -79.456 -22.775  0.00  0.00           B
ATOM   4038  B       X   1    -112.693 -78.561 -20.432  0.00  0.00           B
ATOM   4039  Ne      X   1    -113.141 -82.556 -17.077  0.00  0.00          NE
ATOM   4040  Ne      X   1    -110.332 -82.797 -18.419  0.00  0.00          NE
ATOM   4041  B       X   1    -111.021 -76.902 -19.273  0.00  0.00           B
ATOM   4042  B       X   1    -112.249 -79.046 -17.952  0.00  0.00           B
ATOM   4043  Ne      X   1    -113.362 -79.557 -16.890  0.00  0.00          NE
ATOM   4044  B       X   1    -113.356 -81.085 -16.703  0.00  0.00           B
ATOM   4045  Ne      X   1    -113.552 -78.971 -21.785  0.00  0.00          NE
ATOM   4046  B       X   1    -111.650 -82.523 -17.621  0.00  0.00           B
ATOM   4047  Ne      X   1    -111.577 -78.382 -19.382  0.00  0.00          NE
ATOM   4048  B       X   1    -114.262 -77.678 -22.349  0.00  0.00           B
ATOM   4049  B       X   1    -114.118 -83.013 -18.237  0.00  0.00           B
ATOM   4050  B       X   1    -110.019 -81.693 -19.512  0.00  0.00           B
ATOM   4051  Ne      X   1    -109.380 -80.374 -20.157  0.00  0.00          NE
ATOM   4052  B       X   1    -109.313 -80.354 -21.703  0.00  0.00           B
ATOM   4053  B       X   1    -114.670 -80.073 -21.644  0.00  0.00           B
ATOM   4054  B       X   1    -109.165 -82.975 -17.417  0.00  0.00           B
ATOM   4055  Ne      X   1    -114.451 -83.639 -19.626  0.00  0.00          NE
ATOM   4056  B       X   1    -107.722 -79.030 -23.186  0.00  0.00           B
ATOM   4057  Ne      X   1    -104.765 -83.459 -23.756  0.00  0.00          NE
ATOM   4058  B       X   1    -106.673 -78.139 -21.060  0.00  0.00           B
ATOM   4059  B       X   1    -106.703 -77.982 -18.515  0.00  0.00           B
ATOM   4060  B       X   1    -108.371 -81.489 -23.719  0.00  0.00           B
ATOM   4061  B       X   1    -106.561 -76.610 -23.007  0.00  0.00           B
ATOM   4062  B       X   1    -104.448 -83.039 -22.264  0.00  0.00           B
ATOM   4063  B       X   1    -108.545 -76.711 -19.726  0.00  0.00           B
ATOM   4064  B       X   1    -104.931 -78.229 -16.763  0.00  0.00           B
ATOM   4065  B       X   1    -103.514 -83.028 -17.094  0.00  0.00           B
ATOM   4066  B       X   1    -107.051 -82.217 -16.169  0.00  0.00           B
ATOM   4067  B       X   1    -105.741 -80.352 -18.322  0.00  0.00           B
ATOM   4068  B       X   1    -103.651 -82.715 -19.663  0.00  0.00           B
ATOM   4069  Ne      X   1    -107.550 -83.177 -17.330  0.00  0.00          NE
ATOM   4070  B       X   1    -104.321 -78.422 -19.164  0.00  0.00           B
ATOM   4071  Ne      X   1    -106.529 -81.272 -19.347  0.00  0.00          NE
ATOM   4072  Ne      X   1    -107.073 -77.095 -19.830  0.00  0.00          NE
ATOM   4073  Ne      X   1    -104.200 -82.100 -21.045  0.00  0.00          NE
ATOM   4074  B       X   1    -107.891 -80.445 -19.653  0.00  0.00           B
ATOM   4075  B       X   1    -106.971 -82.636 -18.711  0.00  0.00           B
ATOM   4076  Ne      X   1    -103.643 -78.771 -23.939  0.00  0.00          NE
ATOM   4077  B       X   1    -105.585 -81.465 -20.644  0.00  0.00           B
ATOM   4078  Ne      X   1    -108.934 -80.124 -23.216  0.00  0.00          NE
ATOM   4079  Ne      X   1    -105.414 -78.761 -18.119  0.00  0.00          NE
ATOM   4080  Ne      X   1    -106.464 -78.176 -22.595  0.00  0.00          NE
ATOM   4081  B       X   1    -105.082 -78.696 -23.095  0.00  0.00           B
ATOM   4082  B       X   1    -111.605 -90.050 -15.252  0.00  0.00           B
ATOM   4083  B       X   1    -112.952 -87.888 -14.931  0.00  0.00           B
ATOM   4084  B       X   1    -113.085 -85.553 -14.002  0.00  0.00           B
ATOM   4085  B       X   1    -111.451 -89.186 -10.381  0.00  0.00           B
ATOM   4086  B       X   1    -112.670 -87.709 -12.372  0.00  0.00           B
ATOM   4087  Ne      X   1    -113.465 -87.092 -13.640  0.00  0.00          NE
ATOM   4088  Ne      X   1    -111.488 -89.559  -8.880  0.00  0.00          NE
ATOM   4089  Ne      X   1    -111.497 -88.515 -11.816  0.00  0.00          NE
ATOM   4090  Ne      X   1    -111.519 -90.845 -13.812  0.00  0.00          NE
ATOM   4091  B       X   1    -111.211 -89.648 -12.853  0.00  0.00           B
ATOM   4092  B       X   1    -110.723 -90.906  -8.489  0.00  0.00           B
ATOM   4093  B       X   1    -112.918 -91.476 -13.520  0.00  0.00           B
ATOM   4094  B       X   1    -110.371 -85.308 -10.470  0.00  0.00           B
ATOM   4095  B       X   1    -110.227 -87.511 -11.735  0.00  0.00           B
ATOM   4096  Ne      X   1    -109.501 -86.145 -11.611  0.00  0.00          NE
ATOM   4097  B       X   1    -109.600 -85.398 -12.922  0.00  0.00           B
ATOM   4098  Ne      X   1    -109.741 -84.328 -14.043  0.00  0.00          NE
ATOM   4099  B       X   1    -112.977 -89.785  -8.477  0.00  0.00           B
ATOM   4100  B       X   1    -110.845 -88.362  -8.078  0.00  0.00           B
ATOM   4101  Ne      X   1    -114.320 -90.393  -8.043  0.00  0.00          NE
ATOM   4102  B       X   1    -114.792 -91.597  -8.955  0.00  0.00           B
ATOM   4103  Ne      X   1    -112.122 -88.729 -16.025  0.00  0.00          NE
ATOM   4104  B       X   1    -108.992 -85.035 -15.318  0.00  0.00           B
ATOM   4105  B       X   1    -108.097 -86.225 -10.885  0.00  0.00           B
ATOM   4106  B       X   1    -106.344 -87.525  -9.518  0.00  0.00           B
ATOM   4107  B       X   1    -105.303 -89.842  -9.864  0.00  0.00           B
ATOM   4108  Ne      X   1    -107.522 -86.468  -9.491  0.00  0.00          NE
ATOM   4109  Ne      X   1    -105.303 -88.533  -9.019  0.00  0.00          NE
ATOM   4110  B       X   1    -106.933 -85.130  -8.830  0.00  0.00           B
ATOM   4111  B       X   1    -103.912 -87.156 -14.275  0.00  0.00           B
ATOM   4112  B       X   1    -103.867 -87.847  -8.934  0.00  0.00           B
ATOM   4113  Ne      X   1    -103.856 -88.393 -15.244  0.00  0.00          NE
ATOM   4114  B       X   1    -108.722 -86.967  -8.518  0.00  0.00           B
ATOM   4115  Ne      X   1    -105.310 -91.419  -9.994  0.00  0.00          NE
ATOM   4116  B       X   1    -105.400 -88.719 -15.651  0.00  0.00           B
ATOM   4117  B       X   1    -103.691 -84.553 -14.851  0.00  0.00           B
ATOM   4118  B       X   1    -103.527 -85.417 -12.390  0.00  0.00           B
ATOM   4119  B       X   1    -107.691 -89.897 -16.010  0.00  0.00           B
ATOM   4120  B       X   1    -107.519 -87.100 -16.056  0.00  0.00           B
ATOM   4121  Ne      X   1    -112.740 -84.107 -14.507  0.00  0.00          NE
ATOM   4122  B       X   1    -111.206 -83.981 -14.455  0.00  0.00           B
ATOM   4123  Ne      X   1    -111.162 -80.142 -12.385  0.00  0.00          NE
ATOM   4124  B       X   1    -112.185 -81.293 -12.301  0.00  0.00           B
ATOM   4125  Ne      X   1    -112.075 -78.108 -14.515  0.00  0.00          NE
ATOM   4126  B       X   1    -113.512 -83.116 -13.483  0.00  0.00           B
ATOM   4127  B       X   1    -111.415 -79.269 -13.625  0.00  0.00           B
ATOM   4128  B       X   1    -111.560 -79.173 -11.146  0.00  0.00           B
ATOM   4129  B       X   1    -113.048 -78.840 -15.559  0.00  0.00           B
ATOM   4130  B       X   1    -111.029 -77.404 -15.480  0.00  0.00           B
ATOM   4131  B       X   1    -112.770 -76.915 -13.752  0.00  0.00           B
ATOM   4132  B       X   1    -109.618 -80.733 -12.403  0.00  0.00           B
ATOM   4133  Ne      X   1    -109.471 -79.233  -8.167  0.00  0.00          NE
ATOM   4134  B       X   1    -113.195 -83.661 -15.937  0.00  0.00           B
ATOM   4135  B       X   1    -103.364 -77.510  -8.858  0.00  0.00           B
ATOM   4136  B       X   1    -108.951 -83.071 -13.489  0.00  0.00           B
ATOM   4137  B       X   1    -106.315 -77.555 -14.649  0.00  0.00           B
ATOM   4138  B       X   1    -106.661 -77.817 -10.457  0.00  0.00           B
ATOM   4139  B       X   1    -104.518 -81.431 -11.495  0.00  0.00           B
ATOM   4140  Ne      X   1    -108.382 -81.707 -12.783  0.00  0.00          NE
ATOM   4141  B       X   1    -106.179 -80.323  -9.950  0.00  0.00           B
ATOM   4142  Ne      X   1    -105.955 -81.679 -10.751  0.00  0.00          NE
ATOM   4143  B       X   1    -107.351 -81.872 -11.627  0.00  0.00           B
ATOM   4144  B       X   1    -105.890 -82.931  -9.829  0.00  0.00           B
ATOM   4145  Ne      X   1    -106.525 -78.904  -9.309  0.00  0.00          NE
ATOM   4146  B       X   1    -107.373 -81.189 -13.937  0.00  0.00           B
ATOM   4147  B       X   1    -104.942 -82.382 -14.872  0.00  0.00           B
ATOM   4148  Ne      X   1    -106.217 -81.432 -15.025  0.00  0.00          NE
ATOM   4149  Ne      X   1    -105.223 -78.456 -15.185  0.00  0.00          NE
ATOM   4150  B       X   1    -103.931 -78.107 -14.412  0.00  0.00           B
ATOM   4151  B       X   1    -105.523 -79.956 -15.088  0.00  0.00           B
ATOM   4152  B       X   1    -108.005 -78.920  -8.707  0.00  0.00           B
ATOM   4153  Ne      X   1    -106.610 -83.553  -8.579  0.00  0.00          NE
ATOM   4154  Ne      X   1    -103.674 -83.122 -15.414  0.00  0.00          NE
ATOM   4155  B       X   1    -107.987 -82.746  -8.379  0.00  0.00           B
ATOM   4156  B       X   1    -105.493 -78.690  -8.174  0.00  0.00           B
ATOM   4157  B       X   1    -108.644 -76.561 -14.831  0.00  0.00           B
ATOM   4158  Ne      X   1    -110.057 -87.072  -7.636  0.00  0.00          NE
ATOM   4159  B       X   1    -105.651 -91.814  -4.098  0.00  0.00           B
ATOM   4160  B       X   1    -105.721 -88.735  -7.446  0.00  0.00           B
ATOM   4161  Ne      X   1    -105.333 -90.249  -3.763  0.00  0.00          NE
ATOM   4162  B       X   1    -105.458 -89.403  -4.993  0.00  0.00           B
ATOM   4163  B       X   1    -106.383 -89.841  -2.677  0.00  0.00           B
ATOM   4164  B       X   1    -103.852 -90.134  -3.263  0.00  0.00           B
ATOM   4165  Ne      X   1    -109.453 -82.267  -7.988  0.00  0.00          NE
ATOM   4166  Ne      X   1    -104.032 -78.519  -7.696  0.00  0.00          NE
ATOM   4167  B       X   1    -105.684 -83.326  -7.384  0.00  0.00           B
ATOM   4168  B       X   1    -108.942 -76.958  -5.026  0.00  0.00           B
ATOM   4169  B       X   1    -103.372 -82.277  -7.076  0.00  0.00           B
ATOM   4170  B       X   1    -103.693 -77.811  -6.326  0.00  0.00           B
ATOM   4171  B       X   1    -113.886 -65.791 -33.069  0.00  0.00           B
ATOM   4172  B       X   1    -110.639 -67.617 -32.592  0.00  0.00           B
ATOM   4173  Ne      X   1    -109.725 -66.396 -32.981  0.00  0.00          NE
ATOM   4174  Ne      X   1    -114.774 -64.756 -32.210  0.00  0.00          NE
ATOM   4175  B       X   1    -114.067 -70.446 -31.494  0.00  0.00           B
ATOM   4176  Ne      X   1    -112.465 -70.580 -31.209  0.00  0.00          NE
ATOM   4177  Ne      X   1    -111.865 -70.983 -26.487  0.00  0.00          NE
ATOM   4178  B       X   1    -112.429 -70.369 -25.149  0.00  0.00           B
ATOM   4179  B       X   1    -111.518 -69.764 -27.476  0.00  0.00           B
ATOM   4180  Ne      X   1    -113.735 -74.700 -24.889  0.00  0.00          NE
ATOM   4181  B       X   1    -112.386 -75.409 -25.216  0.00  0.00           B
ATOM   4182  B       X   1    -110.551 -71.802 -26.081  0.00  0.00           B
ATOM   4183  Ne      X   1    -109.543 -71.873 -24.873  0.00  0.00          NE
ATOM   4184  B       X   1    -109.350 -70.468 -24.358  0.00  0.00           B
ATOM   4185  Ne      X   1    -111.161 -76.290 -24.859  0.00  0.00          NE
ATOM   4186  Ne      X   1    -106.757 -73.193 -25.578  0.00  0.00          NE
ATOM   4187  B       X   1    -105.575 -72.176 -25.587  0.00  0.00           B
ATOM   4188  B       X   1    -108.130 -72.409 -25.277  0.00  0.00           B
ATOM   4189  B       X   1    -107.030 -73.902 -26.977  0.00  0.00           B
ATOM   4190  B       X   1    -106.473 -74.287 -24.460  0.00  0.00           B
ATOM   4191  B       X   1    -104.108 -70.468 -24.418  0.00  0.00           B
ATOM   4192  B       X   1    -107.916 -76.128 -25.054  0.00  0.00           B
ATOM   4193  B       X   1    -107.812 -76.233 -27.585  0.00  0.00           B
ATOM   4194  B       X   1    -103.666 -75.333 -26.303  0.00  0.00           B
ATOM   4195  B       X   1    -109.969 -65.104 -32.078  0.00  0.00           B
ATOM   4196  Ne      X   1    -114.392 -61.846 -25.519  0.00  0.00          NE
ATOM   4197  B       X   1    -113.771 -63.978 -31.305  0.00  0.00           B
ATOM   4198  B       X   1    -113.171 -62.169 -29.636  0.00  0.00           B
ATOM   4199  B       X   1    -112.170 -67.420 -28.556  0.00  0.00           B
ATOM   4200  B       X   1    -113.809 -63.270 -25.936  0.00  0.00           B
ATOM   4201  B       X   1    -113.107 -65.608 -26.927  0.00  0.00           B
ATOM   4202  B       X   1    -114.485 -66.404 -29.089  0.00  0.00           B
ATOM   4203  Ne      X   1    -112.770 -64.464 -25.892  0.00  0.00          NE
ATOM   4204  Ne      X   1    -113.093 -66.111 -28.405  0.00  0.00          NE
ATOM   4205  Ne      X   1    -112.693 -63.528 -30.305  0.00  0.00          NE
ATOM   4206  B       X   1    -111.353 -63.790 -26.196  0.00  0.00           B
ATOM   4207  B       X   1    -112.550 -64.839 -29.260  0.00  0.00           B
ATOM   4208  B       X   1    -111.267 -63.238 -30.934  0.00  0.00           B
ATOM   4209  B       X   1    -112.687 -65.001 -24.346  0.00  0.00           B
ATOM   4210  B       X   1    -110.469 -61.898 -27.584  0.00  0.00           B
ATOM   4211  B       X   1    -109.286 -62.369 -25.418  0.00  0.00           B
ATOM   4212  Ne      X   1    -109.814 -63.746 -31.290  0.00  0.00          NE
ATOM   4213  B       X   1    -109.895 -68.370 -29.129  0.00  0.00           B
ATOM   4214  Ne      X   1    -109.980 -63.088 -26.618  0.00  0.00          NE
ATOM   4215  B       X   1    -114.442 -69.192 -23.993  0.00  0.00           B
ATOM   4216  B       X   1    -109.979 -73.007 -23.839  0.00  0.00           B
ATOM   4217  B       X   1    -110.635 -75.480 -23.533  0.00  0.00           B
ATOM   4218  B       X   1    -110.636 -72.287 -18.999  0.00  0.00           B
ATOM   4219  Ne      X   1    -112.958 -69.903 -23.715  0.00  0.00          NE
ATOM   4220  B       X   1    -113.495 -73.665 -23.709  0.00  0.00           B
ATOM   4221  B       X   1    -111.588 -73.184 -16.678  0.00  0.00           B
ATOM   4222  B       X   1    -112.321 -70.987 -17.647  0.00  0.00           B
ATOM   4223  Ne      X   1    -111.888 -72.424 -18.026  0.00  0.00          NE
ATOM   4224  B       X   1    -113.912 -73.063 -21.165  0.00  0.00           B
ATOM   4225  Ne      X   1    -113.981 -72.588 -22.662  0.00  0.00          NE
ATOM   4226  B       X   1    -113.187 -71.243 -22.948  0.00  0.00           B
ATOM   4227  B       X   1    -112.991 -73.225 -18.759  0.00  0.00           B
ATOM   4228  Ne      X   1    -114.272 -73.161 -19.630  0.00  0.00          NE
ATOM   4229  Ne      X   1    -112.232 -69.430 -17.294  0.00  0.00          NE
ATOM   4230  B       X   1    -109.692 -74.612 -19.107  0.00  0.00           B
ATOM   4231  Ne      X   1    -109.774 -73.271 -19.945  0.00  0.00          NE
ATOM   4232  Ne      X   1    -109.847 -74.223 -22.843  0.00  0.00          NE
ATOM   4233  B       X   1    -110.227 -73.781 -21.353  0.00  0.00           B
ATOM   4234  B       X   1    -110.591 -69.251 -17.279  0.00  0.00           B
ATOM   4235  Ne      X   1    -109.722 -76.147 -18.878  0.00  0.00          NE
ATOM   4236  B       X   1    -112.013 -68.927 -22.967  0.00  0.00           B
ATOM   4237  B       X   1    -109.556 -76.392 -17.283  0.00  0.00           B
ATOM   4238  Ne      X   1    -108.980 -69.094 -17.668  0.00  0.00          NE
ATOM   4239  Ne      X   1    -107.216 -75.467 -23.779  0.00  0.00          NE
ATOM   4240  B       X   1    -103.661 -76.218 -19.935  0.00  0.00           B
ATOM   4241  Ne      X   1    -108.528 -69.181 -24.011  0.00  0.00          NE
ATOM   4242  B       X   1    -106.196 -75.862 -19.926  0.00  0.00           B
ATOM   4243  B       X   1    -108.298 -74.723 -22.868  0.00  0.00           B
ATOM   4244  B       X   1    -104.778 -74.408 -21.439  0.00  0.00           B
ATOM   4245  Ne      X   1    -105.153 -72.812 -17.954  0.00  0.00          NE
ATOM   4246  B       X   1    -106.272 -71.861 -18.563  0.00  0.00           B
ATOM   4247  B       X   1    -108.358 -72.464 -19.992  0.00  0.00           B
ATOM   4248  B       X   1    -104.787 -73.993 -18.940  0.00  0.00           B
ATOM   4249  Ne      X   1    -107.532 -71.219 -19.370  0.00  0.00          NE
ATOM   4250  B       X   1    -108.410 -70.439 -18.342  0.00  0.00           B
ATOM   4251  B       X   1    -107.034 -70.181 -20.449  0.00  0.00           B
ATOM   4252  B       X   1    -105.064 -70.200 -22.152  0.00  0.00           B
ATOM   4253  Ne      X   1    -104.806 -75.131 -20.008  0.00  0.00          NE
ATOM   4254  Ne      X   1    -103.901 -70.925 -22.905  0.00  0.00          NE
ATOM   4255  Ne      X   1    -106.412 -69.430 -21.678  0.00  0.00          NE
ATOM   4256  B       X   1    -103.923 -71.983 -17.395  0.00  0.00           B
ATOM   4257  B       X   1    -107.404 -69.551 -22.963  0.00  0.00           B
ATOM   4258  B       X   1    -104.062 -72.498 -22.819  0.00  0.00           B
ATOM   4259  Ne      X   1    -103.737 -74.008 -22.494  0.00  0.00          NE
ATOM   4260  B       X   1    -105.820 -73.538 -16.580  0.00  0.00           B
ATOM   4261  B       X   1    -103.632 -74.985 -23.752  0.00  0.00           B
ATOM   4262  B       X   1    -114.442 -67.361 -20.319  0.00  0.00           B
ATOM   4263  Ne      X   1    -114.580 -68.130 -18.914  0.00  0.00          NE
ATOM   4264  B       X   1    -113.237 -68.657 -18.226  0.00  0.00           B
ATOM   4265  Ne      X   1    -110.946 -67.887 -22.475  0.00  0.00          NE
ATOM   4266  B       X   1    -114.093 -66.010 -22.514  0.00  0.00           B
ATOM   4267  B       X   1    -112.643 -64.173 -21.806  0.00  0.00           B
ATOM   4268  B       X   1    -110.814 -62.744 -21.179  0.00  0.00           B
ATOM   4269  B       X   1    -112.028 -63.974 -19.234  0.00  0.00           B
ATOM   4270  Ne      X   1    -112.710 -65.398 -22.865  0.00  0.00          NE
ATOM   4271  B       X   1    -110.627 -68.012 -20.878  0.00  0.00           B
ATOM   4272  Ne      X   1    -111.914 -65.109 -18.107  0.00  0.00          NE
ATOM   4273  B       X   1    -110.951 -64.688 -16.919  0.00  0.00           B
ATOM   4274  B       X   1    -111.574 -66.455 -22.589  0.00  0.00           B
ATOM   4275  Ne      X   1    -112.218 -63.223 -20.664  0.00  0.00          NE
ATOM   4276  B       X   1    -113.440 -65.397 -17.761  0.00  0.00           B
ATOM   4277  B       X   1    -111.164 -66.419 -18.836  0.00  0.00           B
ATOM   4278  Ne      X   1    -110.065 -67.152 -19.728  0.00  0.00          NE
ATOM   4279  B       X   1    -109.587 -68.192 -23.207  0.00  0.00           B
ATOM   4280  Ne      X   1    -109.298 -62.346 -21.283  0.00  0.00          NE
ATOM   4281  B       X   1    -109.201 -66.017 -20.347  0.00  0.00           B
ATOM   4282  B       X   1    -109.124 -67.995 -18.778  0.00  0.00           B
ATOM   4283  B       X   1    -106.188 -63.351 -17.397  0.00  0.00           B
ATOM   4284  B       X   1    -108.196 -68.701 -16.365  0.00  0.00           B
ATOM   4285  B       X   1    -105.970 -67.886 -21.558  0.00  0.00           B
ATOM   4286  B       X   1    -108.410 -64.090 -16.279  0.00  0.00           B
ATOM   4287  B       X   1    -108.395 -63.598 -20.862  0.00  0.00           B
ATOM   4288  B       X   1    -104.191 -66.321 -20.500  0.00  0.00           B
ATOM   4289  B       X   1    -108.495 -62.273 -18.028  0.00  0.00           B
ATOM   4290  B       X   1    -107.883 -64.712 -18.640  0.00  0.00           B
ATOM   4291  Ne      X   1    -107.991 -64.999 -20.180  0.00  0.00          NE
ATOM   4292  Ne      X   1    -104.835 -62.833 -16.836  0.00  0.00          NE
ATOM   4293  Ne      X   1    -107.717 -63.613 -17.566  0.00  0.00          NE
ATOM   4294  Ne      X   1    -105.451 -66.382 -21.415  0.00  0.00          NE
ATOM   4295  B       X   1    -106.653 -65.650 -20.727  0.00  0.00           B
ATOM   4296  B       X   1    -104.943 -61.270 -16.706  0.00  0.00           B
ATOM   4297  B       X   1    -111.237 -70.145 -13.793  0.00  0.00           B
ATOM   4298  B       X   1    -112.870 -74.451 -14.660  0.00  0.00           B
ATOM   4299  Ne      X   1    -111.917 -72.050 -10.548  0.00  0.00          NE
ATOM   4300  Ne      X   1    -111.531 -73.812 -15.220  0.00  0.00          NE
ATOM   4301  Ne      X   1    -113.647 -75.608 -13.856  0.00  0.00          NE
ATOM   4302  B       X   1    -111.085 -72.630  -9.325  0.00  0.00           B
ATOM   4303  B       X   1    -110.982 -71.788 -11.801  0.00  0.00           B
ATOM   4304  B       X   1    -110.938 -72.713 -14.167  0.00  0.00           B
ATOM   4305  B       X   1    -112.556 -69.188 -15.762  0.00  0.00           B
ATOM   4306  Ne      X   1    -110.495 -71.506 -13.240  0.00  0.00          NE
ATOM   4307  B       X   1    -110.468 -74.917 -15.331  0.00  0.00           B
ATOM   4308  Ne      X   1    -112.198 -68.931 -14.325  0.00  0.00          NE
ATOM   4309  Ne      X   1    -110.104 -73.078  -8.185  0.00  0.00          NE
ATOM   4310  Ne      X   1    -109.911 -76.290 -15.771  0.00  0.00          NE
ATOM   4311  B       X   1    -106.544 -72.974  -9.858  0.00  0.00           B
ATOM   4312  Ne      X   1    -107.291 -71.333 -13.470  0.00  0.00          NE
ATOM   4313  B       X   1    -106.545 -71.649 -12.082  0.00  0.00           B
ATOM   4314  B       X   1    -106.709 -72.398 -14.448  0.00  0.00           B
ATOM   4315  B       X   1    -104.500 -73.675 -14.346  0.00  0.00           B
ATOM   4316  Ne      X   1    -105.937 -73.634 -14.995  0.00  0.00          NE
ATOM   4317  B       X   1    -108.878 -73.642  -8.990  0.00  0.00           B
ATOM   4318  B       X   1    -106.564 -75.008 -14.675  0.00  0.00           B
ATOM   4319  B       X   1    -107.158 -69.953 -14.223  0.00  0.00           B
ATOM   4320  Ne      X   1    -107.355 -74.124  -9.271  0.00  0.00          NE
ATOM   4321  B       X   1    -108.914 -71.452 -13.335  0.00  0.00           B
ATOM   4322  Ne      X   1    -104.239 -69.904  -9.164  0.00  0.00          NE
ATOM   4323  B       X   1    -104.911 -70.966 -10.117  0.00  0.00           B
ATOM   4324  Ne      X   1    -105.592 -72.115 -10.752  0.00  0.00          NE
ATOM   4325  B       X   1    -107.390 -75.318 -10.276  0.00  0.00           B
ATOM   4326  B       X   1    -104.278 -73.203 -10.981  0.00  0.00           B
ATOM   4327  Ne      X   1    -107.215 -76.389 -14.230  0.00  0.00          NE
ATOM   4328  B       X   1    -107.283 -76.446 -12.617  0.00  0.00           B
ATOM   4329  Ne      X   1    -107.110 -76.507 -11.137  0.00  0.00          NE
ATOM   4330  B       X   1    -113.413 -68.734 -13.389  0.00  0.00           B
ATOM   4331  B       X   1    -111.321 -67.610 -14.207  0.00  0.00           B
ATOM   4332  B       X   1    -110.297 -63.380 -14.760  0.00  0.00           B
ATOM   4333  Ne      X   1    -109.992 -66.883 -13.837  0.00  0.00          NE
ATOM   4334  Ne      X   1    -109.870 -64.519 -15.744  0.00  0.00          NE
ATOM   4335  Ne      X   1    -109.685 -65.746 -10.958  0.00  0.00          NE
ATOM   4336  B       X   1    -109.775 -65.848 -14.947  0.00  0.00           B
ATOM   4337  B       X   1    -110.012 -66.306 -12.409  0.00  0.00           B
ATOM   4338  B       X   1    -105.277 -68.862  -8.748  0.00  0.00           B
ATOM   4339  B       X   1    -108.864 -68.010 -13.963  0.00  0.00           B
ATOM   4340  Ne      X   1    -107.602 -68.577 -14.814  0.00  0.00          NE
ATOM   4341  B       X   1    -105.389 -65.112 -13.830  0.00  0.00           B
ATOM   4342  B       X   1    -106.250 -66.623 -12.091  0.00  0.00           B
ATOM   4343  B       X   1    -106.502 -67.434 -14.574  0.00  0.00           B
ATOM   4344  Ne      X   1    -105.637 -66.651 -13.482  0.00  0.00          NE
ATOM   4345  Ne      X   1    -106.555 -65.850 -10.701  0.00  0.00          NE
ATOM   4346  B       X   1    -106.187 -66.572  -9.346  0.00  0.00           B
ATOM   4347  Ne      X   1    -104.307 -63.973 -13.960  0.00  0.00          NE
ATOM   4348  B       X   1    -104.278 -67.384 -13.400  0.00  0.00           B
ATOM   4349  B       X   1    -104.635 -63.338 -15.361  0.00  0.00           B
ATOM   4350  Ne      X   1    -105.875 -67.513  -8.088  0.00  0.00          NE
ATOM   4351  B       X   1    -110.724 -74.274  -7.285  0.00  0.00           B
ATOM   4352  B       X   1    -109.559 -72.052  -7.171  0.00  0.00           B
ATOM   4353  B       X   1    -103.801 -70.653  -5.369  0.00  0.00           B
ATOM   4354  B       X   1    -108.847 -71.586  -4.595  0.00  0.00           B
ATOM   4355  Ne      X   1    -103.528 -73.972  -5.782  0.00  0.00          NE
ATOM   4356  B       X   1    -106.838 -74.658  -7.873  0.00  0.00           B
ATOM   4357  B       X   1    -107.031 -75.424  -5.401  0.00  0.00           B
ATOM   4358  Ne      X   1    -106.563 -74.234  -6.270  0.00  0.00          NE
ATOM   4359  B       X   1    -107.413 -72.894  -6.189  0.00  0.00           B
ATOM   4360  Ne      X   1    -108.380 -71.561  -6.087  0.00  0.00          NE
ATOM   4361  B       X   1    -108.093 -70.112  -6.602  0.00  0.00           B
ATOM   4362  B       X   1    -105.040 -73.979  -6.141  0.00  0.00           B
ATOM   4363  B       X   1    -103.591 -70.670  -7.942  0.00  0.00           B
ATOM   4364  B       X   1    -103.358 -73.720  -4.200  0.00  0.00           B
ATOM   4365  Ne      X   1    -102.968-116.605 -62.148  0.00  0.00          NE
ATOM   4366  B       X   1    -102.603-117.941 -56.702  0.00  0.00           B
ATOM   4367  Ne      X   1    -102.519-119.389 -57.229  0.00  0.00          NE
ATOM   4368  B       X   1    -101.701-115.998 -58.036  0.00  0.00           B
ATOM   4369  B       X   1     -98.603-119.751 -61.302  0.00  0.00           B
ATOM   4370  B       X   1     -98.492-117.429 -60.090  0.00  0.00           B
ATOM   4371  Ne      X   1     -98.016-119.019 -60.046  0.00  0.00          NE
ATOM   4372  B       X   1     -98.598-119.581 -58.753  0.00  0.00           B
ATOM   4373  Ne      X   1     -99.647-120.250 -57.823  0.00  0.00          NE
ATOM   4374  B       X   1    -102.429-116.037 -60.759  0.00  0.00           B
ATOM   4375  B       X   1     -98.677-115.862 -62.066  0.00  0.00           B
ATOM   4376  B       X   1    -101.019-119.511 -57.815  0.00  0.00           B
ATOM   4377  B       X   1     -99.909-121.758 -57.996  0.00  0.00           B
ATOM   4378  B       X   1    -101.776-116.842 -63.177  0.00  0.00           B
ATOM   4379  Ne      X   1    -101.598-115.348 -59.592  0.00  0.00          NE
ATOM   4380  Ne      X   1     -98.758-115.933 -60.509  0.00  0.00          NE
ATOM   4381  Ne      X   1    -102.357-116.425 -56.631  0.00  0.00          NE
ATOM   4382  B       X   1    -100.101-115.398 -59.973  0.00  0.00           B
ATOM   4383  B       X   1     -99.107-119.986 -56.248  0.00  0.00           B
ATOM   4384  B       X   1     -97.399-115.199 -60.009  0.00  0.00           B
ATOM   4385  B       X   1     -95.264-116.658 -59.771  0.00  0.00           B
ATOM   4386  Ne      X   1     -95.865-115.232 -59.528  0.00  0.00          NE
ATOM   4387  B       X   1     -95.852-114.873 -58.038  0.00  0.00           B
ATOM   4388  B       X   1    -103.150-110.616 -63.274  0.00  0.00           B
ATOM   4389  B       X   1    -102.841-111.930 -60.985  0.00  0.00           B
ATOM   4390  Ne      X   1    -102.609-111.866 -62.548  0.00  0.00          NE
ATOM   4391  B       X   1    -101.011-111.817 -62.637  0.00  0.00           B
ATOM   4392  Ne      X   1    -102.398-112.310 -59.544  0.00  0.00          NE
ATOM   4393  Ne      X   1     -99.686-110.881 -62.467  0.00  0.00          NE
ATOM   4394  B       X   1    -102.108-113.901 -59.450  0.00  0.00           B
ATOM   4395  Ne      X   1     -99.579-110.928 -59.405  0.00  0.00          NE
ATOM   4396  B       X   1     -99.841-109.454 -58.795  0.00  0.00           B
ATOM   4397  Ne      X   1    -100.244-108.273 -57.701  0.00  0.00          NE
ATOM   4398  B       X   1     -98.336-111.531 -58.564  0.00  0.00           B
ATOM   4399  B       X   1     -99.214-110.917 -60.958  0.00  0.00           B
ATOM   4400  B       X   1    -100.068-109.396 -62.764  0.00  0.00           B
ATOM   4401  B       X   1    -100.920-111.706 -59.318  0.00  0.00           B
ATOM   4402  B       X   1     -97.968-108.015 -62.829  0.00  0.00           B
ATOM   4403  Ne      X   1     -99.547-108.024 -63.102  0.00  0.00          NE
ATOM   4404  B       X   1    -101.500-108.858 -56.801  0.00  0.00           B
ATOM   4405  B       X   1     -98.910-108.278 -56.716  0.00  0.00           B
ATOM   4406  B       X   1    -103.297-113.141 -63.270  0.00  0.00           B
ATOM   4407  B       X   1     -97.479-110.432 -56.501  0.00  0.00           B
ATOM   4408  Ne      X   1     -95.135-107.994 -56.237  0.00  0.00          NE
ATOM   4409  Ne      X   1     -97.214-111.667 -57.436  0.00  0.00          NE
ATOM   4410  B       X   1     -97.018-113.034 -56.673  0.00  0.00           B
ATOM   4411  B       X   1     -95.286-107.883 -62.314  0.00  0.00           B
ATOM   4412  B       X   1     -94.974-114.219 -60.409  0.00  0.00           B
ATOM   4413  Ne      X   1     -94.534-110.434 -58.082  0.00  0.00          NE
ATOM   4414  B       X   1     -93.923-110.278 -59.501  0.00  0.00           B
ATOM   4415  B       X   1     -94.865-109.127 -57.338  0.00  0.00           B
ATOM   4416  B       X   1     -93.396-111.092 -57.095  0.00  0.00           B
ATOM   4417  B       X   1     -95.763-111.394 -58.129  0.00  0.00           B
ATOM   4418  Ne      X   1     -96.360-114.461 -56.585  0.00  0.00          NE
ATOM   4419  B       X   1    -102.840-120.356 -56.067  0.00  0.00           B
ATOM   4420  B       X   1    -101.584-116.290 -55.225  0.00  0.00           B
ATOM   4421  Ne      X   1    -102.524-121.120 -54.704  0.00  0.00          NE
ATOM   4422  Ne      X   1     -98.101-119.642 -55.143  0.00  0.00          NE
ATOM   4423  B       X   1    -101.301-120.499 -54.024  0.00  0.00           B
ATOM   4424  B       X   1     -99.206-116.260 -54.238  0.00  0.00           B
ATOM   4425  B       X   1    -101.376-115.678 -52.720  0.00  0.00           B
ATOM   4426  Ne      X   1     -97.730-116.653 -54.851  0.00  0.00          NE
ATOM   4427  B       X   1     -97.720-118.133 -55.328  0.00  0.00           B
ATOM   4428  Ne      X   1     -92.710-120.910 -56.191  0.00  0.00          NE
ATOM   4429  B       X   1     -92.715-115.724 -56.044  0.00  0.00           B
ATOM   4430  B       X   1     -97.262-115.593 -55.991  0.00  0.00           B
ATOM   4431  B       X   1     -96.591-116.603 -53.695  0.00  0.00           B
ATOM   4432  B       X   1     -96.812-120.573 -55.217  0.00  0.00           B
ATOM   4433  Ne      X   1     -95.799-121.690 -55.622  0.00  0.00          NE
ATOM   4434  Ne      X   1     -95.181-116.855 -53.035  0.00  0.00          NE
ATOM   4435  B       X   1     -94.949-116.307 -51.561  0.00  0.00           B
ATOM   4436  B       X   1     -95.046-121.173 -52.317  0.00  0.00           B
ATOM   4437  B       X   1     -94.154-116.143 -53.976  0.00  0.00           B
ATOM   4438  B       X   1     -92.944-119.811 -52.528  0.00  0.00           B
ATOM   4439  B       X   1     -95.061-118.468 -52.931  0.00  0.00           B
ATOM   4440  Ne      X   1     -94.442-119.714 -52.171  0.00  0.00          NE
ATOM   4441  Ne      X   1     -93.690-115.038 -54.968  0.00  0.00          NE
ATOM   4442  B       X   1     -92.047-120.408 -54.845  0.00  0.00           B
ATOM   4443  Ne      X   1    -103.142-107.564 -53.378  0.00  0.00          NE
ATOM   4444  B       X   1    -102.384-114.666 -50.478  0.00  0.00           B
ATOM   4445  B       X   1    -103.233-110.588 -56.060  0.00  0.00           B
ATOM   4446  Ne      X   1    -102.331-114.626 -52.028  0.00  0.00          NE
ATOM   4447  B       X   1     -98.632-109.526 -54.454  0.00  0.00           B
ATOM   4448  B       X   1    -102.948-108.462 -54.640  0.00  0.00           B
ATOM   4449  Ne      X   1    -100.740-111.831 -51.766  0.00  0.00          NE
ATOM   4450  Ne      X   1    -102.522-113.901 -49.126  0.00  0.00          NE
ATOM   4451  Ne      X   1    -102.220-109.531 -55.539  0.00  0.00          NE
ATOM   4452  Ne      X   1     -97.881-109.099 -55.723  0.00  0.00          NE
ATOM   4453  B       X   1    -101.039-113.493 -48.636  0.00  0.00           B
ATOM   4454  Ne      X   1     -99.843-109.882 -53.583  0.00  0.00          NE
ATOM   4455  Ne      X   1    -101.495-109.146 -51.324  0.00  0.00          NE
ATOM   4456  B       X   1     -99.993-111.909 -50.337  0.00  0.00           B
ATOM   4457  B       X   1    -100.246-108.951 -52.303  0.00  0.00           B
ATOM   4458  B       X   1    -100.988-110.031 -54.625  0.00  0.00           B
ATOM   4459  B       X   1    -101.524-113.110 -52.166  0.00  0.00           B
ATOM   4460  B       X   1    -101.354-108.936 -49.765  0.00  0.00           B
ATOM   4461  B       X   1    -101.800-110.682 -51.534  0.00  0.00           B
ATOM   4462  B       X   1    -102.608-108.316 -52.057  0.00  0.00           B
ATOM   4463  B       X   1     -99.788-111.326 -52.880  0.00  0.00           B
ATOM   4464  Ne      X   1    -101.923-109.107 -48.285  0.00  0.00          NE
ATOM   4465  B       X   1     -92.786-107.424 -51.516  0.00  0.00           B
ATOM   4466  B       X   1     -95.065-114.499 -55.666  0.00  0.00           B
ATOM   4467  B       X   1     -92.934-113.761 -54.444  0.00  0.00           B
ATOM   4468  B       X   1     -96.508-108.361 -55.545  0.00  0.00           B
ATOM   4469  Ne      X   1     -92.234-107.972 -55.130  0.00  0.00          NE
ATOM   4470  B       X   1     -93.806-107.919 -55.293  0.00  0.00           B
ATOM   4471  B       X   1    -100.998-109.368 -47.009  0.00  0.00           B
ATOM   4472  B       X   1    -102.752-107.864 -48.032  0.00  0.00           B
ATOM   4473  B       X   1     -93.459-108.450 -36.207  0.00  0.00           B
ATOM   4474  Ne      X   1     -94.097-107.237 -35.363  0.00  0.00          NE
ATOM   4475  B       X   1     -94.035-107.606 -33.860  0.00  0.00           B
ATOM   4476  Ne      X   1     -94.124-108.334 -32.485  0.00  0.00          NE
ATOM   4477  B       X   1     -93.332-109.333 -25.871  0.00  0.00           B
ATOM   4478  Ne      X   1     -92.944-107.853 -25.556  0.00  0.00          NE
ATOM   4479  B       X   1     -94.801-107.450 -31.447  0.00  0.00           B
ATOM   4480  B       X   1     -91.858-107.881 -24.379  0.00  0.00           B
ATOM   4481  B       X   1     -92.656-108.868 -32.117  0.00  0.00           B
ATOM   4482  B       X   1     -92.729-107.786 -21.940  0.00  0.00           B
ATOM   4483  B       X   1    -102.859-102.748 -61.097  0.00  0.00           B
ATOM   4484  B       X   1    -101.747-101.954 -59.102  0.00  0.00           B
ATOM   4485  Ne      X   1    -102.249-102.923 -57.895  0.00  0.00          NE
ATOM   4486  Ne      X   1    -102.077-101.480 -60.593  0.00  0.00          NE
ATOM   4487  Ne      X   1    -101.487-105.737 -59.164  0.00  0.00          NE
ATOM   4488  B       X   1    -101.695-104.418 -58.295  0.00  0.00           B
ATOM   4489  Ne      X   1    -100.365-105.292 -61.945  0.00  0.00          NE
ATOM   4490  B       X   1    -100.714-105.131 -60.495  0.00  0.00           B
ATOM   4491  B       X   1    -100.901-100.950 -61.473  0.00  0.00           B
ATOM   4492  B       X   1     -98.922-104.627 -62.387  0.00  0.00           B
ATOM   4493  B       X   1    -101.376-104.721 -62.972  0.00  0.00           B
ATOM   4494  B       X   1    -102.835-106.366 -59.708  0.00  0.00           B
ATOM   4495  B       X   1     -99.188 -99.948 -63.317  0.00  0.00           B
ATOM   4496  Ne      X   1    -100.348 -99.765 -62.324  0.00  0.00          NE
ATOM   4497  B       X   1    -101.895-102.114 -56.555  0.00  0.00           B
ATOM   4498  B       X   1    -100.229-106.871 -62.300  0.00  0.00           B
ATOM   4499  B       X   1    -100.611-106.889 -58.365  0.00  0.00           B
ATOM   4500  B       X   1    -103.129-100.299 -60.563  0.00  0.00           B
ATOM   4501  Ne      X   1     -97.874 -99.846 -64.232  0.00  0.00          NE
ATOM   4502  B       X   1     -97.502-102.058 -56.439  0.00  0.00           B
ATOM   4503  Ne      X   1     -96.739-100.716 -56.906  0.00  0.00          NE
ATOM   4504  Ne      X   1     -97.394-104.574 -62.626  0.00  0.00          NE
ATOM   4505  B       X   1     -96.847-103.356 -63.425  0.00  0.00           B
ATOM   4506  B       X   1     -96.562-104.427 -56.840  0.00  0.00           B
ATOM   4507  B       X   1     -96.706-104.550 -61.146  0.00  0.00           B
ATOM   4508  B       X   1     -94.084-104.672 -60.987  0.00  0.00           B
ATOM   4509  Ne      X   1     -92.732-105.603 -60.784  0.00  0.00          NE
ATOM   4510  Ne      X   1     -95.414-101.188 -59.724  0.00  0.00          NE
ATOM   4511  B       X   1     -93.895-104.349 -57.267  0.00  0.00           B
ATOM   4512  Ne      X   1     -92.476-104.173 -57.988  0.00  0.00          NE
ATOM   4513  B       X   1     -93.850-100.891 -59.686  0.00  0.00           B
ATOM   4514  Ne      X   1     -92.320-101.276 -59.351  0.00  0.00          NE
ATOM   4515  B       X   1     -92.335-102.755 -58.697  0.00  0.00           B
ATOM   4516  B       X   1     -95.498-102.747 -59.962  0.00  0.00           B
ATOM   4517  Ne      X   1     -95.322-105.193 -57.486  0.00  0.00          NE
ATOM   4518  B       X   1     -92.387-105.218 -59.223  0.00  0.00           B
ATOM   4519  B       X   1     -95.171-106.567 -56.872  0.00  0.00           B
ATOM   4520  Ne      X   1     -95.437-104.241 -60.272  0.00  0.00          NE
ATOM   4521  B       X   1     -96.012-100.418 -60.910  0.00  0.00           B
ATOM   4522  B       X   1     -95.550-105.136 -59.011  0.00  0.00           B
ATOM   4523  B       X   1     -96.138-100.931 -58.337  0.00  0.00           B
ATOM   4524  B       X   1     -91.915-100.296 -58.257  0.00  0.00           B
ATOM   4525  B       X   1    -101.586 -99.268 -63.192  0.00  0.00           B
ATOM   4526  B       X   1    -102.968 -93.254 -62.698  0.00  0.00           B
ATOM   4527  B       X   1     -99.784 -92.628 -57.137  0.00  0.00           B
ATOM   4528  B       X   1    -102.928 -95.851 -58.067  0.00  0.00           B
ATOM   4529  B       X   1    -100.024 -98.571 -61.204  0.00  0.00           B
ATOM   4530  B       X   1     -98.832 -98.337 -58.840  0.00  0.00           B
ATOM   4531  Ne      X   1    -102.224 -97.146 -58.375  0.00  0.00          NE
ATOM   4532  B       X   1    -100.886 -96.966 -59.262  0.00  0.00           B
ATOM   4533  Ne      X   1     -99.574 -97.585 -60.042  0.00  0.00          NE
ATOM   4534  Ne      X   1     -98.197 -98.098 -57.403  0.00  0.00          NE
ATOM   4535  B       X   1     -98.524 -96.485 -60.529  0.00  0.00           B
ATOM   4536  B       X   1    -101.767 -97.780 -56.951  0.00  0.00           B
ATOM   4537  B       X   1    -102.919 -92.287 -60.462  0.00  0.00           B
ATOM   4538  B       X   1    -102.424 -93.993 -56.269  0.00  0.00           B
ATOM   4539  B       X   1     -99.369 -97.881 -56.313  0.00  0.00           B
ATOM   4540  B       X   1    -103.136 -98.172 -59.188  0.00  0.00           B
ATOM   4541  Ne      X   1    -102.844 -99.314 -64.167  0.00  0.00          NE
ATOM   4542  B       X   1     -96.717 -99.410 -63.237  0.00  0.00           B
ATOM   4543  B       X   1     -97.456 -96.756 -57.384  0.00  0.00           B
ATOM   4544  B       X   1     -97.536 -99.412 -56.967  0.00  0.00           B
ATOM   4545  Ne      X   1     -97.116 -95.339 -56.816  0.00  0.00          NE
ATOM   4546  Ne      X   1     -96.920 -96.421 -61.011  0.00  0.00          NE
ATOM   4547  B       X   1     -96.822 -95.619 -62.340  0.00  0.00           B
ATOM   4548  B       X   1     -96.508 -97.929 -61.254  0.00  0.00           B
ATOM   4549  B       X   1     -96.281 -94.505 -57.838  0.00  0.00           B
ATOM   4550  Ne      X   1     -95.450 -92.389 -61.384  0.00  0.00          NE
ATOM   4551  B       X   1     -94.422 -98.979 -62.174  0.00  0.00           B
ATOM   4552  Ne      X   1     -95.953 -99.224 -61.877  0.00  0.00          NE
ATOM   4553  Ne      X   1     -92.985 -98.597 -62.661  0.00  0.00          NE
ATOM   4554  B       X   1     -92.222 -95.925 -57.330  0.00  0.00           B
ATOM   4555  B       X   1     -93.776 -94.723 -58.906  0.00  0.00           B
ATOM   4556  Ne      X   1     -92.260 -95.097 -58.662  0.00  0.00          NE
ATOM   4557  Ne      X   1     -95.297 -94.446 -59.118  0.00  0.00          NE
ATOM   4558  B       X   1     -95.589 -93.223 -60.066  0.00  0.00           B
ATOM   4559  B       X   1     -95.798 -93.341 -62.559  0.00  0.00           B
ATOM   4560  B       X   1     -95.922 -95.762 -60.006  0.00  0.00           B
ATOM   4561  Ne      X   1     -96.433 -94.574 -63.457  0.00  0.00          NE
ATOM   4562  B       X   1     -92.211 -97.760 -61.626  0.00  0.00           B
ATOM   4563  B       X   1     -93.037 -97.699 -63.964  0.00  0.00           B
ATOM   4564  B       X   1     -93.855 -91.957 -61.517  0.00  0.00           B
ATOM   4565  B       X   1    -103.018-102.035 -52.014  0.00  0.00           B
ATOM   4566  B       X   1    -102.913-103.410 -49.910  0.00  0.00           B
ATOM   4567  B       X   1     -98.517-105.798 -48.944  0.00  0.00           B
ATOM   4568  B       X   1    -101.113-105.141 -48.869  0.00  0.00           B
ATOM   4569  B       X   1    -102.259-106.266 -53.502  0.00  0.00           B
ATOM   4570  Ne      X   1    -101.964-100.862 -55.619  0.00  0.00          NE
ATOM   4571  B       X   1    -101.705-105.237 -51.322  0.00  0.00           B
ATOM   4572  B       X   1    -101.592-103.695 -53.301  0.00  0.00           B
ATOM   4573  B       X   1     -98.177-103.915 -54.772  0.00  0.00           B
ATOM   4574  Ne      X   1     -98.470-104.630 -53.338  0.00  0.00          NE
ATOM   4575  Ne      X   1    -101.372-105.198 -52.859  0.00  0.00          NE
ATOM   4576  B       X   1     -98.687-103.425 -52.246  0.00  0.00           B
ATOM   4577  B       X   1     -99.094-102.565 -49.670  0.00  0.00           B
ATOM   4578  B       X   1    -101.825-101.301 -54.151  0.00  0.00           B
ATOM   4579  Ne      X   1    -102.274-104.863 -49.882  0.00  0.00          NE
ATOM   4580  B       X   1    -100.514-101.857 -51.852  0.00  0.00           B
ATOM   4581  Ne      X   1    -101.660-102.179 -52.889  0.00  0.00          NE
ATOM   4582  Ne      X   1     -99.131-102.185 -51.323  0.00  0.00          NE
ATOM   4583  B       X   1     -99.845-105.433 -53.265  0.00  0.00           B
ATOM   4584  B       X   1     -97.862-101.218 -51.547  0.00  0.00           B
ATOM   4585  B       X   1    -100.847 -99.837 -55.971  0.00  0.00           B
ATOM   4586  Ne      X   1     -98.433-102.875 -48.263  0.00  0.00          NE
ATOM   4587  B       X   1     -97.143-103.824 -48.383  0.00  0.00           B
ATOM   4588  B       X   1     -96.579-105.149 -50.425  0.00  0.00           B
ATOM   4589  B       X   1     -97.094-105.168 -52.851  0.00  0.00           B
ATOM   4590  Ne      X   1     -97.046-103.368 -55.748  0.00  0.00          NE
ATOM   4591  Ne      X   1     -97.074-105.297 -48.968  0.00  0.00          NE
ATOM   4592  B       X   1     -95.564-100.605 -55.834  0.00  0.00           B
ATOM   4593  B       X   1     -96.021-103.079 -51.753  0.00  0.00           B
ATOM   4594  B       X   1     -95.934-101.064 -53.243  0.00  0.00           B
ATOM   4595  B       X   1     -94.557-105.370 -51.857  0.00  0.00           B
ATOM   4596  Ne      X   1     -93.538-106.165 -50.938  0.00  0.00          NE
ATOM   4597  Ne      X   1     -95.188-101.457 -54.589  0.00  0.00          NE
ATOM   4598  B       X   1     -93.660-101.362 -54.319  0.00  0.00           B
ATOM   4599  Ne      X   1     -92.208-100.721 -54.195  0.00  0.00          NE
ATOM   4600  B       X   1     -92.492-105.120 -50.318  0.00  0.00           B
ATOM   4601  B       X   1     -93.469-100.389 -49.448  0.00  0.00           B
ATOM   4602  B       X   1     -95.492-100.543 -50.839  0.00  0.00           B
ATOM   4603  Ne      X   1     -96.042-104.700 -51.837  0.00  0.00          NE
ATOM   4604  B       X   1     -95.725-103.000 -54.869  0.00  0.00           B
ATOM   4605  Ne      X   1     -92.432-101.277 -48.843  0.00  0.00          NE
ATOM   4606  Ne      X   1     -96.334-101.464 -51.809  0.00  0.00          NE
ATOM   4607  B       X   1     -92.121-102.604 -49.431  0.00  0.00           B
ATOM   4608  Ne      X   1     -94.687 -99.511 -50.048  0.00  0.00          NE
ATOM   4609  Ne      X   1    -103.200 -92.416 -48.358  0.00  0.00          NE
ATOM   4610  B       X   1     -98.333 -94.510 -56.217  0.00  0.00           B
ATOM   4611  B       X   1    -102.370 -99.017 -48.434  0.00  0.00           B
ATOM   4612  B       X   1    -101.041 -97.652 -54.421  0.00  0.00           B
ATOM   4613  Ne      X   1     -99.323 -95.141 -51.545  0.00  0.00          NE
ATOM   4614  Ne      X   1    -103.077 -96.228 -51.027  0.00  0.00          NE
ATOM   4615  B       X   1     -98.175 -92.300 -55.025  0.00  0.00           B
ATOM   4616  Ne      X   1    -100.779 -98.225 -55.830  0.00  0.00          NE
ATOM   4617  B       X   1    -101.575 -92.516 -51.954  0.00  0.00           B
ATOM   4618  Ne      X   1    -101.834 -93.540 -50.856  0.00  0.00          NE
ATOM   4619  B       X   1     -98.928 -96.337 -50.619  0.00  0.00           B
ATOM   4620  B       X   1    -102.205 -92.846 -49.525  0.00  0.00           B
ATOM   4621  Ne      X   1     -99.091 -93.222 -55.880  0.00  0.00          NE
ATOM   4622  Ne      X   1     -98.931 -96.778 -49.123  0.00  0.00          NE
ATOM   4623  B       X   1    -102.941 -94.577 -51.187  0.00  0.00           B
ATOM   4624  B       X   1    -102.415 -96.696 -49.619  0.00  0.00           B
ATOM   4625  B       X   1     -98.274 -94.004 -51.709  0.00  0.00           B
ATOM   4626  B       X   1    -100.396 -93.573 -54.955  0.00  0.00           B
ATOM   4627  B       X   1     -99.936 -95.793 -52.842  0.00  0.00           B
ATOM   4628  Ne      X   1    -101.957 -93.810 -54.805  0.00  0.00          NE
ATOM   4629  B       X   1    -100.511 -94.453 -50.706  0.00  0.00           B
ATOM   4630  B       X   1    -102.055 -95.246 -54.134  0.00  0.00           B
ATOM   4631  Ne      X   1    -101.231 -96.437 -53.447  0.00  0.00          NE
ATOM   4632  B       X   1    -102.666 -92.702 -54.074  0.00  0.00           B
ATOM   4633  B       X   1    -102.112 -96.846 -52.146  0.00  0.00           B
ATOM   4634  Ne      X   1    -101.867 -97.539 -48.443  0.00  0.00          NE
ATOM   4635  B       X   1    -100.226 -97.416 -48.556  0.00  0.00           B
ATOM   4636  B       X   1     -97.641 -97.730 -48.948  0.00  0.00           B
ATOM   4637  B       X   1     -98.594 -95.421 -48.343  0.00  0.00           B
ATOM   4638  B       X   1     -94.131 -98.324 -50.977  0.00  0.00           B
ATOM   4639  Ne      X   1     -94.641 -94.646 -51.893  0.00  0.00          NE
ATOM   4640  B       X   1     -92.200 -99.325 -53.456  0.00  0.00           B
ATOM   4641  B       X   1     -92.007 -97.103 -54.745  0.00  0.00           B
ATOM   4642  B       X   1     -92.313 -97.214 -49.466  0.00  0.00           B
ATOM   4643  B       X   1     -95.104 -95.428 -53.203  0.00  0.00           B
ATOM   4644  B       X   1     -95.998 -95.635 -55.645  0.00  0.00           B
ATOM   4645  B       X   1     -92.110 -97.249 -52.054  0.00  0.00           B
ATOM   4646  B       X   1     -96.946 -91.984 -52.673  0.00  0.00           B
ATOM   4647  B       X   1     -93.620 -93.552 -52.524  0.00  0.00           B
ATOM   4648  B       X   1     -96.025 -93.477 -54.368  0.00  0.00           B
ATOM   4649  Ne      X   1     -95.172 -94.777 -54.643  0.00  0.00          NE
ATOM   4650  Ne      X   1     -96.791 -92.080 -54.246  0.00  0.00          NE
ATOM   4651  B       X   1     -95.434 -98.842 -48.845  0.00  0.00           B
ATOM   4652  B       X   1     -95.827 -93.807 -51.313  0.00  0.00           B
ATOM   4653  B       X   1     -97.203 -92.119 -50.078  0.00  0.00           B
ATOM   4654  Ne      X   1     -93.189 -97.081 -50.889  0.00  0.00          NE
ATOM   4655  B       X   1     -93.700 -94.151 -54.925  0.00  0.00           B
ATOM   4656  Ne      X   1     -93.013 -93.104 -53.952  0.00  0.00          NE
ATOM   4657  Ne      X   1     -97.112 -92.927 -51.389  0.00  0.00          NE
ATOM   4658  B       X   1     -93.931 -95.707 -50.992  0.00  0.00           B
ATOM   4659  B       X   1     -99.453-103.894 -47.548  0.00  0.00           B
ATOM   4660  B       X   1     -98.054-101.572 -47.471  0.00  0.00           B
ATOM   4661  B       X   1     -99.823-106.396 -46.881  0.00  0.00           B
ATOM   4662  Ne      X   1    -102.831-104.824 -45.783  0.00  0.00          NE
ATOM   4663  Ne      X   1    -101.935-101.601 -41.313  0.00  0.00          NE
ATOM   4664  Ne      X   1     -99.836-105.691 -45.426  0.00  0.00          NE
ATOM   4665  B       X   1    -101.251-104.961 -45.578  0.00  0.00           B
ATOM   4666  B       X   1    -100.922-102.692 -41.693  0.00  0.00           B
ATOM   4667  B       X   1    -101.249-100.257 -41.887  0.00  0.00           B
ATOM   4668  Ne      X   1    -103.009-105.577 -42.893  0.00  0.00          NE
ATOM   4669  B       X   1    -103.159-103.416 -46.333  0.00  0.00           B
ATOM   4670  B       X   1    -103.260-101.709 -42.219  0.00  0.00           B
ATOM   4671  Ne      X   1     -97.597 -99.906 -43.688  0.00  0.00          NE
ATOM   4672  B       X   1    -103.261-104.910 -44.223  0.00  0.00           B
ATOM   4673  B       X   1     -99.128 -99.642 -43.397  0.00  0.00           B
ATOM   4674  Ne      X   1     -99.843-105.437 -48.058  0.00  0.00          NE
ATOM   4675  B       X   1     -97.279-102.984 -41.364  0.00  0.00           B
ATOM   4676  Ne      X   1     -97.175-100.763 -46.536  0.00  0.00          NE
ATOM   4677  B       X   1     -97.053-100.717 -42.496  0.00  0.00           B
ATOM   4678  Ne      X   1     -94.992-102.872 -45.988  0.00  0.00          NE
ATOM   4679  B       X   1     -95.696-101.622 -46.664  0.00  0.00           B
ATOM   4680  Ne      X   1     -96.346-101.734 -41.617  0.00  0.00          NE
ATOM   4681  B       X   1     -95.869-101.077 -40.318  0.00  0.00           B
ATOM   4682  Ne      X   1    -103.064 -96.085 -45.804  0.00  0.00          NE
ATOM   4683  Ne      X   1    -100.340 -99.151 -42.593  0.00  0.00          NE
ATOM   4684  B       X   1    -102.541 -93.133 -47.148  0.00  0.00           B
ATOM   4685  B       X   1    -102.411 -96.768 -47.143  0.00  0.00           B
ATOM   4686  B       X   1    -100.038 -94.059 -46.739  0.00  0.00           B
ATOM   4687  B       X   1    -101.339 -98.301 -43.524  0.00  0.00           B
ATOM   4688  Ne      X   1    -102.873 -98.152 -43.504  0.00  0.00          NE
ATOM   4689  B       X   1     -99.855 -98.146 -41.479  0.00  0.00           B
ATOM   4690  B       X   1    -102.092 -94.943 -45.401  0.00  0.00           B
ATOM   4691  Ne      X   1    -101.428 -93.635 -46.113  0.00  0.00          NE
ATOM   4692  Ne      X   1     -98.510 -94.304 -47.236  0.00  0.00          NE
ATOM   4693  B       X   1     -99.865 -95.737 -40.825  0.00  0.00           B
ATOM   4694  B       X   1    -101.073 -92.509 -45.127  0.00  0.00           B
ATOM   4695  B       X   1    -103.206 -97.138 -44.685  0.00  0.00           B
ATOM   4696  B       X   1     -97.742 -93.045 -47.743  0.00  0.00           B
ATOM   4697  Ne      X   1     -99.490 -97.181 -40.367  0.00  0.00          NE
ATOM   4698  B       X   1     -97.921 -97.239 -40.213  0.00  0.00           B
ATOM   4699  B       X   1     -97.037 -99.330 -47.016  0.00  0.00           B
ATOM   4700  B       X   1     -97.435 -94.970 -46.076  0.00  0.00           B
ATOM   4701  B       X   1     -96.760 -98.612 -43.851  0.00  0.00           B
ATOM   4702  Ne      X   1     -96.520 -98.213 -47.925  0.00  0.00          NE
ATOM   4703  B       X   1     -96.056 -97.143 -42.002  0.00  0.00           B
ATOM   4704  Ne      X   1     -96.015 -95.657 -46.024  0.00  0.00          NE
ATOM   4705  B       X   1     -96.062 -96.904 -47.064  0.00  0.00           B
ATOM   4706  Ne      X   1     -96.343 -97.262 -40.459  0.00  0.00          NE
ATOM   4707  B       X   1    -101.401-101.613 -32.154  0.00  0.00           B
ATOM   4708  B       X   1     -98.788-105.038 -32.621  0.00  0.00           B
ATOM   4709  B       X   1    -102.075-101.495 -39.736  0.00  0.00           B
ATOM   4710  B       X   1     -99.621-101.832 -34.183  0.00  0.00           B
ATOM   4711  Ne      X   1    -101.064-102.284 -33.512  0.00  0.00          NE
ATOM   4712  Ne      X   1     -98.173-101.193 -34.313  0.00  0.00          NE
ATOM   4713  B       X   1     -97.936-100.660 -35.854  0.00  0.00           B
ATOM   4714  Ne      X   1    -100.274-105.203 -33.097  0.00  0.00          NE
ATOM   4715  B       X   1     -97.906-100.087 -33.250  0.00  0.00           B
ATOM   4716  Ne      X   1     -96.709-105.745 -36.349  0.00  0.00          NE
ATOM   4717  B       X   1     -97.049-102.297 -34.088  0.00  0.00           B
ATOM   4718  B       X   1     -96.525-104.401 -35.536  0.00  0.00           B
ATOM   4719  B       X   1     -96.259-104.375 -33.039  0.00  0.00           B
ATOM   4720  B       X   1     -96.203-100.194 -37.980  0.00  0.00           B
ATOM   4721  Ne      X   1     -96.084-103.498 -34.306  0.00  0.00          NE
ATOM   4722  B       X   1     -93.185-106.035 -35.717  0.00  0.00           B
ATOM   4723  B       X   1     -92.345-102.968 -33.301  0.00  0.00           B
ATOM   4724  B       X   1     -94.596-102.936 -34.427  0.00  0.00           B
ATOM   4725  B       X   1     -92.709-101.129 -35.072  0.00  0.00           B
ATOM   4726  Ne      X   1     -93.034-102.588 -34.639  0.00  0.00          NE
ATOM   4727  B       X   1     -92.471-103.580 -35.709  0.00  0.00           B
ATOM   4728  Ne      X   1     -92.262-105.018 -36.417  0.00  0.00          NE
ATOM   4729  Ne      X   1     -95.445 -99.987 -39.308  0.00  0.00          NE
ATOM   4730  Ne      X   1     -97.274 -99.777 -36.936  0.00  0.00          NE
ATOM   4731  B       X   1    -100.136 -97.541 -38.983  0.00  0.00           B
ATOM   4732  B       X   1    -100.174 -97.295 -33.910  0.00  0.00           B
ATOM   4733  B       X   1    -100.351 -97.821 -36.451  0.00  0.00           B
ATOM   4734  B       X   1    -101.319 -94.230 -39.509  0.00  0.00           B
ATOM   4735  Ne      X   1    -100.415 -96.695 -35.378  0.00  0.00          NE
ATOM   4736  Ne      X   1    -100.047 -98.599 -37.780  0.00  0.00          NE
ATOM   4737  B       X   1     -98.567 -99.125 -37.715  0.00  0.00           B
ATOM   4738  B       X   1     -98.131 -96.126 -32.756  0.00  0.00           B
ATOM   4739  B       X   1     -99.330 -95.522 -35.591  0.00  0.00           B
ATOM   4740  Ne      X   1     -99.418 -96.996 -32.255  0.00  0.00          NE
ATOM   4741  Ne      X   1     -95.094 -98.427 -32.188  0.00  0.00          NE
ATOM   4742  B       X   1     -93.268 -95.033 -32.598  0.00  0.00           B
ATOM   4743  B       X   1     -96.481 -98.701 -36.033  0.00  0.00           B
ATOM   4744  B       X   1     -92.113 -98.710 -35.827  0.00  0.00           B
ATOM   4745  B       X   1     -95.826 -98.614 -39.963  0.00  0.00           B
ATOM   4746  B       X   1     -95.427 -98.452 -33.734  0.00  0.00           B
ATOM   4747  Ne      X   1     -92.747 -97.277 -35.768  0.00  0.00          NE
ATOM   4748  B       X   1     -95.801 -96.089 -39.650  0.00  0.00           B
ATOM   4749  Ne      X   1     -92.046 -95.284 -33.563  0.00  0.00          NE
ATOM   4750  B       X   1     -96.466 -96.374 -34.710  0.00  0.00           B
ATOM   4751  Ne      X   1     -95.735 -97.771 -35.062  0.00  0.00          NE
ATOM   4752  Ne      X   1     -97.081 -95.346 -33.644  0.00  0.00          NE
ATOM   4753  B       X   1     -95.831 -94.952 -32.864  0.00  0.00           B
ATOM   4754  B       X   1     -94.332 -97.473 -35.749  0.00  0.00           B
ATOM   4755  B       X   1     -92.400 -96.368 -34.578  0.00  0.00           B
ATOM   4756  Ne      X   1    -101.886-101.639 -30.667  0.00  0.00          NE
ATOM   4757  B       X   1    -102.689-101.900 -26.165  0.00  0.00           B
ATOM   4758  B       X   1    -101.227-104.003 -25.357  0.00  0.00           B
ATOM   4759  B       X   1     -98.666-102.504 -29.055  0.00  0.00           B
ATOM   4760  Ne      X   1    -100.006-103.300 -28.850  0.00  0.00          NE
ATOM   4761  B       X   1    -100.574-102.760 -27.425  0.00  0.00           B
ATOM   4762  Ne      X   1    -100.484-105.402 -25.114  0.00  0.00          NE
ATOM   4763  Ne      X   1    -101.256-102.530 -26.060  0.00  0.00          NE
ATOM   4764  B       X   1    -101.124-102.797 -29.887  0.00  0.00           B
ATOM   4765  B       X   1    -100.391-101.533 -25.174  0.00  0.00           B
ATOM   4766  B       X   1     -99.688-104.897 -28.768  0.00  0.00           B
ATOM   4767  B       X   1    -100.137-105.972 -26.496  0.00  0.00           B
ATOM   4768  B       X   1     -97.970-100.721 -30.827  0.00  0.00           B
ATOM   4769  Ne      X   1     -99.632-106.229 -27.927  0.00  0.00          NE
ATOM   4770  B       X   1    -101.647-100.250 -29.921  0.00  0.00           B
ATOM   4771  Ne      X   1     -99.542-100.473 -24.371  0.00  0.00          NE
ATOM   4772  B       X   1     -99.092-105.087 -24.437  0.00  0.00           B
ATOM   4773  B       X   1     -98.059-100.970 -24.296  0.00  0.00           B
ATOM   4774  Ne      X   1     -97.549-102.071 -30.039  0.00  0.00          NE
ATOM   4775  B       X   1     -97.555-103.301 -31.145  0.00  0.00           B
ATOM   4776  B       X   1     -96.762-105.728 -30.975  0.00  0.00           B
ATOM   4777  Ne      X   1     -94.766-101.720 -28.677  0.00  0.00          NE
ATOM   4778  Ne      X   1     -93.293-104.354 -29.501  0.00  0.00          NE
ATOM   4779  B       X   1     -94.407-105.292 -30.035  0.00  0.00           B
ATOM   4780  B       X   1     -92.543-103.764 -30.815  0.00  0.00           B
ATOM   4781  B       X   1     -94.804-101.027 -27.232  0.00  0.00           B
ATOM   4782  B       X   1     -93.954-103.093 -28.771  0.00  0.00           B
ATOM   4783  Ne      X   1     -94.654-100.353 -25.759  0.00  0.00          NE
ATOM   4784  B       X   1     -92.374-105.196 -28.547  0.00  0.00           B
ATOM   4785  B       X   1     -94.049-100.687 -29.560  0.00  0.00           B
ATOM   4786  B       X   1     -93.183-100.375 -25.209  0.00  0.00           B
ATOM   4787  B       X   1     -95.575-101.233 -24.787  0.00  0.00           B
ATOM   4788  Ne      X   1     -95.392-106.451 -30.385  0.00  0.00          NE
ATOM   4789  B       X   1     -92.505-101.301 -31.430  0.00  0.00           B
ATOM   4790  Ne      X   1     -93.108-100.095 -30.686  0.00  0.00          NE
ATOM   4791  B       X   1     -96.200-101.887 -29.317  0.00  0.00           B
ATOM   4792  B       X   1     -96.518-105.869 -24.160  0.00  0.00           B
ATOM   4793  B       X   1     -97.101-103.364 -24.290  0.00  0.00           B
ATOM   4794  Ne      X   1     -97.359-104.674 -31.926  0.00  0.00          NE
ATOM   4795  Ne      X   1     -91.966-102.793 -31.850  0.00  0.00          NE
ATOM   4796  B       X   1     -92.250-106.940 -26.752  0.00  0.00           B
ATOM   4797  Ne      X   1     -91.979-100.989 -24.382  0.00  0.00          NE
ATOM   4798  B       X   1     -94.200-107.006 -24.959  0.00  0.00           B
ATOM   4799  Ne      X   1     -97.873 -99.466 -31.723  0.00  0.00          NE
ATOM   4800  B       X   1     -98.947 -98.321 -31.615  0.00  0.00           B
ATOM   4801  B       X   1     -99.508 -99.082 -25.066  0.00  0.00           B
ATOM   4802  B       X   1    -102.819 -98.527 -28.477  0.00  0.00           B
ATOM   4803  B       X   1    -102.500 -98.057 -30.993  0.00  0.00           B
ATOM   4804  Ne      X   1    -101.823 -98.680 -29.764  0.00  0.00          NE
ATOM   4805  B       X   1    -102.312 -95.041 -25.385  0.00  0.00           B
ATOM   4806  B       X   1    -102.488 -97.478 -26.131  0.00  0.00           B
ATOM   4807  B       X   1    -100.603 -97.848 -29.232  0.00  0.00           B
ATOM   4808  B       X   1     -99.116 -97.601 -27.197  0.00  0.00           B
ATOM   4809  B       X   1     -98.980 -95.714 -28.982  0.00  0.00           B
ATOM   4810  Ne      X   1     -99.876 -96.818 -28.353  0.00  0.00          NE
ATOM   4811  Ne      X   1    -101.576 -96.273 -26.017  0.00  0.00          NE
ATOM   4812  B       X   1    -100.219 -96.654 -25.199  0.00  0.00           B
ATOM   4813  Ne      X   1     -99.007 -97.642 -25.641  0.00  0.00          NE
ATOM   4814  B       X   1    -101.014 -96.034 -27.483  0.00  0.00           B
ATOM   4815  B       X   1    -100.450 -96.292 -31.464  0.00  0.00           B
ATOM   4816  B       X   1    -101.545 -91.856 -24.671  0.00  0.00           B
ATOM   4817  B       X   1     -94.714 -97.007 -31.882  0.00  0.00           B
ATOM   4818  B       X   1     -93.896 -99.335 -31.794  0.00  0.00           B
ATOM   4819  B       X   1     -97.480 -97.396 -25.362  0.00  0.00           B
ATOM   4820  B       X   1     -96.442 -98.811 -31.502  0.00  0.00           B
ATOM   4821  B       X   1     -95.378 -96.288 -26.629  0.00  0.00           B
ATOM   4822  B       X   1     -95.330 -98.868 -25.748  0.00  0.00           B
ATOM   4823  B       X   1     -93.469 -95.162 -27.894  0.00  0.00           B
ATOM   4824  Ne      X   1     -95.877 -97.372 -25.514  0.00  0.00          NE
ATOM   4825  B       X   1     -92.067 -99.124 -29.956  0.00  0.00           B
ATOM   4826  Ne      X   1     -94.626 -95.385 -31.942  0.00  0.00          NE
ATOM   4827  Ne      X   1     -91.926 -95.479 -28.136  0.00  0.00          NE
ATOM   4828  B       X   1    -100.077-100.391 -22.807  0.00  0.00           B
ATOM   4829  Ne      X   1    -100.042-103.400 -19.971  0.00  0.00          NE
ATOM   4830  B       X   1    -100.012-101.953 -20.724  0.00  0.00           B
ATOM   4831  Ne      X   1    -100.033-100.382 -21.225  0.00  0.00          NE
ATOM   4832  B       X   1    -101.317 -99.795 -20.511  0.00  0.00           B
ATOM   4833  B       X   1     -97.728-104.735 -22.308  0.00  0.00           B
ATOM   4834  Ne      X   1     -97.639-104.739 -23.850  0.00  0.00          NE
ATOM   4835  Ne      X   1     -96.784-101.821 -24.026  0.00  0.00          NE
ATOM   4836  B       X   1     -92.041-102.253 -20.578  0.00  0.00           B
ATOM   4837  Ne      X   1     -92.120-103.023 -19.240  0.00  0.00          NE
ATOM   4838  B       X   1     -96.493-101.745 -22.443  0.00  0.00           B
ATOM   4839  B       X   1     -96.437-101.195 -19.908  0.00  0.00           B
ATOM   4840  B       X   1     -92.575-101.268 -22.924  0.00  0.00           B
ATOM   4841  Ne      X   1     -92.986-101.221 -21.413  0.00  0.00          NE
ATOM   4842  B       X   1     -92.472-104.576 -19.327  0.00  0.00           B
ATOM   4843  Ne      X   1     -93.029-105.978 -19.035  0.00  0.00          NE
ATOM   4844  B       X   1     -94.357-101.931 -21.209  0.00  0.00           B
ATOM   4845  Ne      X   1     -95.862-102.098 -21.057  0.00  0.00          NE
ATOM   4846  B       X   1     -93.898-106.298 -20.285  0.00  0.00           B
ATOM   4847  B       X   1     -96.199-103.633 -20.747  0.00  0.00           B
ATOM   4848  Ne      X   1    -103.293 -92.356 -17.332  0.00  0.00          NE
ATOM   4849  B       X   1    -103.237 -93.886 -17.117  0.00  0.00           B
ATOM   4850  Ne      X   1    -102.750 -99.384 -19.953  0.00  0.00          NE
ATOM   4851  B       X   1     -98.809 -99.347 -20.919  0.00  0.00           B
ATOM   4852  Ne      X   1    -100.094 -95.566 -20.640  0.00  0.00          NE
ATOM   4853  B       X   1     -99.260 -96.751 -21.239  0.00  0.00           B
ATOM   4854  B       X   1    -101.646 -95.827 -20.685  0.00  0.00           B
ATOM   4855  Ne      X   1    -103.019 -96.305 -20.214  0.00  0.00          NE
ATOM   4856  B       X   1     -99.746 -95.552 -19.098  0.00  0.00           B
ATOM   4857  B       X   1    -102.960 -97.847 -20.013  0.00  0.00           B
ATOM   4858  Ne      X   1     -98.169 -97.877 -21.186  0.00  0.00          NE
ATOM   4859  B       X   1    -102.520 -99.686  -5.112  0.00  0.00           B
ATOM   4860  B       X   1    -101.186 -96.745  -1.588  0.00  0.00           B
ATOM   4861  B       X   1     -99.255 -96.606  -6.614  0.00  0.00           B
ATOM   4862  B       X   1    -101.793 -94.582  -2.990  0.00  0.00           B
ATOM   4863  B       X   1    -101.497 -92.930  -5.088  0.00  0.00           B
ATOM   4864  Ne      X   1    -102.258 -93.399  -3.790  0.00  0.00          NE
ATOM   4865  B       X   1    -102.315 -97.756  -3.605  0.00  0.00           B
ATOM   4866  B       X   1     -97.934 -94.423  -3.939  0.00  0.00           B
ATOM   4867  B       X   1     -98.274 -92.799  -2.044  0.00  0.00           B
ATOM   4868  B       X   1     -98.353 -97.003  -3.161  0.00  0.00           B
ATOM   4869  Ne      X   1    -101.384 -95.219  -1.532  0.00  0.00          NE
ATOM   4870  Ne      X   1    -101.509 -98.106  -2.354  0.00  0.00          NE
ATOM   4871  Ne      X   1    -102.597 -98.154  -5.094  0.00  0.00          NE
ATOM   4872  B       X   1    -102.225 -92.047  -2.866  0.00  0.00           B
ATOM   4873  B       X   1    -101.632 -97.514  -6.206  0.00  0.00           B
ATOM   4874  B       X   1    -102.578 -94.769  -0.554  0.00  0.00           B
ATOM   4875  B       X   1     -97.820 -94.620  -7.257  0.00  0.00           B
ATOM   4876  Ne      X   1     -99.394 -89.125 -59.123  0.00  0.00          NE
ATOM   4877  B       X   1     -99.852 -90.267 -58.114  0.00  0.00           B
ATOM   4878  Ne      X   1    -100.735 -91.345 -57.385  0.00  0.00          NE
ATOM   4879  B       X   1    -102.074 -91.694 -58.184  0.00  0.00           B
ATOM   4880  Ne      X   1     -97.649 -90.088 -61.455  0.00  0.00          NE
ATOM   4881  B       X   1     -92.595 -89.881 -61.124  0.00  0.00           B
ATOM   4882  Ne      X   1     -92.939 -89.151 -57.392  0.00  0.00          NE
ATOM   4883  B       X   1     -93.457 -89.275 -58.910  0.00  0.00           B
ATOM   4884  B       X   1     -92.847 -87.573 -57.123  0.00  0.00           B
ATOM   4885  Ne      X   1     -92.391 -91.359 -61.565  0.00  0.00          NE
ATOM   4886  B       X   1     -93.860 -89.974 -56.445  0.00  0.00           B
ATOM   4887  B       X   1     -96.393 -91.118 -61.374  0.00  0.00           B
ATOM   4888  B       X   1     -91.857 -91.399 -62.978  0.00  0.00           B
ATOM   4889  B       X   1    -101.151 -90.717 -56.018  0.00  0.00           B
ATOM   4890  B       X   1    -103.009 -89.134 -55.222  0.00  0.00           B
ATOM   4891  B       X   1    -101.638 -90.430 -53.537  0.00  0.00           B
ATOM   4892  Ne      X   1    -101.495 -89.695 -54.947  0.00  0.00          NE
ATOM   4893  Ne      X   1     -98.890 -86.622 -50.362  0.00  0.00          NE
ATOM   4894  B       X   1     -99.484 -87.853 -49.549  0.00  0.00           B
ATOM   4895  Ne      X   1    -102.397 -91.533 -52.876  0.00  0.00          NE
ATOM   4896  B       X   1    -101.248 -89.270 -48.375  0.00  0.00           B
ATOM   4897  B       X   1    -103.206 -90.847 -48.196  0.00  0.00           B
ATOM   4898  Ne      X   1    -100.171 -88.068 -48.189  0.00  0.00          NE
ATOM   4899  B       X   1     -93.465 -91.653 -54.394  0.00  0.00           B
ATOM   4900  Ne      X   1     -97.193 -86.998 -52.776  0.00  0.00          NE
ATOM   4901  B       X   1     -93.749 -90.860 -49.582  0.00  0.00           B
ATOM   4902  B       X   1     -95.710 -87.708 -52.822  0.00  0.00           B
ATOM   4903  Ne      X   1     -94.347 -90.427 -55.049  0.00  0.00          NE
ATOM   4904  B       X   1     -94.161 -89.201 -54.187  0.00  0.00           B
ATOM   4905  B       X   1     -94.096 -89.340 -51.669  0.00  0.00           B
ATOM   4906  Ne      X   1     -93.266 -89.516 -50.332  0.00  0.00          NE
ATOM   4907  B       X   1     -95.847 -91.028 -54.938  0.00  0.00           B
ATOM   4908  Ne      X   1     -97.113 -91.782 -48.519  0.00  0.00          NE
ATOM   4909  B       X   1    -102.633 -89.202 -46.314  0.00  0.00           B
ATOM   4910  Ne      X   1    -102.470 -89.197 -44.724  0.00  0.00          NE
ATOM   4911  B       X   1    -101.356 -90.198 -44.325  0.00  0.00           B
ATOM   4912  Ne      X   1     -98.360 -89.791 -46.715  0.00  0.00          NE
ATOM   4913  B       X   1     -99.344 -90.740 -45.789  0.00  0.00           B
ATOM   4914  Ne      X   1    -102.748 -89.382 -47.870  0.00  0.00          NE
ATOM   4915  B       X   1     -98.024 -90.630 -48.011  0.00  0.00           B
ATOM   4916  Ne      X   1    -102.440 -85.884 -26.706  0.00  0.00          NE
ATOM   4917  B       X   1    -101.218 -86.396 -25.843  0.00  0.00           B
ATOM   4918  B       X   1     -99.061 -85.523 -24.796  0.00  0.00           B
ATOM   4919  Ne      X   1    -103.065 -91.467 -24.773  0.00  0.00          NE
ATOM   4920  B       X   1    -102.210 -84.331 -26.754  0.00  0.00           B
ATOM   4921  B       X   1    -100.530 -83.526 -24.963  0.00  0.00           B
ATOM   4922  Ne      X   1    -102.711 -79.086 -29.715  0.00  0.00          NE
ATOM   4923  B       X   1    -101.919 -77.795 -29.377  0.00  0.00           B
ATOM   4924  Ne      X   1    -101.233 -83.131 -26.348  0.00  0.00          NE
ATOM   4925  B       X   1    -100.296 -82.964 -27.583  0.00  0.00           B
ATOM   4926  B       X   1    -100.002 -82.199 -30.083  0.00  0.00           B
ATOM   4927  Ne      X   1     -99.456 -83.047 -28.949  0.00  0.00          NE
ATOM   4928  B       X   1    -101.712 -80.234 -30.143  0.00  0.00           B
ATOM   4929  B       X   1    -101.966 -81.792 -26.025  0.00  0.00           B
ATOM   4930  B       X   1     -97.966 -82.828 -28.572  0.00  0.00           B
ATOM   4931  Ne      X   1     -98.254 -79.537 -25.696  0.00  0.00          NE
ATOM   4932  B       X   1     -98.735 -79.728 -27.119  0.00  0.00           B
ATOM   4933  B       X   1     -97.789 -80.707 -24.864  0.00  0.00           B
ATOM   4934  B       X   1     -97.836 -78.142 -25.149  0.00  0.00           B
ATOM   4935  Ne      X   1     -96.674 -82.767 -27.734  0.00  0.00          NE
ATOM   4936  B       X   1     -96.825 -82.621 -26.126  0.00  0.00           B
ATOM   4937  B       X   1    -103.232 -90.169 -23.901  0.00  0.00           B
ATOM   4938  B       X   1    -102.254 -91.689 -18.368  0.00  0.00           B
ATOM   4939  Ne      X   1    -102.964 -88.771 -23.233  0.00  0.00          NE
ATOM   4940  Ne      X   1     -99.858 -88.735 -23.650  0.00  0.00          NE
ATOM   4941  B       X   1    -101.397 -88.451 -23.349  0.00  0.00           B
ATOM   4942  B       X   1    -102.718 -86.884 -20.160  0.00  0.00           B
ATOM   4943  B       X   1    -102.671 -89.323 -19.438  0.00  0.00           B
ATOM   4944  Ne      X   1    -101.641 -87.987 -16.941  0.00  0.00          NE
ATOM   4945  B       X   1    -102.419 -84.738 -18.655  0.00  0.00           B
ATOM   4946  Ne      X   1    -101.755 -86.031 -19.251  0.00  0.00          NE
ATOM   4947  B       X   1     -98.774 -88.279 -22.618  0.00  0.00           B
ATOM   4948  B       X   1    -101.269 -87.025 -18.135  0.00  0.00           B
ATOM   4949  Ne      X   1    -101.628 -90.307 -18.716  0.00  0.00          NE
ATOM   4950  Ne      X   1     -97.985 -87.975 -21.332  0.00  0.00          NE
ATOM   4951  B       X   1    -101.309 -89.509 -17.406  0.00  0.00           B
ATOM   4952  B       X   1     -98.402 -86.467 -20.963  0.00  0.00           B
ATOM   4953  B       X   1     -99.744 -84.681 -22.561  0.00  0.00           B
ATOM   4954  B       X   1    -103.187 -87.903 -16.623  0.00  0.00           B
ATOM   4955  Ne      X   1     -99.393 -84.160 -24.021  0.00  0.00          NE
ATOM   4956  B       X   1    -103.164 -80.885 -21.337  0.00  0.00           B
ATOM   4957  B       X   1    -100.654 -80.253 -21.327  0.00  0.00           B
ATOM   4958  Ne      X   1    -102.125 -79.709 -21.537  0.00  0.00          NE
ATOM   4959  B       X   1    -102.228 -78.403 -20.545  0.00  0.00           B
ATOM   4960  Ne      X   1    -103.005 -77.593 -19.492  0.00  0.00          NE
ATOM   4961  Ne      X   1    -102.802 -83.209 -18.457  0.00  0.00          NE
ATOM   4962  B       X   1     -99.782 -80.492 -18.986  0.00  0.00           B
ATOM   4963  B       X   1     -98.261 -83.082 -24.006  0.00  0.00           B
ATOM   4964  B       X   1    -101.382 -82.427 -18.301  0.00  0.00           B
ATOM   4965  B       X   1     -98.268 -81.457 -20.873  0.00  0.00           B
ATOM   4966  Ne      X   1     -99.344 -80.311 -20.513  0.00  0.00          NE
ATOM   4967  B       X   1    -102.421 -79.064 -22.921  0.00  0.00           B
ATOM   4968  B       X   1     -98.613 -78.903 -20.850  0.00  0.00           B
ATOM   4969  B       X   1    -102.203 -77.319 -18.191  0.00  0.00           B
ATOM   4970  Ne      X   1    -101.329 -76.757 -16.993  0.00  0.00          NE
ATOM   4971  B       X   1    -100.797 -87.567 -15.657  0.00  0.00           B
ATOM   4972  B       X   1    -100.775 -91.349 -14.191  0.00  0.00           B
ATOM   4973  Ne      X   1    -102.435 -91.061 -14.529  0.00  0.00          NE
ATOM   4974  Ne      X   1    -102.807 -84.878 -11.066  0.00  0.00          NE
ATOM   4975  B       X   1    -101.267 -85.379 -11.166  0.00  0.00           B
ATOM   4976  B       X   1    -101.746 -85.899 -14.117  0.00  0.00           B
ATOM   4977  B       X   1    -102.931 -89.494 -14.604  0.00  0.00           B
ATOM   4978  B       X   1    -102.979 -91.617 -15.996  0.00  0.00           B
ATOM   4979  B       X   1    -103.320 -91.821 -13.521  0.00  0.00           B
ATOM   4980  Ne      X   1    -103.286 -85.747 -13.886  0.00  0.00          NE
ATOM   4981  B       X   1    -102.912 -81.437  -9.528  0.00  0.00           B
ATOM   4982  Ne      X   1    -103.086 -81.805 -11.047  0.00  0.00          NE
ATOM   4983  B       X   1    -101.825 -77.366 -15.624  0.00  0.00           B
ATOM   4984  B       X   1    -102.934 -83.344 -11.059  0.00  0.00           B
ATOM   4985  B       X   1    -102.290 -82.380 -14.893  0.00  0.00           B
ATOM   4986  B       X   1    -101.399 -77.566 -10.583  0.00  0.00           B
ATOM   4987  B       X   1    -101.548 -78.019 -13.134  0.00  0.00           B
ATOM   4988  Ne      X   1    -102.373 -78.270 -14.518  0.00  0.00          NE
ATOM   4989  B       X   1    -102.112 -79.784 -14.813  0.00  0.00           B
ATOM   4990  B       X   1    -101.693 -81.182 -11.746  0.00  0.00           B
ATOM   4991  Ne      X   1    -101.290 -81.085 -15.055  0.00  0.00          NE
ATOM   4992  Ne      X   1    -102.232 -76.661  -9.477  0.00  0.00          NE
ATOM   4993  B       X   1    -102.514 -91.676  -6.917  0.00  0.00           B
ATOM   4994  B       X   1    -100.015 -85.311  -0.003  0.00  0.00           B
ATOM   4995  Ne      X   1    -101.409 -91.456  -5.827  0.00  0.00          NE
ATOM   4996  B       X   1    -102.799 -85.843  -4.342  0.00  0.00           B
ATOM   4997  B       X   1    -101.775 -90.449  -4.714  0.00  0.00           B
ATOM   4998  Ne      X   1     -98.038 -87.974  -2.465  0.00  0.00          NE
ATOM   4999  Ne      X   1    -102.565 -85.183  -2.884  0.00  0.00          NE
ATOM   5000  Ne      X   1    -102.381 -90.485  -3.186  0.00  0.00          NE
ATOM   5001  Ne      X   1    -100.354 -89.265  -1.266  0.00  0.00          NE
ATOM   5002  B       X   1    -101.519 -89.635  -2.212  0.00  0.00           B
ATOM   5003  B       X   1     -98.806 -86.640  -2.008  0.00  0.00           B
ATOM   5004  B       X   1    -101.400 -85.882  -2.101  0.00  0.00           B
ATOM   5005  B       X   1     -98.998 -89.154  -2.084  0.00  0.00           B
ATOM   5006  Ne      X   1    -100.226 -86.389  -1.163  0.00  0.00          NE
ATOM   5007  B       X   1    -100.617 -87.802  -0.705  0.00  0.00           B
ATOM   5008  B       X   1    -100.285 -90.254  -0.039  0.00  0.00           B
ATOM   5009  B       X   1     -95.873 -85.787  -1.185  0.00  0.00           B
ATOM   5010  Ne      X   1    -102.634 -81.219  -7.928  0.00  0.00          NE
ATOM   5011  Ne      X   1    -100.276 -76.774  -7.159  0.00  0.00          NE
ATOM   5012  Ne      X   1     -98.041 -78.932  -7.936  0.00  0.00          NE
ATOM   5013  B       X   1    -101.138 -81.367  -7.708  0.00  0.00           B
ATOM   5014  B       X   1     -99.504 -82.275  -5.981  0.00  0.00           B
ATOM   5015  B       X   1     -99.234 -77.844  -7.817  0.00  0.00           B
ATOM   5016  Ne      X   1    -101.027 -79.783  -2.179  0.00  0.00          NE
ATOM   5017  B       X   1    -102.184 -78.853  -2.439  0.00  0.00           B
ATOM   5018  B       X   1     -99.798 -82.813  -3.565  0.00  0.00           B
ATOM   5019  B       X   1     -98.266 -80.881  -4.390  0.00  0.00           B
ATOM   5020  Ne      X   1    -102.715 -76.894  -5.503  0.00  0.00          NE
ATOM   5021  Ne      X   1     -98.772 -82.419  -4.617  0.00  0.00          NE
ATOM   5022  B       X   1    -101.266 -77.353  -6.054  0.00  0.00           B
ATOM   5023  Ne      X   1     -98.272 -79.505  -3.526  0.00  0.00          NE
ATOM   5024  B       X   1    -102.080 -83.725  -2.924  0.00  0.00           B
ATOM   5025  B       X   1     -99.776 -79.435  -3.031  0.00  0.00           B
ATOM   5026  Ne      X   1    -100.946 -82.714  -2.514  0.00  0.00          NE
ATOM   5027  B       X   1    -100.334 -83.083  -1.056  0.00  0.00           B
ATOM   5028  B       X   1    -101.437 -81.273  -2.489  0.00  0.00           B
ATOM   5029  B       X   1    -100.600 -79.651  -0.588  0.00  0.00           B
ATOM   5030  B       X   1    -102.897 -76.967  -3.948  0.00  0.00           B
ATOM   5031  B       X   1     -97.802 -78.255  -4.373  0.00  0.00           B
ATOM   5032  B       X   1    -103.168 -79.806  -7.684  0.00  0.00           B
ATOM   5033  Ne      X   1    -103.158 -77.572  -2.511  0.00  0.00          NE
ATOM   5034  B       X   1     -95.011 -81.032  -2.974  0.00  0.00           B
ATOM   5035  B       X   1     -97.182 -79.771  -2.366  0.00  0.00           B
ATOM   5036  B       X   1     -95.653 -80.928  -0.545  0.00  0.00           B
ATOM   5037  Ne      X   1     -95.729 -80.099  -1.910  0.00  0.00          NE
ATOM   5038  B       X   1     -94.987 -78.808  -1.616  0.00  0.00           B
ATOM   5039  Ne      X   1     -95.202 -77.821  -0.334  0.00  0.00          NE
ATOM   5040  B       X   1     -95.231 -83.331  -0.799  0.00  0.00           B
ATOM   5041  Ne      X   1    -103.131 -75.879 -24.947  0.00  0.00          NE
ATOM   5042  B       X   1    -101.544 -75.731 -24.819  0.00  0.00           B
ATOM   5043  Ne      X   1    -100.129 -74.957 -24.601  0.00  0.00          NE
ATOM   5044  B       X   1     -98.901 -75.870 -24.516  0.00  0.00           B
ATOM   5045  Ne      X   1    -101.069 -73.778 -16.376  0.00  0.00          NE
ATOM   5046  B       X   1     -97.953 -76.310 -20.581  0.00  0.00           B
ATOM   5047  B       X   1    -102.267 -74.072 -21.788  0.00  0.00           B
ATOM   5048  B       X   1     -99.795 -74.514 -20.805  0.00  0.00           B
ATOM   5049  Ne      X   1     -98.481 -74.816 -20.015  0.00  0.00          NE
ATOM   5050  B       X   1    -101.573 -72.623 -17.228  0.00  0.00           B
ATOM   5051  B       X   1    -101.331 -75.173 -16.929  0.00  0.00           B
ATOM   5052  Ne      X   1     -93.977 -61.577 -21.240  0.00  0.00          NE
ATOM   5053  Ne      X   1    -103.036 -73.466 -13.811  0.00  0.00          NE
ATOM   5054  B       X   1    -102.757 -74.349 -12.573  0.00  0.00           B
ATOM   5055  B       X   1    -102.961 -75.396 -10.198  0.00  0.00           B
ATOM   5056  B       X   1    -102.827 -71.941 -13.359  0.00  0.00           B
ATOM   5057  Ne      X   1    -102.902 -74.032 -10.925  0.00  0.00          NE
ATOM   5058  B       X   1    -101.595 -73.329 -10.456  0.00  0.00           B
ATOM   5059  B       X   1     -99.270 -73.067  -9.139  0.00  0.00           B
ATOM   5060  B       X   1    -101.987 -73.726 -14.967  0.00  0.00           B
ATOM   5061  B       X   1    -100.740 -69.646 -11.079  0.00  0.00           B
ATOM   5062  B       X   1    -103.052 -69.230  -9.972  0.00  0.00           B
[truncated: 23,870,408 more chars]
