# Supplementary material for: Insights into the 3D permeable pore structure within novel monodisperse mesoporous silica nanoparticles by cryogenic electron tomography
Source: Nanoscale Adv. 2023 Apr 18;5(11):2879–86. doi: 10.1039/d3na00145h (PMC10228490; doi:10.1039/d3na00145h)
Supplement: NA-005-D3NA00145H-s002 [file NA-005-D3NA00145H-s002.zip › Supporting_Information_B_MSN_pdb_files/MSN_003.pdb]

CRYST1    0.000    0.000    0.000  90.00  90.00  90.00 P 1           1
ATOM      1  B       X   1    -129.264-140.405 -65.137  0.00  0.00           B
ATOM      2  B       X   1    -126.433-122.995-100.345  0.00  0.00           B
ATOM      3  Ne      X   1    -126.292-124.597-100.003  0.00  0.00          NE
ATOM      4  B       X   1    -127.692-125.679 -89.554  0.00  0.00           B
ATOM      5  Ne      X   1    -126.730-126.397 -92.930  0.00  0.00          NE
ATOM      6  Ne      X   1    -129.273-125.844 -89.248  0.00  0.00          NE
ATOM      7  B       X   1    -129.694-124.407 -88.728  0.00  0.00           B
ATOM      8  B       X   1    -134.889-132.667 -82.550  0.00  0.00           B
ATOM      9  B       X   1    -132.433-132.697 -82.186  0.00  0.00           B
ATOM     10  Ne      X   1    -135.435-132.108 -81.166  0.00  0.00          NE
ATOM     11  B       X   1    -134.784-130.626 -81.074  0.00  0.00           B
ATOM     12  Ne      X   1    -130.994-132.250 -81.787  0.00  0.00          NE
ATOM     13  B       X   1    -130.970-130.957 -80.856  0.00  0.00           B
ATOM     14  B       X   1    -130.307-131.792 -83.157  0.00  0.00           B
ATOM     15  Ne      X   1    -126.992-132.423 -85.459  0.00  0.00          NE
ATOM     16  B       X   1    -128.212-131.769 -84.718  0.00  0.00           B
ATOM     17  Ne      X   1    -128.976-131.078 -83.536  0.00  0.00          NE
ATOM     18  B       X   1    -128.082-131.318 -82.226  0.00  0.00           B
ATOM     19  B       X   1    -126.805-133.551 -81.864  0.00  0.00           B
ATOM     20  Ne      X   1    -127.168-132.113 -81.244  0.00  0.00          NE
ATOM     21  B       X   1    -126.315-133.396 -84.394  0.00  0.00           B
ATOM     22  B       X   1    -135.008-128.159 -80.401  0.00  0.00           B
ATOM     23  B       X   1    -132.751-129.160 -80.592  0.00  0.00           B
ATOM     24  Ne      X   1    -135.088-124.349 -81.190  0.00  0.00          NE
ATOM     25  Ne      X   1    -134.152-129.187 -81.227  0.00  0.00          NE
ATOM     26  B       X   1    -134.385-127.646 -85.007  0.00  0.00           B
ATOM     27  B       X   1    -133.876-124.743 -82.028  0.00  0.00           B
ATOM     28  Ne      X   1    -133.567-128.700 -84.229  0.00  0.00          NE
ATOM     29  B       X   1    -132.833-124.608 -84.316  0.00  0.00           B
ATOM     30  Ne      X   1    -132.498-124.877 -82.788  0.00  0.00          NE
ATOM     31  B       X   1    -134.016-128.822 -82.758  0.00  0.00           B
ATOM     32  B       X   1    -127.832-128.831 -88.326  0.00  0.00           B
ATOM     33  B       X   1    -129.211-122.786 -81.373  0.00  0.00           B
ATOM     34  B       X   1    -132.019-128.218 -84.106  0.00  0.00           B
ATOM     35  B       X   1    -130.662-128.547 -81.820  0.00  0.00           B
ATOM     36  Ne      X   1    -129.819-123.002 -88.029  0.00  0.00          NE
ATOM     37  B       X   1    -129.415-122.825 -86.447  0.00  0.00           B
ATOM     38  B       X   1    -127.580-123.124 -84.384  0.00  0.00           B
ATOM     39  Ne      X   1    -131.201-129.408 -80.573  0.00  0.00          NE
ATOM     40  B       X   1    -129.432-127.046 -88.206  0.00  0.00           B
ATOM     41  B       X   1    -131.800-126.271 -82.523  0.00  0.00           B
ATOM     42  B       X   1    -128.955-129.548 -83.832  0.00  0.00           B
ATOM     43  Ne      X   1    -131.005-127.556 -83.084  0.00  0.00          NE
ATOM     44  B       X   1    -128.596-128.164 -85.971  0.00  0.00           B
ATOM     45  Ne      X   1    -129.067-128.354 -87.498  0.00  0.00          NE
ATOM     46  B       X   1    -129.691-127.224 -83.853  0.00  0.00           B
ATOM     47  Ne      X   1    -128.574-128.171 -84.423  0.00  0.00          NE
ATOM     48  B       X   1    -127.074-127.883 -83.831  0.00  0.00           B
ATOM     49  Ne      X   1    -132.855-133.009 -76.558  0.00  0.00          NE
ATOM     50  B       X   1    -132.183-134.377 -76.236  0.00  0.00           B
ATOM     51  B       X   1    -131.796-131.898 -76.802  0.00  0.00           B
ATOM     52  Ne      X   1    -131.713-135.386 -75.096  0.00  0.00          NE
ATOM     53  B       X   1    -131.388-135.496 -79.522  0.00  0.00           B
ATOM     54  Ne      X   1    -130.667-130.843 -76.598  0.00  0.00          NE
ATOM     55  B       X   1    -130.284-134.910 -74.697  0.00  0.00           B
ATOM     56  B       X   1    -129.634-133.593 -78.650  0.00  0.00           B
ATOM     57  B       X   1    -127.695-132.777 -77.267  0.00  0.00           B
ATOM     58  B       X   1    -127.834-134.280 -75.129  0.00  0.00           B
ATOM     59  Ne      X   1    -128.703-132.366 -78.420  0.00  0.00          NE
ATOM     60  Ne      X   1    -126.878-133.358 -76.059  0.00  0.00          NE
ATOM     61  Ne      X   1    -128.773-135.167 -74.173  0.00  0.00          NE
ATOM     62  B       X   1    -129.547-131.212 -77.690  0.00  0.00           B
ATOM     63  B       X   1    -129.835-130.795 -75.138  0.00  0.00           B
ATOM     64  B       X   1    -127.855-132.168 -79.813  0.00  0.00           B
ATOM     65  Ne      X   1    -130.070-134.562 -79.874  0.00  0.00          NE
ATOM     66  B       X   1    -128.775-134.759 -72.592  0.00  0.00           B
ATOM     67  B       X   1    -129.195-130.571 -72.508  0.00  0.00           B
ATOM     68  B       X   1    -127.414-130.237 -74.314  0.00  0.00           B
ATOM     69  B       X   1    -128.767-135.449 -80.059  0.00  0.00           B
ATOM     70  Ne      X   1    -128.990-130.141 -74.036  0.00  0.00          NE
ATOM     71  B       X   1    -132.256-128.203 -73.855  0.00  0.00           B
ATOM     72  B       X   1    -132.175-127.307 -77.882  0.00  0.00           B
ATOM     73  B       X   1    -131.113-129.388 -76.866  0.00  0.00           B
ATOM     74  Ne      X   1    -130.849-128.077 -77.879  0.00  0.00          NE
ATOM     75  B       X   1    -130.603-128.794 -79.334  0.00  0.00           B
ATOM     76  B       X   1    -127.782-123.995 -79.489  0.00  0.00           B
ATOM     77  B       X   1    -129.166-128.546 -74.070  0.00  0.00           B
ATOM     78  B       X   1    -129.437-126.165 -73.957  0.00  0.00           B
ATOM     79  Ne      X   1    -128.301-127.298 -74.176  0.00  0.00          NE
ATOM     80  B       X   1    -127.721-125.457 -77.492  0.00  0.00           B
ATOM     81  B       X   1    -129.537-127.369 -77.473  0.00  0.00           B
ATOM     82  B       X   1    -127.136-127.839 -78.209  0.00  0.00           B
ATOM     83  Ne      X   1    -128.006-127.022 -77.189  0.00  0.00          NE
ATOM     84  B       X   1    -127.720-127.189 -75.653  0.00  0.00           B
ATOM     85  Ne      X   1    -126.922-124.371 -78.251  0.00  0.00          NE
ATOM     86  B       X   1    -127.335-127.126 -72.893  0.00  0.00           B
ATOM     87  B       X   1    -126.750-123.061 -77.342  0.00  0.00           B
ATOM     88  Ne      X   1    -128.446-122.665 -79.995  0.00  0.00          NE
ATOM     89  Ne      X   1    -131.936-128.011 -72.342  0.00  0.00          NE
ATOM     90  B       X   1    -131.503-130.558 -66.834  0.00  0.00           B
ATOM     91  B       X   1    -130.715-132.458 -68.335  0.00  0.00           B
ATOM     92  Ne      X   1    -130.302-131.595 -67.124  0.00  0.00          NE
ATOM     93  B       X   1    -129.824-135.887 -66.262  0.00  0.00           B
ATOM     94  B       X   1    -127.217-136.160 -66.150  0.00  0.00           B
ATOM     95  Ne      X   1    -128.575-135.638 -65.415  0.00  0.00          NE
ATOM     96  B       X   1    -129.857-132.228 -65.737  0.00  0.00           B
ATOM     97  B       X   1    -128.964-130.725 -67.569  0.00  0.00           B
ATOM     98  B       X   1    -128.319-134.077 -65.263  0.00  0.00           B
ATOM     99  Ne      X   1    -128.771-132.696 -64.667  0.00  0.00          NE
ATOM    100  B       X   1    -126.379-130.714 -67.911  0.00  0.00           B
ATOM    101  B       X   1    -127.531-131.561 -64.329  0.00  0.00           B
ATOM    102  Ne      X   1    -132.231-129.315 -66.297  0.00  0.00          NE
ATOM    103  B       X   1    -132.317-129.436 -64.770  0.00  0.00           B
ATOM    104  B       X   1    -128.362-122.547 -67.930  0.00  0.00           B
ATOM    105  Ne      X   1    -127.861-122.949 -66.518  0.00  0.00          NE
ATOM    106  B       X   1    -129.062-123.673 -65.716  0.00  0.00           B
ATOM    107  Ne      X   1    -127.057-130.010 -64.335  0.00  0.00          NE
ATOM    108  B       X   1    -127.689-128.516 -68.155  0.00  0.00           B
ATOM    109  B       X   1    -127.398-129.647 -65.815  0.00  0.00           B
ATOM    110  B       X   1    -129.639-124.528 -72.137  0.00  0.00           B
ATOM    111  Ne      X   1    -126.826-126.339 -71.590  0.00  0.00          NE
ATOM    112  B       X   1    -131.045-129.109 -71.783  0.00  0.00           B
ATOM    113  B       X   1    -127.567-126.910 -70.305  0.00  0.00           B
ATOM    114  Ne      X   1    -127.569-129.868 -67.381  0.00  0.00          NE
ATOM    115  Ne      X   1    -129.679-124.971 -65.193  0.00  0.00          NE
ATOM    116  B       X   1    -129.720-127.166 -68.704  0.00  0.00           B
ATOM    117  Ne      X   1    -128.441-127.791 -69.382  0.00  0.00          NE
ATOM    118  B       X   1    -131.472-127.934 -66.775  0.00  0.00           B
ATOM    119  Ne      X   1    -129.793-129.983 -71.197  0.00  0.00          NE
ATOM    120  B       X   1    -127.161-124.844 -71.875  0.00  0.00           B
ATOM    121  B       X   1    -128.930-129.008 -70.335  0.00  0.00           B
ATOM    122  B       X   1    -126.571-123.837 -66.653  0.00  0.00           B
ATOM    123  Ne      X   1    -120.848-138.292 -89.729  0.00  0.00          NE
ATOM    124  B       X   1    -122.182-137.972 -86.040  0.00  0.00           B
ATOM    125  B       X   1    -116.610-137.825 -86.606  0.00  0.00           B
ATOM    126  Ne      X   1    -115.394-138.188 -87.537  0.00  0.00          NE
ATOM    127  Ne      X   1    -117.499-137.998 -85.375  0.00  0.00          NE
ATOM    128  Ne      X   1    -123.588-148.802 -64.323  0.00  0.00          NE
ATOM    129  Ne      X   1    -124.196-151.692 -64.997  0.00  0.00          NE
ATOM    130  B       X   1    -122.843-152.081 -65.606  0.00  0.00           B
ATOM    131  B       X   1    -125.886-137.943 -67.350  0.00  0.00           B
ATOM    132  B       X   1    -121.854-140.656 -64.888  0.00  0.00           B
ATOM    133  B       X   1    -124.711-125.960 -96.464  0.00  0.00           B
ATOM    134  Ne      X   1    -124.259-125.703 -97.992  0.00  0.00          NE
ATOM    135  B       X   1    -125.335-124.985 -98.847  0.00  0.00           B
ATOM    136  B       X   1    -122.755-123.045 -99.723  0.00  0.00           B
ATOM    137  Ne      X   1    -122.505-123.204 -98.222  0.00  0.00          NE
ATOM    138  B       X   1    -123.028-124.649 -97.893  0.00  0.00           B
ATOM    139  Ne      X   1    -125.820-130.838 -90.783  0.00  0.00          NE
ATOM    140  B       X   1    -124.659-131.856 -90.628  0.00  0.00           B
ATOM    141  B       X   1    -123.860-133.922 -88.979  0.00  0.00           B
ATOM    142  B       X   1    -122.204-132.614 -90.655  0.00  0.00           B
ATOM    143  B       X   1    -121.323-134.637 -91.856  0.00  0.00           B
ATOM    144  Ne      X   1    -120.868-133.181 -91.331  0.00  0.00          NE
ATOM    145  Ne      X   1    -123.476-132.509 -89.696  0.00  0.00          NE
ATOM    146  Ne      X   1    -124.056-135.411 -88.535  0.00  0.00          NE
ATOM    147  B       X   1    -123.074-131.548 -88.601  0.00  0.00           B
ATOM    148  B       X   1    -119.690-133.325 -90.323  0.00  0.00           B
ATOM    149  Ne      X   1    -118.254-132.907 -90.128  0.00  0.00          NE
ATOM    150  B       X   1    -117.639-133.410 -88.731  0.00  0.00           B
ATOM    151  B       X   1    -117.310-133.578 -91.266  0.00  0.00           B
ATOM    152  Ne      X   1    -126.192-129.187 -93.321  0.00  0.00          NE
ATOM    153  B       X   1    -125.797-129.862 -91.968  0.00  0.00           B
ATOM    154  B       X   1    -125.722-129.968 -89.435  0.00  0.00           B
ATOM    155  B       X   1    -124.851-128.701 -93.956  0.00  0.00           B
ATOM    156  B       X   1    -125.072-125.044 -89.746  0.00  0.00           B
ATOM    157  B       X   1    -125.684-125.989 -94.061  0.00  0.00           B
ATOM    158  Ne      X   1    -124.393-125.677 -94.912  0.00  0.00          NE
ATOM    159  B       X   1    -124.031-124.221 -94.617  0.00  0.00           B
ATOM    160  B       X   1    -123.965-124.537 -92.113  0.00  0.00           B
ATOM    161  B       X   1    -123.343-126.652 -94.417  0.00  0.00           B
ATOM    162  B       X   1    -122.097-123.250 -93.322  0.00  0.00           B
ATOM    163  B       X   1    -123.223-126.440 -90.586  0.00  0.00           B
ATOM    164  B       X   1    -122.670-128.132 -92.389  0.00  0.00           B
ATOM    165  Ne      X   1    -122.107-127.352 -90.978  0.00  0.00          NE
ATOM    166  B       X   1    -121.700-128.302 -89.825  0.00  0.00           B
ATOM    167  B       X   1    -122.553-129.017 -94.766  0.00  0.00           B
ATOM    168  B       X   1    -122.704-124.052 -89.951  0.00  0.00           B
ATOM    169  Ne      X   1    -123.255-128.081 -93.785  0.00  0.00          NE
ATOM    170  Ne      X   1    -122.362-123.068 -88.826  0.00  0.00          NE
ATOM    171  Ne      X   1    -123.637-123.511 -93.276  0.00  0.00          NE
ATOM    172  Ne      X   1    -123.780-124.995 -90.624  0.00  0.00          NE
ATOM    173  B       X   1    -125.846-127.427 -89.094  0.00  0.00           B
ATOM    174  Ne      X   1    -120.720-128.749 -88.704  0.00  0.00          NE
ATOM    175  Ne      X   1    -126.247-128.869 -88.517  0.00  0.00          NE
ATOM    176  Ne      X   1    -126.196-126.136 -89.907  0.00  0.00          NE
ATOM    177  B       X   1    -126.187-126.397 -91.457  0.00  0.00           B
ATOM    178  B       X   1    -120.912-137.562 -88.254  0.00  0.00           B
ATOM    179  B       X   1    -125.965-131.271 -85.766  0.00  0.00           B
ATOM    180  B       X   1    -125.272-135.770 -87.609  0.00  0.00           B
ATOM    181  Ne      X   1    -125.906-134.086 -83.056  0.00  0.00          NE
ATOM    182  B       X   1    -125.778-131.291 -81.417  0.00  0.00           B
ATOM    183  B       X   1    -124.404-133.713 -82.816  0.00  0.00           B
ATOM    184  B       X   1    -122.785-135.961 -87.763  0.00  0.00           B
ATOM    185  Ne      X   1    -121.707-136.829 -87.066  0.00  0.00          NE
ATOM    186  B       X   1    -122.660-132.500 -81.252  0.00  0.00           B
ATOM    187  Ne      X   1    -122.928-133.253 -82.692  0.00  0.00          NE
ATOM    188  B       X   1    -122.031-134.576 -82.647  0.00  0.00           B
ATOM    189  Ne      X   1    -121.301-131.864 -84.928  0.00  0.00          NE
ATOM    190  B       X   1    -122.355-132.373 -83.865  0.00  0.00           B
ATOM    191  B       X   1    -121.746-132.002 -86.417  0.00  0.00           B
ATOM    192  Ne      X   1    -122.423-130.925 -87.332  0.00  0.00          NE
ATOM    193  B       X   1    -123.636-130.390 -86.459  0.00  0.00           B
ATOM    194  B       X   1    -120.822-135.907 -86.181  0.00  0.00           B
ATOM    195  B       X   1    -121.127-130.464 -81.359  0.00  0.00           B
ATOM    196  B       X   1    -126.084-135.670 -83.166  0.00  0.00           B
ATOM    197  B       X   1    -121.110-130.224 -84.822  0.00  0.00           B
ATOM    198  B       X   1    -120.631-136.470 -83.671  0.00  0.00           B
ATOM    199  Ne      X   1    -122.371-131.072 -80.488  0.00  0.00          NE
ATOM    200  B       X   1    -123.596-130.171 -80.714  0.00  0.00           B
ATOM    201  B       X   1    -114.913-132.998 -83.491  0.00  0.00           B
ATOM    202  Ne      X   1    -118.416-135.347 -80.952  0.00  0.00          NE
ATOM    203  B       X   1    -119.902-135.465 -81.477  0.00  0.00           B
ATOM    204  B       X   1    -119.005-134.791 -84.606  0.00  0.00           B
ATOM    205  Ne      X   1    -119.834-136.078 -84.908  0.00  0.00          NE
ATOM    206  B       X   1    -119.877-132.481 -84.536  0.00  0.00           B
ATOM    207  Ne      X   1    -118.528-133.300 -84.747  0.00  0.00          NE
ATOM    208  B       X   1    -117.945-133.151 -86.157  0.00  0.00           B
ATOM    209  B       X   1    -117.385-132.578 -83.799  0.00  0.00           B
ATOM    210  B       X   1    -118.743-131.445 -81.182  0.00  0.00           B
ATOM    211  B       X   1    -118.797-137.218 -85.427  0.00  0.00           B
ATOM    212  B       X   1    -116.727-137.363 -84.148  0.00  0.00           B
ATOM    213  Ne      X   1    -116.990-132.947 -87.411  0.00  0.00          NE
ATOM    214  B       X   1    -116.734-131.306 -87.413  0.00  0.00           B
ATOM    215  B       X   1    -116.328-132.142 -81.457  0.00  0.00           B
ATOM    216  Ne      X   1    -116.045-132.043 -83.072  0.00  0.00          NE
ATOM    217  B       X   1    -115.606-133.576 -87.109  0.00  0.00           B
ATOM    218  B       X   1    -115.194-135.537 -83.433  0.00  0.00           B
ATOM    219  B       X   1    -115.605-130.601 -83.386  0.00  0.00           B
ATOM    220  Ne      X   1    -119.608-130.162 -81.574  0.00  0.00          NE
ATOM    221  B       X   1    -118.047-133.866 -80.584  0.00  0.00           B
ATOM    222  Ne      X   1    -117.587-132.350 -80.539  0.00  0.00          NE
ATOM    223  Ne      X   1    -125.037-129.957 -85.920  0.00  0.00          NE
ATOM    224  Ne      X   1    -125.143-129.932 -81.051  0.00  0.00          NE
ATOM    225  B       X   1    -125.286-124.224 -83.786  0.00  0.00           B
ATOM    226  B       X   1    -124.710-126.774 -83.619  0.00  0.00           B
ATOM    227  B       X   1    -125.685-129.109 -87.023  0.00  0.00           B
ATOM    228  B       X   1    -125.322-128.803 -82.086  0.00  0.00           B
ATOM    229  B       X   1    -125.006-129.113 -84.615  0.00  0.00           B
ATOM    230  Ne      X   1    -125.531-128.098 -83.458  0.00  0.00          NE
ATOM    231  B       X   1    -121.389-129.834 -87.805  0.00  0.00           B
ATOM    232  B       X   1    -120.866-124.913 -80.897  0.00  0.00           B
ATOM    233  B       X   1    -121.479-123.104 -85.450  0.00  0.00           B
ATOM    234  Ne      X   1    -122.406-124.689 -81.170  0.00  0.00          NE
ATOM    235  B       X   1    -122.405-124.021 -87.550  0.00  0.00           B
ATOM    236  B       X   1    -123.222-125.085 -85.165  0.00  0.00           B
ATOM    237  B       X   1    -123.092-125.069 -82.585  0.00  0.00           B
ATOM    238  Ne      X   1    -122.058-124.462 -86.088  0.00  0.00          NE
ATOM    239  B       X   1    -120.987-125.618 -86.140  0.00  0.00           B
ATOM    240  B       X   1    -122.706-123.219 -80.877  0.00  0.00           B
ATOM    241  Ne      X   1    -124.065-125.306 -83.818  0.00  0.00          NE
ATOM    242  Ne      X   1    -126.153-122.913 -83.817  0.00  0.00          NE
ATOM    243  B       X   1    -119.116-129.004 -80.716  0.00  0.00           B
ATOM    244  Ne      X   1    -119.973-126.823 -86.395  0.00  0.00          NE
ATOM    245  B       X   1    -118.517-126.167 -86.286  0.00  0.00           B
ATOM    246  B       X   1    -118.452-125.069 -81.780  0.00  0.00           B
ATOM    247  B       X   1    -116.711-123.400 -82.556  0.00  0.00           B
ATOM    248  Ne      X   1    -117.229-124.866 -82.772  0.00  0.00          NE
ATOM    249  B       X   1    -116.056-125.928 -82.239  0.00  0.00           B
ATOM    250  B       X   1    -119.445-129.633 -83.135  0.00  0.00           B
ATOM    251  B       X   1    -119.973-127.913 -85.174  0.00  0.00           B
ATOM    252  B       X   1    -120.320-127.591 -87.768  0.00  0.00           B
ATOM    253  B       X   1    -115.266-128.310 -82.093  0.00  0.00           B
ATOM    254  Ne      X   1    -115.981-130.034 -87.943  0.00  0.00          NE
ATOM    255  Ne      X   1    -120.095-129.163 -84.366  0.00  0.00          NE
ATOM    256  Ne      X   1    -119.251-125.149 -80.448  0.00  0.00          NE
ATOM    257  Ne      X   1    -125.977-130.957 -74.225  0.00  0.00          NE
ATOM    258  B       X   1    -125.656-134.176 -76.748  0.00  0.00           B
ATOM    259  B       X   1    -125.748-131.213 -72.717  0.00  0.00           B
ATOM    260  Ne      X   1    -124.562-135.164 -76.312  0.00  0.00          NE
ATOM    261  B       X   1    -121.668-132.649 -76.734  0.00  0.00           B
ATOM    262  Ne      X   1    -121.971-131.287 -77.397  0.00  0.00          NE
ATOM    263  B       X   1    -122.132-131.334 -78.956  0.00  0.00           B
ATOM    264  B       X   1    -123.274-130.586 -76.839  0.00  0.00           B
ATOM    265  B       X   1    -126.194-132.270 -75.106  0.00  0.00           B
ATOM    266  B       X   1    -120.785-130.205 -77.032  0.00  0.00           B
ATOM    267  B       X   1    -117.508-131.921 -79.016  0.00  0.00           B
ATOM    268  B       X   1    -118.335-130.543 -76.966  0.00  0.00           B
ATOM    269  Ne      X   1    -117.180-131.513 -77.527  0.00  0.00          NE
ATOM    270  B       X   1    -116.905-132.782 -76.621  0.00  0.00           B
ATOM    271  B       X   1    -115.837-130.630 -77.575  0.00  0.00           B
ATOM    272  B       X   1    -124.879-130.096 -74.954  0.00  0.00           B
ATOM    273  Ne      X   1    -124.272-125.877 -78.959  0.00  0.00          NE
ATOM    274  B       X   1    -125.208-129.023 -77.250  0.00  0.00           B
ATOM    275  B       X   1    -125.435-124.855 -78.663  0.00  0.00           B
ATOM    276  Ne      X   1    -125.822-128.475 -78.549  0.00  0.00          NE
ATOM    277  B       X   1    -124.915-127.255 -79.070  0.00  0.00           B
ATOM    278  B       X   1    -124.738-123.469 -76.016  0.00  0.00           B
ATOM    279  Ne      X   1    -124.154-129.424 -76.135  0.00  0.00          NE
ATOM    280  B       X   1    -124.156-123.322 -73.564  0.00  0.00           B
ATOM    281  Ne      X   1    -123.733-123.952 -74.984  0.00  0.00          NE
ATOM    282  B       X   1    -123.496-125.499 -75.166  0.00  0.00           B
ATOM    283  B       X   1    -123.343-128.042 -76.037  0.00  0.00           B
ATOM    284  B       X   1    -123.320-125.512 -80.162  0.00  0.00           B
ATOM    285  B       X   1    -121.060-127.358 -74.004  0.00  0.00           B
ATOM    286  B       X   1    -121.310-126.479 -76.270  0.00  0.00           B
ATOM    287  B       X   1    -122.316-123.385 -75.459  0.00  0.00           B
ATOM    288  Ne      X   1    -122.901-126.485 -76.246  0.00  0.00          NE
ATOM    289  B       X   1    -123.403-125.950 -77.635  0.00  0.00           B
ATOM    290  B       X   1    -125.851-129.518 -79.739  0.00  0.00           B
ATOM    291  Ne      X   1    -121.512-127.117 -72.541  0.00  0.00          NE
ATOM    292  B       X   1    -122.877-126.402 -72.392  0.00  0.00           B
ATOM    293  B       X   1    -115.065-129.346 -75.621  0.00  0.00           B
ATOM    294  B       X   1    -115.129-128.140 -77.870  0.00  0.00           B
ATOM    295  Ne      X   1    -118.645-128.069 -79.554  0.00  0.00          NE
ATOM    296  Ne      X   1    -119.407-129.443 -76.892  0.00  0.00          NE
ATOM    297  Ne      X   1    -120.142-126.979 -75.226  0.00  0.00          NE
ATOM    298  B       X   1    -119.511-128.344 -75.764  0.00  0.00           B
ATOM    299  B       X   1    -119.252-128.617 -78.201  0.00  0.00           B
ATOM    300  B       X   1    -119.105-125.781 -75.121  0.00  0.00           B
ATOM    301  Ne      X   1    -118.619-124.255 -75.339  0.00  0.00          NE
ATOM    302  B       X   1    -117.906-124.200 -76.752  0.00  0.00           B
ATOM    303  B       X   1    -118.457-124.345 -79.299  0.00  0.00           B
ATOM    304  B       X   1    -119.804-123.189 -75.282  0.00  0.00           B
ATOM    305  B       X   1    -117.539-123.937 -74.234  0.00  0.00           B
ATOM    306  Ne      X   1    -117.201-124.431 -78.139  0.00  0.00          NE
ATOM    307  B       X   1    -117.060-127.990 -79.465  0.00  0.00           B
ATOM    308  Ne      X   1    -116.910-124.329 -72.805  0.00  0.00          NE
ATOM    309  B       X   1    -116.609-125.917 -78.225  0.00  0.00           B
ATOM    310  Ne      X   1    -115.511-129.429 -74.189  0.00  0.00          NE
ATOM    311  B       X   1    -116.070-123.423 -78.338  0.00  0.00           B
ATOM    312  B       X   1    -115.720-128.047 -73.501  0.00  0.00           B
ATOM    313  Ne      X   1    -115.906-127.203 -78.846  0.00  0.00          NE
ATOM    314  B       X   1    -115.863-125.471 -73.095  0.00  0.00           B
ATOM    315  Ne      X   1    -115.274-126.839 -72.681  0.00  0.00          NE
ATOM    316  B       X   1    -119.145-126.656 -79.951  0.00  0.00           B
ATOM    317  Ne      X   1    -114.813-129.507 -77.151  0.00  0.00          NE
ATOM    318  B       X   1    -115.029-126.699 -80.050  0.00  0.00           B
ATOM    319  B       X   1    -123.543-132.241 -72.160  0.00  0.00           B
ATOM    320  B       X   1    -124.951-132.890 -68.055  0.00  0.00           B
ATOM    321  B       X   1    -125.034-135.312 -67.191  0.00  0.00           B
ATOM    322  Ne      X   1    -125.792-136.540 -66.502  0.00  0.00          NE
ATOM    323  Ne      X   1    -125.214-131.477 -68.603  0.00  0.00          NE
ATOM    324  B       X   1    -125.180-131.639 -70.174  0.00  0.00           B
ATOM    325  B       X   1    -125.083-137.003 -65.155  0.00  0.00           B
ATOM    326  Ne      X   1    -124.632-131.213 -71.630  0.00  0.00          NE
ATOM    327  Ne      X   1    -124.109-134.117 -67.649  0.00  0.00          NE
ATOM    328  B       X   1    -120.740-133.699 -65.028  0.00  0.00           B
ATOM    329  B       X   1    -122.321-131.658 -65.220  0.00  0.00           B
ATOM    330  B       X   1    -123.078-133.831 -66.454  0.00  0.00           B
ATOM    331  Ne      X   1    -122.262-133.229 -65.169  0.00  0.00          NE
ATOM    332  B       X   1    -123.920-130.600 -68.266  0.00  0.00           B
ATOM    333  Ne      X   1    -121.953-130.187 -65.309  0.00  0.00          NE
ATOM    334  B       X   1    -118.824-132.071 -64.568  0.00  0.00           B
ATOM    335  Ne      X   1    -119.204-133.602 -64.704  0.00  0.00          NE
ATOM    336  B       X   1    -123.967-129.813 -71.543  0.00  0.00           B
ATOM    337  B       X   1    -122.975-129.277 -64.426  0.00  0.00           B
ATOM    338  Ne      X   1    -124.049-122.901 -72.018  0.00  0.00          NE
ATOM    339  Ne      X   1    -125.150-124.575 -66.610  0.00  0.00          NE
ATOM    340  B       X   1    -124.105-123.429 -66.365  0.00  0.00           B
ATOM    341  B       X   1    -125.114-125.552 -65.344  0.00  0.00           B
ATOM    342  B       X   1    -124.573-125.448 -67.853  0.00  0.00           B
ATOM    343  B       X   1    -125.262-126.406 -71.467  0.00  0.00           B
ATOM    344  B       X   1    -122.076-129.586 -66.747  0.00  0.00           B
ATOM    345  Ne      X   1    -123.460-126.493 -68.331  0.00  0.00          NE
ATOM    346  B       X   1    -121.944-129.301 -69.344  0.00  0.00           B
ATOM    347  Ne      X   1    -122.873-129.440 -68.114  0.00  0.00          NE
ATOM    348  Ne      X   1    -120.785-129.142 -70.355  0.00  0.00          NE
ATOM    349  B       X   1    -121.287-128.295 -71.565  0.00  0.00           B
ATOM    350  B       X   1    -122.084-126.165 -67.539  0.00  0.00           B
ATOM    351  B       X   1    -123.250-126.290 -69.840  0.00  0.00           B
ATOM    352  B       X   1    -123.734-128.050 -67.986  0.00  0.00           B
ATOM    353  Ne      X   1    -123.857-125.891 -71.211  0.00  0.00          NE
ATOM    354  B       X   1    -123.885-124.284 -71.249  0.00  0.00           B
ATOM    355  B       X   1    -121.901-122.610 -67.334  0.00  0.00           B
ATOM    356  Ne      X   1    -119.488-125.155 -71.244  0.00  0.00          NE
ATOM    357  B       X   1    -119.313-125.814 -69.845  0.00  0.00           B
ATOM    358  B       X   1    -119.685-128.320 -69.656  0.00  0.00           B
ATOM    359  B       X   1    -120.476-125.955 -72.070  0.00  0.00           B
ATOM    360  Ne      X   1    -120.370-122.860 -67.450  0.00  0.00          NE
ATOM    361  Ne      X   1    -118.957-127.053 -68.971  0.00  0.00          NE
ATOM    362  B       X   1    -120.486-130.103 -64.681  0.00  0.00           B
ATOM    363  B       X   1    -119.881-123.646 -71.082  0.00  0.00           B
ATOM    364  B       X   1    -117.779-122.933 -70.012  0.00  0.00           B
ATOM    365  B       X   1    -118.077-125.091 -72.004  0.00  0.00           B
ATOM    366  Ne      X   1    -116.184-123.050 -70.173  0.00  0.00          NE
ATOM    367  B       X   1    -116.262-123.221 -71.865  0.00  0.00           B
ATOM    368  B       X   1    -113.912-134.293 -85.418  0.00  0.00           B
ATOM    369  B       X   1    -112.991-134.455 -83.012  0.00  0.00           B
ATOM    370  Ne      X   1    -114.272-134.392 -83.883  0.00  0.00          NE
ATOM    371  Ne      X   1    -114.580-129.360 -83.166  0.00  0.00          NE
ATOM    372  B       X   1    -113.237-129.887 -82.479  0.00  0.00           B
ATOM    373  B       X   1    -112.556-130.419 -80.015  0.00  0.00           B
ATOM    374  B       X   1    -113.413-129.964 -77.642  0.00  0.00           B
ATOM    375  B       X   1    -113.683-126.655 -72.872  0.00  0.00           B
ATOM    376  B       X   1    -113.870-123.056 -77.017  0.00  0.00           B
ATOM    377  Ne      X   1    -112.506-122.628 -76.343  0.00  0.00          NE
ATOM    378  B       X   1     -94.727-152.757 -89.331  0.00  0.00           B
ATOM    379  B       X   1     -92.475-151.311 -93.023  0.00  0.00           B
ATOM    380  B       X   1     -94.399-147.306 -92.878  0.00  0.00           B
ATOM    381  Ne      X   1     -92.757-150.636 -94.370  0.00  0.00          NE
ATOM    382  B       X   1     -93.198-149.139 -94.225  0.00  0.00           B
ATOM    383  Ne      X   1     -93.726-147.645 -94.263  0.00  0.00          NE
ATOM    384  B       X   1     -94.787-146.604 -90.375  0.00  0.00           B
ATOM    385  B       X   1     -92.795-151.936 -90.668  0.00  0.00           B
ATOM    386  Ne      X   1     -94.228-151.512 -90.078  0.00  0.00          NE
ATOM    387  B       X   1     -92.408-146.602 -94.393  0.00  0.00           B
ATOM    388  Ne      X   1     -94.733-141.681 -92.391  0.00  0.00          NE
ATOM    389  B       X   1     -93.590-142.260 -91.398  0.00  0.00           B
ATOM    390  B       X   1     -94.126-141.649 -93.795  0.00  0.00           B
ATOM    391  B       X   1     -92.370-139.211 -94.637  0.00  0.00           B
ATOM    392  Ne      X   1     -92.131-142.796 -91.279  0.00  0.00          NE
ATOM    393  Ne      X   1     -83.035-153.258 -84.669  0.00  0.00          NE
ATOM    394  B       X   1     -90.716-150.545 -91.469  0.00  0.00           B
ATOM    395  B       X   1     -90.342-146.547 -92.870  0.00  0.00           B
ATOM    396  Ne      X   1     -90.879-146.229 -94.264  0.00  0.00          NE
ATOM    397  B       X   1     -90.411-146.204 -90.355  0.00  0.00           B
ATOM    398  B       X   1     -89.687-150.060 -89.215  0.00  0.00           B
ATOM    399  Ne      X   1     -89.562-146.864 -91.533  0.00  0.00          NE
ATOM    400  Ne      X   1     -89.421-149.948 -90.823  0.00  0.00          NE
ATOM    401  B       X   1     -89.347-148.344 -91.223  0.00  0.00           B
ATOM    402  B       X   1     -88.294-150.956 -91.178  0.00  0.00           B
ATOM    403  Ne      X   1     -86.730-151.454 -91.154  0.00  0.00          NE
ATOM    404  B       X   1     -88.253-145.857 -91.659  0.00  0.00           B
ATOM    405  Ne      X   1     -91.672-151.747 -91.819  0.00  0.00          NE
ATOM    406  B       X   1     -86.153-151.111 -89.647  0.00  0.00           B
ATOM    407  B       X   1     -90.781-153.031 -92.109  0.00  0.00           B
ATOM    408  B       X   1     -83.738-150.069 -91.948  0.00  0.00           B
ATOM    409  Ne      X   1     -84.601-146.173 -88.874  0.00  0.00          NE
ATOM    410  B       X   1     -91.808-143.991 -90.348  0.00  0.00           B
ATOM    411  Ne      X   1     -91.320-145.258 -89.442  0.00  0.00          NE
ATOM    412  B       X   1     -90.587-144.780 -94.727  0.00  0.00           B
ATOM    413  B       X   1     -91.067-142.072 -91.955  0.00  0.00           B
ATOM    414  B       X   1     -89.535-140.513 -90.679  0.00  0.00           B
ATOM    415  Ne      X   1     -87.083-144.726 -92.004  0.00  0.00          NE
ATOM    416  B       X   1     -86.829-143.860 -90.713  0.00  0.00           B
ATOM    417  B       X   1     -85.172-144.690 -89.038  0.00  0.00           B
ATOM    418  Ne      X   1     -90.485-150.358 -87.892  0.00  0.00          NE
ATOM    419  B       X   1     -91.081-151.905 -87.798  0.00  0.00           B
ATOM    420  B       X   1     -89.620-150.288 -86.542  0.00  0.00           B
ATOM    421  B       X   1     -88.591-150.986 -84.227  0.00  0.00           B
ATOM    422  Ne      X   1     -88.573-146.914 -85.528  0.00  0.00          NE
ATOM    423  B       X   1     -87.783-147.640 -86.695  0.00  0.00           B
ATOM    424  Ne      X   1     -87.370-151.549 -83.509  0.00  0.00          NE
ATOM    425  B       X   1     -87.450-146.125 -84.740  0.00  0.00           B
ATOM    426  B       X   1     -86.352-151.936 -84.609  0.00  0.00           B
ATOM    427  Ne      X   1     -86.260-147.964 -86.995  0.00  0.00          NE
ATOM    428  Ne      X   1     -91.559-152.851 -86.626  0.00  0.00          NE
ATOM    429  B       X   1     -91.834-149.516 -87.890  0.00  0.00           B
ATOM    430  B       X   1     -85.986-149.340 -87.708  0.00  0.00           B
ATOM    431  B       X   1     -84.035-150.802 -88.295  0.00  0.00           B
ATOM    432  B       X   1     -86.049-151.762 -87.120  0.00  0.00           B
ATOM    433  Ne      X   1     -85.623-150.764 -88.240  0.00  0.00          NE
ATOM    434  B       X   1     -85.491-146.853 -87.798  0.00  0.00           B
ATOM    435  B       X   1     -84.526-150.110 -80.954  0.00  0.00           B
ATOM    436  Ne      X   1     -85.827-149.535 -81.674  0.00  0.00          NE
ATOM    437  B       X   1     -85.347-148.738 -82.901  0.00  0.00           B
ATOM    438  Ne      X   1     -84.773-147.892 -84.129  0.00  0.00          NE
ATOM    439  B       X   1     -85.569-148.168 -85.449  0.00  0.00           B
ATOM    440  B       X   1     -83.257-148.038 -84.303  0.00  0.00           B
ATOM    441  B       X   1     -85.189-146.357 -83.680  0.00  0.00           B
ATOM    442  Ne      X   1     -85.735-152.624 -85.889  0.00  0.00          NE
ATOM    443  B       X   1     -84.238-152.797 -85.533  0.00  0.00           B
ATOM    444  B       X   1     -82.137-152.104 -84.088  0.00  0.00           B
ATOM    445  Ne      X   1     -81.746-148.345 -83.992  0.00  0.00          NE
ATOM    446  B       X   1     -81.631-149.759 -83.350  0.00  0.00           B
ATOM    447  Ne      X   1     -81.108-151.263 -83.301  0.00  0.00          NE
ATOM    448  B       X   1     -81.027-151.811 -81.817  0.00  0.00           B
ATOM    449  B       X   1     -81.313-147.163 -83.003  0.00  0.00           B
ATOM    450  B       X   1     -81.060-148.371 -85.380  0.00  0.00           B
ATOM    451  B       X   1     -90.454-144.844 -88.256  0.00  0.00           B
ATOM    452  B       X   1     -87.289-143.170 -88.290  0.00  0.00           B
ATOM    453  Ne      X   1     -86.396-145.387 -83.732  0.00  0.00          NE
ATOM    454  Ne      X   1     -90.162-144.514 -86.790  0.00  0.00          NE
ATOM    455  B       X   1     -87.360-141.653 -86.141  0.00  0.00           B
ATOM    456  Ne      X   1     -88.192-142.220 -87.371  0.00  0.00          NE
ATOM    457  B       X   1     -89.289-143.238 -86.791  0.00  0.00           B
ATOM    458  B       X   1     -80.681-144.573 -82.372  0.00  0.00           B
ATOM    459  Ne      X   1     -83.675-147.226 -78.459  0.00  0.00          NE
ATOM    460  B       X   1     -85.273-147.373 -78.557  0.00  0.00           B
ATOM    461  B       X   1     -83.368-145.733 -78.871  0.00  0.00           B
ATOM    462  Ne      X   1     -83.516-149.993 -79.669  0.00  0.00          NE
ATOM    463  B       X   1     -83.133-148.499 -79.360  0.00  0.00           B
ATOM    464  B       X   1     -83.171-152.318 -76.717  0.00  0.00           B
ATOM    465  B       X   1     -82.928-147.502 -77.082  0.00  0.00           B
ATOM    466  B       X   1     -80.927-151.800 -75.483  0.00  0.00           B
ATOM    467  Ne      X   1     -81.854-148.180 -76.235  0.00  0.00          NE
ATOM    468  B       X   1     -82.092-149.729 -76.224  0.00  0.00           B
ATOM    469  Ne      X   1     -82.372-151.179 -75.731  0.00  0.00          NE
ATOM    470  B       X   1     -81.983-147.654 -74.730  0.00  0.00           B
ATOM    471  Ne      X   1     -82.263-147.292 -73.182  0.00  0.00          NE
ATOM    472  B       X   1     -82.264-150.953 -79.849  0.00  0.00           B
ATOM    473  B       X   1     -82.451-145.775 -72.828  0.00  0.00           B
ATOM    474  B       X   1     -81.027-147.795 -72.340  0.00  0.00           B
ATOM    475  B       X   1     -80.403-147.999 -76.842  0.00  0.00           B
ATOM    476  Ne      X   1     -81.174-151.940 -80.285  0.00  0.00          NE
ATOM    477  Ne      X   1     -89.494-138.352 -74.055  0.00  0.00          NE
ATOM    478  B       X   1     -87.548-143.997 -73.274  0.00  0.00           B
ATOM    479  B       X   1     -89.432-138.436 -72.451  0.00  0.00           B
ATOM    480  Ne      X   1     -83.041-139.509 -73.963  0.00  0.00          NE
ATOM    481  Ne      X   1     -84.693-138.456 -76.248  0.00  0.00          NE
ATOM    482  B       X   1     -84.155-142.956 -75.233  0.00  0.00           B
ATOM    483  B       X   1     -85.639-139.221 -77.299  0.00  0.00           B
ATOM    484  Ne      X   1     -85.292-143.093 -76.254  0.00  0.00          NE
ATOM    485  B       X   1     -85.718-141.690 -76.695  0.00  0.00           B
ATOM    486  B       X   1     -84.089-139.370 -75.167  0.00  0.00           B
ATOM    487  B       X   1     -83.581-138.876 -72.677  0.00  0.00           B
ATOM    488  B       X   1     -82.929-141.097 -73.884  0.00  0.00           B
ATOM    489  Ne      X   1     -82.758-142.456 -74.673  0.00  0.00          NE
ATOM    490  Ne      X   1     -81.133-142.715 -77.247  0.00  0.00          NE
ATOM    491  B       X   1     -81.680-138.906 -74.423  0.00  0.00           B
ATOM    492  B       X   1     -81.780-142.231 -75.917  0.00  0.00           B
ATOM    493  B       X   1     -82.225-143.519 -78.014  0.00  0.00           B
ATOM    494  B       X   1     -82.238-143.424 -73.555  0.00  0.00           B
ATOM    495  B       X   1     -84.963-146.746 -66.921  0.00  0.00           B
ATOM    496  Ne      X   1     -83.551-146.274 -67.640  0.00  0.00          NE
ATOM    497  B       X   1     -82.725-145.507 -66.525  0.00  0.00           B
ATOM    498  Ne      X   1     -80.511-146.688 -64.309  0.00  0.00          NE
ATOM    499  B       X   1     -90.443-138.450 -69.899  0.00  0.00           B
ATOM    500  B       X   1     -88.144-139.398 -70.543  0.00  0.00           B
ATOM    501  Ne      X   1     -86.613-139.441 -70.236  0.00  0.00          NE
ATOM    502  B       X   1     -86.452-138.892 -68.736  0.00  0.00           B
ATOM    503  Ne      X   1     -88.784-142.656 -68.067  0.00  0.00          NE
ATOM    504  B       X   1     -86.759-143.363 -70.945  0.00  0.00           B
ATOM    505  B       X   1     -88.091-139.589 -66.794  0.00  0.00           B
ATOM    506  B       X   1     -88.655-144.194 -67.604  0.00  0.00           B
ATOM    507  Ne      X   1     -86.815-138.692 -67.212  0.00  0.00          NE
ATOM    508  B       X   1     -87.269-142.398 -68.586  0.00  0.00           B
ATOM    509  Ne      X   1     -87.609-144.459 -71.827  0.00  0.00          NE
ATOM    510  Ne      X   1     -89.186-138.313 -70.898  0.00  0.00          NE
ATOM    511  Ne      X   1     -86.217-142.431 -69.730  0.00  0.00          NE
ATOM    512  B       X   1     -84.514-141.278 -64.880  0.00  0.00           B
ATOM    513  Ne      X   1     -84.546-139.701 -65.338  0.00  0.00          NE
ATOM    514  B       X   1     -81.804-141.032 -67.330  0.00  0.00           B
ATOM    515  B       X   1     -83.164-144.033 -71.086  0.00  0.00           B
ATOM    516  Ne      X   1     -82.117-144.336 -72.277  0.00  0.00          NE
ATOM    517  B       X   1     -82.323-143.166 -68.786  0.00  0.00           B
ATOM    518  B       X   1     -84.823-143.001 -69.317  0.00  0.00           B
ATOM    519  B       X   1     -86.086-140.960 -70.204  0.00  0.00           B
ATOM    520  B       X   1     -82.156-138.663 -68.409  0.00  0.00           B
ATOM    521  B       X   1     -85.643-139.308 -66.311  0.00  0.00           B
ATOM    522  Ne      X   1     -83.503-143.866 -69.599  0.00  0.00          NE
ATOM    523  B       X   1     -85.802-138.631 -71.260  0.00  0.00           B
ATOM    524  B       X   1     -80.625-138.909 -66.395  0.00  0.00           B
ATOM    525  B       X   1     -81.025-145.265 -64.532  0.00  0.00           B
ATOM    526  B       X   1     -83.032-143.512 -64.740  0.00  0.00           B
ATOM    527  Ne      X   1     -81.319-142.461 -67.804  0.00  0.00          NE
ATOM    528  Ne      X   1     -81.960-139.497 -67.062  0.00  0.00          NE
ATOM    529  B       X   1     -83.722-145.271 -68.860  0.00  0.00           B
ATOM    530  B       X   1     -80.661-144.271 -71.570  0.00  0.00           B
ATOM    531  Ne      X   1     -82.010-144.419 -65.577  0.00  0.00          NE
ATOM    532  B       X   1     -81.226-143.435 -66.559  0.00  0.00           B
ATOM    533  Ne      X   1     -84.420-138.006 -71.607  0.00  0.00          NE
ATOM    534  B       X   1     -83.182-139.303 -66.065  0.00  0.00           B
ATOM    535  B       X   1     -83.723-137.901 -70.233  0.00  0.00           B
ATOM    536  B       X   1     -91.172-135.558 -72.708  0.00  0.00           B
ATOM    537  Ne      X   1     -90.260-134.254 -72.539  0.00  0.00          NE
ATOM    538  B       X   1     -89.857-133.794 -74.088  0.00  0.00           B
ATOM    539  Ne      X   1     -86.993-136.680 -75.054  0.00  0.00          NE
ATOM    540  B       X   1     -88.458-131.729 -74.890  0.00  0.00           B
ATOM    541  Ne      X   1     -87.189-130.915 -74.310  0.00  0.00          NE
ATOM    542  B       X   1     -86.636-135.784 -73.836  0.00  0.00           B
ATOM    543  B       X   1     -87.381-135.972 -76.436  0.00  0.00           B
ATOM    544  B       X   1     -86.527-130.203 -75.487  0.00  0.00           B
ATOM    545  B       X   1     -90.752-137.494 -74.358  0.00  0.00           B
ATOM    546  B       X   1     -86.179-131.936 -73.630  0.00  0.00           B
ATOM    547  B       X   1     -88.180-137.623 -74.531  0.00  0.00           B
ATOM    548  Ne      X   1     -91.822-136.646 -73.582  0.00  0.00          NE
ATOM    549  Ne      X   1     -84.718-132.551 -73.456  0.00  0.00          NE
ATOM    550  B       X   1     -84.899-134.106 -72.960  0.00  0.00           B
ATOM    551  Ne      X   1     -85.643-135.385 -72.603  0.00  0.00          NE
ATOM    552  B       X   1     -85.663-137.457 -75.513  0.00  0.00           B
ATOM    553  B       X   1     -84.694-136.626 -72.290  0.00  0.00           B
ATOM    554  B       X   1     -84.003-131.684 -72.359  0.00  0.00           B
ATOM    555  B       X   1     -83.552-137.712 -77.010  0.00  0.00           B
ATOM    556  B       X   1     -91.112-133.094 -71.859  0.00  0.00           B
ATOM    557  B       X   1     -89.056-134.514 -71.641  0.00  0.00           B
ATOM    558  B       X   1     -87.337-137.218 -66.751  0.00  0.00           B
ATOM    559  B       X   1     -86.618-135.205 -71.330  0.00  0.00           B
ATOM    560  B       X   1     -88.555-136.900 -70.710  0.00  0.00           B
ATOM    561  B       X   1     -88.270-131.308 -68.864  0.00  0.00           B
ATOM    562  Ne      X   1     -88.202-136.062 -66.101  0.00  0.00          NE
ATOM    563  B       X   1     -87.299-134.749 -66.068  0.00  0.00           B
ATOM    564  B       X   1     -88.072-134.920 -69.194  0.00  0.00           B
ATOM    565  Ne      X   1     -88.024-135.282 -70.676  0.00  0.00          NE
ATOM    566  Ne      X   1     -86.081-133.855 -66.359  0.00  0.00          NE
ATOM    567  Ne      X   1     -82.894-137.421 -68.979  0.00  0.00          NE
ATOM    568  B       X   1     -83.600-136.799 -67.668  0.00  0.00           B
ATOM    569  B       X   1     -83.839-136.553 -65.049  0.00  0.00           B
ATOM    570  Ne      X   1     -83.634-135.765 -66.480  0.00  0.00          NE
ATOM    571  B       X   1     -84.774-134.712 -66.722  0.00  0.00           B
ATOM    572  Ne      X   1     -83.113-130.833 -71.302  0.00  0.00          NE
ATOM    573  B       X   1     -81.839-131.697 -70.826  0.00  0.00           B
ATOM    574  B       X   1     -80.923-133.806 -69.593  0.00  0.00           B
ATOM    575  Ne      X   1     -80.742-135.352 -69.848  0.00  0.00          NE
ATOM    576  Ne      X   1     -80.629-132.288 -69.896  0.00  0.00          NE
ATOM    577  B       X   1     -82.036-136.212 -69.485  0.00  0.00           B
ATOM    578  Ne      X   1     -81.646-134.081 -64.992  0.00  0.00          NE
ATOM    579  B       X   1     -82.338-134.838 -66.203  0.00  0.00           B
ATOM    580  B       X   1     -83.950-130.443 -70.022  0.00  0.00           B
ATOM    581  B       X   1     -80.447-131.239 -68.697  0.00  0.00           B
ATOM    582  B       X   1     -71.090-171.398 -70.355  0.00  0.00           B
ATOM    583  B       X   1     -77.202-156.913 -81.793  0.00  0.00           B
ATOM    584  Ne      X   1     -76.106-156.779 -80.669  0.00  0.00          NE
ATOM    585  B       X   1     -74.687-156.348 -81.225  0.00  0.00           B
ATOM    586  B       X   1     -75.426-161.316 -73.104  0.00  0.00           B
ATOM    587  B       X   1     -75.341-162.026 -75.500  0.00  0.00           B
ATOM    588  Ne      X   1     -74.386-161.944 -74.135  0.00  0.00          NE
ATOM    589  B       X   1     -70.917-161.821 -75.431  0.00  0.00           B
ATOM    590  B       X   1     -74.079-163.437 -73.716  0.00  0.00           B
ATOM    591  Ne      X   1     -69.489-162.238 -75.038  0.00  0.00          NE
ATOM    592  B       X   1     -69.602-163.273 -73.823  0.00  0.00           B
ATOM    593  B       X   1     -73.181-161.140 -74.559  0.00  0.00           B
ATOM    594  B       X   1     -72.658-160.919 -77.126  0.00  0.00           B
ATOM    595  Ne      X   1     -72.956-160.794 -78.629  0.00  0.00          NE
ATOM    596  Ne      X   1     -72.037-160.734 -75.596  0.00  0.00          NE
ATOM    597  Ne      X   1     -69.355-163.587 -72.284  0.00  0.00          NE
ATOM    598  B       X   1     -78.706-153.281 -75.320  0.00  0.00           B
ATOM    599  B       X   1     -77.348-160.565 -75.852  0.00  0.00           B
ATOM    600  B       X   1     -76.715-155.634 -79.709  0.00  0.00           B
ATOM    601  B       X   1     -78.982-154.366 -78.811  0.00  0.00           B
ATOM    602  B       X   1     -77.419-155.415 -74.755  0.00  0.00           B
ATOM    603  Ne      X   1     -76.416-156.596 -74.996  0.00  0.00          NE
ATOM    604  B       X   1     -77.138-157.819 -75.705  0.00  0.00           B
ATOM    605  Ne      X   1     -77.888-154.029 -74.173  0.00  0.00          NE
ATOM    606  B       X   1     -78.877-154.326 -72.912  0.00  0.00           B
ATOM    607  Ne      X   1     -77.453-154.441 -79.129  0.00  0.00          NE
ATOM    608  B       X   1     -75.702-158.102 -79.813  0.00  0.00           B
ATOM    609  B       X   1     -75.923-157.172 -73.543  0.00  0.00           B
ATOM    610  B       X   1     -75.245-156.099 -75.996  0.00  0.00           B
ATOM    611  Ne      X   1     -75.161-158.785 -78.523  0.00  0.00          NE
ATOM    612  B       X   1     -76.619-153.107 -79.180  0.00  0.00           B
ATOM    613  B       X   1     -76.690-153.140 -73.730  0.00  0.00           B
ATOM    614  B       X   1     -74.398-160.085 -78.755  0.00  0.00           B
ATOM    615  B       X   1     -72.006-159.776 -79.455  0.00  0.00           B
ATOM    616  Ne      X   1     -72.837-154.225 -78.965  0.00  0.00          NE
ATOM    617  B       X   1     -70.174-156.284 -74.997  0.00  0.00           B
ATOM    618  B       X   1     -71.514-159.325 -75.306  0.00  0.00           B
ATOM    619  B       X   1     -74.274-157.700 -77.730  0.00  0.00           B
ATOM    620  Ne      X   1     -71.706-156.062 -74.683  0.00  0.00          NE
ATOM    621  B       X   1     -72.704-156.522 -75.794  0.00  0.00           B
ATOM    622  B       X   1     -72.019-156.726 -73.247  0.00  0.00           B
ATOM    623  Ne      X   1     -73.887-156.457 -76.772  0.00  0.00          NE
ATOM    624  B       X   1     -73.401-155.180 -77.843  0.00  0.00           B
ATOM    625  B       X   1     -72.066-154.516 -74.405  0.00  0.00           B
ATOM    626  B       X   1     -74.243-153.503 -73.192  0.00  0.00           B
ATOM    627  B       X   1     -74.015-153.198 -79.360  0.00  0.00           B
ATOM    628  B       X   1     -70.030-159.741 -72.536  0.00  0.00           B
ATOM    629  Ne      X   1     -72.864-153.252 -73.835  0.00  0.00          NE
ATOM    630  B       X   1     -72.723-155.159 -80.268  0.00  0.00           B
ATOM    631  Ne      X   1     -76.083-160.786 -71.762  0.00  0.00          NE
ATOM    632  B       X   1     -70.464-167.300 -72.224  0.00  0.00           B
ATOM    633  B       X   1     -70.547-162.997 -71.398  0.00  0.00           B
ATOM    634  B       X   1     -70.869-161.898 -69.182  0.00  0.00           B
ATOM    635  B       X   1     -69.266-165.159 -71.783  0.00  0.00           B
ATOM    636  B       X   1     -71.947-160.882 -71.193  0.00  0.00           B
ATOM    637  B       X   1     -75.817-153.242 -71.234  0.00  0.00           B
ATOM    638  Ne      X   1     -80.087-154.869 -72.102  0.00  0.00          NE
ATOM    639  Ne      X   1     -75.539-157.724 -72.112  0.00  0.00          NE
ATOM    640  B       X   1     -80.157-154.362 -70.646  0.00  0.00           B
ATOM    641  Ne      X   1     -76.643-153.451 -69.900  0.00  0.00          NE
ATOM    642  Ne      X   1     -77.311-156.427 -69.910  0.00  0.00          NE
ATOM    643  B       X   1     -77.389-154.844 -69.985  0.00  0.00           B
ATOM    644  B       X   1     -76.406-156.899 -71.097  0.00  0.00           B
ATOM    645  Ne      X   1     -76.262-156.131 -67.131  0.00  0.00          NE
ATOM    646  B       X   1     -75.849-159.219 -71.888  0.00  0.00           B
ATOM    647  B       X   1     -74.913-155.307 -67.143  0.00  0.00           B
ATOM    648  B       X   1     -75.633-153.425 -68.670  0.00  0.00           B
ATOM    649  Ne      X   1     -70.977-159.553 -71.327  0.00  0.00          NE
ATOM    650  B       X   1     -72.286-155.828 -70.712  0.00  0.00           B
ATOM    651  B       X   1     -73.215-154.133 -68.840  0.00  0.00           B
ATOM    652  B       X   1     -71.282-153.423 -70.465  0.00  0.00           B
ATOM    653  Ne      X   1     -74.409-153.947 -67.822  0.00  0.00          NE
ATOM    654  B       X   1     -74.080-157.267 -71.881  0.00  0.00           B
ATOM    655  Ne      X   1     -71.876-154.618 -69.681  0.00  0.00          NE
ATOM    656  B       X   1     -70.809-155.194 -68.694  0.00  0.00           B
ATOM    657  B       X   1     -71.829-158.302 -71.308  0.00  0.00           B
ATOM    658  B       X   1     -70.129-159.653 -69.965  0.00  0.00           B
ATOM    659  Ne      X   1     -72.585-156.940 -71.795  0.00  0.00          NE
ATOM    660  Ne      X   1     -70.061-160.586 -68.692  0.00  0.00          NE
ATOM    661  B       X   1     -77.755-150.321 -85.547  0.00  0.00           B
ATOM    662  Ne      X   1     -78.277-150.326 -84.081  0.00  0.00          NE
ATOM    663  B       X   1     -77.200-150.934 -83.090  0.00  0.00           B
ATOM    664  B       X   1     -78.619-148.730 -83.765  0.00  0.00           B
ATOM    665  B       X   1     -79.665-151.117 -83.881  0.00  0.00           B
ATOM    666  Ne      X   1     -75.873-151.918 -82.815  0.00  0.00          NE
ATOM    667  B       X   1     -75.569-152.300 -81.315  0.00  0.00           B
ATOM    668  B       X   1     -77.983-147.635 -77.896  0.00  0.00           B
ATOM    669  Ne      X   1     -78.885-147.460 -76.639  0.00  0.00          NE
ATOM    670  B       X   1     -78.765-150.765 -74.765  0.00  0.00           B
ATOM    671  B       X   1     -76.639-149.485 -73.940  0.00  0.00           B
ATOM    672  Ne      X   1     -78.104-149.336 -74.256  0.00  0.00          NE
ATOM    673  B       X   1     -78.350-148.361 -75.485  0.00  0.00           B
ATOM    674  B       X   1     -79.065-151.552 -77.211  0.00  0.00           B
ATOM    675  B       X   1     -78.864-148.886 -72.960  0.00  0.00           B
ATOM    676  Ne      X   1     -76.939-148.461 -78.726  0.00  0.00          NE
ATOM    677  Ne      X   1     -79.331-151.908 -75.568  0.00  0.00          NE
ATOM    678  Ne      X   1     -78.845-150.838 -78.556  0.00  0.00          NE
ATOM    679  B       X   1     -77.785-149.877 -78.853  0.00  0.00           B
ATOM    680  B       X   1     -79.767-151.322 -79.668  0.00  0.00           B
ATOM    681  B       X   1     -79.031-145.973 -76.096  0.00  0.00           B
ATOM    682  B       X   1     -76.536-147.806 -80.042  0.00  0.00           B
ATOM    683  B       X   1     -75.608-148.784 -77.951  0.00  0.00           B
ATOM    684  Ne      X   1     -75.259-152.406 -79.723  0.00  0.00          NE
ATOM    685  Ne      X   1     -75.530-152.736 -72.698  0.00  0.00          NE
ATOM    686  Ne      X   1     -75.269-149.725 -73.314  0.00  0.00          NE
ATOM    687  B       X   1     -75.209-150.946 -79.203  0.00  0.00           B
ATOM    688  B       X   1     -75.259-151.190 -72.682  0.00  0.00           B
ATOM    689  B       X   1     -74.720-148.490 -72.521  0.00  0.00           B
ATOM    690  B       X   1     -74.758-145.746 -72.726  0.00  0.00           B
ATOM    691  Ne      X   1     -74.485-149.861 -78.275  0.00  0.00          NE
ATOM    692  B       X   1     -74.206-149.874 -74.508  0.00  0.00           B
ATOM    693  Ne      X   1     -73.317-150.762 -75.548  0.00  0.00          NE
ATOM    694  B       X   1     -73.939-150.561 -76.997  0.00  0.00           B
ATOM    695  B       X   1     -71.887-150.167 -75.467  0.00  0.00           B
ATOM    696  B       X   1     -73.328-149.215 -79.114  0.00  0.00           B
ATOM    697  B       X   1     -73.279-152.279 -75.116  0.00  0.00           B
ATOM    698  Ne      X   1     -72.069-148.293 -79.486  0.00  0.00          NE
ATOM    699  B       X   1     -71.948-152.475 -72.754  0.00  0.00           B
ATOM    700  B       X   1     -78.210-143.851 -74.995  0.00  0.00           B
ATOM    701  Ne      X   1     -77.579-143.440 -73.543  0.00  0.00          NE
ATOM    702  B       X   1     -77.456-144.331 -77.366  0.00  0.00           B
ATOM    703  Ne      X   1     -78.649-144.470 -76.358  0.00  0.00          NE
ATOM    704  B       X   1     -77.889-141.930 -73.391  0.00  0.00           B
ATOM    705  Ne      X   1     -77.903-140.461 -74.062  0.00  0.00          NE
ATOM    706  B       X   1     -79.888-143.656 -76.966  0.00  0.00           B
ATOM    707  B       X   1     -77.556-140.637 -75.505  0.00  0.00           B
ATOM    708  B       X   1     -79.229-139.582 -73.972  0.00  0.00           B
ATOM    709  Ne      X   1     -77.047-140.681 -76.938  0.00  0.00          NE
ATOM    710  B       X   1     -76.787-139.607 -73.275  0.00  0.00           B
ATOM    711  B       X   1     -76.413-142.049 -77.288  0.00  0.00           B
ATOM    712  B       X   1     -76.055-143.728 -73.525  0.00  0.00           B
ATOM    713  B       X   1     -76.081-139.571 -77.221  0.00  0.00           B
ATOM    714  B       X   1     -74.971-144.145 -76.755  0.00  0.00           B
ATOM    715  Ne      X   1     -80.224-138.420 -74.479  0.00  0.00          NE
ATOM    716  B       X   1     -78.224-144.301 -72.412  0.00  0.00           B
ATOM    717  Ne      X   1     -74.620-144.284 -73.152  0.00  0.00          NE
ATOM    718  Ne      X   1     -79.764-148.621 -71.733  0.00  0.00          NE
ATOM    719  B       X   1     -77.719-152.368 -69.830  0.00  0.00           B
ATOM    720  B       X   1     -79.207-147.758 -70.526  0.00  0.00           B
ATOM    721  B       X   1     -79.323-150.432 -68.988  0.00  0.00           B
ATOM    722  B       X   1     -78.880-146.960 -67.935  0.00  0.00           B
ATOM    723  B       X   1     -76.970-150.589 -68.154  0.00  0.00           B
ATOM    724  Ne      X   1     -78.575-147.430 -66.498  0.00  0.00          NE
ATOM    725  B       X   1     -76.957-146.916 -69.521  0.00  0.00           B
ATOM    726  Ne      X   1     -78.535-146.754 -69.531  0.00  0.00          NE
ATOM    727  B       X   1     -79.824-147.323 -65.576  0.00  0.00           B
ATOM    728  Ne      X   1     -76.957-150.132 -66.671  0.00  0.00          NE
ATOM    729  B       X   1     -77.435-146.449 -65.680  0.00  0.00           B
ATOM    730  Ne      X   1     -77.837-150.779 -69.439  0.00  0.00          NE
ATOM    731  B       X   1     -77.423-149.872 -70.602  0.00  0.00           B
ATOM    732  Ne      X   1     -75.444-146.838 -69.118  0.00  0.00          NE
ATOM    733  B       X   1     -75.377-149.873 -66.460  0.00  0.00           B
ATOM    734  B       X   1     -75.027-147.966 -68.089  0.00  0.00           B
ATOM    735  Ne      X   1     -76.296-145.634 -64.985  0.00  0.00          NE
ATOM    736  B       X   1     -74.651-146.957 -70.436  0.00  0.00           B
ATOM    737  B       X   1     -75.092-145.428 -68.417  0.00  0.00           B
ATOM    738  B       X   1     -73.955-152.986 -66.666  0.00  0.00           B
ATOM    739  Ne      X   1     -74.254-147.052 -71.979  0.00  0.00          NE
ATOM    740  B       X   1     -72.690-146.876 -71.804  0.00  0.00           B
ATOM    741  Ne      X   1     -72.006-149.861 -69.307  0.00  0.00          NE
ATOM    742  B       X   1     -71.990-148.448 -69.961  0.00  0.00           B
ATOM    743  B       X   1     -72.015-150.989 -70.479  0.00  0.00           B
ATOM    744  B       X   1     -77.857-137.940 -68.956  0.00  0.00           B
ATOM    745  B       X   1     -78.677-137.803 -71.257  0.00  0.00           B
ATOM    746  Ne      X   1     -75.627-139.559 -72.173  0.00  0.00          NE
ATOM    747  B       X   1     -78.868-145.316 -70.058  0.00  0.00           B
ATOM    748  B       X   1     -75.098-145.355 -65.947  0.00  0.00           B
ATOM    749  B       X   1     -74.911-140.908 -71.977  0.00  0.00           B
ATOM    750  Ne      X   1     -77.434-140.289 -64.753  0.00  0.00          NE
ATOM    751  B       X   1     -78.235-139.181 -65.537  0.00  0.00           B
ATOM    752  Ne      X   1     -79.112-144.179 -71.111  0.00  0.00          NE
ATOM    753  B       X   1     -77.344-141.695 -68.426  0.00  0.00           B
ATOM    754  Ne      X   1     -77.867-138.802 -70.236  0.00  0.00          NE
ATOM    755  B       X   1     -78.644-140.185 -69.955  0.00  0.00           B
ATOM    756  Ne      X   1     -78.663-141.652 -69.324  0.00  0.00          NE
ATOM    757  B       X   1     -79.909-142.104 -68.445  0.00  0.00           B
ATOM    758  B       X   1     -78.693-142.781 -70.492  0.00  0.00           B
ATOM    759  B       X   1     -77.064-141.416 -65.773  0.00  0.00           B
ATOM    760  Ne      X   1     -76.333-141.842 -67.205  0.00  0.00          NE
ATOM    761  B       X   1     -76.458-139.091 -70.923  0.00  0.00           B
ATOM    762  Ne      X   1     -79.427-138.139 -65.751  0.00  0.00          NE
ATOM    763  B       X   1     -75.875-143.346 -67.243  0.00  0.00           B
ATOM    764  B       X   1     -75.018-141.034 -67.566  0.00  0.00           B
ATOM    765  Ne      X   1     -74.860-144.484 -67.215  0.00  0.00          NE
ATOM    766  B       X   1     -76.930-144.281 -64.385  0.00  0.00           B
ATOM    767  Ne      X   1     -79.790-136.436 -76.823  0.00  0.00          NE
ATOM    768  Ne      X   1     -77.829-134.401 -73.380  0.00  0.00          NE
ATOM    769  B       X   1     -79.072-133.736 -74.075  0.00  0.00           B
ATOM    770  B       X   1     -78.212-135.884 -72.980  0.00  0.00           B
ATOM    771  B       X   1     -76.490-134.278 -74.230  0.00  0.00           B
ATOM    772  B       X   1     -80.144-137.363 -73.265  0.00  0.00           B
ATOM    773  B       X   1     -79.594-137.669 -75.747  0.00  0.00           B
ATOM    774  Ne      X   1     -79.291-136.686 -72.195  0.00  0.00          NE
ATOM    775  B       X   1     -80.145-135.710 -71.297  0.00  0.00           B
ATOM    776  B       X   1     -77.533-133.684 -71.996  0.00  0.00           B
ATOM    777  B       X   1     -78.895-137.005 -66.787  0.00  0.00           B
ATOM    778  B       X   1     -77.328-135.567 -68.387  0.00  0.00           B
ATOM    779  Ne      X   1     -77.688-132.561 -70.940  0.00  0.00          NE
ATOM    780  Ne      X   1     -79.635-131.674 -65.143  0.00  0.00          NE
ATOM    781  B       X   1     -77.096-133.132 -69.525  0.00  0.00           B
ATOM    782  B       X   1     -79.256-132.294 -70.656  0.00  0.00           B
ATOM    783  Ne      X   1     -76.816-133.110 -65.497  0.00  0.00          NE
ATOM    784  B       X   1     -79.687-136.017 -68.936  0.00  0.00           B
ATOM    785  B       X   1     -76.713-133.605 -66.982  0.00  0.00           B
ATOM    786  Ne      X   1     -76.518-134.148 -68.436  0.00  0.00          NE
ATOM    787  B       X   1     -79.760-130.776 -66.361  0.00  0.00           B
ATOM    788  B       X   1     -78.197-132.307 -65.211  0.00  0.00           B
ATOM    789  Ne      X   1     -78.433-136.633 -68.254  0.00  0.00          NE
ATOM    790  B       X   1     -79.817-137.426 -64.407  0.00  0.00           B
ATOM    791  B       X   1     -75.483-132.321 -65.210  0.00  0.00           B
ATOM    792  B       X   1     -75.138-134.658 -68.886  0.00  0.00           B
ATOM    793  B       X   1     -76.906-134.295 -64.445  0.00  0.00           B
ATOM    794  Ne      X   1     -80.135-130.073 -67.715  0.00  0.00          NE
ATOM    795  B       X   1     -79.577-125.822 -64.810  0.00  0.00           B
ATOM    796  Ne      X   1     -78.479-126.890 -65.242  0.00  0.00          NE
ATOM    797  B       X   1     -78.846-128.269 -64.696  0.00  0.00           B
ATOM    798  Ne      X   1     -80.265-124.502 -65.098  0.00  0.00          NE
ATOM    799  B       X   1    -138.279-131.607 -41.685  0.00  0.00           B
ATOM    800  B       X   1    -138.650-132.858 -39.553  0.00  0.00           B
ATOM    801  B       X   1    -138.324-124.936 -33.504  0.00  0.00           B
ATOM    802  Ne      X   1    -138.143-126.018 -34.630  0.00  0.00          NE
ATOM    803  Ne      X   1    -138.124-125.269 -37.707  0.00  0.00          NE
ATOM    804  B       X   1    -138.435-125.565 -36.091  0.00  0.00           B
ATOM    805  B       X   1    -129.821-158.789 -57.030  0.00  0.00           B
ATOM    806  B       X   1    -127.004-157.206 -58.445  0.00  0.00           B
ATOM    807  Ne      X   1    -128.102-156.432 -59.161  0.00  0.00          NE
ATOM    808  B       X   1    -129.544-156.769 -58.527  0.00  0.00           B
ATOM    809  B       X   1    -127.921-154.862 -58.861  0.00  0.00           B
ATOM    810  Ne      X   1    -128.342-153.312 -59.214  0.00  0.00          NE
ATOM    811  Ne      X   1    -126.388-158.499 -57.861  0.00  0.00          NE
ATOM    812  B       X   1    -127.814-154.387 -54.776  0.00  0.00           B
ATOM    813  Ne      X   1    -126.320-154.823 -55.047  0.00  0.00          NE
ATOM    814  B       X   1    -126.927-158.686 -54.161  0.00  0.00           B
ATOM    815  Ne      X   1    -129.309-153.807 -54.537  0.00  0.00          NE
ATOM    816  B       X   1    -126.716-146.294 -63.847  0.00  0.00           B
ATOM    817  B       X   1    -127.016-152.532 -59.593  0.00  0.00           B
ATOM    818  Ne      X   1    -132.200-137.855 -60.822  0.00  0.00          NE
ATOM    819  Ne      X   1    -129.234-140.325 -63.625  0.00  0.00          NE
ATOM    820  B       X   1    -128.143-141.445 -63.135  0.00  0.00           B
ATOM    821  B       X   1    -126.616-138.866 -57.136  0.00  0.00           B
ATOM    822  B       X   1    -128.749-138.888 -63.293  0.00  0.00           B
ATOM    823  B       X   1    -126.547-142.777 -59.595  0.00  0.00           B
ATOM    824  Ne      X   1    -133.847-132.456 -59.364  0.00  0.00          NE
ATOM    825  B       X   1    -132.285-132.311 -59.160  0.00  0.00           B
ATOM    826  B       X   1    -134.590-131.255 -58.675  0.00  0.00           B
ATOM    827  B       X   1    -126.421-137.542 -63.166  0.00  0.00           B
ATOM    828  Ne      X   1    -131.017-131.616 -59.733  0.00  0.00          NE
ATOM    829  B       X   1    -130.879-136.954 -60.757  0.00  0.00           B
ATOM    830  B       X   1    -128.440-136.991 -61.612  0.00  0.00           B
ATOM    831  B       X   1    -130.358-132.441 -60.973  0.00  0.00           B
ATOM    832  B       X   1    -129.884-131.402 -58.695  0.00  0.00           B
ATOM    833  B       X   1    -129.623-134.766 -61.473  0.00  0.00           B
ATOM    834  Ne      X   1    -129.298-133.265 -61.797  0.00  0.00          NE
ATOM    835  B       X   1    -129.361-132.896 -63.279  0.00  0.00           B
ATOM    836  Ne      X   1    -129.490-136.217 -60.727  0.00  0.00          NE
ATOM    837  B       X   1    -127.732-132.877 -61.361  0.00  0.00           B
ATOM    838  Ne      X   1    -127.395-135.483 -58.834  0.00  0.00          NE
ATOM    839  B       X   1    -127.562-134.397 -57.595  0.00  0.00           B
ATOM    840  B       X   1    -127.983-131.796 -56.985  0.00  0.00           B
ATOM    841  Ne      X   1    -128.921-130.624 -57.664  0.00  0.00          NE
ATOM    842  B       X   1    -126.498-136.745 -58.584  0.00  0.00           B
ATOM    843  Ne      X   1    -128.030-137.483 -63.073  0.00  0.00          NE
ATOM    844  B       X   1    -131.516-130.224 -60.256  0.00  0.00           B
ATOM    845  B       X   1    -128.569-136.456 -64.055  0.00  0.00           B
ATOM    846  B       X   1    -126.639-134.600 -59.903  0.00  0.00           B
ATOM    847  Ne      X   1    -126.298-133.306 -60.794  0.00  0.00          NE
ATOM    848  B       X   1    -135.779-126.617 -59.106  0.00  0.00           B
ATOM    849  Ne      X   1    -134.750-125.610 -58.468  0.00  0.00          NE
ATOM    850  B       X   1    -133.308-126.349 -58.663  0.00  0.00           B
ATOM    851  B       X   1    -134.835-124.272 -59.309  0.00  0.00           B
ATOM    852  B       X   1    -135.492-129.068 -59.600  0.00  0.00           B
ATOM    853  B       X   1    -134.812-127.155 -61.355  0.00  0.00           B
ATOM    854  Ne      X   1    -132.145-124.622 -63.186  0.00  0.00          NE
ATOM    855  B       X   1    -128.528-125.565 -64.188  0.00  0.00           B
ATOM    856  B       X   1    -132.017-128.896 -62.292  0.00  0.00           B
ATOM    857  B       X   1    -129.988-129.932 -56.807  0.00  0.00           B
ATOM    858  Ne      X   1    -131.709-126.895 -58.650  0.00  0.00          NE
ATOM    859  B       X   1    -131.509-127.987 -57.503  0.00  0.00           B
ATOM    860  B       X   1    -131.433-127.658 -60.014  0.00  0.00           B
ATOM    861  Ne      X   1    -131.178-128.858 -60.978  0.00  0.00          NE
ATOM    862  B       X   1    -130.814-125.601 -58.416  0.00  0.00           B
ATOM    863  B       X   1    -127.825-129.634 -58.199  0.00  0.00           B
ATOM    864  B       X   1    -127.675-129.176 -63.003  0.00  0.00           B
ATOM    865  Ne      X   1    -126.751-128.777 -58.988  0.00  0.00          NE
ATOM    866  Ne      X   1    -127.748-125.645 -62.840  0.00  0.00          NE
ATOM    867  B       X   1    -129.638-128.875 -61.331  0.00  0.00           B
ATOM    868  Ne      X   1    -128.186-128.409 -61.732  0.00  0.00          NE
ATOM    869  B       X   1    -127.345-128.410 -60.393  0.00  0.00           B
ATOM    870  B       X   1    -128.228-126.873 -62.056  0.00  0.00           B
ATOM    871  B       X   1    -127.756-124.179 -62.109  0.00  0.00           B
ATOM    872  Ne      X   1    -131.206-129.054 -56.387  0.00  0.00          NE
ATOM    873  B       X   1    -130.942-124.873 -64.213  0.00  0.00           B
ATOM    874  B       X   1    -134.827-129.814 -54.903  0.00  0.00           B
ATOM    875  B       X   1    -135.739-127.541 -55.705  0.00  0.00           B
ATOM    876  B       X   1    -130.978-128.419 -55.019  0.00  0.00           B
ATOM    877  B       X   1    -133.912-132.163 -40.385  0.00  0.00           B
ATOM    878  B       X   1    -129.259-132.047 -41.476  0.00  0.00           B
ATOM    879  Ne      X   1    -127.638-135.306 -41.670  0.00  0.00          NE
ATOM    880  B       X   1    -127.574-133.872 -40.985  0.00  0.00           B
ATOM    881  Ne      X   1    -128.196-132.463 -40.444  0.00  0.00          NE
ATOM    882  B       X   1    -127.048-131.378 -40.213  0.00  0.00           B
ATOM    883  B       X   1    -134.871-129.663 -40.972  0.00  0.00           B
ATOM    884  Ne      X   1    -135.777-128.558 -41.563  0.00  0.00          NE
ATOM    885  B       X   1    -133.961-124.973 -41.805  0.00  0.00           B
ATOM    886  Ne      X   1    -132.968-125.257 -40.712  0.00  0.00          NE
ATOM    887  B       X   1    -132.048-126.424 -40.431  0.00  0.00           B
ATOM    888  B       X   1    -130.799-127.830 -43.998  0.00  0.00           B
ATOM    889  B       X   1    -130.213-127.925 -41.491  0.00  0.00           B
ATOM    890  Ne      X   1    -129.777-128.519 -42.951  0.00  0.00          NE
ATOM    891  B       X   1    -128.331-127.993 -43.175  0.00  0.00           B
ATOM    892  Ne      X   1    -130.695-127.240 -40.202  0.00  0.00          NE
ATOM    893  B       X   1    -137.374-131.303 -37.940  0.00  0.00           B
ATOM    894  Ne      X   1    -134.129-130.607 -39.984  0.00  0.00          NE
ATOM    895  B       X   1    -135.871-131.512 -34.842  0.00  0.00           B
ATOM    896  B       X   1    -135.325-133.577 -36.295  0.00  0.00           B
ATOM    897  Ne      X   1    -135.232-134.206 -37.712  0.00  0.00          NE
ATOM    898  B       X   1    -133.886-133.969 -38.459  0.00  0.00           B
ATOM    899  Ne      X   1    -135.280-133.060 -34.861  0.00  0.00          NE
ATOM    900  B       X   1    -133.838-132.887 -34.414  0.00  0.00           B
ATOM    901  B       X   1    -135.137-130.590 -38.677  0.00  0.00           B
ATOM    902  Ne      X   1    -132.388-132.497 -34.042  0.00  0.00          NE
ATOM    903  B       X   1    -132.225-132.639 -32.435  0.00  0.00           B
ATOM    904  B       X   1    -132.075-131.119 -34.804  0.00  0.00           B
ATOM    905  Ne      X   1    -137.727-132.783 -38.227  0.00  0.00          NE
ATOM    906  B       X   1    -131.687-133.019 -39.583  0.00  0.00           B
ATOM    907  B       X   1    -131.292-133.473 -34.705  0.00  0.00           B
ATOM    908  B       X   1    -130.802-132.881 -37.212  0.00  0.00           B
ATOM    909  B       X   1    -130.795-135.306 -36.445  0.00  0.00           B
ATOM    910  B       X   1    -130.560-130.790 -38.735  0.00  0.00           B
ATOM    911  Ne      X   1    -130.495-132.442 -38.687  0.00  0.00          NE
ATOM    912  Ne      X   1    -130.467-133.818 -36.000  0.00  0.00          NE
ATOM    913  B       X   1    -129.058-132.753 -39.163  0.00  0.00           B
ATOM    914  B       X   1    -128.923-133.649 -35.653  0.00  0.00           B
ATOM    915  B       X   1    -127.647-134.687 -33.653  0.00  0.00           B
ATOM    916  B       X   1    -127.838-132.099 -33.898  0.00  0.00           B
ATOM    917  Ne      X   1    -127.713-133.471 -34.704  0.00  0.00          NE
ATOM    918  B       X   1    -137.745-126.550 -38.520  0.00  0.00           B
ATOM    919  Ne      X   1    -136.416-130.087 -37.898  0.00  0.00          NE
ATOM    920  Ne      X   1    -136.028-129.954 -34.930  0.00  0.00          NE
ATOM    921  B       X   1    -132.846-129.910 -39.392  0.00  0.00           B
ATOM    922  B       X   1    -135.958-129.607 -36.451  0.00  0.00           B
ATOM    923  B       X   1    -134.172-123.094 -32.409  0.00  0.00           B
ATOM    924  B       X   1    -137.389-129.442 -34.468  0.00  0.00           B
ATOM    925  Ne      X   1    -133.499-122.782 -39.065  0.00  0.00          NE
ATOM    926  B       X   1    -132.751-124.014 -39.798  0.00  0.00           B
ATOM    927  Ne      X   1    -133.450-124.462 -32.638  0.00  0.00          NE
ATOM    928  B       X   1    -137.113-129.023 -38.784  0.00  0.00           B
ATOM    929  B       X   1    -134.479-123.411 -38.076  0.00  0.00           B
ATOM    930  B       X   1    -136.848-124.393 -37.740  0.00  0.00           B
ATOM    931  B       X   1    -135.151-124.560 -35.841  0.00  0.00           B
ATOM    932  B       X   1    -134.768-129.197 -34.252  0.00  0.00           B
ATOM    933  Ne      X   1    -133.623-128.106 -34.133  0.00  0.00          NE
ATOM    934  Ne      X   1    -135.115-125.715 -34.742  0.00  0.00          NE
ATOM    935  B       X   1    -134.110-126.910 -35.050  0.00  0.00           B
ATOM    936  B       X   1    -134.647-125.211 -33.416  0.00  0.00           B
ATOM    937  B       X   1    -136.577-126.357 -34.680  0.00  0.00           B
ATOM    938  Ne      X   1    -135.657-123.666 -37.020  0.00  0.00          NE
ATOM    939  B       X   1    -133.368-127.691 -32.617  0.00  0.00           B
ATOM    940  B       X   1    -132.207-124.283 -33.605  0.00  0.00           B
ATOM    941  B       X   1    -132.222-128.605 -34.700  0.00  0.00           B
ATOM    942  Ne      X   1    -126.292-124.597 -35.750  0.00  0.00          NE
ATOM    943  B       X   1    -127.465-124.926 -39.027  0.00  0.00           B
ATOM    944  B       X   1    -129.349-125.568 -37.338  0.00  0.00           B
ATOM    945  B       X   1    -130.236-125.493 -34.879  0.00  0.00           B
ATOM    946  B       X   1    -130.956-128.296 -39.079  0.00  0.00           B
ATOM    947  Ne      X   1    -131.533-129.807 -35.475  0.00  0.00          NE
ATOM    948  B       X   1    -128.701-127.422 -35.571  0.00  0.00           B
ATOM    949  B       X   1    -127.739-129.513 -34.094  0.00  0.00           B
ATOM    950  Ne      X   1    -131.578-129.624 -38.535  0.00  0.00          NE
ATOM    951  Ne      X   1    -129.044-125.909 -35.843  0.00  0.00          NE
ATOM    952  B       X   1    -129.932-129.662 -35.460  0.00  0.00           B
ATOM    953  Ne      X   1    -130.738-124.152 -34.188  0.00  0.00          NE
ATOM    954  B       X   1    -127.385-129.414 -36.516  0.00  0.00           B
ATOM    955  B       X   1    -129.607-126.216 -39.744  0.00  0.00           B
ATOM    956  B       X   1    -130.627-123.051 -35.303  0.00  0.00           B
ATOM    957  Ne      X   1    -129.011-125.094 -38.825  0.00  0.00          NE
ATOM    958  B       X   1    -127.788-125.005 -35.426  0.00  0.00           B
ATOM    959  B       X   1    -131.946-129.635 -37.010  0.00  0.00           B
ATOM    960  Ne      X   1    -128.449-128.991 -35.392  0.00  0.00          NE
ATOM    961  B       X   1    -129.546-123.630 -39.227  0.00  0.00           B
ATOM    962  B       X   1    -132.996-125.500 -31.488  0.00  0.00           B
ATOM    963  Ne      X   1    -133.043-127.198 -31.171  0.00  0.00          NE
ATOM    964  Ne      X   1    -122.473-161.000 -56.524  0.00  0.00          NE
ATOM    965  B       X   1    -123.306-160.431 -57.802  0.00  0.00           B
ATOM    966  B       X   1    -125.163-154.142 -59.017  0.00  0.00           B
ATOM    967  B       X   1    -125.684-157.527 -61.744  0.00  0.00           B
ATOM    968  Ne      X   1    -124.642-154.623 -57.589  0.00  0.00          NE
ATOM    969  B       X   1    -124.668-155.367 -62.660  0.00  0.00           B
ATOM    970  Ne      X   1    -124.249-156.853 -62.324  0.00  0.00          NE
ATOM    971  B       X   1    -125.723-154.663 -56.470  0.00  0.00           B
ATOM    972  Ne      X   1    -124.097-160.065 -59.074  0.00  0.00          NE
ATOM    973  Ne      X   1    -122.206-158.065 -60.352  0.00  0.00          NE
ATOM    974  Ne      X   1    -122.165-156.056 -58.031  0.00  0.00          NE
ATOM    975  B       X   1    -121.920-157.285 -58.951  0.00  0.00           B
ATOM    976  B       X   1    -121.804-154.738 -58.835  0.00  0.00           B
ATOM    977  B       X   1    -121.353-156.089 -56.707  0.00  0.00           B
ATOM    978  B       X   1    -123.117-157.090 -61.282  0.00  0.00           B
ATOM    979  B       X   1    -123.742-155.892 -57.684  0.00  0.00           B
ATOM    980  B       X   1    -123.638-153.424 -56.999  0.00  0.00           B
ATOM    981  B       X   1    -125.407-153.241 -61.498  0.00  0.00           B
ATOM    982  B       X   1    -125.785-158.206 -56.402  0.00  0.00           B
ATOM    983  Ne      X   1    -120.456-153.907 -59.125  0.00  0.00          NE
ATOM    984  B       X   1    -120.209-153.808 -60.706  0.00  0.00           B
ATOM    985  Ne      X   1    -119.390-154.004 -62.074  0.00  0.00          NE
ATOM    986  B       X   1    -119.093-159.073 -59.278  0.00  0.00           B
ATOM    987  B       X   1    -119.344-154.738 -58.271  0.00  0.00           B
ATOM    988  Ne      X   1    -117.872-155.006 -57.666  0.00  0.00          NE
ATOM    989  B       X   1    -118.505-158.895 -56.827  0.00  0.00           B
ATOM    990  B       X   1    -117.771-156.482 -57.114  0.00  0.00           B
ATOM    991  B       X   1    -116.936-154.729 -58.878  0.00  0.00           B
ATOM    992  B       X   1    -117.560-154.108 -56.286  0.00  0.00           B
ATOM    993  B       X   1    -126.223-153.861 -51.450  0.00  0.00           B
ATOM    994  B       X   1    -121.224-153.159 -52.662  0.00  0.00           B
ATOM    995  B       X   1    -126.043-156.340 -54.658  0.00  0.00           B
ATOM    996  B       X   1    -125.509-153.815 -53.971  0.00  0.00           B
ATOM    997  B       X   1    -124.364-158.389 -54.375  0.00  0.00           B
ATOM    998  Ne      X   1    -125.784-157.907 -54.827  0.00  0.00          NE
ATOM    999  B       X   1    -122.985-154.869 -52.036  0.00  0.00           B
ATOM   1000  Ne      X   1    -120.987-156.424 -55.237  0.00  0.00          NE
ATOM   1001  B       X   1    -122.612-159.936 -55.338  0.00  0.00           B
ATOM   1002  B       X   1    -122.037-157.503 -54.723  0.00  0.00           B
ATOM   1003  B       X   1    -122.295-159.114 -52.932  0.00  0.00           B
ATOM   1004  B       X   1    -121.011-155.169 -54.246  0.00  0.00           B
ATOM   1005  Ne      X   1    -122.870-158.771 -54.332  0.00  0.00          NE
ATOM   1006  Ne      X   1    -122.755-153.298 -53.026  0.00  0.00          NE
ATOM   1007  Ne      X   1    -116.186-154.470 -52.236  0.00  0.00          NE
ATOM   1008  B       X   1    -116.758-154.418 -53.749  0.00  0.00           B
ATOM   1009  B       X   1    -114.914-155.349 -52.276  0.00  0.00           B
ATOM   1010  Ne      X   1    -118.232-157.561 -56.082  0.00  0.00          NE
ATOM   1011  B       X   1    -119.026-153.510 -54.096  0.00  0.00           B
ATOM   1012  B       X   1    -117.232-155.112 -51.222  0.00  0.00           B
ATOM   1013  B       X   1    -117.220-157.928 -54.934  0.00  0.00           B
ATOM   1014  B       X   1    -119.580-155.034 -52.098  0.00  0.00           B
ATOM   1015  B       X   1    -119.515-157.054 -55.345  0.00  0.00           B
ATOM   1016  Ne      X   1    -120.178-154.165 -53.293  0.00  0.00          NE
ATOM   1017  Ne      X   1    -117.523-153.603 -54.787  0.00  0.00          NE
ATOM   1018  Ne      X   1    -125.563-146.920 -62.911  0.00  0.00          NE
ATOM   1019  B       X   1    -124.572-151.758 -59.609  0.00  0.00           B
ATOM   1020  B       X   1    -124.706-149.913 -57.956  0.00  0.00           B
ATOM   1021  Ne      X   1    -124.718-150.177 -59.502  0.00  0.00          NE
ATOM   1022  B       X   1    -124.732-145.645 -62.337  0.00  0.00           B
ATOM   1023  B       X   1    -121.479-150.165 -58.798  0.00  0.00           B
ATOM   1024  Ne      X   1    -121.972-149.075 -59.820  0.00  0.00          NE
ATOM   1025  Ne      X   1    -120.898-148.897 -62.722  0.00  0.00          NE
ATOM   1026  B       X   1    -121.242-149.030 -61.192  0.00  0.00           B
ATOM   1027  B       X   1    -121.782-147.676 -59.093  0.00  0.00           B
ATOM   1028  Ne      X   1    -120.881-151.138 -57.702  0.00  0.00          NE
ATOM   1029  Ne      X   1    -122.283-146.196 -59.071  0.00  0.00          NE
ATOM   1030  B       X   1    -122.234-148.677 -63.541  0.00  0.00           B
ATOM   1031  B       X   1    -121.946-151.519 -56.597  0.00  0.00           B
ATOM   1032  B       X   1    -123.287-145.938 -57.858  0.00  0.00           B
ATOM   1033  B       X   1    -123.485-149.340 -60.056  0.00  0.00           B
ATOM   1034  B       X   1    -123.130-145.879 -60.409  0.00  0.00           B
ATOM   1035  B       X   1    -126.012-149.777 -60.348  0.00  0.00           B
ATOM   1036  Ne      X   1    -125.512-152.964 -59.958  0.00  0.00          NE
ATOM   1037  B       X   1    -124.075-150.384 -64.131  0.00  0.00           B
ATOM   1038  B       X   1    -124.634-147.838 -63.722  0.00  0.00           B
ATOM   1039  B       X   1    -124.728-152.908 -64.033  0.00  0.00           B
ATOM   1040  B       X   1    -126.247-147.709 -61.786  0.00  0.00           B
ATOM   1041  B       X   1    -120.506-152.455 -58.567  0.00  0.00           B
ATOM   1042  B       X   1    -119.610-150.556 -56.980  0.00  0.00           B
ATOM   1043  B       X   1    -117.918-148.650 -57.588  0.00  0.00           B
ATOM   1044  Ne      X   1    -118.748-149.343 -56.488  0.00  0.00          NE
ATOM   1045  B       X   1    -116.630-148.017 -59.637  0.00  0.00           B
ATOM   1046  B       X   1    -116.544-150.556 -58.704  0.00  0.00           B
ATOM   1047  Ne      X   1    -116.617-149.000 -58.297  0.00  0.00          NE
ATOM   1048  Ne      X   1    -115.556-151.616 -59.398  0.00  0.00          NE
ATOM   1049  B       X   1    -116.187-150.281 -62.713  0.00  0.00           B
ATOM   1050  B       X   1    -115.288-148.825 -57.492  0.00  0.00           B
ATOM   1051  B       X   1    -116.415-152.700 -60.085  0.00  0.00           B
ATOM   1052  B       X   1    -117.242-145.486 -59.617  0.00  0.00           B
ATOM   1053  B       X   1    -125.964-142.146 -61.946  0.00  0.00           B
ATOM   1054  B       X   1    -123.902-138.166 -63.136  0.00  0.00           B
ATOM   1055  Ne      X   1    -123.927-145.327 -56.532  0.00  0.00          NE
ATOM   1056  Ne      X   1    -125.379-142.447 -60.462  0.00  0.00          NE
ATOM   1057  B       X   1    -124.703-138.864 -58.719  0.00  0.00           B
ATOM   1058  B       X   1    -124.702-141.204 -59.857  0.00  0.00           B
ATOM   1059  B       X   1    -124.421-143.694 -60.670  0.00  0.00           B
ATOM   1060  Ne      X   1    -123.786-139.908 -59.487  0.00  0.00          NE
ATOM   1061  B       X   1    -121.079-145.182 -59.042  0.00  0.00           B
ATOM   1062  B       X   1    -123.281-139.210 -60.780  0.00  0.00           B
ATOM   1063  Ne      X   1    -122.732-138.448 -62.114  0.00  0.00          NE
ATOM   1064  B       X   1    -121.503-141.945 -62.650  0.00  0.00           B
ATOM   1065  B       X   1    -121.605-139.373 -62.777  0.00  0.00           B
ATOM   1066  Ne      X   1    -121.381-141.201 -58.060  0.00  0.00          NE
ATOM   1067  B       X   1    -122.543-140.293 -58.674  0.00  0.00           B
ATOM   1068  Ne      X   1    -121.152-143.469 -62.410  0.00  0.00          NE
ATOM   1069  B       X   1    -121.253-142.574 -58.925  0.00  0.00           B
ATOM   1070  B       X   1    -122.483-144.315 -62.281  0.00  0.00           B
ATOM   1071  B       X   1    -121.904-141.656 -56.661  0.00  0.00           B
ATOM   1072  Ne      X   1    -123.655-144.933 -61.497  0.00  0.00          NE
ATOM   1073  Ne      X   1    -125.649-137.916 -57.883  0.00  0.00          NE
ATOM   1074  B       X   1    -120.366-143.707 -61.029  0.00  0.00           B
ATOM   1075  Ne      X   1    -120.385-143.768 -59.504  0.00  0.00          NE
ATOM   1076  B       X   1    -118.990-143.650 -58.923  0.00  0.00           B
ATOM   1077  Ne      X   1    -118.522-140.104 -57.646  0.00  0.00          NE
ATOM   1078  B       X   1    -119.948-140.581 -58.095  0.00  0.00           B
ATOM   1079  B       X   1    -118.595-138.484 -57.598  0.00  0.00           B
ATOM   1080  Ne      X   1    -117.601-144.236 -58.639  0.00  0.00          NE
ATOM   1081  B       X   1    -117.564-144.715 -57.115  0.00  0.00           B
ATOM   1082  B       X   1    -117.322-140.542 -58.677  0.00  0.00           B
ATOM   1083  B       X   1    -116.595-143.032 -58.775  0.00  0.00           B
ATOM   1084  Ne      X   1    -116.079-141.469 -58.941  0.00  0.00          NE
ATOM   1085  B       X   1    -115.351-138.931 -56.555  0.00  0.00           B
ATOM   1086  B       X   1    -118.149-140.692 -56.240  0.00  0.00           B
ATOM   1087  B       X   1    -124.365-151.311 -55.857  0.00  0.00           B
ATOM   1088  Ne      X   1    -123.206-152.316 -56.004  0.00  0.00          NE
ATOM   1089  B       X   1    -122.039-148.076 -54.515  0.00  0.00           B
ATOM   1090  Ne      X   1    -123.585-147.724 -54.674  0.00  0.00          NE
ATOM   1091  B       X   1    -123.680-146.310 -55.428  0.00  0.00           B
ATOM   1092  B       X   1    -124.015-152.617 -52.367  0.00  0.00           B
ATOM   1093  B       X   1    -120.553-146.063 -49.649  0.00  0.00           B
ATOM   1094  B       X   1    -122.873-152.954 -54.588  0.00  0.00           B
ATOM   1095  B       X   1    -115.857-152.992 -51.796  0.00  0.00           B
ATOM   1096  Ne      X   1    -120.515-148.100 -54.337  0.00  0.00          NE
ATOM   1097  B       X   1    -119.704-148.359 -55.680  0.00  0.00           B
ATOM   1098  B       X   1    -117.718-149.923 -55.491  0.00  0.00           B
ATOM   1099  Ne      X   1    -119.085-149.880 -52.394  0.00  0.00          NE
ATOM   1100  B       X   1    -120.035-149.192 -53.347  0.00  0.00           B
ATOM   1101  B       X   1    -120.085-146.617 -53.806  0.00  0.00           B
ATOM   1102  B       X   1    -118.028-150.690 -53.137  0.00  0.00           B
ATOM   1103  B       X   1    -118.063-146.611 -50.361  0.00  0.00           B
ATOM   1104  B       X   1    -117.963-148.602 -51.879  0.00  0.00           B
ATOM   1105  Ne      X   1    -118.985-145.857 -49.397  0.00  0.00          NE
ATOM   1106  Ne      X   1    -117.118-147.714 -50.922  0.00  0.00          NE
ATOM   1107  Ne      X   1    -117.006-150.112 -48.959  0.00  0.00          NE
ATOM   1108  Ne      X   1    -116.968-150.719 -54.290  0.00  0.00          NE
ATOM   1109  B       X   1    -116.777-152.161 -54.790  0.00  0.00           B
ATOM   1110  B       X   1    -116.739-148.724 -49.676  0.00  0.00           B
ATOM   1111  Ne      X   1    -115.200-151.800 -50.930  0.00  0.00          NE
ATOM   1112  B       X   1    -115.669-149.949 -53.979  0.00  0.00           B
ATOM   1113  B       X   1    -115.806-147.078 -51.547  0.00  0.00           B
ATOM   1114  B       X   1    -123.215-143.931 -56.217  0.00  0.00           B
ATOM   1115  B       X   1    -124.077-139.411 -54.221  0.00  0.00           B
ATOM   1116  B       X   1    -123.802-141.843 -54.909  0.00  0.00           B
ATOM   1117  B       X   1    -123.851-142.285 -51.107  0.00  0.00           B
ATOM   1118  Ne      X   1    -122.585-142.546 -55.586  0.00  0.00          NE
ATOM   1119  Ne      X   1    -121.434-139.852 -49.280  0.00  0.00          NE
ATOM   1120  B       X   1    -121.497-142.855 -54.525  0.00  0.00           B
ATOM   1121  B       X   1    -121.508-142.536 -52.013  0.00  0.00           B
ATOM   1122  B       X   1    -121.829-141.277 -49.793  0.00  0.00           B
ATOM   1123  B       X   1    -122.000-138.773 -50.182  0.00  0.00           B
ATOM   1124  B       X   1    -121.503-138.434 -54.039  0.00  0.00           B
ATOM   1125  Ne      X   1    -123.040-138.227 -53.812  0.00  0.00          NE
ATOM   1126  Ne      X   1    -123.204-137.911 -50.716  0.00  0.00          NE
ATOM   1127  B       X   1    -123.277-138.013 -52.272  0.00  0.00           B
ATOM   1128  Ne      X   1    -120.606-142.634 -53.287  0.00  0.00          NE
ATOM   1129  B       X   1    -116.833-143.097 -50.783  0.00  0.00           B
ATOM   1130  Ne      X   1    -116.349-141.839 -54.324  0.00  0.00          NE
ATOM   1131  B       X   1    -116.979-142.950 -48.223  0.00  0.00           B
ATOM   1132  Ne      X   1    -117.007-144.539 -55.626  0.00  0.00          NE
ATOM   1133  B       X   1    -119.032-138.705 -53.522  0.00  0.00           B
ATOM   1134  B       X   1    -115.292-141.199 -55.281  0.00  0.00           B
ATOM   1135  B       X   1    -118.658-144.376 -49.495  0.00  0.00           B
ATOM   1136  B       X   1    -115.500-145.088 -55.707  0.00  0.00           B
ATOM   1137  Ne      X   1    -117.851-143.042 -49.628  0.00  0.00          NE
ATOM   1138  Ne      X   1    -118.568-140.392 -49.949  0.00  0.00          NE
ATOM   1139  B       X   1    -118.830-141.910 -49.735  0.00  0.00           B
ATOM   1140  B       X   1    -117.207-140.757 -53.663  0.00  0.00           B
ATOM   1141  B       X   1    -118.435-140.109 -51.513  0.00  0.00           B
ATOM   1142  Ne      X   1    -115.479-143.081 -51.516  0.00  0.00          NE
ATOM   1143  B       X   1    -119.862-139.669 -49.363  0.00  0.00           B
ATOM   1144  B       X   1    -117.310-140.021 -49.143  0.00  0.00           B
ATOM   1145  B       X   1    -119.750-144.046 -53.232  0.00  0.00           B
ATOM   1146  Ne      X   1    -119.267-145.347 -53.849  0.00  0.00          NE
ATOM   1147  B       X   1    -117.993-145.267 -54.653  0.00  0.00           B
ATOM   1148  B       X   1    -115.562-142.603 -53.026  0.00  0.00           B
ATOM   1149  B       X   1    -119.612-141.375 -53.346  0.00  0.00           B
ATOM   1150  B       X   1    -116.944-143.041 -55.106  0.00  0.00           B
ATOM   1151  Ne      X   1    -118.610-140.168 -53.117  0.00  0.00          NE
ATOM   1152  B       X   1    -114.989-144.621 -51.512  0.00  0.00           B
ATOM   1153  Ne      X   1    -116.045-139.543 -48.218  0.00  0.00          NE
ATOM   1154  B       X   1    -117.871-149.865 -45.378  0.00  0.00           B
ATOM   1155  B       X   1    -118.701-146.354 -47.976  0.00  0.00           B
ATOM   1156  Ne      X   1    -118.540-145.969 -46.477  0.00  0.00          NE
ATOM   1157  B       X   1    -117.445-146.877 -45.927  0.00  0.00           B
ATOM   1158  B       X   1    -116.510-150.043 -47.538  0.00  0.00           B
ATOM   1159  Ne      X   1    -115.909-147.082 -45.413  0.00  0.00          NE
ATOM   1160  B       X   1    -115.714-146.489 -43.905  0.00  0.00           B
ATOM   1161  Ne      X   1    -116.357-149.999 -45.967  0.00  0.00          NE
ATOM   1162  B       X   1    -115.704-148.625 -45.466  0.00  0.00           B
ATOM   1163  B       X   1    -119.935-145.634 -45.874  0.00  0.00           B
ATOM   1164  B       X   1    -114.941-146.273 -46.429  0.00  0.00           B
ATOM   1165  B       X   1    -121.130-143.355 -45.515  0.00  0.00           B
ATOM   1166  B       X   1    -117.689-144.548 -46.546  0.00  0.00           B
ATOM   1167  Ne      X   1    -116.832-143.389 -46.799  0.00  0.00          NE
ATOM   1168  B       X   1    -116.027-140.156 -46.803  0.00  0.00           B
ATOM   1169  B       X   1    -116.149-142.480 -45.850  0.00  0.00           B
ATOM   1170  Ne      X   1    -115.744-140.924 -45.450  0.00  0.00          NE
ATOM   1171  Ne      X   1    -124.969-137.153 -63.628  0.00  0.00          NE
ATOM   1172  B       X   1    -125.705-132.243 -59.685  0.00  0.00           B
ATOM   1173  B       X   1    -125.081-133.575 -61.836  0.00  0.00           B
ATOM   1174  Ne      X   1    -124.723-131.123 -59.075  0.00  0.00          NE
ATOM   1175  B       X   1    -124.510-135.698 -62.974  0.00  0.00           B
ATOM   1176  B       X   1    -124.391-131.405 -57.534  0.00  0.00           B
ATOM   1177  B       X   1    -122.597-134.622 -61.601  0.00  0.00           B
ATOM   1178  Ne      X   1    -121.659-135.674 -61.031  0.00  0.00          NE
ATOM   1179  B       X   1    -121.834-135.630 -59.420  0.00  0.00           B
ATOM   1180  Ne      X   1    -121.281-135.523 -57.913  0.00  0.00          NE
ATOM   1181  B       X   1    -120.983-134.039 -57.454  0.00  0.00           B
ATOM   1182  B       X   1    -122.352-136.097 -56.959  0.00  0.00           B
ATOM   1183  B       X   1    -122.159-137.067 -61.715  0.00  0.00           B
ATOM   1184  B       X   1    -123.490-130.925 -59.955  0.00  0.00           B
ATOM   1185  B       X   1    -123.118-133.731 -63.925  0.00  0.00           B
ATOM   1186  B       X   1    -122.012-131.757 -56.798  0.00  0.00           B
ATOM   1187  Ne      X   1    -123.803-134.352 -62.561  0.00  0.00          NE
ATOM   1188  Ne      X   1    -123.393-131.268 -56.301  0.00  0.00          NE
ATOM   1189  Ne      X   1    -120.660-132.607 -57.031  0.00  0.00          NE
ATOM   1190  B       X   1    -119.650-131.931 -57.935  0.00  0.00           B
ATOM   1191  Ne      X   1    -118.424-131.671 -58.894  0.00  0.00          NE
ATOM   1192  B       X   1    -120.080-135.624 -61.392  0.00  0.00           B
ATOM   1193  B       X   1    -119.996-136.368 -57.902  0.00  0.00           B
ATOM   1194  Ne      X   1    -118.696-135.403 -62.206  0.00  0.00          NE
ATOM   1195  B       X   1    -119.005-130.837 -60.067  0.00  0.00           B
ATOM   1196  B       X   1    -118.892-134.321 -63.310  0.00  0.00           B
ATOM   1197  B       X   1    -119.658-130.935 -62.487  0.00  0.00           B
ATOM   1198  B       X   1    -117.944-133.091 -59.388  0.00  0.00           B
ATOM   1199  Ne      X   1    -118.908-137.083 -57.042  0.00  0.00          NE
ATOM   1200  B       X   1    -117.775-135.980 -56.835  0.00  0.00           B
ATOM   1201  B       X   1    -117.561-134.855 -61.193  0.00  0.00           B
ATOM   1202  Ne      X   1    -116.850-134.080 -60.036  0.00  0.00          NE
ATOM   1203  B       X   1    -116.441-134.981 -58.835  0.00  0.00           B
ATOM   1204  Ne      X   1    -116.416-135.303 -57.288  0.00  0.00          NE
ATOM   1205  B       X   1    -115.717-133.187 -60.531  0.00  0.00           B
ATOM   1206  B       X   1    -115.342-136.278 -56.643  0.00  0.00           B
ATOM   1207  B       X   1    -116.234-133.886 -56.526  0.00  0.00           B
ATOM   1208  Ne      X   1    -119.167-130.662 -63.963  0.00  0.00          NE
ATOM   1209  B       X   1    -126.188-127.503 -58.154  0.00  0.00           B
ATOM   1210  B       X   1    -121.314-129.937 -61.018  0.00  0.00           B
ATOM   1211  B       X   1    -125.493-129.742 -59.092  0.00  0.00           B
ATOM   1212  B       X   1    -125.452-129.563 -64.062  0.00  0.00           B
ATOM   1213  Ne      X   1    -124.887-125.848 -63.769  0.00  0.00          NE
ATOM   1214  B       X   1    -124.300-127.269 -63.551  0.00  0.00           B
ATOM   1215  Ne      X   1    -124.098-128.832 -63.507  0.00  0.00          NE
ATOM   1216  Ne      X   1    -122.850-129.735 -60.718  0.00  0.00          NE
ATOM   1217  B       X   1    -123.693-129.393 -62.079  0.00  0.00           B
ATOM   1218  B       X   1    -126.206-125.831 -63.018  0.00  0.00           B
ATOM   1219  Ne      X   1    -119.775-130.051 -61.209  0.00  0.00          NE
ATOM   1220  Ne      X   1    -123.676-136.274 -56.097  0.00  0.00          NE
ATOM   1221  B       X   1    -124.073-134.799 -55.768  0.00  0.00           B
ATOM   1222  Ne      X   1    -123.756-133.749 -54.569  0.00  0.00          NE
ATOM   1223  B       X   1    -123.806-132.318 -55.234  0.00  0.00           B
ATOM   1224  B       X   1    -123.397-137.051 -54.773  0.00  0.00           B
ATOM   1225  B       X   1    -122.314-134.124 -53.941  0.00  0.00           B
ATOM   1226  B       X   1    -122.885-136.413 -50.279  0.00  0.00           B
ATOM   1227  B       X   1    -122.984-134.014 -49.604  0.00  0.00           B
ATOM   1228  B       X   1    -121.572-134.727 -51.654  0.00  0.00           B
ATOM   1229  Ne      X   1    -120.989-134.660 -53.099  0.00  0.00          NE
ATOM   1230  Ne      X   1    -122.002-135.105 -50.182  0.00  0.00          NE
ATOM   1231  B       X   1    -120.743-135.221 -49.245  0.00  0.00           B
ATOM   1232  Ne      X   1    -120.048-137.620 -54.126  0.00  0.00          NE
ATOM   1233  B       X   1    -120.519-136.107 -53.514  0.00  0.00           B
ATOM   1234  B       X   1    -119.889-133.592 -53.300  0.00  0.00           B
ATOM   1235  Ne      X   1    -119.073-132.604 -54.212  0.00  0.00          NE
ATOM   1236  B       X   1    -119.913-132.588 -55.552  0.00  0.00           B
ATOM   1237  B       X   1    -117.567-133.030 -54.532  0.00  0.00           B
ATOM   1238  B       X   1    -118.454-136.652 -48.661  0.00  0.00           B
ATOM   1239  B       X   1    -116.084-136.129 -49.787  0.00  0.00           B
ATOM   1240  Ne      X   1    -116.173-132.916 -55.307  0.00  0.00          NE
ATOM   1241  Ne      X   1    -116.948-136.695 -48.503  0.00  0.00          NE
ATOM   1242  B       X   1    -119.645-137.318 -55.552  0.00  0.00           B
ATOM   1243  Ne      X   1    -119.730-135.715 -48.217  0.00  0.00          NE
ATOM   1244  B       X   1    -124.483-131.232 -40.268  0.00  0.00           B
ATOM   1245  Ne      X   1    -125.468-127.493 -40.833  0.00  0.00          NE
ATOM   1246  B       X   1    -125.836-129.041 -40.638  0.00  0.00           B
ATOM   1247  B       X   1    -126.229-127.042 -42.171  0.00  0.00           B
ATOM   1248  Ne      X   1    -125.839-130.442 -39.832  0.00  0.00          NE
ATOM   1249  B       X   1    -124.140-133.437 -36.606  0.00  0.00           B
ATOM   1250  B       X   1    -125.747-130.098 -38.339  0.00  0.00           B
ATOM   1251  Ne      X   1    -124.259-125.703 -33.739  0.00  0.00          NE
ATOM   1252  B       X   1    -125.790-126.749 -39.451  0.00  0.00           B
ATOM   1253  B       X   1    -124.763-128.791 -36.253  0.00  0.00           B
ATOM   1254  B       X   1    -124.880-124.305 -39.136  0.00  0.00           B
ATOM   1255  B       X   1    -125.335-124.985 -34.594  0.00  0.00           B
ATOM   1256  Ne      X   1    -125.934-125.322 -38.702  0.00  0.00          NE
ATOM   1257  B       X   1    -125.839-125.381 -37.154  0.00  0.00           B
ATOM   1258  Ne      X   1    -125.819-129.817 -36.841  0.00  0.00          NE
ATOM   1259  Ne      X   1    -124.165-122.842 -39.157  0.00  0.00          NE
ATOM   1260  B       X   1    -117.539-123.937  -9.982  0.00  0.00           B
ATOM   1261  B       X   1    -119.881-123.646  -6.830  0.00  0.00           B
ATOM   1262  B       X   1    -117.779-122.933  -5.759  0.00  0.00           B
ATOM   1263  Ne      X   1    -116.184-123.050  -5.920  0.00  0.00          NE
ATOM   1264  B       X   1    -116.262-123.221  -7.613  0.00  0.00           B
ATOM   1265  Ne      X   1    -103.545-177.310 -42.174  0.00  0.00          NE
ATOM   1266  Ne      X   1    -103.495-173.123 -45.115  0.00  0.00          NE
ATOM   1267  B       X   1    -105.261-171.164 -42.027  0.00  0.00           B
ATOM   1268  B       X   1    -105.641-173.633 -42.219  0.00  0.00           B
ATOM   1269  B       X   1    -104.560-176.205 -37.040  0.00  0.00           B
ATOM   1270  B       X   1    -103.430-178.168 -38.264  0.00  0.00           B
ATOM   1271  B       X   1    -103.895-173.763 -37.042  0.00  0.00           B
ATOM   1272  B       X   1    -105.833-170.862 -38.709  0.00  0.00           B
ATOM   1273  Ne      X   1    -105.073-174.735 -36.785  0.00  0.00          NE
ATOM   1274  B       X   1    -106.407-174.494 -37.594  0.00  0.00           B
ATOM   1275  B       X   1    -114.211-159.089 -59.339  0.00  0.00           B
ATOM   1276  B       X   1    -113.792-154.635 -56.841  0.00  0.00           B
ATOM   1277  Ne      X   1    -113.509-153.252 -57.493  0.00  0.00          NE
ATOM   1278  B       X   1    -113.416-157.383 -56.332  0.00  0.00           B
ATOM   1279  B       X   1    -111.574-155.725 -56.177  0.00  0.00           B
ATOM   1280  B       X   1    -111.714-153.366 -50.715  0.00  0.00           B
ATOM   1281  Ne      X   1    -113.422-158.951 -56.165  0.00  0.00          NE
ATOM   1282  B       X   1    -110.152-154.216 -52.723  0.00  0.00           B
ATOM   1283  Ne      X   1    -113.103-155.873 -55.965  0.00  0.00          NE
ATOM   1284  Ne      X   1    -111.158-154.664 -51.640  0.00  0.00          NE
ATOM   1285  B       X   1    -113.518-155.855 -54.414  0.00  0.00           B
ATOM   1286  B       X   1    -112.337-155.425 -52.249  0.00  0.00           B
ATOM   1287  Ne      X   1    -113.635-156.129 -52.810  0.00  0.00          NE
ATOM   1288  B       X   1    -110.479-155.674 -50.603  0.00  0.00           B
ATOM   1289  B       X   1    -105.236-157.236 -53.507  0.00  0.00           B
ATOM   1290  B       X   1    -104.866-160.382 -48.255  0.00  0.00           B
ATOM   1291  Ne      X   1    -108.789-153.877 -53.564  0.00  0.00          NE
ATOM   1292  B       X   1    -108.620-157.077 -49.574  0.00  0.00           B
ATOM   1293  B       X   1    -104.706-154.112 -48.515  0.00  0.00           B
ATOM   1294  B       X   1    -104.490-157.929 -51.243  0.00  0.00           B
ATOM   1295  Ne      X   1    -106.185-154.511 -48.993  0.00  0.00          NE
ATOM   1296  Ne      X   1    -107.042-157.251 -49.916  0.00  0.00          NE
ATOM   1297  B       X   1    -106.226-156.003 -49.457  0.00  0.00           B
ATOM   1298  B       X   1    -106.587-153.661 -50.249  0.00  0.00           B
ATOM   1299  B       X   1    -106.534-158.558 -49.200  0.00  0.00           B
ATOM   1300  Ne      X   1    -105.649-158.136 -52.222  0.00  0.00          NE
ATOM   1301  B       X   1    -109.272-155.172 -46.724  0.00  0.00           B
ATOM   1302  B       X   1    -109.042-155.137 -42.372  0.00  0.00           B
ATOM   1303  B       X   1    -107.151-154.332 -47.739  0.00  0.00           B
ATOM   1304  B       X   1    -106.205-158.804 -46.786  0.00  0.00           B
ATOM   1305  B       X   1    -106.326-157.906 -44.301  0.00  0.00           B
ATOM   1306  B       X   1    -107.117-156.461 -46.319  0.00  0.00           B
ATOM   1307  Ne      X   1    -106.064-157.588 -45.853  0.00  0.00          NE
ATOM   1308  B       X   1    -104.674-156.906 -45.981  0.00  0.00           B
ATOM   1309  Ne      X   1    -107.750-154.996 -46.455  0.00  0.00          NE
ATOM   1310  B       X   1    -107.547-154.089 -45.229  0.00  0.00           B
ATOM   1311  Ne      X   1    -106.224-159.694 -48.100  0.00  0.00          NE
ATOM   1312  B       X   1    -109.407-158.787 -16.893  0.00  0.00           B
ATOM   1313  B       X   1    -104.745-153.287 -18.034  0.00  0.00           B
ATOM   1314  B       X   1    -103.352-157.056 -18.704  0.00  0.00           B
ATOM   1315  Ne      X   1    -108.043-159.039 -17.700  0.00  0.00          NE
ATOM   1316  Ne      X   1    -107.354-154.853 -21.040  0.00  0.00          NE
ATOM   1317  B       X   1    -104.155-157.019 -21.167  0.00  0.00           B
ATOM   1318  B       X   1    -106.118-155.474 -21.851  0.00  0.00           B
ATOM   1319  B       X   1    -108.052-153.664 -21.822  0.00  0.00           B
ATOM   1320  B       X   1    -106.696-154.193 -19.722  0.00  0.00           B
ATOM   1321  B       X   1    -108.238-156.145 -20.710  0.00  0.00           B
ATOM   1322  B       X   1    -107.056-158.384 -16.672  0.00  0.00           B
ATOM   1323  Ne      X   1    -103.585-156.632 -17.210  0.00  0.00          NE
ATOM   1324  B       X   1    -105.092-156.822 -16.786  0.00  0.00           B
ATOM   1325  Ne      X   1    -106.172-153.114 -18.800  0.00  0.00          NE
ATOM   1326  Ne      X   1    -106.159-157.357 -15.777  0.00  0.00          NE
ATOM   1327  B       X   1    -108.211-154.824 -13.302  0.00  0.00           B
ATOM   1328  B       X   1    -105.497-158.279 -14.688  0.00  0.00           B
ATOM   1329  Ne      X   1    -106.875-154.790 -14.226  0.00  0.00          NE
ATOM   1330  B       X   1    -106.798-156.084 -15.074  0.00  0.00           B
ATOM   1331  B       X   1    -105.455-154.573 -13.385  0.00  0.00           B
ATOM   1332  B       X   1    -107.196-153.493 -15.155  0.00  0.00           B
ATOM   1333  B       X   1    -103.408-158.778 -13.360  0.00  0.00           B
ATOM   1334  B       X   1    -112.897-147.845 -58.090  0.00  0.00           B
ATOM   1335  Ne      X   1    -113.858-148.390 -56.916  0.00  0.00          NE
ATOM   1336  B       X   1    -114.595-152.418 -58.298  0.00  0.00           B
ATOM   1337  B       X   1    -113.036-152.179 -56.360  0.00  0.00           B
ATOM   1338  B       X   1    -113.117-149.642 -56.253  0.00  0.00           B
ATOM   1339  Ne      X   1    -114.707-140.435 -56.427  0.00  0.00          NE
ATOM   1340  B       X   1    -114.622-146.010 -53.617  0.00  0.00           B
ATOM   1341  Ne      X   1    -111.096-147.158 -48.422  0.00  0.00          NE
ATOM   1342  B       X   1    -114.145-147.226 -55.948  0.00  0.00           B
ATOM   1343  B       X   1    -113.943-152.328 -50.157  0.00  0.00           B
ATOM   1344  B       X   1    -111.519-148.456 -49.202  0.00  0.00           B
ATOM   1345  Ne      X   1    -111.163-149.499 -50.428  0.00  0.00          NE
ATOM   1346  B       X   1    -111.689-146.907 -53.682  0.00  0.00           B
ATOM   1347  Ne      X   1    -112.371-152.246 -49.791  0.00  0.00          NE
ATOM   1348  B       X   1    -111.557-148.675 -51.707  0.00  0.00           B
ATOM   1349  B       X   1    -113.321-151.004 -54.136  0.00  0.00           B
ATOM   1350  B       X   1    -111.873-150.862 -50.266  0.00  0.00           B
ATOM   1351  Ne      X   1    -114.244-150.063 -53.279  0.00  0.00          NE
ATOM   1352  B       X   1    -113.515-148.686 -53.158  0.00  0.00           B
ATOM   1353  Ne      X   1    -112.430-147.730 -52.545  0.00  0.00          NE
ATOM   1354  Ne      X   1    -112.542-150.914 -55.498  0.00  0.00          NE
ATOM   1355  B       X   1    -113.314-146.758 -51.621  0.00  0.00           B
ATOM   1356  B       X   1    -110.944-151.100 -55.438  0.00  0.00           B
ATOM   1357  Ne      X   1    -114.242-145.832 -55.176  0.00  0.00          NE
ATOM   1358  B       X   1    -109.617-149.733 -50.161  0.00  0.00           B
ATOM   1359  Ne      X   1    -109.675-151.836 -55.912  0.00  0.00          NE
ATOM   1360  B       X   1    -110.213-146.206 -49.438  0.00  0.00           B
ATOM   1361  Ne      X   1    -114.704-146.100 -52.017  0.00  0.00          NE
ATOM   1362  B       X   1    -112.243-152.511 -48.291  0.00  0.00           B
ATOM   1363  B       X   1    -114.615-150.696 -51.910  0.00  0.00           B
ATOM   1364  B       X   1    -107.736-146.885 -48.859  0.00  0.00           B
ATOM   1365  Ne      X   1    -106.672-148.111 -48.621  0.00  0.00          NE
ATOM   1366  Ne      X   1    -108.516-150.520 -49.309  0.00  0.00          NE
ATOM   1367  B       X   1    -108.118-151.774 -50.168  0.00  0.00           B
ATOM   1368  B       X   1    -105.398-148.004 -49.642  0.00  0.00           B
ATOM   1369  Ne      X   1    -103.995-148.571 -50.089  0.00  0.00          NE
ATOM   1370  B       X   1    -107.364-149.517 -48.938  0.00  0.00           B
ATOM   1371  Ne      X   1    -108.667-145.640 -49.246  0.00  0.00          NE
ATOM   1372  B       X   1    -113.121-140.130 -56.085  0.00  0.00           B
ATOM   1373  B       X   1    -114.616-142.057 -50.703  0.00  0.00           B
ATOM   1374  B       X   1    -112.789-145.194 -55.160  0.00  0.00           B
ATOM   1375  Ne      X   1    -113.910-140.789 -50.081  0.00  0.00          NE
ATOM   1376  Ne      X   1    -111.298-141.191 -48.435  0.00  0.00          NE
ATOM   1377  Ne      X   1    -112.673-138.858 -52.216  0.00  0.00          NE
ATOM   1378  B       X   1    -110.540-139.959 -49.214  0.00  0.00           B
ATOM   1379  B       X   1    -111.217-139.083 -51.635  0.00  0.00           B
ATOM   1380  Ne      X   1    -112.474-138.995 -55.281  0.00  0.00          NE
ATOM   1381  B       X   1    -112.889-139.260 -53.698  0.00  0.00           B
ATOM   1382  B       X   1    -112.584-141.313 -49.351  0.00  0.00           B
ATOM   1383  B       X   1    -113.573-139.765 -51.293  0.00  0.00           B
ATOM   1384  Ne      X   1    -109.995-139.714 -50.736  0.00  0.00          NE
ATOM   1385  B       X   1    -109.521-141.124 -51.320  0.00  0.00           B
ATOM   1386  B       X   1    -109.217-142.699 -53.413  0.00  0.00           B
ATOM   1387  B       X   1    -114.718-140.001 -49.053  0.00  0.00           B
ATOM   1388  B       X   1    -110.249-142.376 -48.253  0.00  0.00           B
ATOM   1389  B       X   1    -105.760-143.550 -49.659  0.00  0.00           B
ATOM   1390  B       X   1    -108.819-138.735 -50.923  0.00  0.00           B
ATOM   1391  Ne      X   1    -108.523-141.830 -52.268  0.00  0.00          NE
ATOM   1392  B       X   1    -107.973-144.912 -50.445  0.00  0.00           B
ATOM   1393  Ne      X   1    -106.677-143.921 -50.903  0.00  0.00          NE
ATOM   1394  B       X   1    -107.424-142.628 -51.462  0.00  0.00           B
ATOM   1395  Ne      X   1    -104.973-143.066 -48.359  0.00  0.00          NE
ATOM   1396  B       X   1    -113.616-149.463 -42.372  0.00  0.00           B
ATOM   1397  B       X   1    -112.810-146.969 -45.294  0.00  0.00           B
ATOM   1398  Ne      X   1    -111.684-146.739 -44.201  0.00  0.00          NE
ATOM   1399  B       X   1    -112.222-147.259 -42.798  0.00  0.00           B
ATOM   1400  Ne      X   1    -113.418-146.102 -46.596  0.00  0.00          NE
ATOM   1401  B       X   1    -110.893-151.992 -46.295  0.00  0.00           B
ATOM   1402  B       X   1    -112.462-146.599 -47.761  0.00  0.00           B
ATOM   1403  Ne      X   1    -109.556-148.161 -45.837  0.00  0.00          NE
ATOM   1404  Ne      X   1    -109.662-151.133 -46.443  0.00  0.00          NE
ATOM   1405  B       X   1    -109.893-149.672 -45.982  0.00  0.00           B
ATOM   1406  B       X   1    -110.076-147.536 -47.248  0.00  0.00           B
ATOM   1407  B       X   1    -110.391-147.457 -44.704  0.00  0.00           B
ATOM   1408  Ne      X   1    -112.084-152.920 -46.802  0.00  0.00          NE
ATOM   1409  B       X   1    -109.192-151.041 -47.936  0.00  0.00           B
ATOM   1410  B       X   1    -106.336-152.066 -44.236  0.00  0.00           B
ATOM   1411  B       X   1    -106.035-149.713 -45.178  0.00  0.00           B
ATOM   1412  Ne      X   1    -105.518-150.764 -44.073  0.00  0.00          NE
ATOM   1413  B       X   1    -105.779-150.179 -42.685  0.00  0.00           B
ATOM   1414  Ne      X   1    -105.146-149.169 -41.591  0.00  0.00          NE
ATOM   1415  Ne      X   1    -106.485-148.239 -45.614  0.00  0.00          NE
ATOM   1416  B       X   1    -108.483-151.793 -45.553  0.00  0.00           B
ATOM   1417  B       X   1    -104.937-147.818 -42.372  0.00  0.00           B
ATOM   1418  Ne      X   1    -104.632-146.850 -43.517  0.00  0.00          NE
ATOM   1419  B       X   1    -108.026-148.001 -45.523  0.00  0.00           B
ATOM   1420  B       X   1    -106.170-148.125 -47.142  0.00  0.00           B
ATOM   1421  B       X   1    -105.594-147.328 -44.705  0.00  0.00           B
ATOM   1422  B       X   1    -103.952-150.778 -44.315  0.00  0.00           B
ATOM   1423  Ne      X   1    -107.698-152.734 -44.477  0.00  0.00          NE
ATOM   1424  B       X   1    -108.525-152.837 -43.193  0.00  0.00           B
ATOM   1425  B       X   1    -106.033-149.082 -40.347  0.00  0.00           B
ATOM   1426  B       X   1    -111.475-145.129 -44.202  0.00  0.00           B
ATOM   1427  B       X   1    -113.024-144.602 -46.149  0.00  0.00           B
ATOM   1428  B       X   1    -112.068-141.053 -46.970  0.00  0.00           B
ATOM   1429  B       X   1    -112.146-142.597 -44.926  0.00  0.00           B
ATOM   1430  Ne      X   1    -111.762-144.023 -45.312  0.00  0.00          NE
ATOM   1431  B       X   1    -110.552-144.047 -46.297  0.00  0.00           B
ATOM   1432  Ne      X   1    -109.457-143.373 -47.300  0.00  0.00          NE
ATOM   1433  B       X   1    -105.184-145.406 -43.214  0.00  0.00           B
ATOM   1434  B       X   1    -103.722-142.035 -45.047  0.00  0.00           B
ATOM   1435  B       X   1    -108.230-142.718 -46.518  0.00  0.00           B
ATOM   1436  Ne      X   1    -106.135-144.197 -43.261  0.00  0.00          NE
ATOM   1437  B       X   1    -106.237-141.648 -45.229  0.00  0.00           B
ATOM   1438  B       X   1    -106.880-143.995 -44.649  0.00  0.00           B
ATOM   1439  Ne      X   1    -106.819-142.990 -45.937  0.00  0.00          NE
ATOM   1440  B       X   1    -105.916-143.431 -47.096  0.00  0.00           B
ATOM   1441  B       X   1    -105.280-142.816 -43.196  0.00  0.00           B
ATOM   1442  B       X   1    -108.832-144.514 -48.157  0.00  0.00           B
ATOM   1443  B       X   1    -103.439-153.027 -32.217  0.00  0.00           B
ATOM   1444  B       X   1    -103.453-145.180 -32.622  0.00  0.00           B
ATOM   1445  Ne      X   1    -104.647-147.677 -24.647  0.00  0.00          NE
ATOM   1446  B       X   1    -103.375-152.223 -26.237  0.00  0.00           B
ATOM   1447  B       X   1    -109.324-147.496 -17.590  0.00  0.00           B
ATOM   1448  Ne      X   1    -109.075-149.764 -20.585  0.00  0.00          NE
ATOM   1449  B       X   1    -109.111-151.257 -21.232  0.00  0.00           B
ATOM   1450  B       X   1    -107.191-153.039 -17.594  0.00  0.00           B
ATOM   1451  Ne      X   1    -106.806-149.783 -16.314  0.00  0.00          NE
ATOM   1452  B       X   1    -103.804-148.793 -23.831  0.00  0.00           B
ATOM   1453  B       X   1    -104.782-146.266 -23.966  0.00  0.00           B
ATOM   1454  B       X   1    -106.185-151.620 -19.475  0.00  0.00           B
ATOM   1455  B       X   1    -104.944-149.439 -19.791  0.00  0.00           B
ATOM   1456  B       X   1    -107.559-149.570 -20.256  0.00  0.00           B
ATOM   1457  Ne      X   1    -106.320-150.074 -19.335  0.00  0.00          NE
ATOM   1458  B       X   1    -106.671-149.828 -17.852  0.00  0.00           B
ATOM   1459  B       X   1    -107.211-145.889 -17.059  0.00  0.00           B
ATOM   1460  Ne      X   1    -108.218-147.012 -16.510  0.00  0.00          NE
ATOM   1461  Ne      X   1    -107.818-152.631 -16.256  0.00  0.00          NE
ATOM   1462  Ne      X   1    -103.486-149.506 -20.289  0.00  0.00          NE
ATOM   1463  B       X   1    -103.398-150.022 -21.761  0.00  0.00           B
ATOM   1464  Ne      X   1    -104.765-144.690 -23.756  0.00  0.00          NE
ATOM   1465  B       X   1    -103.514-144.258 -17.094  0.00  0.00           B
ATOM   1466  B       X   1    -103.651-143.946 -19.663  0.00  0.00           B
ATOM   1467  Ne      X   1    -106.529-142.503 -19.347  0.00  0.00          NE
ATOM   1468  Ne      X   1    -104.200-143.330 -21.045  0.00  0.00          NE
ATOM   1469  B       X   1    -105.585-142.695 -20.644  0.00  0.00           B
ATOM   1470  B       X   1    -103.912-148.386 -14.275  0.00  0.00           B
ATOM   1471  Ne      X   1    -103.856-149.624 -15.244  0.00  0.00          NE
ATOM   1472  B       X   1    -105.400-149.949 -15.651  0.00  0.00           B
ATOM   1473  B       X   1    -103.691-145.783 -14.851  0.00  0.00           B
ATOM   1474  B       X   1    -103.527-146.647 -12.390  0.00  0.00           B
ATOM   1475  B       X   1    -107.691-151.128 -16.010  0.00  0.00           B
ATOM   1476  B       X   1    -107.519-148.331 -16.056  0.00  0.00           B
ATOM   1477  Ne      X   1    -114.561-137.587 -56.730  0.00  0.00          NE
ATOM   1478  B       X   1    -113.231-137.758 -55.907  0.00  0.00           B
ATOM   1479  B       X   1    -112.972-137.313 -52.078  0.00  0.00           B
ATOM   1480  Ne      X   1     -97.293-179.542 -42.115  0.00  0.00          NE
ATOM   1481  B       X   1     -96.550-179.388 -40.796  0.00  0.00           B
ATOM   1482  Ne      X   1     -94.346-176.659 -40.531  0.00  0.00          NE
ATOM   1483  B       X   1    -102.970-175.808 -42.265  0.00  0.00           B
ATOM   1484  B       X   1     -98.740-175.801 -42.773  0.00  0.00           B
ATOM   1485  Ne      X   1     -99.406-174.461 -42.236  0.00  0.00          NE
ATOM   1486  B       X   1    -100.714-170.235 -44.404  0.00  0.00           B
ATOM   1487  B       X   1     -98.490-173.343 -42.842  0.00  0.00           B
ATOM   1488  B       X   1     -99.525-174.339 -40.636  0.00  0.00           B
ATOM   1489  B       X   1    -100.375-169.213 -41.976  0.00  0.00           B
ATOM   1490  Ne      X   1    -100.872-168.964 -43.470  0.00  0.00          NE
ATOM   1491  Ne      X   1    -100.224-169.379 -40.403  0.00  0.00          NE
ATOM   1492  B       X   1    -103.279-173.104 -42.188  0.00  0.00           B
ATOM   1493  B       X   1    -102.395-168.412 -43.263  0.00  0.00           B
ATOM   1494  B       X   1     -96.595-170.706 -41.109  0.00  0.00           B
ATOM   1495  B       X   1     -96.736-171.407 -43.534  0.00  0.00           B
ATOM   1496  Ne      X   1     -97.245-172.873 -43.725  0.00  0.00          NE
ATOM   1497  B       X   1     -94.686-175.412 -41.503  0.00  0.00           B
ATOM   1498  B       X   1     -94.394-171.334 -42.273  0.00  0.00           B
ATOM   1499  B       X   1     -92.267-172.675 -41.974  0.00  0.00           B
ATOM   1500  Ne      X   1     -93.275-171.600 -41.245  0.00  0.00          NE
ATOM   1501  B       X   1     -92.350-170.380 -40.808  0.00  0.00           B
ATOM   1502  B       X   1     -96.048-173.733 -43.243  0.00  0.00           B
ATOM   1503  Ne      X   1     -98.641-178.720 -37.535  0.00  0.00          NE
ATOM   1504  B       X   1     -99.606-177.546 -37.426  0.00  0.00           B
ATOM   1505  B       X   1    -101.961-176.357 -37.143  0.00  0.00           B
ATOM   1506  B       X   1     -97.803-178.661 -36.180  0.00  0.00           B
ATOM   1507  Ne      X   1    -103.259-177.181 -37.007  0.00  0.00          NE
ATOM   1508  Ne      X   1    -100.398-176.171 -37.042  0.00  0.00          NE
ATOM   1509  B       X   1     -97.530-178.487 -38.673  0.00  0.00           B
ATOM   1510  Ne      X   1     -96.748-179.167 -35.123  0.00  0.00          NE
ATOM   1511  B       X   1     -95.610-177.257 -39.922  0.00  0.00           B
ATOM   1512  B       X   1     -96.075-178.162 -34.156  0.00  0.00           B
ATOM   1513  B       X   1     -92.894-178.551 -36.151  0.00  0.00           B
ATOM   1514  Ne      X   1     -92.900-177.056 -35.532  0.00  0.00          NE
ATOM   1515  B       X   1     -95.204-179.374 -38.688  0.00  0.00           B
ATOM   1516  B       X   1     -94.049-176.807 -34.400  0.00  0.00           B
ATOM   1517  Ne      X   1     -96.253-178.596 -39.531  0.00  0.00          NE
ATOM   1518  B       X   1     -92.898-176.174 -36.823  0.00  0.00           B
ATOM   1519  B       X   1     -93.360-176.333 -39.409  0.00  0.00           B
ATOM   1520  B       X   1    -103.251-171.201 -38.495  0.00  0.00           B
ATOM   1521  B       X   1     -98.705-169.712 -40.094  0.00  0.00           B
ATOM   1522  B       X   1    -101.162-170.511 -39.848  0.00  0.00           B
ATOM   1523  Ne      X   1     -98.245-171.910 -35.169  0.00  0.00          NE
ATOM   1524  B       X   1     -98.415-173.249 -38.641  0.00  0.00           B
ATOM   1525  B       X   1     -99.897-175.592 -35.649  0.00  0.00           B
ATOM   1526  B       X   1     -99.253-170.786 -35.478  0.00  0.00           B
ATOM   1527  B       X   1     -99.079-173.212 -34.867  0.00  0.00           B
ATOM   1528  B       X   1    -100.940-172.940 -39.088  0.00  0.00           B
ATOM   1529  B       X   1     -99.991-175.174 -38.222  0.00  0.00           B
ATOM   1530  B       X   1     -98.314-175.066 -33.507  0.00  0.00           B
ATOM   1531  Ne      X   1     -99.735-173.992 -39.155  0.00  0.00          NE
ATOM   1532  Ne      X   1     -99.621-174.652 -34.442  0.00  0.00          NE
ATOM   1533  Ne      X   1    -100.637-170.308 -36.072  0.00  0.00          NE
ATOM   1534  B       X   1    -100.435-168.819 -36.336  0.00  0.00           B
ATOM   1535  B       X   1    -101.821-170.571 -35.063  0.00  0.00           B
ATOM   1536  Ne      X   1    -102.664-170.788 -33.754  0.00  0.00          NE
ATOM   1537  Ne      X   1    -101.722-171.562 -38.760  0.00  0.00          NE
ATOM   1538  B       X   1    -101.068-171.081 -37.349  0.00  0.00           B
ATOM   1539  B       X   1    -100.936-174.363 -33.642  0.00  0.00           B
ATOM   1540  B       X   1     -93.899-172.298 -40.017  0.00  0.00           B
ATOM   1541  B       X   1     -95.726-173.167 -38.344  0.00  0.00           B
ATOM   1542  B       X   1     -97.301-171.414 -34.018  0.00  0.00           B
ATOM   1543  Ne      X   1     -97.222-170.048 -39.787  0.00  0.00          NE
ATOM   1544  B       X   1     -95.125-170.904 -32.700  0.00  0.00           B
ATOM   1545  Ne      X   1     -92.697-170.685 -37.108  0.00  0.00          NE
ATOM   1546  B       X   1     -93.793-171.699 -37.637  0.00  0.00           B
ATOM   1547  Ne      X   1     -96.471-171.676 -32.640  0.00  0.00          NE
ATOM   1548  B       X   1     -93.295-174.085 -38.294  0.00  0.00           B
ATOM   1549  Ne      X   1     -97.151-172.543 -37.988  0.00  0.00          NE
ATOM   1550  B       X   1     -97.071-171.085 -38.666  0.00  0.00           B
ATOM   1551  B       X   1     -93.459-169.680 -36.207  0.00  0.00           B
ATOM   1552  B       X   1     -96.040-175.857 -32.963  0.00  0.00           B
ATOM   1553  B       X   1     -92.067-169.984 -38.346  0.00  0.00           B
ATOM   1554  Ne      X   1     -94.097-168.468 -35.363  0.00  0.00          NE
ATOM   1555  B       X   1     -94.035-168.837 -33.860  0.00  0.00           B
ATOM   1556  B       X   1     -96.389-168.721 -39.413  0.00  0.00           B
ATOM   1557  Ne      X   1     -92.654-175.506 -38.237  0.00  0.00          NE
ATOM   1558  B       X   1     -97.358-172.409 -36.480  0.00  0.00           B
ATOM   1559  B       X   1     -96.509-173.307 -32.564  0.00  0.00           B
ATOM   1560  Ne      X   1     -94.197-172.850 -38.574  0.00  0.00          NE
ATOM   1561  Ne      X   1     -94.124-169.565 -32.485  0.00  0.00          NE
ATOM   1562  Ne      X   1     -97.092-174.826 -32.453  0.00  0.00          NE
ATOM   1563  B       X   1     -97.666-174.951 -30.984  0.00  0.00           B
ATOM   1564  B       X   1     -97.386-171.199 -31.406  0.00  0.00           B
ATOM   1565  B       X   1     -94.801-168.681 -31.447  0.00  0.00           B
ATOM   1566  B       X   1     -92.656-170.099 -32.117  0.00  0.00           B
ATOM   1567  Ne      X   1    -103.077-157.458 -51.027  0.00  0.00          NE
ATOM   1568  B       X   1    -102.415-157.927 -49.619  0.00  0.00           B
ATOM   1569  Ne      X   1    -101.867-158.770 -48.443  0.00  0.00          NE
ATOM   1570  B       X   1     -98.505-166.158 -45.176  0.00  0.00           B
ATOM   1571  B       X   1    -101.820-166.268 -42.058  0.00  0.00           B
ATOM   1572  Ne      X   1    -100.677-165.419 -41.316  0.00  0.00          NE
ATOM   1573  B       X   1     -99.245-165.902 -41.718  0.00  0.00           B
ATOM   1574  B       X   1    -100.046-167.885 -44.285  0.00  0.00           B
ATOM   1575  Ne      X   1    -103.009-166.808 -42.893  0.00  0.00          NE
ATOM   1576  Ne      X   1     -97.629-165.706 -41.689  0.00  0.00          NE
ATOM   1577  B       X   1    -103.261-166.141 -44.223  0.00  0.00           B
ATOM   1578  B       X   1     -96.989-166.503 -40.490  0.00  0.00           B
ATOM   1579  Ne      X   1    -103.064-157.315 -45.804  0.00  0.00          NE
ATOM   1580  B       X   1    -102.541-154.364 -47.148  0.00  0.00           B
ATOM   1581  B       X   1    -102.411-157.999 -47.143  0.00  0.00           B
ATOM   1582  B       X   1    -102.092-156.174 -45.401  0.00  0.00           B
ATOM   1583  Ne      X   1    -101.428-154.866 -46.113  0.00  0.00          NE
ATOM   1584  B       X   1    -100.481-168.038 -39.568  0.00  0.00           B
ATOM   1585  B       X   1     -98.788-166.269 -32.621  0.00  0.00           B
ATOM   1586  B       X   1    -100.880-165.582 -39.709  0.00  0.00           B
ATOM   1587  B       X   1     -98.179-167.530 -36.176  0.00  0.00           B
ATOM   1588  B       X   1    -102.516-167.112 -38.394  0.00  0.00           B
ATOM   1589  Ne      X   1    -101.058-166.811 -38.740  0.00  0.00          NE
ATOM   1590  B       X   1    -100.241-166.510 -37.326  0.00  0.00           B
ATOM   1591  Ne      X   1     -99.754-167.424 -36.106  0.00  0.00          NE
ATOM   1592  B       X   1     -99.621-163.063 -34.183  0.00  0.00           B
ATOM   1593  Ne      X   1     -98.173-162.424 -34.313  0.00  0.00          NE
ATOM   1594  B       X   1     -97.936-161.890 -35.854  0.00  0.00           B
ATOM   1595  B       X   1    -100.236-166.962 -34.617  0.00  0.00           B
ATOM   1596  Ne      X   1    -100.274-166.434 -33.097  0.00  0.00          NE
ATOM   1597  B       X   1     -97.906-161.318 -33.250  0.00  0.00           B
ATOM   1598  B       X   1     -95.604-167.972 -35.822  0.00  0.00           B
ATOM   1599  B       X   1     -92.354-167.968 -39.848  0.00  0.00           B
ATOM   1600  Ne      X   1     -96.709-166.975 -36.349  0.00  0.00          NE
ATOM   1601  B       X   1     -97.049-163.527 -34.088  0.00  0.00           B
ATOM   1602  B       X   1     -96.525-165.632 -35.536  0.00  0.00           B
ATOM   1603  B       X   1     -96.259-165.606 -33.039  0.00  0.00           B
ATOM   1604  B       X   1     -96.203-161.424 -37.980  0.00  0.00           B
ATOM   1605  Ne      X   1     -96.084-164.728 -34.306  0.00  0.00          NE
ATOM   1606  B       X   1     -93.185-167.265 -35.717  0.00  0.00           B
ATOM   1607  B       X   1     -92.345-164.198 -33.301  0.00  0.00           B
ATOM   1608  B       X   1     -94.596-164.167 -34.427  0.00  0.00           B
ATOM   1609  B       X   1     -92.709-162.359 -35.072  0.00  0.00           B
ATOM   1610  Ne      X   1     -93.034-163.819 -34.639  0.00  0.00          NE
ATOM   1611  B       X   1     -92.471-164.810 -35.709  0.00  0.00           B
ATOM   1612  Ne      X   1     -92.262-166.248 -36.417  0.00  0.00          NE
ATOM   1613  B       X   1     -92.611-166.106 -37.982  0.00  0.00           B
ATOM   1614  Ne      X   1     -95.445-161.218 -39.308  0.00  0.00          NE
ATOM   1615  B       X   1     -93.759-161.135 -39.262  0.00  0.00           B
ATOM   1616  Ne      X   1     -96.080-167.178 -39.385  0.00  0.00          NE
ATOM   1617  B       X   1     -96.567-166.684 -37.895  0.00  0.00           B
ATOM   1618  Ne      X   1     -97.274-161.008 -36.936  0.00  0.00          NE
ATOM   1619  B       X   1    -101.032-153.078 -33.179  0.00  0.00           B
ATOM   1620  B       X   1    -100.040-154.307 -35.162  0.00  0.00           B
ATOM   1621  B       X   1    -100.174-158.526 -33.910  0.00  0.00           B
ATOM   1622  B       X   1    -100.351-159.051 -36.451  0.00  0.00           B
ATOM   1623  Ne      X   1     -98.875-155.273 -35.470  0.00  0.00          NE
ATOM   1624  Ne      X   1    -100.415-157.926 -35.378  0.00  0.00          NE
ATOM   1625  Ne      X   1    -100.047-159.830 -37.780  0.00  0.00          NE
ATOM   1626  B       X   1     -98.567-160.355 -37.715  0.00  0.00           B
ATOM   1627  B       X   1     -98.131-157.356 -32.756  0.00  0.00           B
ATOM   1628  B       X   1     -99.330-156.753 -35.591  0.00  0.00           B
ATOM   1629  Ne      X   1     -99.418-158.226 -32.255  0.00  0.00          NE
ATOM   1630  Ne      X   1     -97.641-154.568 -38.175  0.00  0.00          NE
ATOM   1631  B       X   1     -97.858-155.361 -34.296  0.00  0.00           B
ATOM   1632  B       X   1     -92.461-157.629 -37.091  0.00  0.00           B
ATOM   1633  Ne      X   1     -95.094-159.658 -32.188  0.00  0.00          NE
ATOM   1634  B       X   1     -93.268-156.264 -32.598  0.00  0.00           B
ATOM   1635  Ne      X   1     -92.636-157.325 -38.647  0.00  0.00          NE
ATOM   1636  B       X   1     -96.208-155.104 -38.444  0.00  0.00           B
ATOM   1637  B       X   1     -96.481-159.932 -36.033  0.00  0.00           B
ATOM   1638  B       X   1     -92.113-159.941 -35.827  0.00  0.00           B
ATOM   1639  B       X   1     -95.427-159.683 -33.734  0.00  0.00           B
ATOM   1640  B       X   1     -92.970-158.737 -39.256  0.00  0.00           B
ATOM   1641  Ne      X   1     -92.747-158.507 -35.768  0.00  0.00          NE
ATOM   1642  Ne      X   1     -92.046-156.514 -33.563  0.00  0.00          NE
ATOM   1643  Ne      X   1     -95.190-155.877 -39.335  0.00  0.00          NE
ATOM   1644  B       X   1     -96.466-157.605 -34.710  0.00  0.00           B
ATOM   1645  Ne      X   1     -95.735-159.002 -35.062  0.00  0.00          NE
ATOM   1646  Ne      X   1     -97.081-156.576 -33.644  0.00  0.00          NE
ATOM   1647  B       X   1     -93.722-156.237 -38.859  0.00  0.00           B
ATOM   1648  B       X   1     -95.831-156.182 -32.864  0.00  0.00           B
ATOM   1649  B       X   1     -94.332-158.704 -35.749  0.00  0.00           B
ATOM   1650  B       X   1     -92.400-157.598 -34.578  0.00  0.00           B
ATOM   1651  B       X   1     -97.970-161.952 -30.827  0.00  0.00           B
ATOM   1652  Ne      X   1     -97.549-163.301 -30.039  0.00  0.00          NE
ATOM   1653  B       X   1     -97.555-164.532 -31.145  0.00  0.00           B
ATOM   1654  B       X   1     -96.762-166.959 -30.975  0.00  0.00           B
ATOM   1655  Ne      X   1     -94.766-162.950 -28.677  0.00  0.00          NE
ATOM   1656  Ne      X   1     -93.293-165.584 -29.501  0.00  0.00          NE
ATOM   1657  B       X   1     -94.407-166.522 -30.035  0.00  0.00           B
ATOM   1658  B       X   1     -92.543-164.995 -30.815  0.00  0.00           B
ATOM   1659  B       X   1     -94.804-162.258 -27.232  0.00  0.00           B
ATOM   1660  B       X   1     -93.954-164.323 -28.771  0.00  0.00           B
ATOM   1661  B       X   1     -92.374-166.427 -28.547  0.00  0.00           B
ATOM   1662  B       X   1     -94.049-161.918 -29.560  0.00  0.00           B
ATOM   1663  Ne      X   1     -95.392-167.682 -30.385  0.00  0.00          NE
ATOM   1664  B       X   1     -92.505-162.531 -31.430  0.00  0.00           B
ATOM   1665  Ne      X   1     -93.108-161.326 -30.686  0.00  0.00          NE
ATOM   1666  B       X   1     -96.200-163.118 -29.317  0.00  0.00           B
ATOM   1667  Ne      X   1     -97.359-165.905 -31.926  0.00  0.00          NE
ATOM   1668  Ne      X   1     -91.966-164.023 -31.850  0.00  0.00          NE
ATOM   1669  Ne      X   1     -97.873-160.697 -31.723  0.00  0.00          NE
ATOM   1670  B       X   1     -98.947-159.551 -31.615  0.00  0.00           B
ATOM   1671  B       X   1    -100.603-159.079 -29.232  0.00  0.00           B
ATOM   1672  B       X   1     -98.980-156.944 -28.982  0.00  0.00           B
ATOM   1673  Ne      X   1     -99.876-158.048 -28.353  0.00  0.00          NE
ATOM   1674  B       X   1    -102.566-154.909 -29.706  0.00  0.00           B
ATOM   1675  B       X   1     -98.335-154.837 -27.599  0.00  0.00           B
ATOM   1676  Ne      X   1     -98.814-155.353 -29.079  0.00  0.00          NE
ATOM   1677  Ne      X   1    -101.459-153.834 -29.498  0.00  0.00          NE
ATOM   1678  B       X   1    -100.077-154.585 -29.390  0.00  0.00           B
ATOM   1679  Ne      X   1     -97.934-153.622 -26.607  0.00  0.00          NE
ATOM   1680  B       X   1    -100.450-157.522 -31.464  0.00  0.00           B
ATOM   1681  B       X   1     -99.133-153.076 -25.761  0.00  0.00           B
ATOM   1682  B       X   1    -101.545-153.086 -24.671  0.00  0.00           B
ATOM   1683  B       X   1     -94.714-158.237 -31.882  0.00  0.00           B
ATOM   1684  B       X   1     -93.896-160.565 -31.794  0.00  0.00           B
ATOM   1685  B       X   1     -97.498-155.123 -29.967  0.00  0.00           B
ATOM   1686  B       X   1     -97.480-158.627 -25.362  0.00  0.00           B
ATOM   1687  B       X   1     -96.771-154.059 -25.598  0.00  0.00           B
ATOM   1688  B       X   1     -96.442-160.042 -31.502  0.00  0.00           B
ATOM   1689  B       X   1     -95.463-153.463 -30.362  0.00  0.00           B
ATOM   1690  B       X   1     -95.378-157.518 -26.629  0.00  0.00           B
ATOM   1691  B       X   1     -94.995-155.903 -30.551  0.00  0.00           B
ATOM   1692  B       X   1     -93.469-156.393 -27.894  0.00  0.00           B
ATOM   1693  Ne      X   1     -94.819-156.118 -27.186  0.00  0.00          NE
ATOM   1694  B       X   1     -94.569-155.259 -25.952  0.00  0.00           B
ATOM   1695  Ne      X   1     -95.257-154.213 -24.985  0.00  0.00          NE
ATOM   1696  B       X   1     -95.635-155.211 -28.271  0.00  0.00           B
ATOM   1697  Ne      X   1     -95.877-158.603 -25.514  0.00  0.00          NE
ATOM   1698  Ne      X   1     -95.913-154.877 -29.760  0.00  0.00          NE
ATOM   1699  B       X   1     -92.067-160.355 -29.956  0.00  0.00           B
ATOM   1700  Ne      X   1     -94.626-156.615 -31.942  0.00  0.00          NE
ATOM   1701  Ne      X   1     -91.926-156.710 -28.136  0.00  0.00          NE
ATOM   1702  Ne      X   1    -102.409-161.191 -16.988  0.00  0.00          NE
ATOM   1703  B       X   1    -101.317-161.026 -20.511  0.00  0.00           B
ATOM   1704  B       X   1    -102.876-161.109 -18.474  0.00  0.00           B
ATOM   1705  Ne      X   1    -103.293-153.586 -17.332  0.00  0.00          NE
ATOM   1706  B       X   1    -103.237-155.117 -17.117  0.00  0.00           B
ATOM   1707  Ne      X   1    -102.750-160.614 -19.953  0.00  0.00          NE
ATOM   1708  B       X   1     -99.697-155.440 -21.336  0.00  0.00           B
ATOM   1709  Ne      X   1     -98.850-154.306 -22.097  0.00  0.00          NE
ATOM   1710  Ne      X   1    -100.094-156.796 -20.640  0.00  0.00          NE
ATOM   1711  B       X   1    -101.767-159.818 -16.621  0.00  0.00           B
ATOM   1712  B       X   1     -99.260-157.982 -21.239  0.00  0.00           B
ATOM   1713  B       X   1     -98.836-155.561 -17.019  0.00  0.00           B
ATOM   1714  Ne      X   1     -99.137-156.981 -17.685  0.00  0.00          NE
ATOM   1715  B       X   1    -101.646-157.057 -20.685  0.00  0.00           B
ATOM   1716  B       X   1    -100.232-157.723 -16.744  0.00  0.00           B
ATOM   1717  B       X   1     -99.525-154.065 -23.483  0.00  0.00           B
ATOM   1718  Ne      X   1    -103.019-157.536 -20.214  0.00  0.00          NE
ATOM   1719  B       X   1     -99.746-156.783 -19.098  0.00  0.00           B
ATOM   1720  B       X   1    -102.960-159.078 -20.013  0.00  0.00           B
ATOM   1721  Ne      X   1     -98.169-159.108 -21.186  0.00  0.00          NE
ATOM   1722  B       X   1     -97.857-157.827 -17.687  0.00  0.00           B
ATOM   1723  B       X   1    -102.691-157.460 -16.284  0.00  0.00           B
ATOM   1724  Ne      X   1    -101.421-158.413 -16.062  0.00  0.00          NE
ATOM   1725  B       X   1     -97.376-154.739 -22.133  0.00  0.00           B
ATOM   1726  B       X   1     -95.228-154.847 -23.553  0.00  0.00           B
ATOM   1727  Ne      X   1     -95.854-155.121 -22.145  0.00  0.00          NE
ATOM   1728  B       X   1    -101.192-158.624 -14.497  0.00  0.00           B
ATOM   1729  B       X   1    -100.931-147.964 -47.825  0.00  0.00           B
ATOM   1730  B       X   1    -102.633-150.433 -46.314  0.00  0.00           B
ATOM   1731  Ne      X   1    -102.470-150.428 -44.724  0.00  0.00          NE
ATOM   1732  B       X   1    -101.970-148.967 -44.232  0.00  0.00           B
ATOM   1733  Ne      X   1    -101.702-147.411 -44.146  0.00  0.00          NE
ATOM   1734  B       X   1    -101.203-146.803 -45.511  0.00  0.00           B
ATOM   1735  B       X   1    -101.356-151.428 -44.325  0.00  0.00           B
ATOM   1736  Ne      X   1    -100.823-146.620 -47.039  0.00  0.00          NE
ATOM   1737  Ne      X   1    -102.748-150.613 -47.870  0.00  0.00          NE
ATOM   1738  B       X   1    -103.147-146.892 -43.890  0.00  0.00           B
ATOM   1739  B       X   1    -101.677-145.438 -47.624  0.00  0.00           B
ATOM   1740  B       X   1    -102.057-150.945 -32.483  0.00  0.00           B
ATOM   1741  B       X   1    -102.143-148.442 -32.552  0.00  0.00           B
ATOM   1742  B       X   1    -101.915-152.664 -35.510  0.00  0.00           B
ATOM   1743  Ne      X   1    -100.534-148.706 -35.614  0.00  0.00          NE
ATOM   1744  B       X   1     -99.397-151.888 -34.802  0.00  0.00           B
ATOM   1745  B       X   1     -99.153-149.455 -35.414  0.00  0.00           B
ATOM   1746  B       X   1    -100.425-147.149 -35.104  0.00  0.00           B
ATOM   1747  Ne      X   1     -98.349-150.761 -35.285  0.00  0.00          NE
ATOM   1748  B       X   1    -101.535-149.532 -34.684  0.00  0.00           B
ATOM   1749  Ne      X   1    -102.426-149.735 -33.407  0.00  0.00          NE
ATOM   1750  Ne      X   1    -100.113-145.631 -34.800  0.00  0.00          NE
ATOM   1751  B       X   1     -98.691-145.616 -33.959  0.00  0.00           B
ATOM   1752  Ne      X   1     -97.706-145.986 -32.837  0.00  0.00          NE
ATOM   1753  Ne      X   1    -100.560-152.960 -34.657  0.00  0.00          NE
ATOM   1754  B       X   1     -92.065-151.126 -33.520  0.00  0.00           B
ATOM   1755  B       X   1     -92.359-152.853 -35.281  0.00  0.00           B
ATOM   1756  B       X   1     -96.574-147.089 -33.186  0.00  0.00           B
ATOM   1757  B       X   1     -97.096-150.818 -34.291  0.00  0.00           B
ATOM   1758  Ne      X   1     -95.863-150.915 -33.408  0.00  0.00          NE
ATOM   1759  B       X   1     -95.445-149.363 -33.048  0.00  0.00           B
ATOM   1760  B       X   1     -93.326-147.775 -36.003  0.00  0.00           B
ATOM   1761  B       X   1     -93.081-150.343 -35.760  0.00  0.00           B
ATOM   1762  B       X   1     -94.154-147.171 -33.712  0.00  0.00           B
ATOM   1763  Ne      X   1     -93.607-146.640 -35.039  0.00  0.00          NE
ATOM   1764  Ne      X   1     -92.980-151.516 -34.649  0.00  0.00          NE
ATOM   1765  B       X   1     -94.518-151.586 -34.045  0.00  0.00           B
ATOM   1766  Ne      X   1     -95.218-147.796 -32.783  0.00  0.00          NE
ATOM   1767  B       X   1     -92.249-145.821 -34.810  0.00  0.00           B
ATOM   1768  B       X   1     -94.561-145.526 -35.703  0.00  0.00           B
ATOM   1769  Ne      X   1     -98.474-141.231 -32.412  0.00  0.00          NE
ATOM   1770  B       X   1     -99.962-144.715 -36.183  0.00  0.00           B
ATOM   1771  B       X   1     -98.315-141.459 -33.996  0.00  0.00           B
ATOM   1772  B       X   1     -97.706-142.594 -36.229  0.00  0.00           B
ATOM   1773  B       X   1     -96.221-142.885 -34.027  0.00  0.00           B
ATOM   1774  B       X   1     -96.231-140.707 -35.351  0.00  0.00           B
ATOM   1775  B       X   1     -96.886-144.666 -32.316  0.00  0.00           B
ATOM   1776  Ne      X   1     -97.129-141.948 -34.932  0.00  0.00          NE
ATOM   1777  Ne      X   1     -96.263-143.244 -32.424  0.00  0.00          NE
ATOM   1778  B       X   1     -94.514-138.806 -34.909  0.00  0.00           B
ATOM   1779  Ne      X   1     -95.415-139.527 -35.991  0.00  0.00          NE
ATOM   1780  B       X   1    -102.650-146.630 -30.709  0.00  0.00           B
ATOM   1781  B       X   1    -102.460-147.932 -27.990  0.00  0.00           B
ATOM   1782  B       X   1    -102.589-149.088 -30.152  0.00  0.00           B
ATOM   1783  Ne      X   1    -102.440-147.115 -26.706  0.00  0.00          NE
ATOM   1784  Ne      X   1    -101.945-148.027 -31.046  0.00  0.00          NE
ATOM   1785  B       X   1     -99.120-148.048 -27.110  0.00  0.00           B
ATOM   1786  B       X   1    -101.218-147.626 -25.843  0.00  0.00           B
ATOM   1787  Ne      X   1     -99.714-147.933 -25.697  0.00  0.00          NE
ATOM   1788  B       X   1     -98.323-148.238 -29.522  0.00  0.00           B
ATOM   1789  B       X   1     -99.524-149.214 -24.928  0.00  0.00           B
ATOM   1790  B       X   1     -99.061-146.754 -24.796  0.00  0.00           B
ATOM   1791  B       X   1    -100.421-147.887 -30.752  0.00  0.00           B
ATOM   1792  Ne      X   1     -99.156-147.126 -30.317  0.00  0.00          NE
ATOM   1793  B       X   1     -98.469-146.462 -31.531  0.00  0.00           B
ATOM   1794  Ne      X   1    -103.065-152.697 -24.773  0.00  0.00          NE
ATOM   1795  B       X   1     -99.487-145.946 -29.273  0.00  0.00           B
ATOM   1796  Ne      X   1     -97.911-148.462 -28.023  0.00  0.00          NE
ATOM   1797  B       X   1    -102.046-152.953 -28.237  0.00  0.00           B
ATOM   1798  B       X   1    -102.955-150.517 -28.023  0.00  0.00           B
ATOM   1799  B       X   1    -101.471-152.818 -30.668  0.00  0.00           B
ATOM   1800  Ne      X   1    -103.188-149.148 -28.731  0.00  0.00          NE
ATOM   1801  B       X   1    -102.210-145.561 -26.754  0.00  0.00           B
ATOM   1802  Ne      X   1    -103.269-152.085 -27.783  0.00  0.00          NE
ATOM   1803  Ne      X   1     -99.975-152.954 -24.491  0.00  0.00          NE
ATOM   1804  Ne      X   1    -101.962-152.516 -32.118  0.00  0.00          NE
ATOM   1805  B       X   1     -96.110-151.638 -32.052  0.00  0.00           B
ATOM   1806  B       X   1     -97.353-149.856 -27.769  0.00  0.00           B
ATOM   1807  B       X   1     -94.727-152.757 -25.079  0.00  0.00           B
ATOM   1808  B       X   1     -97.388-152.338 -27.517  0.00  0.00           B
ATOM   1809  Ne      X   1     -96.502-151.161 -27.921  0.00  0.00          NE
ATOM   1810  B       X   1     -92.475-151.311 -28.771  0.00  0.00           B
ATOM   1811  B       X   1     -94.399-147.306 -28.625  0.00  0.00           B
ATOM   1812  Ne      X   1     -92.757-150.636 -30.118  0.00  0.00          NE
ATOM   1813  B       X   1     -93.198-149.139 -29.972  0.00  0.00           B
ATOM   1814  Ne      X   1     -93.726-147.645 -30.011  0.00  0.00          NE
ATOM   1815  Ne      X   1     -94.123-146.518 -24.650  0.00  0.00          NE
ATOM   1816  B       X   1     -94.787-146.604 -26.122  0.00  0.00           B
ATOM   1817  B       X   1     -92.795-151.936 -26.415  0.00  0.00           B
ATOM   1818  B       X   1     -93.976-151.333 -30.804  0.00  0.00           B
ATOM   1819  Ne      X   1     -94.228-151.512 -25.826  0.00  0.00          NE
ATOM   1820  Ne      X   1     -95.398-146.681 -27.614  0.00  0.00          NE
ATOM   1821  B       X   1     -92.408-146.602 -30.140  0.00  0.00           B
ATOM   1822  B       X   1     -95.230-151.131 -26.991  0.00  0.00           B
ATOM   1823  Ne      X   1     -95.439-151.905 -30.698  0.00  0.00          NE
ATOM   1824  B       X   1     -94.018-150.351 -24.786  0.00  0.00           B
ATOM   1825  B       X   1     -94.643-147.604 -31.282  0.00  0.00           B
ATOM   1826  B       X   1     -96.045-151.212 -29.453  0.00  0.00           B
ATOM   1827  B       X   1     -96.698-147.449 -27.616  0.00  0.00           B
ATOM   1828  B       X   1     -92.731-145.795 -24.769  0.00  0.00           B
ATOM   1829  B       X   1     -93.935-147.973 -24.103  0.00  0.00           B
ATOM   1830  B       X   1     -99.875-141.635 -31.942  0.00  0.00           B
ATOM   1831  B       X   1    -100.530-144.756 -24.963  0.00  0.00           B
ATOM   1832  B       X   1    -100.296-144.195 -27.583  0.00  0.00           B
ATOM   1833  B       X   1    -100.002-143.429 -30.083  0.00  0.00           B
ATOM   1834  Ne      X   1     -99.456-144.277 -28.949  0.00  0.00          NE
ATOM   1835  B       X   1     -97.966-144.058 -28.572  0.00  0.00           B
ATOM   1836  B       X   1     -97.789-141.938 -24.864  0.00  0.00           B
ATOM   1837  B       X   1     -97.911-139.830 -32.030  0.00  0.00           B
ATOM   1838  B       X   1     -97.359-142.283 -31.831  0.00  0.00           B
ATOM   1839  Ne      X   1     -96.674-143.998 -27.734  0.00  0.00          NE
ATOM   1840  Ne      X   1     -97.219-143.338 -24.621  0.00  0.00          NE
ATOM   1841  B       X   1     -96.825-143.852 -26.126  0.00  0.00           B
ATOM   1842  B       X   1     -93.584-140.921 -31.875  0.00  0.00           B
ATOM   1843  B       X   1     -95.759-145.192 -27.995  0.00  0.00           B
ATOM   1844  B       X   1     -95.248-140.257 -27.742  0.00  0.00           B
ATOM   1845  Ne      X   1     -94.733-141.681 -28.138  0.00  0.00          NE
ATOM   1846  B       X   1     -93.590-142.260 -27.145  0.00  0.00           B
ATOM   1847  B       X   1     -94.126-141.649 -29.542  0.00  0.00           B
ATOM   1848  Ne      X   1     -93.791-142.203 -30.997  0.00  0.00          NE
ATOM   1849  B       X   1     -92.370-139.211 -30.384  0.00  0.00           B
ATOM   1850  B       X   1     -92.474-143.069 -30.927  0.00  0.00           B
ATOM   1851  B       X   1     -95.847-142.741 -28.106  0.00  0.00           B
ATOM   1852  Ne      X   1     -92.747-139.636 -31.877  0.00  0.00          NE
ATOM   1853  B       X   1     -94.901-143.098 -31.690  0.00  0.00           B
ATOM   1854  Ne      X   1     -92.131-142.796 -27.026  0.00  0.00          NE
ATOM   1855  B       X   1    -103.232-151.400 -23.901  0.00  0.00           B
ATOM   1856  B       X   1     -98.983-152.871 -21.349  0.00  0.00           B
ATOM   1857  B       X   1     -99.749-151.491 -23.896  0.00  0.00           B
ATOM   1858  B       X   1    -102.254-152.920 -18.368  0.00  0.00           B
ATOM   1859  B       X   1     -98.030-148.196 -16.629  0.00  0.00           B
ATOM   1860  Ne      X   1    -102.964-150.002 -23.233  0.00  0.00          NE
ATOM   1861  Ne      X   1     -99.858-149.966 -23.650  0.00  0.00          NE
ATOM   1862  B       X   1     -97.910-152.576 -19.095  0.00  0.00           B
ATOM   1863  B       X   1    -101.397-149.682 -23.349  0.00  0.00           B
ATOM   1864  B       X   1    -102.718-148.115 -20.160  0.00  0.00           B
ATOM   1865  B       X   1    -102.671-150.554 -19.438  0.00  0.00           B
ATOM   1866  Ne      X   1    -101.641-149.218 -16.941  0.00  0.00          NE
ATOM   1867  B       X   1    -102.419-145.969 -18.655  0.00  0.00           B
ATOM   1868  Ne      X   1     -98.939-151.902 -20.109  0.00  0.00          NE
ATOM   1869  B       X   1    -100.318-151.778 -19.461  0.00  0.00           B
ATOM   1870  Ne      X   1    -101.755-147.262 -19.251  0.00  0.00          NE
ATOM   1871  B       X   1     -98.774-149.510 -22.618  0.00  0.00           B
ATOM   1872  B       X   1    -101.269-148.255 -18.135  0.00  0.00           B
ATOM   1873  Ne      X   1    -101.628-151.537 -18.716  0.00  0.00          NE
ATOM   1874  B       X   1     -98.362-150.469 -20.440  0.00  0.00           B
ATOM   1875  Ne      X   1     -97.985-149.206 -21.332  0.00  0.00          NE
ATOM   1876  Ne      X   1     -99.336-146.409 -21.032  0.00  0.00          NE
ATOM   1877  B       X   1    -101.309-150.740 -17.406  0.00  0.00           B
ATOM   1878  B       X   1    -100.580-146.793 -20.154  0.00  0.00           B
ATOM   1879  B       X   1     -98.402-147.698 -20.963  0.00  0.00           B
ATOM   1880  B       X   1     -99.744-145.912 -22.561  0.00  0.00           B
ATOM   1881  B       X   1    -103.187-149.133 -16.623  0.00  0.00           B
ATOM   1882  B       X   1     -96.360-149.323 -21.460  0.00  0.00           B
ATOM   1883  Ne      X   1     -93.459-149.373 -23.663  0.00  0.00          NE
ATOM   1884  Ne      X   1     -95.025-150.032 -21.181  0.00  0.00          NE
ATOM   1885  B       X   1     -93.936-149.678 -22.256  0.00  0.00           B
ATOM   1886  B       X   1     -92.964-145.556 -20.094  0.00  0.00           B
ATOM   1887  B       X   1     -94.988-145.689 -23.569  0.00  0.00           B
ATOM   1888  Ne      X   1     -99.393-145.390 -24.021  0.00  0.00          NE
ATOM   1889  B       X   1    -103.164-142.115 -21.337  0.00  0.00           B
ATOM   1890  B       X   1     -98.652-145.141 -20.494  0.00  0.00           B
ATOM   1891  Ne      X   1    -102.802-144.439 -18.457  0.00  0.00          NE
ATOM   1892  B       X   1     -99.782-141.723 -18.986  0.00  0.00           B
ATOM   1893  B       X   1     -98.261-144.313 -24.006  0.00  0.00           B
ATOM   1894  B       X   1    -101.382-143.657 -18.301  0.00  0.00           B
ATOM   1895  B       X   1     -98.268-142.688 -20.873  0.00  0.00           B
ATOM   1896  B       X   1     -96.859-144.047 -19.083  0.00  0.00           B
ATOM   1897  Ne      X   1     -94.772-139.701 -20.114  0.00  0.00          NE
ATOM   1898  Ne      X   1     -92.730-144.206 -20.837  0.00  0.00          NE
ATOM   1899  B       X   1     -94.299-141.139 -19.898  0.00  0.00           B
ATOM   1900  Ne      X   1     -97.511-144.079 -20.551  0.00  0.00          NE
ATOM   1901  B       X   1     -92.660-143.131 -19.661  0.00  0.00           B
ATOM   1902  B       X   1     -93.601-138.872 -20.854  0.00  0.00           B
ATOM   1903  B       X   1     -93.962-143.900 -21.845  0.00  0.00           B
ATOM   1904  B       X   1     -95.915-143.327 -23.745  0.00  0.00           B
ATOM   1905  Ne      X   1     -95.255-144.340 -22.757  0.00  0.00          NE
ATOM   1906  B       X   1     -96.432-144.375 -21.625  0.00  0.00           B
ATOM   1907  B       X   1    -100.797-148.798 -15.657  0.00  0.00           B
ATOM   1908  B       X   1    -100.775-152.579 -14.191  0.00  0.00           B
ATOM   1909  Ne      X   1    -102.435-152.292 -14.529  0.00  0.00          NE
ATOM   1910  Ne      X   1    -102.807-146.108 -11.066  0.00  0.00          NE
ATOM   1911  Ne      X   1    -100.424-147.690 -14.597  0.00  0.00          NE
ATOM   1912  B       X   1     -99.516-148.285 -13.472  0.00  0.00           B
ATOM   1913  B       X   1    -101.267-146.610 -11.166  0.00  0.00           B
ATOM   1914  B       X   1    -101.746-147.130 -14.117  0.00  0.00           B
ATOM   1915  B       X   1    -102.931-150.724 -14.604  0.00  0.00           B
ATOM   1916  B       X   1    -102.979-152.847 -15.996  0.00  0.00           B
ATOM   1917  B       X   1    -103.320-153.052 -13.521  0.00  0.00           B
ATOM   1918  Ne      X   1    -103.286-146.978 -13.886  0.00  0.00          NE
ATOM   1919  B       X   1    -102.934-144.574 -11.059  0.00  0.00           B
ATOM   1920  B       X   1     -94.631-139.214  -9.047  0.00  0.00           B
ATOM   1921  B       X   1     -92.282-140.415  -8.641  0.00  0.00           B
ATOM   1922  Ne      X   1     -93.305-139.120  -8.236  0.00  0.00          NE
ATOM   1923  B       X   1     -92.561-137.827  -8.476  0.00  0.00           B
ATOM   1924  Ne      X   1     -98.272-140.736  -3.526  0.00  0.00          NE
ATOM   1925  B       X   1     -99.776-140.666  -3.031  0.00  0.00           B
ATOM   1926  B       X   1    -100.600-140.881  -0.588  0.00  0.00           B
ATOM   1927  B       X   1     -97.802-139.485  -4.373  0.00  0.00           B
ATOM   1928  B       X   1     -97.182-141.001  -2.366  0.00  0.00           B
ATOM   1929  Ne      X   1     -95.729-141.329  -1.910  0.00  0.00          NE
ATOM   1930  B       X   1     -93.869-141.449  -5.021  0.00  0.00           B
ATOM   1931  B       X   1     -94.987-140.039  -1.616  0.00  0.00           B
ATOM   1932  Ne      X   1     -95.202-139.052  -0.334  0.00  0.00          NE
ATOM   1933  B       X   1     -93.673-139.491  -6.786  0.00  0.00           B
ATOM   1934  B       X   1     -92.624-139.267  -4.540  0.00  0.00           B
ATOM   1935  Ne      X   1     -93.892-139.924  -5.300  0.00  0.00          NE
ATOM   1936  Ne      X   1    -100.430-133.994  -1.620  0.00  0.00          NE
ATOM   1937  B       X   1     -99.193-134.751  -2.349  0.00  0.00           B
ATOM   1938  Ne      X   1     -97.913-134.795  -3.229  0.00  0.00          NE
ATOM   1939  B       X   1    -100.519-134.189  -0.081  0.00  0.00           B
ATOM   1940  B       X   1     -97.485-133.278  -3.518  0.00  0.00           B
ATOM   1941  B       X   1     -92.221-135.809  -1.546  0.00  0.00           B
ATOM   1942  B       X   1     -97.002-137.434  -5.786  0.00  0.00           B
ATOM   1943  B       X   1     -96.819-135.599  -2.282  0.00  0.00           B
ATOM   1944  Ne      X   1     -96.121-136.120  -0.979  0.00  0.00          NE
ATOM   1945  Ne      X   1     -93.146-135.231  -0.454  0.00  0.00          NE
ATOM   1946  B       X   1     -94.189-131.529  -0.575  0.00  0.00           B
ATOM   1947  B       X   1     -94.666-135.423  -0.793  0.00  0.00           B
ATOM   1948  Ne      X   1     -92.952-132.243  -1.237  0.00  0.00          NE
ATOM   1949  Ne      X   1     -92.442-133.299  -4.000  0.00  0.00          NE
ATOM   1950  B       X   1     -92.863-133.678  -0.461  0.00  0.00           B
ATOM   1951  B       X   1     -95.728-137.644  -0.972  0.00  0.00           B
ATOM   1952  Ne      X   1     -90.429-176.359 -33.812  0.00  0.00          NE
ATOM   1953  B       X   1     -91.103-172.277 -32.459  0.00  0.00           B
ATOM   1954  Ne      X   1     -91.255-170.676 -32.511  0.00  0.00          NE
ATOM   1955  B       X   1     -91.087-175.494 -38.549  0.00  0.00           B
ATOM   1956  B       X   1     -90.924-174.830 -33.653  0.00  0.00           B
ATOM   1957  B       X   1     -91.038-170.445 -34.110  0.00  0.00           B
ATOM   1958  Ne      X   1     -90.391-171.369 -35.293  0.00  0.00          NE
ATOM   1959  B       X   1     -91.527-171.535 -36.390  0.00  0.00           B
ATOM   1960  Ne      X   1     -90.358-173.425 -33.264  0.00  0.00          NE
ATOM   1961  B       X   1     -90.019-172.729 -34.668  0.00  0.00           B
ATOM   1962  Ne      X   1     -89.626-175.667 -39.130  0.00  0.00          NE
ATOM   1963  B       X   1     -88.255-169.865 -33.721  0.00  0.00           B
ATOM   1964  B       X   1     -89.113-170.678 -35.927  0.00  0.00           B
ATOM   1965  Ne      X   1     -88.093-169.636 -35.278  0.00  0.00          NE
ATOM   1966  B       X   1     -86.680-169.923 -35.688  0.00  0.00           B
ATOM   1967  Ne      X   1     -88.381-169.833 -32.142  0.00  0.00          NE
ATOM   1968  B       X   1     -89.993-170.031 -31.880  0.00  0.00           B
ATOM   1969  B       X   1     -87.835-168.453 -31.590  0.00  0.00           B
ATOM   1970  B       X   1     -88.645-168.137 -35.616  0.00  0.00           B
ATOM   1971  B       X   1     -91.079-161.960 -37.176  0.00  0.00           B
ATOM   1972  Ne      X   1     -90.304-161.708 -38.526  0.00  0.00          NE
ATOM   1973  B       X   1     -90.773-166.690 -36.238  0.00  0.00           B
ATOM   1974  Ne      X   1     -91.584-161.472 -35.706  0.00  0.00          NE
ATOM   1975  B       X   1     -90.069-163.026 -39.339  0.00  0.00           B
ATOM   1976  B       X   1     -90.212-161.443 -34.863  0.00  0.00           B
ATOM   1977  B       X   1     -87.953-166.129 -32.506  0.00  0.00           B
ATOM   1978  Ne      X   1     -89.207-166.760 -36.074  0.00  0.00          NE
ATOM   1979  B       X   1     -89.279-161.628 -32.528  0.00  0.00           B
ATOM   1980  B       X   1     -88.440-163.787 -33.254  0.00  0.00           B
ATOM   1981  B       X   1     -88.728-165.689 -34.986  0.00  0.00           B
ATOM   1982  Ne      X   1     -87.860-165.172 -33.813  0.00  0.00          NE
ATOM   1983  B       X   1     -88.891-161.082 -38.161  0.00  0.00           B
ATOM   1984  B       X   1     -86.266-160.746 -38.576  0.00  0.00           B
ATOM   1985  B       X   1     -86.372-164.794 -34.246  0.00  0.00           B
ATOM   1986  Ne      X   1     -84.431-161.149 -34.278  0.00  0.00          NE
ATOM   1987  B       X   1     -91.805-155.133 -34.475  0.00  0.00           B
ATOM   1988  B       X   1     -91.217-160.689 -39.414  0.00  0.00           B
ATOM   1989  Ne      X   1     -89.316-160.675 -33.825  0.00  0.00          NE
ATOM   1990  Ne      X   1     -89.972-158.210 -32.476  0.00  0.00          NE
ATOM   1991  B       X   1     -89.917-153.453 -34.338  0.00  0.00           B
ATOM   1992  B       X   1     -90.743-156.934 -32.885  0.00  0.00           B
ATOM   1993  B       X   1     -91.335-156.796 -39.271  0.00  0.00           B
ATOM   1994  Ne      X   1     -91.170-153.938 -35.185  0.00  0.00          NE
ATOM   1995  B       X   1     -90.514-154.330 -36.542  0.00  0.00           B
ATOM   1996  B       X   1     -90.132-159.351 -33.509  0.00  0.00           B
ATOM   1997  B       X   1     -87.922-160.169 -34.351  0.00  0.00           B
ATOM   1998  Ne      X   1     -89.424-154.177 -37.671  0.00  0.00          NE
ATOM   1999  Ne      X   1     -87.622-160.051 -38.177  0.00  0.00          NE
ATOM   2000  B       X   1     -88.006-159.041 -39.300  0.00  0.00           B
ATOM   2001  B       X   1     -87.389-159.368 -36.721  0.00  0.00           B
ATOM   2002  B       X   1     -89.491-155.272 -38.724  0.00  0.00           B
ATOM   2003  Ne      X   1     -86.808-159.380 -35.283  0.00  0.00          NE
ATOM   2004  B       X   1     -86.419-157.829 -34.631  0.00  0.00           B
ATOM   2005  B       X   1     -86.275-155.541 -35.493  0.00  0.00           B
ATOM   2006  B       X   1     -88.448-158.022 -32.145  0.00  0.00           B
ATOM   2007  B       X   1     -84.495-153.372 -32.402  0.00  0.00           B
ATOM   2008  Ne      X   1     -85.631-156.532 -34.421  0.00  0.00          NE
ATOM   2009  B       X   1     -83.499-154.003 -34.629  0.00  0.00           B
ATOM   2010  B       X   1     -85.484-160.214 -35.245  0.00  0.00           B
ATOM   2011  B       X   1     -84.114-156.514 -34.747  0.00  0.00           B
ATOM   2012  B       X   1     -85.580-155.657 -32.895  0.00  0.00           B
ATOM   2013  B       X   1     -84.581-160.429 -32.823  0.00  0.00           B
ATOM   2014  Ne      X   1     -90.623-164.859 -25.283  0.00  0.00          NE
ATOM   2015  B       X   1     -91.469-163.570 -25.013  0.00  0.00           B
ATOM   2016  B       X   1     -90.033-167.423 -27.956  0.00  0.00           B
ATOM   2017  B       X   1     -90.371-163.833 -31.626  0.00  0.00           B
ATOM   2018  B       X   1     -89.212-164.357 -25.892  0.00  0.00           B
ATOM   2019  Ne      X   1     -88.478-167.124 -28.342  0.00  0.00          NE
ATOM   2020  B       X   1     -88.148-163.521 -28.078  0.00  0.00           B
ATOM   2021  B       X   1     -88.115-163.020 -30.696  0.00  0.00           B
ATOM   2022  Ne      X   1     -87.576-162.617 -29.278  0.00  0.00          NE
ATOM   2023  Ne      X   1     -87.596-166.886 -31.200  0.00  0.00          NE
ATOM   2024  B       X   1     -88.443-166.733 -29.870  0.00  0.00           B
ATOM   2025  B       X   1     -87.831-161.119 -28.962  0.00  0.00           B
ATOM   2026  B       X   1     -86.128-166.439 -30.758  0.00  0.00           B
ATOM   2027  Ne      X   1     -89.014-163.084 -31.953  0.00  0.00          NE
ATOM   2028  B       X   1     -85.943-162.714 -29.327  0.00  0.00           B
ATOM   2029  B       X   1     -83.747-165.183 -30.326  0.00  0.00           B
ATOM   2030  Ne      X   1     -84.611-166.518 -30.328  0.00  0.00          NE
ATOM   2031  Ne      X   1     -84.743-161.731 -29.453  0.00  0.00          NE
ATOM   2032  B       X   1     -84.173-161.337 -28.026  0.00  0.00           B
ATOM   2033  B       X   1     -84.853-167.178 -28.766  0.00  0.00           B
ATOM   2034  B       X   1     -83.671-162.644 -30.239  0.00  0.00           B
ATOM   2035  B       X   1     -83.864-167.599 -31.200  0.00  0.00           B
ATOM   2036  Ne      X   1     -91.092-159.179 -29.644  0.00  0.00          NE
ATOM   2037  B       X   1     -91.145-155.463 -28.881  0.00  0.00           B
ATOM   2038  B       X   1     -91.314-156.742 -26.717  0.00  0.00           B
ATOM   2039  B       X   1     -90.647-158.615 -31.044  0.00  0.00           B
ATOM   2040  Ne      X   1     -90.060-154.365 -28.368  0.00  0.00          NE
ATOM   2041  B       X   1     -89.813-159.595 -28.879  0.00  0.00           B
ATOM   2042  Ne      X   1     -90.047-156.291 -26.014  0.00  0.00          NE
ATOM   2043  B       X   1     -89.511-155.093 -27.011  0.00  0.00           B
ATOM   2044  B       X   1     -86.435-154.200 -30.840  0.00  0.00           B
ATOM   2045  Ne      X   1     -87.357-157.735 -31.000  0.00  0.00          NE
ATOM   2046  B       X   1     -88.906-154.320 -29.464  0.00  0.00           B
ATOM   2047  B       X   1     -87.700-156.201 -30.699  0.00  0.00           B
ATOM   2048  B       X   1     -87.558-158.570 -29.678  0.00  0.00           B
ATOM   2049  Ne      X   1     -88.213-159.653 -28.722  0.00  0.00          NE
ATOM   2050  Ne      X   1     -87.955-154.612 -30.781  0.00  0.00          NE
ATOM   2051  B       X   1     -91.795-158.072 -28.835  0.00  0.00           B
ATOM   2052  B       X   1     -88.598-153.992 -32.019  0.00  0.00           B
ATOM   2053  B       X   1     -86.020-158.359 -31.612  0.00  0.00           B
ATOM   2054  B       X   1     -85.079-160.441 -30.294  0.00  0.00           B
ATOM   2055  Ne      X   1     -85.150-154.604 -31.653  0.00  0.00          NE
ATOM   2056  B       X   1     -84.237-154.695 -28.117  0.00  0.00           B
ATOM   2057  B       X   1     -84.141-155.173 -30.617  0.00  0.00           B
ATOM   2058  B       X   1     -83.570-158.646 -31.155  0.00  0.00           B
ATOM   2059  Ne      X   1     -83.279-155.343 -29.233  0.00  0.00          NE
ATOM   2060  Ne      X   1     -84.838-159.465 -31.581  0.00  0.00          NE
ATOM   2061  B       X   1     -83.204-149.138 -57.960  0.00  0.00           B
ATOM   2062  Ne      X   1     -83.151-148.859 -56.344  0.00  0.00          NE
ATOM   2063  B       X   1     -82.612-145.624 -56.260  0.00  0.00           B
ATOM   2064  B       X   1     -85.550-143.474 -64.178  0.00  0.00           B
ATOM   2065  Ne      X   1     -86.033-139.589 -60.325  0.00  0.00          NE
ATOM   2066  B       X   1     -85.996-138.281 -61.254  0.00  0.00           B
ATOM   2067  Ne      X   1     -84.314-144.545 -59.526  0.00  0.00          NE
ATOM   2068  B       X   1     -85.508-144.485 -58.429  0.00  0.00           B
ATOM   2069  B       X   1     -85.059-140.682 -60.823  0.00  0.00           B
ATOM   2070  Ne      X   1     -85.540-138.421 -57.428  0.00  0.00          NE
ATOM   2071  B       X   1     -83.020-144.917 -58.790  0.00  0.00           B
ATOM   2072  B       X   1     -83.105-143.262 -57.003  0.00  0.00           B
ATOM   2073  B       X   1     -82.544-141.174 -60.554  0.00  0.00           B
ATOM   2074  B       X   1     -80.809-144.361 -57.639  0.00  0.00           B
ATOM   2075  B       X   1     -80.712-140.216 -58.992  0.00  0.00           B
ATOM   2076  Ne      X   1     -81.222-140.219 -60.472  0.00  0.00          NE
ATOM   2077  B       X   1     -81.784-141.133 -56.873  0.00  0.00           B
ATOM   2078  B       X   1     -81.750-138.753 -60.842  0.00  0.00           B
ATOM   2079  Ne      X   1     -82.312-144.558 -57.422  0.00  0.00          NE
ATOM   2080  Ne      X   1     -80.466-140.473 -57.453  0.00  0.00          NE
ATOM   2081  B       X   1     -84.557-138.866 -64.008  0.00  0.00           B
ATOM   2082  B       X   1     -85.744-139.388 -56.291  0.00  0.00           B
ATOM   2083  Ne      X   1     -84.199-142.596 -64.124  0.00  0.00          NE
ATOM   2084  B       X   1     -83.965-137.900 -57.307  0.00  0.00           B
ATOM   2085  B       X   1     -83.907-150.220 -55.874  0.00  0.00           B
ATOM   2086  B       X   1     -83.974-147.582 -55.807  0.00  0.00           B
ATOM   2087  Ne      X   1     -83.867-146.099 -55.371  0.00  0.00          NE
ATOM   2088  B       X   1     -83.774-145.725 -53.819  0.00  0.00           B
ATOM   2089  B       X   1     -82.574-146.633 -49.396  0.00  0.00           B
ATOM   2090  B       X   1     -82.477-152.570 -52.678  0.00  0.00           B
ATOM   2091  B       X   1     -81.710-148.807 -55.812  0.00  0.00           B
ATOM   2092  Ne      X   1     -81.694-152.333 -51.337  0.00  0.00          NE
ATOM   2093  B       X   1     -81.057-147.342 -51.985  0.00  0.00           B
ATOM   2094  B       X   1     -80.539-151.346 -51.601  0.00  0.00           B
ATOM   2095  B       X   1     -80.380-149.937 -53.809  0.00  0.00           B
ATOM   2096  B       X   1     -81.341-139.148 -54.054  0.00  0.00           B
ATOM   2097  Ne      X   1     -80.685-138.344 -55.243  0.00  0.00          NE
ATOM   2098  B       X   1     -82.105-142.389 -54.775  0.00  0.00           B
ATOM   2099  B       X   1     -85.380-140.129 -51.232  0.00  0.00           B
ATOM   2100  Ne      X   1     -85.089-139.299 -52.482  0.00  0.00          NE
ATOM   2101  Ne      X   1     -81.402-143.416 -48.562  0.00  0.00          NE
ATOM   2102  B       X   1     -83.405-139.118 -52.485  0.00  0.00           B
ATOM   2103  Ne      X   1     -85.638-140.552 -55.241  0.00  0.00          NE
ATOM   2104  B       X   1     -80.982-138.952 -51.507  0.00  0.00           B
ATOM   2105  B       X   1     -83.185-143.459 -52.707  0.00  0.00           B
ATOM   2106  Ne      X   1     -82.879-141.904 -56.057  0.00  0.00          NE
ATOM   2107  B       X   1     -80.570-143.334 -53.053  0.00  0.00           B
ATOM   2108  B       X   1     -85.060-145.308 -56.004  0.00  0.00           B
ATOM   2109  B       X   1     -81.884-141.168 -52.589  0.00  0.00           B
ATOM   2110  Ne      X   1     -81.879-139.634 -52.593  0.00  0.00          NE
ATOM   2111  Ne      X   1     -81.920-142.637 -53.216  0.00  0.00          NE
ATOM   2112  Ne      X   1     -84.158-144.703 -52.621  0.00  0.00          NE
ATOM   2113  B       X   1     -84.290-141.322 -55.740  0.00  0.00           B
ATOM   2114  B       X   1     -85.803-144.486 -52.850  0.00  0.00           B
ATOM   2115  B       X   1     -85.450-139.930 -53.803  0.00  0.00           B
ATOM   2116  B       X   1     -84.015-145.297 -51.161  0.00  0.00           B
ATOM   2117  B       X   1     -82.456-144.124 -49.520  0.00  0.00           B
ATOM   2118  B       X   1     -82.491-139.534 -48.464  0.00  0.00           B
ATOM   2119  Ne      X   1     -88.912-152.927 -33.215  0.00  0.00          NE
ATOM   2120  B       X   1     -89.636-151.637 -32.655  0.00  0.00           B
ATOM   2121  B       X   1     -90.602-149.221 -32.594  0.00  0.00           B
ATOM   2122  B       X   1     -91.020-148.899 -36.348  0.00  0.00           B
ATOM   2123  B       X   1     -90.462-146.760 -33.356  0.00  0.00           B
ATOM   2124  Ne      X   1     -91.016-150.716 -32.449  0.00  0.00          NE
ATOM   2125  B       X   1     -86.973-146.019 -32.494  0.00  0.00           B
ATOM   2126  Ne      X   1     -86.942-147.582 -32.798  0.00  0.00          NE
ATOM   2127  B       X   1     -87.443-152.477 -33.826  0.00  0.00           B
ATOM   2128  B       X   1     -86.608-150.266 -34.909  0.00  0.00           B
ATOM   2129  Ne      X   1     -86.768-148.818 -35.509  0.00  0.00          NE
ATOM   2130  B       X   1     -88.320-148.767 -36.068  0.00  0.00           B
ATOM   2131  B       X   1     -86.654-147.838 -34.293  0.00  0.00           B
ATOM   2132  Ne      X   1     -86.261-151.402 -33.899  0.00  0.00          NE
ATOM   2133  Ne      X   1     -89.955-147.836 -32.379  0.00  0.00          NE
ATOM   2134  B       X   1     -88.394-148.089 -32.520  0.00  0.00           B
ATOM   2135  Ne      X   1     -90.998-145.451 -33.996  0.00  0.00          NE
ATOM   2136  B       X   1     -86.050-150.818 -32.410  0.00  0.00           B
ATOM   2137  B       X   1     -91.382-144.424 -32.844  0.00  0.00           B
ATOM   2138  B       X   1     -89.867-144.882 -34.866  0.00  0.00           B
ATOM   2139  B       X   1     -89.741-140.205 -36.427  0.00  0.00           B
ATOM   2140  Ne      X   1     -89.972-140.822 -32.464  0.00  0.00          NE
ATOM   2141  Ne      X   1     -86.602-144.555 -32.965  0.00  0.00          NE
ATOM   2142  B       X   1     -89.308-140.755 -33.852  0.00  0.00           B
ATOM   2143  B       X   1     -89.218-142.586 -35.544  0.00  0.00           B
ATOM   2144  B       X   1     -87.820-144.607 -36.342  0.00  0.00           B
ATOM   2145  B       X   1     -91.361-140.034 -32.554  0.00  0.00           B
ATOM   2146  B       X   1     -90.716-150.545 -27.216  0.00  0.00           B
ATOM   2147  B       X   1     -90.342-146.547 -28.617  0.00  0.00           B
ATOM   2148  Ne      X   1     -90.879-146.229 -30.012  0.00  0.00          NE
ATOM   2149  B       X   1     -90.159-147.238 -30.994  0.00  0.00           B
ATOM   2150  B       X   1     -90.411-146.204 -26.102  0.00  0.00           B
ATOM   2151  B       X   1     -89.687-150.060 -24.962  0.00  0.00           B
ATOM   2152  Ne      X   1     -89.562-146.864 -27.280  0.00  0.00          NE
ATOM   2153  Ne      X   1     -89.421-149.948 -26.570  0.00  0.00          NE
ATOM   2154  B       X   1     -89.347-148.344 -26.970  0.00  0.00           B
ATOM   2155  B       X   1     -88.294-150.956 -26.926  0.00  0.00           B
ATOM   2156  Ne      X   1     -86.730-151.454 -26.901  0.00  0.00          NE
ATOM   2157  B       X   1     -88.253-145.857 -27.406  0.00  0.00           B
ATOM   2158  Ne      X   1     -91.672-151.747 -27.566  0.00  0.00          NE
ATOM   2159  B       X   1     -91.495-150.854 -30.988  0.00  0.00           B
ATOM   2160  B       X   1     -86.153-151.111 -25.394  0.00  0.00           B
ATOM   2161  B       X   1     -86.108-150.474 -27.934  0.00  0.00           B
ATOM   2162  B       X   1     -90.781-153.031 -27.856  0.00  0.00           B
ATOM   2163  Ne      X   1     -84.973-149.623 -28.539  0.00  0.00          NE
ATOM   2164  B       X   1     -84.963-149.943 -30.087  0.00  0.00           B
ATOM   2165  B       X   1     -85.220-148.076 -28.293  0.00  0.00           B
ATOM   2166  Ne      X   1     -84.858-146.681 -27.636  0.00  0.00          NE
ATOM   2167  B       X   1     -84.889-146.849 -26.037  0.00  0.00           B
ATOM   2168  B       X   1     -83.439-146.310 -28.183  0.00  0.00           B
ATOM   2169  B       X   1     -85.813-145.579 -28.019  0.00  0.00           B
ATOM   2170  B       X   1     -91.808-143.991 -26.095  0.00  0.00           B
ATOM   2171  Ne      X   1     -91.320-145.258 -25.190  0.00  0.00          NE
ATOM   2172  B       X   1     -90.587-144.780 -30.474  0.00  0.00           B
ATOM   2173  B       X   1     -91.067-142.072 -27.702  0.00  0.00           B
ATOM   2174  B       X   1     -91.197-139.573 -28.113  0.00  0.00           B
ATOM   2175  Ne      X   1     -90.138-140.746 -27.819  0.00  0.00          NE
ATOM   2176  Ne      X   1     -91.177-143.658 -31.502  0.00  0.00          NE
ATOM   2177  B       X   1     -89.535-140.513 -26.426  0.00  0.00           B
ATOM   2178  B       X   1     -89.354-138.553 -24.789  0.00  0.00           B
ATOM   2179  B       X   1     -89.149-140.698 -29.025  0.00  0.00           B
ATOM   2180  B       X   1     -87.084-143.708 -28.985  0.00  0.00           B
ATOM   2181  Ne      X   1     -87.083-144.726 -27.751  0.00  0.00          NE
ATOM   2182  Ne      X   1     -88.789-140.037 -25.170  0.00  0.00          NE
ATOM   2183  Ne      X   1     -88.089-140.296 -30.229  0.00  0.00          NE
ATOM   2184  B       X   1     -87.263-141.633 -30.414  0.00  0.00           B
ATOM   2185  Ne      X   1     -86.416-142.982 -30.239  0.00  0.00          NE
ATOM   2186  B       X   1     -87.049-139.178 -29.853  0.00  0.00           B
ATOM   2187  B       X   1     -87.275-139.823 -25.552  0.00  0.00           B
ATOM   2188  B       X   1     -86.829-143.860 -26.460  0.00  0.00           B
ATOM   2189  B       X   1     -86.506-143.692 -31.587  0.00  0.00           B
ATOM   2190  B       X   1     -90.333-142.273 -31.933  0.00  0.00           B
ATOM   2191  Ne      X   1     -86.118-143.457 -25.038  0.00  0.00          NE
ATOM   2192  B       X   1     -86.137-138.546 -27.493  0.00  0.00           B
ATOM   2193  Ne      X   1     -80.645-137.844 -24.733  0.00  0.00          NE
ATOM   2194  Ne      X   1     -86.039-138.967 -25.960  0.00  0.00          NE
ATOM   2195  B       X   1     -83.065-142.018 -26.471  0.00  0.00           B
ATOM   2196  B       X   1     -84.896-142.510 -29.944  0.00  0.00           B
ATOM   2197  B       X   1     -84.917-140.135 -29.133  0.00  0.00           B
ATOM   2198  Ne      X   1     -84.011-141.215 -29.743  0.00  0.00          NE
ATOM   2199  Ne      X   1     -85.823-138.743 -29.017  0.00  0.00          NE
ATOM   2200  B       X   1     -84.707-139.939 -25.921  0.00  0.00           B
ATOM   2201  Ne      X   1     -83.997-141.286 -25.414  0.00  0.00          NE
ATOM   2202  B       X   1     -85.149-142.281 -25.210  0.00  0.00           B
ATOM   2203  B       X   1     -80.711-142.147 -27.284  0.00  0.00           B
ATOM   2204  Ne      X   1     -82.146-142.500 -27.670  0.00  0.00          NE
ATOM   2205  B       X   1     -80.885-139.443 -24.325  0.00  0.00           B
ATOM   2206  B       X   1     -83.033-140.891 -24.211  0.00  0.00           B
ATOM   2207  B       X   1     -80.895-142.090 -24.150  0.00  0.00           B
ATOM   2208  B       X   1     -81.000-137.778 -26.227  0.00  0.00           B
ATOM   2209  B       X   1     -85.907-137.840 -24.831  0.00  0.00           B
ATOM   2210  Ne      X   1     -90.485-150.358 -23.639  0.00  0.00          NE
ATOM   2211  B       X   1     -89.620-150.288 -22.289  0.00  0.00           B
ATOM   2212  B       X   1     -89.573-145.813 -21.778  0.00  0.00           B
ATOM   2213  B       X   1     -91.834-149.516 -23.637  0.00  0.00           B
ATOM   2214  B       X   1     -88.751-137.934 -21.368  0.00  0.00           B
ATOM   2215  B       X   1     -90.454-144.844 -24.003  0.00  0.00           B
ATOM   2216  B       X   1     -91.821-138.618 -19.029  0.00  0.00           B
ATOM   2217  B       X   1     -87.289-143.170 -24.037  0.00  0.00           B
ATOM   2218  B       X   1     -88.731-141.056 -23.973  0.00  0.00           B
ATOM   2219  B       X   1     -91.096-139.195 -16.651  0.00  0.00           B
ATOM   2220  Ne      X   1     -91.239-139.708 -18.156  0.00  0.00          NE
ATOM   2221  Ne      X   1     -90.162-144.514 -22.537  0.00  0.00          NE
ATOM   2222  B       X   1     -91.548-144.148 -21.813  0.00  0.00           B
ATOM   2223  B       X   1     -89.850-140.203 -18.525  0.00  0.00           B
ATOM   2224  B       X   1     -87.602-140.660 -17.066  0.00  0.00           B
ATOM   2225  Ne      X   1     -88.731-141.215 -18.183  0.00  0.00          NE
ATOM   2226  Ne      X   1     -86.872-141.057 -20.533  0.00  0.00          NE
ATOM   2227  B       X   1     -86.904-139.549 -20.559  0.00  0.00           B
ATOM   2228  Ne      X   1     -87.218-137.998 -20.935  0.00  0.00          NE
ATOM   2229  B       X   1     -87.360-141.653 -21.888  0.00  0.00           B
ATOM   2230  B       X   1     -87.820-141.565 -19.383  0.00  0.00           B
ATOM   2231  Ne      X   1     -88.192-142.220 -23.118  0.00  0.00          NE
ATOM   2232  B       X   1     -89.289-143.238 -22.539  0.00  0.00           B
ATOM   2233  B       X   1     -86.306-143.480 -16.441  0.00  0.00           B
ATOM   2234  B       X   1     -88.773-144.311 -16.095  0.00  0.00           B
ATOM   2235  Ne      X   1     -86.446-140.449 -16.084  0.00  0.00          NE
ATOM   2236  B       X   1     -91.352-137.793 -21.362  0.00  0.00           B
ATOM   2237  B       X   1     -82.049-139.470 -17.145  0.00  0.00           B
ATOM   2238  Ne      X   1     -82.186-140.538 -18.202  0.00  0.00          NE
ATOM   2239  B       X   1     -82.367-140.074 -19.662  0.00  0.00           B
ATOM   2240  Ne      X   1     -81.595-139.485 -20.963  0.00  0.00          NE
ATOM   2241  Ne      X   1     -80.639-143.554 -23.590  0.00  0.00          NE
ATOM   2242  B       X   1     -81.605-140.447 -22.152  0.00  0.00           B
ATOM   2243  B       X   1     -85.373-141.594 -20.187  0.00  0.00           B
ATOM   2244  Ne      X   1     -81.548-140.742 -23.735  0.00  0.00          NE
ATOM   2245  B       X   1     -82.210-138.138 -21.493  0.00  0.00           B
ATOM   2246  B       X   1     -85.815-144.100 -20.114  0.00  0.00           B
ATOM   2247  B       X   1     -81.595-143.599 -22.352  0.00  0.00           B
ATOM   2248  B       X   1     -83.328-143.295 -20.489  0.00  0.00           B
ATOM   2249  Ne      X   1     -81.935-143.786 -20.859  0.00  0.00          NE
ATOM   2250  B       X   1     -85.134-141.243 -16.504  0.00  0.00           B
ATOM   2251  B       X   1     -80.940-142.938 -19.963  0.00  0.00           B
ATOM   2252  Ne      X   1     -84.672-142.945 -19.867  0.00  0.00          NE
ATOM   2253  Ne      X   1     -90.322-138.676 -15.343  0.00  0.00          NE
ATOM   2254  B       X   1     -90.089-141.493 -12.457  0.00  0.00           B
ATOM   2255  B       X   1     -89.556-139.793 -10.480  0.00  0.00           B
ATOM   2256  Ne      X   1     -89.494-138.352  -9.803  0.00  0.00          NE
ATOM   2257  Ne      X   1     -88.985-140.935 -11.458  0.00  0.00          NE
ATOM   2258  B       X   1     -87.853-140.393 -12.370  0.00  0.00           B
ATOM   2259  B       X   1     -86.740-140.919 -14.626  0.00  0.00           B
ATOM   2260  Ne      X   1     -86.497-140.544 -13.133  0.00  0.00          NE
ATOM   2261  B       X   1     -88.805-138.416 -15.621  0.00  0.00           B
ATOM   2262  B       X   1     -89.432-138.436  -8.198  0.00  0.00           B
ATOM   2263  B       X   1     -86.294-138.886 -15.988  0.00  0.00           B
ATOM   2264  B       X   1     -82.411-138.114 -14.967  0.00  0.00           B
ATOM   2265  Ne      X   1     -81.398-138.623 -15.998  0.00  0.00          NE
ATOM   2266  Ne      X   1     -88.192-146.637  -0.647  0.00  0.00          NE
ATOM   2267  B       X   1     -90.443-138.450  -5.646  0.00  0.00           B
ATOM   2268  B       X   1     -90.836-142.178  -7.287  0.00  0.00           B
ATOM   2269  B       X   1     -91.415-144.318  -5.949  0.00  0.00           B
ATOM   2270  Ne      X   1     -91.258-138.628  -4.210  0.00  0.00          NE
ATOM   2271  B       X   1     -90.544-139.506  -3.116  0.00  0.00           B
ATOM   2272  Ne      X   1     -90.301-143.347  -6.361  0.00  0.00          NE
ATOM   2273  B       X   1     -89.840-140.222  -0.661  0.00  0.00           B
ATOM   2274  B       X   1     -88.144-139.398  -6.290  0.00  0.00           B
ATOM   2275  Ne      X   1     -86.613-139.441  -5.983  0.00  0.00          NE
ATOM   2276  B       X   1     -86.452-138.892  -4.483  0.00  0.00           B
ATOM   2277  Ne      X   1     -88.784-142.656  -3.814  0.00  0.00          NE
ATOM   2278  B       X   1     -89.398-141.765  -2.728  0.00  0.00           B
ATOM   2279  B       X   1     -86.759-143.363  -6.693  0.00  0.00           B
ATOM   2280  B       X   1     -89.717-142.663  -5.082  0.00  0.00           B
ATOM   2281  B       X   1     -89.129-144.185  -7.080  0.00  0.00           B
ATOM   2282  B       X   1     -88.091-139.589  -2.541  0.00  0.00           B
ATOM   2283  B       X   1     -88.655-144.194  -3.352  0.00  0.00           B
ATOM   2284  Ne      X   1     -86.815-138.692  -2.960  0.00  0.00          NE
ATOM   2285  Ne      X   1     -89.464-140.257  -2.187  0.00  0.00          NE
ATOM   2286  B       X   1     -87.269-142.398  -4.333  0.00  0.00           B
ATOM   2287  Ne      X   1     -89.186-138.313  -6.646  0.00  0.00          NE
ATOM   2288  Ne      X   1     -86.217-142.431  -5.478  0.00  0.00          NE
ATOM   2289  B       X   1     -87.664-145.237  -0.238  0.00  0.00           B
ATOM   2290  B       X   1     -84.514-141.278  -0.627  0.00  0.00           B
ATOM   2291  Ne      X   1     -84.546-139.701  -1.085  0.00  0.00          NE
ATOM   2292  B       X   1     -82.956-133.351 -64.248  0.00  0.00           B
ATOM   2293  B       X   1     -85.876-135.809 -60.638  0.00  0.00           B
ATOM   2294  B       X   1     -85.382-136.650 -62.992  0.00  0.00           B
ATOM   2295  Ne      X   1     -84.177-137.383 -63.686  0.00  0.00          NE
ATOM   2296  Ne      X   1     -82.998-136.818 -56.692  0.00  0.00          NE
ATOM   2297  B       X   1     -82.948-137.346 -62.685  0.00  0.00           B
ATOM   2298  B       X   1     -82.491-135.837 -57.864  0.00  0.00           B
ATOM   2299  Ne      X   1     -82.595-135.134 -59.297  0.00  0.00          NE
ATOM   2300  Ne      X   1     -80.689-132.684 -59.391  0.00  0.00          NE
ATOM   2301  B       X   1     -81.501-134.016 -59.464  0.00  0.00           B
ATOM   2302  B       X   1     -81.574-131.367 -59.859  0.00  0.00           B
ATOM   2303  Ne      X   1     -81.925-137.350 -61.495  0.00  0.00          NE
ATOM   2304  B       X   1     -82.360-136.255 -60.379  0.00  0.00           B
ATOM   2305  B       X   1     -80.558-136.763 -62.099  0.00  0.00           B
ATOM   2306  B       X   1     -80.839-135.104 -64.084  0.00  0.00           B
ATOM   2307  B       X   1     -80.406-132.531 -57.822  0.00  0.00           B
ATOM   2308  Ne      X   1     -82.512-130.099 -59.990  0.00  0.00          NE
ATOM   2309  Ne      X   1     -82.835-132.360 -54.534  0.00  0.00          NE
ATOM   2310  B       X   1     -83.789-136.074 -55.531  0.00  0.00           B
ATOM   2311  B       X   1     -81.884-132.426 -53.249  0.00  0.00           B
ATOM   2312  B       X   1     -81.743-132.307 -55.686  0.00  0.00           B
ATOM   2313  Ne      X   1     -80.880-132.521 -52.054  0.00  0.00          NE
ATOM   2314  B       X   1     -81.798-137.460 -55.958  0.00  0.00           B
ATOM   2315  B       X   1     -80.569-136.458 -51.399  0.00  0.00           B
ATOM   2316  B       X   1     -91.088-136.696 -25.443  0.00  0.00           B
ATOM   2317  Ne      X   1     -91.065-133.172 -24.792  0.00  0.00          NE
ATOM   2318  Ne      X   1     -89.706-136.985 -24.685  0.00  0.00          NE
ATOM   2319  B       X   1     -88.583-135.989 -25.247  0.00  0.00           B
ATOM   2320  B       X   1     -87.400-133.885 -24.313  0.00  0.00           B
ATOM   2321  B       X   1     -84.258-133.145 -27.233  0.00  0.00           B
ATOM   2322  B       X   1     -84.927-133.339 -24.741  0.00  0.00           B
ATOM   2323  Ne      X   1     -81.238-137.482 -27.714  0.00  0.00          NE
ATOM   2324  Ne      X   1     -90.056-137.023 -21.731  0.00  0.00          NE
ATOM   2325  B       X   1     -89.959-136.599 -23.204  0.00  0.00           B
ATOM   2326  B       X   1     -90.053-133.405 -19.820  0.00  0.00           B
ATOM   2327  B       X   1     -89.993-135.759 -20.798  0.00  0.00           B
ATOM   2328  Ne      X   1     -89.110-134.580 -20.253  0.00  0.00          NE
ATOM   2329  B       X   1     -88.935-131.249 -19.300  0.00  0.00           B
ATOM   2330  B       X   1     -88.014-134.230 -21.208  0.00  0.00           B
ATOM   2331  B       X   1     -86.706-131.465 -20.965  0.00  0.00           B
ATOM   2332  Ne      X   1     -87.169-136.097 -18.494  0.00  0.00          NE
ATOM   2333  B       X   1     -88.428-135.226 -18.889  0.00  0.00           B
ATOM   2334  Ne      X   1     -88.054-130.765 -20.558  0.00  0.00          NE
ATOM   2335  B       X   1     -87.408-136.909 -17.232  0.00  0.00           B
ATOM   2336  B       X   1     -86.898-137.098 -19.713  0.00  0.00           B
ATOM   2337  B       X   1     -86.365-137.714 -22.220  0.00  0.00           B
ATOM   2338  B       X   1     -85.898-135.220 -18.353  0.00  0.00           B
ATOM   2339  Ne      X   1     -85.990-134.078 -23.685  0.00  0.00          NE
ATOM   2340  B       X   1     -84.012-137.343 -23.143  0.00  0.00           B
ATOM   2341  Ne      X   1     -83.358-132.935 -16.407  0.00  0.00          NE
ATOM   2342  B       X   1     -85.745-135.584 -23.692  0.00  0.00           B
ATOM   2343  Ne      X   1     -85.567-137.125 -23.517  0.00  0.00          NE
ATOM   2344  B       X   1     -85.556-133.408 -22.315  0.00  0.00           B
ATOM   2345  Ne      X   1     -85.491-132.412 -21.112  0.00  0.00          NE
ATOM   2346  B       X   1     -85.125-133.242 -19.800  0.00  0.00           B
ATOM   2347  Ne      X   1     -84.669-134.392 -18.823  0.00  0.00          NE
ATOM   2348  B       X   1     -83.846-133.890 -17.584  0.00  0.00           B
ATOM   2349  B       X   1     -83.639-135.226 -19.687  0.00  0.00           B
ATOM   2350  B       X   1     -83.998-131.634 -21.252  0.00  0.00           B
ATOM   2351  B       X   1     -82.660-135.668 -21.933  0.00  0.00           B
ATOM   2352  Ne      X   1     -82.438-131.648 -21.065  0.00  0.00          NE
ATOM   2353  Ne      X   1     -82.425-134.789 -20.600  0.00  0.00          NE
ATOM   2354  B       X   1     -81.640-137.095 -23.799  0.00  0.00           B
ATOM   2355  B       X   1     -82.228-133.276 -20.725  0.00  0.00           B
ATOM   2356  B       X   1     -81.084-135.518 -19.973  0.00  0.00           B
ATOM   2357  B       X   1     -82.011-130.483 -19.966  0.00  0.00           B
ATOM   2358  Ne      X   1     -82.625-137.032 -22.591  0.00  0.00          NE
ATOM   2359  B       X   1     -80.679-137.427 -16.721  0.00  0.00           B
ATOM   2360  B       X   1     -81.775-132.996 -16.285  0.00  0.00           B
ATOM   2361  B       X   1     -86.636-135.784  -9.583  0.00  0.00           B
ATOM   2362  B       X   1     -87.071-136.854 -14.627  0.00  0.00           B
ATOM   2363  B       X   1     -90.910-137.361 -14.732  0.00  0.00           B
ATOM   2364  Ne      X   1     -87.348-137.766 -15.876  0.00  0.00          NE
ATOM   2365  B       X   1     -90.752-137.494 -10.105  0.00  0.00           B
ATOM   2366  Ne      X   1     -91.822-136.646  -9.330  0.00  0.00          NE
ATOM   2367  B       X   1     -81.041-136.749 -13.323  0.00  0.00           B
ATOM   2368  Ne      X   1     -82.531-137.007 -13.843  0.00  0.00          NE
ATOM   2369  B       X   1     -91.435-137.175  -3.645  0.00  0.00           B
ATOM   2370  Ne      X   1     -91.213-135.845  -2.824  0.00  0.00          NE
ATOM   2371  B       X   1     -89.665-135.744  -2.405  0.00  0.00           B
ATOM   2372  B       X   1     -88.475-136.468  -0.326  0.00  0.00           B
ATOM   2373  B       X   1     -87.337-137.218  -2.499  0.00  0.00           B
ATOM   2374  B       X   1     -88.555-136.900  -6.457  0.00  0.00           B
ATOM   2375  Ne      X   1     -88.202-136.062  -1.848  0.00  0.00          NE
ATOM   2376  B       X   1     -87.299-134.749  -1.815  0.00  0.00           B
ATOM   2377  B       X   1     -91.748-134.599  -3.763  0.00  0.00           B
ATOM   2378  B       X   1     -83.839-136.553  -0.796  0.00  0.00           B
ATOM   2379  B       X   1     -78.701-153.236 -59.468  0.00  0.00           B
ATOM   2380  Ne      X   1     -79.152-155.356 -56.249  0.00  0.00          NE
ATOM   2381  Ne      X   1     -74.622-154.453 -56.416  0.00  0.00          NE
ATOM   2382  B       X   1     -79.229-156.868 -55.980  0.00  0.00           B
ATOM   2383  Ne      X   1     -79.887-158.294 -55.694  0.00  0.00          NE
ATOM   2384  B       X   1     -78.161-154.596 -55.275  0.00  0.00           B
ATOM   2385  B       X   1     -79.503-158.811 -54.320  0.00  0.00           B
ATOM   2386  Ne      X   1     -76.894-154.610 -54.317  0.00  0.00          NE
ATOM   2387  B       X   1     -75.630-154.831 -55.257  0.00  0.00           B
ATOM   2388  B       X   1     -76.717-153.184 -53.619  0.00  0.00           B
ATOM   2389  B       X   1     -73.959-153.075 -56.141  0.00  0.00           B
ATOM   2390  Ne      X   1     -78.223-147.257 -59.055  0.00  0.00          NE
ATOM   2391  B       X   1     -78.412-148.386 -57.979  0.00  0.00           B
ATOM   2392  Ne      X   1     -78.488-151.633 -59.664  0.00  0.00          NE
ATOM   2393  B       X   1     -79.469-146.956 -63.074  0.00  0.00           B
ATOM   2394  Ne      X   1     -78.411-149.798 -57.296  0.00  0.00          NE
ATOM   2395  B       X   1     -78.909-150.827 -58.357  0.00  0.00           B
ATOM   2396  B       X   1     -76.602-147.127 -59.181  0.00  0.00           B
ATOM   2397  B       X   1     -77.106-147.549 -62.180  0.00  0.00           B
ATOM   2398  B       X   1     -77.025-151.196 -60.110  0.00  0.00           B
ATOM   2399  B       X   1     -78.892-145.962 -58.504  0.00  0.00           B
ATOM   2400  B       X   1     -76.955-150.184 -56.842  0.00  0.00           B
ATOM   2401  Ne      X   1     -76.078-146.410 -62.284  0.00  0.00          NE
ATOM   2402  B       X   1     -75.613-146.316 -63.741  0.00  0.00           B
ATOM   2403  B       X   1     -75.512-151.855 -62.074  0.00  0.00           B
ATOM   2404  Ne      X   1     -75.493-151.552 -60.498  0.00  0.00          NE
ATOM   2405  B       X   1     -75.043-146.467 -61.122  0.00  0.00           B
ATOM   2406  Ne      X   1     -75.028-146.762 -59.553  0.00  0.00          NE
ATOM   2407  B       X   1     -75.262-152.948 -59.792  0.00  0.00           B
ATOM   2408  B       X   1     -74.577-145.623 -58.603  0.00  0.00           B
ATOM   2409  B       X   1     -74.320-150.530 -60.211  0.00  0.00           B
ATOM   2410  B       X   1     -70.112-149.952 -57.535  0.00  0.00           B
ATOM   2411  B       X   1     -72.689-148.754 -61.300  0.00  0.00           B
ATOM   2412  Ne      X   1     -71.901-148.188 -62.549  0.00  0.00          NE
ATOM   2413  Ne      X   1     -73.315-149.322 -59.978  0.00  0.00          NE
ATOM   2414  B       X   1     -74.162-148.096 -59.364  0.00  0.00           B
ATOM   2415  Ne      X   1     -71.260-150.828 -58.284  0.00  0.00          NE
ATOM   2416  B       X   1     -72.156-149.765 -59.055  0.00  0.00           B
ATOM   2417  B       X   1     -70.464-148.906 -62.581  0.00  0.00           B
ATOM   2418  B       X   1     -71.555-146.588 -62.500  0.00  0.00           B
ATOM   2419  B       X   1     -72.189-151.493 -57.159  0.00  0.00           B
ATOM   2420  B       X   1     -70.728-151.843 -59.318  0.00  0.00           B
ATOM   2421  Ne      X   1     -69.311-149.990 -62.503  0.00  0.00          NE
ATOM   2422  Ne      X   1     -69.618-148.989 -56.400  0.00  0.00          NE
ATOM   2423  B       X   1     -76.983-144.991 -61.997  0.00  0.00           B
ATOM   2424  Ne      X   1     -79.250-144.793 -57.578  0.00  0.00          NE
ATOM   2425  B       X   1     -78.615-142.959 -62.619  0.00  0.00           B
ATOM   2426  Ne      X   1     -77.195-143.654 -62.952  0.00  0.00          NE
ATOM   2427  B       X   1     -77.651-141.311 -61.001  0.00  0.00           B
ATOM   2428  Ne      X   1     -78.818-141.422 -62.043  0.00  0.00          NE
ATOM   2429  B       X   1     -76.713-141.336 -57.972  0.00  0.00           B
ATOM   2430  B       X   1     -79.168-141.298 -57.278  0.00  0.00           B
ATOM   2431  B       X   1     -78.334-143.577 -57.811  0.00  0.00           B
ATOM   2432  Ne      X   1     -77.841-142.080 -57.246  0.00  0.00          NE
ATOM   2433  B       X   1     -78.326-140.603 -63.364  0.00  0.00           B
ATOM   2434  B       X   1     -76.145-142.588 -62.388  0.00  0.00           B
ATOM   2435  Ne      X   1     -76.044-141.571 -61.247  0.00  0.00          NE
ATOM   2436  B       X   1     -75.430-140.173 -61.749  0.00  0.00           B
ATOM   2437  B       X   1     -75.321-141.972 -59.942  0.00  0.00           B
ATOM   2438  Ne      X   1     -75.257-141.870 -58.372  0.00  0.00          NE
ATOM   2439  Ne      X   1     -75.104-139.325 -63.082  0.00  0.00          NE
ATOM   2440  B       X   1     -75.166-143.377 -57.785  0.00  0.00           B
ATOM   2441  B       X   1     -80.139-140.868 -61.477  0.00  0.00           B
ATOM   2442  B       X   1     -75.009-137.789 -62.857  0.00  0.00           B
ATOM   2443  B       X   1     -80.249-139.227 -56.448  0.00  0.00           B
ATOM   2444  B       X   1     -76.097-139.713 -64.213  0.00  0.00           B
ATOM   2445  Ne      X   1     -74.508-144.770 -57.325  0.00  0.00          NE
ATOM   2446  B       X   1     -69.846-145.409 -61.010  0.00  0.00           B
ATOM   2447  Ne      X   1     -70.675-145.306 -62.425  0.00  0.00          NE
ATOM   2448  B       X   1     -71.767-138.740 -62.572  0.00  0.00           B
ATOM   2449  B       X   1     -71.009-143.626 -62.412  0.00  0.00           B
ATOM   2450  B       X   1     -74.224-140.779 -57.958  0.00  0.00           B
ATOM   2451  Ne      X   1     -73.208-139.627 -57.506  0.00  0.00          NE
ATOM   2452  B       X   1     -71.765-140.095 -57.721  0.00  0.00           B
ATOM   2453  Ne      X   1     -70.190-140.402 -57.676  0.00  0.00          NE
ATOM   2454  B       X   1     -69.682-140.851 -59.056  0.00  0.00           B
ATOM   2455  Ne      X   1     -70.421-142.174 -62.687  0.00  0.00          NE
ATOM   2456  B       X   1     -73.471-138.362 -58.578  0.00  0.00           B
ATOM   2457  B       X   1     -69.354-139.125 -57.231  0.00  0.00           B
ATOM   2458  B       X   1     -73.092-144.366 -56.632  0.00  0.00           B
ATOM   2459  B       X   1     -69.979-141.541 -56.572  0.00  0.00           B
ATOM   2460  B       X   1     -68.910-143.742 -56.924  0.00  0.00           B
ATOM   2461  B       X   1     -79.436-149.703 -56.074  0.00  0.00           B
ATOM   2462  B       X   1     -75.081-145.821 -56.134  0.00  0.00           B
ATOM   2463  B       X   1     -78.295-151.215 -52.973  0.00  0.00           B
ATOM   2464  Ne      X   1     -79.697-150.457 -52.525  0.00  0.00          NE
ATOM   2465  Ne      X   1     -79.859-147.746 -51.138  0.00  0.00          NE
ATOM   2466  B       X   1     -79.306-149.163 -51.718  0.00  0.00           B
ATOM   2467  B       X   1     -78.639-146.815 -50.914  0.00  0.00           B
ATOM   2468  Ne      X   1     -76.839-151.661 -53.239  0.00  0.00          NE
ATOM   2469  Ne      X   1     -77.360-146.481 -50.150  0.00  0.00          NE
ATOM   2470  B       X   1     -79.651-147.588 -54.707  0.00  0.00           B
ATOM   2471  B       X   1     -76.349-150.705 -54.422  0.00  0.00           B
ATOM   2472  Ne      X   1     -78.722-146.192 -54.824  0.00  0.00          NE
ATOM   2473  B       X   1     -77.252-146.586 -54.947  0.00  0.00           B
ATOM   2474  B       X   1     -76.139-146.350 -51.233  0.00  0.00           B
ATOM   2475  Ne      X   1     -75.675-146.905 -55.082  0.00  0.00          NE
ATOM   2476  B       X   1     -75.929-151.339 -52.031  0.00  0.00           B
ATOM   2477  Ne      X   1     -75.798-150.067 -55.709  0.00  0.00          NE
ATOM   2478  B       X   1     -75.625-148.456 -55.548  0.00  0.00           B
ATOM   2479  B       X   1     -75.041-146.802 -53.659  0.00  0.00           B
ATOM   2480  Ne      X   1     -74.988-146.155 -52.243  0.00  0.00          NE
ATOM   2481  Ne      X   1     -80.362-148.949 -55.030  0.00  0.00          NE
ATOM   2482  B       X   1     -69.161-149.914 -55.185  0.00  0.00           B
ATOM   2483  B       X   1     -74.351-150.631 -56.026  0.00  0.00           B
ATOM   2484  B       X   1     -70.777-147.987 -55.820  0.00  0.00           B
ATOM   2485  Ne      X   1     -73.183-151.728 -55.917  0.00  0.00          NE
ATOM   2486  B       X   1     -69.727-151.914 -53.741  0.00  0.00           B
ATOM   2487  Ne      X   1     -71.263-152.305 -53.434  0.00  0.00          NE
ATOM   2488  B       X   1     -72.829-146.261 -48.996  0.00  0.00           B
ATOM   2489  B       X   1     -72.256-151.857 -54.648  0.00  0.00           B
ATOM   2490  B       X   1     -71.568-147.813 -53.404  0.00  0.00           B
ATOM   2491  Ne      X   1     -71.633-147.290 -54.822  0.00  0.00          NE
ATOM   2492  B       X   1     -71.778-151.493 -52.198  0.00  0.00           B
ATOM   2493  Ne      X   1     -70.845-147.936 -51.956  0.00  0.00          NE
ATOM   2494  B       X   1     -71.309-149.234 -51.267  0.00  0.00           B
ATOM   2495  B       X   1     -71.305-146.758 -51.072  0.00  0.00           B
ATOM   2496  B       X   1     -73.741-150.348 -51.017  0.00  0.00           B
ATOM   2497  B       X   1     -73.721-146.586 -51.419  0.00  0.00           B
ATOM   2498  Ne      X   1     -72.551-146.047 -50.548  0.00  0.00          NE
ATOM   2499  B       X   1     -72.050-145.878 -54.925  0.00  0.00           B
ATOM   2500  B       X   1     -69.290-147.845 -52.387  0.00  0.00           B
ATOM   2501  Ne      X   1     -80.282-137.827 -50.735  0.00  0.00          NE
ATOM   2502  B       X   1     -75.856-140.747 -48.187  0.00  0.00           B
ATOM   2503  B       X   1     -79.049-145.360 -56.100  0.00  0.00           B
ATOM   2504  B       X   1     -78.736-137.947 -50.689  0.00  0.00           B
ATOM   2505  B       X   1     -77.715-145.050 -49.479  0.00  0.00           B
ATOM   2506  Ne      X   1     -77.265-140.890 -48.865  0.00  0.00          NE
ATOM   2507  B       X   1     -78.745-145.077 -53.645  0.00  0.00           B
ATOM   2508  B       X   1     -76.742-138.757 -52.264  0.00  0.00           B
ATOM   2509  B       X   1     -79.915-143.486 -49.145  0.00  0.00           B
ATOM   2510  B       X   1     -77.641-142.322 -49.288  0.00  0.00           B
ATOM   2511  Ne      X   1     -78.452-143.606 -49.723  0.00  0.00          NE
ATOM   2512  B       X   1     -78.125-142.523 -53.446  0.00  0.00           B
ATOM   2513  B       X   1     -78.684-143.591 -51.304  0.00  0.00           B
ATOM   2514  Ne      X   1     -79.008-143.694 -52.836  0.00  0.00          NE
ATOM   2515  B       X   1     -77.275-142.327 -55.815  0.00  0.00           B
ATOM   2516  B       X   1     -77.298-139.841 -50.094  0.00  0.00           B
ATOM   2517  Ne      X   1     -77.011-141.804 -54.264  0.00  0.00          NE
ATOM   2518  B       X   1     -76.892-140.226 -54.322  0.00  0.00           B
ATOM   2519  Ne      X   1     -77.282-138.466 -50.839  0.00  0.00          NE
ATOM   2520  Ne      X   1     -76.398-138.834 -53.807  0.00  0.00          NE
ATOM   2521  B       X   1     -74.866-138.622 -54.024  0.00  0.00           B
ATOM   2522  B       X   1     -75.635-142.353 -53.685  0.00  0.00           B
ATOM   2523  B       X   1     -74.915-144.567 -52.612  0.00  0.00           B
ATOM   2524  Ne      X   1     -70.097-141.079 -51.444  0.00  0.00          NE
ATOM   2525  B       X   1     -68.987-141.486 -52.456  0.00  0.00           B
ATOM   2526  B       X   1     -70.840-139.805 -51.870  0.00  0.00           B
ATOM   2527  Ne      X   1     -73.439-138.286 -54.617  0.00  0.00          NE
ATOM   2528  B       X   1     -73.388-139.170 -56.053  0.00  0.00           B
ATOM   2529  Ne      X   1     -74.412-143.227 -53.212  0.00  0.00          NE
ATOM   2530  B       X   1     -70.922-143.610 -55.314  0.00  0.00           B
ATOM   2531  Ne      X   1     -72.485-142.949 -50.923  0.00  0.00          NE
ATOM   2532  B       X   1     -73.654-142.540 -52.028  0.00  0.00           B
ATOM   2533  B       X   1     -69.092-143.135 -48.831  0.00  0.00           B
ATOM   2534  B       X   1     -72.477-144.512 -50.906  0.00  0.00           B
ATOM   2535  B       X   1     -71.141-142.285 -51.387  0.00  0.00           B
ATOM   2536  Ne      X   1     -69.616-142.842 -55.843  0.00  0.00          NE
ATOM   2537  B       X   1     -73.334-143.581 -54.309  0.00  0.00           B
ATOM   2538  B       X   1     -74.571-138.577 -48.637  0.00  0.00           B
ATOM   2539  Ne      X   1     -72.320-144.326 -55.284  0.00  0.00          NE
ATOM   2540  B       X   1     -72.200-138.546 -53.718  0.00  0.00           B
ATOM   2541  B       X   1     -72.750-142.420 -49.436  0.00  0.00           B
ATOM   2542  Ne      X   1     -77.928-137.921 -23.680  0.00  0.00          NE
ATOM   2543  B       X   1     -80.080-139.239 -20.514  0.00  0.00           B
ATOM   2544  Ne      X   1     -78.782-138.393 -20.823  0.00  0.00          NE
ATOM   2545  B       X   1     -77.641-138.991 -19.917  0.00  0.00           B
ATOM   2546  B       X   1     -78.486-138.683 -22.396  0.00  0.00           B
ATOM   2547  B       X   1     -75.976-138.115 -18.371  0.00  0.00           B
ATOM   2548  B       X   1     -75.398-140.433 -19.475  0.00  0.00           B
ATOM   2549  B       X   1     -77.653-133.508 -62.125  0.00  0.00           B
ATOM   2550  B       X   1     -78.464-135.735 -63.163  0.00  0.00           B
ATOM   2551  Ne      X   1     -77.292-134.733 -62.999  0.00  0.00          NE
ATOM   2552  B       X   1     -79.459-132.775 -60.330  0.00  0.00           B
ATOM   2553  Ne      X   1     -77.963-132.646 -60.807  0.00  0.00          NE
ATOM   2554  B       X   1     -77.761-131.111 -60.863  0.00  0.00           B
ATOM   2555  B       X   1     -77.056-133.202 -59.641  0.00  0.00           B
ATOM   2556  Ne      X   1     -79.880-136.260 -63.376  0.00  0.00          NE
ATOM   2557  B       X   1     -77.196-133.932 -57.186  0.00  0.00           B
ATOM   2558  Ne      X   1     -76.293-133.328 -58.326  0.00  0.00          NE
ATOM   2559  B       X   1     -75.964-135.518 -62.287  0.00  0.00           B
ATOM   2560  B       X   1     -76.047-131.798 -57.802  0.00  0.00           B
ATOM   2561  Ne      X   1     -75.792-130.648 -56.877  0.00  0.00          NE
ATOM   2562  Ne      X   1     -80.300-132.069 -56.351  0.00  0.00          NE
ATOM   2563  Ne      X   1     -74.682-136.457 -62.035  0.00  0.00          NE
ATOM   2564  B       X   1     -80.009-130.505 -56.269  0.00  0.00           B
ATOM   2565  B       X   1     -79.712-130.659 -63.900  0.00  0.00           B
ATOM   2566  B       X   1     -74.882-134.033 -58.430  0.00  0.00           B
ATOM   2567  B       X   1     -72.972-135.942 -58.628  0.00  0.00           B
ATOM   2568  Ne      X   1     -73.087-137.239 -59.552  0.00  0.00          NE
ATOM   2569  Ne      X   1     -77.706-129.552 -61.031  0.00  0.00          NE
ATOM   2570  B       X   1     -78.453-129.113 -62.344  0.00  0.00           B
ATOM   2571  Ne      X   1     -79.464-129.137 -63.523  0.00  0.00          NE
ATOM   2572  Ne      X   1     -78.505-127.768 -58.594  0.00  0.00          NE
ATOM   2573  B       X   1     -78.457-128.834 -59.811  0.00  0.00           B
ATOM   2574  B       X   1     -78.806-128.447 -57.238  0.00  0.00           B
ATOM   2575  B       X   1     -78.991-124.925 -60.838  0.00  0.00           B
ATOM   2576  B       X   1     -76.968-124.860 -62.369  0.00  0.00           B
ATOM   2577  Ne      X   1     -77.459-124.299 -60.995  0.00  0.00          NE
ATOM   2578  B       X   1     -77.100-127.047 -58.552  0.00  0.00           B
ATOM   2579  B       X   1     -76.201-129.146 -61.241  0.00  0.00           B
ATOM   2580  B       X   1     -77.678-122.757 -60.887  0.00  0.00           B
ATOM   2581  B       X   1     -75.710-127.173 -62.639  0.00  0.00           B
ATOM   2582  Ne      X   1     -75.063-128.544 -62.084  0.00  0.00          NE
ATOM   2583  Ne      X   1     -80.180-125.733 -60.157  0.00  0.00          NE
ATOM   2584  B       X   1     -74.466-129.442 -63.223  0.00  0.00           B
ATOM   2585  B       X   1     -80.285-133.928 -52.168  0.00  0.00           B
ATOM   2586  B       X   1     -76.195-137.481 -50.246  0.00  0.00           B
ATOM   2587  B       X   1     -79.571-137.482 -54.656  0.00  0.00           B
ATOM   2588  B       X   1     -79.049-132.904 -55.729  0.00  0.00           B
ATOM   2589  B       X   1     -79.306-133.026 -48.894  0.00  0.00           B
ATOM   2590  Ne      X   1     -77.814-133.921 -55.778  0.00  0.00          NE
ATOM   2591  B       X   1     -78.253-135.327 -55.368  0.00  0.00           B
ATOM   2592  Ne      X   1     -78.379-136.519 -54.419  0.00  0.00          NE
ATOM   2593  B       X   1     -78.697-135.815 -52.974  0.00  0.00           B
ATOM   2594  B       X   1     -78.770-134.939 -50.472  0.00  0.00           B
ATOM   2595  Ne      X   1     -79.624-135.260 -51.783  0.00  0.00          NE
ATOM   2596  B       X   1     -77.108-133.091 -50.045  0.00  0.00           B
ATOM   2597  Ne      X   1     -78.205-134.043 -49.351  0.00  0.00          NE
ATOM   2598  B       X   1     -79.792-131.374 -52.035  0.00  0.00           B
ATOM   2599  B       X   1     -76.657-133.436 -54.791  0.00  0.00           B
ATOM   2600  Ne      X   1     -78.371-130.614 -51.963  0.00  0.00          NE
ATOM   2601  B       X   1     -75.818-133.669 -52.321  0.00  0.00           B
ATOM   2602  Ne      X   1     -75.423-133.386 -53.822  0.00  0.00          NE
ATOM   2603  Ne      X   1     -74.912-137.259 -49.397  0.00  0.00          NE
ATOM   2604  B       X   1     -77.149-137.507 -54.415  0.00  0.00           B
ATOM   2605  B       X   1     -75.337-136.232 -48.207  0.00  0.00           B
ATOM   2606  B       X   1     -71.700-137.365 -51.502  0.00  0.00           B
ATOM   2607  B       X   1     -73.793-136.605 -50.254  0.00  0.00           B
ATOM   2608  Ne      X   1     -72.310-136.204 -50.690  0.00  0.00          NE
ATOM   2609  B       X   1     -73.323-136.752 -54.995  0.00  0.00           B
ATOM   2610  B       X   1     -76.878-129.991 -56.030  0.00  0.00           B
ATOM   2611  B       X   1     -78.242-123.030 -40.830  0.00  0.00           B
ATOM   2612  Ne      X   1     -76.724-122.935 -40.464  0.00  0.00          NE
ATOM   2613  B       X   1     -76.036-124.016 -41.449  0.00  0.00           B
ATOM   2614  B       X   1     -75.134-123.273 -43.662  0.00  0.00           B
ATOM   2615  B       X   1     -75.272-125.808 -43.177  0.00  0.00           B
ATOM   2616  Ne      X   1     -75.065-124.381 -42.560  0.00  0.00          NE
ATOM   2617  B       X   1     -71.738-122.760 -41.481  0.00  0.00           B
ATOM   2618  Ne      X   1     -74.502-126.970 -44.065  0.00  0.00          NE
ATOM   2619  B       X   1     -73.576-124.417 -41.977  0.00  0.00           B
ATOM   2620  Ne      X   1     -72.044-124.254 -41.946  0.00  0.00          NE
ATOM   2621  B       X   1     -77.314-131.321 -32.634  0.00  0.00           B
ATOM   2622  Ne      X   1     -76.029-132.100 -32.686  0.00  0.00          NE
ATOM   2623  B       X   1     -74.672-131.277 -32.772  0.00  0.00           B
ATOM   2624  B       X   1     -69.937-132.130 -36.404  0.00  0.00           B
ATOM   2625  Ne      X   1     -70.112-130.632 -35.912  0.00  0.00          NE
ATOM   2626  Ne      X   1     -70.640-130.667 -32.827  0.00  0.00          NE
ATOM   2627  B       X   1     -70.209-130.727 -34.332  0.00  0.00           B
ATOM   2628  B       X   1     -72.206-130.380 -32.661  0.00  0.00           B
ATOM   2629  B       X   1     -80.255-128.822 -34.920  0.00  0.00           B
ATOM   2630  B       X   1     -78.055-124.260 -37.107  0.00  0.00           B
ATOM   2631  Ne      X   1     -76.830-123.470 -37.503  0.00  0.00          NE
ATOM   2632  B       X   1     -79.287-125.003 -33.326  0.00  0.00           B
ATOM   2633  B       X   1     -76.534-123.441 -39.024  0.00  0.00           B
ATOM   2634  B       X   1     -75.626-128.724 -36.251  0.00  0.00           B
ATOM   2635  B       X   1     -75.590-128.174 -33.721  0.00  0.00           B
ATOM   2636  B       X   1     -75.496-124.144 -36.840  0.00  0.00           B
ATOM   2637  Ne      X   1     -75.478-127.655 -35.189  0.00  0.00          NE
ATOM   2638  B       X   1     -74.968-126.261 -35.382  0.00  0.00           B
ATOM   2639  Ne      X   1     -75.487-128.183 -32.156  0.00  0.00          NE
ATOM   2640  Ne      X   1     -71.894-126.118 -37.051  0.00  0.00          NE
ATOM   2641  B       X   1     -69.874-129.483 -32.158  0.00  0.00           B
ATOM   2642  B       X   1     -73.158-125.180 -36.735  0.00  0.00           B
ATOM   2643  B       X   1     -73.522-122.632 -32.581  0.00  0.00           B
ATOM   2644  B       X   1     -74.151-123.853 -34.759  0.00  0.00           B
ATOM   2645  Ne      X   1     -69.379-125.920 -35.368  0.00  0.00          NE
ATOM   2646  B       X   1     -70.833-125.977 -35.930  0.00  0.00           B
ATOM   2647  B       X   1     -71.204-125.808 -38.389  0.00  0.00           B
ATOM   2648  Ne      X   1     -74.464-124.797 -35.929  0.00  0.00          NE
ATOM   2649  B       X   1     -69.163-126.097 -33.832  0.00  0.00           B
ATOM   2650  B       X   1     -79.203-137.432 -24.429  0.00  0.00           B
ATOM   2651  B       X   1     -71.692-132.745 -28.705  0.00  0.00           B
ATOM   2652  Ne      X   1     -72.381-131.380 -29.254  0.00  0.00          NE
ATOM   2653  B       X   1     -73.227-131.343 -30.581  0.00  0.00           B
ATOM   2654  B       X   1     -73.432-131.043 -28.074  0.00  0.00           B
ATOM   2655  B       X   1     -71.230-130.381 -29.440  0.00  0.00           B
ATOM   2656  Ne      X   1     -73.584-130.522 -31.895  0.00  0.00          NE
ATOM   2657  B       X   1     -69.133-130.272 -27.928  0.00  0.00           B
ATOM   2658  B       X   1     -70.415-132.025 -32.009  0.00  0.00           B
ATOM   2659  B       X   1     -78.665-126.910 -31.688  0.00  0.00           B
ATOM   2660  B       X   1     -76.767-128.601 -31.437  0.00  0.00           B
ATOM   2661  Ne      X   1     -78.245-128.366 -30.976  0.00  0.00          NE
ATOM   2662  Ne      X   1     -76.611-125.669 -28.069  0.00  0.00          NE
ATOM   2663  B       X   1     -79.440-124.588 -30.842  0.00  0.00           B
ATOM   2664  B       X   1     -76.318-125.822 -29.648  0.00  0.00           B
ATOM   2665  B       X   1     -78.944-129.671 -31.606  0.00  0.00           B
ATOM   2666  Ne      X   1     -75.746-125.392 -31.040  0.00  0.00          NE
ATOM   2667  B       X   1     -75.124-126.693 -31.712  0.00  0.00           B
ATOM   2668  Ne      X   1     -78.592-125.437 -31.981  0.00  0.00          NE
ATOM   2669  B       X   1     -76.972-124.980 -31.912  0.00  0.00           B
ATOM   2670  B       X   1     -74.594-124.297 -30.991  0.00  0.00           B
ATOM   2671  B       X   1     -69.422-123.631 -30.627  0.00  0.00           B
ATOM   2672  Ne      X   1     -73.536-123.080 -31.138  0.00  0.00          NE
ATOM   2673  Ne      X   1     -70.758-123.282 -30.027  0.00  0.00          NE
ATOM   2674  B       X   1     -72.098-123.620 -30.825  0.00  0.00           B
ATOM   2675  Ne      X   1     -70.228-129.423 -28.666  0.00  0.00          NE
ATOM   2676  B       X   1     -70.920-123.778 -28.560  0.00  0.00           B
ATOM   2677  B       X   1     -69.523-128.520 -29.709  0.00  0.00           B
ATOM   2678  B       X   1     -74.273-129.143 -31.643  0.00  0.00           B
ATOM   2679  B       X   1     -80.168-134.930 -16.214  0.00  0.00           B
ATOM   2680  B       X   1     -76.911-133.272 -16.850  0.00  0.00           B
ATOM   2681  B       X   1     -79.040-136.901 -20.513  0.00  0.00           B
ATOM   2682  B       X   1     -78.949-134.312 -20.339  0.00  0.00           B
ATOM   2683  B       X   1     -79.239-135.945 -18.249  0.00  0.00           B
ATOM   2684  Ne      X   1     -79.581-135.617 -19.746  0.00  0.00          NE
ATOM   2685  Ne      X   1     -78.030-133.391 -21.265  0.00  0.00          NE
ATOM   2686  B       X   1     -76.956-136.849 -23.000  0.00  0.00           B
ATOM   2687  Ne      X   1     -79.594-136.269 -16.825  0.00  0.00          NE
ATOM   2688  B       X   1     -76.151-136.187 -20.521  0.00  0.00           B
ATOM   2689  Ne      X   1     -75.877-134.485 -16.781  0.00  0.00          NE
ATOM   2690  B       X   1     -75.972-135.530 -17.944  0.00  0.00           B
ATOM   2691  Ne      X   1     -75.624-136.686 -18.950  0.00  0.00          NE
ATOM   2692  B       X   1    -117.490-146.943  54.554  0.00  0.00           B
ATOM   2693  B       X   1    -115.210-145.512  54.713  0.00  0.00           B
ATOM   2694  B       X   1    -119.523-138.748  55.615  0.00  0.00           B
ATOM   2695  B       X   1    -117.445-139.928  55.047  0.00  0.00           B
ATOM   2696  B       X   1    -117.393-142.336  54.132  0.00  0.00           B
ATOM   2697  Ne      X   1    -116.570-140.988  54.296  0.00  0.00          NE
ATOM   2698  B       X   1    -115.309-141.301  55.235  0.00  0.00           B
ATOM   2699  B       X   1    -114.949-138.044  56.028  0.00  0.00           B
ATOM   2700  Ne      X   1    -117.980-145.716  59.426  0.00  0.00          NE
ATOM   2701  B       X   1    -117.281-147.092  59.614  0.00  0.00           B
ATOM   2702  B       X   1    -116.165-138.192  61.028  0.00  0.00           B
ATOM   2703  Ne      X   1    -115.047-138.407  59.947  0.00  0.00          NE
ATOM   2704  Ne      X   1    -116.600-142.961  59.935  0.00  0.00          NE
ATOM   2705  B       X   1    -117.375-138.130  56.830  0.00  0.00           B
ATOM   2706  B       X   1    -117.668-141.964  59.373  0.00  0.00           B
ATOM   2707  Ne      X   1    -118.253-139.333  56.244  0.00  0.00          NE
ATOM   2708  B       X   1    -118.545-140.413  57.404  0.00  0.00           B
ATOM   2709  Ne      X   1    -118.855-141.031  58.850  0.00  0.00          NE
ATOM   2710  B       X   1    -115.222-142.406  59.419  0.00  0.00           B
ATOM   2711  B       X   1    -116.964-144.456  59.460  0.00  0.00           B
ATOM   2712  B       X   1    -115.516-137.973  58.521  0.00  0.00           B
ATOM   2713  B       X   1    -116.703-142.867  61.532  0.00  0.00           B
ATOM   2714  B       X   1    -120.980-125.361   1.476  0.00  0.00           B
ATOM   2715  B       X   1    -120.387-124.222   3.631  0.00  0.00           B
ATOM   2716  Ne      X   1    -119.342-123.968   4.842  0.00  0.00          NE
ATOM   2717  B       X   1    -119.543-125.149   5.811  0.00  0.00           B
ATOM   2718  Ne      X   1    -119.983-126.435   6.596  0.00  0.00          NE
ATOM   2719  B       X   1    -117.953-124.017   4.076  0.00  0.00           B
ATOM   2720  B       X   1    -117.032-123.708   1.551  0.00  0.00           B
ATOM   2721  B       X   1    -116.709-123.459   7.401  0.00  0.00           B
ATOM   2722  Ne      X   1    -116.741-124.024   3.102  0.00  0.00          NE
ATOM   2723  B       X   1    -115.580-123.088   3.554  0.00  0.00           B
ATOM   2724  B       X   1    -119.617-122.538   5.516  0.00  0.00           B
ATOM   2725  Ne      X   1    -117.296-122.585  13.102  0.00  0.00          NE
ATOM   2726  Ne      X   1    -117.344-131.460  55.334  0.00  0.00          NE
ATOM   2727  B       X   1    -116.882-132.764  54.563  0.00  0.00           B
ATOM   2728  B       X   1    -116.851-130.281  54.492  0.00  0.00           B
ATOM   2729  B       X   1    -117.731-133.360  60.575  0.00  0.00           B
ATOM   2730  Ne      X   1    -117.747-132.886  59.059  0.00  0.00          NE
ATOM   2731  Ne      X   1    -117.017-134.156  61.709  0.00  0.00          NE
ATOM   2732  B       X   1    -117.144-131.421  59.147  0.00  0.00           B
ATOM   2733  Ne      X   1    -117.153-137.070  61.618  0.00  0.00          NE
ATOM   2734  B       X   1    -116.876-135.617  61.146  0.00  0.00           B
ATOM   2735  B       X   1    -116.710-133.830  58.300  0.00  0.00           B
ATOM   2736  B       X   1    -116.553-131.237  56.786  0.00  0.00           B
ATOM   2737  B       X   1    -115.921-135.981  57.098  0.00  0.00           B
ATOM   2738  B       X   1    -115.593-133.696  62.127  0.00  0.00           B
ATOM   2739  Ne      X   1    -115.414-134.721  57.985  0.00  0.00          NE
ATOM   2740  Ne      X   1    -116.084-130.848  58.230  0.00  0.00          NE
ATOM   2741  Ne      X   1    -115.981-137.527  57.080  0.00  0.00          NE
ATOM   2742  B       X   1    -114.848-135.300  59.357  0.00  0.00           B
ATOM   2743  B       X   1    -109.387-169.594  36.537  0.00  0.00           B
ATOM   2744  Ne      X   1    -109.207-169.808  38.062  0.00  0.00          NE
ATOM   2745  B       X   1    -106.170-171.845  36.226  0.00  0.00           B
ATOM   2746  B       X   1    -103.837-170.804  36.386  0.00  0.00           B
ATOM   2747  Ne      X   1    -105.343-170.638  36.767  0.00  0.00          NE
ATOM   2748  B       X   1    -105.416-170.783  38.332  0.00  0.00           B
ATOM   2749  Ne      X   1    -106.518-170.453  39.409  0.00  0.00          NE
ATOM   2750  B       X   1    -105.833-169.295  36.173  0.00  0.00           B
ATOM   2751  B       X   1    -107.804-169.943  38.582  0.00  0.00           B
ATOM   2752  B       X   1    -105.567-168.902  42.746  0.00  0.00           B
ATOM   2753  Ne      X   1    -108.592-169.812  44.810  0.00  0.00          NE
ATOM   2754  B       X   1    -108.874-170.792  43.654  0.00  0.00           B
ATOM   2755  B       X   1    -104.483-169.249  45.017  0.00  0.00           B
ATOM   2756  Ne      X   1    -105.649-169.659  44.074  0.00  0.00          NE
ATOM   2757  B       X   1    -107.047-169.435  44.723  0.00  0.00           B
ATOM   2758  B       X   1    -106.101-169.339  40.383  0.00  0.00           B
ATOM   2759  B       X   1    -109.130-166.058  37.085  0.00  0.00           B
ATOM   2760  B       X   1    -105.182-163.040  37.314  0.00  0.00           B
ATOM   2761  Ne      X   1    -107.641-165.962  37.485  0.00  0.00          NE
ATOM   2762  B       X   1    -107.572-166.078  39.072  0.00  0.00           B
ATOM   2763  B       X   1    -106.830-167.027  36.612  0.00  0.00           B
ATOM   2764  Ne      X   1    -104.071-162.473  38.286  0.00  0.00          NE
ATOM   2765  B       X   1    -105.661-167.548  34.245  0.00  0.00           B
ATOM   2766  B       X   1    -104.555-162.614  39.778  0.00  0.00           B
ATOM   2767  Ne      X   1    -106.507-168.086  35.441  0.00  0.00          NE
ATOM   2768  B       X   1    -103.587-167.591  32.633  0.00  0.00           B
ATOM   2769  B       X   1    -103.469-163.244  33.591  0.00  0.00           B
ATOM   2770  Ne      X   1    -105.486-168.256  41.306  0.00  0.00          NE
ATOM   2771  B       X   1    -108.918-165.136  43.862  0.00  0.00           B
ATOM   2772  B       X   1    -106.226-164.382  40.425  0.00  0.00           B
ATOM   2773  Ne      X   1    -107.104-165.672  40.535  0.00  0.00          NE
ATOM   2774  Ne      X   1    -105.858-162.915  40.587  0.00  0.00          NE
ATOM   2775  B       X   1    -108.310-165.304  41.468  0.00  0.00           B
ATOM   2776  B       X   1    -106.310-166.932  41.172  0.00  0.00           B
ATOM   2777  B       X   1    -105.685-162.528  42.137  0.00  0.00           B
ATOM   2778  B       X   1    -106.453-162.650  47.104  0.00  0.00           B
ATOM   2779  Ne      X   1    -107.053-161.975  45.779  0.00  0.00          NE
ATOM   2780  B       X   1    -107.992-163.170  45.207  0.00  0.00           B
ATOM   2781  Ne      X   1    -105.486-161.398  43.192  0.00  0.00          NE
ATOM   2782  B       X   1    -107.468-165.664  45.909  0.00  0.00           B
ATOM   2783  Ne      X   1    -108.532-164.600  45.215  0.00  0.00          NE
ATOM   2784  B       X   1    -106.137-161.683  44.604  0.00  0.00           B
ATOM   2785  Ne      X   1    -106.707-166.202  47.184  0.00  0.00          NE
ATOM   2786  B       X   1    -105.133-166.754  47.177  0.00  0.00           B
ATOM   2787  B       X   1    -103.966-161.180  43.482  0.00  0.00           B
ATOM   2788  B       X   1    -103.958-168.060  40.971  0.00  0.00           B
ATOM   2789  Ne      X   1    -104.026-167.471  47.992  0.00  0.00          NE
ATOM   2790  B       X   1    -107.460-167.438  47.927  0.00  0.00           B
ATOM   2791  B       X   1    -106.608-164.936  48.135  0.00  0.00           B
ATOM   2792  B       X   1    -103.352-157.056  45.549  0.00  0.00           B
ATOM   2793  B       X   1    -106.088-160.076  42.570  0.00  0.00           B
ATOM   2794  B       X   1    -107.649-160.590  46.212  0.00  0.00           B
ATOM   2795  Ne      X   1    -103.585-156.632  47.043  0.00  0.00          NE
ATOM   2796  B       X   1    -105.092-156.822  47.467  0.00  0.00           B
ATOM   2797  Ne      X   1    -104.209-162.058  49.789  0.00  0.00          NE
ATOM   2798  B       X   1    -105.242-163.100  49.315  0.00  0.00           B
ATOM   2799  Ne      X   1    -106.491-163.463  48.507  0.00  0.00          NE
ATOM   2800  B       X   1    -104.881-160.733  50.351  0.00  0.00           B
ATOM   2801  Ne      X   1    -112.303-155.790  55.459  0.00  0.00          NE
ATOM   2802  B       X   1    -111.332-154.659  55.981  0.00  0.00           B
ATOM   2803  B       X   1    -109.048-153.626  53.019  0.00  0.00           B
ATOM   2804  B       X   1    -108.938-153.913  55.601  0.00  0.00           B
ATOM   2805  Ne      X   1    -106.159-157.357  48.476  0.00  0.00          NE
ATOM   2806  Ne      X   1    -104.916-159.185  50.670  0.00  0.00          NE
ATOM   2807  B       X   1    -107.710-155.460  54.081  0.00  0.00           B
ATOM   2808  B       X   1    -105.497-158.279  49.565  0.00  0.00           B
ATOM   2809  Ne      X   1    -108.151-153.989  54.283  0.00  0.00          NE
ATOM   2810  B       X   1    -106.823-153.081  54.374  0.00  0.00           B
ATOM   2811  B       X   1    -104.459-153.120  55.482  0.00  0.00           B
ATOM   2812  B       X   1    -103.408-158.778  50.893  0.00  0.00           B
ATOM   2813  Ne      X   1    -110.254-153.504  56.358  0.00  0.00          NE
ATOM   2814  B       X   1    -110.158-153.455  57.933  0.00  0.00           B
ATOM   2815  Ne      X   1    -109.992-153.755  59.501  0.00  0.00          NE
ATOM   2816  Ne      X   1    -105.120-154.329  59.385  0.00  0.00          NE
ATOM   2817  Ne      X   1    -103.691-153.749  56.731  0.00  0.00          NE
ATOM   2818  B       X   1    -103.759-154.753  60.058  0.00  0.00           B
ATOM   2819  B       X   1    -104.782-154.000  57.903  0.00  0.00           B
ATOM   2820  B       X   1    -108.719-154.684  59.735  0.00  0.00           B
ATOM   2821  B       X   1    -106.240-155.373  59.556  0.00  0.00           B
ATOM   2822  B       X   1    -111.451-150.416  53.872  0.00  0.00           B
ATOM   2823  B       X   1    -112.670-148.940  51.880  0.00  0.00           B
ATOM   2824  Ne      X   1    -111.488-150.790  55.373  0.00  0.00          NE
ATOM   2825  Ne      X   1    -111.497-149.745  52.437  0.00  0.00          NE
ATOM   2826  Ne      X   1    -111.113-146.001  55.024  0.00  0.00          NE
ATOM   2827  B       X   1    -111.211-150.878  51.400  0.00  0.00           B
ATOM   2828  B       X   1    -110.723-152.137  55.764  0.00  0.00           B
ATOM   2829  B       X   1    -110.371-146.538  53.782  0.00  0.00           B
ATOM   2830  B       X   1    -110.227-148.741  52.518  0.00  0.00           B
ATOM   2831  Ne      X   1    -109.501-147.376  52.642  0.00  0.00          NE
ATOM   2832  B       X   1    -109.600-146.628  51.331  0.00  0.00           B
ATOM   2833  Ne      X   1    -109.741-145.558  50.209  0.00  0.00          NE
ATOM   2834  B       X   1    -112.977-151.016  55.776  0.00  0.00           B
ATOM   2835  B       X   1    -112.664-145.558  54.812  0.00  0.00           B
ATOM   2836  B       X   1    -110.845-149.593  56.174  0.00  0.00           B
ATOM   2837  Ne      X   1    -114.320-151.624  56.209  0.00  0.00          NE
ATOM   2838  B       X   1    -110.936-147.054  56.204  0.00  0.00           B
ATOM   2839  B       X   1    -114.792-152.828  55.298  0.00  0.00           B
ATOM   2840  B       X   1    -108.097-147.455  53.368  0.00  0.00           B
ATOM   2841  B       X   1    -106.344-148.756  54.735  0.00  0.00           B
ATOM   2842  B       X   1    -105.303-151.072  54.389  0.00  0.00           B
ATOM   2843  Ne      X   1    -107.522-147.698  54.762  0.00  0.00          NE
ATOM   2844  Ne      X   1    -105.303-149.764  55.234  0.00  0.00          NE
ATOM   2845  B       X   1    -106.933-146.361  55.423  0.00  0.00           B
ATOM   2846  B       X   1    -103.867-149.077  55.319  0.00  0.00           B
ATOM   2847  B       X   1    -108.722-148.198  55.735  0.00  0.00           B
ATOM   2848  Ne      X   1    -105.310-152.650  54.258  0.00  0.00          NE
ATOM   2849  B       X   1    -111.206-145.211  49.798  0.00  0.00           B
ATOM   2850  B       X   1    -110.355-144.645  55.552  0.00  0.00           B
ATOM   2851  B       X   1    -110.507-139.672  55.210  0.00  0.00           B
ATOM   2852  B       X   1    -112.735-138.514  54.717  0.00  0.00           B
ATOM   2853  Ne      X   1    -113.918-144.647  54.724  0.00  0.00          NE
ATOM   2854  Ne      X   1    -111.931-139.846  54.539  0.00  0.00          NE
ATOM   2855  B       X   1    -113.942-143.910  53.231  0.00  0.00           B
ATOM   2856  Ne      X   1    -113.625-143.233  51.849  0.00  0.00          NE
ATOM   2857  B       X   1    -112.185-142.524  51.952  0.00  0.00           B
ATOM   2858  B       X   1    -112.805-140.934  55.279  0.00  0.00           B
ATOM   2859  B       X   1    -113.859-143.282  55.655  0.00  0.00           B
ATOM   2860  B       X   1    -109.618-141.963  51.850  0.00  0.00           B
ATOM   2861  B       X   1    -109.707-142.000  55.871  0.00  0.00           B
ATOM   2862  Ne      X   1    -113.966-141.748  55.966  0.00  0.00          NE
ATOM   2863  B       X   1    -114.667-142.126  51.511  0.00  0.00           B
ATOM   2864  Ne      X   1    -109.471-140.464  56.086  0.00  0.00          NE
ATOM   2865  B       X   1    -103.364-138.741  55.395  0.00  0.00           B
ATOM   2866  B       X   1    -106.661-139.048  53.796  0.00  0.00           B
ATOM   2867  B       X   1    -104.518-142.662  52.758  0.00  0.00           B
ATOM   2868  Ne      X   1    -108.382-142.937  51.470  0.00  0.00          NE
ATOM   2869  B       X   1    -106.179-141.553  54.303  0.00  0.00           B
ATOM   2870  Ne      X   1    -105.955-142.910  53.502  0.00  0.00          NE
ATOM   2871  B       X   1    -107.351-143.103  52.625  0.00  0.00           B
ATOM   2872  B       X   1    -105.890-144.161  54.424  0.00  0.00           B
ATOM   2873  Ne      X   1    -106.525-140.134  54.943  0.00  0.00          NE
ATOM   2874  B       X   1    -108.005-140.151  55.545  0.00  0.00           B
ATOM   2875  Ne      X   1    -106.610-144.784  55.674  0.00  0.00          NE
ATOM   2876  B       X   1    -107.987-143.977  55.873  0.00  0.00           B
ATOM   2877  B       X   1    -105.493-139.920  56.079  0.00  0.00           B
ATOM   2878  B       X   1    -110.299-146.580  61.845  0.00  0.00           B
ATOM   2879  B       X   1    -114.271-152.365  57.643  0.00  0.00           B
ATOM   2880  Ne      X   1    -112.223-150.124  62.518  0.00  0.00          NE
ATOM   2881  Ne      X   1    -110.057-148.303  56.617  0.00  0.00          NE
ATOM   2882  B       X   1    -109.597-148.382  58.089  0.00  0.00           B
ATOM   2883  B       X   1    -109.129-149.777  60.184  0.00  0.00           B
ATOM   2884  Ne      X   1    -109.147-146.003  61.041  0.00  0.00          NE
ATOM   2885  B       X   1    -105.651-153.045  60.155  0.00  0.00           B
ATOM   2886  B       X   1    -105.498-147.695  63.843  0.00  0.00           B
ATOM   2887  B       X   1    -105.721-149.966  56.807  0.00  0.00           B
ATOM   2888  B       X   1    -108.650-151.191  62.291  0.00  0.00           B
ATOM   2889  Ne      X   1    -105.333-151.480  60.490  0.00  0.00          NE
ATOM   2890  B       X   1    -107.185-148.904  58.658  0.00  0.00           B
ATOM   2891  Ne      X   1    -108.610-148.574  59.287  0.00  0.00          NE
ATOM   2892  Ne      X   1    -105.748-149.438  58.330  0.00  0.00          NE
ATOM   2893  B       X   1    -105.458-150.633  59.259  0.00  0.00           B
ATOM   2894  B       X   1    -108.591-147.158  60.161  0.00  0.00           B
ATOM   2895  B       X   1    -106.383-151.072  61.576  0.00  0.00           B
ATOM   2896  B       X   1    -104.733-148.215  58.581  0.00  0.00           B
ATOM   2897  Ne      X   1    -104.834-146.335  63.507  0.00  0.00          NE
ATOM   2898  B       X   1    -103.852-151.365  60.990  0.00  0.00           B
ATOM   2899  Ne      X   1    -103.530-147.134  58.521  0.00  0.00          NE
ATOM   2900  B       X   1    -103.858-146.480  62.245  0.00  0.00           B
ATOM   2901  B       X   1    -104.121-145.652  58.386  0.00  0.00           B
ATOM   2902  Ne      X   1    -109.453-143.497  56.265  0.00  0.00          NE
ATOM   2903  B       X   1    -111.115-137.820  58.068  0.00  0.00           B
ATOM   2904  B       X   1    -114.540-139.928  59.661  0.00  0.00           B
ATOM   2905  B       X   1    -111.437-139.746  64.159  0.00  0.00           B
ATOM   2906  B       X   1    -110.902-139.808  59.713  0.00  0.00           B
ATOM   2907  Ne      X   1    -114.057-141.351  59.068  0.00  0.00          NE
ATOM   2908  B       X   1    -112.687-141.632  59.758  0.00  0.00           B
ATOM   2909  Ne      X   1    -111.273-141.201  60.347  0.00  0.00          NE
ATOM   2910  Ne      X   1    -111.229-141.101  63.452  0.00  0.00          NE
ATOM   2911  B       X   1    -113.942-141.457  57.518  0.00  0.00           B
ATOM   2912  B       X   1    -111.327-141.115  61.891  0.00  0.00           B
ATOM   2913  B       X   1    -110.217-142.257  59.819  0.00  0.00           B
ATOM   2914  Ne      X   1    -110.181-138.932  58.692  0.00  0.00          NE
ATOM   2915  B       X   1    -109.498-141.460  63.609  0.00  0.00           B
ATOM   2916  B       X   1    -109.529-143.590  57.814  0.00  0.00           B
ATOM   2917  B       X   1    -109.587-144.768  60.101  0.00  0.00           B
ATOM   2918  B       X   1    -109.682-139.999  57.564  0.00  0.00           B
ATOM   2919  Ne      X   1    -109.316-143.419  59.355  0.00  0.00          NE
ATOM   2920  B       X   1    -107.036-140.568  62.728  0.00  0.00           B
ATOM   2921  Ne      X   1    -107.941-141.537  63.690  0.00  0.00          NE
ATOM   2922  B       X   1    -106.261-143.694  61.297  0.00  0.00           B
ATOM   2923  B       X   1    -105.923-145.226  63.266  0.00  0.00           B
ATOM   2924  Ne      X   1    -104.032-139.749  56.557  0.00  0.00          NE
ATOM   2925  B       X   1    -104.669-139.366  61.812  0.00  0.00           B
ATOM   2926  Ne      X   1    -106.940-144.310  62.536  0.00  0.00          NE
ATOM   2927  B       X   1    -107.481-143.052  63.392  0.00  0.00           B
ATOM   2928  B       X   1    -105.684-144.557  56.869  0.00  0.00           B
ATOM   2929  B       X   1    -106.046-141.227  60.575  0.00  0.00           B
ATOM   2930  B       X   1    -107.689-142.880  59.418  0.00  0.00           B
ATOM   2931  B       X   1    -108.942-138.189  59.227  0.00  0.00           B
ATOM   2932  B       X   1    -108.126-145.235  62.058  0.00  0.00           B
ATOM   2933  B       X   1    -103.372-143.507  57.177  0.00  0.00           B
ATOM   2934  Ne      X   1    -104.552-144.200  57.900  0.00  0.00          NE
ATOM   2935  B       X   1    -105.155-143.288  59.055  0.00  0.00           B
ATOM   2936  Ne      X   1    -106.241-142.690  59.991  0.00  0.00          NE
ATOM   2937  B       X   1    -106.851-138.775  60.654  0.00  0.00           B
ATOM   2938  Ne      X   1    -106.168-140.008  61.517  0.00  0.00          NE
ATOM   2939  B       X   1    -103.693-139.041  57.927  0.00  0.00           B
ATOM   2940  B       X   1    -104.152-123.599  29.365  0.00  0.00           B
ATOM   2941  B       X   1    -103.758-123.667  24.533  0.00  0.00           B
ATOM   2942  B       X   1    -106.996-122.708  26.435  0.00  0.00           B
ATOM   2943  Ne      X   1    -114.218-135.301  53.221  0.00  0.00          NE
ATOM   2944  B       X   1    -113.998-136.278  54.396  0.00  0.00           B
ATOM   2945  B       X   1    -112.471-131.872  54.180  0.00  0.00           B
ATOM   2946  B       X   1    -113.025-134.295  53.256  0.00  0.00           B
ATOM   2947  Ne      X   1    -111.917-133.280  53.705  0.00  0.00          NE
ATOM   2948  Ne      X   1    -112.896-130.872  55.366  0.00  0.00          NE
ATOM   2949  B       X   1    -111.085-133.860  54.928  0.00  0.00           B
ATOM   2950  B       X   1    -110.982-133.019  52.452  0.00  0.00           B
ATOM   2951  Ne      X   1    -113.631-137.356  55.429  0.00  0.00          NE
ATOM   2952  B       X   1    -114.383-130.302  55.062  0.00  0.00           B
ATOM   2953  Ne      X   1    -110.104-134.309  56.068  0.00  0.00          NE
ATOM   2954  B       X   1    -106.544-134.205  54.395  0.00  0.00           B
ATOM   2955  B       X   1    -106.545-132.879  52.171  0.00  0.00           B
ATOM   2956  B       X   1    -108.878-134.873  55.263  0.00  0.00           B
ATOM   2957  Ne      X   1    -107.355-135.354  54.982  0.00  0.00          NE
ATOM   2958  Ne      X   1    -104.239-131.135  55.089  0.00  0.00          NE
ATOM   2959  B       X   1    -104.911-132.197  54.135  0.00  0.00           B
ATOM   2960  Ne      X   1    -105.592-133.345  53.501  0.00  0.00          NE
ATOM   2961  B       X   1    -107.390-136.548  53.976  0.00  0.00           B
ATOM   2962  B       X   1    -104.278-134.434  53.271  0.00  0.00           B
ATOM   2963  B       X   1    -107.283-137.677  51.636  0.00  0.00           B
ATOM   2964  Ne      X   1    -107.110-137.738  53.116  0.00  0.00          NE
ATOM   2965  B       X   1    -110.272-128.050  54.423  0.00  0.00           B
ATOM   2966  B       X   1    -111.850-129.753  55.559  0.00  0.00           B
ATOM   2967  Ne      X   1    -110.741-128.654  55.793  0.00  0.00          NE
ATOM   2968  B       X   1    -105.277-130.093  55.505  0.00  0.00           B
ATOM   2969  B       X   1    -114.725-131.493  58.423  0.00  0.00           B
ATOM   2970  B       X   1    -112.918-136.755  56.644  0.00  0.00           B
ATOM   2971  B       X   1    -112.911-131.733  56.672  0.00  0.00           B
ATOM   2972  Ne      X   1    -111.715-136.423  57.659  0.00  0.00          NE
ATOM   2973  Ne      X   1    -112.132-131.978  60.542  0.00  0.00          NE
ATOM   2974  B       X   1    -112.438-135.913  59.045  0.00  0.00           B
ATOM   2975  Ne      X   1    -113.521-132.452  57.867  0.00  0.00          NE
ATOM   2976  B       X   1    -114.188-133.854  57.521  0.00  0.00           B
ATOM   2977  Ne      X   1    -113.600-135.915  60.131  0.00  0.00          NE
ATOM   2978  B       X   1    -113.490-135.162  61.576  0.00  0.00           B
ATOM   2979  Ne      X   1    -114.032-133.745  62.275  0.00  0.00          NE
ATOM   2980  B       X   1    -113.376-132.631  61.334  0.00  0.00           B
ATOM   2981  B       X   1    -112.525-132.521  59.040  0.00  0.00           B
ATOM   2982  B       X   1    -110.851-132.658  61.165  0.00  0.00           B
ATOM   2983  B       X   1    -110.724-135.505  56.968  0.00  0.00           B
ATOM   2984  B       X   1    -111.971-130.445  60.484  0.00  0.00           B
ATOM   2985  B       X   1    -113.875-137.446  60.380  0.00  0.00           B
ATOM   2986  Ne      X   1    -109.189-132.849  61.189  0.00  0.00          NE
ATOM   2987  B       X   1    -109.559-133.282  57.082  0.00  0.00           B
ATOM   2988  B       X   1    -103.801-131.883  58.884  0.00  0.00           B
ATOM   2989  B       X   1    -108.808-134.267  61.770  0.00  0.00           B
ATOM   2990  B       X   1    -108.976-136.263  63.569  0.00  0.00           B
ATOM   2991  B       X   1    -108.847-132.817  59.657  0.00  0.00           B
ATOM   2992  Ne      X   1    -107.670-137.605  59.984  0.00  0.00          NE
ATOM   2993  B       X   1    -106.838-135.888  56.380  0.00  0.00           B
ATOM   2994  B       X   1    -107.031-136.654  58.851  0.00  0.00           B
ATOM   2995  Ne      X   1    -106.563-135.464  57.983  0.00  0.00          NE
ATOM   2996  B       X   1    -107.413-134.125  58.064  0.00  0.00           B
ATOM   2997  Ne      X   1    -108.380-132.792  58.166  0.00  0.00          NE
ATOM   2998  B       X   1    -106.754-135.396  62.671  0.00  0.00           B
ATOM   2999  Ne      X   1    -108.278-135.691  62.263  0.00  0.00          NE
ATOM   3000  B       X   1    -108.577-131.759  62.111  0.00  0.00           B
ATOM   3001  B       X   1    -108.093-131.343  57.650  0.00  0.00           B
ATOM   3002  B       X   1    -105.040-135.209  58.112  0.00  0.00           B
ATOM   3003  B       X   1    -108.259-136.676  61.104  0.00  0.00           B
ATOM   3004  B       X   1    -111.439-127.437  56.587  0.00  0.00           B
ATOM   3005  B       X   1    -109.587-129.378  56.668  0.00  0.00           B
ATOM   3006  B       X   1    -107.092-129.010  57.053  0.00  0.00           B
ATOM   3007  B       X   1    -108.584-129.150  59.035  0.00  0.00           B
ATOM   3008  Ne      X   1    -108.356-129.721  57.627  0.00  0.00          NE
ATOM   3009  B       X   1     -99.253-170.786  28.775  0.00  0.00           B
ATOM   3010  B       X   1    -102.272-169.493  31.371  0.00  0.00           B
ATOM   3011  Ne      X   1    -100.637-170.308  28.181  0.00  0.00          NE
ATOM   3012  B       X   1    -100.435-168.819  27.916  0.00  0.00           B
ATOM   3013  B       X   1    -100.391-168.717  35.655  0.00  0.00           B
ATOM   3014  B       X   1    -102.045-169.303  33.889  0.00  0.00           B
ATOM   3015  Ne      X   1    -100.927-170.085  34.812  0.00  0.00          NE
ATOM   3016  B       X   1     -99.779-170.502  33.837  0.00  0.00           B
ATOM   3017  Ne      X   1    -102.236-168.479  32.534  0.00  0.00          NE
ATOM   3018  B       X   1    -102.246-169.931  40.506  0.00  0.00           B
ATOM   3019  B       X   1     -98.788-166.269  31.632  0.00  0.00           B
ATOM   3020  B       X   1     -98.179-167.530  28.077  0.00  0.00           B
ATOM   3021  Ne      X   1     -99.754-167.424  28.147  0.00  0.00          NE
ATOM   3022  B       X   1     -99.621-163.063  30.069  0.00  0.00           B
ATOM   3023  Ne      X   1     -98.173-162.424  29.940  0.00  0.00          NE
ATOM   3024  B       X   1    -100.236-166.962  29.635  0.00  0.00           B
ATOM   3025  Ne      X   1    -100.274-166.434  31.156  0.00  0.00          NE
ATOM   3026  B       X   1    -100.987-165.079  31.018  0.00  0.00           B
ATOM   3027  Ne      X   1     -96.709-166.975  27.904  0.00  0.00          NE
ATOM   3028  B       X   1     -97.049-163.527  30.164  0.00  0.00           B
ATOM   3029  B       X   1     -96.525-165.632  28.717  0.00  0.00           B
ATOM   3030  B       X   1     -96.259-165.606  31.214  0.00  0.00           B
ATOM   3031  Ne      X   1     -96.084-164.728  29.946  0.00  0.00          NE
ATOM   3032  B       X   1     -93.185-167.265  28.536  0.00  0.00           B
ATOM   3033  B       X   1     -92.345-164.198  30.952  0.00  0.00           B
ATOM   3034  B       X   1     -94.596-164.167  29.826  0.00  0.00           B
ATOM   3035  B       X   1     -92.709-162.359  29.181  0.00  0.00           B
ATOM   3036  Ne      X   1     -93.034-163.819  29.614  0.00  0.00          NE
ATOM   3037  B       X   1     -92.471-164.810  28.544  0.00  0.00           B
ATOM   3038  Ne      X   1     -92.262-166.248  27.835  0.00  0.00          NE
ATOM   3039  Ne      X   1     -95.094-159.658  32.065  0.00  0.00          NE
ATOM   3040  B       X   1     -93.268-156.264  31.654  0.00  0.00           B
ATOM   3041  B       X   1     -92.113-159.941  28.426  0.00  0.00           B
ATOM   3042  Ne      X   1     -92.747-158.507  28.485  0.00  0.00          NE
ATOM   3043  Ne      X   1     -92.046-156.514  30.689  0.00  0.00          NE
ATOM   3044  B       X   1     -94.332-158.704  28.504  0.00  0.00           B
ATOM   3045  B       X   1     -92.400-157.598  29.675  0.00  0.00           B
ATOM   3046  Ne      X   1    -101.886-162.870  33.585  0.00  0.00          NE
ATOM   3047  B       X   1    -102.689-163.131  38.088  0.00  0.00           B
ATOM   3048  B       X   1    -101.227-165.234  38.896  0.00  0.00           B
ATOM   3049  B       X   1     -98.666-163.734  35.198  0.00  0.00           B
ATOM   3050  Ne      X   1    -100.006-164.531  35.402  0.00  0.00          NE
ATOM   3051  B       X   1    -100.574-163.991  36.827  0.00  0.00           B
ATOM   3052  Ne      X   1    -100.484-166.633  39.139  0.00  0.00          NE
ATOM   3053  Ne      X   1    -101.256-163.760  38.192  0.00  0.00          NE
ATOM   3054  B       X   1    -101.124-164.028  34.366  0.00  0.00           B
ATOM   3055  B       X   1    -100.391-162.764  39.078  0.00  0.00           B
ATOM   3056  B       X   1     -99.688-166.127  35.484  0.00  0.00           B
ATOM   3057  B       X   1    -100.137-167.203  37.756  0.00  0.00           B
ATOM   3058  Ne      X   1     -99.632-167.459  36.326  0.00  0.00          NE
ATOM   3059  B       X   1    -101.491-167.538  39.867  0.00  0.00           B
ATOM   3060  Ne      X   1     -99.542-161.704  39.881  0.00  0.00          NE
ATOM   3061  B       X   1     -98.100-167.968  36.242  0.00  0.00           B
ATOM   3062  B       X   1     -99.092-166.318  39.816  0.00  0.00           B
ATOM   3063  B       X   1     -98.059-162.201  39.957  0.00  0.00           B
ATOM   3064  B       X   1    -101.062-167.363  32.134  0.00  0.00           B
ATOM   3065  Ne      X   1     -97.549-163.301  34.214  0.00  0.00          NE
ATOM   3066  B       X   1     -97.555-164.532  33.108  0.00  0.00           B
ATOM   3067  B       X   1     -96.762-166.959  33.278  0.00  0.00           B
ATOM   3068  Ne      X   1     -94.766-162.950  35.575  0.00  0.00          NE
ATOM   3069  Ne      X   1     -93.293-165.584  34.752  0.00  0.00          NE
ATOM   3070  B       X   1     -94.407-166.522  34.218  0.00  0.00           B
ATOM   3071  B       X   1     -92.543-164.995  33.438  0.00  0.00           B
ATOM   3072  B       X   1     -94.804-162.258  37.020  0.00  0.00           B
ATOM   3073  B       X   1     -93.954-164.323  35.482  0.00  0.00           B
ATOM   3074  Ne      X   1     -94.654-161.584  38.494  0.00  0.00          NE
ATOM   3075  B       X   1     -92.374-166.427  35.706  0.00  0.00           B
ATOM   3076  B       X   1     -94.049-161.918  34.692  0.00  0.00           B
ATOM   3077  B       X   1     -93.183-161.605  39.044  0.00  0.00           B
ATOM   3078  Ne      X   1     -95.392-167.682  33.868  0.00  0.00          NE
ATOM   3079  B       X   1     -92.505-162.531  32.823  0.00  0.00           B
ATOM   3080  Ne      X   1     -93.108-161.326  33.566  0.00  0.00          NE
ATOM   3081  B       X   1     -96.200-163.118  34.936  0.00  0.00           B
ATOM   3082  Ne      X   1     -97.359-165.905  32.327  0.00  0.00          NE
ATOM   3083  Ne      X   1     -91.966-164.023  32.402  0.00  0.00          NE
ATOM   3084  B       X   1     -99.508-160.313  39.187  0.00  0.00           B
ATOM   3085  B       X   1     -94.714-158.237  32.371  0.00  0.00           B
ATOM   3086  B       X   1     -93.896-160.565  32.459  0.00  0.00           B
ATOM   3087  B       X   1     -97.480-158.627  38.890  0.00  0.00           B
ATOM   3088  B       X   1     -96.442-160.042  32.750  0.00  0.00           B
ATOM   3089  B       X   1     -95.378-157.518  37.623  0.00  0.00           B
ATOM   3090  B       X   1     -95.330-160.099  38.504  0.00  0.00           B
ATOM   3091  B       X   1     -93.469-156.393  36.359  0.00  0.00           B
ATOM   3092  Ne      X   1     -95.877-158.603  38.739  0.00  0.00          NE
ATOM   3093  B       X   1     -92.067-160.355  34.297  0.00  0.00           B
ATOM   3094  Ne      X   1     -94.626-156.615  32.311  0.00  0.00          NE
ATOM   3095  Ne      X   1     -91.926-156.710  36.117  0.00  0.00          NE
ATOM   3096  B       X   1    -101.715-164.801  48.056  0.00  0.00           B
ATOM   3097  B       X   1    -101.794-167.892  42.283  0.00  0.00           B
ATOM   3098  Ne      X   1    -101.275-167.343  43.633  0.00  0.00          NE
ATOM   3099  B       X   1    -100.077-161.622  41.446  0.00  0.00           B
ATOM   3100  B       X   1    -101.336-162.378  47.265  0.00  0.00           B
ATOM   3101  Ne      X   1    -100.763-163.809  47.290  0.00  0.00          NE
ATOM   3102  B       X   1    -101.027-165.714  43.702  0.00  0.00           B
ATOM   3103  Ne      X   1    -100.042-164.630  44.282  0.00  0.00          NE
ATOM   3104  B       X   1    -100.012-163.184  43.529  0.00  0.00           B
ATOM   3105  Ne      X   1    -100.033-161.613  43.028  0.00  0.00          NE
ATOM   3106  Ne      X   1    -102.409-161.191  47.264  0.00  0.00          NE
ATOM   3107  B       X   1    -101.317-161.026  43.742  0.00  0.00           B
ATOM   3108  B       X   1    -102.876-161.109  45.779  0.00  0.00           B
ATOM   3109  Ne      X   1    -102.394-168.338  40.883  0.00  0.00          NE
ATOM   3110  Ne      X   1     -96.584-161.841  45.816  0.00  0.00          NE
ATOM   3111  Ne      X   1    -102.750-160.614  44.300  0.00  0.00          NE
ATOM   3112  B       X   1     -98.809-160.578  43.333  0.00  0.00           B
ATOM   3113  B       X   1    -101.767-159.818  47.632  0.00  0.00           B
ATOM   3114  Ne      X   1     -99.137-156.981  46.568  0.00  0.00          NE
ATOM   3115  B       X   1    -100.232-157.723  47.509  0.00  0.00           B
ATOM   3116  B       X   1     -97.857-157.827  46.566  0.00  0.00           B
ATOM   3117  B       X   1    -102.691-157.460  47.969  0.00  0.00           B
ATOM   3118  Ne      X   1    -101.421-158.413  48.191  0.00  0.00          NE
ATOM   3119  Ne      X   1     -96.836-158.815  45.813  0.00  0.00          NE
ATOM   3120  B       X   1     -95.400-158.454  46.241  0.00  0.00           B
ATOM   3121  B       X   1     -96.972-160.332  46.115  0.00  0.00           B
ATOM   3122  Ne      X   1     -97.871-161.488  50.610  0.00  0.00          NE
ATOM   3123  B       X   1     -98.128-161.978  49.146  0.00  0.00           B
ATOM   3124  B       X   1    -103.310-161.647  48.528  0.00  0.00           B
ATOM   3125  B       X   1    -101.192-158.624  49.756  0.00  0.00           B
ATOM   3126  B       X   1    -101.793-155.813  61.262  0.00  0.00           B
ATOM   3127  B       X   1    -101.497-154.160  59.165  0.00  0.00           B
ATOM   3128  Ne      X   1    -102.258-154.630  60.463  0.00  0.00          NE
ATOM   3129  B       X   1    -102.225-153.278  61.387  0.00  0.00           B
ATOM   3130  B       X   1     -97.796-153.276  57.027  0.00  0.00           B
ATOM   3131  B       X   1     -98.155-153.136  59.614  0.00  0.00           B
ATOM   3132  Ne      X   1     -93.094-147.322   7.466  0.00  0.00          NE
ATOM   3133  B       X   1     -98.896-139.921   1.184  0.00  0.00           B
ATOM   3134  Ne      X   1    -100.367-140.189   0.743  0.00  0.00          NE
ATOM   3135  Ne      X   1     -97.545-139.263   1.763  0.00  0.00          NE
ATOM   3136  B       X   1     -97.201-139.903   3.135  0.00  0.00           B
ATOM   3137  B       X   1     -92.392-144.525   2.671  0.00  0.00           B
ATOM   3138  Ne      X   1     -92.932-139.396   1.664  0.00  0.00          NE
ATOM   3139  Ne      X   1     -93.804-143.920   2.599  0.00  0.00          NE
ATOM   3140  B       X   1     -93.729-140.142   2.839  0.00  0.00           B
ATOM   3141  B       X   1     -93.786-142.623   3.605  0.00  0.00           B
ATOM   3142  Ne      X   1     -93.898-141.037   4.143  0.00  0.00          NE
ATOM   3143  B       X   1     -92.730-140.490   5.140  0.00  0.00           B
ATOM   3144  B       X   1     -93.965-138.929   0.588  0.00  0.00           B
ATOM   3145  B       X   1     -96.371-139.424   0.736  0.00  0.00           B
ATOM   3146  B       X   1     -92.258-138.108   2.300  0.00  0.00           B
ATOM   3147  B       X   1     -92.826-147.147   8.987  0.00  0.00           B
ATOM   3148  B       X   1     -94.671-143.171   8.997  0.00  0.00           B
ATOM   3149  Ne      X   1     -93.520-142.542   9.952  0.00  0.00          NE
ATOM   3150  B       X   1     -92.211-142.228   9.075  0.00  0.00           B
ATOM   3151  Ne      X   1    -102.793-147.894  55.565  0.00  0.00          NE
ATOM   3152  B       X   1    -101.392-148.311  54.997  0.00  0.00           B
ATOM   3153  Ne      X   1    -100.357-147.511  54.045  0.00  0.00          NE
ATOM   3154  B       X   1     -99.603-146.487  55.013  0.00  0.00           B
ATOM   3155  Ne      X   1     -98.511-145.456  55.390  0.00  0.00          NE
ATOM   3156  B       X   1    -103.250-146.730  54.554  0.00  0.00           B
ATOM   3157  B       X   1    -102.912-142.668  54.725  0.00  0.00           B
ATOM   3158  Ne      X   1    -103.086-143.035  53.206  0.00  0.00          NE
ATOM   3159  B       X   1    -101.399-138.796  53.669  0.00  0.00           B
ATOM   3160  B       X   1    -101.548-139.249  51.119  0.00  0.00           B
ATOM   3161  Ne      X   1    -100.599-139.265  52.369  0.00  0.00          NE
ATOM   3162  B       X   1     -99.945-140.695  52.373  0.00  0.00           B
ATOM   3163  B       X   1     -99.034-143.175  52.514  0.00  0.00           B
ATOM   3164  Ne      X   1    -100.172-142.203  52.059  0.00  0.00          NE
ATOM   3165  B       X   1    -101.693-142.413  52.507  0.00  0.00           B
ATOM   3166  B       X   1     -99.527-138.091  52.172  0.00  0.00           B
ATOM   3167  B       X   1     -99.107-144.129  55.855  0.00  0.00           B
ATOM   3168  Ne      X   1    -102.232-137.892  54.776  0.00  0.00          NE
ATOM   3169  Ne      X   1     -97.801-144.121  52.712  0.00  0.00          NE
ATOM   3170  B       X   1     -96.489-143.222  52.792  0.00  0.00           B
ATOM   3171  B       X   1     -97.209-140.020  55.001  0.00  0.00           B
ATOM   3172  B       X   1     -95.882-138.815  53.136  0.00  0.00           B
ATOM   3173  Ne      X   1     -95.808-139.844  54.286  0.00  0.00          NE
ATOM   3174  B       X   1     -95.307-141.280  53.948  0.00  0.00           B
ATOM   3175  Ne      X   1     -95.088-142.608  52.971  0.00  0.00          NE
ATOM   3176  B       X   1    -102.514-152.907  57.336  0.00  0.00           B
ATOM   3177  Ne      X   1    -101.409-152.687  58.425  0.00  0.00          NE
ATOM   3178  B       X   1    -102.799-147.074  59.910  0.00  0.00           B
ATOM   3179  B       X   1    -102.786-147.460  57.102  0.00  0.00           B
ATOM   3180  B       X   1     -99.949-152.431  57.997  0.00  0.00           B
ATOM   3181  B       X   1    -101.775-151.679  59.539  0.00  0.00           B
ATOM   3182  Ne      X   1     -98.038-149.205  61.788  0.00  0.00          NE
ATOM   3183  Ne      X   1    -102.565-146.414  61.369  0.00  0.00          NE
ATOM   3184  Ne      X   1    -102.381-151.715  61.067  0.00  0.00          NE
ATOM   3185  B       X   1    -101.519-150.866  62.041  0.00  0.00           B
ATOM   3186  B       X   1     -98.806-147.871  62.245  0.00  0.00           B
ATOM   3187  B       X   1    -101.400-147.112  62.152  0.00  0.00           B
ATOM   3188  B       X   1     -98.998-150.384  62.169  0.00  0.00           B
ATOM   3189  Ne      X   1     -98.307-152.395  58.185  0.00  0.00          NE
ATOM   3190  B       X   1     -97.630-151.006  58.309  0.00  0.00           B
ATOM   3191  B       X   1     -92.885-152.741  56.255  0.00  0.00           B
ATOM   3192  Ne      X   1     -96.997-149.654  58.903  0.00  0.00          NE
ATOM   3193  B       X   1     -97.015-148.438  57.909  0.00  0.00           B
ATOM   3194  B       X   1     -95.495-150.003  59.345  0.00  0.00           B
ATOM   3195  Ne      X   1    -102.634-142.450  56.325  0.00  0.00          NE
ATOM   3196  B       X   1     -98.813-141.587  56.579  0.00  0.00           B
ATOM   3197  Ne      X   1     -98.041-140.163  56.317  0.00  0.00          NE
ATOM   3198  B       X   1    -101.138-142.598  56.544  0.00  0.00           B
ATOM   3199  B       X   1     -99.504-143.505  58.272  0.00  0.00           B
ATOM   3200  B       X   1     -99.234-139.075  56.435  0.00  0.00           B
ATOM   3201  Ne      X   1    -101.027-141.013  62.074  0.00  0.00          NE
ATOM   3202  B       X   1    -102.184-140.083  61.813  0.00  0.00           B
ATOM   3203  Ne      X   1    -102.715-138.125  58.750  0.00  0.00          NE
ATOM   3204  Ne      X   1     -99.621-142.915  56.869  0.00  0.00          NE
ATOM   3205  Ne      X   1     -98.772-143.649  59.636  0.00  0.00          NE
ATOM   3206  B       X   1    -101.266-138.583  58.199  0.00  0.00           B
ATOM   3207  B       X   1    -102.080-144.955  61.329  0.00  0.00           B
ATOM   3208  Ne      X   1    -100.946-143.944  61.738  0.00  0.00          NE
ATOM   3209  B       X   1    -101.437-142.503  61.764  0.00  0.00           B
ATOM   3210  B       X   1    -103.168-141.037  56.569  0.00  0.00           B
ATOM   3211  Ne      X   1    -103.158-138.802  61.742  0.00  0.00          NE
ATOM   3212  Ne      X   1     -97.925-136.149   1.676  0.00  0.00          NE
ATOM   3213  B       X   1     -97.941-137.745   1.914  0.00  0.00           B
ATOM   3214  B       X   1     -97.122-135.572   2.887  0.00  0.00           B
ATOM   3215  B       X   1     -97.097-135.918   0.288  0.00  0.00           B
ATOM   3216  B       X   1     -96.473-130.735   0.865  0.00  0.00           B
ATOM   3217  Ne      X   1     -96.424-135.166   4.257  0.00  0.00          NE
ATOM   3218  Ne      X   1     -96.644-137.481   6.100  0.00  0.00          NE
ATOM   3219  B       X   1     -94.502-131.321   4.273  0.00  0.00           B
ATOM   3220  B       X   1     -93.068-133.252   3.398  0.00  0.00           B
ATOM   3221  Ne      X   1     -94.517-132.769   3.363  0.00  0.00          NE
ATOM   3222  B       X   1     -94.786-132.277   1.914  0.00  0.00           B
ATOM   3223  B       X   1     -95.437-133.952   3.923  0.00  0.00           B
ATOM   3224  B       X   1     -92.767-135.916   0.931  0.00  0.00           B
ATOM   3225  Ne      X   1     -94.938-131.041   0.826  0.00  0.00          NE
ATOM   3226  B       X   1     -95.972-136.507   4.974  0.00  0.00           B
ATOM   3227  B       X   1     -91.907-135.605   3.343  0.00  0.00           B
ATOM   3228  Ne      X   1     -91.900-136.595   2.133  0.00  0.00          NE
ATOM   3229  Ne      X   1     -96.996-123.420  23.082  0.00  0.00          NE
ATOM   3230  Ne      X   1     -94.054-124.052  22.119  0.00  0.00          NE
ATOM   3231  B       X   1     -93.191-123.371  23.232  0.00  0.00           B
ATOM   3232  B       X   1     -95.581-124.036  22.560  0.00  0.00           B
ATOM   3233  Ne      X   1     -99.901-124.070  29.632  0.00  0.00          NE
ATOM   3234  Ne      X   1    -100.582-123.163  26.814  0.00  0.00          NE
ATOM   3235  B       X   1    -100.517-123.524  28.293  0.00  0.00           B
ATOM   3236  B       X   1     -99.243-123.737  25.968  0.00  0.00           B
ATOM   3237  B       X   1     -98.385-123.746  29.566  0.00  0.00           B
ATOM   3238  B       X   1    -101.781-123.887  26.136  0.00  0.00           B
ATOM   3239  B       X   1    -100.319-123.632  31.098  0.00  0.00           B
ATOM   3240  Ne      X   1     -97.019-122.943  29.751  0.00  0.00          NE
ATOM   3241  B       X   1     -96.415-123.055  28.308  0.00  0.00           B
ATOM   3242  B       X   1     -95.392-123.058  26.016  0.00  0.00           B
ATOM   3243  Ne      X   1     -95.978-124.063  27.131  0.00  0.00          NE
ATOM   3244  Ne      X   1     -99.704-123.389  32.541  0.00  0.00          NE
ATOM   3245  B       X   1     -98.130-123.670  32.438  0.00  0.00           B
ATOM   3246  B       X   1    -102.961-136.626  54.055  0.00  0.00           B
ATOM   3247  Ne      X   1     -98.871-136.678  52.075  0.00  0.00          NE
ATOM   3248  B       X   1    -101.160-137.468  55.862  0.00  0.00           B
ATOM   3249  B       X   1    -102.921-136.614  58.232  0.00  0.00           B
ATOM   3250  B       X   1     -86.122-154.774  13.101  0.00  0.00           B
ATOM   3251  Ne      X   1     -87.776-154.579   9.825  0.00  0.00          NE
ATOM   3252  B       X   1     -88.954-154.511  10.921  0.00  0.00           B
ATOM   3253  B       X   1     -88.218-155.636   8.726  0.00  0.00           B
ATOM   3254  B       X   1     -86.568-155.168  10.598  0.00  0.00           B
ATOM   3255  B       X   1     -87.548-153.128   9.333  0.00  0.00           B
ATOM   3256  B       X   1     -80.391-158.804  12.315  0.00  0.00           B
ATOM   3257  B       X   1     -82.755-155.949   8.268  0.00  0.00           B
ATOM   3258  Ne      X   1     -80.898-155.213  14.188  0.00  0.00          NE
ATOM   3259  B       X   1     -81.745-155.048  15.549  0.00  0.00           B
ATOM   3260  B       X   1     -80.569-154.738   8.172  0.00  0.00           B
ATOM   3261  Ne      X   1     -82.102-154.518   8.085  0.00  0.00          NE
ATOM   3262  Ne      X   1     -83.421-153.172  10.527  0.00  0.00          NE
ATOM   3263  B       X   1     -81.167-153.886  13.366  0.00  0.00           B
ATOM   3264  Ne      X   1     -84.059-158.021  11.489  0.00  0.00          NE
ATOM   3265  Ne      X   1     -85.440-155.269  11.750  0.00  0.00          NE
ATOM   3266  B       X   1     -84.889-156.687  11.976  0.00  0.00           B
ATOM   3267  B       X   1     -82.894-158.291  12.520  0.00  0.00           B
ATOM   3268  B       X   1     -82.596-153.589   9.286  0.00  0.00           B
ATOM   3269  B       X   1     -84.263-154.381  11.171  0.00  0.00           B
ATOM   3270  Ne      X   1     -85.988-155.209  19.648  0.00  0.00          NE
ATOM   3271  B       X   1     -85.835-155.631  18.177  0.00  0.00           B
ATOM   3272  B       X   1     -82.660-156.530  20.255  0.00  0.00           B
ATOM   3273  B       X   1     -85.410-153.718  19.838  0.00  0.00           B
ATOM   3274  B       X   1     -84.253-158.535  20.369  0.00  0.00           B
ATOM   3275  B       X   1     -85.196-156.170  20.576  0.00  0.00           B
ATOM   3276  Ne      X   1     -83.884-157.178  20.977  0.00  0.00          NE
ATOM   3277  B       X   1     -83.650-157.318  22.505  0.00  0.00           B
ATOM   3278  Ne      X   1     -85.379-155.991  16.666  0.00  0.00          NE
ATOM   3279  B       X   1     -82.202-155.538  17.990  0.00  0.00           B
ATOM   3280  Ne      X   1     -81.515-156.058  19.235  0.00  0.00          NE
ATOM   3281  Ne      X   1     -82.651-154.617  16.756  0.00  0.00          NE
ATOM   3282  B       X   1     -80.896-154.838  19.957  0.00  0.00           B
ATOM   3283  B       X   1     -83.618-153.597  22.822  0.00  0.00           B
ATOM   3284  B       X   1     -84.059-155.173  16.405  0.00  0.00           B
ATOM   3285  Ne      X   1     -82.994-157.352  23.919  0.00  0.00          NE
ATOM   3286  Ne      X   1     -84.601-153.651  23.913  0.00  0.00          NE
ATOM   3287  B       X   1     -82.582-153.117  17.048  0.00  0.00           B
ATOM   3288  B       X   1     -85.312-155.013  23.850  0.00  0.00           B
ATOM   3289  B       X   1     -81.722-156.408  23.988  0.00  0.00           B
ATOM   3290  Ne      X   1     -80.387-153.494  20.543  0.00  0.00          NE
ATOM   3291  Ne      X   1     -91.584-161.472  28.546  0.00  0.00          NE
ATOM   3292  B       X   1     -90.212-161.443  29.390  0.00  0.00           B
ATOM   3293  B       X   1     -89.279-161.628  31.725  0.00  0.00           B
ATOM   3294  B       X   1     -88.440-163.787  30.999  0.00  0.00           B
ATOM   3295  Ne      X   1     -89.316-160.675  30.428  0.00  0.00          NE
ATOM   3296  Ne      X   1     -89.972-158.210  31.777  0.00  0.00          NE
ATOM   3297  B       X   1     -90.743-156.934  31.368  0.00  0.00           B
ATOM   3298  B       X   1     -90.132-159.351  30.744  0.00  0.00           B
ATOM   3299  B       X   1     -87.922-160.169  29.902  0.00  0.00           B
ATOM   3300  Ne      X   1     -86.808-159.380  28.969  0.00  0.00          NE
ATOM   3301  B       X   1     -86.419-157.829  29.622  0.00  0.00           B
ATOM   3302  B       X   1     -88.448-158.022  32.108  0.00  0.00           B
ATOM   3303  B       X   1     -83.818-153.373  25.288  0.00  0.00           B
ATOM   3304  Ne      X   1     -85.550-156.296  24.727  0.00  0.00          NE
ATOM   3305  B       X   1     -80.672-155.509  26.080  0.00  0.00           B
ATOM   3306  Ne      X   1     -80.650-154.939  27.533  0.00  0.00          NE
ATOM   3307  B       X   1     -84.495-153.372  31.851  0.00  0.00           B
ATOM   3308  B       X   1     -86.078-155.756  26.151  0.00  0.00           B
ATOM   3309  B       X   1     -85.407-153.520  27.247  0.00  0.00           B
ATOM   3310  B       X   1     -82.658-158.855  24.258  0.00  0.00           B
ATOM   3311  B       X   1     -80.985-153.421  27.447  0.00  0.00           B
ATOM   3312  B       X   1     -82.209-155.585  31.019  0.00  0.00           B
ATOM   3313  B       X   1     -85.580-155.657  31.357  0.00  0.00           B
ATOM   3314  Ne      X   1     -81.045-155.925  32.059  0.00  0.00          NE
ATOM   3315  Ne      X   1     -90.623-164.859  38.970  0.00  0.00          NE
ATOM   3316  B       X   1     -91.469-163.570  39.240  0.00  0.00           B
ATOM   3317  B       X   1     -90.033-167.423  36.297  0.00  0.00           B
ATOM   3318  B       X   1     -90.371-163.833  32.627  0.00  0.00           B
ATOM   3319  B       X   1     -89.212-164.357  38.361  0.00  0.00           B
ATOM   3320  B       X   1     -88.148-163.521  36.175  0.00  0.00           B
ATOM   3321  B       X   1     -88.115-163.020  33.557  0.00  0.00           B
ATOM   3322  Ne      X   1     -87.986-164.527  37.368  0.00  0.00          NE
ATOM   3323  B       X   1     -86.682-164.197  38.130  0.00  0.00           B
ATOM   3324  Ne      X   1     -87.576-162.617  34.975  0.00  0.00          NE
ATOM   3325  B       X   1     -87.831-161.119  35.290  0.00  0.00           B
ATOM   3326  Ne      X   1     -89.014-163.084  32.299  0.00  0.00          NE
ATOM   3327  Ne      X   1     -84.743-161.731  34.799  0.00  0.00          NE
ATOM   3328  B       X   1     -84.173-161.337  36.226  0.00  0.00           B
ATOM   3329  Ne      X   1     -91.092-159.179  34.609  0.00  0.00          NE
ATOM   3330  B       X   1     -91.314-156.742  37.535  0.00  0.00           B
ATOM   3331  B       X   1     -90.647-158.615  33.208  0.00  0.00           B
ATOM   3332  B       X   1     -89.813-159.595  35.374  0.00  0.00           B
ATOM   3333  Ne      X   1     -90.047-156.291  38.239  0.00  0.00          NE
ATOM   3334  B       X   1     -88.980-157.451  38.402  0.00  0.00           B
ATOM   3335  B       X   1     -86.435-154.200  33.413  0.00  0.00           B
ATOM   3336  Ne      X   1     -87.357-157.735  33.253  0.00  0.00          NE
ATOM   3337  B       X   1     -88.906-154.320  34.788  0.00  0.00           B
ATOM   3338  B       X   1     -87.700-156.201  33.553  0.00  0.00           B
ATOM   3339  B       X   1     -87.558-158.570  34.574  0.00  0.00           B
ATOM   3340  Ne      X   1     -88.213-159.653  35.530  0.00  0.00          NE
ATOM   3341  B       X   1     -87.914-159.240  37.001  0.00  0.00           B
ATOM   3342  B       X   1     -86.584-157.974  39.017  0.00  0.00           B
ATOM   3343  Ne      X   1     -87.973-158.622  38.462  0.00  0.00          NE
ATOM   3344  Ne      X   1     -87.955-154.612  33.472  0.00  0.00          NE
ATOM   3345  B       X   1     -91.795-158.072  35.417  0.00  0.00           B
ATOM   3346  B       X   1     -88.598-153.992  32.233  0.00  0.00           B
ATOM   3347  Ne      X   1     -80.540-154.096  34.352  0.00  0.00          NE
ATOM   3348  B       X   1     -86.020-158.359  32.641  0.00  0.00           B
ATOM   3349  B       X   1     -85.079-160.441  33.959  0.00  0.00           B
ATOM   3350  Ne      X   1     -85.150-154.604  32.600  0.00  0.00          NE
ATOM   3351  B       X   1     -84.237-154.695  36.135  0.00  0.00           B
ATOM   3352  B       X   1     -84.141-155.173  33.635  0.00  0.00           B
ATOM   3353  B       X   1     -83.570-158.646  33.098  0.00  0.00           B
ATOM   3354  Ne      X   1     -83.279-155.343  35.020  0.00  0.00          NE
ATOM   3355  B       X   1     -81.959-154.551  34.933  0.00  0.00           B
ATOM   3356  B       X   1     -82.345-156.100  38.533  0.00  0.00           B
ATOM   3357  B       X   1     -80.488-154.798  32.983  0.00  0.00           B
ATOM   3358  B       X   1     -91.101-146.609   3.301  0.00  0.00           B
ATOM   3359  B       X   1     -91.467-151.046   6.961  0.00  0.00           B
ATOM   3360  Ne      X   1     -89.986-151.532   6.756  0.00  0.00          NE
ATOM   3361  B       X   1     -89.687-145.689   6.840  0.00  0.00           B
ATOM   3362  B       X   1     -89.158-150.488   5.850  0.00  0.00           B
ATOM   3363  B       X   1     -87.846-152.617   2.689  0.00  0.00           B
ATOM   3364  Ne      X   1     -88.606-146.645   7.350  0.00  0.00          NE
ATOM   3365  B       X   1     -88.871-148.063   6.592  0.00  0.00           B
ATOM   3366  Ne      X   1     -87.176-151.435   1.745  0.00  0.00          NE
ATOM   3367  Ne      X   1     -88.834-149.026   5.381  0.00  0.00          NE
ATOM   3368  B       X   1     -87.353-149.001   4.782  0.00  0.00           B
ATOM   3369  B       X   1     -86.765-150.307   2.780  0.00  0.00           B
ATOM   3370  B       X   1     -87.153-146.050   7.144  0.00  0.00           B
ATOM   3371  B       X   1     -90.161-152.891   6.015  0.00  0.00           B
ATOM   3372  Ne      X   1     -86.266-149.225   3.722  0.00  0.00          NE
ATOM   3373  B       X   1     -89.034-151.636   8.034  0.00  0.00           B
ATOM   3374  B       X   1     -86.114-145.500   1.681  0.00  0.00           B
ATOM   3375  B       X   1     -85.932-147.812   3.038  0.00  0.00           B
ATOM   3376  B       X   1     -84.874-149.614   4.368  0.00  0.00           B
ATOM   3377  B       X   1     -83.945-147.000   1.672  0.00  0.00           B
ATOM   3378  Ne      X   1     -85.276-146.481   2.536  0.00  0.00          NE
ATOM   3379  B       X   1     -84.613-152.504   7.409  0.00  0.00           B
ATOM   3380  Ne      X   1     -83.428-149.981   4.999  0.00  0.00          NE
ATOM   3381  B       X   1     -83.377-151.545   5.416  0.00  0.00           B
ATOM   3382  B       X   1     -83.204-149.138   6.293  0.00  0.00           B
ATOM   3383  Ne      X   1     -83.151-148.859   7.909  0.00  0.00          NE
ATOM   3384  Ne      X   1     -83.836-152.922   6.089  0.00  0.00          NE
ATOM   3385  B       X   1     -82.612-145.624   7.993  0.00  0.00           B
ATOM   3386  B       X   1     -84.723-145.657   3.716  0.00  0.00           B
ATOM   3387  Ne      X   1     -90.994-145.040   6.444  0.00  0.00          NE
ATOM   3388  B       X   1     -90.930-144.623   4.889  0.00  0.00           B
ATOM   3389  Ne      X   1     -91.097-145.085   3.389  0.00  0.00          NE
ATOM   3390  Ne      X   1     -91.306-140.170   5.820  0.00  0.00          NE
ATOM   3391  B       X   1     -91.058-141.204   7.006  0.00  0.00           B
ATOM   3392  B       X   1     -90.078-140.221   4.680  0.00  0.00           B
ATOM   3393  B       X   1     -91.308-143.762   7.283  0.00  0.00           B
ATOM   3394  B       X   1     -91.430-138.746   6.500  0.00  0.00           B
ATOM   3395  Ne      X   1     -90.241-140.656   0.798  0.00  0.00          NE
ATOM   3396  B       X   1     -89.973-142.199   0.959  0.00  0.00           B
ATOM   3397  B       X   1     -89.988-144.344   2.523  0.00  0.00           B
ATOM   3398  B       X   1     -89.426-140.056   2.064  0.00  0.00           B
ATOM   3399  B       X   1     -88.999-142.148   3.296  0.00  0.00           B
ATOM   3400  Ne      X   1     -89.163-143.106   2.040  0.00  0.00          NE
ATOM   3401  Ne      X   1     -88.969-140.593   3.617  0.00  0.00          NE
ATOM   3402  B       X   1     -87.704-143.459   1.517  0.00  0.00           B
ATOM   3403  B       X   1     -87.538-140.072   3.928  0.00  0.00           B
ATOM   3404  Ne      X   1     -86.705-144.358   0.700  0.00  0.00          NE
ATOM   3405  B       X   1     -87.037-143.672   7.733  0.00  0.00           B
ATOM   3406  Ne      X   1     -86.146-144.837   7.219  0.00  0.00          NE
ATOM   3407  B       X   1     -91.814-140.345   1.051  0.00  0.00           B
ATOM   3408  Ne      X   1     -86.033-139.589   3.928  0.00  0.00          NE
ATOM   3409  B       X   1     -85.996-138.281   2.998  0.00  0.00           B
ATOM   3410  B       X   1     -85.748-139.045   5.387  0.00  0.00           B
ATOM   3411  Ne      X   1     -84.314-144.545   4.727  0.00  0.00          NE
ATOM   3412  B       X   1     -84.273-143.090   4.016  0.00  0.00           B
ATOM   3413  B       X   1     -85.508-144.485   5.824  0.00  0.00           B
ATOM   3414  B       X   1     -85.059-140.682   3.429  0.00  0.00           B
ATOM   3415  B       X   1     -83.874-142.132   1.617  0.00  0.00           B
ATOM   3416  Ne      X   1     -83.939-141.768   3.235  0.00  0.00          NE
ATOM   3417  Ne      X   1     -85.540-138.421   6.825  0.00  0.00          NE
ATOM   3418  B       X   1     -83.020-144.917   5.463  0.00  0.00           B
ATOM   3419  B       X   1     -83.105-143.262   7.250  0.00  0.00           B
ATOM   3420  B       X   1     -80.809-144.361   6.614  0.00  0.00           B
ATOM   3421  B       X   1     -80.712-140.216   5.261  0.00  0.00           B
ATOM   3422  B       X   1     -81.784-141.133   7.380  0.00  0.00           B
ATOM   3423  Ne      X   1     -82.312-144.558   6.831  0.00  0.00          NE
ATOM   3424  Ne      X   1     -80.466-140.473   6.800  0.00  0.00          NE
ATOM   3425  B       X   1     -84.557-138.866   0.245  0.00  0.00           B
ATOM   3426  B       X   1     -85.744-139.388   7.962  0.00  0.00           B
ATOM   3427  B       X   1     -83.965-137.900   6.946  0.00  0.00           B
ATOM   3428  B       X   1     -90.694-147.076  10.621  0.00  0.00           B
ATOM   3429  B       X   1     -89.564-150.364  12.411  0.00  0.00           B
ATOM   3430  B       X   1     -88.470-146.303  15.745  0.00  0.00           B
ATOM   3431  B       X   1     -86.378-151.095   8.530  0.00  0.00           B
ATOM   3432  Ne      X   1     -89.117-146.948  10.479  0.00  0.00          NE
ATOM   3433  B       X   1     -88.835-146.851   8.905  0.00  0.00           B
ATOM   3434  B       X   1     -88.494-148.298  10.983  0.00  0.00           B
ATOM   3435  Ne      X   1     -86.575-149.820  14.077  0.00  0.00          NE
ATOM   3436  B       X   1     -87.096-149.716  12.536  0.00  0.00           B
ATOM   3437  Ne      X   1     -88.282-149.742  11.476  0.00  0.00          NE
ATOM   3438  B       X   1     -88.204-150.783  10.311  0.00  0.00           B
ATOM   3439  Ne      X   1     -87.843-151.585   8.991  0.00  0.00          NE
ATOM   3440  B       X   1     -86.911-148.342  14.788  0.00  0.00           B
ATOM   3441  B       X   1     -88.288-145.700  11.239  0.00  0.00           B
ATOM   3442  Ne      X   1     -87.240-147.211  15.696  0.00  0.00          NE
ATOM   3443  B       X   1     -83.907-150.220   8.379  0.00  0.00           B
ATOM   3444  B       X   1     -83.974-147.582   8.446  0.00  0.00           B
ATOM   3445  Ne      X   1     -84.860-151.480   8.635  0.00  0.00          NE
ATOM   3446  B       X   1     -84.498-152.152   9.995  0.00  0.00           B
ATOM   3447  Ne      X   1     -83.552-150.606  14.655  0.00  0.00          NE
ATOM   3448  B       X   1     -85.098-150.322  14.175  0.00  0.00           B
ATOM   3449  Ne      X   1     -83.867-146.099   8.881  0.00  0.00          NE
ATOM   3450  B       X   1     -83.774-145.725  10.434  0.00  0.00           B
ATOM   3451  B       X   1     -82.680-151.739  13.978  0.00  0.00           B
ATOM   3452  B       X   1     -82.574-146.633  14.857  0.00  0.00           B
ATOM   3453  B       X   1     -82.477-152.570  11.575  0.00  0.00           B
ATOM   3454  B       X   1     -82.771-149.245  14.604  0.00  0.00           B
ATOM   3455  B       X   1     -81.710-148.807   8.441  0.00  0.00           B
ATOM   3456  Ne      X   1     -81.877-148.072  15.119  0.00  0.00          NE
ATOM   3457  Ne      X   1     -81.694-152.333  12.916  0.00  0.00          NE
ATOM   3458  B       X   1     -81.057-147.342  12.268  0.00  0.00           B
ATOM   3459  B       X   1     -80.539-151.346  12.652  0.00  0.00           B
ATOM   3460  B       X   1     -80.465-148.056  14.520  0.00  0.00           B
ATOM   3461  B       X   1     -80.380-149.937  10.444  0.00  0.00           B
ATOM   3462  Ne      X   1     -91.826-139.446  12.908  0.00  0.00          NE
ATOM   3463  Ne      X   1     -90.898-142.343   8.085  0.00  0.00          NE
ATOM   3464  B       X   1     -91.183-138.399   9.044  0.00  0.00           B
ATOM   3465  Ne      X   1     -90.360-138.832  10.305  0.00  0.00          NE
ATOM   3466  B       X   1     -87.744-143.433  10.139  0.00  0.00           B
ATOM   3467  B       X   1     -86.967-141.410   8.868  0.00  0.00           B
ATOM   3468  B       X   1     -88.554-139.196  15.304  0.00  0.00           B
ATOM   3469  Ne      X   1     -87.869-142.846  14.096  0.00  0.00          NE
ATOM   3470  B       X   1     -89.413-142.646   8.426  0.00  0.00           B
ATOM   3471  B       X   1     -86.430-142.191  14.372  0.00  0.00           B
ATOM   3472  B       X   1     -89.426-140.007  10.202  0.00  0.00           B
ATOM   3473  B       X   1     -88.867-141.530  14.158  0.00  0.00           B
ATOM   3474  B       X   1     -87.801-143.511  12.706  0.00  0.00           B
ATOM   3475  B       X   1     -88.353-143.902  15.119  0.00  0.00           B
ATOM   3476  Ne      X   1     -87.855-142.703   8.764  0.00  0.00          NE
ATOM   3477  Ne      X   1     -87.414-144.315  11.410  0.00  0.00          NE
ATOM   3478  B       X   1     -86.158-139.857  15.436  0.00  0.00           B
ATOM   3479  B       X   1     -91.502-139.104  11.415  0.00  0.00           B
ATOM   3480  B       X   1     -85.712-137.857  11.834  0.00  0.00           B
ATOM   3481  B       X   1     -81.341-139.148  10.199  0.00  0.00           B
ATOM   3482  Ne      X   1     -85.469-140.937  14.442  0.00  0.00          NE
ATOM   3483  Ne      X   1     -80.685-138.344   9.010  0.00  0.00          NE
ATOM   3484  B       X   1     -82.105-142.389   9.478  0.00  0.00           B
ATOM   3485  Ne      X   1     -83.410-145.327  14.515  0.00  0.00          NE
ATOM   3486  B       X   1     -84.485-145.270  15.788  0.00  0.00           B
ATOM   3487  B       X   1     -85.380-140.129  13.021  0.00  0.00           B
ATOM   3488  Ne      X   1     -85.089-139.299  11.770  0.00  0.00          NE
ATOM   3489  Ne      X   1     -81.402-143.416  15.691  0.00  0.00          NE
ATOM   3490  B       X   1     -83.405-139.118  11.768  0.00  0.00           B
ATOM   3491  Ne      X   1     -85.638-140.552   9.011  0.00  0.00          NE
ATOM   3492  B       X   1     -80.982-138.952  12.745  0.00  0.00           B
ATOM   3493  B       X   1     -83.185-143.459  11.545  0.00  0.00           B
ATOM   3494  Ne      X   1     -82.879-141.904   8.196  0.00  0.00          NE
ATOM   3495  B       X   1     -80.570-143.334  11.200  0.00  0.00           B
ATOM   3496  B       X   1     -85.060-145.308   8.249  0.00  0.00           B
ATOM   3497  B       X   1     -81.884-141.168  11.664  0.00  0.00           B
ATOM   3498  Ne      X   1     -81.879-139.634  11.660  0.00  0.00          NE
ATOM   3499  Ne      X   1     -81.920-142.637  11.037  0.00  0.00          NE
ATOM   3500  Ne      X   1     -84.158-144.703  11.632  0.00  0.00          NE
ATOM   3501  B       X   1     -84.290-141.322   8.513  0.00  0.00           B
ATOM   3502  B       X   1     -84.103-141.276  15.103  0.00  0.00           B
ATOM   3503  B       X   1     -85.803-144.486  11.402  0.00  0.00           B
ATOM   3504  B       X   1     -85.450-139.930  10.450  0.00  0.00           B
ATOM   3505  B       X   1     -84.015-145.297  13.092  0.00  0.00           B
ATOM   3506  B       X   1     -82.456-144.124  14.733  0.00  0.00           B
ATOM   3507  B       X   1     -82.491-139.534  15.789  0.00  0.00           B
ATOM   3508  B       X   1     -86.078-147.012  16.669  0.00  0.00           B
ATOM   3509  B       X   1     -85.970-148.003  22.436  0.00  0.00           B
ATOM   3510  B       X   1     -85.987-146.481  20.495  0.00  0.00           B
ATOM   3511  Ne      X   1     -83.110-151.626  17.439  0.00  0.00          NE
ATOM   3512  B       X   1     -84.298-151.838  18.434  0.00  0.00           B
ATOM   3513  Ne      X   1     -84.955-152.268  19.819  0.00  0.00          NE
ATOM   3514  B       X   1     -83.482-146.924  17.664  0.00  0.00           B
ATOM   3515  B       X   1     -83.851-152.000  20.896  0.00  0.00           B
ATOM   3516  B       X   1     -83.767-148.933  23.625  0.00  0.00           B
ATOM   3517  Ne      X   1     -85.306-148.682  23.674  0.00  0.00          NE
ATOM   3518  Ne      X   1     -84.810-146.121  17.156  0.00  0.00          NE
ATOM   3519  Ne      X   1     -82.866-152.432  22.038  0.00  0.00          NE
ATOM   3520  B       X   1     -82.687-151.179  22.957  0.00  0.00           B
ATOM   3521  Ne      X   1     -81.199-148.573  20.601  0.00  0.00          NE
ATOM   3522  B       X   1     -80.957-146.473  18.287  0.00  0.00           B
ATOM   3523  B       X   1     -81.834-150.943  18.132  0.00  0.00           B
ATOM   3524  B       X   1     -81.942-149.015  21.833  0.00  0.00           B
ATOM   3525  B       X   1     -81.744-148.341  16.726  0.00  0.00           B
ATOM   3526  Ne      X   1     -82.101-147.568  17.981  0.00  0.00          NE
ATOM   3527  B       X   1     -82.225-148.278  19.414  0.00  0.00           B
ATOM   3528  Ne      X   1     -82.429-149.587  23.205  0.00  0.00          NE
ATOM   3529  Ne      X   1     -80.431-150.915  18.804  0.00  0.00          NE
ATOM   3530  B       X   1     -80.371-149.820  19.994  0.00  0.00           B
ATOM   3531  B       X   1     -85.668-152.496  23.821  0.00  0.00           B
ATOM   3532  B       X   1     -86.034-150.023  23.973  0.00  0.00           B
ATOM   3533  B       X   1     -81.593-153.033  21.448  0.00  0.00           B
ATOM   3534  B       X   1     -83.642-150.871  16.226  0.00  0.00           B
ATOM   3535  Ne      X   1     -80.582-144.916  18.261  0.00  0.00          NE
ATOM   3536  Ne      X   1     -85.169-145.186  20.011  0.00  0.00          NE
ATOM   3537  B       X   1     -85.316-145.370  18.425  0.00  0.00           B
ATOM   3538  B       X   1     -83.643-144.957  20.371  0.00  0.00           B
ATOM   3539  B       X   1     -83.205-142.535  19.469  0.00  0.00           B
ATOM   3540  Ne      X   1     -82.096-142.180  22.906  0.00  0.00          NE
ATOM   3541  B       X   1     -81.234-144.293  16.996  0.00  0.00           B
ATOM   3542  B       X   1     -81.318-144.247  19.472  0.00  0.00           B
ATOM   3543  B       X   1     -82.067-143.135  21.687  0.00  0.00           B
ATOM   3544  Ne      X   1     -82.544-143.790  20.331  0.00  0.00          NE
ATOM   3545  Ne      X   1     -83.062-140.895  16.199  0.00  0.00          NE
ATOM   3546  B       X   1     -81.981-142.050  16.083  0.00  0.00           B
ATOM   3547  Ne      X   1     -86.134-151.301  24.784  0.00  0.00          NE
ATOM   3548  B       X   1     -86.050-150.818  31.843  0.00  0.00           B
ATOM   3549  B       X   1     -81.368-149.494  24.340  0.00  0.00           B
ATOM   3550  B       X   1     -83.044-151.989  27.267  0.00  0.00           B
ATOM   3551  Ne      X   1     -84.345-152.504  26.655  0.00  0.00          NE
ATOM   3552  B       X   1     -85.109-151.329  25.968  0.00  0.00           B
ATOM   3553  Ne      X   1     -82.875-145.716  27.332  0.00  0.00          NE
ATOM   3554  B       X   1     -82.412-152.133  31.005  0.00  0.00           B
ATOM   3555  Ne      X   1     -81.468-151.921  27.532  0.00  0.00          NE
ATOM   3556  B       X   1     -81.416-146.360  27.162  0.00  0.00           B
ATOM   3557  Ne      X   1     -81.144-151.257  30.541  0.00  0.00          NE
ATOM   3558  B       X   1     -80.703-151.020  26.456  0.00  0.00           B
ATOM   3559  B       X   1     -81.225-151.245  28.989  0.00  0.00           B
ATOM   3560  B       X   1     -81.370-149.823  31.256  0.00  0.00           B
ATOM   3561  B       X   1     -80.374-146.176  31.942  0.00  0.00           B
ATOM   3562  B       X   1     -82.449-142.940  24.212  0.00  0.00           B
ATOM   3563  B       X   1     -82.739-145.380  31.345  0.00  0.00           B
ATOM   3564  B       X   1     -86.108-150.474  36.319  0.00  0.00           B
ATOM   3565  Ne      X   1     -82.792-151.163  37.155  0.00  0.00          NE
ATOM   3566  Ne      X   1     -84.973-149.623  35.714  0.00  0.00          NE
ATOM   3567  B       X   1     -84.963-149.943  34.166  0.00  0.00           B
ATOM   3568  B       X   1     -85.220-148.076  35.959  0.00  0.00           B
ATOM   3569  B       X   1     -81.636-151.364  36.168  0.00  0.00           B
ATOM   3570  Ne      X   1     -80.946-151.049  34.763  0.00  0.00          NE
ATOM   3571  B       X   1     -80.884-146.280  35.999  0.00  0.00           B
ATOM   3572  B       X   1     -81.893-150.155  33.732  0.00  0.00           B
ATOM   3573  B       X   1     -80.971-147.024  38.414  0.00  0.00           B
ATOM   3574  Ne      X   1     -81.886-146.167  32.445  0.00  0.00          NE
ATOM   3575  B       X   1     -82.137-150.798  38.605  0.00  0.00           B
ATOM   3576  B       X   1     -82.238-147.736  32.602  0.00  0.00           B
ATOM   3577  Ne      X   1     -82.309-149.347  32.451  0.00  0.00          NE
ATOM   3578  B       X   1     -80.631-152.508  34.191  0.00  0.00           B
ATOM   3579  B       X   1     -82.065-145.500  33.865  0.00  0.00           B
ATOM   3580  Ne      X   1     -82.138-145.564  35.462  0.00  0.00          NE
ATOM   3581  B       X   1     -82.747-141.631  35.391  0.00  0.00           B
ATOM   3582  B       X   1     -82.266-144.036  36.088  0.00  0.00           B
ATOM   3583  B       X   1     -81.895-149.548  40.953  0.00  0.00           B
ATOM   3584  Ne      X   1     -80.764-148.636  41.615  0.00  0.00          NE
ATOM   3585  B       X   1     -90.377-136.566   1.528  0.00  0.00           B
ATOM   3586  B       X   1     -90.513-133.421   3.008  0.00  0.00           B
ATOM   3587  B       X   1     -90.589-136.374   7.627  0.00  0.00           B
ATOM   3588  Ne      X   1     -89.432-133.095   1.968  0.00  0.00          NE
ATOM   3589  B       X   1     -89.027-134.467   1.268  0.00  0.00           B
ATOM   3590  B       X   1     -87.814-136.588   2.123  0.00  0.00           B
ATOM   3591  Ne      X   1     -88.979-136.072   1.161  0.00  0.00          NE
ATOM   3592  Ne      X   1     -86.306-136.821   2.463  0.00  0.00          NE
ATOM   3593  B       X   1     -86.351-137.118   7.014  0.00  0.00           B
ATOM   3594  B       X   1     -86.314-133.313   4.075  0.00  0.00           B
ATOM   3595  Ne      X   1     -91.810-134.096   3.808  0.00  0.00          NE
ATOM   3596  Ne      X   1     -91.523-137.671   7.656  0.00  0.00          NE
ATOM   3597  B       X   1     -85.876-135.809   3.615  0.00  0.00           B
ATOM   3598  B       X   1     -85.382-136.650   1.261  0.00  0.00           B
ATOM   3599  Ne      X   1     -84.177-137.383   0.567  0.00  0.00          NE
ATOM   3600  Ne      X   1     -82.998-136.818   7.561  0.00  0.00          NE
ATOM   3601  B       X   1     -82.491-135.837   6.389  0.00  0.00           B
ATOM   3602  B       X   1     -87.555-136.043  11.377  0.00  0.00           B
ATOM   3603  Ne      X   1     -86.051-136.288  11.878  0.00  0.00          NE
ATOM   3604  B       X   1     -83.789-136.074   8.722  0.00  0.00           B
ATOM   3605  B       X   1     -81.798-137.460   8.295  0.00  0.00           B
ATOM   3606  B       X   1     -80.569-136.458  12.853  0.00  0.00           B
ATOM   3607  B       X   1     -89.477-123.323  25.386  0.00  0.00           B
ATOM   3608  B       X   1     -90.883-122.572  27.607  0.00  0.00           B
ATOM   3609  B       X   1     -79.397-155.339  14.680  0.00  0.00           B
ATOM   3610  Ne      X   1     -78.381-155.881  15.771  0.00  0.00          NE
ATOM   3611  B       X   1     -70.866-161.171  22.817  0.00  0.00           B
ATOM   3612  B       X   1     -79.192-153.549  21.486  0.00  0.00           B
ATOM   3613  Ne      X   1     -76.723-157.958  21.435  0.00  0.00          NE
ATOM   3614  B       X   1     -77.448-157.742  22.845  0.00  0.00           B
ATOM   3615  B       X   1     -76.861-156.836  20.212  0.00  0.00           B
ATOM   3616  B       X   1     -77.121-154.190  22.628  0.00  0.00           B
ATOM   3617  Ne      X   1     -78.615-153.700  22.959  0.00  0.00          NE
ATOM   3618  B       X   1     -77.747-154.598  16.506  0.00  0.00           B
ATOM   3619  B       X   1     -79.577-154.603  23.791  0.00  0.00           B
ATOM   3620  Ne      X   1     -75.862-155.625  19.675  0.00  0.00          NE
ATOM   3621  Ne      X   1     -75.558-154.356  22.440  0.00  0.00          NE
ATOM   3622  B       X   1     -75.295-154.918  20.992  0.00  0.00           B
ATOM   3623  B       X   1     -75.159-155.303  23.569  0.00  0.00           B
ATOM   3624  B       X   1     -75.168-158.084  21.735  0.00  0.00           B
ATOM   3625  Ne      X   1     -69.881-160.404  23.752  0.00  0.00          NE
ATOM   3626  B       X   1     -73.762-160.293  18.990  0.00  0.00           B
ATOM   3627  B       X   1     -71.190-159.920  19.285  0.00  0.00           B
ATOM   3628  B       X   1     -71.085-154.256  20.720  0.00  0.00           B
ATOM   3629  Ne      X   1     -72.636-159.379  19.645  0.00  0.00          NE
ATOM   3630  Ne      X   1     -70.805-154.881  19.319  0.00  0.00          NE
ATOM   3631  B       X   1     -72.729-157.951  19.080  0.00  0.00           B
ATOM   3632  B       X   1     -72.983-159.385  21.190  0.00  0.00           B
ATOM   3633  Ne      X   1     -74.011-159.037  22.317  0.00  0.00          NE
ATOM   3634  B       X   1     -70.871-154.454  23.337  0.00  0.00           B
ATOM   3635  B       X   1     -73.328-158.530  23.630  0.00  0.00           B
ATOM   3636  B       X   1     -69.939-156.144  19.443  0.00  0.00           B
ATOM   3637  B       X   1     -69.716-158.823  23.589  0.00  0.00           B
ATOM   3638  Ne      X   1     -71.010-153.478  22.098  0.00  0.00          NE
ATOM   3639  B       X   1     -69.364-156.349  23.985  0.00  0.00           B
ATOM   3640  Ne      X   1     -70.914-161.642  26.474  0.00  0.00          NE
ATOM   3641  B       X   1     -70.270-160.983  25.209  0.00  0.00           B
ATOM   3642  Ne      X   1     -80.362-155.794  24.585  0.00  0.00          NE
ATOM   3643  Ne      X   1     -77.843-157.548  24.372  0.00  0.00          NE
ATOM   3644  B       X   1     -79.262-156.974  24.506  0.00  0.00           B
ATOM   3645  B       X   1     -76.847-156.466  24.995  0.00  0.00           B
ATOM   3646  B       X   1     -76.801-154.477  28.044  0.00  0.00           B
ATOM   3647  B       X   1     -77.695-156.054  29.889  0.00  0.00           B
ATOM   3648  B       X   1     -79.262-154.961  28.189  0.00  0.00           B
ATOM   3649  Ne      X   1     -77.977-154.771  29.035  0.00  0.00          NE
ATOM   3650  B       X   1     -78.120-153.488  29.966  0.00  0.00           B
ATOM   3651  B       X   1     -75.174-154.838  26.190  0.00  0.00           B
ATOM   3652  Ne      X   1     -75.321-154.180  27.642  0.00  0.00          NE
ATOM   3653  Ne      X   1     -75.360-155.842  25.056  0.00  0.00          NE
ATOM   3654  B       X   1     -70.236-155.914  28.083  0.00  0.00           B
ATOM   3655  Ne      X   1     -69.689-154.754  27.227  0.00  0.00          NE
ATOM   3656  Ne      X   1     -69.090-153.416  31.551  0.00  0.00          NE
ATOM   3657  B       X   1     -69.984-153.335  27.959  0.00  0.00           B
ATOM   3658  B       X   1     -72.595-158.621  26.088  0.00  0.00           B
ATOM   3659  Ne      X   1     -73.838-155.584  30.041  0.00  0.00          NE
ATOM   3660  B       X   1     -71.878-156.608  24.621  0.00  0.00           B
ATOM   3661  B       X   1     -74.419-154.991  28.727  0.00  0.00           B
ATOM   3662  B       X   1     -72.208-155.912  29.777  0.00  0.00           B
ATOM   3663  B       X   1     -70.434-154.862  25.802  0.00  0.00           B
ATOM   3664  Ne      X   1     -70.655-155.536  24.395  0.00  0.00          NE
ATOM   3665  B       X   1     -70.060-157.308  30.181  0.00  0.00           B
ATOM   3666  Ne      X   1     -71.035-156.783  29.082  0.00  0.00          NE
ATOM   3667  B       X   1     -74.370-156.969  25.296  0.00  0.00           B
ATOM   3668  Ne      X   1     -72.988-157.669  24.906  0.00  0.00          NE
ATOM   3669  B       X   1     -71.354-160.431  27.362  0.00  0.00           B
ATOM   3670  Ne      X   1     -77.888-154.322  36.196  0.00  0.00          NE
ATOM   3671  B       X   1     -79.217-154.356  35.292  0.00  0.00           B
ATOM   3672  B       X   1     -70.447-153.928  32.157  0.00  0.00           B
ATOM   3673  Ne      X   1     -78.223-147.257   5.198  0.00  0.00          NE
ATOM   3674  B       X   1     -78.412-148.386   6.274  0.00  0.00           B
ATOM   3675  Ne      X   1     -78.411-149.798   6.957  0.00  0.00          NE
ATOM   3676  B       X   1     -76.602-147.127   5.071  0.00  0.00           B
ATOM   3677  B       X   1     -78.892-145.962   5.749  0.00  0.00           B
ATOM   3678  B       X   1     -76.955-150.184   7.411  0.00  0.00           B
ATOM   3679  Ne      X   1     -75.028-146.762   4.700  0.00  0.00          NE
ATOM   3680  B       X   1     -74.577-145.623   5.649  0.00  0.00           B
ATOM   3681  Ne      X   1     -79.250-144.793   6.675  0.00  0.00          NE
ATOM   3682  B       X   1     -76.713-141.336   6.281  0.00  0.00           B
ATOM   3683  B       X   1     -79.168-141.298   6.975  0.00  0.00           B
ATOM   3684  B       X   1     -78.334-143.577   6.442  0.00  0.00           B
ATOM   3685  Ne      X   1     -77.841-142.080   7.007  0.00  0.00          NE
ATOM   3686  Ne      X   1     -75.257-141.870   5.881  0.00  0.00          NE
ATOM   3687  B       X   1     -75.166-143.377   6.468  0.00  0.00           B
ATOM   3688  B       X   1     -80.249-139.227   7.805  0.00  0.00           B
ATOM   3689  Ne      X   1     -74.508-144.770   6.927  0.00  0.00          NE
ATOM   3690  B       X   1     -74.224-140.779   6.295  0.00  0.00           B
ATOM   3691  Ne      X   1     -73.208-139.627   6.747  0.00  0.00          NE
ATOM   3692  B       X   1     -71.765-140.095   6.532  0.00  0.00           B
ATOM   3693  B       X   1     -73.092-144.366   7.621  0.00  0.00           B
ATOM   3694  B       X   1     -69.979-141.541   7.680  0.00  0.00           B
ATOM   3695  B       X   1     -79.436-149.703   8.179  0.00  0.00           B
ATOM   3696  B       X   1     -75.081-145.821   8.118  0.00  0.00           B
ATOM   3697  B       X   1     -76.936-147.634  15.089  0.00  0.00           B
ATOM   3698  B       X   1     -78.295-151.215  11.279  0.00  0.00           B
ATOM   3699  Ne      X   1     -79.697-150.457  11.727  0.00  0.00          NE
ATOM   3700  Ne      X   1     -79.859-147.746  13.115  0.00  0.00          NE
ATOM   3701  B       X   1     -79.306-149.163  12.535  0.00  0.00           B
ATOM   3702  B       X   1     -78.639-146.815  13.339  0.00  0.00           B
ATOM   3703  Ne      X   1     -77.360-146.481  14.103  0.00  0.00          NE
ATOM   3704  B       X   1     -79.651-147.588   9.545  0.00  0.00           B
ATOM   3705  Ne      X   1     -78.722-146.192   9.429  0.00  0.00          NE
ATOM   3706  B       X   1     -77.252-146.586   9.306  0.00  0.00           B
ATOM   3707  B       X   1     -76.139-146.350  13.020  0.00  0.00           B
ATOM   3708  Ne      X   1     -76.329-149.088  15.688  0.00  0.00          NE
ATOM   3709  Ne      X   1     -75.675-146.905   9.170  0.00  0.00          NE
ATOM   3710  B       X   1     -76.000-150.034  14.438  0.00  0.00           B
ATOM   3711  Ne      X   1     -75.798-150.067   8.544  0.00  0.00          NE
ATOM   3712  B       X   1     -75.625-148.456   8.705  0.00  0.00           B
ATOM   3713  B       X   1     -75.041-146.802  10.594  0.00  0.00           B
ATOM   3714  Ne      X   1     -74.988-146.155  12.009  0.00  0.00          NE
ATOM   3715  Ne      X   1     -80.362-148.949   9.223  0.00  0.00          NE
ATOM   3716  B       X   1     -72.829-146.261  15.257  0.00  0.00           B
ATOM   3717  Ne      X   1     -71.633-147.290   9.431  0.00  0.00          NE
ATOM   3718  B       X   1     -71.305-146.758  13.181  0.00  0.00           B
ATOM   3719  B       X   1     -73.741-150.348  13.236  0.00  0.00           B
ATOM   3720  B       X   1     -73.721-146.586  12.833  0.00  0.00           B
ATOM   3721  Ne      X   1     -72.551-146.047  13.705  0.00  0.00          NE
ATOM   3722  B       X   1     -72.050-145.878   9.328  0.00  0.00           B
ATOM   3723  B       X   1     -75.856-140.747  16.066  0.00  0.00           B
ATOM   3724  B       X   1     -79.049-145.360   8.153  0.00  0.00           B
ATOM   3725  B       X   1     -77.715-145.050  14.773  0.00  0.00           B
ATOM   3726  Ne      X   1     -77.265-140.890  15.388  0.00  0.00          NE
ATOM   3727  B       X   1     -78.745-145.077  10.608  0.00  0.00           B
ATOM   3728  B       X   1     -76.742-138.757  11.988  0.00  0.00           B
ATOM   3729  B       X   1     -79.915-143.486  15.108  0.00  0.00           B
ATOM   3730  B       X   1     -77.641-142.322  14.965  0.00  0.00           B
ATOM   3731  Ne      X   1     -78.452-143.606  14.529  0.00  0.00          NE
ATOM   3732  B       X   1     -78.125-142.523  10.806  0.00  0.00           B
ATOM   3733  B       X   1     -78.684-143.591  12.949  0.00  0.00           B
ATOM   3734  Ne      X   1     -79.008-143.694  11.417  0.00  0.00          NE
ATOM   3735  B       X   1     -77.275-142.327   8.438  0.00  0.00           B
ATOM   3736  B       X   1     -77.298-139.841  14.158  0.00  0.00           B
ATOM   3737  Ne      X   1     -77.011-141.804   9.988  0.00  0.00          NE
ATOM   3738  B       X   1     -76.892-140.226   9.930  0.00  0.00           B
ATOM   3739  Ne      X   1     -76.398-138.834  10.446  0.00  0.00          NE
ATOM   3740  B       X   1     -75.635-142.353  10.567  0.00  0.00           B
ATOM   3741  B       X   1     -74.915-144.567  11.641  0.00  0.00           B
ATOM   3742  Ne      X   1     -70.097-141.079  12.809  0.00  0.00          NE
ATOM   3743  B       X   1     -68.987-141.486  11.797  0.00  0.00           B
ATOM   3744  B       X   1     -70.840-139.805  12.383  0.00  0.00           B
ATOM   3745  B       X   1     -73.388-139.170   8.200  0.00  0.00           B
ATOM   3746  Ne      X   1     -74.412-143.227  11.041  0.00  0.00          NE
ATOM   3747  Ne      X   1     -72.485-142.949  13.329  0.00  0.00          NE
ATOM   3748  B       X   1     -73.654-142.540  12.225  0.00  0.00           B
ATOM   3749  B       X   1     -69.092-143.135  15.422  0.00  0.00           B
ATOM   3750  B       X   1     -72.477-144.512  13.347  0.00  0.00           B
ATOM   3751  B       X   1     -71.141-142.285  12.866  0.00  0.00           B
ATOM   3752  B       X   1     -73.334-143.581   9.944  0.00  0.00           B
ATOM   3753  Ne      X   1     -72.320-144.326   8.969  0.00  0.00          NE
ATOM   3754  B       X   1     -72.750-142.420  14.816  0.00  0.00           B
ATOM   3755  Ne      X   1     -77.766-150.682  17.899  0.00  0.00          NE
ATOM   3756  B       X   1     -77.462-150.083  19.402  0.00  0.00           B
ATOM   3757  Ne      X   1     -77.203-149.424  20.890  0.00  0.00          NE
ATOM   3758  B       X   1     -78.800-146.345  22.915  0.00  0.00           B
ATOM   3759  Ne      X   1     -78.817-146.773  21.376  0.00  0.00          NE
ATOM   3760  B       X   1     -77.815-147.951  21.050  0.00  0.00           B
ATOM   3761  B       X   1     -77.747-150.179  22.271  0.00  0.00           B
ATOM   3762  B       X   1     -79.288-150.737  17.805  0.00  0.00           B
ATOM   3763  B       X   1     -77.190-152.168  17.838  0.00  0.00           B
ATOM   3764  B       X   1     -78.507-152.329  23.627  0.00  0.00           B
ATOM   3765  Ne      X   1     -77.878-150.871  23.728  0.00  0.00          NE
ATOM   3766  B       X   1     -77.200-149.861  16.731  0.00  0.00           B
ATOM   3767  B       X   1     -75.622-149.326  21.030  0.00  0.00           B
ATOM   3768  B       X   1     -74.957-148.822  16.487  0.00  0.00           B
ATOM   3769  B       X   1     -75.074-146.274  23.761  0.00  0.00           B
ATOM   3770  B       X   1     -80.205-147.375  20.911  0.00  0.00           B
ATOM   3771  B       X   1     -78.545-145.483  20.593  0.00  0.00           B
ATOM   3772  B       X   1     -74.774-152.986  22.489  0.00  0.00           B
ATOM   3773  B       X   1     -80.153-152.353  19.497  0.00  0.00           B
ATOM   3774  B       X   1     -73.972-151.228  20.909  0.00  0.00           B
ATOM   3775  Ne      X   1     -74.200-149.760  20.532  0.00  0.00          NE
ATOM   3776  Ne      X   1     -73.786-149.106  17.434  0.00  0.00          NE
ATOM   3777  B       X   1     -72.829-147.854  17.413  0.00  0.00           B
ATOM   3778  Ne      X   1     -72.029-147.945  21.838  0.00  0.00          NE
ATOM   3779  B       X   1     -71.100-147.467  20.592  0.00  0.00           B
ATOM   3780  B       X   1     -72.838-146.756  22.418  0.00  0.00           B
ATOM   3781  B       X   1     -73.050-148.977  21.268  0.00  0.00           B
ATOM   3782  B       X   1     -74.132-149.438  18.983  0.00  0.00           B
ATOM   3783  Ne      X   1     -73.680-151.902  22.301  0.00  0.00          NE
ATOM   3784  B       X   1     -71.093-148.494  23.030  0.00  0.00           B
ATOM   3785  Ne      X   1     -69.333-146.877  16.944  0.00  0.00          NE
ATOM   3786  Ne      X   1     -69.670-147.549  19.872  0.00  0.00          NE
ATOM   3787  B       X   1     -69.670-146.807  18.488  0.00  0.00           B
ATOM   3788  B       X   1     -72.265-152.530  22.166  0.00  0.00           B
ATOM   3789  B       X   1     -73.910-150.822  23.517  0.00  0.00           B
ATOM   3790  Ne      X   1     -72.141-146.687  16.643  0.00  0.00          NE
ATOM   3791  B       X   1     -72.952-150.345  16.909  0.00  0.00           B
ATOM   3792  B       X   1     -69.627-152.575  21.940  0.00  0.00           B
ATOM   3793  B       X   1     -69.228-148.986  19.675  0.00  0.00           B
ATOM   3794  Ne      X   1     -74.055-145.679  22.725  0.00  0.00          NE
ATOM   3795  Ne      X   1     -70.237-149.400  23.946  0.00  0.00          NE
ATOM   3796  B       X   1     -72.101-145.446  17.561  0.00  0.00           B
ATOM   3797  B       X   1     -70.709-147.170  16.230  0.00  0.00           B
ATOM   3798  B       X   1     -79.032-144.607  18.352  0.00  0.00           B
ATOM   3799  Ne      X   1     -78.163-144.328  19.681  0.00  0.00          NE
ATOM   3800  B       X   1     -76.569-144.398  19.672  0.00  0.00           B
ATOM   3801  B       X   1     -78.534-142.898  20.151  0.00  0.00           B
ATOM   3802  Ne      X   1     -79.015-139.614  17.639  0.00  0.00          NE
ATOM   3803  B       X   1     -79.087-140.681  18.851  0.00  0.00           B
ATOM   3804  Ne      X   1     -78.410-141.330  20.109  0.00  0.00          NE
ATOM   3805  B       X   1     -76.844-141.107  20.107  0.00  0.00           B
ATOM   3806  B       X   1     -79.033-140.637  21.385  0.00  0.00           B
ATOM   3807  B       X   1     -78.321-140.377  16.457  0.00  0.00           B
ATOM   3808  Ne      X   1     -75.516-141.258  20.983  0.00  0.00          NE
ATOM   3809  Ne      X   1     -75.082-144.216  20.157  0.00  0.00          NE
ATOM   3810  B       X   1     -74.901-142.704  20.664  0.00  0.00           B
ATOM   3811  B       X   1     -74.885-139.543  18.127  0.00  0.00           B
ATOM   3812  Ne      X   1     -74.757-138.906  19.557  0.00  0.00          NE
ATOM   3813  B       X   1     -74.841-145.205  21.409  0.00  0.00           B
ATOM   3814  B       X   1     -74.652-140.001  20.671  0.00  0.00           B
ATOM   3815  B       X   1     -80.362-139.067  17.213  0.00  0.00           B
ATOM   3816  Ne      X   1     -74.601-139.865  16.540  0.00  0.00          NE
ATOM   3817  B       X   1     -74.044-144.368  19.002  0.00  0.00           B
ATOM   3818  Ne      X   1     -72.569-144.214  18.396  0.00  0.00          NE
ATOM   3819  B       X   1     -72.668-142.932  17.376  0.00  0.00           B
ATOM   3820  Ne      X   1     -71.920-143.557  23.419  0.00  0.00          NE
ATOM   3821  B       X   1     -73.207-144.448  23.295  0.00  0.00           B
ATOM   3822  B       X   1     -72.347-142.010  23.696  0.00  0.00           B
ATOM   3823  B       X   1     -73.284-140.655  16.497  0.00  0.00           B
ATOM   3824  Ne      X   1     -72.374-141.887  16.275  0.00  0.00          NE
ATOM   3825  B       X   1     -76.381-150.986  24.292  0.00  0.00           B
ATOM   3826  B       X   1     -77.310-152.346  32.054  0.00  0.00           B
ATOM   3827  Ne      X   1     -80.273-149.779  25.413  0.00  0.00          NE
ATOM   3828  B       X   1     -78.913-150.130  24.688  0.00  0.00           B
ATOM   3829  Ne      X   1     -78.362-145.895  24.414  0.00  0.00          NE
ATOM   3830  B       X   1     -77.248-147.027  24.726  0.00  0.00           B
ATOM   3831  Ne      X   1     -78.314-152.177  30.851  0.00  0.00          NE
ATOM   3832  Ne      X   1     -77.838-146.885  28.844  0.00  0.00          NE
ATOM   3833  B       X   1     -77.472-148.413  28.903  0.00  0.00           B
ATOM   3834  Ne      X   1     -76.776-149.726  29.399  0.00  0.00          NE
ATOM   3835  B       X   1     -77.824-150.806  30.071  0.00  0.00           B
ATOM   3836  Ne      X   1     -80.057-146.932  26.661  0.00  0.00          NE
ATOM   3837  B       X   1     -78.957-146.769  27.812  0.00  0.00           B
ATOM   3838  B       X   1     -76.529-146.056  28.379  0.00  0.00           B
ATOM   3839  B       X   1     -78.365-146.331  30.274  0.00  0.00           B
ATOM   3840  B       X   1     -79.590-146.170  25.345  0.00  0.00           B
ATOM   3841  B       X   1     -79.796-151.889  31.105  0.00  0.00           B
ATOM   3842  Ne      X   1     -78.872-145.839  31.689  0.00  0.00          NE
ATOM   3843  B       X   1     -75.984-150.374  28.275  0.00  0.00           B
ATOM   3844  B       X   1     -75.743-149.303  30.546  0.00  0.00           B
ATOM   3845  Ne      X   1     -75.681-147.246  24.810  0.00  0.00          NE
ATOM   3846  B       X   1     -75.184-148.689  24.525  0.00  0.00           B
ATOM   3847  Ne      X   1     -74.975-150.359  24.611  0.00  0.00          NE
ATOM   3848  B       X   1     -75.172-146.857  26.246  0.00  0.00           B
ATOM   3849  Ne      X   1     -75.313-145.748  27.365  0.00  0.00          NE
ATOM   3850  B       X   1     -74.988-152.646  27.693  0.00  0.00           B
ATOM   3851  B       X   1     -80.206-148.427  26.239  0.00  0.00           B
ATOM   3852  Ne      X   1     -74.755-151.134  27.549  0.00  0.00          NE
ATOM   3853  B       X   1     -74.636-150.690  26.064  0.00  0.00           B
ATOM   3854  Ne      X   1     -75.288-149.204  32.040  0.00  0.00          NE
ATOM   3855  B       X   1     -70.722-150.790  24.129  0.00  0.00           B
ATOM   3856  Ne      X   1     -72.331-149.127  31.917  0.00  0.00          NE
ATOM   3857  B       X   1     -69.364-152.630  30.201  0.00  0.00           B
ATOM   3858  B       X   1     -71.607-147.775  31.569  0.00  0.00           B
ATOM   3859  Ne      X   1     -69.807-152.022  28.820  0.00  0.00          NE
ATOM   3860  B       X   1     -73.506-150.618  28.322  0.00  0.00           B
ATOM   3861  B       X   1     -72.345-150.004  30.611  0.00  0.00           B
ATOM   3862  B       X   1     -71.791-148.630  28.445  0.00  0.00           B
ATOM   3863  Ne      X   1     -72.179-149.993  29.026  0.00  0.00          NE
ATOM   3864  B       X   1     -71.024-151.035  28.812  0.00  0.00           B
ATOM   3865  Ne      X   1     -70.925-146.567  30.858  0.00  0.00          NE
ATOM   3866  B       X   1     -69.555-147.011  30.297  0.00  0.00           B
ATOM   3867  B       X   1     -71.826-145.893  29.648  0.00  0.00           B
ATOM   3868  B       X   1     -79.259-141.792  32.005  0.00  0.00           B
ATOM   3869  B       X   1     -76.695-142.624  31.954  0.00  0.00           B
ATOM   3870  B       X   1     -78.629-144.270  31.725  0.00  0.00           B
ATOM   3871  B       X   1     -79.030-139.399  31.195  0.00  0.00           B
ATOM   3872  B       X   1     -77.676-144.457  24.725  0.00  0.00           B
ATOM   3873  B       X   1     -76.408-142.204  24.977  0.00  0.00           B
ATOM   3874  Ne      X   1     -76.797-143.489  25.772  0.00  0.00          NE
ATOM   3875  B       X   1     -79.712-141.885  28.001  0.00  0.00           B
ATOM   3876  Ne      X   1     -78.206-142.149  28.351  0.00  0.00          NE
ATOM   3877  B       X   1     -78.071-142.703  29.802  0.00  0.00           B
ATOM   3878  Ne      X   1     -78.179-142.844  31.434  0.00  0.00          NE
ATOM   3879  B       X   1     -75.758-144.417  26.492  0.00  0.00           B
ATOM   3880  Ne      X   1     -79.882-140.384  32.111  0.00  0.00          NE
ATOM   3881  B       X   1     -70.798-145.362  31.937  0.00  0.00           B
ATOM   3882  Ne      X   1     -72.708-142.495  30.628  0.00  0.00          NE
ATOM   3883  B       X   1     -70.192-142.434  26.327  0.00  0.00           B
ATOM   3884  B       X   1     -74.024-142.497  31.512  0.00  0.00           B
ATOM   3885  B       X   1     -72.827-143.532  29.441  0.00  0.00           B
ATOM   3886  B       X   1     -73.928-145.416  28.076  0.00  0.00           B
ATOM   3887  B       X   1     -71.457-142.904  31.566  0.00  0.00           B
ATOM   3888  B       X   1     -71.669-144.461  27.332  0.00  0.00           B
ATOM   3889  Ne      X   1     -70.526-143.988  26.193  0.00  0.00          NE
ATOM   3890  B       X   1     -69.176-144.749  26.597  0.00  0.00           B
ATOM   3891  Ne      X   1     -72.534-144.910  28.583  0.00  0.00          NE
ATOM   3892  Ne      X   1     -77.158-147.404  33.752  0.00  0.00          NE
ATOM   3893  Ne      X   1     -78.640-149.174  35.840  0.00  0.00          NE
ATOM   3894  B       X   1     -78.054-148.286  34.710  0.00  0.00           B
ATOM   3895  B       X   1     -79.298-148.126  36.852  0.00  0.00           B
ATOM   3896  B       X   1     -77.579-150.165  36.408  0.00  0.00           B
ATOM   3897  Ne      X   1     -80.026-146.799  37.204  0.00  0.00          NE
ATOM   3898  Ne      X   1     -76.827-151.491  36.013  0.00  0.00          NE
ATOM   3899  B       X   1     -79.756-150.149  35.199  0.00  0.00           B
ATOM   3900  B       X   1     -76.836-151.629  34.437  0.00  0.00           B
ATOM   3901  B       X   1     -78.143-146.527  32.882  0.00  0.00           B
ATOM   3902  Ne      X   1     -76.146-151.944  33.106  0.00  0.00          NE
ATOM   3903  B       X   1     -76.317-146.457  34.724  0.00  0.00           B
ATOM   3904  B       X   1     -77.553-152.778  36.527  0.00  0.00           B
ATOM   3905  B       X   1     -76.219-148.220  32.835  0.00  0.00           B
ATOM   3906  B       X   1     -78.978-145.651  37.578  0.00  0.00           B
ATOM   3907  B       X   1     -75.419-150.629  32.650  0.00  0.00           B
ATOM   3908  Ne      X   1     -75.530-145.762  35.928  0.00  0.00          NE
ATOM   3909  B       X   1     -75.316-148.507  38.928  0.00  0.00           B
ATOM   3910  B       X   1     -75.307-151.397  36.302  0.00  0.00           B
ATOM   3911  B       X   1     -74.931-146.852  36.913  0.00  0.00           B
ATOM   3912  B       X   1     -75.021-153.047  33.086  0.00  0.00           B
ATOM   3913  Ne      X   1     -74.323-148.048  37.795  0.00  0.00          NE
ATOM   3914  B       X   1     -74.017-149.303  36.827  0.00  0.00           B
ATOM   3915  B       X   1     -70.330-150.332  35.356  0.00  0.00           B
ATOM   3916  Ne      X   1     -71.460-150.866  34.424  0.00  0.00          NE
ATOM   3917  B       X   1     -72.807-151.068  35.383  0.00  0.00           B
ATOM   3918  B       X   1     -71.860-149.943  33.241  0.00  0.00           B
ATOM   3919  B       X   1     -71.091-152.341  34.004  0.00  0.00           B
ATOM   3920  B       X   1     -72.999-147.551  38.459  0.00  0.00           B
ATOM   3921  Ne      X   1     -72.281-146.278  39.037  0.00  0.00          NE
ATOM   3922  B       X   1     -73.834-148.774  32.166  0.00  0.00           B
ATOM   3923  Ne      X   1     -68.895-150.375  35.867  0.00  0.00          NE
ATOM   3924  B       X   1     -76.636-144.938  36.804  0.00  0.00           B
ATOM   3925  B       X   1     -77.533-144.283  39.156  0.00  0.00           B
ATOM   3926  Ne      X   1     -77.859-144.455  37.661  0.00  0.00          NE
ATOM   3927  Ne      X   1     -79.181-141.728  37.062  0.00  0.00          NE
ATOM   3928  B       X   1     -78.390-143.062  37.077  0.00  0.00           B
ATOM   3929  B       X   1     -78.969-140.810  35.732  0.00  0.00           B
ATOM   3930  Ne      X   1     -79.409-139.443  35.048  0.00  0.00          NE
ATOM   3931  B       X   1     -79.786-139.755  33.554  0.00  0.00           B
ATOM   3932  B       X   1     -75.796-138.711  34.564  0.00  0.00           B
ATOM   3933  B       X   1     -75.385-140.608  32.792  0.00  0.00           B
ATOM   3934  Ne      X   1     -75.499-139.038  33.015  0.00  0.00          NE
ATOM   3935  B       X   1     -75.046-142.394  36.396  0.00  0.00           B
ATOM   3936  B       X   1     -74.980-142.868  33.795  0.00  0.00           B
ATOM   3937  Ne      X   1     -75.285-142.204  32.444  0.00  0.00          NE
ATOM   3938  B       X   1     -68.969-143.625  32.368  0.00  0.00           B
ATOM   3939  B       X   1     -74.524-144.699  35.466  0.00  0.00           B
ATOM   3940  Ne      X   1     -74.408-143.227  35.148  0.00  0.00          NE
ATOM   3941  Ne      X   1     -70.484-143.868  32.438  0.00  0.00          NE
ATOM   3942  B       X   1     -73.315-145.212  39.383  0.00  0.00           B
ATOM   3943  B       X   1     -72.908-142.848  35.092  0.00  0.00           B
ATOM   3944  B       X   1     -69.114-145.148  36.349  0.00  0.00           B
ATOM   3945  B       X   1     -79.475-149.530  41.424  0.00  0.00           B
ATOM   3946  Ne      X   1     -78.132-150.331  41.405  0.00  0.00          NE
ATOM   3947  B       X   1     -79.571-137.482   9.596  0.00  0.00           B
ATOM   3948  Ne      X   1     -78.379-136.519   9.833  0.00  0.00          NE
ATOM   3949  B       X   1     -78.697-135.815  11.278  0.00  0.00           B
ATOM   3950  Ne      X   1     -78.790-123.852  39.633  0.00  0.00          NE
ATOM   3951  B       X   1     -77.280-123.783  39.766  0.00  0.00           B
ATOM   3952  Ne      X   1     -74.771-123.320  37.269  0.00  0.00          NE
ATOM   3953  B       X   1     -74.942-123.191  38.825  0.00  0.00           B
ATOM   3954  Ne      X   1     -75.843-123.211  40.115  0.00  0.00          NE
ATOM   3955  Ne      X   1     -71.686-123.732  37.012  0.00  0.00          NE
ATOM   3956  B       X   1     -73.269-123.561  36.876  0.00  0.00           B
ATOM   3957  B       X   1     -79.524-122.850  40.636  0.00  0.00           B
ATOM   3958  B       X   1     -75.343-126.829  41.322  0.00  0.00           B
ATOM   3959  B       X   1     -75.340-124.255  41.145  0.00  0.00           B
ATOM   3960  Ne      X   1     -75.135-125.470  42.194  0.00  0.00          NE
ATOM   3961  B       X   1     -71.475-125.479  47.036  0.00  0.00           B
ATOM   3962  B       X   1     -72.709-122.768  43.017  0.00  0.00           B
ATOM   3963  B       X   1     -72.735-123.165  47.636  0.00  0.00           B
ATOM   3964  Ne      X   1     -71.827-123.898  46.591  0.00  0.00          NE
ATOM   3965  B       X   1     -72.454-124.046  45.112  0.00  0.00           B
ATOM   3966  B       X   1     -70.406-123.081  46.457  0.00  0.00           B
ATOM   3967  B       X   1     -71.588-132.229  54.014  0.00  0.00           B
ATOM   3968  Ne      X   1     -71.295-135.327  51.355  0.00  0.00          NE
ATOM   3969  Ne      X   1     -70.168-131.472  54.005  0.00  0.00          NE
ATOM   3970  B       X   1     -70.187-135.458  52.498  0.00  0.00           B
ATOM   3971  Ne      X   1     -71.491-132.457  50.207  0.00  0.00          NE
ATOM   3972  B       X   1     -69.927-132.379  49.858  0.00  0.00           B
ATOM   3973  B       X   1     -70.069-130.514  55.270  0.00  0.00           B
ATOM   3974  B       X   1     -70.250-130.461  52.816  0.00  0.00           B
ATOM   3975  Ne      X   1     -68.888-132.240  48.713  0.00  0.00          NE
ATOM   3976  Ne      X   1     -76.775-124.898  51.913  0.00  0.00          NE
ATOM   3977  B       X   1     -75.952-124.733  53.244  0.00  0.00           B
ATOM   3978  B       X   1     -76.483-122.781  54.961  0.00  0.00           B
ATOM   3979  Ne      X   1     -69.101-124.800  50.651  0.00  0.00          NE
ATOM   3980  Ne      X   1     -71.228-129.801  51.765  0.00  0.00          NE
ATOM   3981  B       X   1     -71.370-127.300  48.901  0.00  0.00           B
ATOM   3982  B       X   1     -72.432-129.364  52.655  0.00  0.00           B
ATOM   3983  Ne      X   1     -73.760-129.425  53.624  0.00  0.00          NE
ATOM   3984  B       X   1     -70.413-123.959  50.728  0.00  0.00           B
ATOM   3985  B       X   1     -70.695-128.671  50.965  0.00  0.00           B
ATOM   3986  B       X   1     -70.147-124.540  54.083  0.00  0.00           B
ATOM   3987  B       X   1     -73.565-128.233  54.554  0.00  0.00           B
ATOM   3988  Ne      X   1     -70.270-127.645  49.935  0.00  0.00          NE
ATOM   3989  B       X   1     -72.671-124.143  55.042  0.00  0.00           B
ATOM   3990  Ne      X   1     -71.492-123.662  54.151  0.00  0.00          NE
ATOM   3991  B       X   1     -71.913-123.307  52.635  0.00  0.00           B
ATOM   3992  B       X   1     -69.629-126.317  50.531  0.00  0.00           B
ATOM   3993  B       X   1     -71.209-128.234  55.507  0.00  0.00           B
ATOM   3994  B       X   1     -69.090-128.348  49.082  0.00  0.00           B
ATOM   3995  Ne      X   1     -72.664-127.784  55.747  0.00  0.00          NE
ATOM   3996  Ne      X   1     -73.696-122.901  48.927  0.00  0.00          NE
ATOM   3997  Ne      X   1     -71.483-122.871  51.163  0.00  0.00          NE
ATOM   3998  B       X   1     -72.658-122.814  50.157  0.00  0.00           B
ATOM   3999  Ne      X   1     -69.966-129.142  55.887  0.00  0.00          NE
ATOM   4000  Ne      X   1     -73.578-124.942  56.141  0.00  0.00          NE
ATOM   4001  B       X   1     -72.992-126.346  56.172  0.00  0.00           B
ATOM   4002  B       X   1     -71.306-134.931  56.407  0.00  0.00           B
ATOM   4003  B       X   1     -71.483-130.500  58.865  0.00  0.00           B
ATOM   4004  B       X   1     -69.040-130.776  59.407  0.00  0.00           B
ATOM   4005  B       X   1     -69.740-127.448  62.338  0.00  0.00           B
ATOM   4006  B       X   1     -70.679-126.103  60.400  0.00  0.00           B
ATOM   4007  Ne      X   1     -74.354-129.401  57.549  0.00  0.00          NE
ATOM   4008  B       X   1     -72.801-124.768  60.063  0.00  0.00           B
ATOM   4009  B       X   1     -73.155-128.638  56.981  0.00  0.00           B
ATOM   4010  Ne      X   1     -74.145-124.758  59.146  0.00  0.00          NE
ATOM   4011  B       X   1     -71.183-124.164  61.989  0.00  0.00           B
ATOM   4012  Ne      X   1     -70.112-129.744  58.927  0.00  0.00          NE
ATOM   4013  Ne      X   1     -70.635-127.543  61.033  0.00  0.00          NE
ATOM   4014  B       X   1     -73.713-124.438  57.643  0.00  0.00           B
ATOM   4015  B       X   1     -69.926-129.217  57.473  0.00  0.00           B
ATOM   4016  Ne      X   1     -71.709-123.676  63.355  0.00  0.00          NE
ATOM   4017  B       X   1     -70.148-128.589  59.995  0.00  0.00           B
ATOM   4018  B       X   1     -70.561-123.637  59.495  0.00  0.00           B
ATOM   4019  Ne      X   1     -71.296-124.614  60.485  0.00  0.00          NE
ATOM   4020  B       X   1    -104.059-145.758  64.742  0.00  0.00           B
ATOM   4021  Ne      X   1    -106.247-148.747  64.599  0.00  0.00          NE
ATOM   4022  Ne      X   1    -111.656-138.675  65.207  0.00  0.00          NE
ATOM   4023  B       X   1    -113.148-138.014  65.245  0.00  0.00           B
ATOM   4024  B       X   1    -107.290-141.044  65.190  0.00  0.00           B
ATOM   4025  B       X   1    -105.460-139.348  65.153  0.00  0.00           B
ATOM   4026  Ne      X   1    -109.437-136.573  65.046  0.00  0.00          NE
ATOM   4027  B       X   1    -110.592-137.581  65.088  0.00  0.00           B
ATOM   4028  B       X   1    -101.714-144.905  65.284  0.00  0.00           B
ATOM   4029  B       X   1     -86.022-131.212  90.357  0.00  0.00           B
ATOM   4030  Ne      X   1     -82.933-134.367  91.481  0.00  0.00          NE
ATOM   4031  B       X   1     -82.787-132.768  91.522  0.00  0.00           B
ATOM   4032  B       X   1     -81.392-134.963  91.573  0.00  0.00           B
ATOM   4033  B       X   1     -81.244-131.014  92.847  0.00  0.00           B
ATOM   4034  B       X   1     -82.141-130.511  90.431  0.00  0.00           B
ATOM   4035  Ne      X   1     -82.440-131.246  91.790  0.00  0.00          NE
ATOM   4036  Ne      X   1     -77.265-140.890  79.640  0.00  0.00          NE
ATOM   4037  B       X   1     -76.742-138.757  76.241  0.00  0.00           B
ATOM   4038  B       X   1     -77.298-139.841  78.411  0.00  0.00           B
ATOM   4039  Ne      X   1     -77.282-138.466  77.666  0.00  0.00          NE
ATOM   4040  Ne      X   1     -76.398-138.834  74.699  0.00  0.00          NE
ATOM   4041  B       X   1     -74.866-138.622  74.482  0.00  0.00           B
ATOM   4042  Ne      X   1     -71.087-138.365  75.972  0.00  0.00          NE
ATOM   4043  B       X   1     -69.668-137.961  75.432  0.00  0.00           B
ATOM   4044  B       X   1     -74.571-138.577  79.868  0.00  0.00           B
ATOM   4045  B       X   1     -72.200-138.546  74.788  0.00  0.00           B
ATOM   4046  B       X   1     -80.014-138.046  89.711  0.00  0.00           B
ATOM   4047  B       X   1     -78.504-138.706  91.722  0.00  0.00           B
ATOM   4048  Ne      X   1     -79.947-138.525  91.223  0.00  0.00          NE
ATOM   4049  B       X   1     -70.621-132.275  65.686  0.00  0.00           B
ATOM   4050  B       X   1     -69.042-123.276  66.588  0.00  0.00           B
ATOM   4051  B       X   1     -70.086-129.902  66.577  0.00  0.00           B
ATOM   4052  Ne      X   1     -69.200-122.950  65.064  0.00  0.00          NE
ATOM   4053  Ne      X   1     -69.241-123.231  68.128  0.00  0.00          NE
ATOM   4054  B       X   1     -71.311-127.746  66.878  0.00  0.00           B
ATOM   4055  Ne      X   1     -70.685-128.725  65.759  0.00  0.00          NE
ATOM   4056  B       X   1     -69.911-125.241  70.919  0.00  0.00           B
ATOM   4057  B       X   1     -70.797-123.182  68.443  0.00  0.00           B
ATOM   4058  B       X   1     -69.640-128.026  64.743  0.00  0.00           B
ATOM   4059  B       X   1     -70.527-123.500  64.374  0.00  0.00           B
ATOM   4060  B       X   1     -76.195-137.481  78.259  0.00  0.00           B
ATOM   4061  B       X   1     -77.108-133.091  78.461  0.00  0.00           B
ATOM   4062  Ne      X   1     -74.912-137.259  79.108  0.00  0.00          NE
ATOM   4063  B       X   1     -75.337-136.232  80.298  0.00  0.00           B
ATOM   4064  B       X   1     -71.700-137.365  77.003  0.00  0.00           B
ATOM   4065  Ne      X   1     -70.358-134.873  79.808  0.00  0.00          NE
ATOM   4066  B       X   1     -73.793-136.605  78.251  0.00  0.00           B
ATOM   4067  B       X   1     -69.993-133.768  76.102  0.00  0.00           B
ATOM   4068  Ne      X   1     -72.310-136.204  77.815  0.00  0.00          NE
ATOM   4069  B       X   1     -72.192-134.894  76.881  0.00  0.00           B
ATOM   4070  B       X   1     -71.458-135.729  79.038  0.00  0.00           B
ATOM   4071  Ne      X   1     -71.576-133.994  75.871  0.00  0.00          NE
ATOM   4072  B       X   1     -70.014-131.113  78.680  0.00  0.00           B
ATOM   4073  Ne      X   1     -71.158-131.838  79.503  0.00  0.00          NE
ATOM   4074  Ne      X   1     -69.382-130.267  77.469  0.00  0.00          NE
ATOM   4075  B       X   1     -70.810-133.322  79.731  0.00  0.00           B
ATOM   4076  B       X   1     -68.933-135.179  79.297  0.00  0.00           B
ATOM   4077  B       X   1     -71.219-128.294  74.658  0.00  0.00           B
ATOM   4078  B       X   1     -70.549-129.488  76.779  0.00  0.00           B
ATOM   4079  B       X   1     -76.782-136.281  82.320  0.00  0.00           B
ATOM   4080  Ne      X   1     -78.237-134.988  87.600  0.00  0.00          NE
ATOM   4081  B       X   1     -78.219-133.552  88.363  0.00  0.00           B
ATOM   4082  B       X   1     -80.302-135.477  94.003  0.00  0.00           B
ATOM   4083  B       X   1     -78.896-135.229  91.802  0.00  0.00           B
ATOM   4084  Ne      X   1     -77.775-131.566  91.719  0.00  0.00          NE
ATOM   4085  B       X   1     -76.441-134.882  91.122  0.00  0.00           B
ATOM   4086  Ne      X   1     -77.562-134.601  92.216  0.00  0.00          NE
ATOM   4087  B       X   1     -77.738-133.025  92.303  0.00  0.00           B
ATOM   4088  B       X   1     -79.620-130.993  94.874  0.00  0.00           B
ATOM   4089  B       X   1     -78.484-131.770  90.249  0.00  0.00           B
ATOM   4090  B       X   1     -78.756-130.666  92.541  0.00  0.00           B
ATOM   4091  Ne      X   1     -79.941-130.303  93.452  0.00  0.00          NE
ATOM   4092  Ne      X   1     -75.018-134.751  90.577  0.00  0.00          NE
ATOM   4093  B       X   1     -74.745-135.201  89.145  0.00  0.00           B
ATOM   4094  Ne      X   1     -80.254-135.671  92.367  0.00  0.00          NE
ATOM   4095  B       X   1    -107.889 -95.205-131.387  0.00  0.00           B
ATOM   4096  Ne      X   1    -126.805-118.929 -99.167  0.00  0.00          NE
ATOM   4097  B       X   1    -126.431-120.513 -99.486  0.00  0.00           B
ATOM   4098  B       X   1    -129.604-121.177 -91.176  0.00  0.00           B
ATOM   4099  B       X   1    -127.530-118.044 -91.522  0.00  0.00           B
ATOM   4100  B       X   1    -127.432-120.180 -90.109  0.00  0.00           B
ATOM   4101  Ne      X   1    -126.578-119.242 -91.046  0.00  0.00          NE
ATOM   4102  Ne      X   1    -128.906-120.596 -89.756  0.00  0.00          NE
ATOM   4103  B       X   1    -128.862-115.605 -91.735  0.00  0.00           B
ATOM   4104  B       X   1    -129.648-119.460 -88.993  0.00  0.00           B
ATOM   4105  B       X   1    -128.936-121.957 -88.800  0.00  0.00           B
ATOM   4106  Ne      X   1    -126.837-111.699 -88.397  0.00  0.00          NE
ATOM   4107  Ne      X   1    -128.911-122.392 -84.933  0.00  0.00          NE
ATOM   4108  B       X   1    -128.136-115.824 -83.378  0.00  0.00           B
ATOM   4109  B       X   1    -126.645-119.648 -85.551  0.00  0.00           B
ATOM   4110  B       X   1    -128.792-120.738 -85.034  0.00  0.00           B
ATOM   4111  Ne      X   1    -128.184-119.281 -85.377  0.00  0.00          NE
ATOM   4112  B       X   1    -128.214-118.341 -84.117  0.00  0.00           B
ATOM   4113  B       X   1    -128.872-118.742 -86.660  0.00  0.00           B
ATOM   4114  B       X   1    -128.463-114.910 -87.750  0.00  0.00           B
ATOM   4115  B       X   1    -126.443-111.115 -83.321  0.00  0.00           B
ATOM   4116  B       X   1    -127.080-112.779 -87.250  0.00  0.00           B
ATOM   4117  B       X   1    -126.869-109.517 -85.407  0.00  0.00           B
ATOM   4118  Ne      X   1    -127.367-114.277 -86.826  0.00  0.00          NE
ATOM   4119  B       X   1    -126.563-113.691 -83.140  0.00  0.00           B
ATOM   4120  B       X   1    -129.445-122.204 -78.814  0.00  0.00           B
ATOM   4121  B       X   1    -129.004-121.435 -75.046  0.00  0.00           B
ATOM   4122  Ne      X   1    -127.013-119.065 -72.576  0.00  0.00          NE
ATOM   4123  B       X   1    -126.519-121.907 -75.077  0.00  0.00           B
ATOM   4124  B       X   1    -127.168-121.653 -80.184  0.00  0.00           B
ATOM   4125  Ne      X   1    -126.403-114.718 -73.009  0.00  0.00          NE
ATOM   4126  B       X   1    -126.607-111.620 -79.428  0.00  0.00           B
ATOM   4127  B       X   1    -126.330-113.271 -73.876  0.00  0.00           B
ATOM   4128  B       X   1    -127.436-121.594 -65.688  0.00  0.00           B
ATOM   4129  B       X   1    -126.755-115.457 -69.286  0.00  0.00           B
ATOM   4130  B       X   1    -126.748-121.342 -69.438  0.00  0.00           B
ATOM   4131  B       X   1    -126.412-119.676 -71.252  0.00  0.00           B
ATOM   4132  B       X   1    -134.189 -94.340 -96.963  0.00  0.00           B
ATOM   4133  Ne      X   1    -128.219 -91.856 -97.478  0.00  0.00          NE
ATOM   4134  B       X   1    -129.625 -92.530 -97.013  0.00  0.00           B
ATOM   4135  B       X   1    -133.502 -96.933 -91.711  0.00  0.00           B
ATOM   4136  B       X   1    -135.199 -95.820 -90.004  0.00  0.00           B
ATOM   4137  Ne      X   1    -132.870 -97.717 -92.937  0.00  0.00          NE
ATOM   4138  Ne      X   1    -134.041 -95.595 -91.048  0.00  0.00          NE
ATOM   4139  B       X   1    -134.643 -94.729 -92.146  0.00  0.00           B
ATOM   4140  B       X   1    -132.858 -94.758 -90.376  0.00  0.00           B
ATOM   4141  B       X   1    -133.680 -97.544 -94.295  0.00  0.00           B
ATOM   4142  Ne      X   1    -134.910 -93.557 -93.240  0.00  0.00          NE
ATOM   4143  B       X   1    -133.906 -93.834 -94.452  0.00  0.00           B
ATOM   4144  Ne      X   1    -133.465 -93.411 -95.932  0.00  0.00          NE
ATOM   4145  B       X   1    -134.601 -92.216 -92.476  0.00  0.00           B
ATOM   4146  B       X   1    -133.877 -91.904 -96.126  0.00  0.00           B
ATOM   4147  Ne      X   1    -131.883 -94.406 -89.202  0.00  0.00          NE
ATOM   4148  B       X   1    -131.961 -93.377 -96.028  0.00  0.00           B
ATOM   4149  B       X   1    -131.403 -97.283 -93.154  0.00  0.00           B
ATOM   4150  B       X   1    -130.636 -93.640 -89.884  0.00  0.00           B
ATOM   4151  Ne      X   1    -129.893 -92.458 -90.613  0.00  0.00          NE
ATOM   4152  B       X   1    -127.625 -94.276 -93.733  0.00  0.00           B
ATOM   4153  B       X   1    -129.760 -95.330 -92.972  0.00  0.00           B
ATOM   4154  B       X   1    -128.879 -97.773 -92.631  0.00  0.00           B
ATOM   4155  Ne      X   1    -129.172 -93.901 -93.260  0.00  0.00          NE
ATOM   4156  Ne      X   1    -129.818 -96.873 -93.431  0.00  0.00          NE
ATOM   4157  B       X   1    -126.983 -95.173 -90.189  0.00  0.00           B
ATOM   4158  B       X   1    -129.224 -93.009 -91.937  0.00  0.00           B
ATOM   4159  B       X   1    -129.879 -93.252 -94.508  0.00  0.00           B
ATOM   4160  Ne      X   1    -127.495 -92.433 -88.825  0.00  0.00          NE
ATOM   4161  Ne      X   1    -127.631 -95.332 -88.758  0.00  0.00          NE
ATOM   4162  B       X   1    -128.905 -96.181 -88.604  0.00  0.00           B
ATOM   4163  Ne      X   1    -130.396 -93.503 -95.979  0.00  0.00          NE
ATOM   4164  B       X   1    -128.738 -91.873 -89.625  0.00  0.00           B
ATOM   4165  B       X   1    -126.331 -92.740 -89.803  0.00  0.00           B
ATOM   4166  B       X   1    -132.494 -93.478 -88.109  0.00  0.00           B
ATOM   4167  B       X   1    -132.242 -91.878 -86.071  0.00  0.00           B
ATOM   4168  B       X   1    -127.876 -93.824 -88.278  0.00  0.00           B
ATOM   4169  Ne      X   1    -130.591 -92.493 -80.865  0.00  0.00          NE
ATOM   4170  Ne      X   1    -126.909 -92.665 -83.872  0.00  0.00          NE
ATOM   4171  B       X   1    -126.388 -97.571 -85.667  0.00  0.00           B
ATOM   4172  B       X   1    -126.570 -97.478 -83.151  0.00  0.00           B
ATOM   4173  B       X   1    -126.601 -96.060 -87.802  0.00  0.00           B
ATOM   4174  B       X   1    -128.599 -96.950 -84.514  0.00  0.00           B
ATOM   4175  B       X   1    -130.022 -93.111 -82.291  0.00  0.00           B
ATOM   4176  B       X   1    -128.039 -93.699 -83.746  0.00  0.00           B
ATOM   4177  B       X   1    -127.553 -96.493 -81.029  0.00  0.00           B
ATOM   4178  Ne      X   1    -129.604 -93.598 -83.731  0.00  0.00          NE
ATOM   4179  B       X   1    -129.973 -92.533 -84.813  0.00  0.00           B
ATOM   4180  B       X   1    -126.761 -92.076 -85.278  0.00  0.00           B
ATOM   4181  B       X   1    -126.639-101.618 -78.296  0.00  0.00           B
ATOM   4182  Ne      X   1    -126.443-101.591 -79.932  0.00  0.00          NE
ATOM   4183  B       X   1    -131.048 -94.782 -77.848  0.00  0.00           B
ATOM   4184  Ne      X   1    -126.848 -93.905 -77.873  0.00  0.00          NE
ATOM   4185  B       X   1    -128.000 -93.469 -74.462  0.00  0.00           B
ATOM   4186  B       X   1    -127.461 -94.626 -76.587  0.00  0.00           B
ATOM   4187  Ne      X   1    -127.557 -94.807 -75.054  0.00  0.00          NE
ATOM   4188  B       X   1    -127.054 -94.890 -79.086  0.00  0.00           B
ATOM   4189  B       X   1    -128.314 -97.134 -78.585  0.00  0.00           B
ATOM   4190  B       X   1    -127.711 -92.707 -78.213  0.00  0.00           B
ATOM   4191  Ne      X   1    -128.087 -95.951 -79.654  0.00  0.00          NE
ATOM   4192  B       X   1    -129.511 -95.285 -79.740  0.00  0.00           B
ATOM   4193  B       X   1    -126.642 -97.746 -73.374  0.00  0.00           B
ATOM   4194  B       X   1    -131.324 -93.620 -80.090  0.00  0.00           B
ATOM   4195  B       X   1    -129.361 -91.851 -80.011  0.00  0.00           B
ATOM   4196  B       X   1    -126.296 -95.429 -74.392  0.00  0.00           B
ATOM   4197  Ne      X   1    -133.444 -90.630 -96.926  0.00  0.00          NE
ATOM   4198  B       X   1    -134.702 -89.750 -96.980  0.00  0.00           B
ATOM   4199  B       X   1    -130.086 -88.886 -97.457  0.00  0.00           B
ATOM   4200  Ne      X   1    -132.528 -87.521 -89.886  0.00  0.00          NE
ATOM   4201  B       X   1    -135.374 -89.890 -93.045  0.00  0.00           B
ATOM   4202  B       X   1    -133.278 -87.156 -91.253  0.00  0.00           B
ATOM   4203  Ne      X   1    -133.400 -86.353 -92.588  0.00  0.00          NE
ATOM   4204  B       X   1    -134.642 -86.593 -93.507  0.00  0.00           B
ATOM   4205  B       X   1    -133.025 -90.258 -91.882  0.00  0.00           B
ATOM   4206  Ne      X   1    -134.516 -90.687 -92.029  0.00  0.00          NE
ATOM   4207  B       X   1    -135.192 -90.508 -90.601  0.00  0.00           B
ATOM   4208  B       X   1    -133.503 -88.045 -88.713  0.00  0.00           B
ATOM   4209  B       X   1    -132.133 -86.433 -93.511  0.00  0.00           B
ATOM   4210  B       X   1    -132.241 -89.774 -96.329  0.00  0.00           B
ATOM   4211  B       X   1    -127.501 -91.381 -96.132  0.00  0.00           B
ATOM   4212  Ne      X   1    -131.573 -89.999 -91.377  0.00  0.00          NE
ATOM   4213  B       X   1    -131.576 -88.759 -90.336  0.00  0.00           B
ATOM   4214  B       X   1    -131.685 -86.251 -89.434  0.00  0.00           B
ATOM   4215  B       X   1    -131.536 -87.317 -95.910  0.00  0.00           B
ATOM   4216  Ne      X   1    -131.022 -88.763 -96.182  0.00  0.00          NE
ATOM   4217  B       X   1    -130.953 -91.325 -90.814  0.00  0.00           B
ATOM   4218  Ne      X   1    -130.814 -85.154 -88.695  0.00  0.00          NE
ATOM   4219  B       X   1    -130.493 -89.575 -92.468  0.00  0.00           B
ATOM   4220  B       X   1    -130.190 -89.141 -94.855  0.00  0.00           B
ATOM   4221  Ne      X   1    -129.387 -89.323 -93.556  0.00  0.00          NE
ATOM   4222  Ne      X   1    -126.885 -91.043 -94.726  0.00  0.00          NE
ATOM   4223  Ne      X   1    -127.622 -86.603 -93.529  0.00  0.00          NE
ATOM   4224  B       X   1    -128.447 -85.531 -94.376  0.00  0.00           B
ATOM   4225  B       X   1    -128.227 -90.517 -93.779  0.00  0.00           B
ATOM   4226  B       X   1    -128.554 -87.904 -93.241  0.00  0.00           B
ATOM   4227  B       X   1    -129.277 -85.270 -88.544  0.00  0.00           B
ATOM   4228  B       X   1    -126.318 -87.294 -94.018  0.00  0.00           B
ATOM   4229  Ne      X   1    -129.443 -84.372 -94.791  0.00  0.00          NE
ATOM   4230  B       X   1    -130.992 -83.725 -89.424  0.00  0.00           B
ATOM   4231  B       X   1    -127.019 -84.039 -88.619  0.00  0.00           B
ATOM   4232  B       X   1    -134.743 -89.734 -87.100  0.00  0.00           B
ATOM   4233  Ne      X   1    -134.257 -88.243 -87.388  0.00  0.00          NE
ATOM   4234  B       X   1    -135.528 -87.293 -87.424  0.00  0.00           B
ATOM   4235  Ne      X   1    -135.561 -90.978 -87.127  0.00  0.00          NE
ATOM   4236  B       X   1    -133.310 -87.778 -86.208  0.00  0.00           B
ATOM   4237  Ne      X   1    -133.486 -86.680 -85.129  0.00  0.00          NE
ATOM   4238  Ne      X   1    -133.509 -87.845 -82.464  0.00  0.00          NE
ATOM   4239  B       X   1    -134.016 -87.343 -83.834  0.00  0.00           B
ATOM   4240  B       X   1    -132.449 -86.814 -82.039  0.00  0.00           B
ATOM   4241  B       X   1    -134.665 -87.913 -81.386  0.00  0.00           B
ATOM   4242  B       X   1    -132.839 -89.250 -82.435  0.00  0.00           B
ATOM   4243  Ne      X   1    -132.111 -85.622 -81.059  0.00  0.00          NE
ATOM   4244  B       X   1    -132.251 -85.811 -84.956  0.00  0.00           B
ATOM   4245  Ne      X   1    -135.602 -88.755 -80.486  0.00  0.00          NE
ATOM   4246  B       X   1    -131.438 -90.807 -83.869  0.00  0.00           B
ATOM   4247  B       X   1    -128.303 -84.466 -80.605  0.00  0.00           B
ATOM   4248  Ne      X   1    -131.613 -90.200 -82.479  0.00  0.00          NE
ATOM   4249  B       X   1    -131.566 -91.375 -81.444  0.00  0.00           B
ATOM   4250  Ne      X   1    -131.458 -84.653 -85.586  0.00  0.00          NE
ATOM   4251  B       X   1    -131.339 -84.999 -87.111  0.00  0.00           B
ATOM   4252  Ne      X   1    -130.970 -91.374 -85.304  0.00  0.00          NE
ATOM   4253  B       X   1    -130.824 -84.749 -81.433  0.00  0.00           B
ATOM   4254  B       X   1    -127.060 -91.474 -87.721  0.00  0.00           B
ATOM   4255  B       X   1    -126.797 -86.450 -88.051  0.00  0.00           B
ATOM   4256  B       X   1    -130.393 -89.329 -82.152  0.00  0.00           B
ATOM   4257  B       X   1    -130.196 -90.191 -85.922  0.00  0.00           B
ATOM   4258  Ne      X   1    -127.858 -85.179 -87.909  0.00  0.00          NE
ATOM   4259  B       X   1    -128.873 -87.362 -82.116  0.00  0.00           B
ATOM   4260  B       X   1    -128.061 -89.512 -81.166  0.00  0.00           B
ATOM   4261  Ne      X   1    -126.705 -90.886 -86.338  0.00  0.00          NE
ATOM   4262  Ne      X   1    -129.178 -88.993 -85.965  0.00  0.00          NE
ATOM   4263  B       X   1    -129.383 -87.953 -87.067  0.00  0.00           B
ATOM   4264  B       X   1    -127.761 -89.767 -85.998  0.00  0.00           B
ATOM   4265  Ne      X   1    -126.862 -90.553 -81.562  0.00  0.00          NE
ATOM   4266  B       X   1    -128.101 -85.862 -84.090  0.00  0.00           B
ATOM   4267  B       X   1    -129.105 -88.194 -84.542  0.00  0.00           B
ATOM   4268  B       X   1    -126.827 -88.108 -83.471  0.00  0.00           B
ATOM   4269  Ne      X   1    -128.270 -87.360 -83.616  0.00  0.00          NE
ATOM   4270  Ne      X   1    -129.349 -88.591 -81.229  0.00  0.00          NE
ATOM   4271  Ne      X   1    -128.407 -84.591 -84.880  0.00  0.00          NE
ATOM   4272  B       X   1    -127.798 -84.809 -86.341  0.00  0.00           B
ATOM   4273  B       X   1    -127.209 -91.389 -82.857  0.00  0.00           B
ATOM   4274  B       X   1    -129.961 -84.388 -84.977  0.00  0.00           B
ATOM   4275  B       X   1    -132.185 -83.300 -85.177  0.00  0.00           B
ATOM   4276  B       X   1    -127.644 -83.383 -84.152  0.00  0.00           B
ATOM   4277  Ne      X   1    -129.791 -83.866 -80.628  0.00  0.00          NE
ATOM   4278  B       X   1    -132.510 -86.688 -75.347  0.00  0.00           B
ATOM   4279  Ne      X   1    -132.673 -86.555 -76.881  0.00  0.00          NE
ATOM   4280  B       X   1    -132.075 -85.143 -77.415  0.00  0.00           B
ATOM   4281  B       X   1    -131.920 -87.726 -77.661  0.00  0.00           B
ATOM   4282  B       X   1    -131.606 -86.393 -79.755  0.00  0.00           B
ATOM   4283  B       X   1    -131.716 -91.022 -77.367  0.00  0.00           B
ATOM   4284  Ne      X   1    -130.715 -87.324 -78.853  0.00  0.00          NE
ATOM   4285  Ne      X   1    -129.448 -85.596 -72.966  0.00  0.00          NE
ATOM   4286  B       X   1    -127.543 -87.753 -77.366  0.00  0.00           B
ATOM   4287  Ne      X   1    -128.094 -86.352 -77.453  0.00  0.00          NE
ATOM   4288  B       X   1    -129.626 -86.557 -78.030  0.00  0.00           B
ATOM   4289  Ne      X   1    -126.957 -89.159 -77.321  0.00  0.00          NE
ATOM   4290  B       X   1    -127.900 -90.188 -78.173  0.00  0.00           B
ATOM   4291  Ne      X   1    -126.918 -90.115 -74.340  0.00  0.00          NE
ATOM   4292  B       X   1    -128.076 -85.589 -76.109  0.00  0.00           B
ATOM   4293  B       X   1    -126.862 -89.706 -75.844  0.00  0.00           B
ATOM   4294  B       X   1    -126.913 -88.836 -73.345  0.00  0.00           B
ATOM   4295  B       X   1    -127.386 -85.473 -78.496  0.00  0.00           B
ATOM   4296  B       X   1    -128.161 -91.056 -74.048  0.00  0.00           B
ATOM   4297  B       X   1    -129.122 -84.458 -74.018  0.00  0.00           B
ATOM   4298  Ne      X   1    -126.993 -84.761 -79.816  0.00  0.00          NE
ATOM   4299  B       X   1    -129.989 -88.214 -79.862  0.00  0.00           B
ATOM   4300  B       X   1    -128.211 -86.540 -72.757  0.00  0.00           B
ATOM   4301  Ne      X   1    -128.031 -91.471 -79.124  0.00  0.00          NE
ATOM   4302  Ne      X   1    -128.695 -84.256 -75.548  0.00  0.00          NE
ATOM   4303  B       X   1    -126.903 -91.407 -80.259  0.00  0.00           B
ATOM   4304  B       X   1    -129.918 -84.082 -76.523  0.00  0.00           B
ATOM   4305  B       X   1    -130.311 -83.901 -79.104  0.00  0.00           B
ATOM   4306  Ne      X   1    -131.031 -83.901 -77.670  0.00  0.00          NE
ATOM   4307  B       X   1    -127.772 -82.988 -75.748  0.00  0.00           B
ATOM   4308  B       X   1    -127.987 -80.432 -76.050  0.00  0.00           B
ATOM   4309  Ne      X   1    -127.045 -81.677 -76.136  0.00  0.00          NE
ATOM   4310  Ne      X   1    -127.660 -87.949 -72.239  0.00  0.00          NE
ATOM   4311  B       X   1    -128.876 -88.780 -71.803  0.00  0.00           B
ATOM   4312  B       X   1    -131.503 -69.327 -66.834  0.00  0.00           B
ATOM   4313  B       X   1    -130.715 -71.227 -68.335  0.00  0.00           B
ATOM   4314  Ne      X   1    -130.302 -70.364 -67.124  0.00  0.00          NE
ATOM   4315  B       X   1    -129.824 -74.656 -66.262  0.00  0.00           B
ATOM   4316  B       X   1    -127.217 -74.929 -66.150  0.00  0.00           B
ATOM   4317  Ne      X   1    -128.575 -74.407 -65.415  0.00  0.00          NE
ATOM   4318  B       X   1    -129.857 -70.998 -65.737  0.00  0.00           B
ATOM   4319  B       X   1    -128.964 -69.494 -67.569  0.00  0.00           B
ATOM   4320  B       X   1    -128.319 -72.846 -65.263  0.00  0.00           B
ATOM   4321  Ne      X   1    -128.771 -71.465 -64.667  0.00  0.00          NE
ATOM   4322  B       X   1    -126.379 -69.484 -67.911  0.00  0.00           B
ATOM   4323  B       X   1    -127.531 -70.330 -64.329  0.00  0.00           B
ATOM   4324  Ne      X   1    -132.231 -68.085 -66.297  0.00  0.00          NE
ATOM   4325  B       X   1    -132.317 -68.205 -64.770  0.00  0.00           B
ATOM   4326  B       X   1    -128.362 -61.317 -67.930  0.00  0.00           B
ATOM   4327  Ne      X   1    -127.861 -61.718 -66.518  0.00  0.00          NE
ATOM   4328  B       X   1    -129.062 -62.443 -65.716  0.00  0.00           B
ATOM   4329  Ne      X   1    -127.057 -68.779 -64.335  0.00  0.00          NE
ATOM   4330  B       X   1    -127.689 -67.286 -68.155  0.00  0.00           B
ATOM   4331  B       X   1    -127.398 -68.416 -65.815  0.00  0.00           B
ATOM   4332  Ne      X   1    -127.569 -68.638 -67.381  0.00  0.00          NE
ATOM   4333  Ne      X   1    -129.679 -63.740 -65.193  0.00  0.00          NE
ATOM   4334  B       X   1    -131.472 -66.703 -66.775  0.00  0.00           B
ATOM   4335  B       X   1    -126.571 -62.607 -66.653  0.00  0.00           B
ATOM   4336  Ne      X   1    -122.557-120.403 -97.340  0.00  0.00          NE
ATOM   4337  B       X   1    -121.337-120.242 -98.411  0.00  0.00           B
ATOM   4338  B       X   1    -123.164-121.899 -97.534  0.00  0.00           B
ATOM   4339  B       X   1    -123.646-119.365 -97.791  0.00  0.00           B
ATOM   4340  B       X   1    -126.095-120.043 -92.332  0.00  0.00           B
ATOM   4341  B       X   1    -125.282-118.744 -90.255  0.00  0.00           B
ATOM   4342  Ne      X   1    -125.114-120.818 -93.366  0.00  0.00          NE
ATOM   4343  Ne      X   1    -124.105-118.077 -89.348  0.00  0.00          NE
ATOM   4344  B       X   1    -121.395-120.023 -93.211  0.00  0.00           B
ATOM   4345  B       X   1    -121.110-118.085 -91.574  0.00  0.00           B
ATOM   4346  B       X   1    -121.164-115.713 -94.668  0.00  0.00           B
ATOM   4347  B       X   1    -122.197-118.069 -94.572  0.00  0.00           B
ATOM   4348  Ne      X   1    -122.389-119.674 -94.379  0.00  0.00          NE
ATOM   4349  Ne      X   1    -121.970-116.836 -91.307  0.00  0.00          NE
ATOM   4350  Ne      X   1    -122.446-116.568 -94.259  0.00  0.00          NE
ATOM   4351  B       X   1    -122.636-116.450 -92.677  0.00  0.00           B
ATOM   4352  B       X   1    -123.064-117.288 -90.262  0.00  0.00           B
ATOM   4353  B       X   1    -121.095-115.555 -90.988  0.00  0.00           B
ATOM   4354  B       X   1    -122.156-120.217 -95.832  0.00  0.00           B
ATOM   4355  B       X   1    -123.616-116.044 -95.041  0.00  0.00           B
ATOM   4356  B       X   1    -123.903-119.949 -93.957  0.00  0.00           B
ATOM   4357  B       X   1    -124.347-122.160 -92.855  0.00  0.00           B
ATOM   4358  B       X   1    -123.324-121.821 -88.796  0.00  0.00           B
ATOM   4359  B       X   1    -123.382-119.177 -88.515  0.00  0.00           B
ATOM   4360  B       X   1    -126.145-121.436 -94.426  0.00  0.00           B
ATOM   4361  B       X   1    -124.780-116.981 -88.471  0.00  0.00           B
ATOM   4362  B       X   1    -120.555-120.503 -90.729  0.00  0.00           B
ATOM   4363  B       X   1    -120.963-122.435 -88.956  0.00  0.00           B
ATOM   4364  Ne      X   1    -120.507-119.468 -91.976  0.00  0.00          NE
ATOM   4365  B       X   1    -118.993-120.892 -88.674  0.00  0.00           B
ATOM   4366  B       X   1    -118.728-115.144 -91.731  0.00  0.00           B
ATOM   4367  B       X   1    -124.488-114.551 -89.190  0.00  0.00           B
ATOM   4368  Ne      X   1    -124.836-113.361 -90.121  0.00  0.00          NE
ATOM   4369  B       X   1    -124.148-112.622 -91.228  0.00  0.00           B
ATOM   4370  B       X   1    -122.156-108.066 -91.958  0.00  0.00           B
ATOM   4371  B       X   1    -121.109-110.423 -91.511  0.00  0.00           B
ATOM   4372  Ne      X   1    -122.267-109.377 -91.094  0.00  0.00          NE
ATOM   4373  B       X   1    -122.178-108.805 -89.646  0.00  0.00           B
ATOM   4374  B       X   1    -123.646-110.119 -91.342  0.00  0.00           B
ATOM   4375  B       X   1    -123.549-111.352 -93.573  0.00  0.00           B
ATOM   4376  B       X   1    -125.867-112.436 -89.432  0.00  0.00           B
ATOM   4377  Ne      X   1    -122.094-107.831 -88.419  0.00  0.00          NE
ATOM   4378  Ne      X   1    -116.523-114.507 -88.699  0.00  0.00          NE
ATOM   4379  B       X   1    -120.283-113.025 -91.738  0.00  0.00           B
ATOM   4380  Ne      X   1    -120.011-114.413 -91.044  0.00  0.00          NE
ATOM   4381  B       X   1    -119.784-114.019 -89.557  0.00  0.00           B
ATOM   4382  B       X   1    -119.829-111.393 -93.576  0.00  0.00           B
ATOM   4383  Ne      X   1    -120.063-111.461 -91.995  0.00  0.00          NE
ATOM   4384  B       X   1    -118.618-111.014 -91.340  0.00  0.00           B
ATOM   4385  Ne      X   1    -117.653-109.750 -91.646  0.00  0.00          NE
ATOM   4386  B       X   1    -117.063-108.951 -90.375  0.00  0.00           B
ATOM   4387  Ne      X   1    -115.991-108.624 -89.264  0.00  0.00          NE
ATOM   4388  B       X   1    -124.477-121.355 -80.614  0.00  0.00           B
ATOM   4389  B       X   1    -125.500-121.893 -84.828  0.00  0.00           B
ATOM   4390  Ne      X   1    -124.731-115.503 -87.941  0.00  0.00          NE
ATOM   4391  Ne      X   1    -125.968-121.257 -81.103  0.00  0.00          NE
ATOM   4392  B       X   1    -126.072-119.797 -81.543  0.00  0.00           B
ATOM   4393  Ne      X   1    -125.751-118.219 -81.641  0.00  0.00          NE
ATOM   4394  Ne      X   1    -125.285-120.493 -85.583  0.00  0.00          NE
ATOM   4395  B       X   1    -124.843-120.672 -87.062  0.00  0.00           B
ATOM   4396  B       X   1    -124.643-118.054 -82.804  0.00  0.00           B
ATOM   4397  B       X   1    -124.232-119.615 -84.823  0.00  0.00           B
ATOM   4398  B       X   1    -123.614-115.541 -86.880  0.00  0.00           B
ATOM   4399  B       X   1    -123.471-117.230 -84.912  0.00  0.00           B
ATOM   4400  B       X   1    -122.169-120.882 -81.807  0.00  0.00           B
ATOM   4401  B       X   1    -122.230-120.913 -86.761  0.00  0.00           B
ATOM   4402  Ne      X   1    -121.330-120.132 -82.932  0.00  0.00          NE
ATOM   4403  Ne      X   1    -123.059-115.868 -85.439  0.00  0.00          NE
ATOM   4404  B       X   1    -122.296-118.873 -83.291  0.00  0.00           B
ATOM   4405  B       X   1    -121.500-115.741 -85.585  0.00  0.00           B
ATOM   4406  B       X   1    -121.261-120.854 -84.337  0.00  0.00           B
ATOM   4407  Ne      X   1    -121.112-121.571 -85.718  0.00  0.00          NE
ATOM   4408  Ne      X   1    -123.457-120.585 -87.834  0.00  0.00          NE
ATOM   4409  Ne      X   1    -123.595-118.426 -83.888  0.00  0.00          NE
ATOM   4410  Ne      X   1    -122.912-121.607 -80.595  0.00  0.00          NE
ATOM   4411  B       X   1    -126.167-122.238 -82.421  0.00  0.00           B
ATOM   4412  B       X   1    -126.103-115.135 -87.229  0.00  0.00           B
ATOM   4413  B       X   1    -125.128-117.640 -80.362  0.00  0.00           B
ATOM   4414  B       X   1    -118.140-116.329 -80.910  0.00  0.00           B
ATOM   4415  Ne      X   1    -118.434-120.840 -87.199  0.00  0.00          NE
ATOM   4416  Ne      X   1    -119.940-115.851 -85.896  0.00  0.00          NE
ATOM   4417  B       X   1    -119.453-117.362 -85.734  0.00  0.00           B
ATOM   4418  B       X   1    -119.835-119.899 -82.527  0.00  0.00           B
ATOM   4419  Ne      X   1    -118.193-119.658 -82.752  0.00  0.00          NE
ATOM   4420  B       X   1    -118.086-118.839 -84.084  0.00  0.00           B
ATOM   4421  Ne      X   1    -118.195-118.244 -85.556  0.00  0.00          NE
ATOM   4422  B       X   1    -119.690-121.523 -86.319  0.00  0.00           B
ATOM   4423  B       X   1    -117.722-118.829 -81.534  0.00  0.00           B
ATOM   4424  B       X   1    -119.577-115.176 -87.242  0.00  0.00           B
ATOM   4425  B       X   1    -117.517-121.050 -82.810  0.00  0.00           B
ATOM   4426  B       X   1    -117.018-117.242 -85.901  0.00  0.00           B
ATOM   4427  Ne      X   1    -116.245-121.944 -82.571  0.00  0.00          NE
ATOM   4428  B       X   1    -115.473-121.423 -81.273  0.00  0.00           B
ATOM   4429  Ne      X   1    -116.058-116.060 -86.063  0.00  0.00          NE
ATOM   4430  B       X   1    -116.082-115.515 -87.534  0.00  0.00           B
ATOM   4431  B       X   1    -119.141-114.943 -84.857  0.00  0.00           B
ATOM   4432  Ne      X   1    -118.169-114.896 -81.496  0.00  0.00          NE
ATOM   4433  Ne      X   1    -117.585-117.710 -80.432  0.00  0.00          NE
ATOM   4434  B       X   1    -123.595-114.782 -84.479  0.00  0.00           B
ATOM   4435  B       X   1    -126.195-110.515 -87.689  0.00  0.00           B
ATOM   4436  B       X   1    -124.215-112.511 -83.598  0.00  0.00           B
ATOM   4437  B       X   1    -124.431-109.615 -86.088  0.00  0.00           B
ATOM   4438  B       X   1    -125.200-112.354 -81.297  0.00  0.00           B
ATOM   4439  Ne      X   1    -125.638-112.405 -82.834  0.00  0.00          NE
ATOM   4440  Ne      X   1    -122.573-108.002 -83.103  0.00  0.00          NE
ATOM   4441  B       X   1    -121.965-113.694 -82.891  0.00  0.00           B
ATOM   4442  B       X   1    -122.562-108.821 -84.477  0.00  0.00           B
ATOM   4443  B       X   1    -122.722-108.246 -87.040  0.00  0.00           B
ATOM   4444  Ne      X   1    -121.169-113.797 -81.544  0.00  0.00          NE
ATOM   4445  Ne      X   1    -122.991-113.475 -84.009  0.00  0.00          NE
ATOM   4446  Ne      X   1    -121.153-111.807 -86.039  0.00  0.00          NE
ATOM   4447  B       X   1    -122.163-112.745 -85.265  0.00  0.00           B
ATOM   4448  B       X   1    -121.901-110.461 -86.425  0.00  0.00           B
ATOM   4449  Ne      X   1    -122.896-109.355 -85.945  0.00  0.00          NE
ATOM   4450  B       X   1    -123.082-108.915 -81.933  0.00  0.00           B
ATOM   4451  B       X   1    -120.953-112.289 -81.105  0.00  0.00           B
ATOM   4452  Ne      X   1    -123.169-109.373 -80.396  0.00  0.00          NE
ATOM   4453  B       X   1    -122.010-114.564 -80.549  0.00  0.00           B
ATOM   4454  B       X   1    -121.181-107.434 -82.790  0.00  0.00           B
ATOM   4455  B       X   1    -117.298-113.993 -80.553  0.00  0.00           B
ATOM   4456  B       X   1    -118.376-108.166 -86.772  0.00  0.00           B
ATOM   4457  B       X   1    -116.773-114.803 -85.347  0.00  0.00           B
ATOM   4458  B       X   1    -117.891-112.655 -84.419  0.00  0.00           B
ATOM   4459  B       X   1    -118.193-110.187 -83.591  0.00  0.00           B
ATOM   4460  B       X   1    -116.377-109.268 -87.920  0.00  0.00           B
ATOM   4461  B       X   1    -119.715-114.386 -81.668  0.00  0.00           B
ATOM   4462  Ne      X   1    -115.377-108.357 -84.270  0.00  0.00          NE
ATOM   4463  Ne      X   1    -119.367-113.837 -88.056  0.00  0.00          NE
ATOM   4464  Ne      X   1    -117.825-108.977 -82.609  0.00  0.00          NE
ATOM   4465  B       X   1    -117.757-113.695 -88.086  0.00  0.00           B
ATOM   4466  B       X   1    -118.019-109.419 -81.155  0.00  0.00           B
ATOM   4467  B       X   1    -120.360-112.678 -87.279  0.00  0.00           B
ATOM   4468  Ne      X   1    -117.819-114.237 -84.419  0.00  0.00          NE
ATOM   4469  B       X   1    -117.796-110.533 -86.068  0.00  0.00           B
ATOM   4470  B       X   1    -120.534-107.636 -88.079  0.00  0.00           B
ATOM   4471  B       X   1    -119.933-111.379 -85.170  0.00  0.00           B
ATOM   4472  B       X   1    -117.530-114.727 -82.931  0.00  0.00           B
ATOM   4473  B       X   1    -116.201-108.691 -85.481  0.00  0.00           B
ATOM   4474  B       X   1    -116.277-108.618 -82.937  0.00  0.00           B
ATOM   4475  Ne      X   1    -118.489-111.199 -84.799  0.00  0.00          NE
ATOM   4476  B       X   1    -118.626-107.704 -82.884  0.00  0.00           B
ATOM   4477  Ne      X   1    -117.199-109.217 -86.583  0.00  0.00          NE
ATOM   4478  B       X   1    -125.080-118.593 -78.015  0.00  0.00           B
ATOM   4479  B       X   1    -125.141-121.092 -77.007  0.00  0.00           B
ATOM   4480  B       X   1    -125.799-118.624 -73.380  0.00  0.00           B
ATOM   4481  B       X   1    -125.401-115.588 -73.846  0.00  0.00           B
ATOM   4482  Ne      X   1    -124.506-119.655 -77.085  0.00  0.00          NE
ATOM   4483  Ne      X   1    -124.436-118.825 -74.103  0.00  0.00          NE
ATOM   4484  B       X   1    -124.657-119.104 -75.615  0.00  0.00           B
ATOM   4485  Ne      X   1    -124.014-116.051 -74.384  0.00  0.00          NE
ATOM   4486  Ne      X   1    -121.639-120.554 -77.995  0.00  0.00          NE
ATOM   4487  B       X   1    -122.175-121.154 -79.323  0.00  0.00           B
ATOM   4488  B       X   1    -122.917-119.835 -77.403  0.00  0.00           B
ATOM   4489  B       X   1    -121.338-116.051 -76.843  0.00  0.00           B
ATOM   4490  Ne      X   1    -122.848-115.673 -77.277  0.00  0.00          NE
ATOM   4491  B       X   1    -121.480-121.252 -74.348  0.00  0.00           B
ATOM   4492  Ne      X   1    -122.289-120.775 -73.039  0.00  0.00          NE
ATOM   4493  B       X   1    -121.166-121.634 -76.996  0.00  0.00           B
ATOM   4494  B       X   1    -123.626-120.036 -73.480  0.00  0.00           B
ATOM   4495  B       X   1    -123.635-117.500 -73.979  0.00  0.00           B
ATOM   4496  B       X   1    -123.609-116.628 -78.319  0.00  0.00           B
ATOM   4497  B       X   1    -123.733-115.905 -75.935  0.00  0.00           B
ATOM   4498  Ne      X   1    -125.788-122.331 -76.338  0.00  0.00          NE
ATOM   4499  B       X   1    -120.714-114.845 -72.754  0.00  0.00           B
ATOM   4500  B       X   1    -123.011-115.051 -73.681  0.00  0.00           B
ATOM   4501  Ne      X   1    -121.108-122.344 -75.564  0.00  0.00          NE
ATOM   4502  B       X   1    -120.323-119.577 -78.142  0.00  0.00           B
ATOM   4503  Ne      X   1    -119.819-116.106 -76.486  0.00  0.00          NE
ATOM   4504  B       X   1    -117.882-119.642 -77.248  0.00  0.00           B
ATOM   4505  Ne      X   1    -119.053-118.741 -77.872  0.00  0.00          NE
ATOM   4506  B       X   1    -119.313-117.527 -76.853  0.00  0.00           B
ATOM   4507  B       X   1    -118.378-118.085 -79.150  0.00  0.00           B
ATOM   4508  B       X   1    -119.577-115.741 -74.909  0.00  0.00           B
ATOM   4509  B       X   1    -118.502-116.226 -72.686  0.00  0.00           B
ATOM   4510  Ne      X   1    -119.379-115.150 -73.450  0.00  0.00          NE
ATOM   4511  B       X   1    -117.071-118.307 -73.343  0.00  0.00           B
ATOM   4512  B       X   1    -115.964-119.128 -75.567  0.00  0.00           B
ATOM   4513  Ne      X   1    -115.770-118.282 -74.268  0.00  0.00          NE
ATOM   4514  Ne      X   1    -116.305-119.803 -76.980  0.00  0.00          NE
ATOM   4515  B       X   1    -115.751-121.226 -77.162  0.00  0.00           B
ATOM   4516  B       X   1    -115.503-116.806 -74.738  0.00  0.00           B
ATOM   4517  Ne      X   1    -115.044-115.642 -75.676  0.00  0.00          NE
ATOM   4518  B       X   1    -115.672-118.868 -78.056  0.00  0.00           B
ATOM   4519  B       X   1    -116.062-117.582 -80.142  0.00  0.00           B
ATOM   4520  B       X   1    -116.356-115.301 -76.498  0.00  0.00           B
ATOM   4521  B       X   1    -118.862-115.035 -77.238  0.00  0.00           B
ATOM   4522  Ne      X   1    -114.906-118.270 -79.312  0.00  0.00          NE
ATOM   4523  Ne      X   1    -114.947-122.390 -77.882  0.00  0.00          NE
ATOM   4524  Ne      X   1    -122.208-114.677 -72.412  0.00  0.00          NE
ATOM   4525  Ne      X   1    -125.051-111.727 -79.844  0.00  0.00          NE
ATOM   4526  B       X   1    -124.062-112.299 -78.762  0.00  0.00           B
ATOM   4527  Ne      X   1    -120.904-111.378 -79.780  0.00  0.00          NE
ATOM   4528  B       X   1    -123.149-108.135 -79.434  0.00  0.00           B
ATOM   4529  Ne      X   1    -122.749-112.652 -77.881  0.00  0.00          NE
ATOM   4530  B       X   1    -121.678-109.645 -75.618  0.00  0.00           B
ATOM   4531  B       X   1    -122.610-111.390 -74.004  0.00  0.00           B
ATOM   4532  B       X   1    -121.496-112.168 -78.630  0.00  0.00           B
ATOM   4533  Ne      X   1    -122.813-110.785 -75.401  0.00  0.00          NE
ATOM   4534  B       X   1    -122.801-114.145 -77.606  0.00  0.00           B
ATOM   4535  B       X   1    -122.719-111.864 -76.489  0.00  0.00           B
ATOM   4536  Ne      X   1    -121.195-108.243 -75.932  0.00  0.00          NE
ATOM   4537  B       X   1    -121.649-107.881 -77.386  0.00  0.00           B
ATOM   4538  Ne      X   1    -122.164-111.765 -72.505  0.00  0.00          NE
ATOM   4539  B       X   1    -121.802-110.111 -80.044  0.00  0.00           B
ATOM   4540  B       X   1    -120.611-111.813 -72.436  0.00  0.00           B
ATOM   4541  B       X   1    -124.339-110.292 -80.109  0.00  0.00           B
ATOM   4542  B       X   1    -121.823-107.158 -74.945  0.00  0.00           B
ATOM   4543  B       X   1    -114.837-113.149 -79.717  0.00  0.00           B
ATOM   4544  B       X   1    -115.039-108.833 -78.007  0.00  0.00           B
ATOM   4545  Ne      X   1    -117.399-114.565 -77.248  0.00  0.00          NE
ATOM   4546  B       X   1    -118.766-113.529 -73.335  0.00  0.00           B
ATOM   4547  B       X   1    -119.621-108.139 -75.764  0.00  0.00           B
ATOM   4548  B       X   1    -117.851-108.281 -73.987  0.00  0.00           B
ATOM   4549  B       X   1    -118.367-110.769 -72.984  0.00  0.00           B
ATOM   4550  B       X   1    -119.407-110.951 -79.513  0.00  0.00           B
ATOM   4551  Ne      X   1    -118.173-107.790 -75.477  0.00  0.00          NE
ATOM   4552  Ne      X   1    -118.012-110.304 -79.859  0.00  0.00          NE
ATOM   4553  B       X   1    -117.437-109.457 -78.740  0.00  0.00           B
ATOM   4554  Ne      X   1    -117.442-109.526 -72.896  0.00  0.00          NE
ATOM   4555  B       X   1    -117.084-108.531 -76.379  0.00  0.00           B
ATOM   4556  B       X   1    -116.928-113.512 -78.201  0.00  0.00           B
ATOM   4557  B       X   1    -116.968-111.558 -79.979  0.00  0.00           B
ATOM   4558  Ne      X   1    -116.394-112.983 -79.653  0.00  0.00          NE
ATOM   4559  B       X   1    -115.985-110.081 -73.112  0.00  0.00           B
ATOM   4560  Ne      X   1    -116.533-108.455 -77.921  0.00  0.00          NE
ATOM   4561  Ne      X   1    -118.999-112.116 -72.515  0.00  0.00          NE
ATOM   4562  B       X   1    -122.758-121.940 -72.107  0.00  0.00           B
ATOM   4563  B       X   1    -121.298-119.833 -72.261  0.00  0.00           B
ATOM   4564  Ne      X   1    -123.997-119.856 -68.267  0.00  0.00          NE
ATOM   4565  B       X   1    -125.176-122.019 -71.426  0.00  0.00           B
ATOM   4566  B       X   1    -124.510-120.212 -69.716  0.00  0.00           B
ATOM   4567  Ne      X   1    -125.723-120.874 -70.413  0.00  0.00          NE
ATOM   4568  B       X   1    -122.713-117.096 -69.180  0.00  0.00           B
ATOM   4569  Ne      X   1    -121.636-118.221 -68.727  0.00  0.00          NE
ATOM   4570  B       X   1    -122.465-119.401 -68.170  0.00  0.00           B
ATOM   4571  Ne      X   1    -122.917-115.585 -69.621  0.00  0.00          NE
ATOM   4572  B       X   1    -122.628-115.536 -71.195  0.00  0.00           B
ATOM   4573  B       X   1    -124.027-121.202 -67.456  0.00  0.00           B
ATOM   4574  Ne      X   1    -123.209-122.174 -66.642  0.00  0.00          NE
ATOM   4575  B       X   1    -120.853-118.864 -69.967  0.00  0.00           B
ATOM   4576  B       X   1    -120.693-117.523 -67.779  0.00  0.00           B
ATOM   4577  Ne      X   1    -119.270-122.456 -70.268  0.00  0.00          NE
ATOM   4578  Ne      X   1    -117.934-117.604 -72.198  0.00  0.00          NE
ATOM   4579  B       X   1    -115.095-118.147 -69.328  0.00  0.00           B
ATOM   4580  B       X   1    -119.099-118.538 -71.720  0.00  0.00           B
ATOM   4581  Ne      X   1    -120.135-119.586 -71.178  0.00  0.00          NE
ATOM   4582  B       X   1    -118.988-116.922 -65.874  0.00  0.00           B
ATOM   4583  Ne      X   1    -119.581-116.469 -67.293  0.00  0.00          NE
ATOM   4584  B       X   1    -118.338-116.496 -68.287  0.00  0.00           B
ATOM   4585  B       X   1    -119.460-121.023 -70.974  0.00  0.00           B
ATOM   4586  B       X   1    -119.496-122.068 -66.400  0.00  0.00           B
ATOM   4587  B       X   1    -120.172-115.035 -67.333  0.00  0.00           B
ATOM   4588  Ne      X   1    -117.321-115.374 -68.632  0.00  0.00          NE
ATOM   4589  B       X   1    -116.883-117.277 -71.020  0.00  0.00           B
ATOM   4590  B       X   1    -115.958-115.756 -69.293  0.00  0.00           B
ATOM   4591  Ne      X   1    -115.595-116.940 -70.202  0.00  0.00          NE
ATOM   4592  B       X   1    -115.755-121.997 -69.045  0.00  0.00           B
ATOM   4593  B       X   1    -119.965-122.394 -68.892  0.00  0.00           B
ATOM   4594  B       X   1    -121.931-114.588 -68.965  0.00  0.00           B
ATOM   4595  B       X   1    -125.775-114.584 -71.561  0.00  0.00           B
ATOM   4596  B       X   1    -122.653-113.247 -72.125  0.00  0.00           B
ATOM   4597  Ne      X   1    -123.970-109.931 -70.785  0.00  0.00          NE
ATOM   4598  B       X   1    -123.512-109.515 -69.311  0.00  0.00           B
ATOM   4599  B       X   1    -122.797-110.760 -71.464  0.00  0.00           B
ATOM   4600  Ne      X   1    -120.992-113.857 -67.952  0.00  0.00          NE
ATOM   4601  Ne      X   1    -118.643-112.800 -69.464  0.00  0.00          NE
ATOM   4602  B       X   1    -117.192-109.423 -68.776  0.00  0.00           B
ATOM   4603  Ne      X   1    -120.505-107.621 -68.977  0.00  0.00          NE
ATOM   4604  B       X   1    -118.655-112.333 -70.972  0.00  0.00           B
ATOM   4605  B       X   1    -119.095-107.940 -69.605  0.00  0.00           B
ATOM   4606  B       X   1    -118.004-114.264 -69.500  0.00  0.00           B
ATOM   4607  Ne      X   1    -117.586-108.410 -69.867  0.00  0.00          NE
ATOM   4608  B       X   1    -120.030-112.954 -68.806  0.00  0.00           B
ATOM   4609  B       X   1    -117.513-108.960 -71.335  0.00  0.00           B
ATOM   4610  Ne      X   1    -121.693-102.357 -89.014  0.00  0.00          NE
ATOM   4611  B       X   1    -122.515-106.371 -88.870  0.00  0.00           B
ATOM   4612  B       X   1    -118.237-106.510 -88.672  0.00  0.00           B
ATOM   4613  B       X   1    -116.796-105.880 -90.918  0.00  0.00           B
ATOM   4614  Ne      X   1    -116.871-105.890 -89.268  0.00  0.00          NE
ATOM   4615  B       X   1    -115.348-102.432 -88.890  0.00  0.00           B
ATOM   4616  B       X   1    -116.608-104.530 -88.584  0.00  0.00           B
ATOM   4617  Ne      X   1    -116.727-102.997 -88.403  0.00  0.00          NE
ATOM   4618  B       X   1    -115.867-107.043 -88.902  0.00  0.00           B
ATOM   4619  B       X   1    -125.870 -93.763 -92.056  0.00  0.00           B
ATOM   4620  Ne      X   1    -125.868 -94.036 -90.579  0.00  0.00          NE
ATOM   4621  B       X   1    -125.001 -95.000 -94.092  0.00  0.00           B
ATOM   4622  B       X   1    -124.481 -94.568 -90.191  0.00  0.00           B
ATOM   4623  B       X   1    -123.245 -96.783 -89.731  0.00  0.00           B
ATOM   4624  B       X   1    -121.978 -94.618 -90.490  0.00  0.00           B
ATOM   4625  Ne      X   1    -123.316 -95.475 -90.649  0.00  0.00          NE
ATOM   4626  Ne      X   1    -123.440 -98.048 -88.755  0.00  0.00          NE
ATOM   4627  Ne      X   1    -126.060 -93.895 -93.637  0.00  0.00          NE
ATOM   4628  B       X   1    -126.207 -92.417 -94.237  0.00  0.00           B
ATOM   4629  Ne      X   1    -120.374 -94.411 -90.489  0.00  0.00          NE
ATOM   4630  B       X   1    -119.810 -94.722 -89.083  0.00  0.00           B
ATOM   4631  B       X   1    -119.791 -92.976 -90.804  0.00  0.00           B
ATOM   4632  B       X   1    -125.646-102.812 -80.494  0.00  0.00           B
ATOM   4633  B       X   1    -124.488-104.445 -82.279  0.00  0.00           B
ATOM   4634  Ne      X   1    -124.743-105.703 -83.226  0.00  0.00          NE
ATOM   4635  B       X   1    -125.010-105.394 -84.808  0.00  0.00           B
ATOM   4636  Ne      X   1    -124.443-103.791 -80.847  0.00  0.00          NE
ATOM   4637  B       X   1    -123.464-103.963 -86.262  0.00  0.00           B
ATOM   4638  B       X   1    -121.876-102.265 -87.455  0.00  0.00           B
ATOM   4639  Ne      X   1    -122.215-102.997 -86.072  0.00  0.00          NE
ATOM   4640  B       X   1    -120.863-103.910 -85.654  0.00  0.00           B
ATOM   4641  Ne      X   1    -121.916-100.493 -84.529  0.00  0.00          NE
ATOM   4642  B       X   1    -122.496-101.863 -84.994  0.00  0.00           B
ATOM   4643  B       X   1    -122.464 -99.794 -83.174  0.00  0.00           B
ATOM   4644  B       X   1    -123.613-106.784 -83.153  0.00  0.00           B
ATOM   4645  B       X   1    -122.965-103.183 -80.543  0.00  0.00           B
ATOM   4646  B       X   1    -126.095-106.346 -82.647  0.00  0.00           B
ATOM   4647  Ne      X   1    -119.177-107.134 -87.535  0.00  0.00          NE
ATOM   4648  B       X   1    -120.364-100.784 -84.250  0.00  0.00           B
ATOM   4649  Ne      X   1    -119.857-100.597 -80.852  0.00  0.00          NE
ATOM   4650  Ne      X   1    -119.739-106.586 -82.781  0.00  0.00          NE
ATOM   4651  B       X   1    -119.538-105.919 -81.368  0.00  0.00           B
ATOM   4652  B       X   1    -119.720-105.586 -83.987  0.00  0.00           B
ATOM   4653  B       X   1    -119.458-105.826 -86.545  0.00  0.00           B
ATOM   4654  Ne      X   1    -119.582-104.808 -85.334  0.00  0.00          NE
ATOM   4655  B       X   1    -118.136-104.020 -85.220  0.00  0.00           B
ATOM   4656  Ne      X   1    -118.891-100.782 -83.663  0.00  0.00          NE
ATOM   4657  B       X   1    -118.925-101.164 -82.108  0.00  0.00           B
ATOM   4658  B       X   1    -118.007-101.701 -84.513  0.00  0.00           B
ATOM   4659  Ne      X   1    -117.220-102.787 -85.381  0.00  0.00          NE
ATOM   4660  B       X   1    -116.973-102.495 -86.923  0.00  0.00           B
ATOM   4661  B       X   1    -115.690-102.885 -84.861  0.00  0.00           B
ATOM   4662  B       X   1    -120.727 -99.486 -81.442  0.00  0.00           B
ATOM   4663  B       X   1    -122.175 -99.409 -85.622  0.00  0.00           B
ATOM   4664  Ne      X   1    -124.510 -94.459 -82.797  0.00  0.00          NE
ATOM   4665  B       X   1    -125.581 -93.309 -83.372  0.00  0.00           B
ATOM   4666  B       X   1    -124.550 -95.850 -86.265  0.00  0.00           B
ATOM   4667  B       X   1    -125.360 -95.541 -82.110  0.00  0.00           B
ATOM   4668  Ne      X   1    -125.620 -96.872 -86.842  0.00  0.00          NE
ATOM   4669  B       X   1    -125.473 -97.823 -80.822  0.00  0.00           B
ATOM   4670  B       X   1    -124.733 -97.837 -87.705  0.00  0.00           B
ATOM   4671  B       X   1    -123.521 -93.650 -81.872  0.00  0.00           B
ATOM   4672  B       X   1    -123.627 -95.014 -84.019  0.00  0.00           B
ATOM   4673  B       X   1    -123.243 -99.091 -80.847  0.00  0.00           B
ATOM   4674  Ne      X   1    -122.483 -92.931 -80.980  0.00  0.00          NE
ATOM   4675  Ne      X   1    -122.148 -98.907 -81.910  0.00  0.00          NE
ATOM   4676  Ne      X   1    -123.259 -95.391 -85.561  0.00  0.00          NE
ATOM   4677  B       X   1    -122.208 -98.073 -87.823  0.00  0.00           B
ATOM   4678  B       X   1    -121.184 -92.727 -81.935  0.00  0.00           B
ATOM   4679  Ne      X   1    -121.493 -92.998 -86.089  0.00  0.00          NE
ATOM   4680  B       X   1    -121.183 -93.092 -84.550  0.00  0.00           B
ATOM   4681  Ne      X   1    -121.757 -98.046 -86.309  0.00  0.00          NE
ATOM   4682  B       X   1    -122.261 -96.684 -85.628  0.00  0.00           B
ATOM   4683  B       X   1    -122.595 -94.166 -86.278  0.00  0.00           B
ATOM   4684  B       X   1    -121.783 -97.426 -82.300  0.00  0.00           B
ATOM   4685  Ne      X   1    -126.246 -96.764 -81.770  0.00  0.00          NE
ATOM   4686  B       X   1    -120.800 -95.013 -82.827  0.00  0.00           B
ATOM   4687  Ne      X   1    -120.600 -96.365 -82.168  0.00  0.00          NE
ATOM   4688  B       X   1    -119.116 -95.771 -86.698  0.00  0.00           B
ATOM   4689  Ne      X   1    -120.537 -93.486 -83.149  0.00  0.00          NE
ATOM   4690  B       X   1    -120.181 -93.541 -86.820  0.00  0.00           B
ATOM   4691  Ne      X   1    -118.734 -97.217 -86.322  0.00  0.00          NE
ATOM   4692  B       X   1    -120.145 -97.959 -86.160  0.00  0.00           B
ATOM   4693  Ne      X   1    -115.437 -97.190 -82.068  0.00  0.00          NE
ATOM   4694  B       X   1    -120.472 -96.026 -80.511  0.00  0.00           B
ATOM   4695  B       X   1    -116.734 -97.739 -82.713  0.00  0.00           B
ATOM   4696  B       X   1    -118.050 -97.218 -84.933  0.00  0.00           B
ATOM   4697  B       X   1    -118.610 -99.197 -83.645  0.00  0.00           B
ATOM   4698  Ne      X   1    -118.108 -97.720 -83.470  0.00  0.00          NE
ATOM   4699  B       X   1    -119.275 -96.982 -82.636  0.00  0.00           B
ATOM   4700  B       X   1    -115.605 -96.943 -80.552  0.00  0.00           B
ATOM   4701  B       X   1    -118.979 -93.240 -83.235  0.00  0.00           B
ATOM   4702  Ne      X   1    -119.244 -94.491 -87.603  0.00  0.00          NE
ATOM   4703  B       X   1    -125.544-106.126 -77.622  0.00  0.00           B
ATOM   4704  B       X   1    -124.663-104.949 -79.711  0.00  0.00           B
ATOM   4705  Ne      X   1    -124.465-105.184 -78.208  0.00  0.00          NE
ATOM   4706  B       X   1    -124.335-103.695 -77.641  0.00  0.00           B
ATOM   4707  B       X   1    -120.927-102.331 -74.307  0.00  0.00           B
ATOM   4708  B       X   1    -122.004-102.754 -78.195  0.00  0.00           B
ATOM   4709  B       X   1    -122.987-102.698 -75.735  0.00  0.00           B
ATOM   4710  Ne      X   1    -122.315-106.280 -73.817  0.00  0.00          NE
ATOM   4711  B       X   1    -122.402-104.689 -74.198  0.00  0.00           B
ATOM   4712  B       X   1    -123.061-105.865 -78.156  0.00  0.00           B
ATOM   4713  Ne      X   1    -123.272-102.531 -77.259  0.00  0.00          NE
ATOM   4714  Ne      X   1    -121.553-102.908 -79.745  0.00  0.00          NE
ATOM   4715  B       X   1    -121.343-106.319 -72.586  0.00  0.00           B
ATOM   4716  B       X   1    -121.023-106.642 -79.477  0.00  0.00           B
ATOM   4717  B       X   1    -123.716-101.040 -77.458  0.00  0.00           B
ATOM   4718  B       X   1    -123.747-106.848 -73.384  0.00  0.00           B
ATOM   4719  B       X   1    -125.819 -99.881 -76.720  0.00  0.00           B
ATOM   4720  B       X   1    -120.670-104.180 -79.828  0.00  0.00           B
ATOM   4721  Ne      X   1    -124.276 -99.624 -77.185  0.00  0.00          NE
ATOM   4722  B       X   1    -120.814-101.703 -80.274  0.00  0.00           B
ATOM   4723  B       X   1    -120.549 -99.997 -73.135  0.00  0.00           B
ATOM   4724  Ne      X   1    -122.282-107.120 -78.578  0.00  0.00          NE
ATOM   4725  B       X   1    -125.567-100.254 -80.214  0.00  0.00           B
ATOM   4726  Ne      X   1    -119.853-101.232 -73.991  0.00  0.00          NE
ATOM   4727  B       X   1    -119.108-100.688 -75.186  0.00  0.00           B
ATOM   4728  B       X   1    -118.096-106.219 -76.316  0.00  0.00           B
ATOM   4729  B       X   1    -118.818-101.892 -72.906  0.00  0.00           B
ATOM   4730  B       X   1    -118.706-105.576 -78.907  0.00  0.00           B
ATOM   4731  Ne      X   1    -117.778-100.050 -75.856  0.00  0.00          NE
ATOM   4732  B       X   1    -117.663-100.158 -77.429  0.00  0.00           B
ATOM   4733  Ne      X   1    -117.550-105.698 -77.735  0.00  0.00          NE
ATOM   4734  Ne      X   1    -119.950-105.604 -79.927  0.00  0.00          NE
ATOM   4735  B       X   1    -118.880-100.086 -79.717  0.00  0.00           B
ATOM   4736  Ne      X   1    -117.594 -99.706 -78.910  0.00  0.00          NE
ATOM   4737  B       X   1    -116.598-104.457 -77.570  0.00  0.00           B
ATOM   4738  Ne      X   1    -115.354-103.527 -77.624  0.00  0.00          NE
ATOM   4739  B       X   1    -116.531-100.693 -75.224  0.00  0.00           B
ATOM   4740  B       X   1    -116.356-100.365 -79.620  0.00  0.00           B
ATOM   4741  B       X   1    -116.723-106.945 -78.290  0.00  0.00           B
ATOM   4742  B       X   1    -115.420-102.582 -79.004  0.00  0.00           B
ATOM   4743  Ne      X   1    -115.034-101.244 -79.766  0.00  0.00          NE
ATOM   4744  B       X   1    -115.088-102.458 -76.445  0.00  0.00           B
ATOM   4745  Ne      X   1    -115.023-101.149 -75.600  0.00  0.00          NE
ATOM   4746  B       X   1    -123.228 -92.016 -77.822  0.00  0.00           B
ATOM   4747  B       X   1    -124.349 -98.783 -78.568  0.00  0.00           B
ATOM   4748  B       X   1    -124.151 -92.527 -75.560  0.00  0.00           B
ATOM   4749  Ne      X   1    -125.558 -96.606 -73.650  0.00  0.00          NE
ATOM   4750  B       X   1    -125.293 -93.599 -77.694  0.00  0.00           B
ATOM   4751  B       X   1    -124.278 -97.082 -74.423  0.00  0.00           B
ATOM   4752  Ne      X   1    -123.884 -93.179 -77.055  0.00  0.00          NE
ATOM   4753  B       X   1    -121.971 -98.070 -73.830  0.00  0.00           B
ATOM   4754  Ne      X   1    -120.761 -94.915 -79.439  0.00  0.00          NE
ATOM   4755  B       X   1    -122.266 -96.625 -75.886  0.00  0.00           B
ATOM   4756  Ne      X   1    -122.990 -97.731 -75.041  0.00  0.00          NE
ATOM   4757  Ne      X   1    -121.858 -95.294 -76.597  0.00  0.00          NE
ATOM   4758  B       X   1    -121.183 -95.510 -77.964  0.00  0.00           B
ATOM   4759  B       X   1    -120.872 -94.385 -75.654  0.00  0.00           B
ATOM   4760  B       X   1    -123.068 -94.410 -76.789  0.00  0.00           B
ATOM   4761  B       X   1    -123.448 -98.917 -76.023  0.00  0.00           B
ATOM   4762  B       X   1    -122.053 -94.052 -79.890  0.00  0.00           B
ATOM   4763  Ne      X   1    -120.704 -98.439 -72.950  0.00  0.00          NE
ATOM   4764  Ne      X   1    -124.669 -98.943 -80.090  0.00  0.00          NE
ATOM   4765  B       X   1    -120.532 -92.070 -74.435  0.00  0.00           B
ATOM   4766  B       X   1    -119.468 -97.850 -73.747  0.00  0.00           B
ATOM   4767  B       X   1    -119.642 -93.824 -79.246  0.00  0.00           B
ATOM   4768  Ne      X   1    -117.944 -97.702 -74.117  0.00  0.00          NE
ATOM   4769  B       X   1    -118.496 -93.803 -74.764  0.00  0.00           B
ATOM   4770  Ne      X   1    -119.884 -93.185 -75.402  0.00  0.00          NE
ATOM   4771  B       X   1    -119.380 -92.700 -76.841  0.00  0.00           B
ATOM   4772  Ne      X   1    -118.710 -92.922 -78.271  0.00  0.00          NE
ATOM   4773  B       X   1    -117.851 -98.504 -75.492  0.00  0.00           B
ATOM   4774  B       X   1    -117.440 -93.875 -77.980  0.00  0.00           B
ATOM   4775  B       X   1    -117.497 -96.207 -74.235  0.00  0.00           B
ATOM   4776  B       X   1    -117.214 -98.571 -73.013  0.00  0.00           B
ATOM   4777  B       X   1    -117.261 -98.133 -78.967  0.00  0.00           B
ATOM   4778  Ne      X   1    -117.150 -94.669 -74.618  0.00  0.00          NE
ATOM   4779  B       X   1    -116.354 -94.747 -75.989  0.00  0.00           B
ATOM   4780  Ne      X   1    -116.003 -94.516 -77.502  0.00  0.00          NE
ATOM   4781  Ne      X   1    -115.945 -97.197 -79.020  0.00  0.00          NE
ATOM   4782  B       X   1    -115.856 -95.819 -78.262  0.00  0.00           B
ATOM   4783  B       X   1    -116.230 -93.966 -73.656  0.00  0.00           B
ATOM   4784  Ne      X   1    -115.119 -93.169 -72.923  0.00  0.00          NE
ATOM   4785  B       X   1    -114.898 -98.139 -78.371  0.00  0.00           B
ATOM   4786  B       X   1    -120.847-104.392 -70.801  0.00  0.00           B
ATOM   4787  Ne      X   1    -120.744-102.863 -70.326  0.00  0.00          NE
ATOM   4788  B       X   1    -116.682-107.128 -69.786  0.00  0.00           B
ATOM   4789  B       X   1    -115.045-102.347 -69.725  0.00  0.00           B
ATOM   4790  Ne      X   1    -118.165-101.911 -71.522  0.00  0.00          NE
ATOM   4791  B       X   1    -119.282-102.324 -70.461  0.00  0.00           B
ATOM   4792  Ne      X   1    -118.215-102.939 -66.167  0.00  0.00          NE
ATOM   4793  B       X   1    -120.329-100.621 -67.496  0.00  0.00           B
ATOM   4794  B       X   1    -117.694-100.362 -71.228  0.00  0.00           B
ATOM   4795  B       X   1    -117.381-104.240 -65.943  0.00  0.00           B
ATOM   4796  B       X   1    -117.366-101.727 -66.743  0.00  0.00           B
ATOM   4797  Ne      X   1    -117.106-105.797 -66.021  0.00  0.00          NE
ATOM   4798  B       X   1    -116.975-102.918 -71.302  0.00  0.00           B
ATOM   4799  Ne      X   1    -116.870-100.275 -67.040  0.00  0.00          NE
ATOM   4800  B       X   1    -116.414-106.134 -67.401  0.00  0.00           B
ATOM   4801  B       X   1    -115.978-104.748 -69.439  0.00  0.00           B
ATOM   4802  Ne      X   1    -115.708-103.577 -70.482  0.00  0.00          NE
ATOM   4803  B       X   1    -115.782-100.529 -68.128  0.00  0.00           B
ATOM   4804  Ne      X   1    -115.804-106.147 -68.895  0.00  0.00          NE
ATOM   4805  B       X   1    -116.337 -99.603 -65.704  0.00  0.00           B
ATOM   4806  B       X   1    -125.193 -96.187 -72.172  0.00  0.00           B
ATOM   4807  B       X   1    -121.959 -91.866 -69.781  0.00  0.00           B
ATOM   4808  B       X   1    -120.733 -93.931 -68.777  0.00  0.00           B
ATOM   4809  Ne      X   1    -120.810 -96.923 -66.034  0.00  0.00          NE
ATOM   4810  B       X   1    -120.642 -96.011 -67.322  0.00  0.00           B
ATOM   4811  Ne      X   1    -119.825 -95.144 -68.411  0.00  0.00          NE
ATOM   4812  B       X   1    -118.052 -97.923 -70.677  0.00  0.00           B
ATOM   4813  Ne      X   1    -117.423 -94.245 -66.764  0.00  0.00          NE
ATOM   4814  B       X   1    -115.578 -98.867 -71.143  0.00  0.00           B
ATOM   4815  B       X   1    -119.675 -96.106 -69.713  0.00  0.00           B
ATOM   4816  B       X   1    -118.079 -99.452 -67.507  0.00  0.00           B
ATOM   4817  B       X   1    -120.143 -96.110 -64.863  0.00  0.00           B
ATOM   4818  B       X   1    -119.981 -98.208 -66.430  0.00  0.00           B
ATOM   4819  B       X   1    -118.389 -94.222 -65.448  0.00  0.00           B
ATOM   4820  B       X   1    -116.017 -95.069 -66.669  0.00  0.00           B
ATOM   4821  B       X   1    -118.432 -94.812 -67.820  0.00  0.00           B
ATOM   4822  B       X   1    -115.494 -93.239 -71.386  0.00  0.00           B
ATOM   4823  B       X   1    -120.433 -97.975 -71.481  0.00  0.00           B
ATOM   4824  Ne      X   1    -119.529 -97.552 -70.243  0.00  0.00          NE
ATOM   4825  Ne      X   1    -119.618 -99.178 -67.648  0.00  0.00          NE
ATOM   4826  B       X   1    -119.871 -98.489 -68.992  0.00  0.00           B
ATOM   4827  B       X   1    -117.045 -92.748 -66.984  0.00  0.00           B
ATOM   4828  B       X   1    -115.615 -92.271 -68.963  0.00  0.00           B
ATOM   4829  Ne      X   1    -117.093 -98.920 -71.488  0.00  0.00          NE
ATOM   4830  B       X   1    -125.941 -89.782 -94.682  0.00  0.00           B
ATOM   4831  Ne      X   1    -125.277 -88.389 -94.292  0.00  0.00          NE
ATOM   4832  B       X   1    -124.289 -88.651 -93.112  0.00  0.00           B
ATOM   4833  Ne      X   1    -121.483 -86.841 -90.868  0.00  0.00          NE
ATOM   4834  Ne      X   1    -121.411 -89.672 -90.104  0.00  0.00          NE
ATOM   4835  B       X   1    -121.937 -89.166 -93.928  0.00  0.00           B
ATOM   4836  B       X   1    -122.536 -89.605 -91.256  0.00  0.00           B
ATOM   4837  B       X   1    -122.000 -89.908 -88.642  0.00  0.00           B
ATOM   4838  B       X   1    -120.142 -90.542 -90.329  0.00  0.00           B
ATOM   4839  Ne      X   1    -119.043 -91.643 -90.547  0.00  0.00          NE
ATOM   4840  B       X   1    -125.020 -84.043 -91.229  0.00  0.00           B
ATOM   4841  B       X   1    -121.739 -91.579 -86.576  0.00  0.00           B
ATOM   4842  B       X   1    -124.270 -85.939 -88.256  0.00  0.00           B
ATOM   4843  Ne      X   1    -124.397 -88.967 -85.813  0.00  0.00          NE
ATOM   4844  B       X   1    -124.538 -88.657 -84.286  0.00  0.00           B
ATOM   4845  B       X   1    -124.825 -87.274 -82.214  0.00  0.00           B
ATOM   4846  B       X   1    -124.921 -87.772 -86.688  0.00  0.00           B
ATOM   4847  B       X   1    -125.287 -90.276 -86.176  0.00  0.00           B
ATOM   4848  B       X   1    -125.647 -89.678 -81.959  0.00  0.00           B
ATOM   4849  Ne      X   1    -125.394 -88.431 -82.963  0.00  0.00          NE
ATOM   4850  Ne      X   1    -125.363 -86.822 -87.755  0.00  0.00          NE
ATOM   4851  Ne      X   1    -124.611 -86.409 -80.944  0.00  0.00          NE
ATOM   4852  B       X   1    -125.883 -85.621 -80.613  0.00  0.00           B
ATOM   4853  B       X   1    -123.304 -85.563 -81.052  0.00  0.00           B
ATOM   4854  Ne      X   1    -121.804 -90.033 -87.054  0.00  0.00          NE
ATOM   4855  B       X   1    -121.268 -85.607 -82.672  0.00  0.00           B
ATOM   4856  Ne      X   1    -121.884 -84.983 -81.356  0.00  0.00          NE
ATOM   4857  B       X   1    -122.942 -89.245 -86.352  0.00  0.00           B
ATOM   4858  B       X   1    -120.327 -89.400 -86.659  0.00  0.00           B
ATOM   4859  B       X   1    -121.984 -83.387 -81.741  0.00  0.00           B
ATOM   4860  B       X   1    -125.482 -89.012 -77.913  0.00  0.00           B
ATOM   4861  B       X   1    -125.525 -90.922 -74.036  0.00  0.00           B
ATOM   4862  B       X   1    -124.315 -87.507 -79.686  0.00  0.00           B
ATOM   4863  Ne      X   1    -124.176 -91.604 -74.366  0.00  0.00          NE
ATOM   4864  Ne      X   1    -124.110 -88.388 -78.441  0.00  0.00          NE
ATOM   4865  B       X   1    -121.655 -87.382 -75.574  0.00  0.00           B
ATOM   4866  Ne      X   1    -122.391 -86.469 -76.599  0.00  0.00          NE
ATOM   4867  B       X   1    -120.947 -89.588 -74.433  0.00  0.00           B
ATOM   4868  B       X   1    -121.400 -85.864 -77.681  0.00  0.00           B
ATOM   4869  Ne      X   1    -121.302 -90.891 -73.660  0.00  0.00          NE
ATOM   4870  Ne      X   1    -122.482 -91.013 -78.816  0.00  0.00          NE
ATOM   4871  B       X   1    -123.147 -85.131 -75.973  0.00  0.00           B
ATOM   4872  B       X   1    -123.175 -89.614 -78.709  0.00  0.00           B
ATOM   4873  B       X   1    -120.974 -90.971 -78.624  0.00  0.00           B
ATOM   4874  B       X   1    -122.861 -91.132 -73.795  0.00  0.00           B
ATOM   4875  B       X   1    -123.456 -87.355 -77.309  0.00  0.00           B
ATOM   4876  B       X   1    -122.823 -91.640 -80.269  0.00  0.00           B
ATOM   4877  Ne      X   1    -120.378 -88.328 -75.193  0.00  0.00          NE
ATOM   4878  B       X   1    -119.633 -88.602 -76.542  0.00  0.00           B
ATOM   4879  B       X   1    -119.422 -87.513 -74.255  0.00  0.00           B
ATOM   4880  Ne      X   1    -118.666 -88.114 -77.638  0.00  0.00          NE
ATOM   4881  Ne      X   1    -118.470 -86.789 -73.212  0.00  0.00          NE
ATOM   4882  B       X   1    -119.497 -87.215 -78.694  0.00  0.00           B
ATOM   4883  B       X   1    -125.911 -81.475 -75.002  0.00  0.00           B
ATOM   4884  B       X   1    -124.315 -83.417 -74.388  0.00  0.00           B
ATOM   4885  Ne      X   1    -123.100 -83.720 -75.288  0.00  0.00          NE
ATOM   4886  B       X   1    -121.750 -83.604 -74.494  0.00  0.00           B
ATOM   4887  B       X   1    -126.255 -83.452 -79.415  0.00  0.00           B
ATOM   4888  B       X   1    -121.064 -90.845 -72.054  0.00  0.00           B
ATOM   4889  B       X   1    -121.902 -89.310 -69.950  0.00  0.00           B
ATOM   4890  Ne      X   1    -121.253 -90.645 -70.485  0.00  0.00          NE
ATOM   4891  B       X   1    -120.285 -90.733 -65.280  0.00  0.00           B
ATOM   4892  Ne      X   1    -118.408 -89.983 -69.508  0.00  0.00          NE
ATOM   4893  B       X   1    -119.831 -90.508 -69.848  0.00  0.00           B
ATOM   4894  B       X   1    -117.675 -90.862 -68.525  0.00  0.00           B
ATOM   4895  Ne      X   1    -116.503 -91.594 -67.875  0.00  0.00          NE
ATOM   4896  B       X   1    -115.658 -90.473 -67.168  0.00  0.00           B
ATOM   4897  B       X   1    -118.099 -89.609 -64.340  0.00  0.00           B
ATOM   4898  B       X   1    -125.886 -76.712 -67.350  0.00  0.00           B
ATOM   4899  B       X   1    -114.961 -61.382-111.868  0.00  0.00           B
ATOM   4900  Ne      X   1    -114.880 -62.050-107.977  0.00  0.00          NE
ATOM   4901  B       X   1    -124.951 -71.660 -68.055  0.00  0.00           B
ATOM   4902  B       X   1    -125.034 -74.082 -67.191  0.00  0.00           B
ATOM   4903  Ne      X   1    -125.792 -75.309 -66.502  0.00  0.00          NE
ATOM   4904  Ne      X   1    -125.214 -70.247 -68.603  0.00  0.00          NE
ATOM   4905  B       X   1    -125.083 -75.772 -65.155  0.00  0.00           B
ATOM   4906  Ne      X   1    -124.109 -72.887 -67.649  0.00  0.00          NE
ATOM   4907  B       X   1    -120.740 -72.469 -65.028  0.00  0.00           B
ATOM   4908  B       X   1    -122.321 -70.427 -65.220  0.00  0.00           B
ATOM   4909  B       X   1    -123.078 -72.601 -66.454  0.00  0.00           B
ATOM   4910  Ne      X   1    -122.262 -71.999 -65.169  0.00  0.00          NE
ATOM   4911  B       X   1    -123.920 -69.369 -68.266  0.00  0.00           B
ATOM   4912  Ne      X   1    -121.953 -68.957 -65.309  0.00  0.00          NE
ATOM   4913  B       X   1    -118.824 -70.840 -64.568  0.00  0.00           B
ATOM   4914  Ne      X   1    -119.204 -72.371 -64.704  0.00  0.00          NE
ATOM   4915  B       X   1    -122.975 -68.046 -64.426  0.00  0.00           B
ATOM   4916  Ne      X   1    -125.150 -63.344 -66.610  0.00  0.00          NE
ATOM   4917  B       X   1    -124.105 -62.199 -66.365  0.00  0.00           B
ATOM   4918  B       X   1    -125.114 -64.321 -65.344  0.00  0.00           B
ATOM   4919  B       X   1    -124.573 -64.217 -67.853  0.00  0.00           B
ATOM   4920  B       X   1    -120.765 -64.780 -65.325  0.00  0.00           B
ATOM   4921  B       X   1    -121.901 -61.380 -67.334  0.00  0.00           B
ATOM   4922  Ne      X   1    -120.370 -61.629 -67.450  0.00  0.00          NE
ATOM   4923  B       X   1    -120.486 -68.873 -64.681  0.00  0.00           B
ATOM   4924  Ne      X   1    -112.234-110.157 -80.388  0.00  0.00          NE
ATOM   4925  Ne      X   1    -112.840-109.882 -83.427  0.00  0.00          NE
ATOM   4926  B       X   1    -112.927-114.055 -81.119  0.00  0.00           B
ATOM   4927  B       X   1    -114.215-109.372 -83.985  0.00  0.00           B
ATOM   4928  B       X   1    -112.576-111.342 -83.923  0.00  0.00           B
ATOM   4929  B       X   1    -112.809-109.829 -81.819  0.00  0.00           B
ATOM   4930  B       X   1    -110.638-110.051 -80.518  0.00  0.00           B
ATOM   4931  B       X   1    -114.215-121.777 -79.088  0.00  0.00           B
ATOM   4932  B       X   1    -114.502-118.742 -73.495  0.00  0.00           B
ATOM   4933  B       X   1    -113.902-116.249 -76.576  0.00  0.00           B
ATOM   4934  Ne      X   1    -112.914-117.072 -77.513  0.00  0.00          NE
ATOM   4935  B       X   1    -112.545-118.463 -76.779  0.00  0.00           B
ATOM   4936  B       X   1    -113.714-117.365 -78.804  0.00  0.00           B
ATOM   4937  Ne      X   1    -111.931-119.555 -75.840  0.00  0.00          NE
ATOM   4938  B       X   1    -112.133-119.174 -74.370  0.00  0.00           B
ATOM   4939  B       X   1    -111.716-116.100 -77.651  0.00  0.00           B
ATOM   4940  B       X   1    -112.495-121.006 -76.072  0.00  0.00           B
ATOM   4941  Ne      X   1    -112.930-118.727 -73.102  0.00  0.00          NE
ATOM   4942  B       X   1    -112.606-117.234 -72.697  0.00  0.00           B
ATOM   4943  B       X   1    -110.379-119.650 -76.191  0.00  0.00           B
ATOM   4944  B       X   1    -114.280-119.402 -80.045  0.00  0.00           B
ATOM   4945  B       X   1    -108.363-118.157 -76.079  0.00  0.00           B
ATOM   4946  Ne      X   1    -107.457-117.777 -74.850  0.00  0.00          NE
ATOM   4947  B       X   1    -108.048-116.479 -74.186  0.00  0.00           B
ATOM   4948  Ne      X   1    -108.488-115.090 -73.535  0.00  0.00          NE
ATOM   4949  B       X   1    -113.528-114.709 -72.726  0.00  0.00           B
ATOM   4950  Ne      X   1    -111.252-114.590 -77.859  0.00  0.00          NE
ATOM   4951  B       X   1    -109.846-114.494 -78.546  0.00  0.00           B
ATOM   4952  B       X   1    -110.950-113.961 -76.454  0.00  0.00           B
ATOM   4953  Ne      X   1    -110.773-113.436 -74.992  0.00  0.00          NE
ATOM   4954  B       X   1    -112.741-109.162 -79.270  0.00  0.00           B
ATOM   4955  B       X   1    -112.927-108.974 -76.594  0.00  0.00           B
ATOM   4956  Ne      X   1    -112.581-109.053 -75.028  0.00  0.00          NE
ATOM   4957  B       X   1    -113.655-109.901 -74.238  0.00  0.00           B
ATOM   4958  B       X   1    -112.467-113.856 -78.621  0.00  0.00           B
ATOM   4959  Ne      X   1    -113.657-113.622 -73.881  0.00  0.00          NE
ATOM   4960  B       X   1    -112.211-113.377 -74.421  0.00  0.00           B
ATOM   4961  B       X   1    -111.164-109.711 -75.000  0.00  0.00           B
ATOM   4962  Ne      X   1    -113.485-108.511 -77.984  0.00  0.00          NE
ATOM   4963  B       X   1    -114.333-112.246 -73.492  0.00  0.00           B
ATOM   4964  Ne      X   1    -114.540-110.692 -73.202  0.00  0.00          NE
ATOM   4965  Ne      X   1    -113.293-113.189 -79.837  0.00  0.00          NE
ATOM   4966  B       X   1    -112.678-107.599 -74.461  0.00  0.00           B
ATOM   4967  B       X   1    -112.761-111.654 -80.098  0.00  0.00           B
ATOM   4968  B       X   1    -109.479-110.246 -73.194  0.00  0.00           B
ATOM   4969  Ne      X   1    -109.828-110.514 -74.712  0.00  0.00          NE
ATOM   4970  B       X   1    -109.823-114.454 -74.079  0.00  0.00           B
ATOM   4971  B       X   1    -110.100-112.063 -74.925  0.00  0.00           B
ATOM   4972  B       X   1    -110.532-107.985 -72.770  0.00  0.00           B
ATOM   4973  B       X   1    -114.598-114.338 -74.921  0.00  0.00           B
ATOM   4974  B       X   1    -106.342-107.444 -74.553  0.00  0.00           B
ATOM   4975  Ne      X   1    -105.374-108.122 -75.521  0.00  0.00          NE
ATOM   4976  B       X   1    -106.152-109.560 -75.895  0.00  0.00           B
ATOM   4977  Ne      X   1    -104.434-113.457 -77.015  0.00  0.00          NE
ATOM   4978  B       X   1    -105.341-112.524 -73.728  0.00  0.00           B
ATOM   4979  B       X   1    -108.700-110.075 -75.672  0.00  0.00           B
ATOM   4980  Ne      X   1    -106.308-113.094 -74.741  0.00  0.00          NE
ATOM   4981  Ne      X   1    -107.286-110.637 -76.242  0.00  0.00          NE
ATOM   4982  B       X   1    -105.390-113.772 -75.848  0.00  0.00           B
ATOM   4983  B       X   1    -107.329-114.060 -73.967  0.00  0.00           B
ATOM   4984  B       X   1    -107.028-111.902 -75.444  0.00  0.00           B
ATOM   4985  B       X   1    -104.018-108.557 -74.824  0.00  0.00           B
ATOM   4986  B       X   1    -104.218-111.953 -77.275  0.00  0.00           B
ATOM   4987  Ne      X   1    -104.352-111.661 -72.922  0.00  0.00          NE
ATOM   4988  B       X   1    -105.144-107.468 -76.871  0.00  0.00           B
ATOM   4989  B       X   1    -112.810-119.611 -71.866  0.00  0.00           B
ATOM   4990  B       X   1    -112.717-119.207 -69.241  0.00  0.00           B
ATOM   4991  Ne      X   1    -113.110-115.946 -71.817  0.00  0.00          NE
ATOM   4992  B       X   1    -112.211-115.503 -70.691  0.00  0.00           B
ATOM   4993  Ne      X   1    -111.479-115.011 -69.302  0.00  0.00          NE
ATOM   4994  B       X   1    -109.956-115.332 -69.627  0.00  0.00           B
ATOM   4995  B       X   1    -114.430-116.487 -71.117  0.00  0.00           B
ATOM   4996  B       X   1    -108.491-115.250 -71.870  0.00  0.00           B
ATOM   4997  Ne      X   1    -111.642-108.395 -66.097  0.00  0.00          NE
ATOM   4998  B       X   1    -113.152-108.784 -69.933  0.00  0.00           B
ATOM   4999  B       X   1    -111.390-109.901 -71.372  0.00  0.00           B
ATOM   5000  B       X   1    -112.630-111.276 -69.706  0.00  0.00           B
ATOM   5001  Ne      X   1    -112.841-110.075 -70.706  0.00  0.00          NE
ATOM   5002  Ne      X   1    -113.031-107.563 -68.861  0.00  0.00          NE
ATOM   5003  B       X   1    -113.918-110.433 -71.721  0.00  0.00           B
ATOM   5004  B       X   1    -112.537-108.175 -67.451  0.00  0.00           B
ATOM   5005  B       X   1    -111.693-113.531 -68.961  0.00  0.00           B
ATOM   5006  B       X   1    -110.368-109.189 -66.558  0.00  0.00           B
ATOM   5007  Ne      X   1    -110.116-109.337 -72.032  0.00  0.00          NE
ATOM   5008  Ne      X   1    -105.746-109.399 -71.336  0.00  0.00          NE
ATOM   5009  B       X   1    -104.919-107.440 -68.488  0.00  0.00           B
ATOM   5010  B       X   1    -106.855-109.864 -70.381  0.00  0.00           B
ATOM   5011  B       X   1    -109.054-108.912 -70.978  0.00  0.00           B
ATOM   5012  B       X   1    -105.225-110.538 -72.241  0.00  0.00           B
ATOM   5013  Ne      X   1    -104.139-108.707 -68.916  0.00  0.00          NE
ATOM   5014  B       X   1    -104.506-108.943 -70.425  0.00  0.00           B
ATOM   5015  B       X   1    -108.909-109.707 -68.630  0.00  0.00           B
ATOM   5016  B       X   1    -106.315-108.150 -72.087  0.00  0.00           B
ATOM   5017  Ne      X   1    -108.079-109.063 -69.694  0.00  0.00          NE
ATOM   5018  B       X   1    -107.387-107.764 -69.080  0.00  0.00           B
ATOM   5019  B       X   1    -103.678-108.317 -64.393  0.00  0.00           B
ATOM   5020  Ne      X   1    -106.093 -99.878-122.450  0.00  0.00          NE
ATOM   5021  Ne      X   1    -110.304 -94.828-121.461  0.00  0.00          NE
ATOM   5022  Ne      X   1    -110.668 -92.099-122.697  0.00  0.00          NE
ATOM   5023  B       X   1    -110.061 -93.562-122.340  0.00  0.00           B
ATOM   5024  B       X   1    -112.233 -92.184-122.627  0.00  0.00           B
ATOM   5025  B       X   1    -109.162 -95.260-120.511  0.00  0.00           B
ATOM   5026  B       X   1    -105.317 -99.438-123.756  0.00  0.00           B
ATOM   5027  B       X   1    -105.458 -99.165-121.249  0.00  0.00           B
ATOM   5028  Ne      X   1    -107.612 -92.410-125.823  0.00  0.00          NE
ATOM   5029  B       X   1    -106.099 -97.101-127.285  0.00  0.00           B
ATOM   5030  B       X   1    -108.260 -93.827-125.519  0.00  0.00           B
ATOM   5031  Ne      X   1    -104.568 -97.185-127.016  0.00  0.00          NE
ATOM   5032  B       X   1    -104.015 -95.673-127.134  0.00  0.00           B
ATOM   5033  B       X   1    -103.821 -93.595-122.548  0.00  0.00           B
ATOM   5034  Ne      X   1    -103.463 -94.675-121.483  0.00  0.00          NE
ATOM   5035  Ne      X   1    -103.339 -92.208-123.208  0.00  0.00          NE
ATOM   5036  Ne      X   1    -108.980 -99.700-112.755  0.00  0.00          NE
ATOM   5037  B       X   1    -105.585 -99.965-118.824  0.00  0.00           B
ATOM   5038  Ne      X   1    -103.649-102.197-114.843  0.00  0.00          NE
ATOM   5039  Ne      X   1    -103.551-100.040-112.666  0.00  0.00          NE
ATOM   5040  B       X   1    -103.585-100.997-113.916  0.00  0.00           B
ATOM   5041  B       X   1    -103.368-100.009-120.058  0.00  0.00           B
ATOM   5042  B       X   1    -111.574 -94.495-120.430  0.00  0.00           B
ATOM   5043  B       X   1    -110.152 -92.986-116.976  0.00  0.00           B
ATOM   5044  Ne      X   1    -111.158 -93.434-115.892  0.00  0.00          NE
ATOM   5045  B       X   1    -112.337 -94.195-116.502  0.00  0.00           B
ATOM   5046  B       X   1    -109.297 -99.083-114.148  0.00  0.00           B
ATOM   5047  B       X   1    -107.870 -91.885-116.781  0.00  0.00           B
ATOM   5048  B       X   1    -106.806 -95.963-119.701  0.00  0.00           B
ATOM   5049  B       X   1    -105.236 -96.006-117.760  0.00  0.00           B
ATOM   5050  B       X   1    -104.866 -99.151-112.508  0.00  0.00           B
ATOM   5051  B       X   1    -108.263 -94.035-118.414  0.00  0.00           B
ATOM   5052  B       X   1    -104.649 -97.699-119.552  0.00  0.00           B
ATOM   5053  B       X   1    -105.967 -98.416-116.808  0.00  0.00           B
ATOM   5054  B       X   1    -108.844 -96.596-118.381  0.00  0.00           B
ATOM   5055  B       X   1    -104.495 -95.246-120.440  0.00  0.00           B
ATOM   5056  Ne      X   1    -108.789 -92.646-117.817  0.00  0.00          NE
ATOM   5057  B       X   1    -108.620 -95.846-113.827  0.00  0.00           B
ATOM   5058  B       X   1    -106.880 -96.307-115.766  0.00  0.00           B
ATOM   5059  Ne      X   1    -104.707 -99.230-119.903  0.00  0.00          NE
ATOM   5060  B       X   1    -104.706 -92.881-112.767  0.00  0.00           B
ATOM   5061  B       X   1    -104.490 -96.698-115.496  0.00  0.00           B
ATOM   5062  Ne      X   1    -105.285 -96.198-119.418  0.00  0.00          NE
[truncated: 20,049,494 more chars]
