# Supplementary material for: Insights into the 3D permeable pore structure within novel monodisperse mesoporous silica nanoparticles by cryogenic electron tomography
Source: Nanoscale Adv. 2023 Apr 18;5(11):2879–86. doi: 10.1039/d3na00145h (PMC10228490; doi:10.1039/d3na00145h)
Supplement: NA-005-D3NA00145H-s002 [file NA-005-D3NA00145H-s002.zip › Supporting_Information_B_MSN_pdb_files/MSN_004.pdb]

CRYST1    0.000    0.000    0.000  90.00  90.00  90.00 P 1           1
ATOM      1  Ne      X   1    -139.952-123.325 -12.306  0.00  0.00          NE
ATOM      2  B       X   1    -138.044-124.749  -9.312  0.00  0.00           B
ATOM      3  B       X   1    -138.639-124.233  -6.935  0.00  0.00           B
ATOM      4  B       X   1    -138.217-122.874  -4.919  0.00  0.00           B
ATOM      5  B       X   1    -135.977-123.959 -24.140  0.00  0.00           B
ATOM      6  B       X   1    -132.433-132.697 -17.933  0.00  0.00           B
ATOM      7  Ne      X   1    -130.994-132.250 -17.535  0.00  0.00          NE
ATOM      8  B       X   1    -130.970-130.957 -16.603  0.00  0.00           B
ATOM      9  B       X   1    -130.307-131.792 -18.904  0.00  0.00           B
ATOM     10  Ne      X   1    -126.992-132.423 -21.207  0.00  0.00          NE
ATOM     11  B       X   1    -128.212-131.769 -20.465  0.00  0.00           B
ATOM     12  Ne      X   1    -128.976-131.078 -19.283  0.00  0.00          NE
ATOM     13  B       X   1    -128.082-131.318 -17.973  0.00  0.00           B
ATOM     14  B       X   1    -126.805-133.551 -17.611  0.00  0.00           B
ATOM     15  Ne      X   1    -127.168-132.113 -16.992  0.00  0.00          NE
ATOM     16  B       X   1    -130.335-133.520 -16.770  0.00  0.00           B
ATOM     17  B       X   1    -126.315-133.396 -20.141  0.00  0.00           B
ATOM     18  B       X   1    -137.563-123.555 -19.867  0.00  0.00           B
ATOM     19  B       X   1    -132.751-129.160 -16.340  0.00  0.00           B
ATOM     20  B       X   1    -134.896-122.868 -16.405  0.00  0.00           B
ATOM     21  Ne      X   1    -137.164-123.211 -23.423  0.00  0.00          NE
ATOM     22  B       X   1    -135.012-123.416 -20.431  0.00  0.00           B
ATOM     23  Ne      X   1    -135.088-124.349 -16.937  0.00  0.00          NE
ATOM     24  Ne      X   1    -133.808-124.180 -21.198  0.00  0.00          NE
ATOM     25  B       X   1    -133.876-124.743 -17.775  0.00  0.00           B
ATOM     26  B       X   1    -132.833-124.608 -20.063  0.00  0.00           B
ATOM     27  Ne      X   1    -132.498-124.877 -18.535  0.00  0.00          NE
ATOM     28  Ne      X   1    -136.461-122.730 -20.557  0.00  0.00          NE
ATOM     29  B       X   1    -136.644-122.642 -22.105  0.00  0.00           B
ATOM     30  B       X   1    -129.211-122.786 -17.120  0.00  0.00           B
ATOM     31  B       X   1    -132.019-128.218 -19.853  0.00  0.00           B
ATOM     32  B       X   1    -130.662-128.547 -17.568  0.00  0.00           B
ATOM     33  Ne      X   1    -131.201-129.408 -16.320  0.00  0.00          NE
ATOM     34  B       X   1    -131.800-126.271 -18.270  0.00  0.00           B
ATOM     35  B       X   1    -128.955-129.548 -19.579  0.00  0.00           B
ATOM     36  Ne      X   1    -131.005-127.556 -18.831  0.00  0.00          NE
ATOM     37  B       X   1    -128.596-128.164 -21.718  0.00  0.00           B
ATOM     38  B       X   1    -131.543-123.790 -17.924  0.00  0.00           B
ATOM     39  Ne      X   1    -130.488-122.622 -18.089  0.00  0.00          NE
ATOM     40  B       X   1    -129.691-127.224 -19.600  0.00  0.00           B
ATOM     41  Ne      X   1    -128.574-128.171 -20.170  0.00  0.00          NE
ATOM     42  B       X   1    -127.074-127.883 -19.579  0.00  0.00           B
ATOM     43  B       X   1    -131.796-131.898 -12.549  0.00  0.00           B
ATOM     44  B       X   1    -131.388-135.496 -15.270  0.00  0.00           B
ATOM     45  Ne      X   1    -130.667-130.843 -12.346  0.00  0.00          NE
ATOM     46  B       X   1    -129.634-133.593 -14.397  0.00  0.00           B
ATOM     47  B       X   1    -127.695-132.777 -13.014  0.00  0.00           B
ATOM     48  B       X   1    -127.834-134.280 -10.876  0.00  0.00           B
ATOM     49  Ne      X   1    -128.703-132.366 -14.167  0.00  0.00          NE
ATOM     50  Ne      X   1    -126.878-133.358 -11.806  0.00  0.00          NE
ATOM     51  B       X   1    -129.547-131.212 -13.437  0.00  0.00           B
ATOM     52  B       X   1    -129.835-130.795 -10.885  0.00  0.00           B
ATOM     53  B       X   1    -127.855-132.168 -15.560  0.00  0.00           B
ATOM     54  Ne      X   1    -130.070-134.562 -15.621  0.00  0.00          NE
ATOM     55  B       X   1    -129.195-130.571  -8.256  0.00  0.00           B
ATOM     56  B       X   1    -127.414-130.237 -10.061  0.00  0.00           B
ATOM     57  B       X   1    -128.767-135.449 -15.806  0.00  0.00           B
ATOM     58  Ne      X   1    -128.990-130.141  -9.783  0.00  0.00          NE
ATOM     59  B       X   1    -134.752-127.013 -13.793  0.00  0.00           B
ATOM     60  Ne      X   1    -133.524-128.459 -10.481  0.00  0.00          NE
ATOM     61  Ne      X   1    -133.484-126.699 -12.939  0.00  0.00          NE
ATOM     62  B       X   1    -133.660-127.442 -11.611  0.00  0.00           B
ATOM     63  B       X   1    -132.256-128.203  -9.602  0.00  0.00           B
ATOM     64  B       X   1    -133.197-125.147 -12.859  0.00  0.00           B
ATOM     65  Ne      X   1    -133.078-123.572 -12.643  0.00  0.00          NE
ATOM     66  Ne      X   1    -132.698-123.575  -9.485  0.00  0.00          NE
ATOM     67  B       X   1    -134.731-128.254  -9.413  0.00  0.00           B
ATOM     68  B       X   1    -133.139-123.415 -11.056  0.00  0.00           B
ATOM     69  Ne      X   1    -135.490-126.944 -15.198  0.00  0.00          NE
ATOM     70  B       X   1    -133.839-124.039  -8.529  0.00  0.00           B
ATOM     71  B       X   1    -135.238-125.551 -15.858  0.00  0.00           B
ATOM     72  B       X   1    -132.175-127.307 -13.630  0.00  0.00           B
ATOM     73  B       X   1    -134.133-122.621 -13.286  0.00  0.00           B
ATOM     74  B       X   1    -131.590-124.657  -9.528  0.00  0.00           B
ATOM     75  B       X   1    -131.690-123.066 -13.326  0.00  0.00           B
ATOM     76  B       X   1    -131.113-129.388 -12.613  0.00  0.00           B
ATOM     77  Ne      X   1    -130.849-128.077 -13.626  0.00  0.00          NE
ATOM     78  B       X   1    -130.603-128.794 -15.081  0.00  0.00           B
ATOM     79  Ne      X   1    -130.467-125.472  -8.764  0.00  0.00          NE
ATOM     80  B       X   1    -127.782-123.995 -15.236  0.00  0.00           B
ATOM     81  B       X   1    -129.166-128.546  -9.817  0.00  0.00           B
ATOM     82  B       X   1    -129.437-126.165  -9.704  0.00  0.00           B
ATOM     83  Ne      X   1    -128.301-127.298  -9.923  0.00  0.00          NE
ATOM     84  B       X   1    -127.721-125.457 -13.239  0.00  0.00           B
ATOM     85  B       X   1    -129.537-127.369 -13.221  0.00  0.00           B
ATOM     86  B       X   1    -127.136-127.839 -13.956  0.00  0.00           B
ATOM     87  Ne      X   1    -128.006-127.022 -12.936  0.00  0.00          NE
ATOM     88  B       X   1    -127.720-127.189 -11.401  0.00  0.00           B
ATOM     89  Ne      X   1    -126.922-124.371 -13.998  0.00  0.00          NE
ATOM     90  B       X   1    -127.335-127.126  -8.641  0.00  0.00           B
ATOM     91  B       X   1    -126.750-123.061 -13.089  0.00  0.00           B
ATOM     92  B       X   1    -127.949-122.836  -8.875  0.00  0.00           B
ATOM     93  Ne      X   1    -128.446-122.665 -15.742  0.00  0.00          NE
ATOM     94  Ne      X   1    -131.936-128.011  -8.089  0.00  0.00          NE
ATOM     95  B       X   1    -132.317-132.569  -6.440  0.00  0.00           B
ATOM     96  B       X   1    -131.503-130.558  -2.581  0.00  0.00           B
ATOM     97  Ne      X   1    -130.837-132.580  -5.697  0.00  0.00          NE
ATOM     98  B       X   1    -130.715-132.458  -4.082  0.00  0.00           B
ATOM     99  B       X   1    -130.376-131.083  -6.067  0.00  0.00           B
ATOM    100  Ne      X   1    -130.302-131.595  -2.871  0.00  0.00          NE
ATOM    101  Ne      X   1    -128.575-135.638  -1.163  0.00  0.00          NE
ATOM    102  B       X   1    -129.857-132.228  -1.484  0.00  0.00           B
ATOM    103  B       X   1    -128.964-130.725  -3.316  0.00  0.00           B
ATOM    104  B       X   1    -128.319-134.077  -1.010  0.00  0.00           B
ATOM    105  Ne      X   1    -128.771-132.696  -0.414  0.00  0.00          NE
ATOM    106  B       X   1    -126.379-130.714  -3.659  0.00  0.00           B
ATOM    107  B       X   1    -127.531-131.561  -0.076  0.00  0.00           B
ATOM    108  B       X   1    -135.197-126.245  -7.933  0.00  0.00           B
ATOM    109  Ne      X   1    -137.534-123.864  -8.020  0.00  0.00          NE
ATOM    110  Ne      X   1    -134.942-127.811  -7.941  0.00  0.00          NE
ATOM    111  B       X   1    -135.145-129.902  -4.548  0.00  0.00           B
ATOM    112  B       X   1    -136.071-124.018  -7.369  0.00  0.00           B
ATOM    113  Ne      X   1    -134.734-124.774  -7.441  0.00  0.00          NE
ATOM    114  B       X   1    -133.435-128.026  -7.440  0.00  0.00           B
ATOM    115  B       X   1    -133.689-129.068  -2.668  0.00  0.00           B
ATOM    116  Ne      X   1    -132.231-129.315  -2.044  0.00  0.00          NE
ATOM    117  B       X   1    -133.965-125.241  -6.077  0.00  0.00           B
ATOM    118  Ne      X   1    -134.775-128.598  -3.641  0.00  0.00          NE
ATOM    119  B       X   1    -135.681-124.831  -1.531  0.00  0.00           B
ATOM    120  B       X   1    -134.335-127.379  -4.503  0.00  0.00           B
ATOM    121  B       X   1    -134.296-125.145  -3.578  0.00  0.00           B
ATOM    122  Ne      X   1    -133.632-126.011  -4.711  0.00  0.00          NE
ATOM    123  Ne      X   1    -134.921-124.070  -2.695  0.00  0.00          NE
ATOM    124  B       X   1    -133.992-123.057  -1.996  0.00  0.00           B
ATOM    125  B       X   1    -132.317-129.436  -0.517  0.00  0.00           B
ATOM    126  B       X   1    -132.067-126.181  -4.321  0.00  0.00           B
ATOM    127  B       X   1    -128.362-122.547  -3.678  0.00  0.00           B
ATOM    128  Ne      X   1    -127.861-122.949  -2.265  0.00  0.00          NE
ATOM    129  B       X   1    -129.062-123.673  -1.464  0.00  0.00           B
ATOM    130  Ne      X   1    -127.057-130.010  -0.082  0.00  0.00          NE
ATOM    131  B       X   1    -127.689-128.516  -3.902  0.00  0.00           B
ATOM    132  B       X   1    -127.398-129.647  -1.562  0.00  0.00           B
ATOM    133  B       X   1    -129.639-124.528  -7.884  0.00  0.00           B
ATOM    134  B       X   1    -128.304-122.962  -6.297  0.00  0.00           B
ATOM    135  Ne      X   1    -126.826-126.339  -7.337  0.00  0.00          NE
ATOM    136  B       X   1    -131.045-129.109  -7.530  0.00  0.00           B
ATOM    137  B       X   1    -131.228-126.622  -8.007  0.00  0.00           B
ATOM    138  Ne      X   1    -130.798-126.708  -3.403  0.00  0.00          NE
ATOM    139  B       X   1    -127.567-126.910  -6.052  0.00  0.00           B
ATOM    140  Ne      X   1    -127.569-129.868  -3.129  0.00  0.00          NE
ATOM    141  Ne      X   1    -129.679-124.971  -0.940  0.00  0.00          NE
ATOM    142  B       X   1    -129.720-127.166  -4.451  0.00  0.00           B
ATOM    143  Ne      X   1    -128.441-127.791  -5.129  0.00  0.00          NE
ATOM    144  Ne      X   1    -128.302-123.755  -7.646  0.00  0.00          NE
ATOM    145  B       X   1    -131.472-127.934  -2.522  0.00  0.00           B
ATOM    146  Ne      X   1    -129.793-129.983  -6.945  0.00  0.00          NE
ATOM    147  B       X   1    -127.161-124.844  -7.622  0.00  0.00           B
ATOM    148  B       X   1    -128.930-129.008  -6.082  0.00  0.00           B
ATOM    149  B       X   1    -130.222-125.793  -2.227  0.00  0.00           B
ATOM    150  B       X   1    -126.571-123.837  -2.400  0.00  0.00           B
ATOM    151  B       X   1    -122.182-137.972 -21.787  0.00  0.00           B
ATOM    152  B       X   1    -115.588-137.823 -17.845  0.00  0.00           B
ATOM    153  B       X   1    -114.982-148.288 -13.352  0.00  0.00           B
ATOM    154  B       X   1    -115.210-145.512  -9.540  0.00  0.00           B
ATOM    155  B       X   1    -119.888-137.971 -14.320  0.00  0.00           B
ATOM    156  Ne      X   1    -118.225-143.484 -10.725  0.00  0.00          NE
ATOM    157  Ne      X   1    -118.050-142.716 -13.834  0.00  0.00          NE
ATOM    158  B       X   1    -119.523-138.748  -8.638  0.00  0.00           B
ATOM    159  B       X   1    -117.339-143.957 -14.410  0.00  0.00           B
ATOM    160  B       X   1    -117.445-139.928  -9.205  0.00  0.00           B
ATOM    161  B       X   1    -117.393-142.336 -10.120  0.00  0.00           B
ATOM    162  B       X   1    -117.045-141.507 -13.596  0.00  0.00           B
ATOM    163  Ne      X   1    -116.570-140.988  -9.957  0.00  0.00          NE
ATOM    164  B       X   1    -116.173-140.515 -11.386  0.00  0.00           B
ATOM    165  Ne      X   1    -115.806-140.999 -12.850  0.00  0.00          NE
ATOM    166  B       X   1    -115.385-139.626 -13.573  0.00  0.00           B
ATOM    167  B       X   1    -115.309-141.301  -9.018  0.00  0.00           B
ATOM    168  Ne      X   1    -116.101-138.490 -14.453  0.00  0.00          NE
ATOM    169  B       X   1    -116.377-139.120 -15.826  0.00  0.00           B
ATOM    170  B       X   1    -114.949-138.044  -8.224  0.00  0.00           B
ATOM    171  B       X   1    -117.408-137.919 -13.781  0.00  0.00           B
ATOM    172  Ne      X   1    -122.372-138.572  -3.826  0.00  0.00          NE
ATOM    173  B       X   1    -120.909-138.456  -3.462  0.00  0.00           B
ATOM    174  B       X   1    -116.165-138.192  -3.225  0.00  0.00           B
ATOM    175  Ne      X   1    -115.047-138.407  -4.306  0.00  0.00          NE
ATOM    176  B       X   1    -115.234-142.650  -0.584  0.00  0.00           B
ATOM    177  B       X   1    -117.375-138.130  -7.423  0.00  0.00           B
ATOM    178  B       X   1    -117.668-141.964  -4.880  0.00  0.00           B
ATOM    179  B       X   1    -117.495-141.265  -0.861  0.00  0.00           B
ATOM    180  Ne      X   1    -118.253-139.333  -8.009  0.00  0.00          NE
ATOM    181  B       X   1    -118.545-140.413  -6.849  0.00  0.00           B
ATOM    182  Ne      X   1    -118.855-141.031  -5.402  0.00  0.00          NE
ATOM    183  B       X   1    -119.180-139.567  -1.785  0.00  0.00           B
ATOM    184  B       X   1    -118.862-139.674  -4.373  0.00  0.00           B
ATOM    185  B       X   1    -115.222-142.406  -4.833  0.00  0.00           B
ATOM    186  B       X   1    -116.964-144.456  -4.793  0.00  0.00           B
ATOM    187  B       X   1    -115.516-137.973  -5.732  0.00  0.00           B
ATOM    188  Ne      X   1    -119.361-138.818  -3.205  0.00  0.00          NE
ATOM    189  Ne      X   1    -122.969-137.760 -16.392  0.00  0.00          NE
ATOM    190  B       X   1    -125.965-131.271 -21.513  0.00  0.00           B
ATOM    191  Ne      X   1    -125.906-134.086 -18.803  0.00  0.00          NE
ATOM    192  B       X   1    -125.778-131.291 -17.164  0.00  0.00           B
ATOM    193  B       X   1    -124.404-133.713 -18.563  0.00  0.00           B
ATOM    194  B       X   1    -122.660-132.500 -17.000  0.00  0.00           B
ATOM    195  Ne      X   1    -122.928-133.253 -18.439  0.00  0.00          NE
ATOM    196  Ne      X   1    -121.177-135.892 -18.021  0.00  0.00          NE
ATOM    197  B       X   1    -122.031-134.576 -18.395  0.00  0.00           B
ATOM    198  Ne      X   1    -121.301-131.864 -20.675  0.00  0.00          NE
ATOM    199  B       X   1    -122.355-132.373 -19.612  0.00  0.00           B
ATOM    200  B       X   1    -122.122-136.853 -17.282  0.00  0.00           B
ATOM    201  B       X   1    -121.127-130.464 -17.107  0.00  0.00           B
ATOM    202  B       X   1    -126.084-135.670 -18.914  0.00  0.00           B
ATOM    203  B       X   1    -121.110-130.224 -20.570  0.00  0.00           B
ATOM    204  B       X   1    -120.631-136.470 -19.418  0.00  0.00           B
ATOM    205  Ne      X   1    -122.371-131.072 -16.235  0.00  0.00          NE
ATOM    206  B       X   1    -123.596-130.171 -16.462  0.00  0.00           B
ATOM    207  Ne      X   1    -118.416-135.347 -16.699  0.00  0.00          NE
ATOM    208  B       X   1    -119.902-135.465 -17.224  0.00  0.00           B
ATOM    209  B       X   1    -119.005-134.791 -20.353  0.00  0.00           B
ATOM    210  Ne      X   1    -119.834-136.078 -20.655  0.00  0.00          NE
ATOM    211  B       X   1    -119.877-132.481 -20.283  0.00  0.00           B
ATOM    212  Ne      X   1    -118.528-133.300 -20.494  0.00  0.00          NE
ATOM    213  B       X   1    -118.743-131.445 -16.929  0.00  0.00           B
ATOM    214  B       X   1    -118.797-137.218 -21.174  0.00  0.00           B
ATOM    215  B       X   1    -117.383-135.949 -17.780  0.00  0.00           B
ATOM    216  B       X   1    -116.328-132.142 -17.204  0.00  0.00           B
ATOM    217  Ne      X   1    -116.234-136.666 -18.613  0.00  0.00          NE
ATOM    218  Ne      X   1    -116.045-132.043 -18.819  0.00  0.00          NE
ATOM    219  Ne      X   1    -119.608-130.162 -17.321  0.00  0.00          NE
ATOM    220  B       X   1    -118.047-133.866 -16.331  0.00  0.00           B
ATOM    221  Ne      X   1    -117.587-132.350 -16.286  0.00  0.00          NE
ATOM    222  Ne      X   1    -125.037-129.957 -21.667  0.00  0.00          NE
ATOM    223  Ne      X   1    -125.143-129.932 -16.798  0.00  0.00          NE
ATOM    224  B       X   1    -125.286-124.224 -19.533  0.00  0.00           B
ATOM    225  B       X   1    -124.710-126.774 -19.366  0.00  0.00           B
ATOM    226  B       X   1    -125.322-128.803 -17.834  0.00  0.00           B
ATOM    227  B       X   1    -125.006-129.113 -20.362  0.00  0.00           B
ATOM    228  Ne      X   1    -125.531-128.098 -19.206  0.00  0.00          NE
ATOM    229  Ne      X   1    -122.406-124.689 -16.917  0.00  0.00          NE
ATOM    230  B       X   1    -123.092-125.069 -18.332  0.00  0.00           B
ATOM    231  B       X   1    -119.116-129.004 -16.463  0.00  0.00           B
ATOM    232  B       X   1    -119.445-129.633 -18.882  0.00  0.00           B
ATOM    233  Ne      X   1    -125.977-130.957  -9.973  0.00  0.00          NE
ATOM    234  B       X   1    -125.656-134.176 -12.495  0.00  0.00           B
ATOM    235  B       X   1    -125.748-131.213  -8.465  0.00  0.00           B
ATOM    236  Ne      X   1    -124.562-135.164 -12.059  0.00  0.00          NE
ATOM    237  Ne      X   1    -121.881-133.749 -11.408  0.00  0.00          NE
ATOM    238  B       X   1    -121.668-132.649 -12.481  0.00  0.00           B
ATOM    239  Ne      X   1    -121.971-131.287 -13.144  0.00  0.00          NE
ATOM    240  B       X   1    -122.014-133.011  -9.988  0.00  0.00           B
ATOM    241  B       X   1    -122.132-131.334 -14.703  0.00  0.00           B
ATOM    242  B       X   1    -123.223-134.456 -11.779  0.00  0.00           B
ATOM    243  Ne      X   1    -122.387-133.142  -8.397  0.00  0.00          NE
ATOM    244  B       X   1    -123.274-130.586 -12.587  0.00  0.00           B
ATOM    245  B       X   1    -122.593-134.704  -8.226  0.00  0.00           B
ATOM    246  B       X   1    -120.729-134.796 -11.347  0.00  0.00           B
ATOM    247  B       X   1    -126.194-132.270 -10.853  0.00  0.00           B
ATOM    248  B       X   1    -120.785-130.205 -12.779  0.00  0.00           B
ATOM    249  Ne      X   1    -119.228-135.524 -11.262  0.00  0.00          NE
ATOM    250  B       X   1    -118.972-136.136 -12.725  0.00  0.00           B
ATOM    251  B       X   1    -119.415-136.770 -10.228  0.00  0.00           B
ATOM    252  B       X   1    -118.418-136.129 -15.259  0.00  0.00           B
ATOM    253  B       X   1    -118.174-134.513 -10.902  0.00  0.00           B
ATOM    254  Ne      X   1    -118.655-137.031 -14.007  0.00  0.00          NE
ATOM    255  B       X   1    -117.508-131.921 -14.764  0.00  0.00           B
ATOM    256  B       X   1    -118.335-130.543 -12.713  0.00  0.00           B
ATOM    257  B       X   1    -118.783-131.694  -8.294  0.00  0.00           B
ATOM    258  Ne      X   1    -117.344-131.460  -8.919  0.00  0.00          NE
ATOM    259  Ne      X   1    -117.180-131.513 -13.274  0.00  0.00          NE
ATOM    260  B       X   1    -116.905-132.782 -12.368  0.00  0.00           B
ATOM    261  B       X   1    -116.882-132.764  -9.690  0.00  0.00           B
ATOM    262  Ne      X   1    -116.885-133.667 -11.011  0.00  0.00          NE
ATOM    263  B       X   1    -115.590-134.539 -10.947  0.00  0.00           B
ATOM    264  B       X   1    -115.837-130.630 -13.322  0.00  0.00           B
ATOM    265  B       X   1    -116.851-130.281  -9.760  0.00  0.00           B
ATOM    266  B       X   1    -115.003-137.292 -14.478  0.00  0.00           B
ATOM    267  Ne      X   1    -120.345-137.766  -9.452  0.00  0.00          NE
ATOM    268  B       X   1    -124.879-130.096 -10.701  0.00  0.00           B
ATOM    269  Ne      X   1    -124.272-125.877 -14.707  0.00  0.00          NE
ATOM    270  B       X   1    -125.208-129.023 -12.997  0.00  0.00           B
ATOM    271  B       X   1    -125.435-124.855 -14.411  0.00  0.00           B
ATOM    272  Ne      X   1    -125.822-128.475 -14.297  0.00  0.00          NE
ATOM    273  B       X   1    -124.915-127.255 -14.818  0.00  0.00           B
ATOM    274  B       X   1    -124.738-123.469 -11.763  0.00  0.00           B
ATOM    275  Ne      X   1    -124.154-129.424 -11.882  0.00  0.00          NE
ATOM    276  B       X   1    -124.156-123.322  -9.311  0.00  0.00           B
ATOM    277  Ne      X   1    -123.733-123.952 -10.731  0.00  0.00          NE
ATOM    278  B       X   1    -123.496-125.499 -10.914  0.00  0.00           B
ATOM    279  B       X   1    -123.343-128.042 -11.784  0.00  0.00           B
ATOM    280  B       X   1    -123.320-125.512 -15.909  0.00  0.00           B
ATOM    281  B       X   1    -121.060-127.358  -9.751  0.00  0.00           B
ATOM    282  B       X   1    -121.310-126.479 -12.018  0.00  0.00           B
ATOM    283  B       X   1    -122.316-123.385 -11.206  0.00  0.00           B
ATOM    284  Ne      X   1    -122.901-126.485 -11.993  0.00  0.00          NE
ATOM    285  B       X   1    -123.403-125.950 -13.382  0.00  0.00           B
ATOM    286  B       X   1    -125.851-129.518 -15.486  0.00  0.00           B
ATOM    287  Ne      X   1    -121.512-127.117  -8.289  0.00  0.00          NE
ATOM    288  B       X   1    -122.877-126.402  -8.139  0.00  0.00           B
ATOM    289  B       X   1    -115.065-129.346 -11.368  0.00  0.00           B
ATOM    290  Ne      X   1    -118.645-128.069 -15.301  0.00  0.00          NE
ATOM    291  Ne      X   1    -119.407-129.443 -12.640  0.00  0.00          NE
ATOM    292  Ne      X   1    -120.142-126.979 -10.974  0.00  0.00          NE
ATOM    293  B       X   1    -119.511-128.344 -11.512  0.00  0.00           B
ATOM    294  B       X   1    -119.252-128.617 -13.949  0.00  0.00           B
ATOM    295  B       X   1    -119.105-125.781 -10.868  0.00  0.00           B
ATOM    296  Ne      X   1    -118.619-124.255 -11.087  0.00  0.00          NE
ATOM    297  B       X   1    -118.457-124.345 -15.046  0.00  0.00           B
ATOM    298  B       X   1    -117.060-127.990 -15.212  0.00  0.00           B
ATOM    299  Ne      X   1    -116.910-124.329  -8.552  0.00  0.00          NE
ATOM    300  Ne      X   1    -115.511-129.429  -9.937  0.00  0.00          NE
ATOM    301  B       X   1    -115.720-128.047  -9.249  0.00  0.00           B
ATOM    302  Ne      X   1    -115.906-127.203 -14.593  0.00  0.00          NE
ATOM    303  B       X   1    -115.863-125.471  -8.842  0.00  0.00           B
ATOM    304  Ne      X   1    -115.274-126.839  -8.428  0.00  0.00          NE
ATOM    305  B       X   1    -119.145-126.656 -15.698  0.00  0.00           B
ATOM    306  Ne      X   1    -114.813-129.507 -12.899  0.00  0.00          NE
ATOM    307  B       X   1    -123.543-132.241  -7.908  0.00  0.00           B
ATOM    308  B       X   1    -121.150-132.791  -7.497  0.00  0.00           B
ATOM    309  B       X   1    -124.951-132.890  -3.802  0.00  0.00           B
ATOM    310  B       X   1    -125.034-135.312  -2.938  0.00  0.00           B
ATOM    311  Ne      X   1    -125.214-131.477  -4.350  0.00  0.00          NE
ATOM    312  B       X   1    -125.180-131.639  -5.922  0.00  0.00           B
ATOM    313  Ne      X   1    -124.632-131.213  -7.378  0.00  0.00          NE
ATOM    314  Ne      X   1    -124.109-134.117  -3.396  0.00  0.00          NE
ATOM    315  Ne      X   1    -123.502-136.107  -5.219  0.00  0.00          NE
ATOM    316  B       X   1    -123.314-134.731  -4.609  0.00  0.00           B
ATOM    317  B       X   1    -120.740-133.699  -0.776  0.00  0.00           B
ATOM    318  B       X   1    -122.321-131.658  -0.968  0.00  0.00           B
ATOM    319  B       X   1    -123.078-133.831  -2.201  0.00  0.00           B
ATOM    320  Ne      X   1    -122.262-133.229  -0.917  0.00  0.00          NE
ATOM    321  B       X   1    -122.756-136.479  -6.499  0.00  0.00           B
ATOM    322  B       X   1    -123.118-137.193  -4.090  0.00  0.00           B
ATOM    323  B       X   1    -123.920-130.600  -4.014  0.00  0.00           B
ATOM    324  Ne      X   1    -121.953-130.187  -1.056  0.00  0.00          NE
ATOM    325  B       X   1    -118.517-137.577  -3.018  0.00  0.00           B
ATOM    326  B       X   1    -118.824-132.071  -0.315  0.00  0.00           B
ATOM    327  Ne      X   1    -119.204-133.602  -0.451  0.00  0.00          NE
ATOM    328  B       X   1    -118.146-134.183  -1.403  0.00  0.00           B
ATOM    329  B       X   1    -119.076-132.739  -5.987  0.00  0.00           B
ATOM    330  Ne      X   1    -119.855-131.975  -7.128  0.00  0.00          NE
ATOM    331  B       X   1    -117.731-133.360  -3.677  0.00  0.00           B
ATOM    332  Ne      X   1    -117.747-132.886  -5.194  0.00  0.00          NE
ATOM    333  B       X   1    -120.270-130.566  -6.498  0.00  0.00           B
ATOM    334  Ne      X   1    -117.017-134.156  -2.544  0.00  0.00          NE
ATOM    335  B       X   1    -117.144-131.421  -5.105  0.00  0.00           B
ATOM    336  Ne      X   1    -117.153-137.070  -2.635  0.00  0.00          NE
ATOM    337  B       X   1    -117.032-136.991  -0.975  0.00  0.00           B
ATOM    338  B       X   1    -116.876-135.617  -3.107  0.00  0.00           B
ATOM    339  B       X   1    -116.710-133.830  -5.953  0.00  0.00           B
ATOM    340  B       X   1    -116.553-131.237  -7.467  0.00  0.00           B
ATOM    341  B       X   1    -115.921-135.981  -7.155  0.00  0.00           B
ATOM    342  B       X   1    -115.593-133.696  -2.125  0.00  0.00           B
ATOM    343  Ne      X   1    -115.414-134.721  -6.268  0.00  0.00          NE
ATOM    344  Ne      X   1    -116.084-130.848  -6.022  0.00  0.00          NE
ATOM    345  Ne      X   1    -115.981-137.527  -7.172  0.00  0.00          NE
ATOM    346  B       X   1    -114.848-135.300  -4.896  0.00  0.00           B
ATOM    347  B       X   1    -123.967-129.813  -7.291  0.00  0.00           B
ATOM    348  B       X   1    -122.975-129.277  -0.173  0.00  0.00           B
ATOM    349  Ne      X   1    -124.049-122.901  -7.765  0.00  0.00          NE
ATOM    350  Ne      X   1    -125.150-124.575  -2.357  0.00  0.00          NE
ATOM    351  B       X   1    -124.105-123.429  -2.113  0.00  0.00           B
ATOM    352  B       X   1    -125.114-125.552  -1.091  0.00  0.00           B
ATOM    353  B       X   1    -124.573-125.448  -3.600  0.00  0.00           B
ATOM    354  B       X   1    -125.262-126.406  -7.214  0.00  0.00           B
ATOM    355  B       X   1    -122.076-129.586  -2.494  0.00  0.00           B
ATOM    356  Ne      X   1    -123.460-126.493  -4.079  0.00  0.00          NE
ATOM    357  B       X   1    -121.944-129.301  -5.091  0.00  0.00           B
ATOM    358  Ne      X   1    -122.873-129.440  -3.861  0.00  0.00          NE
ATOM    359  Ne      X   1    -120.785-129.142  -6.102  0.00  0.00          NE
ATOM    360  B       X   1    -121.287-128.295  -7.313  0.00  0.00           B
ATOM    361  B       X   1    -122.084-126.165  -3.287  0.00  0.00           B
ATOM    362  B       X   1    -123.250-126.290  -5.588  0.00  0.00           B
ATOM    363  B       X   1    -123.734-128.050  -3.733  0.00  0.00           B
ATOM    364  Ne      X   1    -123.857-125.891  -6.958  0.00  0.00          NE
ATOM    365  B       X   1    -123.885-124.284  -6.996  0.00  0.00           B
ATOM    366  B       X   1    -120.765-126.011  -1.073  0.00  0.00           B
ATOM    367  Ne      X   1    -120.705-125.950  -2.614  0.00  0.00          NE
ATOM    368  B       X   1    -121.901-122.610  -3.082  0.00  0.00           B
ATOM    369  B       X   1    -115.563-127.101  -6.866  0.00  0.00           B
ATOM    370  Ne      X   1    -119.488-125.155  -6.991  0.00  0.00          NE
ATOM    371  B       X   1    -116.042-129.308  -5.861  0.00  0.00           B
ATOM    372  B       X   1    -119.313-125.814  -5.592  0.00  0.00           B
ATOM    373  B       X   1    -117.406-127.384  -4.921  0.00  0.00           B
ATOM    374  B       X   1    -116.235-125.001  -0.608  0.00  0.00           B
ATOM    375  B       X   1    -119.685-128.320  -5.403  0.00  0.00           B
ATOM    376  B       X   1    -120.476-125.955  -7.817  0.00  0.00           B
ATOM    377  Ne      X   1    -120.370-122.860  -3.197  0.00  0.00          NE
ATOM    378  Ne      X   1    -118.957-127.053  -4.718  0.00  0.00          NE
ATOM    379  B       X   1    -120.486-130.103  -0.428  0.00  0.00           B
ATOM    380  Ne      X   1    -115.985-127.784  -5.414  0.00  0.00          NE
ATOM    381  B       X   1    -120.217-124.446  -2.994  0.00  0.00           B
ATOM    382  B       X   1    -119.606-126.901  -3.310  0.00  0.00           B
ATOM    383  B       X   1    -117.405-122.835  -0.850  0.00  0.00           B
ATOM    384  B       X   1    -115.090-124.240  -5.564  0.00  0.00           B
ATOM    385  B       X   1    -119.881-123.646  -6.830  0.00  0.00           B
ATOM    386  B       X   1    -117.779-122.933  -5.759  0.00  0.00           B
ATOM    387  B       X   1    -114.992-127.595  -4.191  0.00  0.00           B
ATOM    388  B       X   1    -118.077-125.091  -7.751  0.00  0.00           B
ATOM    389  Ne      X   1    -116.184-123.050  -5.920  0.00  0.00          NE
ATOM    390  B       X   1    -110.292-153.145 -13.486  0.00  0.00           B
ATOM    391  Ne      X   1    -114.453-153.248 -13.920  0.00  0.00          NE
ATOM    392  B       X   1    -113.123-150.340 -17.255  0.00  0.00           B
ATOM    393  B       X   1    -107.211-145.889 -17.059  0.00  0.00           B
ATOM    394  Ne      X   1    -108.218-147.012 -16.510  0.00  0.00          NE
ATOM    395  B       X   1    -109.165-144.206 -17.417  0.00  0.00           B
ATOM    396  B       X   1    -107.051-143.447 -16.169  0.00  0.00           B
ATOM    397  Ne      X   1    -107.550-144.407 -17.330  0.00  0.00          NE
ATOM    398  B       X   1    -106.971-143.867 -18.711  0.00  0.00           B
ATOM    399  B       X   1    -111.605-151.280 -15.252  0.00  0.00           B
ATOM    400  B       X   1    -112.952-149.118 -14.931  0.00  0.00           B
ATOM    401  B       X   1    -113.085-146.783 -14.002  0.00  0.00           B
ATOM    402  B       X   1    -111.451-150.416 -10.381  0.00  0.00           B
ATOM    403  B       X   1    -112.670-148.940 -12.372  0.00  0.00           B
ATOM    404  Ne      X   1    -113.465-148.323 -13.640  0.00  0.00          NE
ATOM    405  Ne      X   1    -111.497-149.745 -11.816  0.00  0.00          NE
ATOM    406  Ne      X   1    -111.113-146.001  -9.229  0.00  0.00          NE
ATOM    407  Ne      X   1    -111.519-152.075 -13.812  0.00  0.00          NE
ATOM    408  B       X   1    -111.211-150.878 -12.853  0.00  0.00           B
ATOM    409  B       X   1    -112.918-152.706 -13.520  0.00  0.00           B
ATOM    410  B       X   1    -110.371-146.538 -10.470  0.00  0.00           B
ATOM    411  B       X   1    -110.227-148.741 -11.735  0.00  0.00           B
ATOM    412  Ne      X   1    -109.501-147.376 -11.611  0.00  0.00          NE
ATOM    413  B       X   1    -109.600-146.628 -12.922  0.00  0.00           B
ATOM    414  Ne      X   1    -109.741-145.558 -14.043  0.00  0.00          NE
ATOM    415  B       X   1    -112.664-145.558  -9.440  0.00  0.00           B
ATOM    416  B       X   1    -110.936-147.054  -8.049  0.00  0.00           B
ATOM    417  Ne      X   1    -112.122-149.959 -16.025  0.00  0.00          NE
ATOM    418  B       X   1    -108.992-146.266 -15.318  0.00  0.00           B
ATOM    419  B       X   1    -108.097-147.455 -10.885  0.00  0.00           B
ATOM    420  Ne      X   1    -107.522-147.698  -9.491  0.00  0.00          NE
ATOM    421  B       X   1    -106.933-146.361  -8.830  0.00  0.00           B
ATOM    422  B       X   1    -108.722-148.198  -8.518  0.00  0.00           B
ATOM    423  B       X   1    -103.691-145.783 -14.851  0.00  0.00           B
ATOM    424  B       X   1    -107.519-148.331 -16.056  0.00  0.00           B
ATOM    425  Ne      X   1    -112.740-145.337 -14.507  0.00  0.00          NE
ATOM    426  B       X   1    -111.206-145.211 -14.455  0.00  0.00           B
ATOM    427  B       X   1    -110.355-144.645  -8.701  0.00  0.00           B
ATOM    428  B       X   1    -110.507-139.672  -9.043  0.00  0.00           B
ATOM    429  B       X   1    -112.735-138.514  -9.535  0.00  0.00           B
ATOM    430  Ne      X   1    -113.918-144.647  -9.528  0.00  0.00          NE
ATOM    431  Ne      X   1    -111.162-141.373 -12.385  0.00  0.00          NE
ATOM    432  Ne      X   1    -111.931-139.846  -9.713  0.00  0.00          NE
ATOM    433  B       X   1    -113.942-143.910 -11.021  0.00  0.00           B
ATOM    434  Ne      X   1    -113.625-143.233 -12.403  0.00  0.00          NE
ATOM    435  B       X   1    -112.185-142.524 -12.301  0.00  0.00           B
ATOM    436  Ne      X   1    -112.075-139.339 -14.515  0.00  0.00          NE
ATOM    437  B       X   1    -113.512-144.346 -13.483  0.00  0.00           B
ATOM    438  B       X   1    -112.805-140.934  -8.974  0.00  0.00           B
ATOM    439  B       X   1    -111.415-140.499 -13.625  0.00  0.00           B
ATOM    440  B       X   1    -111.560-140.404 -11.146  0.00  0.00           B
ATOM    441  B       X   1    -113.859-143.282  -8.598  0.00  0.00           B
ATOM    442  B       X   1    -113.048-140.071 -15.559  0.00  0.00           B
ATOM    443  B       X   1    -112.770-138.146 -13.752  0.00  0.00           B
ATOM    444  B       X   1    -109.618-141.963 -12.403  0.00  0.00           B
ATOM    445  B       X   1    -109.707-142.000  -8.382  0.00  0.00           B
ATOM    446  Ne      X   1    -113.966-141.748  -8.287  0.00  0.00          NE
ATOM    447  B       X   1    -114.667-142.126 -12.742  0.00  0.00           B
ATOM    448  Ne      X   1    -109.471-140.464  -8.167  0.00  0.00          NE
ATOM    449  B       X   1    -113.195-144.891 -15.937  0.00  0.00           B
ATOM    450  B       X   1    -103.364-138.741  -8.858  0.00  0.00           B
ATOM    451  B       X   1    -108.951-144.301 -13.489  0.00  0.00           B
ATOM    452  B       X   1    -106.315-138.786 -14.649  0.00  0.00           B
ATOM    453  B       X   1    -106.661-139.048 -10.457  0.00  0.00           B
ATOM    454  B       X   1    -104.518-142.662 -11.495  0.00  0.00           B
ATOM    455  Ne      X   1    -108.382-142.937 -12.783  0.00  0.00          NE
ATOM    456  B       X   1    -106.179-141.553  -9.950  0.00  0.00           B
ATOM    457  Ne      X   1    -105.955-142.910 -10.751  0.00  0.00          NE
ATOM    458  B       X   1    -107.351-143.103 -11.627  0.00  0.00           B
ATOM    459  B       X   1    -105.890-144.161  -9.829  0.00  0.00           B
ATOM    460  Ne      X   1    -106.525-140.134  -9.309  0.00  0.00          NE
ATOM    461  B       X   1    -107.373-142.419 -13.937  0.00  0.00           B
ATOM    462  B       X   1    -104.942-143.613 -14.872  0.00  0.00           B
ATOM    463  Ne      X   1    -106.217-142.662 -15.025  0.00  0.00          NE
ATOM    464  Ne      X   1    -105.223-139.687 -15.185  0.00  0.00          NE
ATOM    465  B       X   1    -103.931-139.338 -14.412  0.00  0.00           B
ATOM    466  B       X   1    -105.523-141.187 -15.088  0.00  0.00           B
ATOM    467  B       X   1    -108.005-140.151  -8.707  0.00  0.00           B
ATOM    468  Ne      X   1    -106.610-144.784  -8.579  0.00  0.00          NE
ATOM    469  Ne      X   1    -103.674-144.353 -15.414  0.00  0.00          NE
ATOM    470  B       X   1    -107.987-143.977  -8.379  0.00  0.00           B
ATOM    471  B       X   1    -105.493-139.920  -8.174  0.00  0.00           B
ATOM    472  B       X   1    -110.299-146.580  -2.407  0.00  0.00           B
ATOM    473  B       X   1    -112.109-146.248  -0.650  0.00  0.00           B
ATOM    474  Ne      X   1    -111.068-147.214  -1.197  0.00  0.00          NE
ATOM    475  Ne      X   1    -109.147-146.003  -3.212  0.00  0.00          NE
ATOM    476  B       X   1    -105.498-147.695  -0.410  0.00  0.00           B
ATOM    477  B       X   1    -108.591-147.158  -4.092  0.00  0.00           B
ATOM    478  Ne      X   1    -104.834-146.335  -0.746  0.00  0.00          NE
ATOM    479  Ne      X   1    -103.530-147.134  -5.731  0.00  0.00          NE
ATOM    480  B       X   1    -103.858-146.480  -2.008  0.00  0.00           B
ATOM    481  B       X   1    -107.013-149.929  -0.378  0.00  0.00           B
ATOM    482  B       X   1    -104.121-145.652  -5.866  0.00  0.00           B
ATOM    483  Ne      X   1    -109.453-143.497  -7.988  0.00  0.00          NE
ATOM    484  B       X   1    -112.496-141.972  -0.274  0.00  0.00           B
ATOM    485  B       X   1    -111.115-137.820  -6.185  0.00  0.00           B
ATOM    486  B       X   1    -114.540-139.928  -4.592  0.00  0.00           B
ATOM    487  B       X   1    -111.437-139.746  -0.094  0.00  0.00           B
ATOM    488  B       X   1    -110.902-139.808  -4.540  0.00  0.00           B
ATOM    489  Ne      X   1    -114.057-141.351  -5.185  0.00  0.00          NE
ATOM    490  B       X   1    -112.687-141.632  -4.495  0.00  0.00           B
ATOM    491  Ne      X   1    -111.273-141.201  -3.906  0.00  0.00          NE
ATOM    492  Ne      X   1    -111.229-141.101  -0.801  0.00  0.00          NE
ATOM    493  B       X   1    -113.942-141.457  -6.735  0.00  0.00           B
ATOM    494  B       X   1    -111.327-141.115  -2.362  0.00  0.00           B
ATOM    495  B       X   1    -110.217-142.257  -4.434  0.00  0.00           B
ATOM    496  Ne      X   1    -110.181-138.932  -5.561  0.00  0.00          NE
ATOM    497  B       X   1    -109.498-141.460  -0.644  0.00  0.00           B
ATOM    498  B       X   1    -109.529-143.590  -6.439  0.00  0.00           B
ATOM    499  B       X   1    -109.587-144.768  -4.152  0.00  0.00           B
ATOM    500  B       X   1    -109.682-139.999  -6.689  0.00  0.00           B
ATOM    501  Ne      X   1    -109.316-143.419  -4.898  0.00  0.00          NE
ATOM    502  B       X   1    -107.036-140.568  -1.525  0.00  0.00           B
ATOM    503  Ne      X   1    -107.941-141.537  -0.563  0.00  0.00          NE
ATOM    504  B       X   1    -106.261-143.694  -2.956  0.00  0.00           B
ATOM    505  B       X   1    -105.923-145.226  -0.987  0.00  0.00           B
ATOM    506  Ne      X   1    -104.032-139.749  -7.696  0.00  0.00          NE
ATOM    507  B       X   1    -104.669-139.366  -2.440  0.00  0.00           B
ATOM    508  Ne      X   1    -106.940-144.310  -1.716  0.00  0.00          NE
ATOM    509  B       X   1    -107.481-143.052  -0.861  0.00  0.00           B
ATOM    510  B       X   1    -105.684-144.557  -7.384  0.00  0.00           B
ATOM    511  B       X   1    -106.046-141.227  -3.678  0.00  0.00           B
ATOM    512  B       X   1    -107.689-142.880  -4.835  0.00  0.00           B
ATOM    513  B       X   1    -108.942-138.189  -5.026  0.00  0.00           B
ATOM    514  B       X   1    -108.126-145.235  -2.195  0.00  0.00           B
ATOM    515  B       X   1    -103.372-143.507  -7.076  0.00  0.00           B
ATOM    516  Ne      X   1    -104.552-144.200  -6.353  0.00  0.00          NE
ATOM    517  B       X   1    -105.155-143.288  -5.198  0.00  0.00           B
ATOM    518  Ne      X   1    -106.241-142.690  -4.262  0.00  0.00          NE
ATOM    519  B       X   1    -106.851-138.775  -3.598  0.00  0.00           B
ATOM    520  Ne      X   1    -106.168-140.008  -2.735  0.00  0.00          NE
ATOM    521  B       X   1    -103.693-139.041  -6.326  0.00  0.00           B
ATOM    522  Ne      X   1    -114.218-135.301 -11.032  0.00  0.00          NE
ATOM    523  B       X   1    -113.998-136.278  -9.857  0.00  0.00           B
ATOM    524  B       X   1    -113.930-136.137 -12.449  0.00  0.00           B
ATOM    525  B       X   1    -112.870-135.681 -14.660  0.00  0.00           B
ATOM    526  B       X   1    -112.471-131.872 -10.073  0.00  0.00           B
ATOM    527  B       X   1    -113.025-134.295 -10.997  0.00  0.00           B
ATOM    528  Ne      X   1    -111.917-133.280 -10.548  0.00  0.00          NE
ATOM    529  Ne      X   1    -112.896-130.872  -8.887  0.00  0.00          NE
ATOM    530  Ne      X   1    -113.647-136.839 -13.856  0.00  0.00          NE
ATOM    531  B       X   1    -111.085-133.860  -9.325  0.00  0.00           B
ATOM    532  B       X   1    -110.982-133.019 -11.801  0.00  0.00           B
ATOM    533  Ne      X   1    -113.631-137.356  -8.824  0.00  0.00          NE
ATOM    534  B       X   1    -114.383-130.302  -9.191  0.00  0.00           B
ATOM    535  Ne      X   1    -110.104-134.309  -8.185  0.00  0.00          NE
ATOM    536  B       X   1    -106.544-134.205  -9.858  0.00  0.00           B
ATOM    537  B       X   1    -108.878-134.873  -8.990  0.00  0.00           B
ATOM    538  Ne      X   1    -107.355-135.354  -9.271  0.00  0.00          NE
ATOM    539  B       X   1    -107.390-136.548 -10.276  0.00  0.00           B
ATOM    540  B       X   1    -107.283-137.677 -12.617  0.00  0.00           B
ATOM    541  Ne      X   1    -107.110-137.738 -11.137  0.00  0.00          NE
ATOM    542  B       X   1    -110.272-128.050  -9.829  0.00  0.00           B
ATOM    543  B       X   1    -111.850-129.753  -8.693  0.00  0.00           B
ATOM    544  B       X   1    -113.683-126.655  -8.619  0.00  0.00           B
ATOM    545  Ne      X   1    -110.741-128.654  -8.460  0.00  0.00          NE
ATOM    546  B       X   1    -114.725-131.493  -5.830  0.00  0.00           B
ATOM    547  B       X   1    -112.918-136.755  -7.609  0.00  0.00           B
ATOM    548  B       X   1    -112.911-131.733  -7.581  0.00  0.00           B
ATOM    549  Ne      X   1    -111.715-136.423  -6.594  0.00  0.00          NE
ATOM    550  Ne      X   1    -112.132-131.978  -3.711  0.00  0.00          NE
ATOM    551  B       X   1    -112.438-135.913  -5.207  0.00  0.00           B
ATOM    552  Ne      X   1    -113.521-132.452  -6.386  0.00  0.00          NE
ATOM    553  B       X   1    -114.188-133.854  -6.732  0.00  0.00           B
ATOM    554  Ne      X   1    -113.600-135.915  -4.122  0.00  0.00          NE
ATOM    555  B       X   1    -113.490-135.162  -2.677  0.00  0.00           B
ATOM    556  Ne      X   1    -114.032-133.745  -1.978  0.00  0.00          NE
ATOM    557  B       X   1    -113.376-132.631  -2.919  0.00  0.00           B
ATOM    558  B       X   1    -112.525-132.521  -5.212  0.00  0.00           B
ATOM    559  B       X   1    -110.851-132.658  -3.088  0.00  0.00           B
ATOM    560  B       X   1    -113.503-133.499  -0.556  0.00  0.00           B
ATOM    561  B       X   1    -110.724-135.505  -7.285  0.00  0.00           B
ATOM    562  B       X   1    -111.971-130.445  -3.769  0.00  0.00           B
ATOM    563  B       X   1    -113.875-137.446  -3.873  0.00  0.00           B
ATOM    564  Ne      X   1    -109.189-132.849  -3.063  0.00  0.00          NE
ATOM    565  B       X   1    -109.559-133.282  -7.171  0.00  0.00           B
ATOM    566  B       X   1    -109.592-130.849  -0.044  0.00  0.00           B
ATOM    567  Ne      X   1    -111.121-130.230  -0.047  0.00  0.00          NE
ATOM    568  B       X   1    -107.237-132.137  -0.068  0.00  0.00           B
ATOM    569  B       X   1    -108.808-134.267  -2.483  0.00  0.00           B
ATOM    570  B       X   1    -108.976-136.263  -0.684  0.00  0.00           B
ATOM    571  B       X   1    -108.847-132.817  -4.595  0.00  0.00           B
ATOM    572  Ne      X   1    -107.670-137.605  -4.269  0.00  0.00          NE
ATOM    573  B       X   1    -106.838-135.888  -7.873  0.00  0.00           B
ATOM    574  B       X   1    -107.031-136.654  -5.401  0.00  0.00           B
ATOM    575  Ne      X   1    -106.563-135.464  -6.270  0.00  0.00          NE
ATOM    576  B       X   1    -107.413-134.125  -6.189  0.00  0.00           B
ATOM    577  B       X   1    -104.146-135.124  -1.795  0.00  0.00           B
ATOM    578  Ne      X   1    -108.380-132.792  -6.087  0.00  0.00          NE
ATOM    579  B       X   1    -106.754-135.396  -1.581  0.00  0.00           B
ATOM    580  Ne      X   1    -105.399-135.360  -0.873  0.00  0.00          NE
ATOM    581  Ne      X   1    -108.278-135.691  -1.990  0.00  0.00          NE
ATOM    582  B       X   1    -108.577-131.759  -2.142  0.00  0.00           B
ATOM    583  B       X   1    -108.093-131.343  -6.602  0.00  0.00           B
ATOM    584  B       X   1    -105.040-135.209  -6.141  0.00  0.00           B
ATOM    585  B       X   1    -108.259-136.676  -3.149  0.00  0.00           B
ATOM    586  Ne      X   1    -108.246-131.084  -0.725  0.00  0.00          NE
ATOM    587  B       X   1    -105.207-136.701  -0.034  0.00  0.00           B
ATOM    588  B       X   1    -114.299-126.411  -1.782  0.00  0.00           B
ATOM    589  B       X   1    -111.439-127.437  -7.666  0.00  0.00           B
ATOM    590  B       X   1    -111.383-129.649  -1.481  0.00  0.00           B
ATOM    591  B       X   1    -113.881-124.065  -0.876  0.00  0.00           B
ATOM    592  B       X   1    -112.779-128.025  -3.060  0.00  0.00           B
ATOM    593  Ne      X   1    -113.891-126.950  -3.190  0.00  0.00          NE
ATOM    594  B       X   1    -112.566-123.630  -5.147  0.00  0.00           B
ATOM    595  Ne      X   1    -113.629-124.808  -5.318  0.00  0.00          NE
ATOM    596  B       X   1    -112.987-125.608  -6.538  0.00  0.00           B
ATOM    597  B       X   1    -113.539-125.665  -4.019  0.00  0.00           B
ATOM    598  Ne      X   1    -111.608-129.062  -2.914  0.00  0.00          NE
ATOM    599  B       X   1    -110.310-128.443  -3.429  0.00  0.00           B
ATOM    600  B       X   1    -109.587-129.378  -7.585  0.00  0.00           B
ATOM    601  Ne      X   1    -113.875-122.510  -1.276  0.00  0.00          NE
ATOM    602  Ne      X   1    -114.698-125.426  -0.661  0.00  0.00          NE
ATOM    603  B       X   1    -102.912-142.668  -9.528  0.00  0.00           B
ATOM    604  B       X   1    -100.015-146.542  -0.003  0.00  0.00           B
ATOM    605  B       X   1    -102.799-147.074  -4.342  0.00  0.00           B
ATOM    606  Ne      X   1    -102.565-146.414  -2.884  0.00  0.00          NE
ATOM    607  B       X   1    -101.400-147.112  -2.101  0.00  0.00           B
ATOM    608  Ne      X   1    -100.226-147.619  -1.163  0.00  0.00          NE
ATOM    609  B       X   1    -100.617-149.032  -0.705  0.00  0.00           B
ATOM    610  Ne      X   1     -95.538-148.535  -0.763  0.00  0.00          NE
ATOM    611  B       X   1     -93.557-146.246  -1.858  0.00  0.00           B
ATOM    612  B       X   1     -95.873-147.018  -1.185  0.00  0.00           B
ATOM    613  Ne      X   1     -95.063-145.775  -1.798  0.00  0.00          NE
ATOM    614  B       X   1     -95.540-145.535  -3.251  0.00  0.00           B
ATOM    615  Ne      X   1    -102.634-142.450  -7.928  0.00  0.00          NE
ATOM    616  Ne      X   1    -100.276-138.004  -7.159  0.00  0.00          NE
ATOM    617  B       X   1    -101.138-142.598  -7.708  0.00  0.00           B
ATOM    618  B       X   1     -99.504-143.505  -5.981  0.00  0.00           B
ATOM    619  Ne      X   1    -101.027-141.013  -2.179  0.00  0.00          NE
ATOM    620  B       X   1    -102.184-140.083  -2.439  0.00  0.00           B
ATOM    621  B       X   1     -99.798-144.044  -3.565  0.00  0.00           B
ATOM    622  B       X   1     -98.266-142.111  -4.390  0.00  0.00           B
ATOM    623  Ne      X   1    -102.715-138.125  -5.503  0.00  0.00          NE
ATOM    624  Ne      X   1     -98.772-143.649  -4.617  0.00  0.00          NE
ATOM    625  B       X   1    -101.266-138.583  -6.054  0.00  0.00           B
ATOM    626  Ne      X   1     -98.272-140.736  -3.526  0.00  0.00          NE
ATOM    627  B       X   1    -102.080-144.955  -2.924  0.00  0.00           B
ATOM    628  B       X   1     -99.776-140.666  -3.031  0.00  0.00           B
ATOM    629  Ne      X   1    -100.946-143.944  -2.514  0.00  0.00          NE
ATOM    630  B       X   1    -100.334-144.313  -1.056  0.00  0.00           B
ATOM    631  B       X   1    -101.437-142.503  -2.489  0.00  0.00           B
ATOM    632  B       X   1    -100.600-140.881  -0.588  0.00  0.00           B
ATOM    633  B       X   1    -102.897-138.197  -3.948  0.00  0.00           B
ATOM    634  B       X   1     -97.802-139.485  -4.373  0.00  0.00           B
ATOM    635  B       X   1    -102.852-137.894  -1.292  0.00  0.00           B
ATOM    636  B       X   1    -103.168-141.037  -7.684  0.00  0.00           B
ATOM    637  Ne      X   1    -103.158-138.802  -2.511  0.00  0.00          NE
ATOM    638  B       X   1     -93.058-143.895  -4.107  0.00  0.00           B
ATOM    639  B       X   1     -95.283-143.704  -5.028  0.00  0.00           B
ATOM    640  B       X   1     -95.011-142.263  -2.974  0.00  0.00           B
ATOM    641  B       X   1     -95.286-139.332  -4.971  0.00  0.00           B
ATOM    642  B       X   1     -97.182-141.001  -2.366  0.00  0.00           B
ATOM    643  B       X   1     -95.653-142.159  -0.545  0.00  0.00           B
ATOM    644  B       X   1     -97.053-139.908  -6.747  0.00  0.00           B
ATOM    645  Ne      X   1     -95.729-141.329  -1.910  0.00  0.00          NE
ATOM    646  B       X   1     -94.987-140.039  -1.616  0.00  0.00           B
ATOM    647  Ne      X   1     -95.202-139.052  -0.334  0.00  0.00          NE
ATOM    648  Ne      X   1     -94.234-142.793  -4.253  0.00  0.00          NE
ATOM    649  B       X   1     -95.231-144.562  -0.799  0.00  0.00           B
ATOM    650  Ne      X   1     -96.672-138.917  -5.423  0.00  0.00          NE
ATOM    651  B       X   1     -94.420-123.805 -52.540  0.00  0.00           B
ATOM    652  B       X   1     -95.109-122.781 -45.651  0.00  0.00           B
ATOM    653  Ne      X   1     -96.707-122.730 -45.922  0.00  0.00          NE
ATOM    654  Ne      X   1     -96.996-123.420 -41.171  0.00  0.00          NE
ATOM    655  B       X   1     -93.995-122.989 -43.404  0.00  0.00           B
ATOM    656  Ne      X   1     -94.054-124.052 -42.133  0.00  0.00          NE
ATOM    657  Ne      X   1     -94.692-126.998 -46.288  0.00  0.00          NE
ATOM    658  B       X   1     -93.191-123.371 -41.021  0.00  0.00           B
ATOM    659  B       X   1     -95.581-124.036 -41.692  0.00  0.00           B
ATOM    660  B       X   1     -93.795-126.634 -47.565  0.00  0.00           B
ATOM    661  B       X   1    -102.921-136.614  -6.020  0.00  0.00           B
ATOM    662  B       X   1     -99.355-136.859  -6.541  0.00  0.00           B
ATOM    663  Ne      X   1     -97.968-136.152  -5.996  0.00  0.00          NE
ATOM    664  B       X   1     -97.002-137.434  -5.786  0.00  0.00           B
ATOM    665  Ne      X   1     -96.121-136.120  -0.979  0.00  0.00          NE
ATOM    666  B       X   1     -95.728-137.644  -0.972  0.00  0.00           B
ATOM    667  Ne      X   1     -81.746-148.345 -19.739  0.00  0.00          NE
ATOM    668  B       X   1     -81.631-149.759 -19.097  0.00  0.00           B
ATOM    669  B       X   1     -81.027-151.811 -17.564  0.00  0.00           B
ATOM    670  B       X   1     -81.313-147.163 -18.750  0.00  0.00           B
ATOM    671  B       X   1     -81.060-148.371 -21.127  0.00  0.00           B
ATOM    672  Ne      X   1     -80.712-145.801 -19.159  0.00  0.00          NE
ATOM    673  B       X   1     -80.681-144.573 -18.119  0.00  0.00           B
ATOM    674  B       X   1     -81.566-141.907 -17.826  0.00  0.00           B
ATOM    675  B       X   1     -81.571-145.261 -20.343  0.00  0.00           B
ATOM    676  Ne      X   1     -80.514-143.005 -18.471  0.00  0.00          NE
ATOM    677  Ne      X   1     -83.675-147.226 -14.206  0.00  0.00          NE
ATOM    678  B       X   1     -85.273-147.373 -14.304  0.00  0.00           B
ATOM    679  B       X   1     -83.368-145.733 -14.618  0.00  0.00           B
ATOM    680  B       X   1     -83.133-148.499 -15.108  0.00  0.00           B
ATOM    681  B       X   1     -83.171-152.318 -12.464  0.00  0.00           B
ATOM    682  B       X   1     -82.928-147.502 -12.830  0.00  0.00           B
ATOM    683  B       X   1     -80.927-151.800 -11.231  0.00  0.00           B
ATOM    684  Ne      X   1     -81.854-148.180 -11.982  0.00  0.00          NE
ATOM    685  B       X   1     -82.092-149.729 -11.971  0.00  0.00           B
ATOM    686  Ne      X   1     -82.372-151.179 -11.478  0.00  0.00          NE
ATOM    687  B       X   1     -81.983-147.654 -10.477  0.00  0.00           B
ATOM    688  Ne      X   1     -82.263-147.292  -8.929  0.00  0.00          NE
ATOM    689  B       X   1     -82.264-150.953 -15.596  0.00  0.00           B
ATOM    690  B       X   1     -82.451-145.775  -8.576  0.00  0.00           B
ATOM    691  B       X   1     -81.027-147.795  -8.087  0.00  0.00           B
ATOM    692  B       X   1     -80.403-147.999 -12.589  0.00  0.00           B
ATOM    693  Ne      X   1     -81.174-151.940 -16.032  0.00  0.00          NE
ATOM    694  Ne      X   1     -83.041-139.509  -9.710  0.00  0.00          NE
ATOM    695  B       X   1     -82.929-141.097  -9.631  0.00  0.00           B
ATOM    696  Ne      X   1     -82.758-142.456 -10.420  0.00  0.00          NE
ATOM    697  Ne      X   1     -81.133-142.715 -12.994  0.00  0.00          NE
ATOM    698  B       X   1     -81.680-138.906 -10.171  0.00  0.00           B
ATOM    699  B       X   1     -81.780-142.231 -11.664  0.00  0.00           B
ATOM    700  B       X   1     -82.225-143.519 -13.761  0.00  0.00           B
ATOM    701  B       X   1     -82.238-143.424  -9.302  0.00  0.00           B
ATOM    702  B       X   1     -80.585-141.594 -13.937  0.00  0.00           B
ATOM    703  B       X   1     -89.015-146.400  -2.036  0.00  0.00           B
ATOM    704  Ne      X   1     -88.192-146.637  -0.647  0.00  0.00          NE
ATOM    705  B       X   1     -80.391-150.007  -6.942  0.00  0.00           B
ATOM    706  B       X   1     -83.088-147.584  -4.059  0.00  0.00           B
ATOM    707  Ne      X   1     -83.189-149.054  -4.685  0.00  0.00          NE
ATOM    708  B       X   1     -84.163-150.214  -3.961  0.00  0.00           B
ATOM    709  Ne      X   1     -85.533-147.791  -1.578  0.00  0.00          NE
ATOM    710  B       X   1     -85.647-149.296  -2.185  0.00  0.00           B
ATOM    711  B       X   1     -84.963-146.746  -2.668  0.00  0.00           B
ATOM    712  Ne      X   1     -83.551-146.274  -3.387  0.00  0.00          NE
ATOM    713  B       X   1     -84.349-147.937  -0.581  0.00  0.00           B
ATOM    714  B       X   1     -81.859-149.791  -4.830  0.00  0.00           B
ATOM    715  B       X   1     -80.981-152.110  -5.449  0.00  0.00           B
ATOM    716  Ne      X   1     -80.677-150.606  -5.426  0.00  0.00          NE
ATOM    717  B       X   1     -82.725-145.507  -2.272  0.00  0.00           B
ATOM    718  Ne      X   1     -80.511-146.688  -0.056  0.00  0.00          NE
ATOM    719  B       X   1     -89.840-140.222  -0.661  0.00  0.00           B
ATOM    720  Ne      X   1     -88.784-142.656  -3.814  0.00  0.00          NE
ATOM    721  B       X   1     -89.398-141.765  -2.728  0.00  0.00           B
ATOM    722  B       X   1     -88.655-144.194  -3.352  0.00  0.00           B
ATOM    723  B       X   1     -87.269-142.398  -4.333  0.00  0.00           B
ATOM    724  B       X   1     -87.664-145.237  -0.238  0.00  0.00           B
ATOM    725  B       X   1     -84.514-141.278  -0.627  0.00  0.00           B
ATOM    726  Ne      X   1     -84.546-139.701  -1.085  0.00  0.00          NE
ATOM    727  B       X   1     -81.804-141.032  -3.078  0.00  0.00           B
ATOM    728  B       X   1     -83.164-144.033  -6.833  0.00  0.00           B
ATOM    729  Ne      X   1     -82.117-144.336  -8.024  0.00  0.00          NE
ATOM    730  B       X   1     -82.323-143.166  -4.534  0.00  0.00           B
ATOM    731  B       X   1     -82.156-138.663  -4.156  0.00  0.00           B
ATOM    732  B       X   1     -80.625-138.909  -2.143  0.00  0.00           B
ATOM    733  B       X   1     -81.025-145.265  -0.279  0.00  0.00           B
ATOM    734  B       X   1     -83.032-143.512  -0.487  0.00  0.00           B
ATOM    735  Ne      X   1     -81.319-142.461  -3.552  0.00  0.00          NE
ATOM    736  Ne      X   1     -81.960-139.497  -2.809  0.00  0.00          NE
ATOM    737  B       X   1     -83.722-145.271  -4.607  0.00  0.00           B
ATOM    738  B       X   1     -80.661-144.271  -7.317  0.00  0.00           B
ATOM    739  Ne      X   1     -82.010-144.419  -1.324  0.00  0.00          NE
ATOM    740  B       X   1     -81.226-143.435  -2.306  0.00  0.00           B
ATOM    741  B       X   1     -83.182-139.303  -1.813  0.00  0.00           B
ATOM    742  B       X   1     -90.510-122.556 -50.320  0.00  0.00           B
ATOM    743  Ne      X   1     -90.132-122.861 -48.731  0.00  0.00          NE
ATOM    744  Ne      X   1     -90.062-125.738 -43.451  0.00  0.00          NE
ATOM    745  B       X   1     -89.884-126.259 -46.994  0.00  0.00           B
ATOM    746  B       X   1     -89.766-124.284 -43.365  0.00  0.00           B
ATOM    747  B       X   1     -89.152-126.465 -44.588  0.00  0.00           B
ATOM    748  B       X   1     -86.724-123.266 -42.425  0.00  0.00           B
ATOM    749  B       X   1     -86.480-123.292 -45.092  0.00  0.00           B
ATOM    750  B       X   1     -91.553-126.164 -44.002  0.00  0.00           B
ATOM    751  B       X   1     -85.298-123.832 -40.327  0.00  0.00           B
ATOM    752  B       X   1     -89.477-123.323 -38.867  0.00  0.00           B
ATOM    753  B       X   1     -90.883-122.572 -36.646  0.00  0.00           B
ATOM    754  Ne      X   1     -84.365-122.927 -39.464  0.00  0.00          NE
ATOM    755  Ne      X   1     -82.894-137.421  -4.726  0.00  0.00          NE
ATOM    756  B       X   1     -82.036-136.212  -5.233  0.00  0.00           B
ATOM    757  Ne      X   1     -81.646-134.081  -0.739  0.00  0.00          NE
ATOM    758  B       X   1     -82.338-134.838  -1.951  0.00  0.00           B
ATOM    759  B       X   1     -68.936-158.333 -27.081  0.00  0.00           B
ATOM    760  Ne      X   1     -74.454-157.101 -26.770  0.00  0.00          NE
ATOM    761  B       X   1     -72.890-153.644 -24.897  0.00  0.00           B
ATOM    762  B       X   1     -69.794-157.061 -25.047  0.00  0.00           B
ATOM    763  B       X   1     -70.173-156.189 -27.448  0.00  0.00           B
ATOM    764  B       X   1     -73.739-158.468 -26.756  0.00  0.00           B
ATOM    765  B       X   1     -73.910-156.011 -25.727  0.00  0.00           B
ATOM    766  Ne      X   1     -73.249-155.148 -24.560  0.00  0.00          NE
ATOM    767  Ne      X   1     -69.184-156.901 -26.449  0.00  0.00          NE
ATOM    768  B       X   1     -71.811-155.905 -24.249  0.00  0.00           B
ATOM    769  B       X   1     -71.774-158.440 -24.143  0.00  0.00           B
ATOM    770  B       X   1     -70.645-164.558 -19.663  0.00  0.00           B
ATOM    771  B       X   1     -71.062-162.306 -20.904  0.00  0.00           B
ATOM    772  B       X   1     -73.591-161.315 -18.793  0.00  0.00           B
ATOM    773  Ne      X   1     -71.096-160.779 -21.400  0.00  0.00          NE
ATOM    774  B       X   1     -76.384-153.165 -19.417  0.00  0.00           B
ATOM    775  Ne      X   1     -76.838-154.173 -20.509  0.00  0.00          NE
ATOM    776  B       X   1     -77.202-156.913 -17.541  0.00  0.00           B
ATOM    777  B       X   1     -76.241-157.674 -19.696  0.00  0.00           B
ATOM    778  Ne      X   1     -76.106-156.779 -16.416  0.00  0.00          NE
ATOM    779  B       X   1     -75.586-154.746 -21.288  0.00  0.00           B
ATOM    780  Ne      X   1     -74.872-158.132 -20.336  0.00  0.00          NE
ATOM    781  B       X   1     -74.687-156.348 -16.972  0.00  0.00           B
ATOM    782  Ne      X   1     -70.896-157.130 -24.040  0.00  0.00          NE
ATOM    783  Ne      X   1     -71.899-155.112 -19.665  0.00  0.00          NE
ATOM    784  B       X   1     -70.760-155.975 -20.370  0.00  0.00           B
ATOM    785  Ne      X   1     -71.387-158.941 -16.431  0.00  0.00          NE
ATOM    786  B       X   1     -72.640-155.906 -18.476  0.00  0.00           B
ATOM    787  B       X   1     -74.000-155.338 -23.240  0.00  0.00           B
ATOM    788  Ne      X   1     -72.523-159.861 -23.987  0.00  0.00          NE
ATOM    789  B       X   1     -71.985-160.021 -20.364  0.00  0.00           B
ATOM    790  B       X   1     -73.885-158.730 -19.296  0.00  0.00           B
ATOM    791  Ne      X   1     -73.086-156.315 -17.009  0.00  0.00          NE
ATOM    792  B       X   1     -73.990-159.762 -23.498  0.00  0.00           B
ATOM    793  B       X   1     -71.713-159.713 -17.874  0.00  0.00           B
ATOM    794  Ne      X   1     -74.242-155.452 -21.668  0.00  0.00          NE
ATOM    795  B       X   1     -74.244-156.907 -21.074  0.00  0.00           B
ATOM    796  Ne      X   1     -69.592-156.520 -21.250  0.00  0.00          NE
ATOM    797  B       X   1     -72.185-157.580 -16.615  0.00  0.00           B
ATOM    798  B       X   1     -71.311-153.868 -18.981  0.00  0.00           B
ATOM    799  B       X   1     -73.011-154.755 -20.829  0.00  0.00           B
ATOM    800  B       X   1     -71.741-160.669 -22.826  0.00  0.00           B
ATOM    801  Ne      X   1     -72.799-159.990 -19.047  0.00  0.00          NE
ATOM    802  B       X   1     -70.345-156.998 -22.602  0.00  0.00           B
ATOM    803  B       X   1     -69.659-160.121 -21.415  0.00  0.00           B
ATOM    804  B       X   1     -69.864-158.903 -16.139  0.00  0.00           B
ATOM    805  B       X   1     -78.706-153.281 -11.067  0.00  0.00           B
ATOM    806  B       X   1     -76.715-155.634 -15.457  0.00  0.00           B
ATOM    807  B       X   1     -78.982-154.366 -14.558  0.00  0.00           B
ATOM    808  B       X   1     -77.419-155.415 -10.503  0.00  0.00           B
ATOM    809  Ne      X   1     -76.416-156.596 -10.743  0.00  0.00          NE
ATOM    810  B       X   1     -77.138-157.819 -11.453  0.00  0.00           B
ATOM    811  Ne      X   1     -77.888-154.029  -9.921  0.00  0.00          NE
ATOM    812  B       X   1     -78.877-154.326  -8.660  0.00  0.00           B
ATOM    813  Ne      X   1     -77.453-154.441 -14.876  0.00  0.00          NE
ATOM    814  B       X   1     -75.702-158.102 -15.560  0.00  0.00           B
ATOM    815  B       X   1     -75.923-157.172  -9.290  0.00  0.00           B
ATOM    816  B       X   1     -75.245-156.099 -11.743  0.00  0.00           B
ATOM    817  Ne      X   1     -75.161-158.785 -14.270  0.00  0.00          NE
ATOM    818  B       X   1     -76.619-153.107 -14.928  0.00  0.00           B
ATOM    819  B       X   1     -76.690-153.140  -9.477  0.00  0.00           B
ATOM    820  Ne      X   1     -72.837-154.225 -14.712  0.00  0.00          NE
ATOM    821  B       X   1     -70.174-156.284 -10.745  0.00  0.00           B
ATOM    822  B       X   1     -74.274-157.700 -13.477  0.00  0.00           B
ATOM    823  Ne      X   1     -71.706-156.062 -10.430  0.00  0.00          NE
ATOM    824  B       X   1     -72.704-156.522 -11.541  0.00  0.00           B
ATOM    825  B       X   1     -72.019-156.726  -8.994  0.00  0.00           B
ATOM    826  Ne      X   1     -73.887-156.457 -12.519  0.00  0.00          NE
ATOM    827  B       X   1     -73.401-155.180 -13.590  0.00  0.00           B
ATOM    828  B       X   1     -72.066-154.516 -10.153  0.00  0.00           B
ATOM    829  B       X   1     -71.412-153.573 -14.611  0.00  0.00           B
ATOM    830  B       X   1     -74.243-153.503  -8.939  0.00  0.00           B
ATOM    831  B       X   1     -74.015-153.198 -15.107  0.00  0.00           B
ATOM    832  Ne      X   1     -72.864-153.252  -9.582  0.00  0.00          NE
ATOM    833  B       X   1     -72.723-155.159 -16.015  0.00  0.00           B
ATOM    834  B       X   1     -77.312-164.821  -1.522  0.00  0.00           B
ATOM    835  Ne      X   1     -79.781-161.489  -3.958  0.00  0.00          NE
ATOM    836  B       X   1     -75.350-161.353  -6.301  0.00  0.00           B
ATOM    837  B       X   1     -78.428-161.136  -3.301  0.00  0.00           B
ATOM    838  Ne      X   1     -77.147-160.746  -2.252  0.00  0.00          NE
ATOM    839  Ne      X   1     -73.011-161.928  -0.162  0.00  0.00          NE
ATOM    840  B       X   1     -70.869-161.898  -4.929  0.00  0.00           B
ATOM    841  B       X   1     -74.122-161.734  -3.974  0.00  0.00           B
ATOM    842  B       X   1     -73.647-161.295  -1.504  0.00  0.00           B
ATOM    843  B       X   1     -71.947-160.882  -6.940  0.00  0.00           B
ATOM    844  B       X   1     -75.817-153.242  -6.981  0.00  0.00           B
ATOM    845  Ne      X   1     -80.087-154.869  -7.850  0.00  0.00          NE
ATOM    846  B       X   1     -80.004-156.467  -7.824  0.00  0.00           B
ATOM    847  Ne      X   1     -75.539-157.724  -7.859  0.00  0.00          NE
ATOM    848  B       X   1     -78.408-157.477  -0.138  0.00  0.00           B
ATOM    849  B       X   1     -80.157-154.362  -6.393  0.00  0.00           B
ATOM    850  Ne      X   1     -76.643-153.451  -5.647  0.00  0.00          NE
ATOM    851  B       X   1     -79.488-153.665  -3.937  0.00  0.00           B
ATOM    852  B       X   1     -79.490-159.008  -7.197  0.00  0.00           B
ATOM    853  Ne      X   1     -79.869-157.547  -6.648  0.00  0.00          NE
ATOM    854  Ne      X   1     -78.936-154.400  -2.527  0.00  0.00          NE
ATOM    855  B       X   1     -76.563-156.724  -4.306  0.00  0.00           B
ATOM    856  B       X   1     -77.409-155.031  -2.690  0.00  0.00           B
ATOM    857  B       X   1     -78.725-157.064  -5.721  0.00  0.00           B
ATOM    858  B       X   1     -77.565-159.564  -1.317  0.00  0.00           B
ATOM    859  Ne      X   1     -77.311-156.427  -5.657  0.00  0.00          NE
ATOM    860  B       X   1     -77.389-154.844  -5.732  0.00  0.00           B
ATOM    861  Ne      X   1     -77.109-158.173  -0.705  0.00  0.00          NE
ATOM    862  B       X   1     -79.891-155.585  -2.377  0.00  0.00           B
ATOM    863  B       X   1     -76.535-157.198  -1.799  0.00  0.00           B
ATOM    864  B       X   1     -76.406-156.899  -6.844  0.00  0.00           B
ATOM    865  Ne      X   1     -76.262-156.131  -2.878  0.00  0.00          NE
ATOM    866  B       X   1     -74.913-155.307  -2.890  0.00  0.00           B
ATOM    867  B       X   1     -75.722-160.358  -2.741  0.00  0.00           B
ATOM    868  B       X   1     -75.633-153.425  -4.417  0.00  0.00           B
ATOM    869  B       X   1     -78.751-153.368  -1.398  0.00  0.00           B
ATOM    870  B       X   1     -71.736-158.813  -1.136  0.00  0.00           B
ATOM    871  Ne      X   1     -70.977-159.553  -7.074  0.00  0.00          NE
ATOM    872  Ne      X   1     -71.755-158.708  -2.734  0.00  0.00          NE
ATOM    873  B       X   1     -72.286-155.828  -6.459  0.00  0.00           B
ATOM    874  B       X   1     -73.206-159.315  -3.095  0.00  0.00           B
ATOM    875  B       X   1     -73.215-154.133  -4.587  0.00  0.00           B
ATOM    876  B       X   1     -71.282-153.423  -6.212  0.00  0.00           B
ATOM    877  Ne      X   1     -74.409-153.947  -3.569  0.00  0.00          NE
ATOM    878  B       X   1     -74.080-157.267  -7.628  0.00  0.00           B
ATOM    879  B       X   1     -71.159-157.264  -3.125  0.00  0.00           B
ATOM    880  Ne      X   1     -74.143-160.590  -2.819  0.00  0.00          NE
ATOM    881  Ne      X   1     -71.876-154.618  -5.428  0.00  0.00          NE
ATOM    882  B       X   1     -70.809-155.194  -4.441  0.00  0.00           B
ATOM    883  B       X   1     -71.829-158.302  -7.055  0.00  0.00           B
ATOM    884  B       X   1     -70.760-159.832  -3.284  0.00  0.00           B
ATOM    885  B       X   1     -70.129-159.653  -5.712  0.00  0.00           B
ATOM    886  Ne      X   1     -72.585-156.940  -7.542  0.00  0.00          NE
ATOM    887  B       X   1     -71.821-153.337  -0.981  0.00  0.00           B
ATOM    888  Ne      X   1     -70.061-160.586  -4.439  0.00  0.00          NE
ATOM    889  B       X   1     -76.695-142.624 -32.299  0.00  0.00           B
ATOM    890  B       X   1     -79.030-139.399 -33.057  0.00  0.00           B
ATOM    891  Ne      X   1     -77.942-138.252 -33.159  0.00  0.00          NE
ATOM    892  Ne      X   1     -77.230-139.163 -35.959  0.00  0.00          NE
ATOM    893  B       X   1     -77.292-138.409 -34.552  0.00  0.00           B
ATOM    894  Ne      X   1     -79.882-140.384 -32.142  0.00  0.00          NE
ATOM    895  B       X   1     -73.531-139.509 -35.992  0.00  0.00           B
ATOM    896  B       X   1     -69.205-138.738 -33.373  0.00  0.00           B
ATOM    897  B       X   1     -72.453-141.002 -34.187  0.00  0.00           B
ATOM    898  B       X   1     -71.414-138.711 -34.853  0.00  0.00           B
ATOM    899  B       X   1     -74.024-142.497 -32.741  0.00  0.00           B
ATOM    900  Ne      X   1     -70.537-138.056 -33.672  0.00  0.00          NE
ATOM    901  B       X   1     -71.557-138.198 -32.506  0.00  0.00           B
ATOM    902  Ne      X   1     -72.223-140.004 -35.322  0.00  0.00          NE
ATOM    903  B       X   1     -71.283-140.595 -36.411  0.00  0.00           B
ATOM    904  Ne      X   1     -77.158-147.404 -30.501  0.00  0.00          NE
ATOM    905  Ne      X   1     -80.026-146.799 -27.048  0.00  0.00          NE
ATOM    906  B       X   1     -76.317-146.457 -29.529  0.00  0.00           B
ATOM    907  B       X   1     -78.978-145.651 -26.675  0.00  0.00           B
ATOM    908  Ne      X   1     -75.530-145.762 -28.325  0.00  0.00          NE
ATOM    909  B       X   1     -75.316-148.507 -25.324  0.00  0.00           B
ATOM    910  B       X   1     -74.931-146.852 -27.340  0.00  0.00           B
ATOM    911  Ne      X   1     -74.323-148.048 -26.458  0.00  0.00          NE
ATOM    912  B       X   1     -70.851-151.768 -25.265  0.00  0.00           B
ATOM    913  B       X   1     -74.017-149.303 -27.426  0.00  0.00           B
ATOM    914  B       X   1     -72.807-151.068 -28.869  0.00  0.00           B
ATOM    915  Ne      X   1     -73.871-150.848 -27.679  0.00  0.00          NE
ATOM    916  B       X   1     -73.257-151.444 -26.347  0.00  0.00           B
ATOM    917  B       X   1     -72.999-147.551 -25.794  0.00  0.00           B
ATOM    918  Ne      X   1     -72.281-146.278 -25.215  0.00  0.00          NE
ATOM    919  Ne      X   1     -72.417-152.071 -25.047  0.00  0.00          NE
ATOM    920  Ne      X   1     -69.335-151.219 -25.345  0.00  0.00          NE
ATOM    921  B       X   1     -68.951-150.956 -26.895  0.00  0.00           B
ATOM    922  B       X   1     -76.636-144.938 -27.449  0.00  0.00           B
ATOM    923  B       X   1     -77.533-144.283 -25.097  0.00  0.00           B
ATOM    924  Ne      X   1     -77.859-144.455 -26.592  0.00  0.00          NE
ATOM    925  Ne      X   1     -79.181-141.728 -27.191  0.00  0.00          NE
ATOM    926  B       X   1     -78.390-143.062 -27.176  0.00  0.00           B
ATOM    927  B       X   1     -78.969-140.810 -28.520  0.00  0.00           B
ATOM    928  B       X   1     -78.564-140.741 -26.099  0.00  0.00           B
ATOM    929  Ne      X   1     -79.409-139.443 -29.204  0.00  0.00          NE
ATOM    930  Ne      X   1     -77.163-140.013 -25.913  0.00  0.00          NE
ATOM    931  B       X   1     -76.671-139.206 -27.225  0.00  0.00           B
ATOM    932  B       X   1     -79.786-139.755 -30.699  0.00  0.00           B
ATOM    933  B       X   1     -78.192-138.414 -29.011  0.00  0.00           B
ATOM    934  B       X   1     -77.339-138.910 -24.809  0.00  0.00           B
ATOM    935  Ne      X   1     -76.713-138.235 -28.493  0.00  0.00          NE
ATOM    936  B       X   1     -76.097-141.205 -25.720  0.00  0.00           B
ATOM    937  B       X   1     -75.796-138.711 -29.689  0.00  0.00           B
ATOM    938  B       X   1     -75.385-140.608 -31.461  0.00  0.00           B
ATOM    939  Ne      X   1     -75.499-139.038 -31.238  0.00  0.00          NE
ATOM    940  B       X   1     -75.046-142.394 -27.857  0.00  0.00           B
ATOM    941  Ne      X   1     -74.788-141.807 -26.390  0.00  0.00          NE
ATOM    942  B       X   1     -74.980-142.868 -30.458  0.00  0.00           B
ATOM    943  Ne      X   1     -75.285-142.204 -31.809  0.00  0.00          NE
ATOM    944  B       X   1     -76.758-138.521 -32.096  0.00  0.00           B
ATOM    945  B       X   1     -74.524-144.699 -28.787  0.00  0.00           B
ATOM    946  Ne      X   1     -74.408-143.227 -29.104  0.00  0.00          NE
ATOM    947  B       X   1     -74.005-138.566 -31.578  0.00  0.00           B
ATOM    948  Ne      X   1     -72.510-138.205 -31.266  0.00  0.00          NE
ATOM    949  B       X   1     -73.315-145.212 -24.870  0.00  0.00           B
ATOM    950  B       X   1     -72.531-138.749 -25.205  0.00  0.00           B
ATOM    951  B       X   1     -73.742-140.671 -26.435  0.00  0.00           B
ATOM    952  B       X   1     -71.832-139.039 -30.118  0.00  0.00           B
ATOM    953  B       X   1     -72.908-142.848 -29.161  0.00  0.00           B
ATOM    954  B       X   1     -71.892-139.560 -27.641  0.00  0.00           B
ATOM    955  Ne      X   1     -72.410-139.919 -26.291  0.00  0.00          NE
ATOM    956  Ne      X   1     -71.015-139.721 -29.026  0.00  0.00          NE
ATOM    957  B       X   1     -70.976-141.303 -29.349  0.00  0.00           B
ATOM    958  B       X   1     -74.207-142.934 -25.479  0.00  0.00           B
ATOM    959  B       X   1     -71.317-140.936 -25.636  0.00  0.00           B
ATOM    960  B       X   1     -69.554-139.231 -28.728  0.00  0.00           B
ATOM    961  Ne      X   1     -73.408-143.745 -24.446  0.00  0.00          NE
ATOM    962  B       X   1     -71.959-143.128 -24.538  0.00  0.00           B
ATOM    963  B       X   1     -79.475-149.530 -22.829  0.00  0.00           B
ATOM    964  B       X   1     -77.037-149.475 -23.639  0.00  0.00           B
ATOM    965  Ne      X   1     -78.132-150.331 -22.848  0.00  0.00          NE
ATOM    966  B       X   1     -77.755-150.321 -21.294  0.00  0.00           B
ATOM    967  Ne      X   1     -78.277-150.326 -19.828  0.00  0.00          NE
ATOM    968  B       X   1     -77.200-150.934 -18.837  0.00  0.00           B
ATOM    969  Ne      X   1     -78.040-147.285 -19.517  0.00  0.00          NE
ATOM    970  B       X   1     -78.619-148.730 -19.512  0.00  0.00           B
ATOM    971  B       X   1     -79.665-151.117 -19.629  0.00  0.00           B
ATOM    972  B       X   1     -77.133-146.988 -20.765  0.00  0.00           B
ATOM    973  B       X   1     -77.278-147.113 -18.158  0.00  0.00           B
ATOM    974  Ne      X   1     -76.369-146.368 -21.992  0.00  0.00          NE
ATOM    975  B       X   1     -79.216-146.136 -19.538  0.00  0.00           B
ATOM    976  Ne      X   1     -75.873-151.918 -18.562  0.00  0.00          NE
ATOM    977  Ne      X   1     -76.172-146.916 -17.069  0.00  0.00          NE
ATOM    978  B       X   1     -75.659-147.456 -22.861  0.00  0.00           B
ATOM    979  B       X   1     -75.569-152.300 -17.063  0.00  0.00           B
ATOM    980  Ne      X   1     -75.661-148.754 -23.781  0.00  0.00          NE
ATOM    981  B       X   1     -77.446-145.633 -22.963  0.00  0.00           B
ATOM    982  B       X   1     -74.757-147.371 -17.686  0.00  0.00           B
ATOM    983  B       X   1     -74.598-151.221 -19.153  0.00  0.00           B
ATOM    984  B       X   1     -74.491-149.611 -23.203  0.00  0.00           B
ATOM    985  B       X   1     -70.485-152.633 -16.928  0.00  0.00           B
ATOM    986  B       X   1     -72.705-151.378 -23.630  0.00  0.00           B
ATOM    987  B       X   1     -69.487-152.115 -19.226  0.00  0.00           B
ATOM    988  Ne      X   1     -70.828-152.437 -18.532  0.00  0.00          NE
ATOM    989  B       X   1     -72.402-147.812 -16.702  0.00  0.00           B
ATOM    990  B       X   1     -71.984-151.363 -18.891  0.00  0.00           B
ATOM    991  B       X   1     -72.508-146.725 -19.019  0.00  0.00           B
ATOM    992  Ne      X   1     -73.040-150.217 -22.658  0.00  0.00          NE
ATOM    993  B       X   1     -72.097-148.939 -22.800  0.00  0.00           B
ATOM    994  B       X   1     -73.117-150.517 -21.097  0.00  0.00           B
ATOM    995  Ne      X   1     -73.183-150.566 -19.510  0.00  0.00          NE
ATOM    996  B       X   1     -73.220-149.120 -18.889  0.00  0.00           B
ATOM    997  Ne      X   1     -73.266-147.768 -18.074  0.00  0.00          NE
ATOM    998  B       X   1     -76.130-145.396 -16.708  0.00  0.00           B
ATOM    999  Ne      X   1     -77.928-137.921 -23.680  0.00  0.00          NE
ATOM   1000  B       X   1     -80.080-139.239 -20.514  0.00  0.00           B
ATOM   1001  B       X   1     -76.789-142.904 -17.038  0.00  0.00           B
ATOM   1002  Ne      X   1     -77.703-144.153 -23.585  0.00  0.00          NE
ATOM   1003  Ne      X   1     -78.782-138.393 -20.823  0.00  0.00          NE
ATOM   1004  B       X   1     -77.641-138.991 -19.917  0.00  0.00           B
ATOM   1005  B       X   1     -79.112-143.707 -23.225  0.00  0.00           B
ATOM   1006  B       X   1     -79.041-142.579 -18.241  0.00  0.00           B
ATOM   1007  Ne      X   1     -77.936-141.846 -17.317  0.00  0.00          NE
ATOM   1008  B       X   1     -77.372-140.507 -17.874  0.00  0.00           B
ATOM   1009  B       X   1     -76.641-143.295 -22.830  0.00  0.00           B
ATOM   1010  Ne      X   1     -76.560-139.520 -18.847  0.00  0.00          NE
ATOM   1011  B       X   1     -78.486-138.683 -22.396  0.00  0.00           B
ATOM   1012  B       X   1     -75.976-138.115 -18.371  0.00  0.00           B
ATOM   1013  Ne      X   1     -75.243-143.597 -21.931  0.00  0.00          NE
ATOM   1014  Ne      X   1     -75.743-143.945 -16.368  0.00  0.00          NE
ATOM   1015  B       X   1     -75.480-145.117 -21.519  0.00  0.00           B
ATOM   1016  B       X   1     -75.398-140.433 -19.475  0.00  0.00           B
ATOM   1017  B       X   1     -74.931-142.612 -20.830  0.00  0.00           B
ATOM   1018  Ne      X   1     -74.251-141.480 -19.980  0.00  0.00          NE
ATOM   1019  B       X   1     -74.102-143.638 -23.027  0.00  0.00           B
ATOM   1020  B       X   1     -73.189-140.813 -20.901  0.00  0.00           B
ATOM   1021  B       X   1     -74.289-143.761 -16.946  0.00  0.00           B
ATOM   1022  Ne      X   1     -73.407-142.477 -17.157  0.00  0.00          NE
ATOM   1023  B       X   1     -74.166-141.294 -16.418  0.00  0.00           B
ATOM   1024  B       X   1     -71.998-142.562 -16.464  0.00  0.00           B
ATOM   1025  B       X   1     -72.948-139.086 -17.043  0.00  0.00           B
ATOM   1026  B       X   1     -71.843-141.172 -23.143  0.00  0.00           B
ATOM   1027  B       X   1     -73.542-142.068 -18.703  0.00  0.00           B
ATOM   1028  Ne      X   1     -71.815-140.823 -21.628  0.00  0.00          NE
ATOM   1029  Ne      X   1     -71.541-138.523 -17.391  0.00  0.00          NE
ATOM   1030  B       X   1     -77.983-147.635 -13.643  0.00  0.00           B
ATOM   1031  Ne      X   1     -78.885-147.460 -12.386  0.00  0.00          NE
ATOM   1032  B       X   1     -78.765-150.765 -10.512  0.00  0.00           B
ATOM   1033  B       X   1     -76.639-149.485  -9.687  0.00  0.00           B
ATOM   1034  Ne      X   1     -78.104-149.336 -10.003  0.00  0.00          NE
ATOM   1035  B       X   1     -78.350-148.361 -11.232  0.00  0.00           B
ATOM   1036  B       X   1     -79.065-151.552 -12.958  0.00  0.00           B
ATOM   1037  B       X   1     -78.864-148.886  -8.708  0.00  0.00           B
ATOM   1038  Ne      X   1     -76.939-148.461 -14.473  0.00  0.00          NE
ATOM   1039  Ne      X   1     -79.331-151.908 -11.315  0.00  0.00          NE
ATOM   1040  Ne      X   1     -78.845-150.838 -14.303  0.00  0.00          NE
ATOM   1041  B       X   1     -77.785-149.877 -14.600  0.00  0.00           B
ATOM   1042  B       X   1     -79.767-151.322 -15.415  0.00  0.00           B
ATOM   1043  B       X   1     -79.031-145.973 -11.843  0.00  0.00           B
ATOM   1044  B       X   1     -76.536-147.806 -15.790  0.00  0.00           B
ATOM   1045  B       X   1     -75.608-148.784 -13.698  0.00  0.00           B
ATOM   1046  Ne      X   1     -75.259-152.406 -15.470  0.00  0.00          NE
ATOM   1047  Ne      X   1     -75.530-152.736  -8.445  0.00  0.00          NE
ATOM   1048  Ne      X   1     -75.269-149.725  -9.061  0.00  0.00          NE
ATOM   1049  B       X   1     -75.209-150.946 -14.950  0.00  0.00           B
ATOM   1050  B       X   1     -75.259-151.190  -8.430  0.00  0.00           B
ATOM   1051  B       X   1     -74.720-148.490  -8.268  0.00  0.00           B
ATOM   1052  B       X   1     -74.758-145.746  -8.473  0.00  0.00           B
ATOM   1053  Ne      X   1     -74.485-149.861 -14.022  0.00  0.00          NE
ATOM   1054  B       X   1     -72.024-147.025 -14.277  0.00  0.00           B
ATOM   1055  B       X   1     -74.206-149.874 -10.255  0.00  0.00           B
ATOM   1056  Ne      X   1     -73.317-150.762 -11.296  0.00  0.00          NE
ATOM   1057  B       X   1     -73.939-150.561 -12.745  0.00  0.00           B
ATOM   1058  B       X   1     -71.887-150.167 -11.214  0.00  0.00           B
ATOM   1059  Ne      X   1     -71.715-146.546 -12.763  0.00  0.00          NE
ATOM   1060  B       X   1     -73.328-149.215 -14.861  0.00  0.00           B
ATOM   1061  B       X   1     -73.279-152.279 -10.863  0.00  0.00           B
ATOM   1062  Ne      X   1     -72.069-148.293 -15.233  0.00  0.00          NE
ATOM   1063  B       X   1     -69.967-151.551 -14.592  0.00  0.00           B
ATOM   1064  B       X   1     -71.948-152.475  -8.502  0.00  0.00           B
ATOM   1065  B       X   1     -72.998-145.722 -12.228  0.00  0.00           B
ATOM   1066  Ne      X   1     -70.141-152.943 -15.336  0.00  0.00          NE
ATOM   1067  Ne      X   1     -79.484-140.766 -14.749  0.00  0.00          NE
ATOM   1068  B       X   1     -78.210-143.851 -10.742  0.00  0.00           B
ATOM   1069  Ne      X   1     -77.579-143.440  -9.290  0.00  0.00          NE
ATOM   1070  B       X   1     -77.456-144.331 -13.113  0.00  0.00           B
ATOM   1071  Ne      X   1     -78.649-144.470 -12.105  0.00  0.00          NE
ATOM   1072  B       X   1     -77.889-141.930  -9.138  0.00  0.00           B
ATOM   1073  Ne      X   1     -77.903-140.461  -9.809  0.00  0.00          NE
ATOM   1074  B       X   1     -78.301-140.490 -13.674  0.00  0.00           B
ATOM   1075  B       X   1     -79.888-143.656 -12.714  0.00  0.00           B
ATOM   1076  B       X   1     -77.556-140.637 -11.253  0.00  0.00           B
ATOM   1077  B       X   1     -79.229-139.582  -9.719  0.00  0.00           B
ATOM   1078  Ne      X   1     -77.047-140.681 -12.685  0.00  0.00          NE
ATOM   1079  B       X   1     -76.787-139.607  -9.023  0.00  0.00           B
ATOM   1080  B       X   1     -76.413-142.049 -13.035  0.00  0.00           B
ATOM   1081  Ne      X   1     -76.113-143.559 -13.344  0.00  0.00          NE
ATOM   1082  B       X   1     -76.055-143.728  -9.272  0.00  0.00           B
ATOM   1083  B       X   1     -76.081-139.571 -12.968  0.00  0.00           B
ATOM   1084  B       X   1     -75.785-143.654 -14.889  0.00  0.00           B
ATOM   1085  Ne      X   1     -75.400-138.452 -13.958  0.00  0.00          NE
ATOM   1086  B       X   1     -74.971-144.145 -12.502  0.00  0.00           B
ATOM   1087  Ne      X   1     -80.224-138.420 -10.226  0.00  0.00          NE
ATOM   1088  B       X   1     -78.224-144.301  -8.159  0.00  0.00           B
ATOM   1089  B       X   1     -78.879-141.538 -15.968  0.00  0.00           B
ATOM   1090  B       X   1     -74.696-139.012 -15.205  0.00  0.00           B
ATOM   1091  B       X   1     -80.235-139.501 -15.348  0.00  0.00           B
ATOM   1092  Ne      X   1     -74.620-144.284  -8.899  0.00  0.00          NE
ATOM   1093  Ne      X   1     -73.577-144.372 -11.774  0.00  0.00          NE
ATOM   1094  B       X   1     -72.275-139.360  -9.871  0.00  0.00           B
ATOM   1095  B       X   1     -72.619-143.230 -12.383  0.00  0.00           B
ATOM   1096  B       X   1     -73.834-144.238 -10.263  0.00  0.00           B
ATOM   1097  B       X   1     -70.811-142.160 -14.003  0.00  0.00           B
ATOM   1098  B       X   1     -72.532-140.203 -14.717  0.00  0.00           B
ATOM   1099  B       X   1     -74.440-138.672  -8.491  0.00  0.00           B
ATOM   1100  Ne      X   1     -70.651-142.434 -15.650  0.00  0.00          NE
ATOM   1101  Ne      X   1     -73.211-138.139  -9.291  0.00  0.00          NE
ATOM   1102  Ne      X   1     -73.615-139.906 -15.804  0.00  0.00          NE
ATOM   1103  B       X   1     -69.634-143.632 -15.571  0.00  0.00           B
ATOM   1104  Ne      X   1     -79.764-148.621  -7.480  0.00  0.00          NE
ATOM   1105  B       X   1     -77.719-152.368  -5.577  0.00  0.00           B
ATOM   1106  B       X   1     -77.493-151.176  -1.403  0.00  0.00           B
ATOM   1107  B       X   1     -79.207-147.758  -6.274  0.00  0.00           B
ATOM   1108  B       X   1     -79.323-150.432  -4.735  0.00  0.00           B
ATOM   1109  B       X   1     -78.880-146.960  -3.682  0.00  0.00           B
ATOM   1110  B       X   1     -76.970-150.589  -3.901  0.00  0.00           B
ATOM   1111  Ne      X   1     -78.575-147.430  -2.245  0.00  0.00          NE
ATOM   1112  B       X   1     -76.957-146.916  -5.268  0.00  0.00           B
ATOM   1113  Ne      X   1     -78.535-146.754  -5.278  0.00  0.00          NE
ATOM   1114  B       X   1     -77.874-148.800  -2.285  0.00  0.00           B
ATOM   1115  B       X   1     -79.824-147.323  -1.323  0.00  0.00           B
ATOM   1116  Ne      X   1     -76.957-150.132  -2.418  0.00  0.00          NE
ATOM   1117  B       X   1     -77.435-146.449  -1.427  0.00  0.00           B
ATOM   1118  Ne      X   1     -77.837-150.779  -5.186  0.00  0.00          NE
ATOM   1119  B       X   1     -77.423-149.872  -6.349  0.00  0.00           B
ATOM   1120  Ne      X   1     -77.950-152.319  -0.483  0.00  0.00          NE
ATOM   1121  Ne      X   1     -75.444-146.838  -4.865  0.00  0.00          NE
ATOM   1122  B       X   1     -75.377-149.873  -2.207  0.00  0.00           B
ATOM   1123  B       X   1     -75.027-147.966  -3.836  0.00  0.00           B
ATOM   1124  Ne      X   1     -76.296-145.634  -0.732  0.00  0.00          NE
ATOM   1125  B       X   1     -74.651-146.957  -6.183  0.00  0.00           B
ATOM   1126  B       X   1     -75.092-145.428  -4.164  0.00  0.00           B
ATOM   1127  B       X   1     -73.955-152.986  -2.413  0.00  0.00           B
ATOM   1128  Ne      X   1     -74.254-147.052  -7.726  0.00  0.00          NE
ATOM   1129  B       X   1     -72.690-146.876  -7.552  0.00  0.00           B
ATOM   1130  Ne      X   1     -73.177-152.484  -1.145  0.00  0.00          NE
ATOM   1131  B       X   1     -72.751-150.987  -1.089  0.00  0.00           B
ATOM   1132  B       X   1     -73.427-149.989  -4.236  0.00  0.00           B
ATOM   1133  Ne      X   1     -72.421-149.384  -1.060  0.00  0.00          NE
ATOM   1134  B       X   1     -73.232-148.622  -2.139  0.00  0.00           B
ATOM   1135  Ne      X   1     -72.006-149.861  -5.054  0.00  0.00          NE
ATOM   1136  Ne      X   1     -74.304-149.169  -3.176  0.00  0.00          NE
ATOM   1137  B       X   1     -71.990-148.448  -5.708  0.00  0.00           B
ATOM   1138  B       X   1     -72.015-150.989  -6.226  0.00  0.00           B
ATOM   1139  B       X   1     -77.857-137.940  -4.703  0.00  0.00           B
ATOM   1140  B       X   1     -78.677-137.803  -7.004  0.00  0.00           B
ATOM   1141  Ne      X   1     -75.627-139.559  -7.920  0.00  0.00          NE
ATOM   1142  B       X   1     -78.868-145.316  -5.805  0.00  0.00           B
ATOM   1143  B       X   1     -75.098-145.355  -1.695  0.00  0.00           B
ATOM   1144  B       X   1     -74.911-140.908  -7.724  0.00  0.00           B
ATOM   1145  Ne      X   1     -77.434-140.289  -0.500  0.00  0.00          NE
ATOM   1146  B       X   1     -78.235-139.181  -1.284  0.00  0.00           B
ATOM   1147  Ne      X   1     -79.112-144.179  -6.858  0.00  0.00          NE
ATOM   1148  B       X   1     -77.344-141.695  -4.173  0.00  0.00           B
ATOM   1149  Ne      X   1     -77.867-138.802  -5.984  0.00  0.00          NE
ATOM   1150  B       X   1     -78.644-140.185  -5.702  0.00  0.00           B
ATOM   1151  Ne      X   1     -78.663-141.652  -5.071  0.00  0.00          NE
ATOM   1152  B       X   1     -79.909-142.104  -4.193  0.00  0.00           B
ATOM   1153  B       X   1     -78.693-142.781  -6.240  0.00  0.00           B
ATOM   1154  B       X   1     -77.064-141.416  -1.520  0.00  0.00           B
ATOM   1155  Ne      X   1     -76.333-141.842  -2.952  0.00  0.00          NE
ATOM   1156  B       X   1     -76.458-139.091  -6.670  0.00  0.00           B
ATOM   1157  Ne      X   1     -79.427-138.139  -1.498  0.00  0.00          NE
ATOM   1158  B       X   1     -75.875-143.346  -2.990  0.00  0.00           B
ATOM   1159  B       X   1     -75.018-141.034  -3.313  0.00  0.00           B
ATOM   1160  Ne      X   1     -74.860-144.484  -2.962  0.00  0.00          NE
ATOM   1161  B       X   1     -76.930-144.281  -0.132  0.00  0.00           B
ATOM   1162  B       X   1     -73.992-143.241  -7.863  0.00  0.00           B
ATOM   1163  Ne      X   1     -72.818-138.190  -4.521  0.00  0.00          NE
ATOM   1164  B       X   1     -72.712-137.995  -2.924  0.00  0.00           B
ATOM   1165  B       X   1     -72.438-141.184  -7.321  0.00  0.00           B
ATOM   1166  Ne      X   1     -78.892-131.128 -32.189  0.00  0.00          NE
ATOM   1167  B       X   1     -76.202-135.168 -32.411  0.00  0.00           B
ATOM   1168  B       X   1     -78.746-136.884 -33.091  0.00  0.00           B
ATOM   1169  B       X   1     -77.123-135.110 -34.846  0.00  0.00           B
ATOM   1170  B       X   1     -76.441-134.882 -37.384  0.00  0.00           B
ATOM   1171  Ne      X   1     -77.562-134.601 -36.290  0.00  0.00          NE
ATOM   1172  B       X   1     -77.738-133.025 -36.203  0.00  0.00           B
ATOM   1173  B       X   1     -79.620-130.993 -33.631  0.00  0.00           B
ATOM   1174  Ne      X   1     -79.947-135.862 -33.000  0.00  0.00          NE
ATOM   1175  B       X   1     -78.756-130.666 -35.964  0.00  0.00           B
ATOM   1176  B       X   1     -77.314-131.321 -32.634  0.00  0.00           B
ATOM   1177  B       X   1     -76.290-131.034 -36.998  0.00  0.00           B
ATOM   1178  Ne      X   1     -79.941-130.303 -35.053  0.00  0.00          NE
ATOM   1179  Ne      X   1     -76.029-132.100 -32.686  0.00  0.00          NE
ATOM   1180  Ne      X   1     -76.030-134.739 -33.874  0.00  0.00          NE
ATOM   1181  B       X   1     -76.030-133.168 -33.865  0.00  0.00           B
ATOM   1182  Ne      X   1     -75.018-134.751 -37.928  0.00  0.00          NE
ATOM   1183  B       X   1     -74.745-135.201 -39.361  0.00  0.00           B
ATOM   1184  B       X   1     -74.672-131.277 -32.772  0.00  0.00           B
ATOM   1185  Ne      X   1     -80.254-135.671 -36.139  0.00  0.00          NE
ATOM   1186  B       X   1     -74.582-135.164 -34.506  0.00  0.00           B
ATOM   1187  B       X   1     -73.985-136.924 -36.227  0.00  0.00           B
ATOM   1188  B       X   1     -69.937-132.130 -36.404  0.00  0.00           B
ATOM   1189  Ne      X   1     -70.112-130.632 -35.912  0.00  0.00          NE
ATOM   1190  B       X   1     -70.512-134.114 -33.426  0.00  0.00           B
ATOM   1191  B       X   1     -73.896-134.577 -36.904  0.00  0.00           B
ATOM   1192  Ne      X   1     -70.635-135.121 -34.633  0.00  0.00          NE
ATOM   1193  B       X   1     -72.125-135.267 -35.163  0.00  0.00           B
ATOM   1194  Ne      X   1     -73.558-135.540 -35.681  0.00  0.00          NE
ATOM   1195  B       X   1     -70.333-136.565 -34.081  0.00  0.00           B
ATOM   1196  B       X   1     -69.689-134.547 -35.783  0.00  0.00           B
ATOM   1197  Ne      X   1     -70.640-130.667 -32.827  0.00  0.00          NE
ATOM   1198  B       X   1     -70.209-130.727 -34.332  0.00  0.00           B
ATOM   1199  B       X   1     -72.206-130.380 -32.661  0.00  0.00           B
ATOM   1200  B       X   1     -75.626-128.724 -36.251  0.00  0.00           B
ATOM   1201  B       X   1     -75.590-128.174 -33.721  0.00  0.00           B
ATOM   1202  Ne      X   1     -75.478-127.655 -35.189  0.00  0.00          NE
ATOM   1203  Ne      X   1     -75.487-128.183 -32.156  0.00  0.00          NE
ATOM   1204  B       X   1     -69.874-129.483 -32.158  0.00  0.00           B
ATOM   1205  B       X   1     -78.157-134.908 -27.785  0.00  0.00           B
ATOM   1206  Ne      X   1     -79.665-134.745 -28.006  0.00  0.00          NE
ATOM   1207  Ne      X   1     -76.643-135.168 -28.191  0.00  0.00          NE
ATOM   1208  B       X   1     -79.870-134.093 -29.509  0.00  0.00           B
ATOM   1209  B       X   1     -76.454-136.716 -28.152  0.00  0.00           B
ATOM   1210  B       X   1     -76.441-134.753 -29.691  0.00  0.00           B
ATOM   1211  B       X   1     -79.431-132.230 -31.274  0.00  0.00           B
ATOM   1212  B       X   1     -75.927-132.933 -31.364  0.00  0.00           B
ATOM   1213  Ne      X   1     -75.671-134.465 -31.025  0.00  0.00          NE
ATOM   1214  B       X   1     -75.684-134.184 -27.415  0.00  0.00           B
ATOM   1215  B       X   1     -74.910-134.397 -25.036  0.00  0.00           B
ATOM   1216  Ne      X   1     -80.124-133.591 -30.947  0.00  0.00          NE
ATOM   1217  B       X   1     -79.203-137.432 -24.429  0.00  0.00           B
ATOM   1218  B       X   1     -74.771-131.994 -26.265  0.00  0.00           B
ATOM   1219  Ne      X   1     -74.690-133.554 -26.370  0.00  0.00          NE
ATOM   1220  B       X   1     -79.640-134.723 -31.946  0.00  0.00           B
ATOM   1221  B       X   1     -69.046-134.136 -31.380  0.00  0.00           B
ATOM   1222  B       X   1     -73.192-133.807 -26.823  0.00  0.00           B
ATOM   1223  Ne      X   1     -69.895-136.076 -26.513  0.00  0.00          NE
ATOM   1224  Ne      X   1     -71.882-134.076 -27.868  0.00  0.00          NE
ATOM   1225  B       X   1     -71.692-132.745 -28.705  0.00  0.00           B
ATOM   1226  Ne      X   1     -72.697-135.139 -30.412  0.00  0.00          NE
ATOM   1227  B       X   1     -72.565-135.080 -28.911  0.00  0.00           B
ATOM   1228  Ne      X   1     -72.381-131.380 -29.254  0.00  0.00          NE
ATOM   1229  B       X   1     -73.227-131.343 -30.581  0.00  0.00           B
ATOM   1230  B       X   1     -74.155-134.722 -30.899  0.00  0.00           B
ATOM   1231  B       X   1     -70.666-134.893 -27.256  0.00  0.00           B
ATOM   1232  B       X   1     -71.069-136.855 -25.733  0.00  0.00           B
ATOM   1233  B       X   1     -72.537-136.664 -30.834  0.00  0.00           B
ATOM   1234  B       X   1     -73.432-131.043 -28.074  0.00  0.00           B
ATOM   1235  B       X   1     -71.560-134.227 -31.075  0.00  0.00           B
ATOM   1236  Ne      X   1     -72.077-137.369 -24.666  0.00  0.00          NE
ATOM   1237  B       X   1     -73.222-136.328 -24.544  0.00  0.00           B
ATOM   1238  Ne      X   1     -74.247-130.590 -26.832  0.00  0.00          NE
ATOM   1239  B       X   1     -71.230-130.381 -29.440  0.00  0.00           B
ATOM   1240  B       X   1     -69.114-137.112 -27.435  0.00  0.00           B
ATOM   1241  Ne      X   1     -73.584-130.522 -31.895  0.00  0.00          NE
ATOM   1242  Ne      X   1     -70.353-133.625 -31.940  0.00  0.00          NE
ATOM   1243  B       X   1     -69.133-130.272 -27.928  0.00  0.00           B
ATOM   1244  B       X   1     -70.415-132.025 -32.009  0.00  0.00           B
ATOM   1245  B       X   1     -76.767-128.601 -31.437  0.00  0.00           B
ATOM   1246  B       X   1     -70.849-129.778 -25.101  0.00  0.00           B
ATOM   1247  B       X   1     -73.159-129.600 -26.104  0.00  0.00           B
ATOM   1248  Ne      X   1     -70.228-129.423 -28.666  0.00  0.00          NE
ATOM   1249  Ne      X   1     -71.770-128.871 -26.039  0.00  0.00          NE
ATOM   1250  B       X   1     -71.185-128.836 -27.474  0.00  0.00           B
ATOM   1251  B       X   1     -71.549-127.382 -25.462  0.00  0.00           B
ATOM   1252  B       X   1     -69.523-128.520 -29.709  0.00  0.00           B
ATOM   1253  B       X   1     -74.273-129.143 -31.643  0.00  0.00           B
ATOM   1254  B       X   1     -77.023-130.834 -16.314  0.00  0.00           B
ATOM   1255  B       X   1     -76.911-133.272 -16.850  0.00  0.00           B
ATOM   1256  B       X   1     -79.040-136.901 -20.513  0.00  0.00           B
ATOM   1257  B       X   1     -77.344-132.208 -20.522  0.00  0.00           B
ATOM   1258  B       X   1     -79.239-135.945 -18.249  0.00  0.00           B
ATOM   1259  B       X   1     -77.035-134.366 -21.978  0.00  0.00           B
ATOM   1260  B       X   1     -76.956-136.849 -23.000  0.00  0.00           B
ATOM   1261  Ne      X   1     -79.594-136.269 -16.825  0.00  0.00          NE
ATOM   1262  Ne      X   1     -76.726-130.845 -20.060  0.00  0.00          NE
ATOM   1263  Ne      X   1     -76.271-135.675 -22.036  0.00  0.00          NE
ATOM   1264  B       X   1     -76.151-136.187 -20.521  0.00  0.00           B
ATOM   1265  B       X   1     -75.989-130.895 -18.623  0.00  0.00           B
ATOM   1266  Ne      X   1     -75.877-134.485 -16.781  0.00  0.00          NE
ATOM   1267  B       X   1     -75.972-135.530 -17.944  0.00  0.00           B
ATOM   1268  Ne      X   1     -75.653-130.389 -17.149  0.00  0.00          NE
ATOM   1269  B       X   1     -75.612-130.516 -21.152  0.00  0.00           B
ATOM   1270  Ne      X   1     -75.624-136.686 -18.950  0.00  0.00          NE
ATOM   1271  B       X   1     -74.856-135.569 -22.689  0.00  0.00           B
ATOM   1272  B       X   1     -71.344-137.607 -23.297  0.00  0.00           B
ATOM   1273  B       X   1     -71.501-131.887 -23.773  0.00  0.00           B
ATOM   1274  Ne      X   1     -74.025-135.150 -23.921  0.00  0.00          NE
ATOM   1275  B       X   1     -74.467-131.351 -16.565  0.00  0.00           B
ATOM   1276  Ne      X   1     -70.607-130.566 -23.757  0.00  0.00          NE
ATOM   1277  Ne      X   1     -73.395-132.637 -16.544  0.00  0.00          NE
ATOM   1278  B       X   1     -71.702-137.313 -18.393  0.00  0.00           B
ATOM   1279  B       X   1     -72.117-137.163 -20.904  0.00  0.00           B
ATOM   1280  B       X   1     -69.688-132.498 -16.871  0.00  0.00           B
ATOM   1281  B       X   1     -73.000-133.972 -23.520  0.00  0.00           B
ATOM   1282  B       X   1     -69.741-134.829 -20.973  0.00  0.00           B
ATOM   1283  B       X   1     -70.445-132.912 -19.327  0.00  0.00           B
ATOM   1284  B       X   1     -71.938-135.030 -19.685  0.00  0.00           B
ATOM   1285  Ne      X   1     -72.528-136.537 -19.471  0.00  0.00          NE
ATOM   1286  B       X   1     -71.742-133.204 -21.509  0.00  0.00           B
ATOM   1287  B       X   1     -74.039-136.646 -19.212  0.00  0.00           B
ATOM   1288  Ne      X   1     -72.505-132.727 -22.792  0.00  0.00          NE
ATOM   1289  B       X   1     -73.655-131.660 -22.415  0.00  0.00           B
ATOM   1290  Ne      X   1     -70.940-133.973 -20.356  0.00  0.00          NE
ATOM   1291  Ne      X   1     -70.765-132.112 -18.006  0.00  0.00          NE
ATOM   1292  B       X   1     -72.319-132.495 -17.671  0.00  0.00           B
ATOM   1293  B       X   1     -70.605-130.581 -18.252  0.00  0.00           B
ATOM   1294  B       X   1     -74.422-133.868 -16.692  0.00  0.00           B
ATOM   1295  Ne      X   1     -74.339-130.278 -22.066  0.00  0.00          NE
ATOM   1296  B       X   1     -69.171-131.042 -23.690  0.00  0.00           B
ATOM   1297  B       X   1     -70.700-128.001 -17.740  0.00  0.00           B
ATOM   1298  Ne      X   1     -72.657-124.173 -20.660  0.00  0.00          NE
ATOM   1299  B       X   1     -69.355-126.207 -21.997  0.00  0.00           B
ATOM   1300  B       X   1     -71.475-125.479 -17.217  0.00  0.00           B
ATOM   1301  B       X   1     -71.023-128.979 -20.084  0.00  0.00           B
ATOM   1302  B       X   1     -73.203-129.405 -21.389  0.00  0.00           B
ATOM   1303  B       X   1     -73.907-125.091 -21.222  0.00  0.00           B
ATOM   1304  B       X   1     -71.020-129.767 -22.534  0.00  0.00           B
ATOM   1305  B       X   1     -71.096-125.554 -23.775  0.00  0.00           B
ATOM   1306  B       X   1     -73.226-127.450 -17.127  0.00  0.00           B
ATOM   1307  B       X   1     -71.621-127.375 -21.967  0.00  0.00           B
ATOM   1308  Ne      X   1     -70.242-129.160 -18.737  0.00  0.00          NE
ATOM   1309  B       X   1     -70.406-123.081 -17.796  0.00  0.00           B
ATOM   1310  Ne      X   1     -71.735-128.866 -21.473  0.00  0.00          NE
ATOM   1311  B       X   1     -71.385-124.923 -21.329  0.00  0.00           B
ATOM   1312  Ne      X   1     -70.931-126.003 -22.301  0.00  0.00          NE
ATOM   1313  Ne      X   1     -71.659-127.024 -16.874  0.00  0.00          NE
ATOM   1314  Ne      X   1     -79.790-136.436 -12.570  0.00  0.00          NE
ATOM   1315  B       X   1     -76.953-131.089 -12.313  0.00  0.00           B
ATOM   1316  Ne      X   1     -77.378-136.306 -14.776  0.00  0.00          NE
ATOM   1317  B       X   1     -78.431-136.208 -13.520  0.00  0.00           B
ATOM   1318  B       X   1     -76.371-133.510 -12.366  0.00  0.00           B
ATOM   1319  B       X   1     -78.212-135.884  -8.728  0.00  0.00           B
ATOM   1320  B       X   1     -76.490-134.278  -9.977  0.00  0.00           B
ATOM   1321  B       X   1     -76.304-135.194 -15.353  0.00  0.00           B
ATOM   1322  Ne      X   1     -75.532-134.146 -11.261  0.00  0.00          NE
ATOM   1323  B       X   1     -74.968-135.522 -11.701  0.00  0.00           B
ATOM   1324  B       X   1     -78.292-136.645 -16.013  0.00  0.00           B
ATOM   1325  B       X   1     -76.518-137.540 -14.431  0.00  0.00           B
ATOM   1326  B       X   1     -80.144-137.363  -9.013  0.00  0.00           B
ATOM   1327  B       X   1     -76.937-130.113  -9.848  0.00  0.00           B
ATOM   1328  B       X   1     -79.594-137.669 -11.495  0.00  0.00           B
ATOM   1329  B       X   1     -73.539-137.325 -10.586  0.00  0.00           B
ATOM   1330  B       X   1     -73.175-133.397  -8.711  0.00  0.00           B
ATOM   1331  Ne      X   1     -73.180-132.478  -9.995  0.00  0.00          NE
ATOM   1332  B       X   1     -74.235-133.198 -10.942  0.00  0.00           B
ATOM   1333  B       X   1     -71.588-132.229 -10.238  0.00  0.00           B
ATOM   1334  Ne      X   1     -71.295-135.327 -12.898  0.00  0.00          NE
ATOM   1335  Ne      X   1     -70.168-131.472 -10.247  0.00  0.00          NE
ATOM   1336  B       X   1     -71.616-133.783 -13.159  0.00  0.00           B
ATOM   1337  B       X   1     -70.187-135.458 -11.755  0.00  0.00           B
ATOM   1338  Ne      X   1     -73.971-136.705 -11.919  0.00  0.00          NE
ATOM   1339  B       X   1     -72.621-135.997 -12.383  0.00  0.00           B
ATOM   1340  B       X   1     -71.799-131.026 -13.385  0.00  0.00           B
ATOM   1341  Ne      X   1     -71.491-132.457 -14.046  0.00  0.00          NE
ATOM   1342  B       X   1     -72.522-132.622 -15.230  0.00  0.00           B
ATOM   1343  B       X   1     -73.653-130.893  -9.965  0.00  0.00           B
ATOM   1344  B       X   1     -69.927-132.379 -14.394  0.00  0.00           B
ATOM   1345  B       X   1     -72.170-137.300  -8.428  0.00  0.00           B
ATOM   1346  B       X   1     -70.069-130.514  -8.983  0.00  0.00           B
ATOM   1347  B       X   1     -74.380-137.646 -13.083  0.00  0.00           B
ATOM   1348  B       X   1     -70.250-130.461 -11.436  0.00  0.00           B
ATOM   1349  Ne      X   1     -68.888-132.240 -15.540  0.00  0.00          NE
ATOM   1350  Ne      X   1     -69.101-124.800 -13.602  0.00  0.00          NE
ATOM   1351  Ne      X   1     -71.228-129.801 -12.488  0.00  0.00          NE
ATOM   1352  B       X   1     -71.370-127.300 -15.352  0.00  0.00           B
ATOM   1353  B       X   1     -72.432-129.364 -11.598  0.00  0.00           B
ATOM   1354  Ne      X   1     -73.760-129.425 -10.629  0.00  0.00          NE
ATOM   1355  B       X   1     -70.413-123.959 -13.525  0.00  0.00           B
ATOM   1356  B       X   1     -70.695-128.671 -13.287  0.00  0.00           B
ATOM   1357  Ne      X   1     -70.270-127.645 -14.318  0.00  0.00          NE
ATOM   1358  B       X   1     -69.629-126.317 -13.722  0.00  0.00           B
ATOM   1359  B       X   1     -71.209-128.234  -8.746  0.00  0.00           B
ATOM   1360  B       X   1     -69.090-128.348 -15.171  0.00  0.00           B
ATOM   1361  Ne      X   1     -71.483-122.871 -13.089  0.00  0.00          NE
ATOM   1362  Ne      X   1     -69.966-129.142  -8.366  0.00  0.00          NE
ATOM   1363  Ne      X   1     -79.291-136.686  -7.942  0.00  0.00          NE
ATOM   1364  B       X   1     -80.145-135.710  -7.044  0.00  0.00           B
ATOM   1365  B       X   1     -78.895-137.005  -2.535  0.00  0.00           B
ATOM   1366  B       X   1     -77.328-135.567  -4.134  0.00  0.00           B
ATOM   1367  B       X   1     -77.121-131.246  -7.393  0.00  0.00           B
ATOM   1368  Ne      X   1     -77.688-132.561  -6.688  0.00  0.00          NE
ATOM   1369  Ne      X   1     -79.635-131.674  -0.890  0.00  0.00          NE
ATOM   1370  B       X   1     -77.096-133.132  -5.272  0.00  0.00           B
ATOM   1371  B       X   1     -79.256-132.294  -6.403  0.00  0.00           B
ATOM   1372  Ne      X   1     -76.816-133.110  -1.245  0.00  0.00          NE
ATOM   1373  B       X   1     -79.687-136.017  -4.684  0.00  0.00           B
ATOM   1374  B       X   1     -76.713-133.605  -2.730  0.00  0.00           B
ATOM   1375  Ne      X   1     -76.518-134.148  -4.184  0.00  0.00          NE
ATOM   1376  B       X   1     -79.760-130.776  -2.109  0.00  0.00           B
ATOM   1377  B       X   1     -78.197-132.307  -0.958  0.00  0.00           B
ATOM   1378  Ne      X   1     -78.433-136.633  -4.001  0.00  0.00          NE
ATOM   1379  B       X   1     -79.817-137.426  -0.155  0.00  0.00           B
ATOM   1380  B       X   1     -75.483-132.321  -0.958  0.00  0.00           B
ATOM   1381  B       X   1     -75.138-134.658  -4.633  0.00  0.00           B
ATOM   1382  B       X   1     -76.906-134.295  -0.192  0.00  0.00           B
ATOM   1383  Ne      X   1     -72.458-134.011  -7.510  0.00  0.00          NE
ATOM   1384  B       X   1     -73.678-136.946  -5.026  0.00  0.00           B
ATOM   1385  B       X   1     -73.447-134.929  -6.545  0.00  0.00           B
ATOM   1386  B       X   1     -71.948-132.644  -6.687  0.00  0.00           B
ATOM   1387  B       X   1     -72.778-134.774  -4.016  0.00  0.00           B
ATOM   1388  Ne      X   1     -73.790-135.415  -5.087  0.00  0.00          NE
ATOM   1389  Ne      X   1     -72.460-133.343  -3.357  0.00  0.00          NE
ATOM   1390  B       X   1     -73.203-132.929  -2.066  0.00  0.00           B
ATOM   1391  B       X   1     -72.928-132.324  -4.441  0.00  0.00           B
ATOM   1392  Ne      X   1     -72.532-131.542  -5.763  0.00  0.00          NE
ATOM   1393  B       X   1     -73.840-130.844  -6.442  0.00  0.00           B
ATOM   1394  Ne      X   1     -73.984-132.707  -0.694  0.00  0.00          NE
ATOM   1395  Ne      X   1     -71.952-137.724  -1.604  0.00  0.00          NE
ATOM   1396  B       X   1     -73.973-134.186  -0.084  0.00  0.00           B
ATOM   1397  Ne      X   1     -80.135-130.073  -3.462  0.00  0.00          NE
ATOM   1398  B       X   1     -79.577-125.822  -0.557  0.00  0.00           B
ATOM   1399  Ne      X   1     -78.479-126.890  -0.989  0.00  0.00          NE
ATOM   1400  B       X   1     -76.769-127.684  -4.364  0.00  0.00           B
ATOM   1401  B       X   1     -77.172-126.325  -0.269  0.00  0.00           B
ATOM   1402  B       X   1     -78.846-128.269  -0.443  0.00  0.00           B
ATOM   1403  B       X   1     -74.642-127.842  -2.998  0.00  0.00           B
ATOM   1404  Ne      X   1     -80.265-124.502  -0.845  0.00  0.00          NE
ATOM   1405  B       X   1     -73.497-127.058  -0.783  0.00  0.00           B
ATOM   1406  B       X   1     -73.422-129.425  -1.293  0.00  0.00           B
ATOM   1407  B       X   1    -128.386-138.620  19.508  0.00  0.00           B
ATOM   1408  B       X   1    -127.475-137.851  27.035  0.00  0.00           B
ATOM   1409  Ne      X   1    -128.791-138.644  27.056  0.00  0.00          NE
ATOM   1410  B       X   1    -129.623-134.766   2.780  0.00  0.00           B
ATOM   1411  Ne      X   1    -129.298-133.265   2.455  0.00  0.00          NE
ATOM   1412  B       X   1    -129.361-132.896   0.974  0.00  0.00           B
ATOM   1413  B       X   1    -127.732-132.877   2.892  0.00  0.00           B
ATOM   1414  B       X   1    -126.639-134.600   4.350  0.00  0.00           B
ATOM   1415  Ne      X   1    -126.298-133.306   3.458  0.00  0.00          NE
ATOM   1416  Ne      X   1    -132.145-124.622   1.067  0.00  0.00          NE
ATOM   1417  B       X   1    -128.528-125.565   0.065  0.00  0.00           B
ATOM   1418  B       X   1    -127.675-129.176   1.250  0.00  0.00           B
ATOM   1419  Ne      X   1    -127.748-125.645   1.413  0.00  0.00          NE
ATOM   1420  B       X   1    -129.638-128.875   2.922  0.00  0.00           B
ATOM   1421  Ne      X   1    -128.186-128.409   2.521  0.00  0.00          NE
ATOM   1422  B       X   1    -127.345-128.410   3.860  0.00  0.00           B
ATOM   1423  B       X   1    -130.942-124.873   0.039  0.00  0.00           B
ATOM   1424  B       X   1    -126.709-131.835  19.759  0.00  0.00           B
ATOM   1425  B       X   1    -131.663-136.434  22.594  0.00  0.00           B
ATOM   1426  B       X   1    -129.119-135.937  22.550  0.00  0.00           B
ATOM   1427  B       X   1    -129.259-132.047  22.776  0.00  0.00           B
ATOM   1428  B       X   1    -128.455-131.596  17.989  0.00  0.00           B
ATOM   1429  Ne      X   1    -128.019-132.564  19.200  0.00  0.00          NE
ATOM   1430  B       X   1    -129.144-132.369  20.258  0.00  0.00           B
ATOM   1431  B       X   1    -127.066-136.529  19.001  0.00  0.00           B
ATOM   1432  B       X   1    -127.180-135.084  21.119  0.00  0.00           B
ATOM   1433  Ne      X   1    -127.638-135.306  22.582  0.00  0.00          NE
ATOM   1434  Ne      X   1    -126.733-135.139  19.585  0.00  0.00          NE
ATOM   1435  B       X   1    -127.574-133.872  23.268  0.00  0.00           B
ATOM   1436  B       X   1    -126.742-136.469  23.208  0.00  0.00           B
ATOM   1437  Ne      X   1    -128.113-130.409  17.068  0.00  0.00          NE
ATOM   1438  Ne      X   1    -128.196-132.463  23.809  0.00  0.00          NE
ATOM   1439  B       X   1    -127.048-131.378  24.040  0.00  0.00           B
ATOM   1440  B       X   1    -126.344-127.492  19.499  0.00  0.00           B
ATOM   1441  B       X   1    -127.270-129.410  18.053  0.00  0.00           B
ATOM   1442  Ne      X   1    -129.777-128.519  21.302  0.00  0.00          NE
ATOM   1443  B       X   1    -129.875-124.777  19.646  0.00  0.00           B
ATOM   1444  B       X   1    -128.133-125.426  17.941  0.00  0.00           B
ATOM   1445  Ne      X   1    -128.259-124.686  19.363  0.00  0.00          NE
ATOM   1446  B       X   1    -127.552-125.482  20.450  0.00  0.00           B
ATOM   1447  Ne      X   1    -127.115-126.957  20.807  0.00  0.00          NE
ATOM   1448  Ne      X   1    -129.341-125.931  16.989  0.00  0.00          NE
ATOM   1449  B       X   1    -128.331-127.993  21.077  0.00  0.00           B
ATOM   1450  B       X   1    -129.298-129.500  16.432  0.00  0.00           B
ATOM   1451  B       X   1    -131.687-133.019  24.670  0.00  0.00           B
ATOM   1452  B       X   1    -129.058-132.753  25.090  0.00  0.00           B
ATOM   1453  B       X   1    -132.207-124.283  30.648  0.00  0.00           B
ATOM   1454  B       X   1    -130.236-125.493  29.373  0.00  0.00           B
ATOM   1455  Ne      X   1    -130.738-124.152  30.065  0.00  0.00          NE
ATOM   1456  Ne      X   1    -132.689-131.575  35.559  0.00  0.00          NE
ATOM   1457  B       X   1    -132.319-132.644  34.368  0.00  0.00           B
ATOM   1458  B       X   1    -131.809-131.785  36.827  0.00  0.00           B
ATOM   1459  B       X   1    -131.269-131.203  39.261  0.00  0.00           B
ATOM   1460  Ne      X   1    -131.112-132.240  38.165  0.00  0.00          NE
ATOM   1461  B       X   1    -127.544-133.950  36.777  0.00  0.00           B
ATOM   1462  Ne      X   1    -127.984-132.926  37.867  0.00  0.00          NE
ATOM   1463  B       X   1    -128.822-132.257  34.175  0.00  0.00           B
ATOM   1464  B       X   1    -129.559-132.528  37.863  0.00  0.00           B
ATOM   1465  B       X   1    -127.219-131.583  37.755  0.00  0.00           B
ATOM   1466  Ne      X   1    -128.626-130.713  33.935  0.00  0.00          NE
ATOM   1467  B       X   1    -127.724-133.612  39.220  0.00  0.00           B
ATOM   1468  B       X   1    -127.267-130.168  34.500  0.00  0.00           B
ATOM   1469  B       X   1    -132.385-130.099  35.011  0.00  0.00           B
ATOM   1470  B       X   1    -132.485-126.148  37.039  0.00  0.00           B
ATOM   1471  B       X   1    -131.777-127.958  33.668  0.00  0.00           B
ATOM   1472  Ne      X   1    -131.236-129.039  34.772  0.00  0.00          NE
ATOM   1473  Ne      X   1    -130.967-126.578  36.676  0.00  0.00          NE
ATOM   1474  B       X   1    -131.025-128.076  36.047  0.00  0.00           B
ATOM   1475  B       X   1    -129.838-129.823  34.448  0.00  0.00           B
ATOM   1476  B       X   1    -130.437-125.665  35.560  0.00  0.00           B
ATOM   1477  B       X   1    -130.062-126.388  37.909  0.00  0.00           B
ATOM   1478  Ne      X   1    -129.249-124.762  35.247  0.00  0.00          NE
ATOM   1479  B       X   1    -127.099-127.865  35.274  0.00  0.00           B
ATOM   1480  B       X   1    -127.692-125.679  38.952  0.00  0.00           B
ATOM   1481  B       X   1    -127.902-125.423  35.578  0.00  0.00           B
ATOM   1482  Ne      X   1    -126.730-126.397  35.576  0.00  0.00          NE
ATOM   1483  Ne      X   1    -129.273-125.844  39.258  0.00  0.00          NE
ATOM   1484  B       X   1    -129.237-124.256  33.749  0.00  0.00           B
ATOM   1485  B       X   1    -129.694-124.407  39.777  0.00  0.00           B
ATOM   1486  B       X   1    -132.022-131.250  41.759  0.00  0.00           B
ATOM   1487  B       X   1    -129.771-134.111  40.650  0.00  0.00           B
ATOM   1488  B       X   1    -127.757-135.606  40.807  0.00  0.00           B
ATOM   1489  Ne      X   1    -128.158-134.051  40.660  0.00  0.00          NE
ATOM   1490  Ne      X   1    -126.992-132.423  43.046  0.00  0.00          NE
ATOM   1491  B       X   1    -128.212-131.769  43.788  0.00  0.00           B
ATOM   1492  Ne      X   1    -128.976-131.078  44.970  0.00  0.00          NE
ATOM   1493  B       X   1    -127.543-133.109  41.789  0.00  0.00           B
ATOM   1494  Ne      X   1    -131.527-130.337  40.568  0.00  0.00          NE
ATOM   1495  B       X   1    -132.720-129.338  40.312  0.00  0.00           B
ATOM   1496  B       X   1    -132.833-124.608  44.190  0.00  0.00           B
ATOM   1497  B       X   1    -127.832-128.831  40.179  0.00  0.00           B
ATOM   1498  B       X   1    -132.019-128.218  44.400  0.00  0.00           B
ATOM   1499  Ne      X   1    -129.819-123.002  40.476  0.00  0.00          NE
ATOM   1500  B       X   1    -129.415-122.825  42.058  0.00  0.00           B
ATOM   1501  B       X   1    -129.432-127.046  40.300  0.00  0.00           B
ATOM   1502  B       X   1    -128.955-129.548  44.673  0.00  0.00           B
ATOM   1503  B       X   1    -128.596-128.164  42.534  0.00  0.00           B
ATOM   1504  B       X   1    -131.359-122.549  40.381  0.00  0.00           B
ATOM   1505  Ne      X   1    -129.067-128.354  41.008  0.00  0.00          NE
ATOM   1506  B       X   1    -129.691-127.224  44.653  0.00  0.00           B
ATOM   1507  B       X   1    -130.235-129.433  40.930  0.00  0.00           B
ATOM   1508  Ne      X   1    -128.574-128.171  44.083  0.00  0.00          NE
ATOM   1509  B       X   1    -127.074-127.883  44.674  0.00  0.00           B
ATOM   1510  B       X   1    -123.902-138.166   1.117  0.00  0.00           B
ATOM   1511  B       X   1    -117.753-138.954   0.209  0.00  0.00           B
ATOM   1512  B       X   1    -124.492-140.995  23.618  0.00  0.00           B
ATOM   1513  B       X   1    -124.982-138.439  22.917  0.00  0.00           B
ATOM   1514  Ne      X   1    -124.008-139.706  22.726  0.00  0.00          NE
ATOM   1515  B       X   1    -122.612-139.444  23.174  0.00  0.00           B
ATOM   1516  B       X   1    -120.606-141.088  23.407  0.00  0.00           B
ATOM   1517  Ne      X   1    -119.827-141.927  22.193  0.00  0.00          NE
ATOM   1518  B       X   1    -118.520-141.185  21.838  0.00  0.00           B
ATOM   1519  B       X   1    -119.725-143.465  22.614  0.00  0.00           B
ATOM   1520  B       X   1    -117.935-138.744  21.445  0.00  0.00           B
ATOM   1521  Ne      X   1    -117.294-140.148  21.429  0.00  0.00          NE
ATOM   1522  B       X   1    -116.612-140.440  20.021  0.00  0.00           B
ATOM   1523  B       X   1    -116.275-140.237  22.674  0.00  0.00           B
ATOM   1524  B       X   1    -115.599-142.378  23.788  0.00  0.00           B
ATOM   1525  Ne      X   1    -115.597-143.979  23.996  0.00  0.00          NE
ATOM   1526  Ne      X   1    -115.683-140.835  24.014  0.00  0.00          NE
ATOM   1527  Ne      X   1    -121.389-140.004  24.164  0.00  0.00          NE
ATOM   1528  B       X   1    -123.711-138.046  30.420  0.00  0.00           B
ATOM   1529  B       X   1    -123.782-142.310  25.742  0.00  0.00           B
ATOM   1530  B       X   1    -123.358-142.366  30.506  0.00  0.00           B
ATOM   1531  B       X   1    -122.153-140.506  25.501  0.00  0.00           B
ATOM   1532  B       X   1    -123.115-141.635  28.030  0.00  0.00           B
ATOM   1533  B       X   1    -121.075-142.322  26.708  0.00  0.00           B
ATOM   1534  Ne      X   1    -122.524-141.706  26.584  0.00  0.00          NE
ATOM   1535  B       X   1    -116.188-139.171  30.226  0.00  0.00           B
ATOM   1536  B       X   1    -116.788-139.384  27.624  0.00  0.00           B
ATOM   1537  B       X   1    -119.649-140.793  30.881  0.00  0.00           B
ATOM   1538  B       X   1    -118.366-138.437  25.860  0.00  0.00           B
ATOM   1539  Ne      X   1    -119.523-142.296  27.136  0.00  0.00          NE
ATOM   1540  B       X   1    -119.407-142.277  28.702  0.00  0.00           B
ATOM   1541  Ne      X   1    -117.654-139.754  26.331  0.00  0.00          NE
ATOM   1542  Ne      X   1    -120.239-139.695  31.842  0.00  0.00          NE
ATOM   1543  B       X   1    -116.744-144.250  24.992  0.00  0.00           B
ATOM   1544  B       X   1    -116.696-140.345  25.202  0.00  0.00           B
ATOM   1545  B       X   1    -120.454-138.772  24.445  0.00  0.00           B
ATOM   1546  B       X   1    -118.615-143.462  26.525  0.00  0.00           B
ATOM   1547  B       X   1    -118.812-140.888  26.640  0.00  0.00           B
ATOM   1548  Ne      X   1    -115.983-138.613  28.721  0.00  0.00          NE
ATOM   1549  Ne      X   1    -119.563-142.290  30.271  0.00  0.00          NE
ATOM   1550  Ne      X   1    -120.848-138.292  38.777  0.00  0.00          NE
ATOM   1551  B       X   1    -120.734-140.397  33.262  0.00  0.00           B
ATOM   1552  B       X   1    -125.081-133.575   2.417  0.00  0.00           B
ATOM   1553  B       X   1    -124.510-135.698   1.279  0.00  0.00           B
ATOM   1554  B       X   1    -122.597-134.622   2.652  0.00  0.00           B
ATOM   1555  Ne      X   1    -121.659-135.674   3.222  0.00  0.00          NE
ATOM   1556  B       X   1    -123.490-130.925   4.298  0.00  0.00           B
ATOM   1557  B       X   1    -123.118-133.731   0.328  0.00  0.00           B
ATOM   1558  Ne      X   1    -123.803-134.352   1.692  0.00  0.00          NE
ATOM   1559  B       X   1    -120.080-135.624   2.860  0.00  0.00           B
ATOM   1560  Ne      X   1    -118.696-135.403   2.047  0.00  0.00          NE
ATOM   1561  B       X   1    -119.005-130.837   4.186  0.00  0.00           B
ATOM   1562  B       X   1    -118.123-136.710   1.377  0.00  0.00           B
ATOM   1563  B       X   1    -118.892-134.321   0.943  0.00  0.00           B
ATOM   1564  B       X   1    -119.658-130.935   1.766  0.00  0.00           B
ATOM   1565  B       X   1    -117.561-134.855   3.059  0.00  0.00           B
ATOM   1566  Ne      X   1    -116.850-134.080   4.217  0.00  0.00          NE
ATOM   1567  B       X   1    -115.717-133.187   3.722  0.00  0.00           B
ATOM   1568  Ne      X   1    -117.122-137.486   0.458  0.00  0.00          NE
ATOM   1569  Ne      X   1    -119.167-130.662   0.289  0.00  0.00          NE
ATOM   1570  B       X   1    -115.743-137.660   1.162  0.00  0.00           B
ATOM   1571  B       X   1    -121.314-129.937   3.235  0.00  0.00           B
ATOM   1572  B       X   1    -125.452-129.563   0.191  0.00  0.00           B
ATOM   1573  Ne      X   1    -124.887-125.848   0.484  0.00  0.00          NE
ATOM   1574  B       X   1    -124.300-127.269   0.701  0.00  0.00           B
ATOM   1575  B       X   1    -124.097-124.513   0.919  0.00  0.00           B
ATOM   1576  Ne      X   1    -124.098-128.832   0.746  0.00  0.00          NE
ATOM   1577  Ne      X   1    -122.850-129.735   3.535  0.00  0.00          NE
ATOM   1578  B       X   1    -123.693-129.393   2.174  0.00  0.00           B
ATOM   1579  B       X   1    -126.206-125.831   1.234  0.00  0.00           B
ATOM   1580  Ne      X   1    -119.775-130.051   3.043  0.00  0.00          NE
ATOM   1581  Ne      X   1    -120.020-125.770   0.292  0.00  0.00          NE
ATOM   1582  B       X   1    -119.005-128.674   2.611  0.00  0.00           B
ATOM   1583  Ne      X   1    -118.286-128.179   1.318  0.00  0.00          NE
ATOM   1584  B       X   1    -119.221-127.115   0.672  0.00  0.00           B
ATOM   1585  B       X   1    -116.871-127.489   1.546  0.00  0.00           B
ATOM   1586  B       X   1    -118.140-129.493   0.441  0.00  0.00           B
ATOM   1587  B       X   1    -118.849-124.754   0.051  0.00  0.00           B
ATOM   1588  Ne      X   1    -117.417-124.094   0.020  0.00  0.00          NE
ATOM   1589  B       X   1    -114.834-122.542  10.194  0.00  0.00           B
ATOM   1590  B       X   1    -124.170-131.796  19.074  0.00  0.00           B
ATOM   1591  B       X   1    -124.833-131.731  21.476  0.00  0.00           B
ATOM   1592  Ne      X   1    -125.256-131.299  20.062  0.00  0.00          NE
ATOM   1593  B       X   1    -125.132-135.042  19.535  0.00  0.00           B
ATOM   1594  B       X   1    -124.432-136.011  23.639  0.00  0.00           B
ATOM   1595  Ne      X   1    -123.937-132.053  22.755  0.00  0.00          NE
ATOM   1596  B       X   1    -121.650-131.706  18.526  0.00  0.00           B
ATOM   1597  B       X   1    -122.506-131.554  22.305  0.00  0.00           B
ATOM   1598  B       X   1    -122.826-133.843  19.341  0.00  0.00           B
ATOM   1599  B       X   1    -122.832-136.272  18.994  0.00  0.00           B
ATOM   1600  Ne      X   1    -122.985-132.564  18.459  0.00  0.00          NE
ATOM   1601  Ne      X   1    -123.379-135.014  22.996  0.00  0.00          NE
ATOM   1602  B       X   1    -123.299-135.323  21.409  0.00  0.00           B
ATOM   1603  Ne      X   1    -121.209-130.775  22.466  0.00  0.00          NE
ATOM   1604  B       X   1    -123.306-132.905  16.917  0.00  0.00           B
ATOM   1605  Ne      X   1    -123.518-135.140  19.854  0.00  0.00          NE
ATOM   1606  B       X   1    -122.038-135.145  23.806  0.00  0.00           B
ATOM   1607  B       X   1    -123.973-133.551  23.064  0.00  0.00           B
ATOM   1608  Ne      X   1    -125.454-137.183  23.780  0.00  0.00          NE
ATOM   1609  B       X   1    -124.483-131.232  23.985  0.00  0.00           B
ATOM   1610  B       X   1    -121.230-130.164  23.944  0.00  0.00           B
ATOM   1611  B       X   1    -120.443-135.795  19.726  0.00  0.00           B
ATOM   1612  B       X   1    -119.991-131.770  22.302  0.00  0.00           B
ATOM   1613  B       X   1    -119.585-131.440  19.828  0.00  0.00           B
ATOM   1614  Ne      X   1    -119.046-135.223  20.285  0.00  0.00          NE
ATOM   1615  B       X   1    -119.136-133.764  20.848  0.00  0.00           B
ATOM   1616  B       X   1    -118.488-136.213  21.325  0.00  0.00           B
ATOM   1617  Ne      X   1    -119.039-132.198  21.134  0.00  0.00          NE
ATOM   1618  B       X   1    -118.054-135.111  19.017  0.00  0.00           B
ATOM   1619  B       X   1    -117.634-131.669  21.470  0.00  0.00           B
ATOM   1620  Ne      X   1    -117.856-137.334  22.241  0.00  0.00          NE
ATOM   1621  B       X   1    -118.558-137.376  23.593  0.00  0.00           B
ATOM   1622  Ne      X   1    -117.518-134.525  17.643  0.00  0.00          NE
ATOM   1623  B       X   1    -116.619-135.629  16.892  0.00  0.00           B
ATOM   1624  B       X   1    -116.733-133.214  17.803  0.00  0.00           B
ATOM   1625  Ne      X   1    -116.432-130.973  22.253  0.00  0.00          NE
ATOM   1626  B       X   1    -115.399-134.539  22.450  0.00  0.00           B
ATOM   1627  B       X   1    -115.637-132.035  23.077  0.00  0.00           B
ATOM   1628  Ne      X   1    -115.200-133.471  23.557  0.00  0.00          NE
ATOM   1629  B       X   1    -116.328-136.967  22.223  0.00  0.00           B
ATOM   1630  B       X   1    -115.455-130.338  21.147  0.00  0.00           B
ATOM   1631  Ne      X   1    -115.050-136.093  22.268  0.00  0.00          NE
ATOM   1632  B       X   1    -125.325-129.732  19.747  0.00  0.00           B
ATOM   1633  Ne      X   1    -125.943-128.758  18.697  0.00  0.00          NE
ATOM   1634  Ne      X   1    -125.468-127.493  23.420  0.00  0.00          NE
ATOM   1635  B       X   1    -124.895-128.472  17.541  0.00  0.00           B
ATOM   1636  B       X   1    -125.836-129.041  23.615  0.00  0.00           B
ATOM   1637  B       X   1    -123.983-127.129  23.155  0.00  0.00           B
ATOM   1638  Ne      X   1    -123.798-128.107  16.472  0.00  0.00          NE
ATOM   1639  B       X   1    -121.108-129.556  21.454  0.00  0.00           B
ATOM   1640  B       X   1    -122.464-127.928  17.331  0.00  0.00           B
ATOM   1641  B       X   1    -121.535-127.660  19.775  0.00  0.00           B
ATOM   1642  Ne      X   1    -120.854-128.045  21.181  0.00  0.00          NE
ATOM   1643  Ne      X   1    -121.204-127.963  18.265  0.00  0.00          NE
ATOM   1644  B       X   1    -121.566-127.209  22.333  0.00  0.00           B
ATOM   1645  B       X   1    -126.229-127.042  22.082  0.00  0.00           B
ATOM   1646  B       X   1    -119.370-127.550  21.280  0.00  0.00           B
ATOM   1647  B       X   1    -117.062-127.444  20.144  0.00  0.00           B
ATOM   1648  B       X   1    -116.957-129.788  23.207  0.00  0.00           B
ATOM   1649  Ne      X   1    -115.800-127.396  19.167  0.00  0.00          NE
ATOM   1650  B       X   1    -115.164-128.832  19.080  0.00  0.00           B
ATOM   1651  B       X   1    -115.083-126.443  23.887  0.00  0.00           B
ATOM   1652  Ne      X   1    -125.930-137.392  26.810  0.00  0.00          NE
ATOM   1653  Ne      X   1    -125.839-130.442  24.420  0.00  0.00          NE
ATOM   1654  B       X   1    -125.159-135.821  27.011  0.00  0.00           B
ATOM   1655  Ne      X   1    -123.763-134.998  27.344  0.00  0.00          NE
ATOM   1656  B       X   1    -123.200-135.526  28.695  0.00  0.00           B
ATOM   1657  B       X   1    -122.578-135.131  26.245  0.00  0.00           B
ATOM   1658  Ne      X   1    -121.351-135.179  25.225  0.00  0.00          NE
ATOM   1659  Ne      X   1    -122.525-135.110  30.071  0.00  0.00          NE
ATOM   1660  B       X   1    -121.530-133.999  29.792  0.00  0.00           B
ATOM   1661  B       X   1    -124.140-133.437  27.647  0.00  0.00           B
ATOM   1662  B       X   1    -120.929-131.454  29.657  0.00  0.00           B
ATOM   1663  B       X   1    -125.579-137.654  25.274  0.00  0.00           B
ATOM   1664  B       X   1    -120.550-133.821  25.396  0.00  0.00           B
ATOM   1665  Ne      X   1    -119.389-137.742  24.900  0.00  0.00          NE
ATOM   1666  B       X   1    -120.321-136.349  25.351  0.00  0.00           B
ATOM   1667  B       X   1    -118.212-133.004  26.059  0.00  0.00           B
ATOM   1668  Ne      X   1    -117.980-134.536  30.846  0.00  0.00          NE
ATOM   1669  B       X   1    -119.159-133.482  30.174  0.00  0.00           B
ATOM   1670  Ne      X   1    -120.371-132.952  29.377  0.00  0.00          NE
ATOM   1671  B       X   1    -120.101-132.998  27.794  0.00  0.00           B
ATOM   1672  Ne      X   1    -119.775-132.718  26.267  0.00  0.00          NE
ATOM   1673  B       X   1    -120.038-131.269  25.946  0.00  0.00           B
ATOM   1674  B       X   1    -116.915-134.815  29.730  0.00  0.00           B
ATOM   1675  B       X   1    -116.654-134.618  27.179  0.00  0.00           B
ATOM   1676  B       X   1    -116.117-133.852  24.790  0.00  0.00           B
ATOM   1677  Ne      X   1    -116.724-133.422  26.197  0.00  0.00          NE
ATOM   1678  B       X   1    -116.412-137.029  28.631  0.00  0.00           B
ATOM   1679  B       X   1    -115.704-132.212  26.480  0.00  0.00           B
ATOM   1680  Ne      X   1    -116.259-135.484  28.487  0.00  0.00          NE
ATOM   1681  Ne      X   1    -115.556-130.606  26.640  0.00  0.00          NE
ATOM   1682  B       X   1    -115.688-130.332  28.155  0.00  0.00           B
ATOM   1683  B       X   1    -115.440-130.336  30.820  0.00  0.00           B
ATOM   1684  B       X   1    -125.747-130.098  25.913  0.00  0.00           B
ATOM   1685  B       X   1    -121.480-129.904  31.542  0.00  0.00           B
ATOM   1686  B       X   1    -121.167-128.691  26.033  0.00  0.00           B
ATOM   1687  B       X   1    -122.849-127.320  27.339  0.00  0.00           B
ATOM   1688  Ne      X   1    -121.716-127.209  26.260  0.00  0.00          NE
ATOM   1689  Ne      X   1    -117.387-129.135  24.616  0.00  0.00          NE
ATOM   1690  Ne      X   1    -118.589-128.372  30.441  0.00  0.00          NE
ATOM   1691  B       X   1    -117.349-129.031  29.627  0.00  0.00           B
ATOM   1692  B       X   1    -116.680-129.896  25.804  0.00  0.00           B
ATOM   1693  B       X   1    -118.360-128.710  31.901  0.00  0.00           B
ATOM   1694  B       X   1    -119.215-124.529  31.328  0.00  0.00           B
ATOM   1695  Ne      X   1    -115.855-129.525  29.478  0.00  0.00          NE
ATOM   1696  B       X   1    -119.023-129.255  24.804  0.00  0.00           B
ATOM   1697  B       X   1    -117.047-127.612  24.781  0.00  0.00           B
ATOM   1698  B       X   1    -117.370-124.604  29.664  0.00  0.00           B
ATOM   1699  Ne      X   1    -120.412-129.832  25.285  0.00  0.00          NE
ATOM   1700  B       X   1    -119.887-129.050  29.790  0.00  0.00           B
ATOM   1701  B       X   1    -115.307-124.891  31.039  0.00  0.00           B
ATOM   1702  B       X   1    -114.876-128.313  29.284  0.00  0.00           B
ATOM   1703  Ne      X   1    -125.820-130.838  37.723  0.00  0.00          NE
ATOM   1704  B       X   1    -124.659-131.856  37.877  0.00  0.00           B
ATOM   1705  B       X   1    -123.860-133.922  39.526  0.00  0.00           B
ATOM   1706  B       X   1    -122.204-132.614  37.850  0.00  0.00           B
ATOM   1707  B       X   1    -121.323-134.637  36.650  0.00  0.00           B
ATOM   1708  Ne      X   1    -120.868-133.181  37.175  0.00  0.00          NE
ATOM   1709  B       X   1    -121.253-131.040  33.795  0.00  0.00           B
ATOM   1710  B       X   1    -121.300-137.035  37.710  0.00  0.00           B
ATOM   1711  Ne      X   1    -123.476-132.509  38.809  0.00  0.00          NE
ATOM   1712  B       X   1    -123.756-135.130  33.631  0.00  0.00           B
ATOM   1713  Ne      X   1    -124.056-135.411  39.971  0.00  0.00          NE
ATOM   1714  Ne      X   1    -122.200-130.243  32.857  0.00  0.00          NE
ATOM   1715  B       X   1    -123.074-131.548  39.905  0.00  0.00           B
ATOM   1716  B       X   1    -123.546-131.107  32.358  0.00  0.00           B
ATOM   1717  B       X   1    -120.359-132.192  35.936  0.00  0.00           B
ATOM   1718  B       X   1    -118.942-132.130  33.741  0.00  0.00           B
ATOM   1719  B       X   1    -119.690-133.325  38.182  0.00  0.00           B
ATOM   1720  Ne      X   1    -118.254-132.907  38.378  0.00  0.00          NE
ATOM   1721  Ne      X   1    -119.972-131.367  34.654  0.00  0.00          NE
ATOM   1722  B       X   1    -118.128-131.335  38.328  0.00  0.00           B
ATOM   1723  Ne      X   1    -117.529-132.725  33.355  0.00  0.00          NE
ATOM   1724  B       X   1    -117.310-133.578  37.240  0.00  0.00           B
ATOM   1725  B       X   1    -117.381-135.705  35.795  0.00  0.00           B
ATOM   1726  B       X   1    -117.063-133.369  34.683  0.00  0.00           B
ATOM   1727  Ne      X   1    -116.750-134.261  35.943  0.00  0.00          NE
ATOM   1728  B       X   1    -116.563-131.614  32.776  0.00  0.00           B
ATOM   1729  Ne      X   1    -115.308-130.752  32.371  0.00  0.00          NE
ATOM   1730  B       X   1    -117.590-133.792  32.159  0.00  0.00           B
ATOM   1731  Ne      X   1    -126.192-129.187  35.185  0.00  0.00          NE
ATOM   1732  B       X   1    -125.797-129.862  36.538  0.00  0.00           B
ATOM   1733  B       X   1    -125.722-129.968  39.070  0.00  0.00           B
ATOM   1734  B       X   1    -124.851-128.701  34.549  0.00  0.00           B
ATOM   1735  B       X   1    -125.072-125.044  38.760  0.00  0.00           B
ATOM   1736  B       X   1    -125.684-125.989  34.444  0.00  0.00           B
ATOM   1737  Ne      X   1    -124.393-125.677  33.594  0.00  0.00          NE
ATOM   1738  B       X   1    -124.031-124.221  33.889  0.00  0.00           B
ATOM   1739  B       X   1    -123.965-124.537  36.393  0.00  0.00           B
ATOM   1740  B       X   1    -123.343-126.652  34.089  0.00  0.00           B
ATOM   1741  B       X   1    -123.223-126.440  37.919  0.00  0.00           B
ATOM   1742  B       X   1    -122.670-128.132  36.117  0.00  0.00           B
ATOM   1743  Ne      X   1    -122.107-127.352  37.528  0.00  0.00          NE
ATOM   1744  B       X   1    -121.700-128.302  38.681  0.00  0.00           B
ATOM   1745  B       X   1    -120.886-126.442  37.002  0.00  0.00           B
ATOM   1746  B       X   1    -122.553-129.017  33.739  0.00  0.00           B
ATOM   1747  Ne      X   1    -123.255-128.081  34.720  0.00  0.00          NE
ATOM   1748  Ne      X   1    -123.780-124.995  37.881  0.00  0.00          NE
ATOM   1749  B       X   1    -125.846-127.427  39.412  0.00  0.00           B
ATOM   1750  Ne      X   1    -120.720-128.749  39.802  0.00  0.00          NE
ATOM   1751  Ne      X   1    -126.247-128.869  39.988  0.00  0.00          NE
ATOM   1752  Ne      X   1    -126.196-126.136  38.598  0.00  0.00          NE
ATOM   1753  B       X   1    -126.187-126.397  37.048  0.00  0.00           B
ATOM   1754  B       X   1    -119.218-129.914  35.153  0.00  0.00           B
ATOM   1755  B       X   1    -120.507-125.161  34.911  0.00  0.00           B
ATOM   1756  Ne      X   1    -118.018-129.746  38.430  0.00  0.00          NE
ATOM   1757  Ne      X   1    -119.693-126.006  36.056  0.00  0.00          NE
ATOM   1758  B       X   1    -118.662-124.915  36.695  0.00  0.00           B
ATOM   1759  B       X   1    -119.370-129.309  39.157  0.00  0.00           B
ATOM   1760  B       X   1    -119.038-127.302  35.494  0.00  0.00           B
ATOM   1761  B       X   1    -117.878-129.064  37.036  0.00  0.00           B
ATOM   1762  Ne      X   1    -118.255-128.676  35.481  0.00  0.00          NE
ATOM   1763  B       X   1    -116.866-128.414  34.796  0.00  0.00           B
ATOM   1764  B       X   1    -116.830-129.463  39.367  0.00  0.00           B
ATOM   1765  B       X   1    -115.609-126.949  32.954  0.00  0.00           B
ATOM   1766  Ne      X   1    -115.564-128.104  34.001  0.00  0.00          NE
ATOM   1767  B       X   1    -115.095-129.438  33.287  0.00  0.00           B
ATOM   1768  B       X   1    -120.912-137.562  40.251  0.00  0.00           B
ATOM   1769  B       X   1    -125.965-131.271  42.740  0.00  0.00           B
ATOM   1770  B       X   1    -125.272-135.770  40.896  0.00  0.00           B
ATOM   1771  B       X   1    -122.785-135.961  40.742  0.00  0.00           B
ATOM   1772  Ne      X   1    -121.707-136.829  41.440  0.00  0.00          NE
ATOM   1773  Ne      X   1    -121.301-131.864  43.578  0.00  0.00          NE
ATOM   1774  B       X   1    -122.355-132.373  44.641  0.00  0.00           B
ATOM   1775  B       X   1    -121.746-132.002  42.088  0.00  0.00           B
ATOM   1776  Ne      X   1    -122.423-130.925  41.173  0.00  0.00          NE
ATOM   1777  B       X   1    -123.636-130.390  42.046  0.00  0.00           B
ATOM   1778  B       X   1    -120.822-135.907  42.324  0.00  0.00           B
ATOM   1779  B       X   1    -116.734-131.306  41.093  0.00  0.00           B
ATOM   1780  Ne      X   1    -125.037-129.957  42.586  0.00  0.00          NE
ATOM   1781  Ne      X   1    -125.143-129.932  47.455  0.00  0.00          NE
ATOM   1782  B       X   1    -125.286-124.224  44.719  0.00  0.00           B
ATOM   1783  B       X   1    -124.710-126.774  44.886  0.00  0.00           B
ATOM   1784  B       X   1    -125.685-129.109  41.483  0.00  0.00           B
ATOM   1785  B       X   1    -125.322-128.803  46.419  0.00  0.00           B
ATOM   1786  B       X   1    -125.006-129.113  43.891  0.00  0.00           B
ATOM   1787  Ne      X   1    -125.531-128.098  45.047  0.00  0.00          NE
ATOM   1788  B       X   1    -121.389-129.834  40.700  0.00  0.00           B
ATOM   1789  B       X   1    -123.222-125.085  43.341  0.00  0.00           B
ATOM   1790  Ne      X   1    -122.058-124.462  42.417  0.00  0.00          NE
ATOM   1791  Ne      X   1    -124.065-125.306  44.687  0.00  0.00          NE
ATOM   1792  B       X   1    -119.973-127.913  43.331  0.00  0.00           B
ATOM   1793  B       X   1    -120.320-127.591  40.737  0.00  0.00           B
ATOM   1794  Ne      X   1    -115.981-130.034  40.562  0.00  0.00          NE
ATOM   1795  B       X   1    -115.897-128.994  41.756  0.00  0.00           B
ATOM   1796  Ne      X   1    -120.095-129.163  44.139  0.00  0.00          NE
ATOM   1797  Ne      X   1    -123.733-123.952  53.521  0.00  0.00          NE
ATOM   1798  B       X   1    -122.316-123.385  53.047  0.00  0.00           B
ATOM   1799  Ne      X   1    -120.142-126.979  53.279  0.00  0.00          NE
ATOM   1800  B       X   1    -119.105-125.781  53.385  0.00  0.00           B
ATOM   1801  Ne      X   1    -118.619-124.255  53.166  0.00  0.00          NE
ATOM   1802  B       X   1    -117.906-124.200  51.753  0.00  0.00           B
ATOM   1803  B       X   1    -119.804-123.189  53.224  0.00  0.00           B
ATOM   1804  B       X   1    -117.539-123.937  54.271  0.00  0.00           B
ATOM   1805  Ne      X   1    -116.910-124.329  55.701  0.00  0.00          NE
ATOM   1806  B       X   1    -115.863-125.471  55.411  0.00  0.00           B
ATOM   1807  Ne      X   1    -115.274-126.839  55.825  0.00  0.00          NE
ATOM   1808  Ne      X   1    -119.488-125.155  57.262  0.00  0.00          NE
ATOM   1809  B       X   1    -119.313-125.814  58.661  0.00  0.00           B
ATOM   1810  B       X   1    -120.476-125.955  56.436  0.00  0.00           B
ATOM   1811  B       X   1    -115.090-124.240  58.688  0.00  0.00           B
ATOM   1812  B       X   1    -119.881-123.646  57.423  0.00  0.00           B
ATOM   1813  B       X   1    -117.779-122.933  58.494  0.00  0.00           B
ATOM   1814  B       X   1    -118.077-125.091  56.502  0.00  0.00           B
ATOM   1815  Ne      X   1    -116.184-123.050  58.332  0.00  0.00          NE
ATOM   1816  B       X   1    -116.262-123.221  56.640  0.00  0.00           B
ATOM   1817  Ne      X   1    -109.094-147.602   1.226  0.00  0.00          NE
ATOM   1818  B       X   1    -109.951-147.388   0.023  0.00  0.00           B
ATOM   1819  B       X   1    -105.449-150.856   3.572  0.00  0.00           B
ATOM   1820  B       X   1    -106.359-147.335   5.564  0.00  0.00           B
ATOM   1821  Ne      X   1    -107.732-148.031   5.972  0.00  0.00          NE
ATOM   1822  B       X   1    -108.775-146.947   6.416  0.00  0.00           B
ATOM   1823  B       X   1    -107.324-149.055   7.039  0.00  0.00           B
ATOM   1824  B       X   1    -108.414-148.879   4.800  0.00  0.00           B
ATOM   1825  Ne      X   1    -105.170-146.409   5.971  0.00  0.00          NE
ATOM   1826  Ne      X   1    -104.375-150.431   2.412  0.00  0.00          NE
ATOM   1827  B       X   1    -105.153-149.470   1.485  0.00  0.00           B
ATOM   1828  B       X   1    -104.898-146.589   7.487  0.00  0.00           B
ATOM   1829  B       X   1    -107.568-147.908   0.983  0.00  0.00           B
ATOM   1830  Ne      X   1    -105.884-151.904   4.734  0.00  0.00          NE
ATOM   1831  B       X   1    -103.847-146.527   5.191  0.00  0.00           B
ATOM   1832  B       X   1    -104.578-152.540   5.306  0.00  0.00           B
ATOM   1833  B       X   1    -103.714-151.913   1.992  0.00  0.00           B
ATOM   1834  B       X   1    -104.059-145.758   0.489  0.00  0.00           B
ATOM   1835  Ne      X   1    -106.247-148.747   0.347  0.00  0.00          NE
ATOM   1836  B       X   1    -111.416-145.202   1.526  0.00  0.00           B
ATOM   1837  B       X   1    -110.507-140.424   4.519  0.00  0.00           B
ATOM   1838  Ne      X   1    -111.656-138.675   0.954  0.00  0.00          NE
ATOM   1839  Ne      X   1    -114.378-141.115   2.807  0.00  0.00          NE
ATOM   1840  B       X   1    -112.996-140.979   3.722  0.00  0.00           B
ATOM   1841  Ne      X   1    -111.772-139.891   3.818  0.00  0.00          NE
ATOM   1842  B       X   1    -111.436-139.388   2.377  0.00  0.00           B
ATOM   1843  B       X   1    -112.345-138.672   4.590  0.00  0.00           B
ATOM   1844  Ne      X   1    -114.454-138.206   1.775  0.00  0.00          NE
ATOM   1845  B       X   1    -113.148-138.014   0.992  0.00  0.00           B
ATOM   1846  B       X   1    -109.519-144.519   6.457  0.00  0.00           B
ATOM   1847  B       X   1    -109.513-141.951   6.269  0.00  0.00           B
ATOM   1848  Ne      X   1    -109.488-140.495   5.695  0.00  0.00          NE
ATOM   1849  B       X   1    -109.849-139.531   6.883  0.00  0.00           B
ATOM   1850  Ne      X   1    -113.876-142.768   0.280  0.00  0.00          NE
ATOM   1851  B       X   1    -113.443-144.256   0.300  0.00  0.00           B
ATOM   1852  B       X   1    -114.550-139.796   2.045  0.00  0.00           B
ATOM   1853  B       X   1    -103.431-138.001   1.235  0.00  0.00           B
ATOM   1854  B       X   1    -107.290-141.044   0.937  0.00  0.00           B
ATOM   1855  B       X   1    -105.665-144.952   5.716  0.00  0.00           B
ATOM   1856  B       X   1    -105.460-139.348   0.900  0.00  0.00           B
ATOM   1857  Ne      X   1    -107.010-139.101   4.456  0.00  0.00          NE
ATOM   1858  B       X   1    -108.088-139.961   5.221  0.00  0.00           B
ATOM   1859  B       X   1    -107.215-143.053   6.267  0.00  0.00           B
ATOM   1860  Ne      X   1    -108.766-143.203   6.814  0.00  0.00          NE
ATOM   1861  Ne      X   1    -105.682-143.427   5.928  0.00  0.00          NE
ATOM   1862  Ne      X   1    -106.127-140.509   1.766  0.00  0.00          NE
ATOM   1863  B       X   1    -104.979-142.832   4.575  0.00  0.00           B
ATOM   1864  B       X   1    -105.028-141.533   2.291  0.00  0.00           B
ATOM   1865  B       X   1    -104.856-143.025   7.196  0.00  0.00           B
ATOM   1866  B       X   1    -106.554-139.743   3.084  0.00  0.00           B
ATOM   1867  Ne      X   1    -104.198-142.538   3.138  0.00  0.00          NE
ATOM   1868  B       X   1    -105.722-138.748   5.424  0.00  0.00           B
ATOM   1869  B       X   1    -103.854-143.744   2.273  0.00  0.00           B
ATOM   1870  Ne      X   1    -105.011-137.825   1.047  0.00  0.00          NE
ATOM   1871  B       X   1    -104.743-148.482   9.210  0.00  0.00           B
ATOM   1872  Ne      X   1    -104.516-146.998   9.029  0.00  0.00          NE
ATOM   1873  Ne      X   1    -104.603-150.074   9.231  0.00  0.00          NE
ATOM   1874  B       X   1    -105.413-146.077   9.982  0.00  0.00           B
ATOM   1875  Ne      X   1    -104.272-142.876   8.684  0.00  0.00          NE
ATOM   1876  B       X   1    -105.196-143.636   9.689  0.00  0.00           B
ATOM   1877  Ne      X   1    -112.874-139.830  24.700  0.00  0.00          NE
ATOM   1878  B       X   1    -114.241-140.450  24.422  0.00  0.00           B
ATOM   1879  B       X   1    -113.865-131.322   4.174  0.00  0.00           B
ATOM   1880  Ne      X   1    -114.275-132.626   3.450  0.00  0.00          NE
ATOM   1881  B       X   1    -113.980-132.503   1.886  0.00  0.00           B
ATOM   1882  B       X   1    -111.779-133.583   1.438  0.00  0.00           B
ATOM   1883  B       X   1    -113.300-133.778   4.084  0.00  0.00           B
ATOM   1884  Ne      X   1    -112.869-132.771   0.744  0.00  0.00          NE
ATOM   1885  B       X   1    -110.904-134.472   3.750  0.00  0.00           B
ATOM   1886  Ne      X   1    -110.531-134.040   2.258  0.00  0.00          NE
ATOM   1887  Ne      X   1    -109.437-136.573   0.793  0.00  0.00          NE
ATOM   1888  B       X   1    -109.917-135.243   1.496  0.00  0.00           B
ATOM   1889  B       X   1    -110.592-137.581   0.835  0.00  0.00           B
ATOM   1890  B       X   1    -112.181-131.384   0.188  0.00  0.00           B
ATOM   1891  B       X   1    -114.191-137.719   3.301  0.00  0.00           B
ATOM   1892  B       X   1    -107.018-135.248   3.060  0.00  0.00           B
ATOM   1893  B       X   1    -107.872-133.164   4.180  0.00  0.00           B
ATOM   1894  Ne      X   1    -107.117-136.723   2.846  0.00  0.00          NE
ATOM   1895  B       X   1    -108.151-137.077   1.671  0.00  0.00           B
ATOM   1896  B       X   1    -105.685-137.257   2.354  0.00  0.00           B
ATOM   1897  B       X   1    -107.577-137.618   4.064  0.00  0.00           B
ATOM   1898  B       X   1    -105.459-134.012   0.061  0.00  0.00           B
ATOM   1899  B       X   1    -114.637-126.104   0.825  0.00  0.00           B
ATOM   1900  B       X   1    -109.494-122.692   4.516  0.00  0.00           B
ATOM   1901  B       X   1    -110.126-126.698   7.432  0.00  0.00           B
ATOM   1902  Ne      X   1    -109.197-124.244   4.545  0.00  0.00          NE
ATOM   1903  B       X   1    -106.654-125.436   6.943  0.00  0.00           B
ATOM   1904  B       X   1    -107.706-124.443   4.839  0.00  0.00           B
ATOM   1905  B       X   1    -108.156-128.393   7.559  0.00  0.00           B
ATOM   1906  B       X   1    -110.928-125.137  10.943  0.00  0.00           B
ATOM   1907  B       X   1    -112.324-125.010  15.591  0.00  0.00           B
ATOM   1908  B       X   1    -110.967-124.476   8.411  0.00  0.00           B
ATOM   1909  Ne      X   1    -111.412-124.045   9.854  0.00  0.00          NE
ATOM   1910  Ne      X   1    -114.574-124.018  10.091  0.00  0.00          NE
ATOM   1911  B       X   1    -110.860-122.663  10.348  0.00  0.00           B
ATOM   1912  Ne      X   1    -110.762-126.131  12.089  0.00  0.00          NE
ATOM   1913  B       X   1    -111.744-125.889  13.359  0.00  0.00           B
ATOM   1914  B       X   1    -109.327-126.001  12.704  0.00  0.00           B
ATOM   1915  B       X   1    -108.953-129.027  11.991  0.00  0.00           B
ATOM   1916  Ne      X   1    -107.338-128.777  12.624  0.00  0.00          NE
ATOM   1917  Ne      X   1    -103.859-126.028   9.395  0.00  0.00          NE
ATOM   1918  B       X   1    -104.107-123.252  11.636  0.00  0.00           B
ATOM   1919  B       X   1    -108.239-122.800  14.307  0.00  0.00           B
ATOM   1920  Ne      X   1    -108.417-126.519  13.873  0.00  0.00          NE
ATOM   1921  B       X   1    -107.230-123.905   8.943  0.00  0.00           B
ATOM   1922  B       X   1    -105.377-125.643   9.142  0.00  0.00           B
ATOM   1923  Ne      X   1    -109.026-127.420   8.428  0.00  0.00          NE
ATOM   1924  Ne      X   1    -106.854-125.327   8.560  0.00  0.00          NE
ATOM   1925  B       X   1    -108.280-125.326  14.922  0.00  0.00           B
ATOM   1926  B       X   1    -108.017-126.309   8.985  0.00  0.00           B
ATOM   1927  Ne      X   1    -108.543-123.813  15.503  0.00  0.00          NE
ATOM   1928  Ne      X   1    -113.049-136.280  19.967  0.00  0.00          NE
ATOM   1929  B       X   1    -114.322-136.253  20.855  0.00  0.00           B
ATOM   1930  B       X   1    -114.144-136.401  23.498  0.00  0.00           B
ATOM   1931  B       X   1    -113.105-130.406  19.693  0.00  0.00           B
ATOM   1932  B       X   1    -113.703-133.280  23.895  0.00  0.00           B
ATOM   1933  Ne      X   1    -114.672-130.166  19.759  0.00  0.00          NE
ATOM   1934  B       X   1    -114.635-126.591  19.892  0.00  0.00           B
ATOM   1935  B       X   1    -112.417-123.128  17.308  0.00  0.00           B
ATOM   1936  B       X   1    -111.023-125.249  17.813  0.00  0.00           B
ATOM   1937  B       X   1    -112.219-125.898  19.949  0.00  0.00           B
ATOM   1938  B       X   1    -114.030-124.457  21.052  0.00  0.00           B
ATOM   1939  B       X   1    -113.261-126.603  22.151  0.00  0.00           B
ATOM   1940  Ne      X   1    -113.548-125.921  20.761  0.00  0.00          NE
ATOM   1941  Ne      X   1    -110.861-125.853  19.296  0.00  0.00          NE
ATOM   1942  Ne      X   1    -111.473-124.183  16.714  0.00  0.00          NE
ATOM   1943  Ne      X   1    -113.571-126.772  23.695  0.00  0.00          NE
ATOM   1944  B       X   1    -109.928-124.884  20.112  0.00  0.00           B
ATOM   1945  B       X   1    -110.298-127.263  19.121  0.00  0.00           B
ATOM   1946  B       X   1    -112.140-123.136  24.019  0.00  0.00           B
ATOM   1947  B       X   1    -110.233-124.811  23.985  0.00  0.00           B
ATOM   1948  B       X   1    -110.043-123.783  16.071  0.00  0.00           B
ATOM   1949  Ne      X   1    -105.952-123.428  16.747  0.00  0.00          NE
ATOM   1950  B       X   1    -105.550-123.915  18.126  0.00  0.00           B
ATOM   1951  B       X   1    -105.202-123.578  20.640  0.00  0.00           B
ATOM   1952  B       X   1    -107.484-123.589  16.587  0.00  0.00           B
ATOM   1953  B       X   1    -108.933-122.561  20.647  0.00  0.00           B
ATOM   1954  B       X   1    -112.765-130.910  24.214  0.00  0.00           B
ATOM   1955  Ne      X   1    -113.208-136.694  24.767  0.00  0.00          NE
ATOM   1956  B       X   1    -112.447-134.339  27.509  0.00  0.00           B
ATOM   1957  Ne      X   1    -113.357-135.622  27.586  0.00  0.00          NE
ATOM   1958  B       X   1    -114.228-130.033  26.030  0.00  0.00           B
ATOM   1959  B       X   1    -112.647-125.787  24.484  0.00  0.00           B
ATOM   1960  B       X   1    -113.467-128.309  24.288  0.00  0.00           B
ATOM   1961  Ne      X   1    -111.497-129.899  30.927  0.00  0.00          NE
ATOM   1962  B       X   1    -112.731-129.148  30.397  0.00  0.00           B
ATOM   1963  B       X   1    -112.557-127.019  29.062  0.00  0.00           B
ATOM   1964  Ne      X   1    -113.568-127.828  29.910  0.00  0.00          NE
ATOM   1965  B       X   1    -111.351-124.238  26.229  0.00  0.00           B
ATOM   1966  B       X   1    -111.678-129.225  25.804  0.00  0.00           B
ATOM   1967  B       X   1    -113.886-127.022  31.184  0.00  0.00           B
ATOM   1968  Ne      X   1    -113.055-129.595  25.059  0.00  0.00          NE
ATOM   1969  B       X   1    -110.663-127.570  27.387  0.00  0.00           B
ATOM   1970  Ne      X   1    -111.617-124.473  24.673  0.00  0.00          NE
ATOM   1971  B       X   1    -110.639-128.847  31.661  0.00  0.00           B
ATOM   1972  Ne      X   1    -110.275-124.131  27.357  0.00  0.00          NE
ATOM   1973  Ne      X   1    -109.725-127.627  31.272  0.00  0.00          NE
ATOM   1974  Ne      X   1    -110.304-128.726  26.483  0.00  0.00          NE
ATOM   1975  B       X   1    -110.138-127.255  29.815  0.00  0.00           B
ATOM   1976  Ne      X   1    -114.774-125.986  32.043  0.00  0.00          NE
ATOM   1977  B       X   1    -103.758-123.667  24.533  0.00  0.00           B
ATOM   1978  B       X   1    -114.067-131.677  32.759  0.00  0.00           B
ATOM   1979  Ne      X   1    -112.465-131.810  33.044  0.00  0.00          NE
ATOM   1980  B       X   1    -113.771-125.209  32.948  0.00  0.00           B
ATOM   1981  B       X   1    -112.170-128.650  35.696  0.00  0.00           B
ATOM   1982  B       X   1    -113.809-124.500  38.317  0.00  0.00           B
ATOM   1983  B       X   1    -113.107-126.838  37.326  0.00  0.00           B
ATOM   1984  B       X   1    -114.485-127.634  35.163  0.00  0.00           B
ATOM   1985  Ne      X   1    -112.770-125.695  38.361  0.00  0.00          NE
ATOM   1986  Ne      X   1    -113.093-127.342  35.848  0.00  0.00          NE
ATOM   1987  Ne      X   1    -112.693-124.759  33.948  0.00  0.00          NE
ATOM   1988  B       X   1    -111.353-125.020  38.057  0.00  0.00           B
ATOM   1989  B       X   1    -112.550-126.069  34.993  0.00  0.00           B
ATOM   1990  B       X   1    -109.895-129.600  35.124  0.00  0.00           B
ATOM   1991  Ne      X   1    -109.980-124.318  37.635  0.00  0.00          NE
ATOM   1992  B       X   1    -110.272-128.050  54.423  0.00  0.00           B
ATOM   1993  B       X   1    -111.850-129.753  55.559  0.00  0.00           B
ATOM   1994  B       X   1    -112.147-123.493  53.386  0.00  0.00           B
ATOM   1995  Ne      X   1    -111.119-124.300  54.283  0.00  0.00          NE
ATOM   1996  B       X   1    -111.683-124.959  55.633  0.00  0.00           B
ATOM   1997  B       X   1    -113.683-126.655  55.633  0.00  0.00           B
ATOM   1998  B       X   1    -113.870-123.056  51.489  0.00  0.00           B
ATOM   1999  Ne      X   1    -110.741-128.654  55.793  0.00  0.00          NE
ATOM   2000  B       X   1    -111.301-122.874  51.129  0.00  0.00           B
ATOM   2001  B       X   1    -110.461-125.522  53.501  0.00  0.00           B
ATOM   2002  Ne      X   1    -109.685-126.977  53.295  0.00  0.00          NE
ATOM   2003  B       X   1    -110.026-123.282  54.677  0.00  0.00           B
ATOM   2004  Ne      X   1    -112.506-122.628  52.162  0.00  0.00          NE
ATOM   2005  B       X   1    -105.179-123.097  53.404  0.00  0.00           B
ATOM   2006  B       X   1    -107.480-123.590  54.219  0.00  0.00           B
ATOM   2007  B       X   1    -108.158-126.780  53.564  0.00  0.00           B
ATOM   2008  Ne      X   1    -105.972-124.211  54.206  0.00  0.00          NE
ATOM   2009  B       X   1    -104.311-124.074  51.329  0.00  0.00           B
ATOM   2010  B       X   1    -105.395-124.154  55.615  0.00  0.00           B
ATOM   2011  Ne      X   1    -104.989-122.816  51.905  0.00  0.00          NE
ATOM   2012  Ne      X   1    -108.599-122.800  55.085  0.00  0.00          NE
ATOM   2013  Ne      X   1    -103.985-123.635  56.035  0.00  0.00          NE
ATOM   2014  B       X   1    -108.868-122.657  50.281  0.00  0.00           B
ATOM   2015  B       X   1    -106.428-122.535  51.212  0.00  0.00           B
ATOM   2016  B       X   1    -114.299-126.411  62.470  0.00  0.00           B
ATOM   2017  B       X   1    -111.439-127.437  56.587  0.00  0.00           B
ATOM   2018  Ne      X   1    -112.369-126.145  56.377  0.00  0.00          NE
ATOM   2019  Ne      X   1    -113.891-126.950  61.063  0.00  0.00          NE
ATOM   2020  B       X   1    -112.566-123.630  59.106  0.00  0.00           B
ATOM   2021  Ne      X   1    -113.629-124.808  58.934  0.00  0.00          NE
ATOM   2022  B       X   1    -112.987-125.608  57.714  0.00  0.00           B
ATOM   2023  B       X   1    -113.539-125.665  60.234  0.00  0.00           B
ATOM   2024  B       X   1    -110.021-123.359  58.450  0.00  0.00           B
ATOM   2025  B       X   1    -109.587-129.378  56.668  0.00  0.00           B
ATOM   2026  Ne      X   1    -111.285-122.780  59.056  0.00  0.00          NE
ATOM   2027  B       X   1    -107.092-129.010  57.053  0.00  0.00           B
ATOM   2028  B       X   1    -106.087-122.888  60.488  0.00  0.00           B
ATOM   2029  B       X   1    -106.288-125.368  60.668  0.00  0.00           B
ATOM   2030  Ne      X   1    -107.118-125.865  59.385  0.00  0.00          NE
ATOM   2031  Ne      X   1    -108.787-128.199  60.323  0.00  0.00          NE
ATOM   2032  B       X   1    -103.705-124.143  57.448  0.00  0.00           B
ATOM   2033  B       X   1    -105.396-128.552  62.195  0.00  0.00           B
ATOM   2034  B       X   1    -103.983-124.321  60.018  0.00  0.00           B
ATOM   2035  B       X   1    -108.584-129.150  59.035  0.00  0.00           B
ATOM   2036  B       X   1    -104.978-124.123  62.393  0.00  0.00           B
ATOM   2037  Ne      X   1    -105.290-124.181  60.909  0.00  0.00          NE
ATOM   2038  B       X   1    -108.362-123.301  56.577  0.00  0.00           B
ATOM   2039  Ne      X   1    -106.847-128.466  62.741  0.00  0.00          NE
ATOM   2040  Ne      X   1    -108.356-129.721  57.627  0.00  0.00          NE
ATOM   2041  Ne      X   1    -108.460-123.402  58.076  0.00  0.00          NE
ATOM   2042  B       X   1    -107.716-124.656  58.596  0.00  0.00           B
ATOM   2043  B       X   1    -107.865-128.381  61.551  0.00  0.00           B
ATOM   2044  B       X   1    -106.053-126.672  58.569  0.00  0.00           B
ATOM   2045  B       X   1    -108.259-126.771  59.822  0.00  0.00           B
ATOM   2046  Ne      X   1    -104.409-129.205  61.125  0.00  0.00          NE
ATOM   2047  Ne      X   1    -102.686-153.152   2.272  0.00  0.00          NE
ATOM   2048  B       X   1    -102.712-149.759   5.688  0.00  0.00           B
ATOM   2049  B       X   1    -101.877-147.813   4.252  0.00  0.00           B
ATOM   2050  Ne      X   1    -102.098-149.420   4.337  0.00  0.00          NE
ATOM   2051  B       X   1     -99.020-148.952   5.819  0.00  0.00           B
ATOM   2052  Ne      X   1     -99.394-150.356   5.129  0.00  0.00          NE
ATOM   2053  B       X   1    -100.684-150.079   4.173  0.00  0.00           B
ATOM   2054  B       X   1     -99.388-146.327   6.034  0.00  0.00           B
ATOM   2055  Ne      X   1     -98.721-147.662   6.667  0.00  0.00          NE
ATOM   2056  Ne      X   1    -102.500-146.461   4.267  0.00  0.00          NE
ATOM   2057  B       X   1     -99.852-151.498   6.138  0.00  0.00           B
ATOM   2058  B       X   1     -98.275-151.058   4.238  0.00  0.00           B
ATOM   2059  B       X   1     -98.690-151.869   1.838  0.00  0.00           B
ATOM   2060  Ne      X   1    -100.735-152.575   6.867  0.00  0.00          NE
ATOM   2061  B       X   1    -101.170-152.718   2.018  0.00  0.00           B
ATOM   2062  B       X   1    -102.960-145.985   2.829  0.00  0.00           B
ATOM   2063  B       X   1     -99.315-147.929   8.035  0.00  0.00           B
ATOM   2064  B       X   1    -103.169-149.703   3.140  0.00  0.00           B
ATOM   2065  B       X   1    -102.074-152.925   6.068  0.00  0.00           B
ATOM   2066  B       X   1     -97.082-149.925   2.358  0.00  0.00           B
ATOM   2067  B       X   1     -97.207-147.279   6.698  0.00  0.00           B
ATOM   2068  B       X   1     -94.588-146.977   7.127  0.00  0.00           B
ATOM   2069  B       X   1     -92.847-148.804   7.129  0.00  0.00           B
ATOM   2070  B       X   1     -95.563-148.722   0.748  0.00  0.00           B
ATOM   2071  Ne      X   1     -95.802-148.947   2.274  0.00  0.00          NE
ATOM   2072  B       X   1     -92.092-146.287   6.681  0.00  0.00           B
ATOM   2073  Ne      X   1     -93.094-147.322   7.466  0.00  0.00          NE
ATOM   2074  Ne      X   1     -95.892-146.291   6.551  0.00  0.00          NE
ATOM   2075  Ne      X   1     -96.025-146.023   3.519  0.00  0.00          NE
ATOM   2076  B       X   1     -95.949-147.539   2.942  0.00  0.00           B
ATOM   2077  B       X   1     -95.815-145.932   5.055  0.00  0.00           B
ATOM   2078  B       X   1     -97.349-145.429   2.974  0.00  0.00           B
ATOM   2079  B       X   1    -101.392-145.360   4.757  0.00  0.00           B
ATOM   2080  B       X   1    -101.714-144.905   1.031  0.00  0.00           B
ATOM   2081  Ne      X   1    -100.299-145.034   5.847  0.00  0.00          NE
ATOM   2082  B       X   1    -102.844-141.816   3.621  0.00  0.00           B
ATOM   2083  B       X   1    -101.006-144.770   7.280  0.00  0.00           B
ATOM   2084  B       X   1     -99.161-144.558   1.319  0.00  0.00           B
ATOM   2085  B       X   1    -101.558-139.615   4.057  0.00  0.00           B
ATOM   2086  Ne      X   1     -97.906-144.154   2.146  0.00  0.00          NE
ATOM   2087  B       X   1     -98.896-139.921   1.184  0.00  0.00           B
ATOM   2088  B       X   1     -98.312-143.076   3.250  0.00  0.00           B
ATOM   2089  B       X   1     -99.459-143.733   5.487  0.00  0.00           B
ATOM   2090  Ne      X   1    -101.486-141.154   3.376  0.00  0.00          NE
ATOM   2091  B       X   1    -100.294-141.775   4.239  0.00  0.00           B
ATOM   2092  Ne      X   1     -98.956-142.507   4.634  0.00  0.00          NE
ATOM   2093  B       X   1    -101.163-140.915   1.894  0.00  0.00           B
ATOM   2094  B       X   1     -97.983-141.446   5.127  0.00  0.00           B
ATOM   2095  Ne      X   1    -100.367-140.189   0.743  0.00  0.00          NE
ATOM   2096  B       X   1    -101.043-138.697   0.591  0.00  0.00           B
ATOM   2097  Ne      X   1    -100.240-145.055   0.315  0.00  0.00          NE
ATOM   2098  Ne      X   1    -103.131-145.087   1.601  0.00  0.00          NE
ATOM   2099  Ne      X   1     -97.545-139.263   1.763  0.00  0.00          NE
ATOM   2100  B       X   1     -96.770-143.719   1.178  0.00  0.00           B
ATOM   2101  B       X   1     -97.201-139.903   3.135  0.00  0.00           B
ATOM   2102  B       X   1     -94.849-145.115   2.908  0.00  0.00           B
ATOM   2103  B       X   1     -92.392-144.525   2.671  0.00  0.00           B
ATOM   2104  Ne      X   1     -92.932-139.396   1.664  0.00  0.00          NE
ATOM   2105  Ne      X   1     -93.804-143.920   2.599  0.00  0.00          NE
ATOM   2106  B       X   1     -93.729-140.142   2.839  0.00  0.00           B
ATOM   2107  B       X   1     -93.786-142.623   3.605  0.00  0.00           B
ATOM   2108  Ne      X   1     -93.898-141.037   4.143  0.00  0.00          NE
ATOM   2109  B       X   1     -94.310-143.333   1.259  0.00  0.00           B
ATOM   2110  B       X   1     -93.965-138.929   0.588  0.00  0.00           B
ATOM   2111  B       X   1     -96.032-144.911   7.437  0.00  0.00           B
ATOM   2112  Ne      X   1     -95.453-143.443   0.265  0.00  0.00          NE
ATOM   2113  B       X   1     -96.371-139.424   0.736  0.00  0.00           B
ATOM   2114  B       X   1    -103.009-150.365   9.030  0.00  0.00           B
ATOM   2115  B       X   1    -102.987-146.709   9.382  0.00  0.00           B
ATOM   2116  B       X   1    -100.526-147.382  10.193  0.00  0.00           B
ATOM   2117  Ne      X   1     -99.554-148.487   9.523  0.00  0.00          NE
ATOM   2118  B       X   1    -100.412-149.782   9.454  0.00  0.00           B
ATOM   2119  Ne      X   1     -92.321-147.262  10.470  0.00  0.00          NE
ATOM   2120  B       X   1     -92.826-147.147   8.987  0.00  0.00           B
ATOM   2121  B       X   1     -92.769-146.070  11.338  0.00  0.00           B
ATOM   2122  B       X   1    -101.182-144.968   9.801  0.00  0.00           B
ATOM   2123  B       X   1     -96.321-144.686  10.058  0.00  0.00           B
ATOM   2124  B       X   1     -94.671-143.171   8.997  0.00  0.00           B
ATOM   2125  Ne      X   1     -93.520-142.542   9.952  0.00  0.00          NE
ATOM   2126  B       X   1     -92.211-142.228   9.075  0.00  0.00           B
ATOM   2127  B       X   1     -97.344-142.984   8.477  0.00  0.00           B
ATOM   2128  Ne      X   1     -96.013-143.908   8.570  0.00  0.00          NE
ATOM   2129  Ne      X   1     -93.357-144.857  12.111  0.00  0.00          NE
ATOM   2130  B       X   1    -101.755-136.239   0.655  0.00  0.00           B
ATOM   2131  Ne      X   1    -102.269-137.704   0.263  0.00  0.00          NE
ATOM   2132  B       X   1     -97.097-135.918   0.288  0.00  0.00           B
ATOM   2133  B       X   1    -100.770-123.793   7.575  0.00  0.00           B
ATOM   2134  B       X   1    -102.244-122.605   9.203  0.00  0.00           B
ATOM   2135  Ne      X   1    -101.646-124.011   8.831  0.00  0.00          NE
ATOM   2136  Ne      X   1    -101.245-123.592  15.674  0.00  0.00          NE
ATOM   2137  B       X   1     -98.034-123.103  21.841  0.00  0.00           B
ATOM   2138  B       X   1    -101.003-123.172  17.195  0.00  0.00           B
ATOM   2139  B       X   1     -99.776-122.673  19.442  0.00  0.00           B
ATOM   2140  Ne      X   1     -96.996-123.420  23.082  0.00  0.00          NE
ATOM   2141  B       X   1     -93.995-122.989  20.848  0.00  0.00           B
ATOM   2142  Ne      X   1     -94.054-124.052  22.119  0.00  0.00          NE
ATOM   2143  B       X   1     -93.191-123.371  23.232  0.00  0.00           B
ATOM   2144  B       X   1     -95.581-124.036  22.560  0.00  0.00           B
ATOM   2145  B       X   1    -101.781-123.887  26.136  0.00  0.00           B
ATOM   2146  Ne      X   1     -83.159-161.894   6.224  0.00  0.00          NE
ATOM   2147  Ne      X   1     -83.097-157.241   3.867  0.00  0.00          NE
ATOM   2148  B       X   1     -83.094-158.039   5.230  0.00  0.00           B
ATOM   2149  B       X   1     -83.856-158.227   7.694  0.00  0.00           B
ATOM   2150  B       X   1     -81.571-156.833   3.637  0.00  0.00           B
ATOM   2151  B       X   1     -82.655-153.870   6.746  0.00  0.00           B
ATOM   2152  B       X   1     -81.067-161.184   9.509  0.00  0.00           B
ATOM   2153  B       X   1     -80.391-158.804  12.315  0.00  0.00           B
ATOM   2154  B       X   1     -82.755-155.949   8.268  0.00  0.00           B
ATOM   2155  Ne      X   1     -80.898-155.213  14.188  0.00  0.00          NE
ATOM   2156  B       X   1     -81.745-155.048  15.549  0.00  0.00           B
ATOM   2157  B       X   1     -80.569-154.738   8.172  0.00  0.00           B
ATOM   2158  Ne      X   1     -82.102-154.518   8.085  0.00  0.00          NE
ATOM   2159  B       X   1     -81.167-153.886  13.366  0.00  0.00           B
ATOM   2160  B       X   1     -83.447-157.626  10.098  0.00  0.00           B
ATOM   2161  B       X   1     -81.421-158.082   8.524  0.00  0.00           B
ATOM   2162  Ne      X   1     -82.948-157.498   8.677  0.00  0.00          NE
ATOM   2163  B       X   1     -82.894-158.291  12.520  0.00  0.00           B
ATOM   2164  B       X   1     -82.596-153.589   9.286  0.00  0.00           B
ATOM   2165  Ne      X   1     -81.515-156.058  19.235  0.00  0.00          NE
ATOM   2166  B       X   1     -80.896-154.838  19.957  0.00  0.00           B
ATOM   2167  Ne      X   1     -80.387-153.494  20.543  0.00  0.00          NE
ATOM   2168  B       X   1     -86.114-145.500   1.681  0.00  0.00           B
ATOM   2169  B       X   1     -83.945-147.000   1.672  0.00  0.00           B
ATOM   2170  Ne      X   1     -85.276-146.481   2.536  0.00  0.00          NE
ATOM   2171  Ne      X   1     -83.303-147.965   0.615  0.00  0.00          NE
ATOM   2172  B       X   1     -83.245-149.404   1.194  0.00  0.00           B
ATOM   2173  B       X   1     -83.204-149.138   6.293  0.00  0.00           B
ATOM   2174  Ne      X   1     -83.151-148.859   7.909  0.00  0.00          NE
ATOM   2175  B       X   1     -81.091-150.681   1.675  0.00  0.00           B
ATOM   2176  B       X   1     -82.595-149.948   3.631  0.00  0.00           B
ATOM   2177  Ne      X   1     -82.602-150.514   2.126  0.00  0.00          NE
ATOM   2178  B       X   1     -81.856-147.554   0.243  0.00  0.00           B
ATOM   2179  B       X   1     -84.723-145.657   3.716  0.00  0.00           B
ATOM   2180  Ne      X   1     -90.241-140.656   0.798  0.00  0.00          NE
ATOM   2181  B       X   1     -89.973-142.199   0.959  0.00  0.00           B
ATOM   2182  B       X   1     -89.988-144.344   2.523  0.00  0.00           B
ATOM   2183  B       X   1     -88.999-142.148   3.296  0.00  0.00           B
ATOM   2184  Ne      X   1     -89.163-143.106   2.040  0.00  0.00          NE
ATOM   2185  B       X   1     -87.704-143.459   1.517  0.00  0.00           B
ATOM   2186  Ne      X   1     -86.705-144.358   0.700  0.00  0.00          NE
ATOM   2187  B       X   1     -91.814-140.345   1.051  0.00  0.00           B
ATOM   2188  B       X   1     -85.550-143.474   0.075  0.00  0.00           B
ATOM   2189  Ne      X   1     -86.033-139.589   3.928  0.00  0.00          NE
ATOM   2190  B       X   1     -84.273-143.090   4.016  0.00  0.00           B
ATOM   2191  B       X   1     -85.059-140.682   3.429  0.00  0.00           B
ATOM   2192  B       X   1     -83.874-142.132   1.617  0.00  0.00           B
ATOM   2193  Ne      X   1     -83.939-141.768   3.235  0.00  0.00          NE
ATOM   2194  B       X   1     -83.020-144.917   5.463  0.00  0.00           B
ATOM   2195  B       X   1     -83.105-143.262   7.250  0.00  0.00           B
ATOM   2196  B       X   1     -82.544-141.174   3.699  0.00  0.00           B
ATOM   2197  B       X   1     -80.809-144.361   6.614  0.00  0.00           B
ATOM   2198  B       X   1     -80.712-140.216   5.261  0.00  0.00           B
ATOM   2199  Ne      X   1     -81.222-140.219   3.781  0.00  0.00          NE
ATOM   2200  B       X   1     -81.750-138.753   3.411  0.00  0.00           B
ATOM   2201  Ne      X   1     -82.312-144.558   6.831  0.00  0.00          NE
ATOM   2202  Ne      X   1     -80.466-140.473   6.800  0.00  0.00          NE
ATOM   2203  B       X   1     -84.557-138.866   0.245  0.00  0.00           B
ATOM   2204  Ne      X   1     -84.199-142.596   0.128  0.00  0.00          NE
ATOM   2205  B       X   1     -82.477-152.570  11.575  0.00  0.00           B
ATOM   2206  B       X   1     -81.710-148.807   8.441  0.00  0.00           B
ATOM   2207  Ne      X   1     -81.694-152.333  12.916  0.00  0.00          NE
ATOM   2208  B       X   1     -80.539-151.346  12.652  0.00  0.00           B
ATOM   2209  Ne      X   1     -91.826-139.446  12.908  0.00  0.00          NE
ATOM   2210  B       X   1     -90.617-140.601  15.998  0.00  0.00           B
ATOM   2211  B       X   1     -91.183-138.399   9.044  0.00  0.00           B
ATOM   2212  B       X   1     -90.556-139.734  13.712  0.00  0.00           B
ATOM   2213  Ne      X   1     -90.360-138.832  10.305  0.00  0.00          NE
ATOM   2214  Ne      X   1     -89.638-140.263  14.786  0.00  0.00          NE
ATOM   2215  Ne      X   1     -87.178-138.674  15.913  0.00  0.00          NE
ATOM   2216  B       X   1     -91.502-139.104  11.415  0.00  0.00           B
ATOM   2217  B       X   1     -85.712-137.857  11.834  0.00  0.00           B
ATOM   2218  Ne      X   1     -80.685-138.344   9.010  0.00  0.00          NE
ATOM   2219  B       X   1     -90.589-136.374   7.627  0.00  0.00           B
ATOM   2220  B       X   1     -90.301-133.830   7.572  0.00  0.00           B
ATOM   2221  B       X   1     -88.261-135.397   7.491  0.00  0.00           B
ATOM   2222  Ne      X   1     -91.523-137.671   7.656  0.00  0.00          NE
ATOM   2223  B       X   1     -82.956-133.351   0.005  0.00  0.00           B
ATOM   2224  Ne      X   1     -82.998-136.818   7.561  0.00  0.00          NE
ATOM   2225  B       X   1     -82.948-137.346   1.568  0.00  0.00           B
ATOM   2226  B       X   1     -82.491-135.837   6.389  0.00  0.00           B
ATOM   2227  Ne      X   1     -82.595-135.134   4.956  0.00  0.00          NE
ATOM   2228  Ne      X   1     -80.689-132.684   4.861  0.00  0.00          NE
ATOM   2229  B       X   1     -81.501-134.016   4.788  0.00  0.00           B
ATOM   2230  B       X   1     -81.574-131.367   4.394  0.00  0.00           B
ATOM   2231  Ne      X   1     -81.925-137.350   2.757  0.00  0.00          NE
ATOM   2232  B       X   1     -82.360-136.255   3.874  0.00  0.00           B
ATOM   2233  B       X   1     -80.558-136.763   2.153  0.00  0.00           B
ATOM   2234  B       X   1     -80.839-135.104   0.169  0.00  0.00           B
ATOM   2235  B       X   1     -80.406-132.531   6.431  0.00  0.00           B
ATOM   2236  Ne      X   1     -82.749-128.546   6.941  0.00  0.00          NE
ATOM   2237  B       X   1     -85.882-127.508   7.590  0.00  0.00           B
ATOM   2238  B       X   1     -82.804-129.424   5.672  0.00  0.00           B
ATOM   2239  B       X   1     -81.138-124.618   4.648  0.00  0.00           B
ATOM   2240  B       X   1     -81.248-128.350   7.343  0.00  0.00           B
ATOM   2241  Ne      X   1     -89.642-135.197   8.080  0.00  0.00          NE
ATOM   2242  B       X   1     -89.566-137.527  10.795  0.00  0.00           B
ATOM   2243  Ne      X   1     -91.116-134.643  13.176  0.00  0.00          NE
ATOM   2244  B       X   1     -90.319-134.024  14.386  0.00  0.00           B
ATOM   2245  B       X   1     -90.131-135.349  12.133  0.00  0.00           B
ATOM   2246  B       X   1     -89.468-135.315   9.640  0.00  0.00           B
ATOM   2247  Ne      X   1     -89.150-136.037  11.041  0.00  0.00          NE
ATOM   2248  B       X   1     -86.958-137.248  15.226  0.00  0.00           B
ATOM   2249  Ne      X   1     -88.985-133.916  15.233  0.00  0.00          NE
ATOM   2250  B       X   1     -87.555-136.043  11.377  0.00  0.00           B
ATOM   2251  Ne      X   1     -86.579-135.778  14.813  0.00  0.00          NE
ATOM   2252  B       X   1     -87.832-134.857  14.706  0.00  0.00           B
ATOM   2253  Ne      X   1     -86.051-136.288  11.878  0.00  0.00          NE
ATOM   2254  B       X   1     -85.863-134.876   8.456  0.00  0.00           B
ATOM   2255  B       X   1     -81.556-132.071  15.989  0.00  0.00           B
ATOM   2256  Ne      X   1     -82.835-132.360   9.718  0.00  0.00          NE
ATOM   2257  B       X   1     -83.789-136.074   8.722  0.00  0.00           B
ATOM   2258  B       X   1     -83.712-131.135   9.827  0.00  0.00           B
ATOM   2259  B       X   1     -85.109-135.594  10.847  0.00  0.00           B
ATOM   2260  Ne      X   1     -84.610-135.024   9.516  0.00  0.00          NE
ATOM   2261  B       X   1     -83.775-133.656   9.659  0.00  0.00           B
ATOM   2262  Ne      X   1     -82.617-132.346  14.781  0.00  0.00          NE
ATOM   2263  B       X   1     -81.884-132.426  11.003  0.00  0.00           B
ATOM   2264  B       X   1     -81.743-132.307   8.567  0.00  0.00           B
ATOM   2265  Ne      X   1     -80.880-132.521  12.199  0.00  0.00          NE
ATOM   2266  B       X   1     -81.740-132.349  13.497  0.00  0.00           B
ATOM   2267  B       X   1     -81.798-137.460   8.295  0.00  0.00           B
ATOM   2268  B       X   1     -80.739-123.450  10.433  0.00  0.00           B
ATOM   2269  Ne      X   1     -84.241-129.661   9.518  0.00  0.00          NE
ATOM   2270  B       X   1     -83.446-129.234   8.207  0.00  0.00           B
ATOM   2271  Ne      X   1     -83.992-128.484  12.312  0.00  0.00          NE
ATOM   2272  B       X   1     -85.790-129.646   9.027  0.00  0.00           B
ATOM   2273  Ne      X   1     -81.188-127.728  13.218  0.00  0.00          NE
ATOM   2274  B       X   1     -82.394-123.502   8.551  0.00  0.00           B
ATOM   2275  B       X   1     -84.074-128.762  10.788  0.00  0.00           B
ATOM   2276  Ne      X   1     -80.863-123.193   8.878  0.00  0.00          NE
ATOM   2277  B       X   1     -84.826-129.533  13.106  0.00  0.00           B
ATOM   2278  B       X   1     -84.581-127.075  12.895  0.00  0.00           B
ATOM   2279  B       X   1     -82.440-128.457  12.810  0.00  0.00           B
ATOM   2280  B       X   1     -80.385-128.443  14.318  0.00  0.00           B
ATOM   2281  Ne      X   1     -81.056-130.912  22.872  0.00  0.00          NE
ATOM   2282  B       X   1     -82.042-131.818  22.027  0.00  0.00           B
ATOM   2283  B       X   1     -81.937-129.939  23.725  0.00  0.00           B
ATOM   2284  B       X   1     -89.477-123.323  25.386  0.00  0.00           B
ATOM   2285  B       X   1     -90.883-122.572  27.607  0.00  0.00           B
ATOM   2286  Ne      X   1     -82.653-129.489  24.988  0.00  0.00          NE
ATOM   2287  B       X   1     -81.080-127.254  27.458  0.00  0.00           B
ATOM   2288  B       X   1     -82.299-127.989  25.344  0.00  0.00           B
ATOM   2289  Ne      X   1     -68.905-169.456  14.030  0.00  0.00          NE
ATOM   2290  Ne      X   1     -69.268-170.203  11.052  0.00  0.00          NE
ATOM   2291  B       X   1     -69.051-169.651  12.505  0.00  0.00           B
ATOM   2292  B       X   1     -70.701-170.009  10.487  0.00  0.00           B
ATOM   2293  B       X   1     -70.288-169.615  14.832  0.00  0.00           B
ATOM   2294  B       X   1     -79.703-161.884   7.422  0.00  0.00           B
ATOM   2295  B       X   1     -76.058-161.629   2.158  0.00  0.00           B
ATOM   2296  Ne      X   1     -76.012-161.137   7.710  0.00  0.00          NE
ATOM   2297  B       X   1     -74.907-161.789   6.652  0.00  0.00           B
ATOM   2298  B       X   1     -77.315-160.849   6.935  0.00  0.00           B
ATOM   2299  B       X   1     -74.968-160.997   4.273  0.00  0.00           B
ATOM   2300  B       X   1     -74.545-163.490   4.728  0.00  0.00           B
ATOM   2301  Ne      X   1     -74.208-162.048   5.254  0.00  0.00          NE
ATOM   2302  B       X   1     -72.584-161.947   4.989  0.00  0.00           B
ATOM   2303  Ne      X   1     -72.077-165.816   7.436  0.00  0.00          NE
ATOM   2304  Ne      X   1     -70.244-163.278   7.550  0.00  0.00          NE
ATOM   2305  B       X   1     -71.126-167.022   7.697  0.00  0.00           B
ATOM   2306  B       X   1     -79.249-160.547   5.209  0.00  0.00           B
ATOM   2307  Ne      X   1     -78.845-160.694   6.722  0.00  0.00          NE
ATOM   2308  B       X   1     -79.648-160.463   2.631  0.00  0.00           B
ATOM   2309  Ne      X   1     -79.865-157.655   0.425  0.00  0.00          NE
ATOM   2310  B       X   1     -77.303-160.000   3.735  0.00  0.00           B
ATOM   2311  Ne      X   1     -78.926-159.789   3.907  0.00  0.00          NE
ATOM   2312  B       X   1     -79.432-158.303   3.912  0.00  0.00           B
ATOM   2313  B       X   1     -79.390-155.658   4.081  0.00  0.00           B
ATOM   2314  Ne      X   1     -80.036-156.900   3.356  0.00  0.00          NE
ATOM   2315  B       X   1     -78.696-155.129   6.492  0.00  0.00           B
ATOM   2316  B       X   1     -79.814-156.963   1.809  0.00  0.00           B
ATOM   2317  Ne      X   1     -78.557-154.727   5.021  0.00  0.00          NE
ATOM   2318  B       X   1     -76.991-154.928   4.598  0.00  0.00           B
ATOM   2319  B       X   1     -79.301-159.388   7.494  0.00  0.00           B
ATOM   2320  Ne      X   1     -75.927-160.411   3.157  0.00  0.00          NE
ATOM   2321  B       X   1     -75.167-159.268   2.492  0.00  0.00           B
ATOM   2322  B       X   1     -75.353-154.504   6.450  0.00  0.00           B
ATOM   2323  Ne      X   1     -75.536-154.444   4.916  0.00  0.00          NE
ATOM   2324  Ne      X   1     -74.779-158.183   1.458  0.00  0.00          NE
ATOM   2325  B       X   1     -74.990-154.300   1.886  0.00  0.00           B
ATOM   2326  B       X   1     -75.981-158.288   0.361  0.00  0.00           B
ATOM   2327  B       X   1     -78.701-153.236   4.785  0.00  0.00           B
ATOM   2328  Ne      X   1     -79.152-155.356   8.004  0.00  0.00          NE
ATOM   2329  B       X   1     -80.178-159.189   0.576  0.00  0.00           B
ATOM   2330  B       X   1     -74.542-156.803   2.118  0.00  0.00           B
ATOM   2331  B       X   1     -72.225-160.651   0.513  0.00  0.00           B
ATOM   2332  Ne      X   1     -74.622-154.453   7.837  0.00  0.00          NE
ATOM   2333  B       X   1     -74.502-155.286   4.102  0.00  0.00           B
ATOM   2334  B       X   1     -73.472-158.480   0.619  0.00  0.00           B
ATOM   2335  Ne      X   1     -72.042-159.150   0.374  0.00  0.00          NE
ATOM   2336  Ne      X   1     -69.663-159.667   4.679  0.00  0.00          NE
ATOM   2337  B       X   1     -70.582-159.129   5.860  0.00  0.00           B
ATOM   2338  Ne      X   1     -74.124-155.366   2.584  0.00  0.00          NE
ATOM   2339  B       X   1     -72.571-155.114   2.358  0.00  0.00           B
ATOM   2340  Ne      X   1     -71.060-158.956   7.368  0.00  0.00          NE
ATOM   2341  B       X   1     -71.614-157.401   7.523  0.00  0.00           B
ATOM   2342  B       X   1     -73.470-155.538   7.790  0.00  0.00           B
ATOM   2343  B       X   1     -72.079-159.958   7.861  0.00  0.00           B
ATOM   2344  B       X   1     -77.174-164.781   9.198  0.00  0.00           B
ATOM   2345  Ne      X   1     -77.944-161.905  12.062  0.00  0.00          NE
ATOM   2346  Ne      X   1     -76.435-163.468   9.761  0.00  0.00          NE
ATOM   2347  B       X   1     -76.641-161.388  12.763  0.00  0.00           B
ATOM   2348  B       X   1     -76.340-162.360   8.724  0.00  0.00           B
ATOM   2349  B       X   1     -75.428-161.506  14.944  0.00  0.00           B
ATOM   2350  B       X   1     -75.005-164.054  10.118  0.00  0.00           B
ATOM   2351  B       X   1     -74.951-164.005  15.771  0.00  0.00           B
ATOM   2352  Ne      X   1     -74.666-162.468  15.886  0.00  0.00          NE
ATOM   2353  Ne      X   1     -72.386-166.717  15.945  0.00  0.00          NE
ATOM   2354  B       X   1     -73.945-166.361  16.002  0.00  0.00           B
ATOM   2355  Ne      X   1     -69.144-164.003  12.092  0.00  0.00          NE
ATOM   2356  B       X   1     -73.095-162.318  15.420  0.00  0.00           B
ATOM   2357  B       X   1     -70.719-161.428  15.374  0.00  0.00           B
ATOM   2358  B       X   1     -73.044-165.360   8.603  0.00  0.00           B
ATOM   2359  B       X   1     -71.916-166.280  14.502  0.00  0.00           B
ATOM   2360  B       X   1     -73.750-166.169  10.832  0.00  0.00           B
ATOM   2361  B       X   1     -70.051-163.104  11.262  0.00  0.00           B
ATOM   2362  B       X   1     -70.782-162.598   8.862  0.00  0.00           B
ATOM   2363  Ne      X   1     -73.522-164.784  10.062  0.00  0.00          NE
ATOM   2364  Ne      X   1     -71.336-162.555  10.437  0.00  0.00          NE
ATOM   2365  B       X   1     -72.042-161.298  11.192  0.00  0.00           B
ATOM   2366  B       X   1     -72.461-163.670  10.480  0.00  0.00           B
ATOM   2367  Ne      X   1     -70.790-165.302  14.028  0.00  0.00          NE
ATOM   2368  B       X   1     -70.209-165.187  12.599  0.00  0.00           B
ATOM   2369  B       X   1     -71.191-163.819  14.493  0.00  0.00           B
ATOM   2370  B       X   1     -69.464-165.723  14.944  0.00  0.00           B
ATOM   2371  Ne      X   1     -71.621-162.696  15.563  0.00  0.00          NE
ATOM   2372  Ne      X   1     -69.377-160.907  15.942  0.00  0.00          NE
ATOM   2373  B       X   1     -78.735-160.639  11.622  0.00  0.00           B
ATOM   2374  B       X   1     -79.229-156.868   8.272  0.00  0.00           B
ATOM   2375  Ne      X   1     -79.887-158.294   8.559  0.00  0.00          NE
ATOM   2376  B       X   1     -79.397-155.339  14.680  0.00  0.00           B
ATOM   2377  B       X   1     -78.161-154.596   8.978  0.00  0.00           B
ATOM   2378  B       X   1     -79.503-158.811   9.933  0.00  0.00           B
ATOM   2379  B       X   1     -77.960-158.173  11.780  0.00  0.00           B
ATOM   2380  Ne      X   1     -79.189-159.207  11.375  0.00  0.00          NE
ATOM   2381  Ne      X   1     -76.894-154.610   9.936  0.00  0.00          NE
ATOM   2382  Ne      X   1     -76.775-157.285  11.360  0.00  0.00          NE
ATOM   2383  B       X   1     -77.107-155.816  10.846  0.00  0.00           B
ATOM   2384  B       X   1     -77.397-156.848  14.886  0.00  0.00           B
ATOM   2385  Ne      X   1     -76.177-157.653  14.238  0.00  0.00          NE
ATOM   2386  Ne      X   1     -78.381-155.881  15.771  0.00  0.00          NE
ATOM   2387  B       X   1     -75.968-157.099  12.730  0.00  0.00           B
ATOM   2388  B       X   1     -76.182-159.211  14.024  0.00  0.00           B
ATOM   2389  B       X   1     -75.904-158.078  10.251  0.00  0.00           B
ATOM   2390  B       X   1     -75.473-159.950   8.488  0.00  0.00           B
ATOM   2391  Ne      X   1     -75.577-160.666  13.633  0.00  0.00          NE
ATOM   2392  B       X   1     -75.630-154.831   8.995  0.00  0.00           B
ATOM   2393  B       X   1     -74.863-157.257  15.020  0.00  0.00           B
ATOM   2394  Ne      X   1     -74.794-158.917   9.404  0.00  0.00          NE
ATOM   2395  B       X   1     -76.717-153.184  10.633  0.00  0.00           B
ATOM   2396  B       X   1     -69.092-159.530  15.333  0.00  0.00           B
ATOM   2397  B       X   1     -72.285-158.832  12.369  0.00  0.00           B
ATOM   2398  B       X   1     -73.883-157.853   8.728  0.00  0.00           B
ATOM   2399  B       X   1     -74.169-160.572  12.805  0.00  0.00           B
ATOM   2400  B       X   1     -71.335-156.324  12.137  0.00  0.00           B
ATOM   2401  Ne      X   1     -71.178-155.437  10.837  0.00  0.00          NE
ATOM   2402  B       X   1     -70.129-158.078  13.550  0.00  0.00           B
ATOM   2403  B       X   1     -72.458-157.040  14.261  0.00  0.00           B
ATOM   2404  B       X   1     -73.913-159.655  10.514  0.00  0.00           B
ATOM   2405  Ne      X   1     -74.258-153.480  15.400  0.00  0.00          NE
ATOM   2406  B       X   1     -71.514-153.884  10.992  0.00  0.00           B
ATOM   2407  B       X   1     -73.855-154.937  14.921  0.00  0.00           B
ATOM   2408  B       X   1     -69.679-159.025   8.271  0.00  0.00           B
ATOM   2409  Ne      X   1     -73.546-156.426  15.246  0.00  0.00          NE
ATOM   2410  B       X   1     -69.657-155.494  10.368  0.00  0.00           B
ATOM   2411  Ne      X   1     -71.574-157.537  13.025  0.00  0.00          NE
ATOM   2412  Ne      X   1     -72.738-156.749   8.427  0.00  0.00          NE
ATOM   2413  B       X   1     -72.049-156.161   9.751  0.00  0.00           B
ATOM   2414  Ne      X   1     -73.020-160.113  11.756  0.00  0.00          NE
ATOM   2415  B       X   1     -73.959-153.075   8.112  0.00  0.00           B
ATOM   2416  B       X   1     -80.008-161.869  21.711  0.00  0.00           B
ATOM   2417  Ne      X   1     -76.710-163.901  22.117  0.00  0.00          NE
ATOM   2418  B       X   1     -78.586-161.223  19.803  0.00  0.00           B
ATOM   2419  B       X   1     -76.163-164.266  18.599  0.00  0.00           B
ATOM   2420  B       X   1     -75.998-162.837  22.969  0.00  0.00           B
ATOM   2421  B       X   1     -75.713-164.473  21.067  0.00  0.00           B
ATOM   2422  B       X   1     -75.223-162.291  19.856  0.00  0.00           B
ATOM   2423  Ne      X   1     -75.199-163.839  19.703  0.00  0.00          NE
ATOM   2424  Ne      X   1     -75.000-161.196  18.718  0.00  0.00          NE
ATOM   2425  B       X   1     -74.805-161.984  17.366  0.00  0.00           B
ATOM   2426  Ne      X   1     -75.315-161.616  23.717  0.00  0.00          NE
ATOM   2427  B       X   1     -71.550-165.788  16.958  0.00  0.00           B
ATOM   2428  Ne      X   1     -73.481-166.869  21.641  0.00  0.00          NE
ATOM   2429  B       X   1     -73.705-164.133  19.482  0.00  0.00           B
ATOM   2430  B       X   1     -71.342-163.277  16.994  0.00  0.00           B
ATOM   2431  B       X   1     -71.219-164.622  19.220  0.00  0.00           B
ATOM   2432  Ne      X   1     -72.345-164.423  20.295  0.00  0.00          NE
ATOM   2433  Ne      X   1     -70.882-164.601  17.666  0.00  0.00          NE
ATOM   2434  B       X   1     -72.635-165.698  21.103  0.00  0.00           B
ATOM   2435  Ne      X   1     -70.806-162.569  22.120  0.00  0.00          NE
ATOM   2436  B       X   1     -72.014-163.240  21.349  0.00  0.00           B
ATOM   2437  B       X   1     -70.329-163.644  23.275  0.00  0.00           B
ATOM   2438  B       X   1     -69.615-162.534  21.139  0.00  0.00           B
ATOM   2439  B       X   1     -70.866-161.171  22.817  0.00  0.00           B
ATOM   2440  B       X   1     -69.257-164.480  17.692  0.00  0.00           B
ATOM   2441  B       X   1     -69.463-160.739  17.562  0.00  0.00           B
ATOM   2442  Ne      X   1     -69.023-164.434  23.563  0.00  0.00          NE
ATOM   2443  B       X   1     -79.192-153.549  21.486  0.00  0.00           B
ATOM   2444  B       X   1     -78.972-156.792  16.942  0.00  0.00           B
ATOM   2445  B       X   1     -76.331-160.361  18.758  0.00  0.00           B
ATOM   2446  Ne      X   1     -77.691-159.933  19.369  0.00  0.00          NE
ATOM   2447  B       X   1     -78.540-158.899  18.541  0.00  0.00           B
ATOM   2448  Ne      X   1     -79.612-157.922  17.855  0.00  0.00          NE
ATOM   2449  Ne      X   1     -76.723-157.958  21.435  0.00  0.00          NE
ATOM   2450  B       X   1     -77.218-159.227  20.751  0.00  0.00           B
ATOM   2451  B       X   1     -77.448-157.742  22.845  0.00  0.00           B
ATOM   2452  B       X   1     -76.861-156.836  20.212  0.00  0.00           B
ATOM   2453  B       X   1     -76.431-154.495  18.740  0.00  0.00           B
ATOM   2454  Ne      X   1     -76.747-153.692  17.421  0.00  0.00          NE
ATOM   2455  B       X   1     -77.121-154.190  22.628  0.00  0.00           B
ATOM   2456  B       X   1     -77.747-154.598  16.506  0.00  0.00           B
ATOM   2457  Ne      X   1     -75.862-155.625  19.675  0.00  0.00          NE
ATOM   2458  Ne      X   1     -75.558-154.356  22.440  0.00  0.00          NE
ATOM   2459  B       X   1     -75.295-154.918  20.992  0.00  0.00           B
ATOM   2460  B       X   1     -75.415-153.642  16.464  0.00  0.00           B
ATOM   2461  B       X   1     -75.159-155.303  23.569  0.00  0.00           B
ATOM   2462  B       X   1     -75.168-158.084  21.735  0.00  0.00           B
ATOM   2463  B       X   1     -74.871-160.344  22.825  0.00  0.00           B
ATOM   2464  B       X   1     -74.681-156.287  18.811  0.00  0.00           B
ATOM   2465  B       X   1     -69.090-158.445  18.544  0.00  0.00           B
ATOM   2466  Ne      X   1     -69.881-160.404  23.752  0.00  0.00          NE
ATOM   2467  B       X   1     -73.762-160.293  18.990  0.00  0.00           B
ATOM   2468  B       X   1     -71.190-159.920  19.285  0.00  0.00           B
ATOM   2469  B       X   1     -71.085-154.256  20.720  0.00  0.00           B
ATOM   2470  Ne      X   1     -72.636-159.379  19.645  0.00  0.00          NE
ATOM   2471  Ne      X   1     -70.805-154.881  19.319  0.00  0.00          NE
ATOM   2472  B       X   1     -72.729-157.951  19.080  0.00  0.00           B
ATOM   2473  Ne      X   1     -73.179-156.610  18.369  0.00  0.00          NE
ATOM   2474  B       X   1     -73.169-156.662  16.790  0.00  0.00           B
ATOM   2475  B       X   1     -72.983-159.385  21.190  0.00  0.00           B
ATOM   2476  Ne      X   1     -74.011-159.037  22.317  0.00  0.00          NE
ATOM   2477  B       X   1     -72.210-155.448  18.792  0.00  0.00           B
ATOM   2478  B       X   1     -70.871-154.454  23.337  0.00  0.00           B
ATOM   2479  B       X   1     -73.328-158.530  23.630  0.00  0.00           B
ATOM   2480  Ne      X   1     -69.632-159.882  18.926  0.00  0.00          NE
ATOM   2481  B       X   1     -69.939-156.144  19.443  0.00  0.00           B
ATOM   2482  B       X   1     -69.716-158.823  23.589  0.00  0.00           B
ATOM   2483  B       X   1     -70.106-153.772  18.472  0.00  0.00           B
ATOM   2484  Ne      X   1     -71.010-153.478  22.098  0.00  0.00          NE
ATOM   2485  B       X   1     -69.364-156.349  23.985  0.00  0.00           B
ATOM   2486  B       X   1     -76.308-164.918  26.753  0.00  0.00           B
ATOM   2487  B       X   1     -76.534-161.048  24.741  0.00  0.00           B
ATOM   2488  Ne      X   1     -75.646-163.779  27.589  0.00  0.00          NE
ATOM   2489  B       X   1     -74.504-163.189  26.733  0.00  0.00           B
ATOM   2490  B       X   1     -74.112-162.206  24.491  0.00  0.00           B
ATOM   2491  Ne      X   1     -69.377-162.648  28.899  0.00  0.00          NE
ATOM   2492  B       X   1     -73.548-164.660  24.944  0.00  0.00           B
ATOM   2493  B       X   1     -69.879-162.448  27.402  0.00  0.00           B
ATOM   2494  Ne      X   1     -74.098-164.959  29.981  0.00  0.00          NE
ATOM   2495  B       X   1     -72.896-161.699  30.170  0.00  0.00           B
ATOM   2496  Ne      X   1     -73.504-163.230  25.558  0.00  0.00          NE
ATOM   2497  B       X   1     -72.061-162.618  26.002  0.00  0.00           B
ATOM   2498  B       X   1     -70.495-162.844  29.973  0.00  0.00           B
ATOM   2499  B       X   1     -72.746-164.147  30.250  0.00  0.00           B
ATOM   2500  Ne      X   1     -70.914-161.642  26.474  0.00  0.00          NE
ATOM   2501  B       X   1     -70.270-160.983  25.209  0.00  0.00           B
ATOM   2502  Ne      X   1     -77.843-157.548  24.372  0.00  0.00          NE
ATOM   2503  B       X   1     -79.262-156.974  24.506  0.00  0.00           B
ATOM   2504  B       X   1     -76.656-160.212  27.199  0.00  0.00           B
ATOM   2505  B       X   1     -74.012-159.597  30.978  0.00  0.00           B
ATOM   2506  Ne      X   1     -69.090-153.416  31.551  0.00  0.00          NE
ATOM   2507  B       X   1     -72.595-158.621  26.088  0.00  0.00           B
ATOM   2508  B       X   1     -71.878-156.608  24.621  0.00  0.00           B
ATOM   2509  B       X   1     -74.355-157.094  30.454  0.00  0.00           B
ATOM   2510  B       X   1     -74.077-154.721  31.276  0.00  0.00           B
ATOM   2511  Ne      X   1     -73.938-160.586  29.782  0.00  0.00          NE
ATOM   2512  B       X   1     -73.396-159.705  28.511  0.00  0.00           B
ATOM   2513  Ne      X   1     -70.655-155.536  24.395  0.00  0.00          NE
ATOM   2514  B       X   1     -70.060-157.308  30.181  0.00  0.00           B
ATOM   2515  B       X   1     -71.578-157.959  28.253  0.00  0.00           B
ATOM   2516  Ne      X   1     -71.035-156.783  29.082  0.00  0.00          NE
ATOM   2517  B       X   1     -74.370-156.969  25.296  0.00  0.00           B
ATOM   2518  Ne      X   1     -72.988-157.669  24.906  0.00  0.00          NE
ATOM   2519  B       X   1     -71.354-160.431  27.362  0.00  0.00           B
ATOM   2520  Ne      X   1     -74.274-158.115  31.583  0.00  0.00          NE
ATOM   2521  Ne      X   1     -69.420-157.967  31.457  0.00  0.00          NE
ATOM   2522  Ne      X   1     -72.265-159.190  27.523  0.00  0.00          NE
ATOM   2523  Ne      X   1     -71.262-163.457  33.838  0.00  0.00          NE
ATOM   2524  B       X   1     -69.856-164.105  33.940  0.00  0.00           B
ATOM   2525  B       X   1     -71.170-162.001  34.639  0.00  0.00           B
ATOM   2526  B       X   1     -68.885-164.014  36.300  0.00  0.00           B
ATOM   2527  Ne      X   1     -71.134-160.463  35.132  0.00  0.00          NE
ATOM   2528  B       X   1     -73.022-157.816  32.490  0.00  0.00           B
ATOM   2529  Ne      X   1     -74.124-154.305  32.812  0.00  0.00          NE
ATOM   2530  Ne      X   1     -71.798-158.176  33.371  0.00  0.00          NE
ATOM   2531  Ne      X   1     -70.287-156.312  35.256  0.00  0.00          NE
ATOM   2532  B       X   1     -70.474-154.930  34.561  0.00  0.00           B
ATOM   2533  B       X   1     -69.661-159.851  35.109  0.00  0.00           B
ATOM   2534  B       X   1     -72.660-154.150  33.377  0.00  0.00           B
ATOM   2535  Ne      X   1     -71.146-153.846  33.594  0.00  0.00          NE
ATOM   2536  B       X   1     -70.523-158.170  32.500  0.00  0.00           B
ATOM   2537  B       X   1     -70.447-153.928  32.157  0.00  0.00           B
ATOM   2538  B       X   1     -69.077-157.327  34.949  0.00  0.00           B
ATOM   2539  B       X   1     -78.901-149.349   1.814  0.00  0.00           B
ATOM   2540  Ne      X   1     -79.535-150.785   1.802  0.00  0.00          NE
ATOM   2541  Ne      X   1     -78.223-147.257   5.198  0.00  0.00          NE
ATOM   2542  B       X   1     -78.844-147.696   3.828  0.00  0.00           B
ATOM   2543  B       X   1     -79.372-151.312   3.331  0.00  0.00           B
ATOM   2544  B       X   1     -78.412-148.386   6.274  0.00  0.00           B
ATOM   2545  Ne      X   1     -78.488-151.633   4.589  0.00  0.00          NE
ATOM   2546  Ne      X   1     -78.633-147.875   2.286  0.00  0.00          NE
ATOM   2547  B       X   1     -79.469-146.956   1.178  0.00  0.00           B
ATOM   2548  Ne      X   1     -78.411-149.798   6.957  0.00  0.00          NE
ATOM   2549  B       X   1     -78.909-150.827   5.896  0.00  0.00           B
ATOM   2550  B       X   1     -76.602-147.127   5.071  0.00  0.00           B
ATOM   2551  B       X   1     -77.106-147.549   2.073  0.00  0.00           B
ATOM   2552  B       X   1     -77.025-151.196   4.143  0.00  0.00           B
ATOM   2553  B       X   1     -78.892-145.962   5.749  0.00  0.00           B
ATOM   2554  B       X   1     -76.955-150.184   7.411  0.00  0.00           B
ATOM   2555  B       X   1     -78.902-151.737   0.684  0.00  0.00           B
ATOM   2556  Ne      X   1     -76.078-146.410   1.969  0.00  0.00          NE
ATOM   2557  B       X   1     -75.613-146.316   0.512  0.00  0.00           B
ATOM   2558  B       X   1     -75.512-151.855   2.179  0.00  0.00           B
ATOM   2559  Ne      X   1     -75.493-151.552   3.755  0.00  0.00          NE
ATOM   2560  B       X   1     -75.043-146.467   3.131  0.00  0.00           B
ATOM   2561  Ne      X   1     -75.028-146.762   4.700  0.00  0.00          NE
ATOM   2562  B       X   1     -75.262-152.948   4.461  0.00  0.00           B
ATOM   2563  Ne      X   1     -75.326-152.999   1.068  0.00  0.00          NE
ATOM   2564  B       X   1     -76.708-152.954   0.221  0.00  0.00           B
ATOM   2565  B       X   1     -74.577-145.623   5.649  0.00  0.00           B
ATOM   2566  B       X   1     -74.320-150.530   4.042  0.00  0.00           B
ATOM   2567  B       X   1     -72.689-148.754   2.953  0.00  0.00           B
ATOM   2568  Ne      X   1     -71.901-148.188   1.703  0.00  0.00          NE
ATOM   2569  Ne      X   1     -73.315-149.322   4.275  0.00  0.00          NE
ATOM   2570  B       X   1     -72.601-148.672   0.343  0.00  0.00           B
ATOM   2571  B       X   1     -74.095-152.769   0.112  0.00  0.00           B
ATOM   2572  B       X   1     -76.983-144.991   2.255  0.00  0.00           B
ATOM   2573  Ne      X   1     -79.250-144.793   6.675  0.00  0.00          NE
ATOM   2574  B       X   1     -78.615-142.959   1.634  0.00  0.00           B
ATOM   2575  Ne      X   1     -77.195-143.654   1.301  0.00  0.00          NE
ATOM   2576  B       X   1     -77.651-141.311   3.251  0.00  0.00           B
ATOM   2577  Ne      X   1     -78.818-141.422   2.210  0.00  0.00          NE
ATOM   2578  B       X   1     -79.168-141.298   6.975  0.00  0.00           B
ATOM   2579  B       X   1     -78.334-143.577   6.442  0.00  0.00           B
ATOM   2580  Ne      X   1     -77.841-142.080   7.007  0.00  0.00          NE
ATOM   2581  B       X   1     -78.326-140.603   0.889  0.00  0.00           B
ATOM   2582  B       X   1     -76.145-142.588   1.865  0.00  0.00           B
ATOM   2583  B       X   1     -75.321-141.972   4.311  0.00  0.00           B
ATOM   2584  Ne      X   1     -75.104-139.325   1.170  0.00  0.00          NE
ATOM   2585  B       X   1     -80.139-140.868   2.776  0.00  0.00           B
ATOM   2586  B       X   1     -75.009-137.789   1.396  0.00  0.00           B
ATOM   2587  B       X   1     -76.097-139.713   0.040  0.00  0.00           B
ATOM   2588  Ne      X   1     -74.508-144.770   6.927  0.00  0.00          NE
ATOM   2589  B       X   1     -79.436-149.703   8.179  0.00  0.00           B
ATOM   2590  B       X   1     -75.081-145.821   8.118  0.00  0.00           B
ATOM   2591  B       X   1     -76.936-147.634  15.089  0.00  0.00           B
ATOM   2592  B       X   1     -78.295-151.215  11.279  0.00  0.00           B
ATOM   2593  Ne      X   1     -79.697-150.457  11.727  0.00  0.00          NE
ATOM   2594  Ne      X   1     -79.859-147.746  13.115  0.00  0.00          NE
ATOM   2595  B       X   1     -79.306-149.163  12.535  0.00  0.00           B
ATOM   2596  B       X   1     -78.639-146.815  13.339  0.00  0.00           B
ATOM   2597  Ne      X   1     -76.839-151.661  11.014  0.00  0.00          NE
ATOM   2598  Ne      X   1     -77.360-146.481  14.103  0.00  0.00          NE
ATOM   2599  B       X   1     -79.651-147.588   9.545  0.00  0.00           B
ATOM   2600  B       X   1     -76.349-150.705   9.831  0.00  0.00           B
ATOM   2601  Ne      X   1     -78.722-146.192   9.429  0.00  0.00          NE
ATOM   2602  B       X   1     -77.252-146.586   9.306  0.00  0.00           B
ATOM   2603  B       X   1     -76.139-146.350  13.020  0.00  0.00           B
ATOM   2604  Ne      X   1     -76.329-149.088  15.688  0.00  0.00          NE
ATOM   2605  Ne      X   1     -75.675-146.905   9.170  0.00  0.00          NE
ATOM   2606  B       X   1     -75.929-151.339  12.222  0.00  0.00           B
ATOM   2607  B       X   1     -76.000-150.034  14.438  0.00  0.00           B
ATOM   2608  Ne      X   1     -75.798-150.067   8.544  0.00  0.00          NE
ATOM   2609  B       X   1     -75.625-148.456   8.705  0.00  0.00           B
ATOM   2610  B       X   1     -75.041-146.802  10.594  0.00  0.00           B
ATOM   2611  Ne      X   1     -74.988-146.155  12.009  0.00  0.00          NE
ATOM   2612  Ne      X   1     -75.170-151.023  13.536  0.00  0.00          NE
ATOM   2613  B       X   1     -74.829-152.446  14.317  0.00  0.00           B
ATOM   2614  Ne      X   1     -80.362-148.949   9.223  0.00  0.00          NE
ATOM   2615  B       X   1     -74.351-150.631   8.227  0.00  0.00           B
ATOM   2616  Ne      X   1     -73.183-151.728   8.336  0.00  0.00          NE
ATOM   2617  B       X   1     -69.727-151.914  10.512  0.00  0.00           B
ATOM   2618  Ne      X   1     -71.263-152.305  10.819  0.00  0.00          NE
ATOM   2619  B       X   1     -72.829-146.261  15.257  0.00  0.00           B
ATOM   2620  B       X   1     -72.256-151.857   9.604  0.00  0.00           B
ATOM   2621  B       X   1     -71.568-147.813  10.848  0.00  0.00           B
ATOM   2622  B       X   1     -71.778-151.493  12.055  0.00  0.00           B
ATOM   2623  Ne      X   1     -70.845-147.936  12.297  0.00  0.00          NE
ATOM   2624  B       X   1     -71.309-149.234  12.986  0.00  0.00           B
ATOM   2625  B       X   1     -71.305-146.758  13.181  0.00  0.00           B
ATOM   2626  B       X   1     -73.741-150.348  13.236  0.00  0.00           B
ATOM   2627  Ne      X   1     -72.094-150.551  13.250  0.00  0.00          NE
ATOM   2628  B       X   1     -71.821-151.039  14.695  0.00  0.00           B
ATOM   2629  B       X   1     -73.721-146.586  12.833  0.00  0.00           B
ATOM   2630  Ne      X   1     -72.551-146.047  13.705  0.00  0.00          NE
ATOM   2631  B       X   1     -69.290-147.845  11.866  0.00  0.00           B
ATOM   2632  B       X   1     -69.064-152.665  14.062  0.00  0.00           B
ATOM   2633  B       X   1     -79.049-145.360   8.153  0.00  0.00           B
ATOM   2634  B       X   1     -77.715-145.050  14.773  0.00  0.00           B
ATOM   2635  Ne      X   1     -77.265-140.890  15.388  0.00  0.00          NE
ATOM   2636  B       X   1     -78.745-145.077  10.608  0.00  0.00           B
ATOM   2637  B       X   1     -77.298-139.841  14.158  0.00  0.00           B
ATOM   2638  Ne      X   1     -77.282-138.466  13.414  0.00  0.00          NE
ATOM   2639  B       X   1     -74.866-138.622  10.229  0.00  0.00           B
ATOM   2640  B       X   1     -75.635-142.353  10.567  0.00  0.00           B
ATOM   2641  B       X   1     -74.915-144.567  11.641  0.00  0.00           B
ATOM   2642  Ne      X   1     -72.485-142.949  13.329  0.00  0.00          NE
ATOM   2643  B       X   1     -72.477-144.512  13.347  0.00  0.00           B
ATOM   2644  B       X   1     -74.571-138.577  15.616  0.00  0.00           B
ATOM   2645  B       X   1     -72.750-142.420  14.816  0.00  0.00           B
ATOM   2646  Ne      X   1     -77.766-150.682  17.899  0.00  0.00          NE
ATOM   2647  B       X   1     -77.462-150.083  19.402  0.00  0.00           B
ATOM   2648  Ne      X   1     -77.203-149.424  20.890  0.00  0.00          NE
ATOM   2649  B       X   1     -77.815-147.951  21.050  0.00  0.00           B
ATOM   2650  B       X   1     -79.288-150.737  17.805  0.00  0.00           B
ATOM   2651  B       X   1     -77.190-152.168  17.838  0.00  0.00           B
ATOM   2652  B       X   1     -77.200-149.861  16.731  0.00  0.00           B
ATOM   2653  B       X   1     -75.622-149.326  21.030  0.00  0.00           B
ATOM   2654  B       X   1     -74.957-148.822  16.487  0.00  0.00           B
ATOM   2655  B       X   1     -80.153-152.353  19.497  0.00  0.00           B
ATOM   2656  B       X   1     -73.972-151.228  20.909  0.00  0.00           B
ATOM   2657  Ne      X   1     -74.200-149.760  20.532  0.00  0.00          NE
ATOM   2658  Ne      X   1     -73.786-149.106  17.434  0.00  0.00          NE
ATOM   2659  B       X   1     -72.829-147.854  17.413  0.00  0.00           B
ATOM   2660  Ne      X   1     -72.029-147.945  21.838  0.00  0.00          NE
ATOM   2661  B       X   1     -71.100-147.467  20.592  0.00  0.00           B
ATOM   2662  B       X   1     -72.838-146.756  22.418  0.00  0.00           B
ATOM   2663  B       X   1     -73.050-148.977  21.268  0.00  0.00           B
ATOM   2664  B       X   1     -74.132-149.438  18.983  0.00  0.00           B
ATOM   2665  B       X   1     -70.880-151.880  16.926  0.00  0.00           B
ATOM   2666  Ne      X   1     -69.680-152.435  17.685  0.00  0.00          NE
ATOM   2667  Ne      X   1     -69.333-146.877  16.944  0.00  0.00          NE
ATOM   2668  Ne      X   1     -69.670-147.549  19.872  0.00  0.00          NE
ATOM   2669  B       X   1     -69.670-146.807  18.488  0.00  0.00           B
ATOM   2670  Ne      X   1     -72.141-146.687  16.643  0.00  0.00          NE
ATOM   2671  B       X   1     -72.952-150.345  16.909  0.00  0.00           B
ATOM   2672  B       X   1     -69.228-148.986  19.675  0.00  0.00           B
ATOM   2673  Ne      X   1     -74.055-145.679  22.725  0.00  0.00          NE
ATOM   2674  B       X   1     -73.121-152.672  16.154  0.00  0.00           B
ATOM   2675  Ne      X   1     -72.170-151.480  16.183  0.00  0.00          NE
ATOM   2676  B       X   1     -72.101-145.446  17.561  0.00  0.00           B
ATOM   2677  B       X   1     -69.296-151.375  18.773  0.00  0.00           B
ATOM   2678  B       X   1     -70.709-147.170  16.230  0.00  0.00           B
ATOM   2679  B       X   1     -79.032-144.607  18.352  0.00  0.00           B
ATOM   2680  B       X   1     -74.841-145.205  21.409  0.00  0.00           B
ATOM   2681  B       X   1     -69.169-144.175  20.485  0.00  0.00           B
ATOM   2682  B       X   1     -74.044-144.368  19.002  0.00  0.00           B
ATOM   2683  Ne      X   1     -72.569-144.214  18.396  0.00  0.00          NE
ATOM   2684  B       X   1     -71.117-143.536  22.025  0.00  0.00           B
ATOM   2685  Ne      X   1     -70.509-143.333  20.536  0.00  0.00          NE
ATOM   2686  B       X   1     -71.539-143.789  19.504  0.00  0.00           B
ATOM   2687  B       X   1     -72.668-142.932  17.376  0.00  0.00           B
ATOM   2688  Ne      X   1     -71.920-143.557  23.419  0.00  0.00          NE
ATOM   2689  B       X   1     -73.207-144.448  23.295  0.00  0.00           B
ATOM   2690  B       X   1     -70.131-141.822  20.235  0.00  0.00           B
ATOM   2691  B       X   1     -72.347-142.010  23.696  0.00  0.00           B
ATOM   2692  B       X   1     -73.284-140.655  16.497  0.00  0.00           B
ATOM   2693  Ne      X   1     -72.374-141.887  16.275  0.00  0.00          NE
ATOM   2694  B       X   1     -70.192-142.434  26.327  0.00  0.00           B
ATOM   2695  B       X   1     -71.071-144.011  24.662  0.00  0.00           B
ATOM   2696  Ne      X   1     -70.526-143.988  26.193  0.00  0.00          NE
ATOM   2697  B       X   1     -77.653-133.508   2.127  0.00  0.00           B
ATOM   2698  B       X   1     -78.464-135.735   1.089  0.00  0.00           B
ATOM   2699  Ne      X   1     -77.292-134.733   1.254  0.00  0.00          NE
ATOM   2700  B       X   1     -79.459-132.775   3.923  0.00  0.00           B
ATOM   2701  Ne      X   1     -77.963-132.646   3.446  0.00  0.00          NE
ATOM   2702  B       X   1     -77.761-131.111   3.390  0.00  0.00           B
ATOM   2703  B       X   1     -77.056-133.202   4.612  0.00  0.00           B
ATOM   2704  Ne      X   1     -79.880-136.260   0.877  0.00  0.00          NE
ATOM   2705  B       X   1     -77.196-133.932   7.067  0.00  0.00           B
ATOM   2706  Ne      X   1     -76.293-133.328   5.927  0.00  0.00          NE
ATOM   2707  B       X   1     -75.964-135.518   1.965  0.00  0.00           B
ATOM   2708  B       X   1     -76.047-131.798   6.450  0.00  0.00           B
ATOM   2709  Ne      X   1     -75.792-130.648   7.375  0.00  0.00          NE
ATOM   2710  Ne      X   1     -80.300-132.069   7.901  0.00  0.00          NE
ATOM   2711  Ne      X   1     -74.682-136.457   2.218  0.00  0.00          NE
ATOM   2712  B       X   1     -80.009-130.505   7.984  0.00  0.00           B
ATOM   2713  B       X   1     -79.712-130.659   0.352  0.00  0.00           B
ATOM   2714  B       X   1     -74.882-134.033   5.823  0.00  0.00           B
ATOM   2715  B       X   1     -73.371-131.551   0.117  0.00  0.00           B
ATOM   2716  B       X   1     -72.234-131.029   6.392  0.00  0.00           B
ATOM   2717  Ne      X   1     -72.781-130.379   7.714  0.00  0.00          NE
ATOM   2718  Ne      X   1     -72.872-135.284   0.236  0.00  0.00          NE
ATOM   2719  B       X   1     -71.552-134.390   0.175  0.00  0.00           B
ATOM   2720  B       X   1     -74.353-130.249   7.467  0.00  0.00           B
ATOM   2721  Ne      X   1     -77.706-129.552   3.222  0.00  0.00          NE
ATOM   2722  B       X   1     -78.453-129.113   1.908  0.00  0.00           B
ATOM   2723  Ne      X   1     -79.464-129.137   0.729  0.00  0.00          NE
ATOM   2724  Ne      X   1     -78.505-127.768   5.659  0.00  0.00          NE
ATOM   2725  B       X   1     -78.457-128.834   4.441  0.00  0.00           B
ATOM   2726  B       X   1     -78.806-128.447   7.015  0.00  0.00           B
ATOM   2727  B       X   1     -78.991-124.925   3.415  0.00  0.00           B
ATOM   2728  B       X   1     -79.520-126.645   5.200  0.00  0.00           B
ATOM   2729  B       X   1     -76.649-124.952   4.398  0.00  0.00           B
ATOM   2730  B       X   1     -76.968-124.860   1.884  0.00  0.00           B
ATOM   2731  Ne      X   1     -77.459-124.299   3.258  0.00  0.00          NE
ATOM   2732  B       X   1     -77.100-127.047   5.701  0.00  0.00           B
ATOM   2733  B       X   1     -77.133-124.817   6.940  0.00  0.00           B
ATOM   2734  Ne      X   1     -76.259-125.814   0.866  0.00  0.00          NE
ATOM   2735  Ne      X   1     -76.440-125.628   5.863  0.00  0.00          NE
ATOM   2736  B       X   1     -76.201-129.146   3.011  0.00  0.00           B
ATOM   2737  B       X   1     -77.678-122.757   3.366  0.00  0.00           B
ATOM   2738  B       X   1     -75.710-127.173   1.614  0.00  0.00           B
ATOM   2739  Ne      X   1     -75.063-128.544   2.168  0.00  0.00          NE
ATOM   2740  Ne      X   1     -79.943-128.961   8.008  0.00  0.00          NE
ATOM   2741  B       X   1     -74.772-125.709   5.967  0.00  0.00           B
ATOM   2742  B       X   1     -77.289-122.587   7.932  0.00  0.00           B
ATOM   2743  Ne      X   1     -80.180-125.733   4.096  0.00  0.00          NE
ATOM   2744  B       X   1     -74.914-125.184   0.290  0.00  0.00           B
ATOM   2745  B       X   1     -74.466-129.442   1.030  0.00  0.00           B
ATOM   2746  Ne      X   1     -72.104-122.704   4.852  0.00  0.00          NE
ATOM   2747  B       X   1     -72.432-125.951   6.845  0.00  0.00           B
ATOM   2748  B       X   1     -73.824-128.144   3.018  0.00  0.00           B
ATOM   2749  B       X   1     -73.045-126.205   1.745  0.00  0.00           B
ATOM   2750  B       X   1     -72.795-126.271   4.312  0.00  0.00           B
ATOM   2751  Ne      X   1     -72.678-127.109   2.992  0.00  0.00          NE
ATOM   2752  Ne      X   1     -73.306-125.521   5.558  0.00  0.00          NE
ATOM   2753  B       X   1     -72.986-123.910   5.267  0.00  0.00           B
ATOM   2754  B       X   1     -71.911-129.415   0.686  0.00  0.00           B
ATOM   2755  Ne      X   1     -73.305-129.995   0.195  0.00  0.00          NE
ATOM   2756  B       X   1     -80.285-133.928  12.085  0.00  0.00           B
ATOM   2757  B       X   1     -76.195-137.481  14.007  0.00  0.00           B
ATOM   2758  B       X   1     -79.571-137.482   9.596  0.00  0.00           B
ATOM   2759  B       X   1     -79.049-132.904   8.524  0.00  0.00           B
ATOM   2760  B       X   1     -79.306-133.026  15.358  0.00  0.00           B
ATOM   2761  Ne      X   1     -77.814-133.921   8.475  0.00  0.00          NE
ATOM   2762  B       X   1     -78.253-135.327   8.885  0.00  0.00           B
ATOM   2763  Ne      X   1     -78.379-136.519   9.833  0.00  0.00          NE
ATOM   2764  B       X   1     -78.697-135.815  11.278  0.00  0.00           B
ATOM   2765  B       X   1     -78.770-134.939  13.780  0.00  0.00           B
ATOM   2766  Ne      X   1     -79.624-135.260  12.470  0.00  0.00          NE
ATOM   2767  B       X   1     -77.108-133.091  14.208  0.00  0.00           B
ATOM   2768  Ne      X   1     -78.205-134.043  14.901  0.00  0.00          NE
ATOM   2769  B       X   1     -79.792-131.374  12.218  0.00  0.00           B
ATOM   2770  B       X   1     -77.161-131.502  12.251  0.00  0.00           B
ATOM   2771  B       X   1     -76.657-133.436   9.462  0.00  0.00           B
ATOM   2772  Ne      X   1     -76.250-132.601  12.979  0.00  0.00          NE
ATOM   2773  Ne      X   1     -78.371-130.614  12.289  0.00  0.00          NE
ATOM   2774  B       X   1     -75.818-133.669  11.932  0.00  0.00           B
ATOM   2775  Ne      X   1     -75.423-133.386  10.431  0.00  0.00          NE
ATOM   2776  Ne      X   1     -74.912-137.259  14.856  0.00  0.00          NE
ATOM   2777  B       X   1     -74.923-131.916  13.501  0.00  0.00           B
ATOM   2778  B       X   1     -77.149-137.507   9.838  0.00  0.00           B
ATOM   2779  B       X   1     -79.566-130.444  16.007  0.00  0.00           B
ATOM   2780  B       X   1     -75.337-136.232  16.045  0.00  0.00           B
ATOM   2781  B       X   1     -74.562-131.995  10.518  0.00  0.00           B
ATOM   2782  B       X   1     -72.226-132.607  11.358  0.00  0.00           B
ATOM   2783  B       X   1     -72.621-131.624  14.562  0.00  0.00           B
ATOM   2784  B       X   1     -72.582-131.341   9.002  0.00  0.00           B
ATOM   2785  Ne      X   1     -73.080-131.393  10.528  0.00  0.00          NE
ATOM   2786  Ne      X   1     -74.142-131.399  14.710  0.00  0.00          NE
ATOM   2787  B       X   1     -80.255-127.665  11.890  0.00  0.00           B
ATOM   2788  Ne      X   1     -77.861-124.035   8.147  0.00  0.00          NE
ATOM   2789  B       X   1     -76.878-129.991   8.222  0.00  0.00           B
ATOM   2790  B       X   1     -80.210-122.720  12.987  0.00  0.00           B
ATOM   2791  B       X   1     -78.386-129.850  13.786  0.00  0.00           B
ATOM   2792  B       X   1     -79.555-123.865   8.182  0.00  0.00           B
ATOM   2793  Ne      X   1     -79.364-129.433  14.900  0.00  0.00          NE
ATOM   2794  Ne      X   1     -79.639-123.029  11.577  0.00  0.00          NE
ATOM   2795  B       X   1     -78.393-129.333  11.444  0.00  0.00           B
ATOM   2796  B       X   1     -78.721-124.260  11.617  0.00  0.00           B
ATOM   2797  Ne      X   1     -77.659-125.231  11.030  0.00  0.00          NE
ATOM   2798  Ne      X   1     -79.099-128.016  10.828  0.00  0.00          NE
ATOM   2799  B       X   1     -78.224-126.678  10.822  0.00  0.00           B
ATOM   2800  B       X   1     -79.726-128.424   9.446  0.00  0.00           B
ATOM   2801  B       X   1     -77.509-124.591   9.529  0.00  0.00           B
ATOM   2802  B       X   1     -76.317-125.185  11.838  0.00  0.00           B
ATOM   2803  Ne      X   1     -75.039-124.535  12.461  0.00  0.00          NE
ATOM   2804  B       X   1     -75.393-123.662  13.791  0.00  0.00           B
ATOM   2805  Ne      X   1     -74.395-128.467  15.733  0.00  0.00          NE
ATOM   2806  B       X   1     -73.093-122.655   9.464  0.00  0.00           B
ATOM   2807  B       X   1     -71.977-129.118   8.047  0.00  0.00           B
ATOM   2808  Ne      X   1     -71.549-123.143   9.427  0.00  0.00          NE
ATOM   2809  B       X   1     -72.475-127.841  12.635  0.00  0.00           B
ATOM   2810  B       X   1     -74.606-123.493  11.285  0.00  0.00           B
ATOM   2811  B       X   1     -71.898-125.863  14.248  0.00  0.00           B
ATOM   2812  B       X   1     -72.718-130.077  11.231  0.00  0.00           B
ATOM   2813  B       X   1     -74.444-129.881  15.052  0.00  0.00           B
ATOM   2814  Ne      X   1     -73.039-126.681  13.585  0.00  0.00          NE
ATOM   2815  Ne      X   1     -71.715-128.858  11.767  0.00  0.00          NE
ATOM   2816  B       X   1     -73.962-125.625  12.824  0.00  0.00           B
ATOM   2817  B       X   1     -73.892-127.372  14.751  0.00  0.00           B
ATOM   2818  Ne      X   1     -79.323-132.622  19.202  0.00  0.00          NE
ATOM   2819  B       X   1     -79.733-132.328  17.736  0.00  0.00           B
ATOM   2820  B       X   1     -78.822-134.113  19.473  0.00  0.00           B
ATOM   2821  Ne      X   1     -79.111-135.295  20.512  0.00  0.00          NE
ATOM   2822  B       X   1     -78.186-131.516  19.514  0.00  0.00           B
ATOM   2823  Ne      X   1     -76.767-130.818  19.349  0.00  0.00          NE
ATOM   2824  B       X   1     -78.560-134.747  21.829  0.00  0.00           B
ATOM   2825  Ne      X   1     -78.237-134.988  23.347  0.00  0.00          NE
ATOM   2826  B       X   1     -80.010-131.631  23.750  0.00  0.00           B
ATOM   2827  Ne      X   1     -76.248-135.351  16.963  0.00  0.00          NE
ATOM   2828  B       X   1     -75.950-131.823  18.382  0.00  0.00           B
ATOM   2829  B       X   1     -76.039-130.521  20.641  0.00  0.00           B
ATOM   2830  B       X   1     -75.335-134.110  17.555  0.00  0.00           B
ATOM   2831  Ne      X   1     -74.938-132.622  17.592  0.00  0.00          NE
ATOM   2832  Ne      X   1     -80.055-131.954  16.300  0.00  0.00          NE
ATOM   2833  B       X   1     -77.643-130.809  23.991  0.00  0.00           B
ATOM   2834  B       X   1     -77.497-134.751  16.094  0.00  0.00           B
ATOM   2835  B       X   1     -74.668-132.102  16.082  0.00  0.00           B
ATOM   2836  B       X   1     -78.242-123.030  23.423  0.00  0.00           B
ATOM   2837  B       X   1     -76.713-129.453  18.462  0.00  0.00           B
ATOM   2838  B       X   1     -79.173-128.120  20.105  0.00  0.00           B
ATOM   2839  Ne      X   1     -79.199-127.062  18.857  0.00  0.00          NE
ATOM   2840  B       X   1     -79.658-124.282  21.684  0.00  0.00           B
ATOM   2841  B       X   1     -79.631-125.624  19.498  0.00  0.00           B
ATOM   2842  B       X   1     -77.854-127.180  18.110  0.00  0.00           B
ATOM   2843  B       X   1     -79.706-127.544  22.600  0.00  0.00           B
ATOM   2844  Ne      X   1     -76.406-127.957  17.943  0.00  0.00          NE
ATOM   2845  Ne      X   1     -79.277-124.155  23.236  0.00  0.00          NE
ATOM   2846  B       X   1     -78.606-125.545  23.579  0.00  0.00           B
ATOM   2847  Ne      X   1     -78.967-127.006  23.887  0.00  0.00          NE
ATOM   2848  Ne      X   1     -76.724-122.935  23.788  0.00  0.00          NE
ATOM   2849  B       X   1     -76.036-124.016  22.804  0.00  0.00           B
ATOM   2850  B       X   1     -76.060-129.179  22.851  0.00  0.00           B
ATOM   2851  B       X   1     -75.683-128.066  16.487  0.00  0.00           B
ATOM   2852  B       X   1     -75.134-123.273  20.590  0.00  0.00           B
ATOM   2853  B       X   1     -75.404-127.315  18.901  0.00  0.00           B
ATOM   2854  B       X   1     -75.272-125.808  21.076  0.00  0.00           B
ATOM   2855  Ne      X   1     -75.185-129.595  21.703  0.00  0.00          NE
ATOM   2856  Ne      X   1     -75.065-124.381  21.693  0.00  0.00          NE
ATOM   2857  Ne      X   1     -80.105-128.432  21.359  0.00  0.00          NE
ATOM   2858  B       X   1     -80.266-129.883  21.897  0.00  0.00           B
ATOM   2859  Ne      X   1     -74.502-126.970  20.188  0.00  0.00          NE
ATOM   2860  B       X   1     -74.521-128.302  20.979  0.00  0.00           B
ATOM   2861  B       X   1     -78.219-133.552  24.111  0.00  0.00           B
ATOM   2862  Ne      X   1     -78.645-131.985  24.476  0.00  0.00          NE
ATOM   2863  B       X   1     -77.861-128.120  24.200  0.00  0.00           B
ATOM   2864  Ne      X   1     -76.893-129.372  24.142  0.00  0.00          NE
ATOM   2865  B       X   1     -79.994-127.043  25.105  0.00  0.00           B
ATOM   2866  B       X   1     -78.055-124.260  27.145  0.00  0.00           B
ATOM   2867  Ne      X   1     -76.830-123.470  26.750  0.00  0.00          NE
ATOM   2868  B       X   1     -76.534-123.441  25.229  0.00  0.00           B
ATOM   2869  Ne      X   1     -78.790-123.852  39.633  0.00  0.00          NE
ATOM   2870  B       X   1     -77.280-123.783  39.766  0.00  0.00           B
ATOM   2871  Ne      X   1     -75.843-123.211  40.115  0.00  0.00          NE
ATOM   2872  Ne      X   1     -71.686-123.732  37.012  0.00  0.00          NE
ATOM   2873  B       X   1     -73.269-123.561  36.876  0.00  0.00           B
ATOM   2874  B       X   1     -79.524-122.850  40.636  0.00  0.00           B
ATOM   2875  B       X   1     -72.709-122.768  43.017  0.00  0.00           B
ATOM   2876  B       X   1     -72.454-124.046  45.112  0.00  0.00           B
ATOM   2877  B       X   1     -96.396-122.547  71.761  0.00  0.00           B
ATOM   2878  Ne      X   1     -96.849-123.873  71.078  0.00  0.00          NE
ATOM   2879  B       X   1     -95.713-122.629  74.235  0.00  0.00           B
ATOM   2880  B       X   1     -71.753-131.801  86.912  0.00  0.00           B
ATOM   2881  B       X   1     -73.493-132.376  82.546  0.00  0.00           B
ATOM   2882  Ne      X   1     -70.969-133.146  86.989  0.00  0.00          NE
ATOM   2883  Ne      X   1     -72.588-132.299  83.851  0.00  0.00          NE
ATOM   2884  B       X   1     -71.099-132.730  83.586  0.00  0.00           B
ATOM   2885  Ne      X   1     -69.668-133.289  84.012  0.00  0.00          NE
ATOM   2886  B       X   1     -69.986-133.215  85.654  0.00  0.00           B
ATOM   2887  B       X   1     -72.074-134.321  86.750  0.00  0.00           B
ATOM   2888  Ne      X   1     -72.404-130.548  86.326  0.00  0.00          NE
ATOM   2889  B       X   1     -72.346-130.863  84.619  0.00  0.00           B
ATOM   2890  B       X   1     -69.526-134.773  83.655  0.00  0.00           B
ATOM   2891  B       X   1     -73.927-130.406  86.456  0.00  0.00           B
ATOM   2892  B       X   1     -71.431-130.673  80.728  0.00  0.00           B
ATOM   2893  B       X   1     -70.160-133.401  88.254  0.00  0.00           B
ATOM   2894  B       X   1     -78.242-123.030  87.676  0.00  0.00           B
ATOM   2895  Ne      X   1     -76.724-122.935  88.041  0.00  0.00          NE
ATOM   2896  B       X   1     -76.036-124.016  87.056  0.00  0.00           B
ATOM   2897  B       X   1     -75.134-123.273  84.843  0.00  0.00           B
ATOM   2898  B       X   1     -75.272-125.808  85.328  0.00  0.00           B
ATOM   2899  Ne      X   1     -75.065-124.381  85.946  0.00  0.00          NE
ATOM   2900  B       X   1     -71.738-122.760  87.025  0.00  0.00           B
ATOM   2901  Ne      X   1     -74.502-126.970  84.441  0.00  0.00          NE
ATOM   2902  B       X   1     -70.178-122.714  82.113  0.00  0.00           B
ATOM   2903  B       X   1     -69.480-129.685  87.852  0.00  0.00           B
ATOM   2904  B       X   1     -73.097-128.748  81.082  0.00  0.00           B
ATOM   2905  B       X   1     -71.743-129.346  86.938  0.00  0.00           B
ATOM   2906  B       X   1     -70.570-126.562  83.543  0.00  0.00           B
ATOM   2907  B       X   1     -71.919-124.536  82.663  0.00  0.00           B
ATOM   2908  B       X   1     -73.118-126.462  84.020  0.00  0.00           B
ATOM   2909  B       X   1     -73.576-124.417  86.528  0.00  0.00           B
ATOM   2910  B       X   1     -71.546-124.710  85.148  0.00  0.00           B
ATOM   2911  Ne      X   1     -71.703-129.319  81.359  0.00  0.00          NE
ATOM   2912  Ne      X   1     -72.044-124.254  86.560  0.00  0.00          NE
ATOM   2913  B       X   1     -70.550-128.526  81.947  0.00  0.00           B
ATOM   2914  Ne      X   1     -71.733-125.582  83.850  0.00  0.00          NE
ATOM   2915  Ne      X   1     -71.579-123.339  81.610  0.00  0.00          NE
ATOM   2916  B       X   1     -71.364-125.241  87.597  0.00  0.00           B
ATOM   2917  Ne      X   1     -69.572-127.410  82.667  0.00  0.00          NE
ATOM   2918  Ne      X   1     -70.836-128.989  88.187  0.00  0.00          NE
ATOM   2919  B       X   1     -68.939-126.469  81.543  0.00  0.00           B
ATOM   2920  Ne      X   1     -68.923-134.212  88.875  0.00  0.00          NE
ATOM   2921  B       X   1     -69.122-135.736  88.673  0.00  0.00           B
ATOM   2922  Ne      X   1     -70.640-130.667  95.678  0.00  0.00          NE
ATOM   2923  Ne      X   1     -69.010-133.362  91.900  0.00  0.00          NE
ATOM   2924  Ne      X   1     -76.830-123.470  91.003  0.00  0.00          NE
ATOM   2925  B       X   1     -76.534-123.441  89.482  0.00  0.00           B
ATOM   2926  Ne      X   1     -71.894-126.118  91.455  0.00  0.00          NE
ATOM   2927  B       X   1     -70.411-127.452  88.401  0.00  0.00           B
ATOM   2928  B       X   1     -69.874-129.483  96.347  0.00  0.00           B
ATOM   2929  B       X   1     -73.158-125.180  91.771  0.00  0.00           B
ATOM   2930  B       X   1     -68.996-125.292  88.743  0.00  0.00           B
ATOM   2931  B       X   1     -71.347-129.927  91.985  0.00  0.00           B
ATOM   2932  B       X   1     -73.522-122.632  95.925  0.00  0.00           B
ATOM   2933  B       X   1     -74.151-123.853  93.746  0.00  0.00           B
ATOM   2934  Ne      X   1     -69.379-125.920  93.138  0.00  0.00          NE
ATOM   2935  B       X   1     -70.833-125.977  92.575  0.00  0.00           B
ATOM   2936  B       X   1     -71.204-125.808  90.117  0.00  0.00           B
ATOM   2937  B       X   1     -69.163-126.097  94.674  0.00  0.00           B
ATOM   2938  B       X   1     -71.528-129.408  89.519  0.00  0.00           B
ATOM   2939  Ne      X   1     -70.466-125.930  88.676  0.00  0.00          NE
ATOM   2940  B       X   1     -71.692-132.745  99.801  0.00  0.00           B
ATOM   2941  Ne      X   1     -72.381-131.380  99.251  0.00  0.00          NE
ATOM   2942  B       X   1     -73.227-131.343  97.924  0.00  0.00           B
ATOM   2943  B       X   1     -70.666-134.893 101.249  0.00  0.00           B
ATOM   2944  B       X   1     -73.432-131.043 100.431  0.00  0.00           B
ATOM   2945  Ne      X   1     -74.247-130.590 101.673  0.00  0.00          NE
ATOM   2946  B       X   1     -71.230-130.381  99.066  0.00  0.00           B
ATOM   2947  B       X   1     -69.133-130.272 100.578  0.00  0.00           B
ATOM   2948  B       X   1     -70.415-132.025  96.497  0.00  0.00           B
ATOM   2949  B       X   1     -70.849-129.778 103.405  0.00  0.00           B
ATOM   2950  B       X   1     -69.422-123.631  97.879  0.00  0.00           B
ATOM   2951  Ne      X   1     -73.536-123.080  97.367  0.00  0.00          NE
ATOM   2952  Ne      X   1     -70.758-123.282  98.478  0.00  0.00          NE
ATOM   2953  B       X   1     -73.159-129.600 102.401  0.00  0.00           B
ATOM   2954  B       X   1     -72.098-123.620  97.680  0.00  0.00           B
ATOM   2955  Ne      X   1     -70.228-129.423  99.840  0.00  0.00          NE
ATOM   2956  Ne      X   1     -71.770-128.871 102.467  0.00  0.00          NE
ATOM   2957  B       X   1     -71.185-128.836 101.032  0.00  0.00           B
ATOM   2958  Ne      X   1     -70.835-125.978 103.184  0.00  0.00          NE
ATOM   2959  B       X   1     -71.436-124.963 102.177  0.00  0.00           B
ATOM   2960  B       X   1     -71.549-127.382 103.043  0.00  0.00           B
ATOM   2961  B       X   1     -70.920-123.778  99.946  0.00  0.00           B
ATOM   2962  B       X   1     -69.303-125.990 102.968  0.00  0.00           B
ATOM   2963  B       X   1     -69.523-128.520  98.797  0.00  0.00           B
ATOM   2964  Ne      X   1     -87.277 -61.757-130.226  0.00  0.00          NE
ATOM   2965  Ne      X   1     -88.087 -68.285-129.859  0.00  0.00          NE
ATOM   2966  B       X   1     -88.736 -62.003-130.755  0.00  0.00           B
ATOM   2967  B       X   1     -87.044 -67.876-128.699  0.00  0.00           B
ATOM   2968  B       X   1     -86.164 -62.443-131.119  0.00  0.00           B
ATOM   2969  B       X   1     -87.369 -62.083-128.645  0.00  0.00           B
ATOM   2970  B       X   1     -83.892 -67.751-132.071  0.00  0.00           B
ATOM   2971  B       X   1     -83.675 -64.550-129.085  0.00  0.00           B
ATOM   2972  B       X   1     -83.831 -63.601-131.603  0.00  0.00           B
ATOM   2973  B       X   1     -81.563 -63.577-130.249  0.00  0.00           B
ATOM   2974  B       X   1     -81.372 -67.964-131.702  0.00  0.00           B
ATOM   2975  B       X   1     -82.577 -65.792-130.956  0.00  0.00           B
ATOM   2976  Ne      X   1     -82.554 -66.994-132.006  0.00  0.00          NE
ATOM   2977  Ne      X   1     -82.962 -64.342-130.473  0.00  0.00          NE
ATOM   2978  Ne      X   1     -84.842 -62.456-132.017  0.00  0.00          NE
ATOM   2979  Ne      X   1     -75.756 -61.295-132.163  0.00  0.00          NE
ATOM   2980  B       X   1     -77.268 -61.591-131.786  0.00  0.00           B
ATOM   2981  B       X   1     -79.577 -64.591-129.063  0.00  0.00           B
ATOM   2982  Ne      X   1     -78.819 -61.854-131.655  0.00  0.00          NE
ATOM   2983  B       X   1     -79.353 -62.290-130.215  0.00  0.00           B
ATOM   2984  Ne      X   1     -78.479 -65.659-129.495  0.00  0.00          NE
ATOM   2985  B       X   1     -78.378 -65.794-131.026  0.00  0.00           B
ATOM   2986  B       X   1     -78.958 -67.848-132.454  0.00  0.00           B
ATOM   2987  B       X   1     -79.322 -63.039-132.612  0.00  0.00           B
ATOM   2988  Ne      X   1     -78.277 -66.408-132.507  0.00  0.00          NE
ATOM   2989  B       X   1     -75.120 -62.569-132.817  0.00  0.00           B
ATOM   2990  B       X   1     -78.846 -67.039-128.949  0.00  0.00           B
ATOM   2991  Ne      X   1     -80.265 -63.272-129.350  0.00  0.00          NE
ATOM   2992  Ne      X   1    -138.232 -62.367 -96.880  0.00  0.00          NE
ATOM   2993  Ne      X   1    -138.669 -62.336 -93.821  0.00  0.00          NE
ATOM   2994  B       X   1    -138.204 -66.661 -77.076  0.00  0.00           B
ATOM   2995  Ne      X   1    -138.640 -66.990 -75.599  0.00  0.00          NE
ATOM   2996  B       X   1    -138.044 -63.519 -73.564  0.00  0.00           B
ATOM   2997  Ne      X   1    -138.825 -68.901 -65.024  0.00  0.00          NE
ATOM   2998  B       X   1    -138.039 -67.695 -65.563  0.00  0.00           B
ATOM   2999  B       X   1    -138.671 -65.914 -67.351  0.00  0.00           B
ATOM   3000  B       X   1    -138.572 -67.611 -70.912  0.00  0.00           B
ATOM   3001  B       X   1    -138.639 -63.002 -71.188  0.00  0.00           B
ATOM   3002  Ne      X   1    -132.388 -71.266 -98.295  0.00  0.00          NE
ATOM   3003  B       X   1    -132.225 -71.408 -96.688  0.00  0.00           B
ATOM   3004  B       X   1    -132.075 -69.889 -99.056  0.00  0.00           B
ATOM   3005  B       X   1    -134.172 -61.864 -96.662  0.00  0.00           B
ATOM   3006  Ne      X   1    -133.450 -63.232 -96.890  0.00  0.00          NE
ATOM   3007  B       X   1    -136.836 -61.692 -97.003  0.00  0.00           B
ATOM   3008  B       X   1    -135.151 -63.329-100.094  0.00  0.00           B
ATOM   3009  B       X   1    -134.768 -67.967 -98.504  0.00  0.00           B
ATOM   3010  Ne      X   1    -133.623 -66.876 -98.386  0.00  0.00          NE
ATOM   3011  Ne      X   1    -135.115 -64.485 -98.995  0.00  0.00          NE
ATOM   3012  B       X   1    -134.110 -65.679 -99.303  0.00  0.00           B
ATOM   3013  B       X   1    -134.647 -63.981 -97.668  0.00  0.00           B
ATOM   3014  B       X   1    -133.368 -66.460 -96.870  0.00  0.00           B
ATOM   3015  B       X   1    -132.207 -63.052 -97.858  0.00  0.00           B
ATOM   3016  B       X   1    -132.222 -67.375 -98.953  0.00  0.00           B
ATOM   3017  B       X   1    -130.236 -64.262 -99.132  0.00  0.00           B
ATOM   3018  Ne      X   1    -131.533 -68.576 -99.728  0.00  0.00          NE
ATOM   3019  Ne      X   1    -130.738 -62.922 -98.440  0.00  0.00          NE
ATOM   3020  B       X   1    -130.627 -61.820 -99.556  0.00  0.00           B
ATOM   3021  B       X   1    -134.193 -70.589 -92.505  0.00  0.00           B
ATOM   3022  Ne      X   1    -135.716 -70.825 -92.180  0.00  0.00          NE
ATOM   3023  Ne      X   1    -132.689 -70.344 -92.947  0.00  0.00          NE
ATOM   3024  B       X   1    -132.780 -73.656 -95.291  0.00  0.00           B
ATOM   3025  B       X   1    -132.319 -71.413 -94.137  0.00  0.00           B
ATOM   3026  Ne      X   1    -132.019 -72.238 -95.389  0.00  0.00          NE
ATOM   3027  B       X   1    -131.809 -70.555 -91.679  0.00  0.00           B
ATOM   3028  B       X   1    -131.601 -72.359 -89.718  0.00  0.00           B
ATOM   3029  B       X   1    -131.269 -69.973 -89.244  0.00  0.00           B
ATOM   3030  Ne      X   1    -131.112 -71.009 -90.340  0.00  0.00          NE
ATOM   3031  B       X   1    -130.487 -72.553 -95.338  0.00  0.00           B
ATOM   3032  B       X   1    -132.385 -68.869 -93.495  0.00  0.00           B
ATOM   3033  B       X   1    -137.346 -62.060 -92.905  0.00  0.00           B
ATOM   3034  B       X   1    -133.775 -61.771 -88.919  0.00  0.00           B
ATOM   3035  B       X   1    -132.996 -64.269 -95.741  0.00  0.00           B
ATOM   3036  B       X   1    -134.953 -68.453 -89.225  0.00  0.00           B
ATOM   3037  Ne      X   1    -134.870 -62.618 -89.561  0.00  0.00          NE
ATOM   3038  Ne      X   1    -133.043 -65.967 -95.424  0.00  0.00          NE
ATOM   3039  Ne      X   1    -133.810 -65.226 -90.871  0.00  0.00          NE
ATOM   3040  B       X   1    -134.781 -65.668 -92.058  0.00  0.00           B
ATOM   3041  Ne      X   1    -135.290 -66.387 -93.341  0.00  0.00          NE
ATOM   3042  B       X   1    -134.255 -66.161 -94.489  0.00  0.00           B
ATOM   3043  B       X   1    -132.485 -64.917 -91.466  0.00  0.00           B
ATOM   3044  B       X   1    -133.634 -66.346 -89.829  0.00  0.00           B
ATOM   3045  B       X   1    -134.314 -63.918 -90.155  0.00  0.00           B
ATOM   3046  B       X   1    -135.697 -61.935 -90.840  0.00  0.00           B
ATOM   3047  B       X   1    -135.631 -67.866 -93.088  0.00  0.00           B
ATOM   3048  Ne      X   1    -134.015 -67.312 -88.646  0.00  0.00          NE
ATOM   3049  B       X   1    -135.977 -62.729 -88.392  0.00  0.00           B
ATOM   3050  B       X   1    -131.777 -66.728 -94.838  0.00  0.00           B
ATOM   3051  Ne      X   1    -131.236 -67.809 -93.734  0.00  0.00          NE
ATOM   3052  Ne      X   1    -130.967 -65.348 -91.829  0.00  0.00          NE
ATOM   3053  B       X   1    -131.025 -66.846 -92.458  0.00  0.00           B
ATOM   3054  B       X   1    -130.437 -64.435 -92.946  0.00  0.00           B
ATOM   3055  B       X   1    -129.388 -62.221 -92.282  0.00  0.00           B
ATOM   3056  B       X   1    -130.062 -65.157 -90.596  0.00  0.00           B
ATOM   3057  Ne      X   1    -129.249 -63.531 -93.259  0.00  0.00          NE
ATOM   3058  B       X   1    -127.692 -64.448 -89.554  0.00  0.00           B
ATOM   3059  B       X   1    -127.902 -64.192 -92.928  0.00  0.00           B
ATOM   3060  Ne      X   1    -129.273 -64.614 -89.248  0.00  0.00          NE
ATOM   3061  B       X   1    -129.237 -63.025 -94.756  0.00  0.00           B
ATOM   3062  B       X   1    -129.694 -63.176 -88.728  0.00  0.00           B
ATOM   3063  B       X   1    -132.433 -71.467 -82.186  0.00  0.00           B
ATOM   3064  B       X   1    -132.022 -70.020 -86.746  0.00  0.00           B
ATOM   3065  Ne      X   1    -130.994 -71.019 -81.787  0.00  0.00          NE
ATOM   3066  B       X   1    -130.970 -69.726 -80.856  0.00  0.00           B
ATOM   3067  B       X   1    -130.307 -70.561 -83.157  0.00  0.00           B
ATOM   3068  Ne      X   1    -131.527 -69.106 -87.938  0.00  0.00          NE
ATOM   3069  B       X   1    -137.563 -62.325 -84.120  0.00  0.00           B
ATOM   3070  B       X   1    -135.008 -66.929 -80.401  0.00  0.00           B
ATOM   3071  B       X   1    -132.720 -68.107 -88.193  0.00  0.00           B
ATOM   3072  B       X   1    -132.751 -67.930 -80.592  0.00  0.00           B
ATOM   3073  B       X   1    -134.896 -61.637 -80.657  0.00  0.00           B
ATOM   3074  Ne      X   1    -137.164 -61.980 -87.675  0.00  0.00          NE
ATOM   3075  B       X   1    -135.012 -62.186 -84.684  0.00  0.00           B
ATOM   3076  Ne      X   1    -135.088 -63.118 -81.190  0.00  0.00          NE
ATOM   3077  Ne      X   1    -134.152 -67.956 -81.227  0.00  0.00          NE
ATOM   3078  B       X   1    -134.654 -66.493 -87.492  0.00  0.00           B
ATOM   3079  B       X   1    -134.385 -66.416 -85.007  0.00  0.00           B
ATOM   3080  Ne      X   1    -133.808 -62.949 -85.451  0.00  0.00          NE
ATOM   3081  B       X   1    -134.337 -64.248 -86.234  0.00  0.00           B
ATOM   3082  Ne      X   1    -135.027 -65.615 -86.210  0.00  0.00          NE
ATOM   3083  B       X   1    -133.876 -63.512 -82.028  0.00  0.00           B
ATOM   3084  Ne      X   1    -133.567 -67.469 -84.229  0.00  0.00          NE
ATOM   3085  B       X   1    -132.833 -63.377 -84.316  0.00  0.00           B
ATOM   3086  Ne      X   1    -132.498 -63.647 -82.788  0.00  0.00          NE
ATOM   3087  B       X   1    -134.016 -67.591 -82.758  0.00  0.00           B
ATOM   3088  B       X   1    -133.182 -62.062 -86.553  0.00  0.00           B
ATOM   3089  Ne      X   1    -136.461 -61.500 -84.810  0.00  0.00          NE
ATOM   3090  B       X   1    -136.644 -61.412 -86.357  0.00  0.00           B
ATOM   3091  B       X   1    -127.832 -67.601 -88.326  0.00  0.00           B
ATOM   3092  B       X   1    -129.211 -61.556 -81.373  0.00  0.00           B
ATOM   3093  B       X   1    -132.019 -66.988 -84.106  0.00  0.00           B
ATOM   3094  B       X   1    -130.662 -67.317 -81.820  0.00  0.00           B
ATOM   3095  Ne      X   1    -129.819 -61.771 -88.029  0.00  0.00          NE
ATOM   3096  B       X   1    -129.415 -61.594 -86.447  0.00  0.00           B
ATOM   3097  B       X   1    -127.580 -61.893 -84.384  0.00  0.00           B
ATOM   3098  B       X   1    -130.041 -61.396 -83.811  0.00  0.00           B
ATOM   3099  Ne      X   1    -131.201 -68.178 -80.573  0.00  0.00          NE
ATOM   3100  B       X   1    -129.432 -65.815 -88.206  0.00  0.00           B
ATOM   3101  B       X   1    -131.800 -65.040 -82.523  0.00  0.00           B
ATOM   3102  B       X   1    -128.955 -68.318 -83.832  0.00  0.00           B
ATOM   3103  Ne      X   1    -131.005 -66.325 -83.084  0.00  0.00          NE
ATOM   3104  B       X   1    -128.596 -66.933 -85.971  0.00  0.00           B
ATOM   3105  B       X   1    -131.359 -61.318 -88.125  0.00  0.00           B
ATOM   3106  B       X   1    -131.543 -62.560 -82.177  0.00  0.00           B
ATOM   3107  Ne      X   1    -130.488 -61.392 -82.342  0.00  0.00          NE
ATOM   3108  Ne      X   1    -129.067 -67.124 -87.498  0.00  0.00          NE
ATOM   3109  B       X   1    -129.691 -65.994 -83.853  0.00  0.00           B
ATOM   3110  B       X   1    -130.235 -68.202 -87.575  0.00  0.00           B
ATOM   3111  Ne      X   1    -128.574 -66.941 -84.423  0.00  0.00          NE
ATOM   3112  B       X   1    -127.074 -66.652 -83.831  0.00  0.00           B
ATOM   3113  Ne      X   1    -132.855 -71.779 -76.558  0.00  0.00          NE
ATOM   3114  B       X   1    -132.829 -74.088 -73.973  0.00  0.00           B
ATOM   3115  B       X   1    -133.652 -71.339 -75.237  0.00  0.00           B
ATOM   3116  Ne      X   1    -134.208 -70.132 -74.400  0.00  0.00          NE
ATOM   3117  B       X   1    -133.668 -70.348 -72.951  0.00  0.00           B
ATOM   3118  B       X   1    -135.477 -74.383 -73.672  0.00  0.00           B
ATOM   3119  Ne      X   1    -134.073 -74.096 -72.991  0.00  0.00          NE
ATOM   3120  Ne      X   1    -137.291 -69.483 -74.179  0.00  0.00          NE
ATOM   3121  B       X   1    -132.183 -73.146 -76.236  0.00  0.00           B
ATOM   3122  B       X   1    -137.477 -69.159 -72.680  0.00  0.00           B
ATOM   3123  B       X   1    -131.796 -70.667 -76.802  0.00  0.00           B
ATOM   3124  Ne      X   1    -131.713 -74.156 -75.096  0.00  0.00          NE
ATOM   3125  Ne      X   1    -130.667 -69.612 -76.598  0.00  0.00          NE
ATOM   3126  B       X   1    -130.284 -73.679 -74.697  0.00  0.00           B
ATOM   3127  Ne      X   1    -128.703 -71.136 -78.420  0.00  0.00          NE
ATOM   3128  Ne      X   1    -128.773 -73.936 -74.173  0.00  0.00          NE
ATOM   3129  B       X   1    -129.547 -69.982 -77.690  0.00  0.00           B
ATOM   3130  B       X   1    -129.835 -69.564 -75.138  0.00  0.00           B
ATOM   3131  B       X   1    -127.855 -70.938 -79.813  0.00  0.00           B
ATOM   3132  B       X   1    -128.775 -73.528 -72.592  0.00  0.00           B
ATOM   3133  B       X   1    -129.195 -69.341 -72.508  0.00  0.00           B
ATOM   3134  B       X   1    -127.414 -69.006 -74.314  0.00  0.00           B
ATOM   3135  Ne      X   1    -128.990 -68.910 -74.036  0.00  0.00          NE
ATOM   3136  B       X   1    -133.645 -68.760 -75.019  0.00  0.00           B
ATOM   3137  B       X   1    -134.752 -65.782 -78.046  0.00  0.00           B
ATOM   3138  Ne      X   1    -133.524 -67.228 -74.734  0.00  0.00          NE
ATOM   3139  Ne      X   1    -133.484 -65.468 -77.191  0.00  0.00          NE
ATOM   3140  B       X   1    -133.660 -66.211 -75.864  0.00  0.00           B
ATOM   3141  B       X   1    -132.256 -66.972 -73.855  0.00  0.00           B
ATOM   3142  B       X   1    -133.197 -63.916 -77.112  0.00  0.00           B
ATOM   3143  Ne      X   1    -133.078 -62.341 -76.896  0.00  0.00          NE
ATOM   3144  Ne      X   1    -132.698 -62.344 -73.738  0.00  0.00          NE
ATOM   3145  B       X   1    -134.731 -67.023 -73.666  0.00  0.00           B
ATOM   3146  B       X   1    -133.139 -62.185 -75.308  0.00  0.00           B
ATOM   3147  Ne      X   1    -135.490 -65.713 -79.451  0.00  0.00          NE
ATOM   3148  B       X   1    -133.839 -62.808 -72.781  0.00  0.00           B
ATOM   3149  B       X   1    -135.238 -64.321 -80.111  0.00  0.00           B
ATOM   3150  B       X   1    -132.175 -66.076 -77.882  0.00  0.00           B
ATOM   3151  B       X   1    -134.133 -61.391 -77.538  0.00  0.00           B
ATOM   3152  B       X   1    -137.746 -68.086 -74.920  0.00  0.00           B
ATOM   3153  B       X   1    -131.590 -63.427 -73.781  0.00  0.00           B
ATOM   3154  B       X   1    -131.690 -61.835 -77.578  0.00  0.00           B
ATOM   3155  B       X   1    -131.113 -68.157 -76.866  0.00  0.00           B
ATOM   3156  Ne      X   1    -130.849 -66.846 -77.879  0.00  0.00          NE
ATOM   3157  B       X   1    -130.603 -67.564 -79.334  0.00  0.00           B
ATOM   3158  Ne      X   1    -130.467 -64.242 -73.017  0.00  0.00          NE
ATOM   3159  B       X   1    -127.782 -62.765 -79.489  0.00  0.00           B
ATOM   3160  B       X   1    -129.166 -67.316 -74.070  0.00  0.00           B
ATOM   3161  B       X   1    -129.437 -64.934 -73.957  0.00  0.00           B
ATOM   3162  Ne      X   1    -128.301 -66.068 -74.176  0.00  0.00          NE
ATOM   3163  B       X   1    -127.721 -64.227 -77.492  0.00  0.00           B
ATOM   3164  B       X   1    -129.537 -66.138 -77.473  0.00  0.00           B
ATOM   3165  B       X   1    -127.136 -66.608 -78.209  0.00  0.00           B
ATOM   3166  Ne      X   1    -128.006 -65.792 -77.189  0.00  0.00          NE
ATOM   3167  B       X   1    -127.720 -65.959 -75.653  0.00  0.00           B
ATOM   3168  Ne      X   1    -126.922 -63.140 -78.251  0.00  0.00          NE
ATOM   3169  B       X   1    -127.335 -65.895 -72.893  0.00  0.00           B
ATOM   3170  B       X   1    -126.750 -61.831 -77.342  0.00  0.00           B
ATOM   3171  B       X   1    -127.949 -61.605 -73.127  0.00  0.00           B
ATOM   3172  Ne      X   1    -128.446 -61.434 -79.995  0.00  0.00          NE
ATOM   3173  Ne      X   1    -131.936 -66.781 -72.342  0.00  0.00          NE
ATOM   3174  B       X   1    -134.106 -72.706 -72.202  0.00  0.00           B
ATOM   3175  Ne      X   1    -133.629 -71.272 -71.625  0.00  0.00          NE
ATOM   3176  B       X   1    -135.998 -71.177 -68.589  0.00  0.00           B
ATOM   3177  B       X   1    -132.510 -74.192 -69.963  0.00  0.00           B
ATOM   3178  B       X   1    -134.736 -70.606 -70.702  0.00  0.00           B
ATOM   3179  Ne      X   1    -135.661 -69.961 -69.554  0.00  0.00          NE
ATOM   3180  B       X   1    -136.914 -69.420 -70.272  0.00  0.00           B
ATOM   3181  Ne      X   1    -137.487 -73.294 -65.562  0.00  0.00          NE
ATOM   3182  B       X   1    -136.337 -72.786 -64.610  0.00  0.00           B
ATOM   3183  B       X   1    -132.317 -71.338 -70.693  0.00  0.00           B
ATOM   3184  B       X   1    -131.503 -69.327 -66.834  0.00  0.00           B
ATOM   3185  Ne      X   1    -130.837 -71.350 -69.950  0.00  0.00          NE
ATOM   3186  B       X   1    -130.715 -71.227 -68.335  0.00  0.00           B
ATOM   3187  B       X   1    -130.376 -69.852 -70.320  0.00  0.00           B
ATOM   3188  Ne      X   1    -130.302 -70.364 -67.124  0.00  0.00          NE
ATOM   3189  B       X   1    -129.851 -72.376 -70.575  0.00  0.00           B
ATOM   3190  Ne      X   1    -129.031 -73.612 -71.029  0.00  0.00          NE
ATOM   3191  B       X   1    -127.499 -73.794 -70.482  0.00  0.00           B
ATOM   3192  B       X   1    -135.197 -65.015 -72.185  0.00  0.00           B
ATOM   3193  Ne      X   1    -137.534 -62.633 -72.273  0.00  0.00          NE
ATOM   3194  Ne      X   1    -134.942 -66.580 -72.194  0.00  0.00          NE
ATOM   3195  B       X   1    -135.145 -68.671 -68.801  0.00  0.00           B
ATOM   3196  Ne      X   1    -137.531 -66.386 -66.372  0.00  0.00          NE
ATOM   3197  B       X   1    -136.071 -62.787 -71.622  0.00  0.00           B
ATOM   3198  Ne      X   1    -134.734 -63.543 -71.694  0.00  0.00          NE
ATOM   3199  B       X   1    -136.078 -67.383 -71.513  0.00  0.00           B
ATOM   3200  B       X   1    -133.435 -66.796 -71.693  0.00  0.00           B
ATOM   3201  B       X   1    -133.689 -67.838 -66.921  0.00  0.00           B
ATOM   3202  Ne      X   1    -132.231 -68.085 -66.297  0.00  0.00          NE
ATOM   3203  B       X   1    -133.965 -64.010 -70.329  0.00  0.00           B
ATOM   3204  Ne      X   1    -134.775 -67.368 -67.894  0.00  0.00          NE
ATOM   3205  B       X   1    -135.681 -63.601 -65.784  0.00  0.00           B
ATOM   3206  B       X   1    -134.335 -66.148 -68.756  0.00  0.00           B
ATOM   3207  B       X   1    -134.296 -63.914 -67.830  0.00  0.00           B
ATOM   3208  Ne      X   1    -133.632 -64.780 -68.964  0.00  0.00          NE
ATOM   3209  Ne      X   1    -134.921 -62.840 -66.948  0.00  0.00          NE
ATOM   3210  B       X   1    -136.123 -66.788 -67.065  0.00  0.00           B
ATOM   3211  Ne      X   1    -137.310 -68.373 -71.342  0.00  0.00          NE
ATOM   3212  B       X   1    -132.067 -64.951 -68.574  0.00  0.00           B
ATOM   3213  B       X   1    -128.362 -61.317 -67.930  0.00  0.00           B
ATOM   3214  Ne      X   1    -127.861 -61.718 -66.518  0.00  0.00          NE
ATOM   3215  B       X   1    -129.062 -62.443 -65.716  0.00  0.00           B
ATOM   3216  B       X   1    -127.689 -67.286 -68.155  0.00  0.00           B
ATOM   3217  B       X   1    -127.398 -68.416 -65.815  0.00  0.00           B
ATOM   3218  B       X   1    -129.639 -63.297 -72.137  0.00  0.00           B
ATOM   3219  B       X   1    -128.304 -61.731 -70.549  0.00  0.00           B
ATOM   3220  Ne      X   1    -126.826 -65.109 -71.590  0.00  0.00          NE
ATOM   3221  B       X   1    -131.045 -67.878 -71.783  0.00  0.00           B
ATOM   3222  B       X   1    -131.228 -65.392 -72.260  0.00  0.00           B
ATOM   3223  Ne      X   1    -130.798 -65.477 -67.656  0.00  0.00          NE
ATOM   3224  B       X   1    -127.567 -65.679 -70.305  0.00  0.00           B
ATOM   3225  B       X   1    -129.720 -65.935 -68.704  0.00  0.00           B
ATOM   3226  Ne      X   1    -128.441 -66.561 -69.382  0.00  0.00          NE
ATOM   3227  Ne      X   1    -128.302 -62.524 -71.899  0.00  0.00          NE
ATOM   3228  B       X   1    -131.472 -66.703 -66.775  0.00  0.00           B
ATOM   3229  Ne      X   1    -129.793 -68.753 -71.197  0.00  0.00          NE
ATOM   3230  B       X   1    -127.161 -63.614 -71.875  0.00  0.00           B
ATOM   3231  B       X   1    -128.930 -67.778 -70.335  0.00  0.00           B
ATOM   3232  B       X   1    -130.222 -64.563 -66.480  0.00  0.00           B
ATOM   3233  B       X   1    -125.286 -62.993 -83.786  0.00  0.00           B
ATOM   3234  B       X   1    -124.710 -65.543 -83.619  0.00  0.00           B
ATOM   3235  B       X   1    -125.322 -67.572 -82.086  0.00  0.00           B
ATOM   3236  B       X   1    -122.706 -61.989 -80.877  0.00  0.00           B
ATOM   3237  Ne      X   1    -126.153 -61.683 -83.817  0.00  0.00          NE
ATOM   3238  Ne      X   1    -125.977 -69.726 -74.225  0.00  0.00          NE
ATOM   3239  B       X   1    -125.748 -69.983 -72.717  0.00  0.00           B
ATOM   3240  Ne      X   1    -124.272 -64.647 -78.959  0.00  0.00          NE
ATOM   3241  B       X   1    -125.208 -67.792 -77.250  0.00  0.00           B
ATOM   3242  B       X   1    -125.435 -63.624 -78.663  0.00  0.00           B
ATOM   3243  Ne      X   1    -125.822 -67.244 -78.549  0.00  0.00          NE
ATOM   3244  B       X   1    -124.915 -66.025 -79.070  0.00  0.00           B
ATOM   3245  B       X   1    -124.738 -62.239 -76.016  0.00  0.00           B
ATOM   3246  Ne      X   1    -124.154 -68.193 -76.135  0.00  0.00          NE
ATOM   3247  B       X   1    -124.156 -62.091 -73.564  0.00  0.00           B
ATOM   3248  Ne      X   1    -123.733 -62.722 -74.984  0.00  0.00          NE
ATOM   3249  B       X   1    -123.496 -64.269 -75.166  0.00  0.00           B
ATOM   3250  B       X   1    -121.310 -65.249 -76.270  0.00  0.00           B
ATOM   3251  B       X   1    -122.316 -62.155 -75.459  0.00  0.00           B
ATOM   3252  Ne      X   1    -122.901 -65.255 -76.246  0.00  0.00          NE
ATOM   3253  B       X   1    -125.851 -68.287 -79.739  0.00  0.00           B
ATOM   3254  B       X   1    -122.877 -65.172 -72.392  0.00  0.00           B
ATOM   3255  B       X   1    -119.804 -61.958 -75.282  0.00  0.00           B
ATOM   3256  B       X   1    -117.539 -62.706 -74.234  0.00  0.00           B
ATOM   3257  Ne      X   1    -115.274 -65.609 -72.681  0.00  0.00          NE
ATOM   3258  B       X   1    -125.180 -70.409 -70.174  0.00  0.00           B
ATOM   3259  Ne      X   1    -124.632 -69.982 -71.630  0.00  0.00          NE
ATOM   3260  Ne      X   1    -124.049 -61.671 -72.018  0.00  0.00          NE
ATOM   3261  B       X   1    -125.262 -65.175 -71.467  0.00  0.00           B
ATOM   3262  B       X   1    -123.250 -65.060 -69.840  0.00  0.00           B
ATOM   3263  Ne      X   1    -123.857 -64.661 -71.211  0.00  0.00          NE
ATOM   3264  B       X   1    -123.885 -63.054 -71.249  0.00  0.00           B
ATOM   3265  B       X   1    -116.262 -61.990 -71.865  0.00  0.00           B
ATOM   3266  B       X   1    -104.459 -91.890 -73.023  0.00  0.00           B
ATOM   3267  B       X   1    -106.344 -87.525 -73.770  0.00  0.00           B
ATOM   3268  B       X   1    -105.303 -89.842 -74.117  0.00  0.00           B
ATOM   3269  Ne      X   1    -107.522 -86.468 -73.743  0.00  0.00          NE
ATOM   3270  Ne      X   1    -105.303 -88.533 -73.272  0.00  0.00          NE
ATOM   3271  B       X   1    -103.867 -87.847 -73.186  0.00  0.00           B
ATOM   3272  B       X   1    -108.722 -86.967 -72.771  0.00  0.00           B
ATOM   3273  Ne      X   1    -105.310 -91.419 -74.247  0.00  0.00          NE
ATOM   3274  B       X   1    -103.527 -85.417 -76.643  0.00  0.00           B
ATOM   3275  B       X   1    -105.721 -88.735 -71.699  0.00  0.00           B
ATOM   3276  Ne      X   1    -105.748 -88.207 -70.175  0.00  0.00          NE
ATOM   3277  B       X   1    -104.733 -86.984 -69.924  0.00  0.00           B
ATOM   3278  Ne      X   1    -103.530 -85.903 -69.984  0.00  0.00          NE
ATOM   3279  B       X   1    -112.147 -62.262 -75.120  0.00  0.00           B
ATOM   3280  Ne      X   1    -111.119 -63.070 -74.222  0.00  0.00          NE
ATOM   3281  B       X   1    -111.683 -63.729 -72.872  0.00  0.00           B
ATOM   3282  B       X   1    -113.683 -65.425 -72.872  0.00  0.00           B
ATOM   3283  B       X   1    -113.870 -61.826 -77.017  0.00  0.00           B
ATOM   3284  B       X   1    -111.301 -61.644 -77.376  0.00  0.00           B
ATOM   3285  B       X   1    -110.461 -64.291 -75.005  0.00  0.00           B
ATOM   3286  B       X   1    -110.026 -62.051 -73.828  0.00  0.00           B
ATOM   3287  Ne      X   1    -112.506 -61.397 -76.343  0.00  0.00          NE
ATOM   3288  Ne      X   1    -112.369 -64.915 -72.128  0.00  0.00          NE
ATOM   3289  B       X   1    -112.566 -62.399 -69.400  0.00  0.00           B
ATOM   3290  B       X   1    -110.021 -62.129 -70.055  0.00  0.00           B
ATOM   3291  Ne      X   1    -111.285 -61.550 -69.449  0.00  0.00          NE
ATOM   3292  Ne      X   1     -94.819 -94.887 -91.439  0.00  0.00          NE
ATOM   3293  B       X   1     -94.569 -94.029 -90.204  0.00  0.00           B
ATOM   3294  B       X   1     -97.616 -92.067 -80.877  0.00  0.00           B
ATOM   3295  B       X   1     -91.854 -94.013 -80.722  0.00  0.00           B
ATOM   3296  B       X   1     -95.180 -92.927 -85.356  0.00  0.00           B
ATOM   3297  B       X   1     -97.376 -93.508 -86.386  0.00  0.00           B
ATOM   3298  B       X   1     -93.267 -95.727 -81.851  0.00  0.00           B
ATOM   3299  B       X   1     -94.092 -93.235 -81.731  0.00  0.00           B
ATOM   3300  B       X   1     -95.228 -93.617 -87.806  0.00  0.00           B
ATOM   3301  Ne      X   1     -93.867 -97.180 -82.102  0.00  0.00          NE
ATOM   3302  Ne      X   1     -93.391 -94.423 -80.948  0.00  0.00          NE
ATOM   3303  Ne      X   1     -95.854 -93.890 -86.398  0.00  0.00          NE
ATOM   3304  B       X   1     -91.895 -97.533 -85.590  0.00  0.00           B
ATOM   3305  Ne      X   1     -99.273 -91.878 -77.934  0.00  0.00          NE
ATOM   3306  Ne      X   1     -97.583 -93.288 -72.394  0.00  0.00          NE
ATOM   3307  B       X   1     -96.727 -94.287 -79.898  0.00  0.00           B
ATOM   3308  B       X   1     -95.858 -94.625 -77.541  0.00  0.00           B
ATOM   3309  Ne      X   1     -94.958 -94.320 -73.751  0.00  0.00          NE
ATOM   3310  B       X   1     -95.626 -94.752 -75.079  0.00  0.00           B
ATOM   3311  B       X   1     -94.372 -95.637 -73.049  0.00  0.00           B
ATOM   3312  B       X   1     -92.295 -97.141 -73.058  0.00  0.00           B
ATOM   3313  B       X   1     -94.241 -94.767 -79.671  0.00  0.00           B
ATOM   3314  B       X   1     -96.056 -93.506 -72.885  0.00  0.00           B
ATOM   3315  B       X   1     -97.474-101.298 -64.752  0.00  0.00           B
ATOM   3316  Ne      X   1     -96.515-102.581 -64.759  0.00  0.00          NE
ATOM   3317  B       X   1     -92.522-101.700 -65.022  0.00  0.00           B
ATOM   3318  B       X   1     -93.824-101.557 -67.313  0.00  0.00           B
ATOM   3319  Ne      X   1     -93.686-102.294 -65.928  0.00  0.00          NE
ATOM   3320  Ne      X   1     -94.013-100.559 -68.455  0.00  0.00          NE
ATOM   3321  B       X   1     -94.995-102.285 -65.137  0.00  0.00           B
ATOM   3322  Ne      X   1     -92.081 -98.084 -67.860  0.00  0.00          NE
ATOM   3323  Ne      X   1     -93.609 -96.740 -72.262  0.00  0.00          NE
ATOM   3324  B       X   1     -93.324 -99.171 -68.046  0.00  0.00           B
ATOM   3325  B       X   1     -91.907 -97.908 -66.321  0.00  0.00           B
ATOM   3326  B       X   1     -93.326 -86.545-100.256  0.00  0.00           B
ATOM   3327  B       X   1     -94.154 -85.940 -97.965  0.00  0.00           B
ATOM   3328  Ne      X   1     -93.607 -85.409 -99.292  0.00  0.00          NE
ATOM   3329  B       X   1     -92.249 -84.591 -99.063  0.00  0.00           B
ATOM   3330  B       X   1     -94.561 -84.295 -99.956  0.00  0.00           B
ATOM   3331  Ne      X   1     -92.450 -83.513-103.245  0.00  0.00          NE
ATOM   3332  B       X   1     -91.909 -78.255-101.962  0.00  0.00           B
ATOM   3333  Ne      X   1     -93.374 -77.940-102.283  0.00  0.00          NE
ATOM   3334  B       X   1     -94.353 -78.757-101.334  0.00  0.00           B
ATOM   3335  Ne      X   1     -94.691 -76.801 -97.859  0.00  0.00          NE
ATOM   3336  B       X   1     -93.630 -77.320 -96.836  0.00  0.00           B
ATOM   3337  Ne      X   1     -94.784 -83.765-101.367  0.00  0.00          NE
ATOM   3338  B       X   1     -93.892 -76.747-102.981  0.00  0.00           B
ATOM   3339  B       X   1     -94.514 -77.576 -99.161  0.00  0.00           B
ATOM   3340  B       X   1     -93.279 -83.275-101.947  0.00  0.00           B
ATOM   3341  B       X   1     -94.727 -91.526 -89.331  0.00  0.00           B
ATOM   3342  B       X   1     -97.388 -91.107 -91.770  0.00  0.00           B
ATOM   3343  B       X   1     -92.475 -90.081 -93.023  0.00  0.00           B
ATOM   3344  B       X   1     -94.399 -86.076 -92.878  0.00  0.00           B
ATOM   3345  Ne      X   1     -92.757 -89.406 -94.370  0.00  0.00          NE
ATOM   3346  B       X   1     -93.198 -87.908 -94.225  0.00  0.00           B
ATOM   3347  Ne      X   1     -93.726 -86.415 -94.263  0.00  0.00          NE
ATOM   3348  Ne      X   1     -94.123 -85.288 -88.903  0.00  0.00          NE
ATOM   3349  B       X   1     -94.787 -85.374 -90.375  0.00  0.00           B
ATOM   3350  B       X   1     -92.795 -90.705 -90.668  0.00  0.00           B
ATOM   3351  Ne      X   1     -94.228 -90.281 -90.078  0.00  0.00          NE
ATOM   3352  Ne      X   1     -95.398 -85.451 -91.867  0.00  0.00          NE
ATOM   3353  B       X   1     -92.408 -85.372 -94.393  0.00  0.00           B
ATOM   3354  B       X   1     -95.230 -89.901 -91.244  0.00  0.00           B
ATOM   3355  B       X   1     -94.018 -89.120 -89.038  0.00  0.00           B
ATOM   3356  B       X   1     -94.643 -86.373 -95.535  0.00  0.00           B
ATOM   3357  B       X   1     -96.698 -86.219 -91.869  0.00  0.00           B
ATOM   3358  B       X   1     -92.731 -84.565 -89.022  0.00  0.00           B
ATOM   3359  B       X   1     -93.935 -86.742 -88.356  0.00  0.00           B
ATOM   3360  Ne      X   1     -97.219 -82.107 -88.874  0.00  0.00          NE
ATOM   3361  B       X   1     -93.584 -79.691 -96.128  0.00  0.00           B
ATOM   3362  Ne      X   1     -94.733 -80.450 -92.391  0.00  0.00          NE
ATOM   3363  B       X   1     -93.590 -81.029 -91.398  0.00  0.00           B
ATOM   3364  B       X   1     -94.126 -80.419 -93.795  0.00  0.00           B
ATOM   3365  Ne      X   1     -93.791 -80.972 -95.250  0.00  0.00          NE
ATOM   3366  B       X   1     -92.370 -77.980 -94.637  0.00  0.00           B
ATOM   3367  B       X   1     -92.474 -81.839 -95.180  0.00  0.00           B
ATOM   3368  B       X   1     -93.544 -77.330 -92.508  0.00  0.00           B
ATOM   3369  Ne      X   1     -92.747 -78.405 -96.130  0.00  0.00          NE
ATOM   3370  Ne      X   1     -92.146 -77.367 -93.170  0.00  0.00          NE
ATOM   3371  Ne      X   1     -92.131 -81.565 -91.279  0.00  0.00          NE
ATOM   3372  B       X   1     -98.983 -91.640 -85.602  0.00  0.00           B
ATOM   3373  B       X   1     -98.030 -86.965 -80.882  0.00  0.00           B
ATOM   3374  B       X   1     -97.910 -91.345 -83.348  0.00  0.00           B
ATOM   3375  Ne      X   1     -98.939 -90.671 -84.362  0.00  0.00          NE
ATOM   3376  B       X   1    -100.318 -90.547 -83.714  0.00  0.00           B
ATOM   3377  B       X   1     -98.362 -89.239 -84.692  0.00  0.00           B
ATOM   3378  Ne      X   1     -97.985 -87.975 -85.585  0.00  0.00          NE
ATOM   3379  B       X   1     -98.402 -86.467 -85.216  0.00  0.00           B
ATOM   3380  B       X   1     -97.617 -84.473 -81.303  0.00  0.00           B
ATOM   3381  B       X   1     -97.755 -89.617 -81.526  0.00  0.00           B
ATOM   3382  Ne      X   1     -94.270 -91.648 -85.081  0.00  0.00          NE
ATOM   3383  Ne      X   1     -94.203 -91.693 -82.119  0.00  0.00          NE
ATOM   3384  B       X   1     -93.043 -91.515 -86.141  0.00  0.00           B
ATOM   3385  Ne      X   1     -97.244 -91.036 -81.979  0.00  0.00          NE
ATOM   3386  B       X   1     -96.360 -88.092 -85.713  0.00  0.00           B
ATOM   3387  Ne      X   1     -97.188 -88.274 -80.887  0.00  0.00          NE
ATOM   3388  B       X   1     -95.678 -91.078 -82.103  0.00  0.00           B
ATOM   3389  Ne      X   1     -93.459 -88.142 -87.916  0.00  0.00          NE
ATOM   3390  B       X   1     -95.868 -87.967 -81.746  0.00  0.00           B
ATOM   3391  Ne      X   1     -95.025 -88.802 -85.434  0.00  0.00          NE
ATOM   3392  B       X   1     -93.936 -88.447 -86.509  0.00  0.00           B
ATOM   3393  B       X   1     -94.107 -86.164 -82.794  0.00  0.00           B
ATOM   3394  Ne      X   1     -94.531 -87.701 -82.487  0.00  0.00          NE
ATOM   3395  Ne      X   1     -92.770 -85.429 -83.163  0.00  0.00          NE
ATOM   3396  B       X   1     -93.411 -88.337 -81.626  0.00  0.00           B
ATOM   3397  B       X   1     -95.119 -90.352 -85.407  0.00  0.00           B
ATOM   3398  B       X   1     -94.627 -88.387 -83.943  0.00  0.00           B
ATOM   3399  B       X   1     -93.336 -90.887 -81.110  0.00  0.00           B
ATOM   3400  B       X   1     -92.259 -84.752 -81.853  0.00  0.00           B
ATOM   3401  B       X   1     -92.964 -84.326 -84.347  0.00  0.00           B
ATOM   3402  Ne      X   1     -92.921 -89.396 -80.507  0.00  0.00          NE
ATOM   3403  B       X   1     -94.988 -84.459 -87.822  0.00  0.00           B
ATOM   3404  B       X   1     -93.730 -91.604 -83.638  0.00  0.00           B
ATOM   3405  Ne      X   1     -97.670 -77.718 -85.497  0.00  0.00          NE
ATOM   3406  B       X   1     -94.923 -77.984 -82.864  0.00  0.00           B
ATOM   3407  B       X   1     -96.859 -82.816 -83.336  0.00  0.00           B
ATOM   3408  B       X   1     -95.209 -77.410 -80.360  0.00  0.00           B
ATOM   3409  Ne      X   1     -94.772 -78.470 -84.367  0.00  0.00          NE
ATOM   3410  Ne      X   1     -94.727 -81.995 -80.612  0.00  0.00          NE
ATOM   3411  Ne      X   1     -92.730 -82.976 -85.090  0.00  0.00          NE
ATOM   3412  Ne      X   1     -92.379 -83.963 -80.555  0.00  0.00          NE
ATOM   3413  B       X   1     -94.299 -79.909 -84.150  0.00  0.00           B
ATOM   3414  Ne      X   1     -97.511 -82.849 -84.804  0.00  0.00          NE
ATOM   3415  Ne      X   1     -92.457 -76.729 -84.545  0.00  0.00          NE
ATOM   3416  B       X   1     -96.279 -82.288 -80.944  0.00  0.00           B
ATOM   3417  B       X   1     -94.165 -81.271 -81.897  0.00  0.00           B
ATOM   3418  B       X   1     -92.660 -81.901 -83.914  0.00  0.00           B
ATOM   3419  B       X   1     -93.601 -77.641 -85.107  0.00  0.00           B
ATOM   3420  B       X   1     -96.163 -78.143 -85.066  0.00  0.00           B
ATOM   3421  B       X   1     -92.320 -79.664 -82.570  0.00  0.00           B
ATOM   3422  Ne      X   1     -97.397 -82.935 -81.816  0.00  0.00          NE
ATOM   3423  B       X   1     -93.962 -82.669 -86.098  0.00  0.00           B
ATOM   3424  B       X   1     -95.915 -82.097 -87.998  0.00  0.00           B
ATOM   3425  Ne      X   1     -95.255 -83.109 -87.010  0.00  0.00          NE
ATOM   3426  B       X   1     -96.432 -83.144 -85.878  0.00  0.00           B
ATOM   3427  Ne      X   1     -93.385 -80.726 -83.150  0.00  0.00          NE
ATOM   3428  B       X   1     -93.842 -83.361 -80.462  0.00  0.00           B
ATOM   3429  B       X   1    -100.797 -87.567 -79.910  0.00  0.00           B
ATOM   3430  Ne      X   1    -102.793 -86.664 -72.940  0.00  0.00          NE
ATOM   3431  Ne      X   1    -102.807 -84.878 -75.318  0.00  0.00          NE
ATOM   3432  B       X   1    -101.392 -87.081 -73.509  0.00  0.00           B
ATOM   3433  Ne      X   1    -100.424 -86.460 -78.850  0.00  0.00          NE
ATOM   3434  B       X   1     -99.347 -87.236 -75.225  0.00  0.00           B
ATOM   3435  Ne      X   1     -98.565 -87.380 -76.524  0.00  0.00          NE
ATOM   3436  Ne      X   1    -100.357 -86.280 -74.460  0.00  0.00          NE
ATOM   3437  B       X   1     -99.516 -87.054 -77.725  0.00  0.00           B
ATOM   3438  B       X   1     -99.603 -85.256 -73.492  0.00  0.00           B
ATOM   3439  B       X   1    -101.267 -85.379 -75.419  0.00  0.00           B
ATOM   3440  B       X   1     -98.044 -90.785 -78.097  0.00  0.00           B
ATOM   3441  B       X   1     -99.467 -85.307 -79.666  0.00  0.00           B
ATOM   3442  B       X   1     -97.708 -88.692 -76.880  0.00  0.00           B
ATOM   3443  Ne      X   1     -98.076 -85.502 -80.263  0.00  0.00          NE
ATOM   3444  Ne      X   1     -98.511 -84.225 -73.116  0.00  0.00          NE
ATOM   3445  B       X   1    -103.250 -85.500 -73.951  0.00  0.00           B
ATOM   3446  B       X   1     -97.452 -86.208 -76.586  0.00  0.00           B
ATOM   3447  Ne      X   1     -92.019 -90.002 -75.463  0.00  0.00          NE
ATOM   3448  Ne      X   1     -97.080 -89.563 -77.968  0.00  0.00          NE
ATOM   3449  B       X   1     -97.093 -85.502 -78.952  0.00  0.00           B
ATOM   3450  B       X   1     -96.951 -88.760 -79.366  0.00  0.00           B
ATOM   3451  Ne      X   1     -96.764 -85.121 -77.451  0.00  0.00          NE
ATOM   3452  Ne      X   1     -94.197 -86.142 -76.531  0.00  0.00          NE
ATOM   3453  B       X   1     -94.339 -86.076 -74.971  0.00  0.00           B
ATOM   3454  B       X   1     -94.441 -87.632 -77.030  0.00  0.00           B
ATOM   3455  Ne      X   1     -94.095 -89.124 -77.621  0.00  0.00          NE
ATOM   3456  B       X   1     -92.724 -85.835 -76.992  0.00  0.00           B
ATOM   3457  B       X   1     -92.961 -89.645 -76.688  0.00  0.00           B
ATOM   3458  B       X   1     -93.552 -89.049 -79.150  0.00  0.00           B
ATOM   3459  B       X   1     -95.288 -85.161 -77.142  0.00  0.00           B
ATOM   3460  B       X   1     -95.525 -89.785 -77.625  0.00  0.00           B
ATOM   3461  B       X   1     -92.404 -91.296 -74.702  0.00  0.00           B
ATOM   3462  B       X   1     -95.279 -86.052 -72.319  0.00  0.00           B
ATOM   3463  B       X   1     -91.984 -84.827 -79.274  0.00  0.00           B
ATOM   3464  B       X   1    -102.934 -83.344 -75.312  0.00  0.00           B
ATOM   3465  B       X   1     -99.034 -81.944 -75.992  0.00  0.00           B
ATOM   3466  Ne      X   1    -100.172 -80.973 -76.447  0.00  0.00          NE
ATOM   3467  B       X   1     -99.107 -82.899 -72.650  0.00  0.00           B
ATOM   3468  B       X   1     -97.843 -83.820 -74.577  0.00  0.00           B
ATOM   3469  Ne      X   1     -97.801 -82.890 -75.793  0.00  0.00          NE
ATOM   3470  B       X   1     -97.557 -83.765 -77.125  0.00  0.00           B
ATOM   3471  B       X   1     -96.489 -81.991 -75.714  0.00  0.00           B
ATOM   3472  B       X   1     -97.209 -78.790 -73.504  0.00  0.00           B
ATOM   3473  B       X   1     -95.882 -77.585 -75.369  0.00  0.00           B
ATOM   3474  Ne      X   1     -95.808 -78.614 -74.220  0.00  0.00          NE
ATOM   3475  B       X   1     -94.222 -78.708 -78.282  0.00  0.00           B
ATOM   3476  B       X   1     -95.307 -80.049 -74.557  0.00  0.00           B
ATOM   3477  Ne      X   1     -92.942 -83.090 -74.057  0.00  0.00          NE
ATOM   3478  B       X   1     -92.500 -81.822 -73.185  0.00  0.00           B
ATOM   3479  B       X   1     -94.081 -82.496 -75.020  0.00  0.00           B
ATOM   3480  B       X   1     -94.439 -80.851 -76.857  0.00  0.00           B
ATOM   3481  B       X   1     -92.267 -80.378 -78.204  0.00  0.00           B
ATOM   3482  Ne      X   1     -93.869 -80.233 -78.191  0.00  0.00          NE
ATOM   3483  Ne      X   1     -95.088 -81.377 -75.535  0.00  0.00          NE
ATOM   3484  B       X   1     -94.631 -77.983 -73.299  0.00  0.00           B
ATOM   3485  Ne      X   1     -94.684 -77.373 -78.842  0.00  0.00          NE
ATOM   3486  B       X   1     -94.526 -81.098 -79.377  0.00  0.00           B
ATOM   3487  B       X   1     -92.282 -79.185 -72.894  0.00  0.00           B
ATOM   3488  B       X   1     -95.790 -76.831 -77.872  0.00  0.00           B
ATOM   3489  Ne      X   1     -93.305 -77.889 -72.489  0.00  0.00          NE
ATOM   3490  B       X   1     -92.561 -76.597 -72.728  0.00  0.00           B
ATOM   3491  B       X   1    -102.786 -86.229 -71.404  0.00  0.00           B
ATOM   3492  B       X   1     -97.545 -84.951 -72.026  0.00  0.00           B
ATOM   3493  B       X   1     -98.813 -80.357 -71.926  0.00  0.00           B
ATOM   3494  Ne      X   1     -98.041 -78.932 -72.189  0.00  0.00          NE
ATOM   3495  B       X   1     -99.504 -82.275 -70.233  0.00  0.00           B
ATOM   3496  B       X   1     -99.234 -77.844 -72.070  0.00  0.00           B
ATOM   3497  B       X   1     -98.266 -80.881 -68.643  0.00  0.00           B
ATOM   3498  Ne      X   1     -99.621 -81.684 -71.637  0.00  0.00          NE
ATOM   3499  Ne      X   1     -98.772 -82.419 -68.870  0.00  0.00          NE
ATOM   3500  B       X   1     -97.802 -78.255 -68.626  0.00  0.00           B
ATOM   3501  B       X   1     -95.283 -82.474 -69.281  0.00  0.00           B
ATOM   3502  B       X   1     -95.286 -78.101 -69.224  0.00  0.00           B
ATOM   3503  B       X   1     -97.182 -79.771 -66.619  0.00  0.00           B
ATOM   3504  B       X   1     -97.053 -78.677 -71.000  0.00  0.00           B
ATOM   3505  Ne      X   1     -95.729 -80.099 -66.163  0.00  0.00          NE
ATOM   3506  B       X   1     -93.869 -80.219 -69.274  0.00  0.00           B
ATOM   3507  B       X   1     -94.987 -78.808 -65.869  0.00  0.00           B
ATOM   3508  B       X   1     -93.673 -78.261 -71.039  0.00  0.00           B
ATOM   3509  B       X   1     -92.624 -78.036 -68.793  0.00  0.00           B
ATOM   3510  Ne      X   1     -93.892 -78.694 -69.552  0.00  0.00          NE
ATOM   3511  Ne      X   1     -96.672 -77.686 -69.676  0.00  0.00          NE
ATOM   3512  Ne      X   1     -91.944 -74.441-106.171  0.00  0.00          NE
ATOM   3513  B       X   1     -91.948 -73.695-107.621  0.00  0.00           B
ATOM   3514  B       X   1     -91.974 -76.379-110.339  0.00  0.00           B
ATOM   3515  B       X   1     -92.513 -73.606 -98.563  0.00  0.00           B
ATOM   3516  B       X   1     -94.418 -75.264 -98.055  0.00  0.00           B
ATOM   3517  Ne      X   1     -94.001 -73.808 -97.949  0.00  0.00          NE
ATOM   3518  B       X   1     -93.653 -75.250 -89.558  0.00  0.00           B
ATOM   3519  Ne      X   1     -92.355 -74.485 -90.006  0.00  0.00          NE
ATOM   3520  B       X   1     -92.586 -71.809 -80.441  0.00  0.00           B
ATOM   3521  B       X   1     -93.148 -75.335 -83.968  0.00  0.00           B
ATOM   3522  B       X   1     -93.185 -73.836 -81.883  0.00  0.00           B
ATOM   3523  Ne      X   1     -94.083 -74.485 -82.950  0.00  0.00          NE
ATOM   3524  Ne      X   1     -93.349 -73.182 -80.438  0.00  0.00          NE
ATOM   3525  Ne      X   1     -95.965 -76.290 -76.324  0.00  0.00          NE
ATOM   3526  B       X   1     -97.334 -75.594 -76.148  0.00  0.00           B
ATOM   3527  B       X   1     -96.959 -71.885 -73.112  0.00  0.00           B
ATOM   3528  B       X   1     -96.893 -69.697 -74.606  0.00  0.00           B
ATOM   3529  Ne      X   1     -93.434 -74.493 -76.021  0.00  0.00          NE
ATOM   3530  B       X   1     -93.659 -72.995 -76.294  0.00  0.00           B
ATOM   3531  B       X   1     -93.377 -70.446 -76.538  0.00  0.00           B
ATOM   3532  Ne      X   1     -94.422 -71.626 -76.488  0.00  0.00          NE
ATOM   3533  B       X   1     -92.358 -75.022 -77.068  0.00  0.00           B
ATOM   3534  B       X   1     -92.796 -74.732 -74.564  0.00  0.00           B
ATOM   3535  Ne      X   1     -92.071 -69.602 -76.041  0.00  0.00          NE
ATOM   3536  B       X   1     -94.870 -70.256 -73.119  0.00  0.00           B
ATOM   3537  B       X   1     -94.724 -75.424 -76.117  0.00  0.00           B
ATOM   3538  B       X   1     -95.357 -71.603 -75.207  0.00  0.00           B
ATOM   3539  Ne      X   1     -92.206 -75.427 -78.583  0.00  0.00          NE
ATOM   3540  B       X   1     -92.657 -74.137 -79.430  0.00  0.00           B
ATOM   3541  Ne      X   1     -96.030 -70.821 -73.960  0.00  0.00          NE
ATOM   3542  B       X   1     -94.833 -73.066 -80.007  0.00  0.00           B
ATOM   3543  B       X   1     -95.983 -68.987 -76.845  0.00  0.00           B
ATOM   3544  Ne      X   1     -97.242 -68.946 -75.915  0.00  0.00          NE
ATOM   3545  B       X   1     -93.424 -76.385 -78.818  0.00  0.00           B
ATOM   3546  B       X   1     -94.572 -68.611 -79.153  0.00  0.00           B
ATOM   3547  B       X   1     -92.394 -68.456 -75.018  0.00  0.00           B
ATOM   3548  Ne      X   1     -92.181 -65.968 -78.959  0.00  0.00          NE
ATOM   3549  B       X   1     -92.613 -66.096 -77.449  0.00  0.00           B
ATOM   3550  Ne      X   1     -93.906 -65.859 -76.606  0.00  0.00          NE
ATOM   3551  B       X   1     -93.747 -66.420 -75.181  0.00  0.00           B
ATOM   3552  Ne      X   1     -92.881 -67.280 -74.129  0.00  0.00          NE
ATOM   3553  B       X   1     -94.210 -64.335 -76.501  0.00  0.00           B
ATOM   3554  Ne      X   1     -94.370 -62.839 -75.983  0.00  0.00          NE
ATOM   3555  B       X   1     -93.642 -67.977 -72.967  0.00  0.00           B
ATOM   3556  B       X   1     -93.366 -65.807 -79.980  0.00  0.00           B
ATOM   3557  B       X   1     -97.765 -73.739 -71.355  0.00  0.00           B
ATOM   3558  B       X   1     -92.221 -74.578 -65.799  0.00  0.00           B
ATOM   3559  Ne      X   1     -94.025 -69.281 -72.195  0.00  0.00          NE
ATOM   3560  B       X   1     -97.002 -76.203 -70.039  0.00  0.00           B
ATOM   3561  B       X   1     -96.866 -69.963 -69.196  0.00  0.00           B
ATOM   3562  B       X   1     -92.424 -71.572 -69.670  0.00  0.00           B
ATOM   3563  B       X   1     -92.756 -69.922 -71.628  0.00  0.00           B
ATOM   3564  B       X   1     -93.062 -71.407 -67.060  0.00  0.00           B
ATOM   3565  Ne      X   1     -92.442 -72.068 -68.253  0.00  0.00          NE
ATOM   3566  B       X   1     -95.064 -69.094 -70.950  0.00  0.00           B
ATOM   3567  B       X   1     -92.784 -63.879 -70.193  0.00  0.00           B
ATOM   3568  Ne      X   1     -94.161 -63.885 -69.603  0.00  0.00          NE
ATOM   3569  B       X   1     -92.407 -65.274 -66.379  0.00  0.00           B
ATOM   3570  B       X   1     -94.800 -65.263 -68.918  0.00  0.00           B
ATOM   3571  Ne      X   1     -96.196 -68.616 -69.920  0.00  0.00          NE
ATOM   3572  B       X   1     -97.312 -67.925 -70.721  0.00  0.00           B
ATOM   3573  B       X   1     -94.423 -62.785 -68.533  0.00  0.00           B
ATOM   3574  B       X   1     -95.545 -67.739 -68.842  0.00  0.00           B
ATOM   3575  B       X   1     -94.654 -66.562 -66.632  0.00  0.00           B
ATOM   3576  B       X   1     -91.145 -94.233 -93.133  0.00  0.00           B
ATOM   3577  Ne      X   1     -90.060 -93.134 -92.621  0.00  0.00          NE
ATOM   3578  B       X   1     -90.219 -94.434 -88.794  0.00  0.00           B
ATOM   3579  B       X   1     -89.511 -93.863 -91.264  0.00  0.00           B
ATOM   3580  B       X   1     -88.906 -93.089 -93.717  0.00  0.00           B
ATOM   3581  B       X   1     -91.200 -93.140 -86.881  0.00  0.00           B
ATOM   3582  Ne      X   1     -90.390 -97.060 -85.847  0.00  0.00          NE
ATOM   3583  Ne      X   1     -90.190 -94.260 -87.239  0.00  0.00          NE
ATOM   3584  Ne      X   1     -90.301 -94.268 -81.102  0.00  0.00          NE
ATOM   3585  B       X   1     -90.063 -95.278 -82.304  0.00  0.00           B
ATOM   3586  B       X   1     -89.796 -96.885 -84.392  0.00  0.00           B
ATOM   3587  B       X   1     -89.419 -92.943 -81.307  0.00  0.00           B
ATOM   3588  B       X   1     -87.344 -94.876 -85.079  0.00  0.00           B
ATOM   3589  Ne      X   1     -89.248 -96.478 -82.933  0.00  0.00          NE
ATOM   3590  Ne      X   1     -87.293 -94.031 -86.392  0.00  0.00          NE
ATOM   3591  B       X   1     -88.732 -93.778 -86.808  0.00  0.00           B
ATOM   3592  B       X   1     -89.512 -97.762 -81.980  0.00  0.00           B
ATOM   3593  B       X   1     -87.704 -96.225 -83.014  0.00  0.00           B
ATOM   3594  B       X   1     -86.426 -92.805 -86.088  0.00  0.00           B
ATOM   3595  Ne      X   1     -90.705 -97.201 -76.581  0.00  0.00          NE
ATOM   3596  B       X   1     -90.777 -96.672 -75.099  0.00  0.00           B
ATOM   3597  B       X   1     -90.319 -96.160 -77.643  0.00  0.00           B
ATOM   3598  B       X   1     -89.734 -94.957 -79.797  0.00  0.00           B
ATOM   3599  Ne      X   1     -89.236 -96.033 -78.784  0.00  0.00          NE
ATOM   3600  B       X   1     -89.032 -97.373 -79.517  0.00  0.00           B
ATOM   3601  B       X   1     -87.894 -95.655 -78.121  0.00  0.00           B
ATOM   3602  B       X   1     -91.102 -98.747 -80.140  0.00  0.00           B
ATOM   3603  B       X   1     -87.242 -92.184 -80.306  0.00  0.00           B
ATOM   3604  B       X   1     -90.345-100.310 -65.098  0.00  0.00           B
ATOM   3605  B       X   1     -89.739-101.513 -67.331  0.00  0.00           B
ATOM   3606  Ne      X   1     -89.212-101.011 -65.975  0.00  0.00          NE
ATOM   3607  B       X   1     -88.926-102.393 -65.127  0.00  0.00           B
ATOM   3608  B       X   1     -88.055-102.357 -69.195  0.00  0.00           B
ATOM   3609  B       X   1     -86.986-102.215 -71.348  0.00  0.00           B
ATOM   3610  Ne      X   1     -86.701-102.873 -69.889  0.00  0.00          NE
ATOM   3611  B       X   1     -87.868-100.238 -66.148  0.00  0.00           B
ATOM   3612  B       X   1     -88.740 -99.998 -69.010  0.00  0.00           B
ATOM   3613  Ne      X   1     -86.229-100.090 -66.356  0.00  0.00          NE
ATOM   3614  B       X   1     -85.565-100.215 -67.791  0.00  0.00           B
ATOM   3615  B       X   1     -84.087-100.209 -70.026  0.00  0.00           B
ATOM   3616  B       X   1     -90.652 -98.379 -68.478  0.00  0.00           B
ATOM   3617  B       X   1     -87.280 -95.364 -66.871  0.00  0.00           B
ATOM   3618  B       X   1     -89.130 -98.291 -70.655  0.00  0.00           B
ATOM   3619  Ne      X   1     -89.153 -98.452 -69.073  0.00  0.00          NE
ATOM   3620  B       X   1     -88.288 -97.317 -68.353  0.00  0.00           B
ATOM   3621  Ne      X   1     -87.674 -95.858 -68.374  0.00  0.00          NE
ATOM   3622  B       X   1     -86.935 -95.111 -64.387  0.00  0.00           B
ATOM   3623  Ne      X   1     -86.198 -95.051 -65.787  0.00  0.00          NE
ATOM   3624  Ne      X   1     -83.579 -99.490 -71.429  0.00  0.00          NE
ATOM   3625  B       X   1     -85.641 -98.805 -65.734  0.00  0.00           B
ATOM   3626  B       X   1     -88.470 -85.072-112.760  0.00  0.00           B
ATOM   3627  B       X   1     -88.494 -87.067-117.523  0.00  0.00           B
ATOM   3628  Ne      X   1     -86.575 -88.590-114.429  0.00  0.00          NE
ATOM   3629  B       X   1     -87.096 -88.486-115.969  0.00  0.00           B
ATOM   3630  Ne      X   1     -88.282 -88.512-117.029  0.00  0.00          NE
ATOM   3631  B       X   1     -86.911 -87.111-113.717  0.00  0.00           B
ATOM   3632  B       X   1     -88.288 -84.469-117.267  0.00  0.00           B
ATOM   3633  Ne      X   1     -87.240 -85.981-112.809  0.00  0.00          NE
ATOM   3634  B       X   1     -88.554 -77.965-113.202  0.00  0.00           B
ATOM   3635  Ne      X   1     -87.869 -81.615-114.410  0.00  0.00          NE
ATOM   3636  B       X   1     -86.430 -80.961-114.134  0.00  0.00           B
ATOM   3637  Ne      X   1     -87.178 -77.443-112.592  0.00  0.00          NE
ATOM   3638  B       X   1     -88.867 -80.299-114.347  0.00  0.00           B
ATOM   3639  B       X   1     -88.353 -82.671-113.386  0.00  0.00           B
ATOM   3640  B       X   1     -86.158 -78.627-113.070  0.00  0.00           B
ATOM   3641  B       X   1     -85.712 -76.627-116.672  0.00  0.00           B
ATOM   3642  Ne      X   1     -85.469 -79.707-114.063  0.00  0.00          NE
ATOM   3643  Ne      X   1     -83.410 -84.097-113.990  0.00  0.00          NE
ATOM   3644  B       X   1     -84.485 -84.040-112.717  0.00  0.00           B
ATOM   3645  B       X   1     -84.103 -80.045-113.402  0.00  0.00           B
ATOM   3646  B       X   1     -82.491 -78.304-112.716  0.00  0.00           B
ATOM   3647  Ne      X   1     -89.657 -85.495-106.261  0.00  0.00          NE
ATOM   3648  B       X   1     -89.625 -85.525-104.683  0.00  0.00           B
ATOM   3649  B       X   1     -88.238 -85.850-106.858  0.00  0.00           B
ATOM   3650  B       X   1     -90.282 -84.223-106.870  0.00  0.00           B
ATOM   3651  Ne      X   1     -91.820 -81.339-105.363  0.00  0.00          NE
ATOM   3652  B       X   1     -90.545 -77.167-108.308  0.00  0.00           B
ATOM   3653  Ne      X   1     -91.085 -83.270-107.719  0.00  0.00          NE
ATOM   3654  B       X   1     -91.624 -82.149-106.735  0.00  0.00           B
ATOM   3655  Ne      X   1     -90.599 -79.429-110.950  0.00  0.00          NE
ATOM   3656  B       X   1     -90.269 -78.018-105.828  0.00  0.00           B
ATOM   3657  B       X   1     -90.186 -82.648-108.812  0.00  0.00           B
ATOM   3658  B       X   1     -90.552 -80.400-105.015  0.00  0.00           B
ATOM   3659  B       X   1     -90.040 -78.037-110.494  0.00  0.00           B
ATOM   3660  Ne      X   1     -90.139 -76.838-106.849  0.00  0.00          NE
ATOM   3661  Ne      X   1     -89.701 -79.064-104.834  0.00  0.00          NE
ATOM   3662  B       X   1     -87.835 -81.809-109.388  0.00  0.00           B
ATOM   3663  Ne      X   1     -86.650 -81.329-108.449  0.00  0.00          NE
ATOM   3664  B       X   1     -87.131 -80.641-107.099  0.00  0.00           B
ATOM   3665  Ne      X   1     -86.891 -79.809-105.782  0.00  0.00          NE
ATOM   3666  B       X   1     -88.207 -79.357-105.228  0.00  0.00           B
ATOM   3667  B       X   1     -86.915 -77.154-111.061  0.00  0.00           B
ATOM   3668  Ne      X   1     -90.577 -76.721-109.785  0.00  0.00          NE
ATOM   3669  B       X   1     -86.228 -80.658-104.544  0.00  0.00           B
ATOM   3670  B       X   1     -85.829 -82.643-108.026  0.00  0.00           B
ATOM   3671  B       X   1     -85.624 -80.473-109.286  0.00  0.00           B
ATOM   3672  Ne      X   1     -84.093 -78.696-106.565  0.00  0.00          NE
ATOM   3673  Ne      X   1     -84.114 -79.991-109.333  0.00  0.00          NE
ATOM   3674  B       X   1     -85.646 -78.851-106.196  0.00  0.00           B
ATOM   3675  B       X   1     -83.939 -78.929-108.242  0.00  0.00           B
ATOM   3676  B       X   1     -83.624 -79.524-110.805  0.00  0.00           B
ATOM   3677  B       X   1     -83.433 -77.398-106.001  0.00  0.00           B
ATOM   3678  B       X   1     -83.302 -79.941-105.964  0.00  0.00           B
ATOM   3679  B       X   1     -80.816 -80.042-105.409  0.00  0.00           B
ATOM   3680  Ne      X   1     -81.450 -77.165-112.182  0.00  0.00          NE
ATOM   3681  Ne      X   1     -83.062 -79.665-112.307  0.00  0.00          NE
ATOM   3682  Ne      X   1     -88.912 -91.697 -97.468  0.00  0.00          NE
ATOM   3683  B       X   1     -89.636 -90.406 -96.908  0.00  0.00           B
ATOM   3684  B       X   1     -90.602 -87.990 -96.847  0.00  0.00           B
ATOM   3685  B       X   1     -91.020 -87.669-100.600  0.00  0.00           B
ATOM   3686  B       X   1     -90.462 -85.530 -97.608  0.00  0.00           B
ATOM   3687  Ne      X   1     -89.823 -85.033-103.202  0.00  0.00          NE
ATOM   3688  Ne      X   1     -91.016 -89.486 -96.701  0.00  0.00          NE
ATOM   3689  Ne      X   1     -89.563 -87.543-101.291  0.00  0.00          NE
ATOM   3690  B       X   1     -89.645 -86.311-102.224  0.00  0.00           B
ATOM   3691  B       X   1     -89.487 -88.919-102.114  0.00  0.00           B
ATOM   3692  B       X   1     -86.973 -84.788 -96.747  0.00  0.00           B
ATOM   3693  Ne      X   1     -86.942 -86.351 -97.051  0.00  0.00          NE
ATOM   3694  B       X   1     -87.443 -91.246 -98.078  0.00  0.00           B
ATOM   3695  B       X   1     -86.608 -89.035 -99.162  0.00  0.00           B
ATOM   3696  Ne      X   1     -86.768 -87.588 -99.762  0.00  0.00          NE
ATOM   3697  B       X   1     -88.320 -87.536-100.321  0.00  0.00           B
ATOM   3698  B       X   1     -86.654 -86.608 -98.545  0.00  0.00           B
ATOM   3699  Ne      X   1     -86.261 -90.171 -98.152  0.00  0.00          NE
ATOM   3700  B       X   1     -86.448 -84.794-102.166  0.00  0.00           B
ATOM   3701  B       X   1     -91.251 -84.429-103.065  0.00  0.00           B
ATOM   3702  Ne      X   1     -89.955 -86.605 -96.632  0.00  0.00          NE
ATOM   3703  B       X   1     -88.394 -86.858 -96.773  0.00  0.00           B
ATOM   3704  Ne      X   1     -90.998 -84.220 -98.249  0.00  0.00          NE
ATOM   3705  B       X   1     -86.050 -89.588 -96.662  0.00  0.00           B
ATOM   3706  Ne      X   1     -85.452 -86.008-102.102  0.00  0.00          NE
ATOM   3707  B       X   1     -83.993 -85.437-101.730  0.00  0.00           B
ATOM   3708  B       X   1     -81.370 -88.592 -97.250  0.00  0.00           B
ATOM   3709  B       X   1     -80.374 -84.945 -96.564  0.00  0.00           B
ATOM   3710  B       X   1     -83.802 -88.385 -96.464  0.00  0.00           B
ATOM   3711  B       X   1     -89.797 -76.581-101.512  0.00  0.00           B
ATOM   3712  B       X   1     -88.684 -84.018-102.915  0.00  0.00           B
ATOM   3713  B       X   1     -91.382 -83.193 -97.097  0.00  0.00           B
ATOM   3714  Ne      X   1     -90.348 -78.092-101.836  0.00  0.00          NE
ATOM   3715  B       X   1     -89.867 -83.651 -99.119  0.00  0.00           B
ATOM   3716  B       X   1     -89.798 -78.539-103.382  0.00  0.00           B
ATOM   3717  B       X   1     -89.741 -78.974-100.680  0.00  0.00           B
ATOM   3718  Ne      X   1     -89.972 -79.591 -96.717  0.00  0.00          NE
ATOM   3719  Ne      X   1     -88.625 -82.768 -99.403  0.00  0.00          NE
ATOM   3720  B       X   1     -86.752 -82.231-102.642  0.00  0.00           B
ATOM   3721  B       X   1     -87.405 -79.713 -99.794  0.00  0.00           B
ATOM   3722  Ne      X   1     -86.602 -83.324 -97.218  0.00  0.00          NE
ATOM   3723  Ne      X   1     -88.944 -79.836 -99.616  0.00  0.00          NE
ATOM   3724  B       X   1     -89.308 -79.525 -98.105  0.00  0.00           B
ATOM   3725  Ne      X   1     -87.365 -83.578-102.116  0.00  0.00          NE
ATOM   3726  B       X   1     -89.218 -81.355 -99.797  0.00  0.00           B
ATOM   3727  B       X   1     -87.681 -82.755 -98.152  0.00  0.00           B
ATOM   3728  B       X   1     -87.820 -83.377-100.594  0.00  0.00           B
ATOM   3729  B       X   1     -91.361 -78.804 -96.807  0.00  0.00           B
ATOM   3730  B       X   1     -86.212 -79.772-102.069  0.00  0.00           B
ATOM   3731  B       X   1     -85.193 -83.410 -97.917  0.00  0.00           B
ATOM   3732  Ne      X   1     -81.118 -80.039-100.926  0.00  0.00          NE
ATOM   3733  B       X   1     -82.100 -79.953 -99.691  0.00  0.00           B
ATOM   3734  B       X   1     -82.881 -83.136-102.031  0.00  0.00           B
ATOM   3735  B       X   1     -84.327 -81.252-102.839  0.00  0.00           B
ATOM   3736  B       X   1     -83.223 -84.100 -99.655  0.00  0.00           B
ATOM   3737  Ne      X   1     -82.965 -78.741 -96.611  0.00  0.00          NE
ATOM   3738  B       X   1     -85.879 -77.814-100.400  0.00  0.00           B
ATOM   3739  B       X   1     -81.371 -79.001 -96.791  0.00  0.00           B
ATOM   3740  B       X   1     -83.748 -79.429 -97.772  0.00  0.00           B
ATOM   3741  B       X   1     -83.336 -81.869 -98.535  0.00  0.00           B
ATOM   3742  Ne      X   1     -82.837 -81.769-102.826  0.00  0.00          NE
ATOM   3743  Ne      X   1     -83.494 -80.354 -99.013  0.00  0.00          NE
ATOM   3744  Ne      X   1     -85.899 -80.965-103.085  0.00  0.00          NE
ATOM   3745  B       X   1     -84.842 -80.167 -99.918  0.00  0.00           B
ATOM   3746  B       X   1     -82.739 -84.149 -97.161  0.00  0.00           B
ATOM   3747  Ne      X   1     -86.070 -79.378-100.511  0.00  0.00          NE
ATOM   3748  Ne      X   1     -83.613 -83.430 -98.265  0.00  0.00          NE
ATOM   3749  B       X   1     -81.828 -80.865-102.027  0.00  0.00           B
ATOM   3750  B       X   1     -80.749 -78.609-101.425  0.00  0.00           B
ATOM   3751  B       X   1     -90.716 -89.315 -91.469  0.00  0.00           B
ATOM   3752  B       X   1     -90.342 -85.317 -92.870  0.00  0.00           B
ATOM   3753  Ne      X   1     -90.879 -84.999 -94.264  0.00  0.00          NE
ATOM   3754  B       X   1     -90.159 -86.007 -95.247  0.00  0.00           B
ATOM   3755  B       X   1     -90.411 -84.974 -90.355  0.00  0.00           B
ATOM   3756  B       X   1     -89.687 -88.830 -89.215  0.00  0.00           B
ATOM   3757  Ne      X   1     -89.562 -85.634 -91.533  0.00  0.00          NE
ATOM   3758  Ne      X   1     -89.421 -88.718 -90.823  0.00  0.00          NE
ATOM   3759  B       X   1     -89.347 -87.113 -91.223  0.00  0.00           B
ATOM   3760  B       X   1     -88.294 -89.726 -91.178  0.00  0.00           B
ATOM   3761  Ne      X   1     -86.730 -90.223 -91.154  0.00  0.00          NE
ATOM   3762  B       X   1     -88.253 -84.626 -91.659  0.00  0.00           B
ATOM   3763  Ne      X   1     -91.672 -90.516 -91.819  0.00  0.00          NE
ATOM   3764  B       X   1     -91.495 -89.623 -95.240  0.00  0.00           B
ATOM   3765  B       X   1     -86.153 -89.881 -89.647  0.00  0.00           B
ATOM   3766  B       X   1     -86.108 -89.244 -92.187  0.00  0.00           B
ATOM   3767  B       X   1     -90.781 -91.800 -92.109  0.00  0.00           B
ATOM   3768  B       X   1     -86.087 -91.660 -91.270  0.00  0.00           B
ATOM   3769  Ne      X   1     -84.973 -88.393 -92.792  0.00  0.00          NE
ATOM   3770  B       X   1     -84.963 -88.713 -94.339  0.00  0.00           B
ATOM   3771  B       X   1     -83.738 -88.838 -91.948  0.00  0.00           B
ATOM   3772  B       X   1     -85.220 -86.846 -92.546  0.00  0.00           B
ATOM   3773  Ne      X   1     -84.858 -85.451 -91.888  0.00  0.00          NE
ATOM   3774  B       X   1     -84.889 -85.619 -90.290  0.00  0.00           B
ATOM   3775  B       X   1     -83.693 -91.191 -91.239  0.00  0.00           B
ATOM   3776  B       X   1     -83.439 -85.079 -92.436  0.00  0.00           B
ATOM   3777  Ne      X   1     -84.601 -84.942 -88.874  0.00  0.00          NE
ATOM   3778  Ne      X   1     -85.230 -88.502 -95.870  0.00  0.00          NE
ATOM   3779  B       X   1     -81.636 -90.134 -92.337  0.00  0.00           B
ATOM   3780  Ne      X   1     -80.946 -89.818 -93.742  0.00  0.00          NE
ATOM   3781  B       X   1     -80.884 -85.050 -92.506  0.00  0.00           B
ATOM   3782  B       X   1     -81.893 -88.925 -94.774  0.00  0.00           B
ATOM   3783  B       X   1     -80.971 -85.793 -90.091  0.00  0.00           B
ATOM   3784  Ne      X   1     -81.886 -84.937 -96.060  0.00  0.00          NE
ATOM   3785  B       X   1     -82.238 -86.506 -95.903  0.00  0.00           B
ATOM   3786  Ne      X   1     -82.309 -88.117 -96.054  0.00  0.00          NE
ATOM   3787  B       X   1     -85.813 -84.349 -92.271  0.00  0.00           B
ATOM   3788  B       X   1     -80.631 -91.277 -94.314  0.00  0.00           B
ATOM   3789  B       X   1     -85.917 -87.072 -96.173  0.00  0.00           B
ATOM   3790  B       X   1     -82.065 -84.269 -94.640  0.00  0.00           B
ATOM   3791  Ne      X   1     -82.138 -84.333 -93.044  0.00  0.00          NE
ATOM   3792  B       X   1     -91.808 -82.760 -90.348  0.00  0.00           B
ATOM   3793  Ne      X   1     -91.320 -84.028 -89.442  0.00  0.00          NE
ATOM   3794  B       X   1     -90.587 -83.549 -94.727  0.00  0.00           B
ATOM   3795  B       X   1     -91.067 -80.841 -91.955  0.00  0.00           B
ATOM   3796  B       X   1     -91.197 -78.342 -92.366  0.00  0.00           B
ATOM   3797  Ne      X   1     -90.138 -79.515 -92.072  0.00  0.00          NE
ATOM   3798  Ne      X   1     -91.177 -82.427 -95.755  0.00  0.00          NE
ATOM   3799  B       X   1     -89.535 -79.283 -90.679  0.00  0.00           B
ATOM   3800  B       X   1     -89.354 -77.322 -89.042  0.00  0.00           B
ATOM   3801  B       X   1     -89.149 -79.468 -93.277  0.00  0.00           B
ATOM   3802  B       X   1     -89.013 -78.860 -95.676  0.00  0.00           B
ATOM   3803  B       X   1     -87.084 -82.477 -93.238  0.00  0.00           B
ATOM   3804  Ne      X   1     -87.083 -83.495 -92.004  0.00  0.00          NE
ATOM   3805  Ne      X   1     -88.789 -78.807 -89.423  0.00  0.00          NE
ATOM   3806  Ne      X   1     -88.089 -79.066 -94.482  0.00  0.00          NE
ATOM   3807  B       X   1     -87.263 -80.402 -94.667  0.00  0.00           B
ATOM   3808  Ne      X   1     -86.416 -81.752 -94.491  0.00  0.00          NE
ATOM   3809  B       X   1     -87.049 -77.948 -94.106  0.00  0.00           B
ATOM   3810  B       X   1     -87.275 -78.593 -89.805  0.00  0.00           B
ATOM   3811  B       X   1     -86.829 -82.629 -90.713  0.00  0.00           B
ATOM   3812  B       X   1     -86.506 -82.461 -95.839  0.00  0.00           B
ATOM   3813  B       X   1     -90.333 -81.042 -96.186  0.00  0.00           B
ATOM   3814  Ne      X   1     -86.118 -82.227 -89.291  0.00  0.00          NE
ATOM   3815  B       X   1     -86.137 -77.316 -91.746  0.00  0.00           B
ATOM   3816  Ne      X   1     -86.039 -77.737 -90.213  0.00  0.00          NE
ATOM   3817  B       X   1     -82.747 -80.401 -93.114  0.00  0.00           B
ATOM   3818  B       X   1     -84.896 -81.279 -94.197  0.00  0.00           B
ATOM   3819  B       X   1     -84.917 -78.904 -93.386  0.00  0.00           B
ATOM   3820  Ne      X   1     -84.011 -79.984 -93.996  0.00  0.00          NE
ATOM   3821  Ne      X   1     -85.823 -77.513 -93.270  0.00  0.00          NE
ATOM   3822  B       X   1     -84.707 -78.708 -90.174  0.00  0.00           B
ATOM   3823  Ne      X   1     -83.997 -80.055 -89.666  0.00  0.00          NE
ATOM   3824  B       X   1     -85.149 -81.051 -89.463  0.00  0.00           B
ATOM   3825  B       X   1     -83.488 -79.403 -95.324  0.00  0.00           B
ATOM   3826  B       X   1     -85.172 -83.460 -89.038  0.00  0.00           B
ATOM   3827  B       X   1     -82.266 -82.806 -92.418  0.00  0.00           B
ATOM   3828  B       X   1     -80.571 -77.445 -92.740  0.00  0.00           B
ATOM   3829  B       X   1     -85.907 -76.609 -89.084  0.00  0.00           B
ATOM   3830  B       X   1     -87.720 -91.612 -82.739  0.00  0.00           B
ATOM   3831  B       X   1     -91.722 -86.504 -83.654  0.00  0.00           B
ATOM   3832  Ne      X   1     -90.485 -89.127 -87.892  0.00  0.00          NE
ATOM   3833  B       X   1     -90.585 -91.106 -85.443  0.00  0.00           B
ATOM   3834  B       X   1     -91.081 -90.674 -87.798  0.00  0.00           B
ATOM   3835  Ne      X   1     -90.476 -87.432 -83.770  0.00  0.00          NE
ATOM   3836  B       X   1     -90.888 -88.806 -84.437  0.00  0.00           B
ATOM   3837  Ne      X   1     -89.885 -88.901 -80.978  0.00  0.00          NE
ATOM   3838  Ne      X   1     -89.845 -89.788 -85.140  0.00  0.00          NE
ATOM   3839  B       X   1     -89.972 -87.961 -82.248  0.00  0.00           B
ATOM   3840  B       X   1     -89.620 -89.058 -86.542  0.00  0.00           B
ATOM   3841  B       X   1     -89.573 -84.582 -86.031  0.00  0.00           B
ATOM   3842  B       X   1     -86.405 -87.232 -80.532  0.00  0.00           B
ATOM   3843  B       X   1     -89.344 -86.695 -84.578  0.00  0.00           B
ATOM   3844  B       X   1     -89.102 -90.313 -81.081  0.00  0.00           B
ATOM   3845  B       X   1     -88.591 -89.755 -84.227  0.00  0.00           B
ATOM   3846  Ne      X   1     -88.573 -85.684 -85.528  0.00  0.00          NE
ATOM   3847  B       X   1     -86.799 -89.331 -82.284  0.00  0.00           B
ATOM   3848  B       X   1     -87.783 -86.409 -86.695  0.00  0.00           B
ATOM   3849  Ne      X   1     -87.370 -90.318 -83.509  0.00  0.00          NE
ATOM   3850  B       X   1     -87.450 -84.894 -84.740  0.00  0.00           B
ATOM   3851  B       X   1     -86.352 -90.705 -84.609  0.00  0.00           B
ATOM   3852  B       X   1     -91.358 -89.313 -80.538  0.00  0.00           B
ATOM   3853  Ne      X   1     -86.260 -86.733 -86.995  0.00  0.00          NE
ATOM   3854  Ne      X   1     -91.559 -91.620 -86.626  0.00  0.00          NE
ATOM   3855  Ne      X   1     -88.389 -91.758 -81.306  0.00  0.00          NE
ATOM   3856  B       X   1     -91.834 -88.286 -87.890  0.00  0.00           B
ATOM   3857  B       X   1     -85.986 -88.110 -87.708  0.00  0.00           B
ATOM   3858  B       X   1     -84.035 -89.572 -88.295  0.00  0.00           B
ATOM   3859  B       X   1     -86.049 -90.532 -87.120  0.00  0.00           B
ATOM   3860  Ne      X   1     -85.623 -89.533 -88.240  0.00  0.00          NE
ATOM   3861  B       X   1     -85.491 -85.622 -87.798  0.00  0.00           B
ATOM   3862  B       X   1     -88.751 -76.703 -85.620  0.00  0.00           B
ATOM   3863  B       X   1     -90.454 -83.613 -88.256  0.00  0.00           B
ATOM   3864  B       X   1     -91.821 -77.388 -83.281  0.00  0.00           B
ATOM   3865  B       X   1     -87.289 -81.940 -88.290  0.00  0.00           B
ATOM   3866  B       X   1     -88.731 -79.826 -88.226  0.00  0.00           B
ATOM   3867  Ne      X   1     -86.396 -84.156 -83.732  0.00  0.00          NE
ATOM   3868  B       X   1     -87.156 -83.851 -82.401  0.00  0.00           B
ATOM   3869  B       X   1     -91.096 -77.965 -80.903  0.00  0.00           B
ATOM   3870  Ne      X   1     -91.239 -78.478 -82.409  0.00  0.00          NE
ATOM   3871  Ne      X   1     -90.162 -83.284 -86.790  0.00  0.00          NE
ATOM   3872  B       X   1     -91.548 -82.917 -86.066  0.00  0.00           B
ATOM   3873  B       X   1     -89.850 -78.972 -82.778  0.00  0.00           B
ATOM   3874  Ne      X   1     -87.305 -83.487 -80.849  0.00  0.00          NE
ATOM   3875  B       X   1     -87.602 -79.429 -81.319  0.00  0.00           B
ATOM   3876  Ne      X   1     -88.731 -79.985 -82.436  0.00  0.00          NE
ATOM   3877  Ne      X   1     -86.872 -79.827 -84.786  0.00  0.00          NE
ATOM   3878  B       X   1     -86.904 -78.319 -84.812  0.00  0.00           B
ATOM   3879  Ne      X   1     -87.218 -76.767 -85.188  0.00  0.00          NE
ATOM   3880  B       X   1     -87.360 -80.422 -86.141  0.00  0.00           B
ATOM   3881  B       X   1     -87.820 -80.334 -83.636  0.00  0.00           B
ATOM   3882  Ne      X   1     -88.192 -80.990 -87.371  0.00  0.00          NE
ATOM   3883  B       X   1     -89.563 -81.206 -81.861  0.00  0.00           B
ATOM   3884  B       X   1     -89.289 -82.007 -86.791  0.00  0.00           B
ATOM   3885  B       X   1     -86.306 -82.249 -80.694  0.00  0.00           B
ATOM   3886  B       X   1     -91.379 -82.774 -80.557  0.00  0.00           B
ATOM   3887  Ne      X   1     -89.942 -82.012 -80.499  0.00  0.00          NE
ATOM   3888  B       X   1     -88.773 -83.080 -80.347  0.00  0.00           B
ATOM   3889  Ne      X   1     -86.446 -79.219 -80.337  0.00  0.00          NE
ATOM   3890  B       X   1     -91.352 -76.562 -85.615  0.00  0.00           B
ATOM   3891  B       X   1     -85.134 -80.013 -80.757  0.00  0.00           B
ATOM   3892  B       X   1     -90.509 -89.894 -75.897  0.00  0.00           B
ATOM   3893  B       X   1     -90.475 -86.637 -78.082  0.00  0.00           B
ATOM   3894  Ne      X   1     -91.484 -85.466 -77.872  0.00  0.00          NE
ATOM   3895  B       X   1     -90.039 -85.586 -74.744  0.00  0.00           B
ATOM   3896  B       X   1     -89.274 -88.103 -79.805  0.00  0.00           B
ATOM   3897  B       X   1     -89.129 -88.038 -74.843  0.00  0.00           B
ATOM   3898  Ne      X   1     -89.116 -87.443 -78.394  0.00  0.00          NE
ATOM   3899  Ne      X   1     -89.118 -89.201 -75.922  0.00  0.00          NE
ATOM   3900  B       X   1     -87.900 -86.481 -78.602  0.00  0.00           B
ATOM   3901  Ne      X   1     -86.539 -86.125 -79.401  0.00  0.00          NE
ATOM   3902  B       X   1     -86.757 -84.746 -80.063  0.00  0.00           B
ATOM   3903  B       X   1     -90.712 -84.415 -76.972  0.00  0.00           B
ATOM   3904  Ne      X   1     -90.303 -84.208 -75.458  0.00  0.00          NE
ATOM   3905  Ne      X   1     -91.760 -80.560 -72.650  0.00  0.00          NE
ATOM   3906  Ne      X   1     -90.322 -77.446 -79.596  0.00  0.00          NE
ATOM   3907  Ne      X   1     -90.711 -80.133 -78.166  0.00  0.00          NE
ATOM   3908  B       X   1     -90.501 -78.571 -78.545  0.00  0.00           B
ATOM   3909  B       X   1     -90.089 -80.262 -76.710  0.00  0.00           B
ATOM   3910  B       X   1     -89.986 -81.002 -79.296  0.00  0.00           B
ATOM   3911  B       X   1     -89.556 -78.562 -74.732  0.00  0.00           B
ATOM   3912  Ne      X   1     -89.494 -77.122 -74.055  0.00  0.00          NE
ATOM   3913  B       X   1     -88.377 -80.906 -74.871  0.00  0.00           B
ATOM   3914  Ne      X   1     -88.985 -79.704 -75.710  0.00  0.00          NE
ATOM   3915  B       X   1     -89.006 -83.313 -75.269  0.00  0.00           B
ATOM   3916  B       X   1     -87.853 -79.162 -76.623  0.00  0.00           B
ATOM   3917  Ne      X   1     -87.812 -82.391 -74.737  0.00  0.00          NE
ATOM   3918  B       X   1     -86.529 -82.606 -75.609  0.00  0.00           B
ATOM   3919  B       X   1     -87.548 -82.767 -73.274  0.00  0.00           B
ATOM   3920  B       X   1     -86.740 -79.689 -78.879  0.00  0.00           B
ATOM   3921  Ne      X   1     -86.497 -79.314 -77.386  0.00  0.00          NE
ATOM   3922  B       X   1     -88.805 -77.185 -79.874  0.00  0.00           B
ATOM   3923  B       X   1     -91.635 -83.588 -74.817  0.00  0.00           B
ATOM   3924  B       X   1     -89.432 -77.205 -72.451  0.00  0.00           B
ATOM   3925  B       X   1     -86.294 -77.656 -80.240  0.00  0.00           B
ATOM   3926  Ne      X   1     -83.041 -78.279 -73.963  0.00  0.00          NE
ATOM   3927  B       X   1     -83.818 -82.164 -80.003  0.00  0.00           B
ATOM   3928  Ne      X   1     -84.693 -77.225 -76.248  0.00  0.00          NE
ATOM   3929  B       X   1     -84.155 -81.725 -75.233  0.00  0.00           B
ATOM   3930  B       X   1     -85.639 -77.990 -77.299  0.00  0.00           B
ATOM   3931  Ne      X   1     -85.292 -81.863 -76.254  0.00  0.00          NE
ATOM   3932  B       X   1     -85.718 -80.459 -76.695  0.00  0.00           B
ATOM   3933  B       X   1     -84.718 -82.602 -77.550  0.00  0.00           B
ATOM   3934  B       X   1     -84.089 -78.140 -75.167  0.00  0.00           B
ATOM   3935  Ne      X   1     -83.497 -82.924 -78.679  0.00  0.00          NE
ATOM   3936  B       X   1     -83.581 -77.645 -72.677  0.00  0.00           B
ATOM   3937  B       X   1     -82.929 -79.866 -73.884  0.00  0.00           B
ATOM   3938  B       X   1     -81.680 -77.676 -74.423  0.00  0.00           B
ATOM   3939  B       X   1     -90.443 -77.220 -69.899  0.00  0.00           B
ATOM   3940  B       X   1     -90.836 -80.947 -71.540  0.00  0.00           B
ATOM   3941  B       X   1     -91.415 -83.088 -70.202  0.00  0.00           B
ATOM   3942  Ne      X   1     -91.258 -77.397 -68.462  0.00  0.00          NE
ATOM   3943  B       X   1     -90.544 -78.275 -67.369  0.00  0.00           B
ATOM   3944  Ne      X   1     -90.301 -82.117 -70.613  0.00  0.00          NE
ATOM   3945  B       X   1     -88.144 -78.168 -70.543  0.00  0.00           B
ATOM   3946  Ne      X   1     -86.613 -78.210 -70.236  0.00  0.00          NE
ATOM   3947  B       X   1     -86.452 -77.661 -68.736  0.00  0.00           B
ATOM   3948  B       X   1     -86.759 -82.132 -70.945  0.00  0.00           B
ATOM   3949  B       X   1     -89.717 -81.432 -69.335  0.00  0.00           B
ATOM   3950  B       X   1     -89.129 -82.955 -71.333  0.00  0.00           B
ATOM   3951  B       X   1     -88.091 -78.359 -66.794  0.00  0.00           B
ATOM   3952  Ne      X   1     -86.815 -77.461 -67.212  0.00  0.00          NE
ATOM   3953  Ne      X   1     -89.464 -79.027 -66.440  0.00  0.00          NE
ATOM   3954  Ne      X   1     -89.186 -77.083 -70.898  0.00  0.00          NE
ATOM   3955  Ne      X   1     -86.217 -81.200 -69.730  0.00  0.00          NE
ATOM   3956  B       X   1     -84.823 -81.770 -69.317  0.00  0.00           B
ATOM   3957  B       X   1     -86.086 -79.730 -70.204  0.00  0.00           B
ATOM   3958  B       X   1     -85.643 -78.078 -66.311  0.00  0.00           B
ATOM   3959  Ne      X   1     -83.503 -82.636 -69.599  0.00  0.00          NE
ATOM   3960  B       X   1     -85.802 -77.401 -71.260  0.00  0.00           B
ATOM   3961  Ne      X   1     -84.420 -76.776 -71.607  0.00  0.00          NE
ATOM   3962  B       X   1     -83.723 -76.670 -70.233  0.00  0.00           B
ATOM   3963  B       X   1     -84.485 -70.696-127.094  0.00  0.00           B
ATOM   3964  Ne      X   1     -84.882 -69.553-126.135  0.00  0.00          NE
ATOM   3965  B       X   1     -83.860 -69.296-124.980  0.00  0.00           B
ATOM   3966  Ne      X   1     -82.595 -73.904-123.550  0.00  0.00          NE
ATOM   3967  Ne      X   1     -80.689 -71.453-123.644  0.00  0.00          NE
ATOM   3968  B       X   1     -81.501 -72.786-123.717  0.00  0.00           B
ATOM   3969  B       X   1     -81.574 -70.137-124.112  0.00  0.00           B
ATOM   3970  B       X   1     -80.406 -71.301-122.074  0.00  0.00           B
ATOM   3971  Ne      X   1     -88.584 -61.767-127.637  0.00  0.00          NE
ATOM   3972  Ne      X   1     -86.694 -64.085-123.743  0.00  0.00          NE
ATOM   3973  B       X   1     -87.699 -63.329-122.824  0.00  0.00           B
ATOM   3974  Ne      X   1     -88.058 -66.631-125.049  0.00  0.00          NE
ATOM   3975  B       X   1     -87.510 -65.200-124.527  0.00  0.00           B
ATOM   3976  B       X   1     -87.374 -66.966-126.343  0.00  0.00           B
ATOM   3977  B       X   1     -87.761 -67.718-123.962  0.00  0.00           B
ATOM   3978  B       X   1     -87.549 -68.223-121.438  0.00  0.00           B
ATOM   3979  Ne      X   1     -88.230 -61.925-122.330  0.00  0.00          NE
ATOM   3980  Ne      X   1     -86.251 -67.253-127.513  0.00  0.00          NE
ATOM   3981  B       X   1     -87.045 -61.243-121.628  0.00  0.00           B
ATOM   3982  Ne      X   1     -82.512 -68.869-124.243  0.00  0.00          NE
ATOM   3983  B       X   1     -85.981 -63.220-124.794  0.00  0.00           B
ATOM   3984  B       X   1     -80.759 -62.627-127.986  0.00  0.00           B
ATOM   3985  B       X   1     -81.437 -61.556-125.694  0.00  0.00           B
ATOM   3986  Ne      X   1     -82.749 -67.316-121.565  0.00  0.00          NE
ATOM   3987  B       X   1     -85.213 -68.283-127.002  0.00  0.00           B
ATOM   3988  B       X   1     -85.454 -65.909-127.753  0.00  0.00           B
ATOM   3989  B       X   1     -84.572 -63.753-126.812  0.00  0.00           B
ATOM   3990  Ne      X   1     -84.230 -64.994-127.730  0.00  0.00          NE
ATOM   3991  Ne      X   1     -84.816 -62.729-125.709  0.00  0.00          NE
ATOM   3992  Ne      X   1     -84.854 -65.174-121.543  0.00  0.00          NE
ATOM   3993  B       X   1     -85.591 -64.636-122.774  0.00  0.00           B
ATOM   3994  B       X   1     -83.508 -65.999-121.842  0.00  0.00           B
ATOM   3995  B       X   1     -83.500 -62.655-124.806  0.00  0.00           B
ATOM   3996  B       X   1     -83.023 -65.876-126.906  0.00  0.00           B
ATOM   3997  B       X   1     -85.882 -66.277-120.915  0.00  0.00           B
ATOM   3998  B       X   1     -82.804 -68.194-122.834  0.00  0.00           B
ATOM   3999  Ne      X   1     -82.069 -62.146-124.366  0.00  0.00          NE
ATOM   4000  Ne      X   1     -81.741 -66.507-126.243  0.00  0.00          NE
ATOM   4001  B       X   1     -81.138 -63.388-123.857  0.00  0.00           B
ATOM   4002  B       X   1     -81.021 -65.365-125.373  0.00  0.00           B
ATOM   4003  B       X   1     -80.805 -67.135-127.291  0.00  0.00           B
ATOM   4004  B       X   1     -81.248 -67.119-121.163  0.00  0.00           B
ATOM   4005  B       X   1     -81.914 -67.722-125.177  0.00  0.00           B
ATOM   4006  B       X   1     -84.374 -63.931-120.535  0.00  0.00           B
ATOM   4007  Ne      X   1     -80.804 -61.296-127.090  0.00  0.00          NE
ATOM   4008  B       X   1     -86.958 -76.017-113.280  0.00  0.00           B
ATOM   4009  B       X   1     -88.455 -71.243-113.381  0.00  0.00           B
ATOM   4010  Ne      X   1     -88.985 -72.686-113.273  0.00  0.00          NE
ATOM   4011  B       X   1     -86.368 -69.568-113.526  0.00  0.00           B
ATOM   4012  Ne      X   1     -86.579 -74.548-113.692  0.00  0.00          NE
ATOM   4013  B       X   1     -87.832 -73.627-113.800  0.00  0.00           B
ATOM   4014  Ne      X   1     -87.957 -69.728-113.256  0.00  0.00          NE
ATOM   4015  B       X   1     -88.506 -68.977-114.631  0.00  0.00           B
ATOM   4016  Ne      X   1     -86.051 -75.057-116.627  0.00  0.00          NE
ATOM   4017  B       X   1     -85.863 -73.646-120.050  0.00  0.00           B
ATOM   4018  B       X   1     -81.556 -70.841-112.517  0.00  0.00           B
ATOM   4019  B       X   1     -85.875 -74.598-115.145  0.00  0.00           B
ATOM   4020  Ne      X   1     -82.835 -71.129-118.787  0.00  0.00          NE
ATOM   4021  B       X   1     -83.737 -69.976-113.862  0.00  0.00           B
ATOM   4022  B       X   1     -83.712 -69.904-118.678  0.00  0.00           B
ATOM   4023  B       X   1     -85.109 -74.363-117.658  0.00  0.00           B
ATOM   4024  Ne      X   1     -84.610 -73.794-118.990  0.00  0.00          NE
ATOM   4025  B       X   1     -83.775 -72.425-118.847  0.00  0.00           B
ATOM   4026  B       X   1     -83.459 -72.332-113.349  0.00  0.00           B
ATOM   4027  B       X   1     -85.487 -73.696-112.811  0.00  0.00           B
ATOM   4028  Ne      X   1     -82.617 -71.116-113.725  0.00  0.00          NE
ATOM   4029  B       X   1     -81.884 -71.195-117.502  0.00  0.00           B
ATOM   4030  B       X   1     -81.743 -71.076-119.938  0.00  0.00           B
ATOM   4031  Ne      X   1     -80.880 -71.291-116.307  0.00  0.00          NE
ATOM   4032  B       X   1     -81.740 -71.118-115.009  0.00  0.00           B
ATOM   4033  B       X   1     -80.569 -75.228-115.652  0.00  0.00           B
ATOM   4034  Ne      X   1     -84.958 -69.015-113.949  0.00  0.00          NE
ATOM   4035  B       X   1     -80.818 -76.528-113.460  0.00  0.00           B
ATOM   4036  B       X   1     -88.620 -61.303-112.845  0.00  0.00           B
ATOM   4037  Ne      X   1     -86.739 -67.484-120.271  0.00  0.00          NE
ATOM   4038  B       X   1     -87.947 -64.219-115.624  0.00  0.00           B
ATOM   4039  B       X   1     -87.538 -66.662-114.882  0.00  0.00           B
ATOM   4040  Ne      X   1     -88.301 -67.787-115.545  0.00  0.00          NE
ATOM   4041  B       X   1     -88.786 -67.318-116.915  0.00  0.00           B
ATOM   4042  Ne      X   1     -88.265 -63.555-117.054  0.00  0.00          NE
ATOM   4043  Ne      X   1     -88.917 -66.381-118.343  0.00  0.00          NE
ATOM   4044  Ne      X   1     -87.632 -65.155-114.398  0.00  0.00          NE
ATOM   4045  B       X   1     -88.992 -65.170-113.579  0.00  0.00           B
ATOM   4046  B       X   1     -87.723 -66.848-119.232  0.00  0.00           B
ATOM   4047  B       X   1     -86.900 -62.998-117.585  0.00  0.00           B
ATOM   4048  B       X   1     -88.790 -64.935-117.903  0.00  0.00           B
ATOM   4049  B       X   1     -86.198 -64.657-113.964  0.00  0.00           B
ATOM   4050  Ne      X   1     -80.767 -61.359-113.962  0.00  0.00          NE
ATOM   4051  Ne      X   1     -83.940 -62.653-119.753  0.00  0.00          NE
ATOM   4052  B       X   1     -80.739 -62.219-118.073  0.00  0.00           B
ATOM   4053  B       X   1     -81.471 -65.057-114.672  0.00  0.00           B
ATOM   4054  Ne      X   1     -85.388 -62.533-117.208  0.00  0.00          NE
ATOM   4055  Ne      X   1     -84.241 -68.430-118.987  0.00  0.00          NE
ATOM   4056  B       X   1     -83.446 -68.003-120.299  0.00  0.00           B
ATOM   4057  Ne      X   1     -83.992 -67.253-116.193  0.00  0.00          NE
ATOM   4058  B       X   1     -81.243 -62.759-113.507  0.00  0.00           B
ATOM   4059  B       X   1     -85.097 -63.389-115.881  0.00  0.00           B
ATOM   4060  B       X   1     -85.790 -68.415-119.478  0.00  0.00           B
ATOM   4061  Ne      X   1     -81.188 -66.497-115.287  0.00  0.00          NE
ATOM   4062  B       X   1     -83.624 -64.081-113.836  0.00  0.00           B
ATOM   4063  Ne      X   1     -84.835 -64.471-114.783  0.00  0.00          NE
ATOM   4064  B       X   1     -82.394 -62.272-119.954  0.00  0.00           B
ATOM   4065  B       X   1     -84.074 -67.531-117.718  0.00  0.00           B
ATOM   4066  Ne      X   1     -80.863 -61.962-119.627  0.00  0.00          NE
ATOM   4067  B       X   1     -84.826 -68.303-115.399  0.00  0.00           B
ATOM   4068  B       X   1     -84.902 -61.484-120.210  0.00  0.00           B
ATOM   4069  B       X   1     -84.697 -67.808-112.911  0.00  0.00           B
ATOM   4070  B       X   1     -84.581 -65.844-115.610  0.00  0.00           B
ATOM   4071  Ne      X   1     -82.033 -64.058-113.575  0.00  0.00          NE
ATOM   4072  B       X   1     -82.440 -67.227-115.696  0.00  0.00           B
ATOM   4073  B       X   1     -84.272 -62.835-118.228  0.00  0.00           B
ATOM   4074  B       X   1     -80.385 -67.213-114.187  0.00  0.00           B
ATOM   4075  B       X   1     -91.091 -73.548-105.246  0.00  0.00           B
ATOM   4076  B       X   1     -91.172 -75.737-106.385  0.00  0.00           B
ATOM   4077  Ne      X   1     -89.907 -72.510-105.165  0.00  0.00          NE
ATOM   4078  B       X   1     -89.649 -75.450-110.167  0.00  0.00           B
ATOM   4079  B       X   1     -89.443 -72.406-106.665  0.00  0.00           B
ATOM   4080  Ne      X   1     -86.382 -75.941-110.131  0.00  0.00          NE
ATOM   4081  B       X   1     -88.850 -73.178-109.214  0.00  0.00           B
ATOM   4082  Ne      X   1     -88.805 -74.160-110.462  0.00  0.00          NE
ATOM   4083  Ne      X   1     -88.323 -72.724-107.762  0.00  0.00          NE
ATOM   4084  B       X   1     -87.548 -74.027-107.241  0.00  0.00           B
ATOM   4085  B       X   1     -87.458 -71.453-107.943  0.00  0.00           B
ATOM   4086  Ne      X   1     -86.939 -70.054-108.415  0.00  0.00          NE
ATOM   4087  B       X   1     -87.256 -74.649-110.605  0.00  0.00           B
ATOM   4088  Ne      X   1     -87.232 -75.597-107.063  0.00  0.00          NE
ATOM   4089  B       X   1     -87.978 -69.370-109.412  0.00  0.00           B
ATOM   4090  B       X   1     -86.897 -69.166-107.087  0.00  0.00           B
ATOM   4091  B       X   1     -86.751 -76.017-108.537  0.00  0.00           B
ATOM   4092  B       X   1     -88.484 -69.194-111.946  0.00  0.00           B
ATOM   4093  B       X   1     -88.666 -76.330-106.766  0.00  0.00           B
ATOM   4094  B       X   1     -86.245 -75.948-105.946  0.00  0.00           B
ATOM   4095  B       X   1     -82.759 -74.988-109.193  0.00  0.00           B
ATOM   4096  Ne      X   1     -84.198 -72.888-112.147  0.00  0.00          NE
ATOM   4097  B       X   1     -83.046 -70.680-109.128  0.00  0.00           B
ATOM   4098  B       X   1     -85.534 -70.260-109.073  0.00  0.00           B
ATOM   4099  Ne      X   1     -84.282 -70.451-110.039  0.00  0.00          NE
ATOM   4100  B       X   1     -84.547 -71.655-111.087  0.00  0.00           B
ATOM   4101  Ne      X   1     -83.323 -75.246-110.582  0.00  0.00          NE
ATOM   4102  B       X   1     -83.319 -73.894-111.360  0.00  0.00           B
ATOM   4103  B       X   1     -84.835 -75.715-110.440  0.00  0.00           B
ATOM   4104  B       X   1     -80.660 -71.163-108.444  0.00  0.00           B
ATOM   4105  B       X   1     -80.618 -74.318-107.772  0.00  0.00           B
ATOM   4106  Ne      X   1     -81.056 -69.682-105.633  0.00  0.00          NE
ATOM   4107  B       X   1     -82.042 -70.588-106.478  0.00  0.00           B
ATOM   4108  Ne      X   1     -82.140 -71.268-107.920  0.00  0.00          NE
ATOM   4109  Ne      X   1     -82.288 -74.329-107.799  0.00  0.00          NE
ATOM   4110  B       X   1     -82.361 -76.225-111.325  0.00  0.00           B
ATOM   4111  B       X   1     -82.633 -72.749-107.829  0.00  0.00           B
ATOM   4112  B       X   1     -84.294 -69.082-110.826  0.00  0.00           B
ATOM   4113  Ne      X   1     -89.002 -68.874-110.459  0.00  0.00          NE
ATOM   4114  Ne      X   1     -88.907 -65.790-110.287  0.00  0.00          NE
ATOM   4115  B       X   1     -81.937 -68.708-104.780  0.00  0.00           B
ATOM   4116  Ne      X   1     -85.962 -65.317-110.202  0.00  0.00          NE
ATOM   4117  B       X   1     -86.023 -65.452-108.622  0.00  0.00           B
ATOM   4118  B       X   1     -85.875 -64.365-106.264  0.00  0.00           B
ATOM   4119  B       X   1     -85.971 -66.873-106.462  0.00  0.00           B
ATOM   4120  B       X   1     -84.284 -61.550-110.577  0.00  0.00           B
ATOM   4121  B       X   1     -83.929 -65.647-107.389  0.00  0.00           B
ATOM   4122  Ne      X   1     -84.212 -67.615-111.402  0.00  0.00          NE
ATOM   4123  B       X   1     -84.996 -66.532-110.657  0.00  0.00           B
ATOM   4124  Ne      X   1     -85.446 -65.562-107.154  0.00  0.00          NE
ATOM   4125  B       X   1     -85.482 -63.895-110.719  0.00  0.00           B
ATOM   4126  Ne      X   1     -85.663 -62.291-110.658  0.00  0.00          NE
ATOM   4127  B       X   1     -85.298 -62.601-104.580  0.00  0.00           B
ATOM   4128  B       X   1     -82.670 -67.223-111.506  0.00  0.00           B
ATOM   4129  Ne      X   1     -82.545 -65.457-108.087  0.00  0.00          NE
ATOM   4130  B       X   1     -81.593 -66.726-107.651  0.00  0.00           B
ATOM   4131  B       X   1     -80.868 -62.051-108.793  0.00  0.00           B
ATOM   4132  B       X   1     -81.816 -64.151-107.706  0.00  0.00           B
ATOM   4133  Ne      X   1     -81.885 -65.923-111.012  0.00  0.00          NE
ATOM   4134  B       X   1     -81.866 -64.845-112.211  0.00  0.00           B
ATOM   4135  B       X   1     -82.624 -65.494-109.648  0.00  0.00           B
ATOM   4136  B       X   1     -80.427 -66.214-110.570  0.00  0.00           B
ATOM   4137  Ne      X   1     -80.493 -63.371-108.044  0.00  0.00          NE
ATOM   4138  B       X   1     -88.729 -73.018-104.251  0.00  0.00           B
ATOM   4139  Ne      X   1     -91.212 -70.157-103.525  0.00  0.00          NE
ATOM   4140  B       X   1     -91.095 -70.480-102.021  0.00  0.00           B
ATOM   4141  Ne      X   1     -91.276 -70.487-100.431  0.00  0.00          NE
ATOM   4142  B       X   1     -91.220 -71.997-100.103  0.00  0.00           B
ATOM   4143  Ne      X   1     -90.989 -73.276 -99.189  0.00  0.00          NE
ATOM   4144  B       X   1     -90.092 -72.627 -98.026  0.00  0.00           B
ATOM   4145  B       X   1     -90.217 -69.477 -99.867  0.00  0.00           B
ATOM   4146  B       X   1     -90.130 -74.513 -99.915  0.00  0.00           B
ATOM   4147  B       X   1     -87.643 -75.878-100.498  0.00  0.00           B
ATOM   4148  Ne      X   1     -89.206 -71.635 -97.174  0.00  0.00          NE
ATOM   4149  Ne      X   1     -89.194 -75.296-100.959  0.00  0.00          NE
ATOM   4150  B       X   1     -87.749 -71.740 -97.737  0.00  0.00           B
ATOM   4151  B       X   1     -88.716 -74.294-102.047  0.00  0.00           B
ATOM   4152  Ne      X   1     -87.742 -73.406-103.024  0.00  0.00          NE
ATOM   4153  B       X   1     -87.485 -72.144-102.133  0.00  0.00           B
ATOM   4154  Ne      X   1     -86.930 -70.815-101.423  0.00  0.00          NE
ATOM   4155  B       X   1     -86.419 -71.161 -99.921  0.00  0.00           B
ATOM   4156  B       X   1     -88.226 -69.856-101.330  0.00  0.00           B
ATOM   4157  Ne      X   1     -86.294 -71.697 -98.400  0.00  0.00          NE
ATOM   4158  B       X   1     -86.243 -73.937-103.433  0.00  0.00           B
ATOM   4159  Ne      X   1     -86.100 -76.254-100.558  0.00  0.00          NE
ATOM   4160  B       X   1     -86.022 -69.981-102.401  0.00  0.00           B
ATOM   4161  B       X   1     -84.057 -75.426-104.165  0.00  0.00           B
ATOM   4162  B       X   1     -85.425 -75.742-101.878  0.00  0.00           B
ATOM   4163  B       X   1     -83.912 -73.736-102.336  0.00  0.00           B
ATOM   4164  Ne      X   1     -84.934 -74.788-103.021  0.00  0.00          NE
ATOM   4165  B       X   1     -85.393 -75.531 -99.374  0.00  0.00           B
ATOM   4166  Ne      X   1     -84.567 -74.281 -98.741  0.00  0.00          NE
ATOM   4167  B       X   1     -85.710 -73.169 -98.352  0.00  0.00           B
ATOM   4168  B       X   1     -83.655 -74.714 -97.486  0.00  0.00           B
ATOM   4169  B       X   1     -83.709 -73.608 -99.850  0.00  0.00           B
ATOM   4170  B       X   1     -83.722 -69.221-100.367  0.00  0.00           B
ATOM   4171  B       X   1     -82.787 -71.538-101.236  0.00  0.00           B
ATOM   4172  B       X   1     -81.244 -69.784 -99.911  0.00  0.00           B
ATOM   4173  B       X   1     -82.141 -69.280-102.327  0.00  0.00           B
ATOM   4174  Ne      X   1     -82.440 -70.015-100.968  0.00  0.00          NE
ATOM   4175  B       X   1     -80.543 -76.079-100.717  0.00  0.00           B
ATOM   4176  Ne      X   1     -89.043 -68.692-100.670  0.00  0.00          NE
ATOM   4177  Ne      X   1     -86.566 -67.031-100.508  0.00  0.00          NE
ATOM   4178  B       X   1     -87.858 -67.849 -99.988  0.00  0.00           B
ATOM   4179  B       X   1     -80.500 -62.711-104.292  0.00  0.00           B
ATOM   4180  Ne      X   1     -82.462 -61.990 -96.411  0.00  0.00          NE
ATOM   4181  Ne      X   1     -80.700 -61.309-100.569  0.00  0.00          NE
ATOM   4182  Ne      X   1     -80.606 -63.651 -98.320  0.00  0.00          NE
ATOM   4183  B       X   1     -83.852 -68.668 -97.899  0.00  0.00           B
ATOM   4184  Ne      X   1     -81.591 -62.699-103.164  0.00  0.00          NE
ATOM   4185  B       X   1     -83.950 -61.843 -99.579  0.00  0.00           B
ATOM   4186  B       X   1     -81.888 -64.218-102.786  0.00  0.00           B
ATOM   4187  B       X   1     -81.110 -65.059 -98.809  0.00  0.00           B
ATOM   4188  Ne      X   1     -82.653 -68.259-103.518  0.00  0.00          NE
ATOM   4189  B       X   1     -81.308 -61.816-101.921  0.00  0.00           B
ATOM   4190  Ne      X   1     -85.124 -62.023-100.648  0.00  0.00          NE
ATOM   4191  B       X   1     -84.678 -62.085-102.163  0.00  0.00           B
ATOM   4192  Ne      X   1     -84.365 -61.696-103.716  0.00  0.00          NE
ATOM   4193  Ne      X   1     -83.911 -68.053 -99.337  0.00  0.00          NE
ATOM   4194  B       X   1     -81.080 -66.024-101.047  0.00  0.00           B
ATOM   4195  B       X   1     -81.688 -63.066 -97.310  0.00  0.00           B
ATOM   4196  Ne      X   1     -85.742 -68.645-103.182  0.00  0.00          NE
ATOM   4197  B       X   1     -82.766 -67.032 -99.516  0.00  0.00           B
ATOM   4198  B       X   1     -82.299 -66.758-103.161  0.00  0.00           B
ATOM   4199  B       X   1     -84.214 -68.439-103.488  0.00  0.00           B
ATOM   4200  Ne      X   1     -81.337 -65.618-102.523  0.00  0.00          NE
ATOM   4201  B       X   1     -85.343 -67.400 -99.689  0.00  0.00           B
ATOM   4202  Ne      X   1     -81.311 -66.413 -99.567  0.00  0.00          NE
ATOM   4203  B       X   1     -82.919 -62.069-103.896  0.00  0.00           B
ATOM   4204  B       X   1     -80.453 -62.614 -99.546  0.00  0.00           B
ATOM   4205  B       X   1     -91.088 -75.466 -89.696  0.00  0.00           B
ATOM   4206  B       X   1     -90.797 -73.522 -93.685  0.00  0.00           B
ATOM   4207  B       X   1     -91.654 -75.878 -93.333  0.00  0.00           B
ATOM   4208  Ne      X   1     -91.065 -71.942 -89.045  0.00  0.00          NE
ATOM   4209  Ne      X   1     -89.893 -72.298 -94.210  0.00  0.00          NE
ATOM   4210  Ne      X   1     -89.706 -75.755 -88.938  0.00  0.00          NE
ATOM   4211  B       X   1     -89.761 -72.585 -89.553  0.00  0.00           B
ATOM   4212  B       X   1     -89.396 -72.193 -95.701  0.00  0.00           B
ATOM   4213  B       X   1     -88.583 -74.758 -89.499  0.00  0.00           B
ATOM   4214  B       X   1     -87.767 -72.843 -91.020  0.00  0.00           B
ATOM   4215  Ne      X   1     -88.335 -73.208 -89.648  0.00  0.00          NE
ATOM   4216  Ne      X   1     -87.527 -71.972 -92.294  0.00  0.00          NE
ATOM   4217  B       X   1     -87.294 -70.489 -91.802  0.00  0.00           B
ATOM   4218  B       X   1     -88.710 -72.137 -93.225  0.00  0.00           B
ATOM   4219  B       X   1     -87.400 -72.655 -88.566  0.00  0.00           B
ATOM   4220  B       X   1     -86.178 -72.552 -92.957  0.00  0.00           B
ATOM   4221  Ne      X   1     -83.748 -75.366 -93.575  0.00  0.00          NE
ATOM   4222  B       X   1     -84.258 -71.915 -91.486  0.00  0.00           B
ATOM   4223  B       X   1     -84.927 -72.109 -88.994  0.00  0.00           B
ATOM   4224  B       X   1     -84.871 -76.409 -93.764  0.00  0.00           B
ATOM   4225  B       X   1     -83.953 -66.169 -95.529  0.00  0.00           B
ATOM   4226  B       X   1     -85.522 -64.154 -95.079  0.00  0.00           B
ATOM   4227  B       X   1     -83.125 -61.817 -89.975  0.00  0.00           B
ATOM   4228  B       X   1     -80.538 -63.904 -91.558  0.00  0.00           B
ATOM   4229  Ne      X   1     -81.022 -65.353 -91.325  0.00  0.00          NE
ATOM   4230  B       X   1     -81.162 -65.507 -89.664  0.00  0.00           B
ATOM   4231  B       X   1     -81.433 -61.702 -95.283  0.00  0.00           B
ATOM   4232  B       X   1     -82.385 -65.558 -91.983  0.00  0.00           B
ATOM   4233  B       X   1     -91.574 -70.130 -83.679  0.00  0.00           B
ATOM   4234  Ne      X   1     -90.242 -70.884 -83.204  0.00  0.00          NE
ATOM   4235  Ne      X   1     -90.056 -75.793 -85.984  0.00  0.00          NE
ATOM   4236  B       X   1     -90.418 -71.388 -81.727  0.00  0.00           B
ATOM   4237  B       X   1     -89.959 -75.368 -87.457  0.00  0.00           B
ATOM   4238  B       X   1     -90.053 -72.175 -84.072  0.00  0.00           B
ATOM   4239  B       X   1     -89.993 -74.528 -85.050  0.00  0.00           B
ATOM   4240  Ne      X   1     -89.110 -73.350 -84.506  0.00  0.00          NE
ATOM   4241  B       X   1     -89.127 -69.851 -85.963  0.00  0.00           B
ATOM   4242  B       X   1     -88.935 -70.019 -83.553  0.00  0.00           B
ATOM   4243  B       X   1     -88.014 -72.999 -85.460  0.00  0.00           B
ATOM   4244  B       X   1     -86.706 -70.235 -85.217  0.00  0.00           B
ATOM   4245  Ne      X   1     -87.169 -74.866 -82.747  0.00  0.00          NE
ATOM   4246  B       X   1     -88.428 -73.996 -83.141  0.00  0.00           B
ATOM   4247  Ne      X   1     -88.054 -69.534 -84.810  0.00  0.00          NE
ATOM   4248  B       X   1     -87.408 -75.678 -81.484  0.00  0.00           B
ATOM   4249  B       X   1     -86.898 -75.867 -83.966  0.00  0.00           B
ATOM   4250  B       X   1     -91.550 -69.204 -85.973  0.00  0.00           B
ATOM   4251  B       X   1     -86.365 -76.484 -86.472  0.00  0.00           B
ATOM   4252  Ne      X   1     -91.062 -71.261 -80.313  0.00  0.00          NE
ATOM   4253  B       X   1     -85.898 -73.990 -82.606  0.00  0.00           B
ATOM   4254  Ne      X   1     -85.990 -72.848 -87.937  0.00  0.00          NE
ATOM   4255  B       X   1     -84.012 -76.113 -87.396  0.00  0.00           B
ATOM   4256  Ne      X   1     -83.358 -71.705 -80.659  0.00  0.00          NE
ATOM   4257  B       X   1     -85.745 -74.353 -87.945  0.00  0.00           B
ATOM   4258  Ne      X   1     -85.567 -75.894 -87.770  0.00  0.00          NE
ATOM   4259  B       X   1     -85.556 -72.177 -86.568  0.00  0.00           B
ATOM   4260  B       X   1     -85.125 -72.012 -84.053  0.00  0.00           B
ATOM   4261  Ne      X   1     -84.669 -73.161 -83.075  0.00  0.00          NE
ATOM   4262  B       X   1     -83.846 -72.659 -81.836  0.00  0.00           B
ATOM   4263  B       X   1     -83.639 -73.996 -83.939  0.00  0.00           B
ATOM   4264  B       X   1     -87.127 -68.872 -80.512  0.00  0.00           B
ATOM   4265  B       X   1     -86.704 -67.028 -82.411  0.00  0.00           B
ATOM   4266  Ne      X   1     -86.286 -67.664 -81.024  0.00  0.00          NE
ATOM   4267  B       X   1     -81.030 -62.723 -86.321  0.00  0.00           B
ATOM   4268  Ne      X   1     -80.765 -61.346 -87.022  0.00  0.00          NE
ATOM   4269  B       X   1     -91.096 -70.576 -75.298  0.00  0.00           B
ATOM   4270  B       X   1     -90.332 -72.138 -79.194  0.00  0.00           B
ATOM   4271  B       X   1     -91.172 -74.328 -72.708  0.00  0.00           B
ATOM   4272  Ne      X   1     -90.260 -73.023 -72.539  0.00  0.00          NE
ATOM   4273  B       X   1     -89.857 -72.563 -74.088  0.00  0.00           B
ATOM   4274  Ne      X   1     -89.727 -71.370 -75.282  0.00  0.00          NE
ATOM   4275  B       X   1     -89.580 -71.809 -76.780  0.00  0.00           B
ATOM   4276  Ne      X   1     -86.993 -75.449 -75.054  0.00  0.00          NE
ATOM   4277  B       X   1     -88.266 -70.814 -78.909  0.00  0.00           B
ATOM   4278  Ne      X   1     -89.029 -72.054 -78.293  0.00  0.00          NE
ATOM   4279  B       X   1     -88.458 -70.499 -74.890  0.00  0.00           B
ATOM   4280  Ne      X   1     -87.044 -74.375 -77.923  0.00  0.00          NE
ATOM   4281  B       X   1     -88.128 -73.347 -78.339  0.00  0.00           B
ATOM   4282  Ne      X   1     -87.189 -69.685 -74.310  0.00  0.00          NE
ATOM   4283  B       X   1     -86.636 -74.553 -73.836  0.00  0.00           B
ATOM   4284  B       X   1     -87.381 -74.742 -76.436  0.00  0.00           B
ATOM   4285  B       X   1     -87.071 -75.623 -78.879  0.00  0.00           B
ATOM   4286  Ne      X   1     -87.800 -69.298 -79.176  0.00  0.00          NE
ATOM   4287  B       X   1     -90.910 -76.131 -78.985  0.00  0.00           B
ATOM   4288  Ne      X   1     -87.348 -76.535 -80.128  0.00  0.00          NE
ATOM   4289  B       X   1     -91.072 -69.836 -79.717  0.00  0.00           B
ATOM   4290  B       X   1     -91.289 -69.026 -77.362  0.00  0.00           B
ATOM   4291  B       X   1     -86.527 -68.972 -75.487  0.00  0.00           B
ATOM   4292  B       X   1     -90.752 -76.264 -74.358  0.00  0.00           B
ATOM   4293  B       X   1     -86.179 -70.705 -73.630  0.00  0.00           B
ATOM   4294  B       X   1     -86.760 -69.032 -77.979  0.00  0.00           B
ATOM   4295  B       X   1     -88.180 -76.393 -74.531  0.00  0.00           B
ATOM   4296  Ne      X   1     -91.822 -75.416 -73.582  0.00  0.00          NE
ATOM   4297  B       X   1     -83.503 -72.563 -76.887  0.00  0.00           B
ATOM   4298  B       X   1     -83.985 -72.234 -79.326  0.00  0.00           B
ATOM   4299  B       X   1     -85.612 -73.649 -77.987  0.00  0.00           B
ATOM   4300  Ne      X   1     -84.094 -73.272 -78.171  0.00  0.00          NE
ATOM   4301  Ne      X   1     -84.718 -71.320 -73.456  0.00  0.00          NE
ATOM   4302  B       X   1     -83.817 -71.327 -74.742  0.00  0.00           B
ATOM   4303  B       X   1     -84.899 -72.875 -72.960  0.00  0.00           B
ATOM   4304  Ne      X   1     -85.643 -74.155 -72.603  0.00  0.00          NE
ATOM   4305  B       X   1     -85.663 -76.227 -75.513  0.00  0.00           B
ATOM   4306  B       X   1     -84.694 -75.396 -72.290  0.00  0.00           B
ATOM   4307  B       X   1     -84.003 -70.454 -72.359  0.00  0.00           B
ATOM   4308  B       X   1     -83.552 -76.482 -77.010  0.00  0.00           B
ATOM   4309  B       X   1     -89.128 -68.492 -78.850  0.00  0.00           B
ATOM   4310  Ne      X   1     -90.700 -68.636 -78.816  0.00  0.00          NE
ATOM   4311  B       X   1     -91.322 -64.634 -79.014  0.00  0.00           B
ATOM   4312  Ne      X   1     -90.252 -63.714 -78.426  0.00  0.00          NE
ATOM   4313  Ne      X   1     -90.496 -65.567 -73.052  0.00  0.00          NE
ATOM   4314  B       X   1     -89.982 -64.235 -76.948  0.00  0.00           B
ATOM   4315  B       X   1     -89.881 -64.786 -74.299  0.00  0.00           B
ATOM   4316  B       X   1     -89.417 -66.673 -72.626  0.00  0.00           B
ATOM   4317  B       X   1     -87.693 -68.650 -73.306  0.00  0.00           B
ATOM   4318  B       X   1     -88.951 -63.716 -79.310  0.00  0.00           B
ATOM   4319  Ne      X   1     -89.128 -64.109 -75.557  0.00  0.00          NE
ATOM   4320  B       X   1     -86.824 -66.857 -76.744  0.00  0.00           B
ATOM   4321  B       X   1     -87.692 -64.572 -75.919  0.00  0.00           B
ATOM   4322  Ne      X   1     -86.409 -65.323 -76.588  0.00  0.00          NE
ATOM   4323  B       X   1     -91.369 -67.272 -79.286  0.00  0.00           B
ATOM   4324  B       X   1     -86.528 -66.478 -79.989  0.00  0.00           B
ATOM   4325  Ne      X   1     -86.138 -68.254 -76.797  0.00  0.00          NE
ATOM   4326  B       X   1     -86.216 -64.816 -78.097  0.00  0.00           B
ATOM   4327  B       X   1     -91.808 -66.314 -73.547  0.00  0.00           B
ATOM   4328  B       X   1     -91.126 -61.235 -73.931  0.00  0.00           B
ATOM   4329  B       X   1     -84.510 -61.490 -74.211  0.00  0.00           B
ATOM   4330  B       X   1     -83.253 -66.463 -73.807  0.00  0.00           B
ATOM   4331  B       X   1     -84.599 -68.206 -76.995  0.00  0.00           B
ATOM   4332  Ne      X   1     -83.753 -65.277 -74.888  0.00  0.00          NE
ATOM   4333  B       X   1     -83.990 -64.037 -73.941  0.00  0.00           B
ATOM   4334  Ne      X   1     -84.103 -62.663 -73.186  0.00  0.00          NE
ATOM   4335  B       X   1     -85.068 -65.363 -75.736  0.00  0.00           B
ATOM   4336  B       X   1     -91.435 -75.945 -67.898  0.00  0.00           B
ATOM   4337  B       X   1     -91.112 -71.863 -71.859  0.00  0.00           B
ATOM   4338  B       X   1     -90.630 -69.948 -70.080  0.00  0.00           B
ATOM   4339  Ne      X   1     -91.213 -74.615 -67.077  0.00  0.00          NE
ATOM   4340  B       X   1     -89.665 -74.513 -66.658  0.00  0.00           B
ATOM   4341  Ne      X   1     -89.272 -69.200 -69.639  0.00  0.00          NE
ATOM   4342  B       X   1     -89.056 -73.283 -71.641  0.00  0.00           B
ATOM   4343  B       X   1     -87.337 -75.987 -66.751  0.00  0.00           B
ATOM   4344  B       X   1     -86.618 -73.974 -71.330  0.00  0.00           B
ATOM   4345  B       X   1     -88.555 -75.669 -70.710  0.00  0.00           B
ATOM   4346  B       X   1     -88.270 -70.077 -68.864  0.00  0.00           B
ATOM   4347  Ne      X   1     -88.202 -74.831 -66.101  0.00  0.00          NE
ATOM   4348  B       X   1     -87.299 -73.518 -66.068  0.00  0.00           B
ATOM   4349  B       X   1     -88.072 -73.689 -69.194  0.00  0.00           B
ATOM   4350  Ne      X   1     -87.108 -70.258 -67.825  0.00  0.00          NE
ATOM   4351  Ne      X   1     -88.024 -74.052 -70.676  0.00  0.00          NE
ATOM   4352  B       X   1     -87.607 -69.529 -66.439  0.00  0.00           B
ATOM   4353  B       X   1     -86.520 -71.591 -67.377  0.00  0.00           B
ATOM   4354  Ne      X   1     -91.665 -70.758 -70.955  0.00  0.00          NE
ATOM   4355  B       X   1     -91.748 -73.368 -68.015  0.00  0.00           B
ATOM   4356  Ne      X   1     -86.081 -72.624 -66.359  0.00  0.00          NE
ATOM   4357  B       X   1     -85.891 -69.296 -68.280  0.00  0.00           B
ATOM   4358  B       X   1     -83.600 -75.569 -67.668  0.00  0.00           B
ATOM   4359  Ne      X   1     -83.634 -74.535 -66.480  0.00  0.00          NE
ATOM   4360  B       X   1     -84.774 -73.482 -66.722  0.00  0.00           B
ATOM   4361  B       X   1     -83.950 -69.212 -70.022  0.00  0.00           B
ATOM   4362  Ne      X   1     -91.721 -63.303 -71.271  0.00  0.00          NE
ATOM   4363  Ne      X   1     -88.262 -67.629 -72.206  0.00  0.00          NE
ATOM   4364  B       X   1     -90.907 -64.569 -71.887  0.00  0.00           B
ATOM   4365  B       X   1     -90.964 -62.075 -70.590  0.00  0.00           B
ATOM   4366  Ne      X   1     -90.962 -64.734 -66.678  0.00  0.00          NE
ATOM   4367  B       X   1     -90.856 -63.326 -67.261  0.00  0.00           B
ATOM   4368  Ne      X   1     -90.217 -61.903 -67.101  0.00  0.00          NE
ATOM   4369  B       X   1     -90.258 -64.732 -65.278  0.00  0.00           B
ATOM   4370  B       X   1     -90.151 -65.609 -67.663  0.00  0.00           B
ATOM   4371  Ne      X   1     -87.277 -61.757 -65.973  0.00  0.00          NE
ATOM   4372  B       X   1     -89.592 -67.965 -68.719  0.00  0.00           B
ATOM   4373  B       X   1     -88.419 -67.148 -66.640  0.00  0.00           B
ATOM   4374  B       X   1     -87.860 -66.145 -69.078  0.00  0.00           B
ATOM   4375  Ne      X   1     -88.087 -68.285 -65.606  0.00  0.00          NE
ATOM   4376  Ne      X   1     -86.719 -66.179 -70.138  0.00  0.00          NE
ATOM   4377  B       X   1     -88.720 -68.563 -70.948  0.00  0.00           B
ATOM   4378  Ne      X   1     -88.984 -66.619 -68.046  0.00  0.00          NE
ATOM   4379  B       X   1     -87.227 -66.718 -71.550  0.00  0.00           B
ATOM   4380  B       X   1     -88.736 -62.003 -66.502  0.00  0.00           B
ATOM   4381  B       X   1     -87.044 -67.876 -64.446  0.00  0.00           B
ATOM   4382  B       X   1     -86.164 -62.443 -66.866  0.00  0.00           B
ATOM   4383  B       X   1     -87.369 -62.083 -64.392  0.00  0.00           B
ATOM   4384  B       X   1     -86.106 -64.754 -70.494  0.00  0.00           B
ATOM   4385  B       X   1     -83.892 -67.751 -67.818  0.00  0.00           B
ATOM   4386  B       X   1     -83.675 -64.550 -64.833  0.00  0.00           B
ATOM   4387  B       X   1     -85.288 -62.671 -69.248  0.00  0.00           B
ATOM   4388  B       X   1     -83.831 -63.601 -67.350  0.00  0.00           B
ATOM   4389  B       X   1     -81.563 -63.577 -65.996  0.00  0.00           B
ATOM   4390  B       X   1     -85.650 -67.157 -69.625  0.00  0.00           B
ATOM   4391  Ne      X   1     -84.999 -63.638 -70.551  0.00  0.00          NE
ATOM   4392  Ne      X   1     -84.808 -68.374 -68.950  0.00  0.00          NE
ATOM   4393  Ne      X   1     -82.962 -64.342 -66.220  0.00  0.00          NE
ATOM   4394  Ne      X   1     -84.842 -62.456 -67.764  0.00  0.00          NE
ATOM   4395  B       X   1     -83.683 -64.356 -70.201  0.00  0.00           B
ATOM   4396  B       X   1     -84.887 -62.952 -71.926  0.00  0.00           B
ATOM   4397  Ne      X   1     -80.282 -76.596-114.988  0.00  0.00          NE
ATOM   4398  B       X   1     -78.736 -76.716-114.942  0.00  0.00           B
ATOM   4399  B       X   1     -78.165 -77.210-110.318  0.00  0.00           B
ATOM   4400  B       X   1     -80.362 -77.837-111.293  0.00  0.00           B
ATOM   4401  Ne      X   1     -78.872 -84.608 -96.817  0.00  0.00          NE
ATOM   4402  Ne      X   1     -70.537 -76.825 -97.925  0.00  0.00          NE
ATOM   4403  Ne      X   1     -78.640 -87.943 -92.666  0.00  0.00          NE
ATOM   4404  B       X   1     -78.054 -87.055 -93.796  0.00  0.00           B
ATOM   4405  B       X   1     -77.579 -88.934 -92.097  0.00  0.00           B
ATOM   4406  B       X   1     -79.756 -88.918 -93.307  0.00  0.00           B
ATOM   4407  B       X   1     -78.143 -85.296 -95.623  0.00  0.00           B
ATOM   4408  Ne      X   1     -77.963 -71.415-125.060  0.00  0.00          NE
ATOM   4409  B       X   1     -77.761 -69.881-125.116  0.00  0.00           B
ATOM   4410  Ne      X   1     -80.300 -70.839-120.604  0.00  0.00          NE
ATOM   4411  B       X   1     -80.009 -69.275-120.522  0.00  0.00           B
ATOM   4412  Ne      X   1     -77.706 -68.322-125.284  0.00  0.00          NE
ATOM   4413  B       X   1     -78.453 -67.882-126.597  0.00  0.00           B
ATOM   4414  Ne      X   1     -79.464 -67.906-127.776  0.00  0.00          NE
ATOM   4415  Ne      X   1     -78.505 -66.538-122.847  0.00  0.00          NE
ATOM   4416  B       X   1     -78.457 -67.603-124.064  0.00  0.00           B
ATOM   4417  B       X   1     -78.806 -67.216-121.490  0.00  0.00           B
ATOM   4418  B       X   1     -78.991 -63.695-125.090  0.00  0.00           B
ATOM   4419  B       X   1     -79.520 -65.415-123.306  0.00  0.00           B
ATOM   4420  Ne      X   1     -77.459 -63.069-125.247  0.00  0.00          NE
ATOM   4421  B       X   1     -77.678 -61.527-125.140  0.00  0.00           B
ATOM   4422  Ne      X   1     -79.943 -67.730-120.498  0.00  0.00          NE
ATOM   4423  Ne      X   1     -80.180 -64.503-124.410  0.00  0.00          NE
ATOM   4424  B       X   1     -80.285 -72.698-116.420  0.00  0.00           B
ATOM   4425  B       X   1     -79.049 -71.674-119.982  0.00  0.00           B
ATOM   4426  B       X   1     -79.306 -71.796-113.147  0.00  0.00           B
ATOM   4427  Ne      X   1     -77.814 -72.690-120.030  0.00  0.00          NE
ATOM   4428  B       X   1     -78.253 -74.096-119.620  0.00  0.00           B
ATOM   4429  B       X   1     -78.697 -74.584-117.227  0.00  0.00           B
ATOM   4430  B       X   1     -78.770 -73.708-114.725  0.00  0.00           B
ATOM   4431  Ne      X   1     -79.624 -74.029-116.036  0.00  0.00          NE
ATOM   4432  Ne      X   1     -78.205 -72.813-113.604  0.00  0.00          NE
ATOM   4433  B       X   1     -79.792 -70.144-116.287  0.00  0.00           B
ATOM   4434  Ne      X   1     -78.371 -69.383-116.216  0.00  0.00          NE
ATOM   4435  B       X   1     -79.566 -69.213-112.499  0.00  0.00           B
ATOM   4436  B       X   1     -80.255 -66.435-116.615  0.00  0.00           B
ATOM   4437  Ne      X   1     -77.861 -62.804-120.359  0.00  0.00          NE
ATOM   4438  B       X   1     -80.210 -61.489-115.519  0.00  0.00           B
ATOM   4439  B       X   1     -78.386 -68.619-114.719  0.00  0.00           B
ATOM   4440  B       X   1     -79.555 -62.635-120.324  0.00  0.00           B
ATOM   4441  Ne      X   1     -79.364 -68.202-113.606  0.00  0.00          NE
ATOM   4442  Ne      X   1     -79.639 -61.798-116.928  0.00  0.00          NE
ATOM   4443  B       X   1     -78.393 -68.103-117.062  0.00  0.00           B
ATOM   4444  B       X   1     -78.721 -63.030-116.889  0.00  0.00           B
ATOM   4445  Ne      X   1     -77.659 -64.000-117.476  0.00  0.00          NE
ATOM   4446  Ne      X   1     -79.099 -66.785-117.677  0.00  0.00          NE
ATOM   4447  B       X   1     -78.224 -65.447-117.683  0.00  0.00           B
ATOM   4448  B       X   1     -79.726 -67.193-119.060  0.00  0.00           B
ATOM   4449  B       X   1     -77.509 -63.361-118.976  0.00  0.00           B
ATOM   4450  B       X   1     -79.733 -71.098-110.769  0.00  0.00           B
ATOM   4451  Ne      X   1     -80.055 -70.723-112.206  0.00  0.00          NE
ATOM   4452  B       X   1     -77.497 -73.520-112.411  0.00  0.00           B
ATOM   4453  B       X   1     -78.242 -61.800-105.082  0.00  0.00           B
ATOM   4454  Ne      X   1     -79.277 -62.924-105.269  0.00  0.00          NE
ATOM   4455  B       X   1     -78.606 -64.314-104.926  0.00  0.00           B
ATOM   4456  B       X   1     -69.937 -70.900-100.657  0.00  0.00           B
ATOM   4457  Ne      X   1     -70.112 -69.402-100.164  0.00  0.00          NE
ATOM   4458  B       X   1     -70.512 -72.884 -97.679  0.00  0.00           B
ATOM   4459  Ne      X   1     -70.635 -73.890 -98.885  0.00  0.00          NE
ATOM   4460  B       X   1     -72.125 -74.037 -99.415  0.00  0.00           B
ATOM   4461  Ne      X   1     -73.558 -74.310 -99.934  0.00  0.00          NE
ATOM   4462  B       X   1     -70.333 -75.334 -98.334  0.00  0.00           B
ATOM   4463  B       X   1     -69.689 -73.316-100.036  0.00  0.00           B
ATOM   4464  Ne      X   1     -70.640 -69.437 -97.080  0.00  0.00          NE
ATOM   4465  B       X   1     -70.209 -69.496 -98.584  0.00  0.00           B
ATOM   4466  B       X   1     -72.206 -69.149 -96.913  0.00  0.00           B
ATOM   4467  B       X   1     -80.255 -67.591 -99.172  0.00  0.00           B
ATOM   4468  B       X   1     -79.994 -65.812-103.401  0.00  0.00           B
ATOM   4469  B       X   1     -78.055 -63.029-101.360  0.00  0.00           B
ATOM   4470  Ne      X   1     -76.830 -62.240-101.756  0.00  0.00          NE
ATOM   4471  B       X   1     -79.287 -63.772 -97.578  0.00  0.00           B
ATOM   4472  B       X   1     -76.534 -62.210-103.277  0.00  0.00           B
ATOM   4473  B       X   1     -75.626 -67.494-100.504  0.00  0.00           B
ATOM   4474  B       X   1     -75.590 -66.944 -97.974  0.00  0.00           B
ATOM   4475  B       X   1     -75.496 -62.913-101.093  0.00  0.00           B
ATOM   4476  Ne      X   1     -75.478 -66.425 -99.441  0.00  0.00          NE
ATOM   4477  B       X   1     -74.968 -65.031 -99.635  0.00  0.00           B
ATOM   4478  Ne      X   1     -75.487 -66.953 -96.409  0.00  0.00          NE
ATOM   4479  B       X   1     -69.874 -68.252 -96.411  0.00  0.00           B
ATOM   4480  B       X   1     -73.522 -61.401 -96.833  0.00  0.00           B
ATOM   4481  B       X   1     -74.151 -62.622 -99.012  0.00  0.00           B
ATOM   4482  Ne      X   1     -69.379 -64.689 -99.620  0.00  0.00          NE
ATOM   4483  B       X   1     -70.833 -64.746-100.183  0.00  0.00           B
ATOM   4484  Ne      X   1     -74.464 -63.566-100.181  0.00  0.00          NE
ATOM   4485  B       X   1     -69.163 -64.866 -98.084  0.00  0.00           B
ATOM   4486  B       X   1     -69.046 -72.906 -95.633  0.00  0.00           B
ATOM   4487  Ne      X   1     -73.584 -69.291 -96.148  0.00  0.00          NE
ATOM   4488  Ne      X   1     -70.353 -72.394 -96.193  0.00  0.00          NE
ATOM   4489  B       X   1     -70.415 -70.794 -96.261  0.00  0.00           B
ATOM   4490  B       X   1     -78.665 -65.679 -95.941  0.00  0.00           B
ATOM   4491  B       X   1     -76.767 -67.370 -95.689  0.00  0.00           B
ATOM   4492  B       X   1     -79.802 -61.932 -93.034  0.00  0.00           B
ATOM   4493  B       X   1     -79.232 -62.133 -90.325  0.00  0.00           B
ATOM   4494  Ne      X   1     -80.000 -61.977 -94.610  0.00  0.00          NE
ATOM   4495  Ne      X   1     -78.245 -67.136 -95.229  0.00  0.00          NE
ATOM   4496  Ne      X   1     -79.467 -62.799 -91.819  0.00  0.00          NE
ATOM   4497  B       X   1     -78.094 -63.671 -92.140  0.00  0.00           B
ATOM   4498  Ne      X   1     -76.611 -64.439 -92.322  0.00  0.00          NE
ATOM   4499  B       X   1     -79.440 -63.358 -95.094  0.00  0.00           B
ATOM   4500  Ne      X   1     -78.790 -62.621 -88.873  0.00  0.00          NE
ATOM   4501  B       X   1     -76.318 -64.591 -93.901  0.00  0.00           B
ATOM   4502  B       X   1     -77.280 -62.553 -88.739  0.00  0.00           B
ATOM   4503  B       X   1     -78.944 -68.441 -95.858  0.00  0.00           B
ATOM   4504  B       X   1     -75.598 -63.348 -91.724  0.00  0.00           B
ATOM   4505  Ne      X   1     -75.746 -64.162 -95.293  0.00  0.00          NE
ATOM   4506  B       X   1     -75.124 -65.463 -95.965  0.00  0.00           B
ATOM   4507  Ne      X   1     -74.771 -62.089 -91.236  0.00  0.00          NE
ATOM   4508  B       X   1     -74.942 -61.960 -89.680  0.00  0.00           B
ATOM   4509  Ne      X   1     -78.592 -64.206 -96.234  0.00  0.00          NE
ATOM   4510  Ne      X   1     -75.843 -61.981 -88.391  0.00  0.00          NE
ATOM   4511  B       X   1     -76.972 -63.750 -96.165  0.00  0.00           B
ATOM   4512  B       X   1     -74.594 -63.067 -95.243  0.00  0.00           B
ATOM   4513  B       X   1     -70.849 -68.548 -89.353  0.00  0.00           B
ATOM   4514  B       X   1     -69.422 -62.401 -94.879  0.00  0.00           B
ATOM   4515  Ne      X   1     -73.536 -61.849 -95.391  0.00  0.00          NE
ATOM   4516  Ne      X   1     -70.758 -62.052 -94.280  0.00  0.00          NE
ATOM   4517  B       X   1     -72.098 -62.389 -95.078  0.00  0.00           B
ATOM   4518  Ne      X   1     -70.228 -68.192 -92.918  0.00  0.00          NE
ATOM   4519  B       X   1     -71.185 -67.605 -91.726  0.00  0.00           B
ATOM   4520  Ne      X   1     -70.835 -64.747 -89.575  0.00  0.00          NE
ATOM   4521  B       X   1     -71.436 -63.733 -90.581  0.00  0.00           B
ATOM   4522  Ne      X   1     -71.686 -62.502 -91.494  0.00  0.00          NE
ATOM   4523  B       X   1     -70.920 -62.547 -92.812  0.00  0.00           B
ATOM   4524  B       X   1     -73.269 -62.331 -91.629  0.00  0.00           B
ATOM   4525  B       X   1     -69.303 -64.760 -89.790  0.00  0.00           B
ATOM   4526  B       X   1     -69.523 -67.289 -93.962  0.00  0.00           B
ATOM   4527  B       X   1     -74.273 -67.912 -95.896  0.00  0.00           B
ATOM   4528  B       X   1     -79.524 -61.619 -87.869  0.00  0.00           B
ATOM   4529  B       X   1     -69.355 -64.976 -86.249  0.00  0.00           B
ATOM   4530  B       X   1     -72.709 -61.537 -85.489  0.00  0.00           B
ATOM   4531  B       X   1     -71.096 -64.324 -88.028  0.00  0.00           B
ATOM   4532  B       X   1     -70.406 -61.850 -82.049  0.00  0.00           B
ATOM   4533  Ne      X   1     -70.931 -64.773 -86.553  0.00  0.00          NE
ATOM   4534  B       X   1    -167.471 -87.643  -0.960  0.00  0.00           B
ATOM   4535  B       X   1    -167.723 -86.671  -3.324  0.00  0.00           B
ATOM   4536  Ne      X   1    -166.636 -85.670  -3.970  0.00  0.00          NE
ATOM   4537  B       X   1    -166.327 -84.483  -2.985  0.00  0.00           B
ATOM   4538  B       X   1    -165.246 -86.608  -4.009  0.00  0.00           B
ATOM   4539  B       X   1    -165.004 -87.270  -0.384  0.00  0.00           B
ATOM   4540  Ne      X   1    -163.638 -86.617  -0.609  0.00  0.00          NE
ATOM   4541  B       X   1    -163.609 -85.093  -0.132  0.00  0.00           B
ATOM   4542  B       X   1    -167.451 -83.017  -1.284  0.00  0.00           B
ATOM   4543  Ne      X   1    -163.480 -83.588  -0.540  0.00  0.00          NE
ATOM   4544  B       X   1    -163.454 -63.458  -9.112  0.00  0.00           B
ATOM   4545  Ne      X   1    -162.241 -61.814  -0.759  0.00  0.00          NE
ATOM   4546  B       X   1    -161.674 -63.394  -3.848  0.00  0.00           B
ATOM   4547  Ne      X   1    -164.185 -63.971  -7.826  0.00  0.00          NE
ATOM   4548  Ne      X   1    -161.598 -64.981  -7.060  0.00  0.00          NE
ATOM   4549  Ne      X   1    -162.463 -62.030  -3.647  0.00  0.00          NE
ATOM   4550  B       X   1    -163.749 -62.083  -4.640  0.00  0.00           B
ATOM   4551  B       X   1    -163.107 -64.773  -7.046  0.00  0.00           B
ATOM   4552  B       X   1    -162.933 -61.821  -2.198  0.00  0.00           B
ATOM   4553  Ne      X   1    -164.966 -62.737  -5.444  0.00  0.00          NE
ATOM   4554  B       X   1    -164.674 -62.798  -6.953  0.00  0.00           B
ATOM   4555  Ne      X   1    -161.095 -64.836  -4.008  0.00  0.00          NE
ATOM   4556  B       X   1    -161.122 -65.211  -5.585  0.00  0.00           B
ATOM   4557  B       X   1    -149.896 -82.291 -51.983  0.00  0.00           B
ATOM   4558  Ne      X   1    -150.162 -79.713 -48.681  0.00  0.00          NE
ATOM   4559  B       X   1    -149.967 -80.339 -50.135  0.00  0.00           B
ATOM   4560  B       X   1    -149.815 -78.152 -48.900  0.00  0.00           B
ATOM   4561  Ne      X   1    -152.971 -79.962 -47.333  0.00  0.00          NE
ATOM   4562  B       X   1    -151.558 -79.744 -47.947  0.00  0.00           B
ATOM   4563  B       X   1    -150.074 -76.021 -53.216  0.00  0.00           B
ATOM   4564  Ne      X   1    -150.245 -73.972 -49.144  0.00  0.00          NE
ATOM   4565  B       X   1    -149.785 -75.471 -49.158  0.00  0.00           B
ATOM   4566  B       X   1    -150.338 -69.376 -49.405  0.00  0.00           B
ATOM   4567  B       X   1    -151.209 -73.635 -50.387  0.00  0.00           B
ATOM   4568  Ne      X   1    -149.491 -68.630 -50.483  0.00  0.00          NE
ATOM   4569  B       X   1    -152.305 -72.549 -45.830  0.00  0.00           B
ATOM   4570  B       X   1    -152.398 -75.553 -43.781  0.00  0.00           B
ATOM   4571  B       X   1    -149.579 -72.405 -45.868  0.00  0.00           B
ATOM   4572  Ne      X   1    -150.378 -71.204 -42.329  0.00  0.00          NE
ATOM   4573  Ne      X   1    -150.972 -72.439 -46.751  0.00  0.00          NE
ATOM   4574  B       X   1    -151.089 -71.088 -47.535  0.00  0.00           B
ATOM   4575  B       X   1    -150.933 -73.606 -47.802  0.00  0.00           B
ATOM   4576  B       X   1    -149.838 -75.939 -43.466  0.00  0.00           B
ATOM   4577  Ne      X   1    -151.270 -76.072 -42.812  0.00  0.00          NE
ATOM   4578  B       X   1    -149.450 -71.505 -43.544  0.00  0.00           B
ATOM   4579  B       X   1    -149.571 -70.437 -41.155  0.00  0.00           B
ATOM   4580  B       X   1    -149.733 -67.340 -45.321  0.00  0.00           B
ATOM   4581  B       X   1    -149.910 -63.802 -42.081  0.00  0.00           B
ATOM   4582  B       X   1    -149.974 -65.899 -40.672  0.00  0.00           B
ATOM   4583  B       X   1    -149.780 -66.502 -47.623  0.00  0.00           B
ATOM   4584  B       X   1    -150.164 -73.945 -39.547  0.00  0.00           B
ATOM   4585  Ne      X   1    -152.888 -69.379  -9.826  0.00  0.00          NE
ATOM   4586  B       X   1    -150.040 -73.675  -9.531  0.00  0.00           B
ATOM   4587  Ne      X   1    -150.286 -70.226 -11.041  0.00  0.00          NE
ATOM   4588  B       X   1    -151.425 -69.942  -9.984  0.00  0.00           B
ATOM   4589  B       X   1    -149.315 -69.014 -11.215  0.00  0.00           B
ATOM   4590  B       X   1    -149.477 -71.441 -10.610  0.00  0.00           B
ATOM   4591  B       X   1    -155.863 -65.007  -9.571  0.00  0.00           B
ATOM   4592  B       X   1    -152.938 -68.485  -8.510  0.00  0.00           B
ATOM   4593  B       X   1    -153.677 -63.819  -9.369  0.00  0.00           B
ATOM   4594  Ne      X   1    -154.331 -65.260  -9.512  0.00  0.00          NE
ATOM   4595  B       X   1    -153.957 -66.111  -8.257  0.00  0.00           B
ATOM   4596  B       X   1    -150.828 -65.341 -10.166  0.00  0.00           B
ATOM   4597  Ne      X   1    -150.453 -65.316  -8.623  0.00  0.00          NE
ATOM   4598  B       X   1    -151.430 -70.193  -3.438  0.00  0.00           B
ATOM   4599  Ne      X   1    -149.883 -73.495  -5.395  0.00  0.00          NE
ATOM   4600  B       X   1    -160.626 -61.705  -1.048  0.00  0.00           B
ATOM   4601  B       X   1    -159.599 -64.990  -3.525  0.00  0.00           B
ATOM   4602  B       X   1    -157.291 -64.698  -4.656  0.00  0.00           B
ATOM   4603  Ne      X   1    -155.449 -61.367  -4.983  0.00  0.00          NE
ATOM   4604  Ne      X   1    -156.016 -64.410  -5.640  0.00  0.00          NE
ATOM   4605  B       X   1    -155.433 -63.021  -5.197  0.00  0.00           B
ATOM   4606  Ne      X   1    -158.109 -65.457  -3.592  0.00  0.00          NE
ATOM   4607  B       X   1    -157.306 -65.422  -2.184  0.00  0.00           B
ATOM   4608  B       X   1    -156.588 -64.408  -7.147  0.00  0.00           B
ATOM   4609  B       X   1    -155.460 -68.105  -5.985  0.00  0.00           B
ATOM   4610  B       X   1    -155.072 -65.630  -5.527  0.00  0.00           B
ATOM   4611  Ne      X   1    -154.446 -67.073  -5.358  0.00  0.00          NE
ATOM   4612  B       X   1    -149.671 -68.843  -1.975  0.00  0.00           B
ATOM   4613  Ne      X   1    -150.665 -68.823  -3.255  0.00  0.00          NE
ATOM   4614  Ne      X   1    -150.905 -61.804  -4.618  0.00  0.00          NE
ATOM   4615  B       X   1    -152.748 -65.240  -3.116  0.00  0.00           B
ATOM   4616  B       X   1    -153.013 -63.027  -1.575  0.00  0.00           B
ATOM   4617  B       X   1    -151.482 -62.891  -3.571  0.00  0.00           B
ATOM   4618  B       X   1    -150.691 -63.930  -7.949  0.00  0.00           B
ATOM   4619  B       X   1    -153.130 -67.240  -6.175  0.00  0.00           B
ATOM   4620  B       X   1    -149.662 -68.651  -4.497  0.00  0.00           B
ATOM   4621  Ne      X   1    -152.998 -66.791  -2.865  0.00  0.00          NE
ATOM   4622  B       X   1    -151.310 -62.279  -6.087  0.00  0.00           B
ATOM   4623  B       X   1    -151.683 -67.633  -3.058  0.00  0.00           B
ATOM   4624  B       X   1    -150.861 -64.486  -1.654  0.00  0.00           B
ATOM   4625  Ne      X   1    -152.851 -67.087  -7.681  0.00  0.00          NE
ATOM   4626  B       X   1    -154.075 -67.273  -3.859  0.00  0.00           B
ATOM   4627  Ne      X   1    -152.093 -63.920  -2.488  0.00  0.00          NE
ATOM   4628  B       X   1    -151.508 -66.350  -7.988  0.00  0.00           B
ATOM   4629  B       X   1    -138.340-116.329 -21.187  0.00  0.00           B
ATOM   4630  B       X   1    -137.876-117.309 -12.612  0.00  0.00           B
ATOM   4631  B       X   1    -141.415-118.395  -9.538  0.00  0.00           B
ATOM   4632  B       X   1    -140.050-118.452 -11.634  0.00  0.00           B
ATOM   4633  Ne      X   1    -141.550-118.653 -11.138  0.00  0.00          NE
ATOM   4634  Ne      X   1    -138.956-118.472 -12.758  0.00  0.00          NE
ATOM   4635  B       X   1    -139.679-118.209 -14.150  0.00  0.00           B
ATOM   4636  B       X   1    -140.098-116.202  -8.983  0.00  0.00           B
ATOM   4637  Ne      X   1    -140.951-117.388  -8.380  0.00  0.00          NE
ATOM   4638  Ne      X   1    -140.157-117.764 -15.560  0.00  0.00          NE
ATOM   4639  B       X   1    -138.308-119.867 -12.752  0.00  0.00           B
ATOM   4640  Ne      X   1    -139.474-115.149  -9.906  0.00  0.00          NE
ATOM   4641  B       X   1    -139.796-116.157 -15.791  0.00  0.00           B
ATOM   4642  B       X   1    -137.919-115.288  -9.945  0.00  0.00           B
ATOM   4643  B       X   1    -138.244-119.924  -8.233  0.00  0.00           B
ATOM   4644  B       X   1    -140.021-115.078 -11.365  0.00  0.00           B
ATOM   4645  B       X   1    -138.674-122.437 -12.337  0.00  0.00           B
ATOM   4646  B       X   1    -141.206-122.399 -12.118  0.00  0.00           B
ATOM   4647  B       X   1    -144.099-107.329 -13.339  0.00  0.00           B
ATOM   4648  Ne      X   1    -144.310-111.729 -11.518  0.00  0.00          NE
ATOM   4649  Ne      X   1    -139.409-114.681 -15.462  0.00  0.00          NE
ATOM   4650  B       X   1    -143.186-111.492 -12.571  0.00  0.00           B
ATOM   4651  B       X   1    -139.740-114.442 -13.858  0.00  0.00           B
ATOM   4652  Ne      X   1    -140.642-114.333 -12.613  0.00  0.00          NE
ATOM   4653  B       X   1    -139.922-113.691  -9.411  0.00  0.00           B
ATOM   4654  B       X   1    -138.803-109.781 -14.277  0.00  0.00           B
ATOM   4655  B       X   1    -140.994-112.847 -12.326  0.00  0.00           B
ATOM   4656  B       X   1    -141.051-110.500 -13.504  0.00  0.00           B
ATOM   4657  B       X   1    -139.392-109.993 -11.774  0.00  0.00           B
ATOM   4658  Ne      X   1    -139.888-109.514 -13.213  0.00  0.00          NE
ATOM   4659  Ne      X   1    -138.866-110.483 -10.387  0.00  0.00          NE
ATOM   4660  Ne      X   1    -140.665-112.469  -8.862  0.00  0.00          NE
ATOM   4661  B       X   1    -139.898-111.100  -9.309  0.00  0.00           B
ATOM   4662  B       X   1    -140.289-107.986 -13.318  0.00  0.00           B
ATOM   4663  B       X   1    -137.860-114.460 -15.630  0.00  0.00           B
ATOM   4664  B       X   1    -138.455-119.444  -5.766  0.00  0.00           B
ATOM   4665  B       X   1    -140.023-118.297  -7.477  0.00  0.00           B
ATOM   4666  B       X   1    -138.657 -93.883 -49.099  0.00  0.00           B
ATOM   4667  Ne      X   1    -138.378 -99.794 -44.952  0.00  0.00          NE
ATOM   4668  B       X   1    -138.271 -92.828 -45.503  0.00  0.00           B
ATOM   4669  B       X   1    -138.307 -96.132 -43.130  0.00  0.00           B
ATOM   4670  B       X   1    -140.123 -94.545 -45.207  0.00  0.00           B
ATOM   4671  Ne      X   1    -139.804 -93.042 -45.215  0.00  0.00          NE
ATOM   4672  B       X   1    -140.121 -97.787 -42.132  0.00  0.00           B
ATOM   4673  B       X   1    -143.112 -94.702 -40.606  0.00  0.00           B
ATOM   4674  B       X   1    -138.446 -98.465 -44.081  0.00  0.00           B
ATOM   4675  B       X   1    -140.369 -92.322 -43.935  0.00  0.00           B
ATOM   4676  B       X   1    -140.523 -92.484 -46.502  0.00  0.00           B
ATOM   4677  B       X   1    -140.165-100.607 -34.535  0.00  0.00           B
ATOM   4678  Ne      X   1    -143.681 -97.339 -33.939  0.00  0.00          NE
ATOM   4679  B       X   1    -143.621 -94.065 -38.172  0.00  0.00           B
ATOM   4680  B       X   1    -143.616 -92.619 -36.155  0.00  0.00           B
ATOM   4681  Ne      X   1    -137.840 -94.926 -34.633  0.00  0.00          NE
ATOM   4682  B       X   1    -140.254 -92.001 -33.155  0.00  0.00           B
ATOM   4683  B       X   1    -137.775 -95.472 -36.089  0.00  0.00           B
ATOM   4684  B       X   1    -137.957 -94.277 -38.240  0.00  0.00           B
ATOM   4685  B       X   1    -141.359 -93.155 -35.164  0.00  0.00           B
ATOM   4686  B       X   1    -140.403 -96.668 -32.609  0.00  0.00           B
ATOM   4687  B       X   1    -141.861 -97.185 -37.347  0.00  0.00           B
ATOM   4688  B       X   1    -141.131 -94.383 -32.934  0.00  0.00           B
ATOM   4689  Ne      X   1    -142.248 -92.012 -35.660  0.00  0.00          NE
ATOM   4690  Ne      X   1    -138.057 -95.861 -37.573  0.00  0.00          NE
ATOM   4691  B       X   1    -141.467 -95.129 -38.905  0.00  0.00           B
ATOM   4692  Ne      X   1    -140.925 -96.511 -38.423  0.00  0.00          NE
ATOM   4693  Ne      X   1    -139.362 -99.323 -34.986  0.00  0.00          NE
ATOM   4694  B       X   1    -141.957 -92.672 -39.618  0.00  0.00           B
ATOM   4695  B       X   1    -138.154 -96.225 -33.759  0.00  0.00           B
ATOM   4696  B       X   1    -140.444 -98.379 -35.677  0.00  0.00           B
ATOM   4697  Ne      X   1    -138.928 -97.226 -32.875  0.00  0.00          NE
ATOM   4698  B       X   1    -139.536 -96.353 -37.832  0.00  0.00           B
ATOM   4699  B       X   1    -140.918 -97.478 -39.659  0.00  0.00           B
ATOM   4700  B       X   1    -139.047 -93.912 -34.353  0.00  0.00           B
ATOM   4701  B       X   1    -138.013 -99.326 -35.805  0.00  0.00           B
ATOM   4702  Ne      X   1    -142.546 -94.077 -39.302  0.00  0.00          NE
ATOM   4703  Ne      X   1    -140.444 -93.392 -33.875  0.00  0.00          NE
ATOM   4704  B       X   1    -137.892-100.786 -29.553  0.00  0.00           B
ATOM   4705  B       X   1    -138.225 -99.583 -27.140  0.00  0.00           B
ATOM   4706  Ne      X   1    -138.669 -99.667 -28.689  0.00  0.00          NE
ATOM   4707  B       X   1    -138.086-103.815 -27.116  0.00  0.00           B
ATOM   4708  B       X   1    -138.300 -97.289 -31.488  0.00  0.00           B
ATOM   4709  B       X   1    -138.305 -98.160 -29.199  0.00  0.00           B
ATOM   4710  B       X   1    -138.179 -95.607 -29.590  0.00  0.00           B
ATOM   4711  Ne      X   1    -137.995 -94.211 -29.135  0.00  0.00          NE
ATOM   4712  Ne      X   1    -145.097 -77.153 -58.721  0.00  0.00          NE
ATOM   4713  Ne      X   1    -143.400 -78.834 -56.871  0.00  0.00          NE
ATOM   4714  B       X   1    -140.196 -77.164 -58.354  0.00  0.00           B
ATOM   4715  Ne      X   1    -146.839 -85.446 -48.481  0.00  0.00          NE
ATOM   4716  Ne      X   1    -146.400 -87.298 -50.837  0.00  0.00          NE
ATOM   4717  Ne      X   1    -147.058 -85.276 -52.751  0.00  0.00          NE
ATOM   4718  B       X   1    -146.490 -86.726 -49.407  0.00  0.00           B
ATOM   4719  B       X   1    -145.729 -84.372 -52.942  0.00  0.00           B
ATOM   4720  Ne      X   1    -143.640 -90.834 -48.786  0.00  0.00          NE
ATOM   4721  Ne      X   1    -143.523 -86.808 -52.030  0.00  0.00          NE
ATOM   4722  B       X   1    -143.257 -88.353 -51.886  0.00  0.00           B
ATOM   4723  B       X   1    -142.969 -90.208 -50.152  0.00  0.00           B
ATOM   4724  Ne      X   1    -141.385 -85.979 -53.956  0.00  0.00          NE
ATOM   4725  Ne      X   1    -140.125 -88.431 -52.330  0.00  0.00          NE
ATOM   4726  B       X   1    -142.623 -85.942 -51.004  0.00  0.00           B
ATOM   4727  B       X   1    -142.975 -86.293 -53.524  0.00  0.00           B
ATOM   4728  Ne      X   1    -139.549 -87.073 -49.541  0.00  0.00          NE
ATOM   4729  B       X   1    -140.658 -86.000 -49.527  0.00  0.00           B
ATOM   4730  Ne      X   1    -142.095 -85.389 -49.653  0.00  0.00          NE
ATOM   4731  B       X   1    -140.673 -87.165 -53.205  0.00  0.00           B
ATOM   4732  B       X   1    -139.879 -87.949 -50.859  0.00  0.00           B
ATOM   4733  B       X   1    -138.876 -89.013 -53.128  0.00  0.00           B
ATOM   4734  B       X   1    -140.983 -84.535 -53.394  0.00  0.00           B
ATOM   4735  B       X   1    -138.154 -86.428 -49.933  0.00  0.00           B
ATOM   4736  B       X   1    -143.053 -85.857 -48.461  0.00  0.00           B
ATOM   4737  B       X   1    -139.602 -87.923 -48.236  0.00  0.00           B
ATOM   4738  B       X   1    -147.232 -84.176 -49.459  0.00  0.00           B
ATOM   4739  Ne      X   1    -149.137 -81.117 -51.254  0.00  0.00          NE
ATOM   4740  B       X   1    -147.720 -76.819 -48.869  0.00  0.00           B
ATOM   4741  Ne      X   1    -146.983 -82.624 -49.552  0.00  0.00          NE
ATOM   4742  B       X   1    -147.959 -81.838 -50.493  0.00  0.00           B
ATOM   4743  B       X   1    -148.493 -80.011 -52.252  0.00  0.00           B
ATOM   4744  Ne      X   1    -147.680 -79.252 -53.294  0.00  0.00          NE
ATOM   4745  B       X   1    -148.099 -77.705 -53.240  0.00  0.00           B
ATOM   4746  B       X   1    -146.133 -79.288 -52.964  0.00  0.00           B
ATOM   4747  B       X   1    -145.505 -82.335 -49.965  0.00  0.00           B
ATOM   4748  Ne      X   1    -144.887 -78.965 -52.071  0.00  0.00          NE
ATOM   4749  B       X   1    -144.965 -77.528 -51.472  0.00  0.00           B
ATOM   4750  B       X   1    -144.842 -79.983 -50.889  0.00  0.00           B
ATOM   4751  B       X   1    -144.855 -82.017 -52.348  0.00  0.00           B
ATOM   4752  Ne      X   1    -144.723 -83.027 -53.463  0.00  0.00          NE
ATOM   4753  Ne      X   1    -144.520 -81.546 -50.823  0.00  0.00          NE
ATOM   4754  B       X   1    -149.061 -76.960 -51.023  0.00  0.00           B
ATOM   4755  Ne      X   1    -149.189 -76.877 -49.468  0.00  0.00          NE
ATOM   4756  B       X   1    -143.064 -81.669 -50.381  0.00  0.00           B
ATOM   4757  B       X   1    -143.110 -83.202 -53.445  0.00  0.00           B
ATOM   4758  B       X   1    -141.784 -77.001 -53.632  0.00  0.00           B
ATOM   4759  B       X   1    -141.066 -79.454 -53.946  0.00  0.00           B
ATOM   4760  B       X   1    -140.720 -81.726 -49.042  0.00  0.00           B
ATOM   4761  B       X   1    -140.770 -81.928 -53.889  0.00  0.00           B
ATOM   4762  B       X   1    -142.943 -78.561 -55.402  0.00  0.00           B
ATOM   4763  B       X   1    -143.481 -78.971 -52.890  0.00  0.00           B
ATOM   4764  B       X   1    -139.203 -80.426 -52.419  0.00  0.00           B
ATOM   4765  Ne      X   1    -141.678 -82.301 -50.178  0.00  0.00          NE
ATOM   4766  B       X   1    -141.129 -82.657 -51.600  0.00  0.00           B
ATOM   4767  B       X   1    -138.406 -80.769 -48.205  0.00  0.00           B
ATOM   4768  B       X   1    -142.032 -83.805 -49.600  0.00  0.00           B
ATOM   4769  Ne      X   1    -139.928 -80.554 -53.836  0.00  0.00          NE
ATOM   4770  Ne      X   1    -141.478 -83.076 -53.099  0.00  0.00          NE
ATOM   4771  Ne      X   1    -142.356 -78.484 -53.905  0.00  0.00          NE
ATOM   4772  Ne      X   1    -137.846 -76.804 -48.345  0.00  0.00          NE
ATOM   4773  B       X   1    -146.556 -86.491 -45.093  0.00  0.00           B
ATOM   4774  Ne      X   1    -145.201 -87.265 -45.104  0.00  0.00          NE
ATOM   4775  B       X   1    -145.240 -88.744 -45.644  0.00  0.00           B
ATOM   4776  B       X   1    -144.563 -87.251 -43.693  0.00  0.00           B
ATOM   4777  B       X   1    -144.367 -91.061 -45.311  0.00  0.00           B
ATOM   4778  Ne      X   1    -144.357 -89.545 -40.653  0.00  0.00          NE
ATOM   4779  B       X   1    -144.257 -86.525 -46.208  0.00  0.00           B
ATOM   4780  Ne      X   1    -144.173 -89.776 -46.147  0.00  0.00          NE
ATOM   4781  Ne      X   1    -144.008 -85.446 -47.285  0.00  0.00          NE
ATOM   4782  B       X   1    -144.322 -89.952 -47.702  0.00  0.00           B
ATOM   4783  B       X   1    -145.415 -85.072 -47.860  0.00  0.00           B
ATOM   4784  B       X   1    -143.676 -88.475 -41.676  0.00  0.00           B
ATOM   4785  Ne      X   1    -143.390 -87.323 -42.642  0.00  0.00          NE
ATOM   4786  B       X   1    -143.298 -85.890 -42.059  0.00  0.00           B
ATOM   4787  B       X   1    -142.757 -89.199 -45.701  0.00  0.00           B
ATOM   4788  B       X   1    -140.452 -88.194 -45.735  0.00  0.00           B
ATOM   4789  Ne      X   1    -141.552 -88.620 -44.637  0.00  0.00          NE
ATOM   4790  B       X   1    -142.178 -87.630 -43.677  0.00  0.00           B
ATOM   4791  B       X   1    -141.118 -89.922 -43.916  0.00  0.00           B
ATOM   4792  Ne      X   1    -139.560 -88.790 -46.899  0.00  0.00          NE
ATOM   4793  Ne      X   1    -138.930 -86.513 -41.217  0.00  0.00          NE
ATOM   4794  B       X   1    -139.659 -85.059 -41.227  0.00  0.00           B
ATOM   4795  B       X   1    -140.195 -90.174 -47.333  0.00  0.00           B
ATOM   4796  B       X   1    -139.922 -87.673 -41.191  0.00  0.00           B
ATOM   4797  Ne      X   1    -141.308 -91.312 -43.172  0.00  0.00          NE
ATOM   4798  B       X   1    -141.159 -91.193 -41.614  0.00  0.00           B
ATOM   4799  Ne      X   1    -140.835 -91.567 -47.743  0.00  0.00          NE
ATOM   4800  B       X   1    -138.034 -88.747 -46.363  0.00  0.00           B
ATOM   4801  Ne      X   1    -143.213 -84.404 -42.536  0.00  0.00          NE
ATOM   4802  B       X   1    -138.016 -86.582 -42.531  0.00  0.00           B
ATOM   4803  B       X   1    -143.404 -90.769 -40.477  0.00  0.00           B
ATOM   4804  B       X   1    -143.131 -84.264 -44.077  0.00  0.00           B
ATOM   4805  B       X   1    -142.396 -91.461 -48.049  0.00  0.00           B
ATOM   4806  B       X   1    -138.666 -84.314 -46.349  0.00  0.00           B
ATOM   4807  B       X   1    -142.821 -91.694 -43.425  0.00  0.00           B
ATOM   4808  Ne      X   1    -141.873 -91.215 -40.195  0.00  0.00          NE
ATOM   4809  B       X   1    -148.643 -82.717 -46.216  0.00  0.00           B
ATOM   4810  Ne      X   1    -147.699 -81.869 -42.565  0.00  0.00          NE
ATOM   4811  B       X   1    -147.053 -80.634 -43.408  0.00  0.00           B
ATOM   4812  Ne      X   1    -146.488 -79.972 -44.789  0.00  0.00          NE
ATOM   4813  B       X   1    -148.225 -82.856 -43.675  0.00  0.00           B
ATOM   4814  B       X   1    -146.684 -82.512 -41.647  0.00  0.00           B
ATOM   4815  B       X   1    -146.408 -78.415 -44.806  0.00  0.00           B
ATOM   4816  B       X   1    -147.455 -80.466 -45.911  0.00  0.00           B
ATOM   4817  Ne      X   1    -145.368 -83.021 -40.908  0.00  0.00          NE
ATOM   4818  Ne      X   1    -148.068 -81.377 -47.001  0.00  0.00          NE
ATOM   4819  B       X   1    -145.022 -80.486 -45.107  0.00  0.00           B
ATOM   4820  Ne      X   1    -146.204 -76.838 -45.199  0.00  0.00          NE
ATOM   4821  B       X   1    -146.953 -77.179 -40.481  0.00  0.00           B
ATOM   4822  B       X   1    -147.150 -81.943 -48.076  0.00  0.00           B
ATOM   4823  B       X   1    -144.324 -83.519 -41.944  0.00  0.00           B
ATOM   4824  B       X   1    -143.552 -79.710 -41.169  0.00  0.00           B
ATOM   4825  B       X   1    -144.747 -81.771 -40.190  0.00  0.00           B
ATOM   4826  B       X   1    -149.245 -80.584 -47.680  0.00  0.00           B
ATOM   4827  B       X   1    -145.982 -79.506 -40.184  0.00  0.00           B
ATOM   4828  B       X   1    -146.082 -76.645 -46.774  0.00  0.00           B
ATOM   4829  B       X   1    -143.297 -84.138 -46.611  0.00  0.00           B
ATOM   4830  B       X   1    -143.369 -77.675 -42.718  0.00  0.00           B
ATOM   4831  Ne      X   1    -143.430 -80.560 -44.940  0.00  0.00          NE
ATOM   4832  B       X   1    -141.895 -83.869 -41.940  0.00  0.00           B
ATOM   4833  B       X   1    -141.029 -83.855 -45.289  0.00  0.00           B
ATOM   4834  Ne      X   1    -139.836 -81.118 -47.713  0.00  0.00          NE
ATOM   4835  Ne      X   1    -140.516 -83.760 -41.202  0.00  0.00          NE
ATOM   4836  Ne      X   1    -142.573 -83.552 -45.337  0.00  0.00          NE
ATOM   4837  B       X   1    -138.997 -82.708 -44.240  0.00  0.00           B
ATOM   4838  Ne      X   1    -139.574 -83.306 -45.617  0.00  0.00          NE
ATOM   4839  B       X   1    -143.059 -80.112 -43.502  0.00  0.00           B
ATOM   4840  Ne      X   1    -141.235 -78.905 -46.117  0.00  0.00          NE
ATOM   4841  B       X   1    -142.917 -81.998 -45.243  0.00  0.00           B
ATOM   4842  B       X   1    -139.714 -82.571 -41.774  0.00  0.00           B
ATOM   4843  B       X   1    -140.448 -78.864 -44.736  0.00  0.00           B
ATOM   4844  Ne      X   1    -142.774 -79.100 -42.342  0.00  0.00          NE
ATOM   4845  B       X   1    -139.242 -80.424 -43.043  0.00  0.00           B
ATOM   4846  Ne      X   1    -139.908 -79.009 -43.229  0.00  0.00          NE
ATOM   4847  B       X   1    -141.234 -78.941 -42.287  0.00  0.00           B
ATOM   4848  Ne      X   1    -138.809 -81.935 -42.829  0.00  0.00          NE
ATOM   4849  B       X   1    -140.484 -79.833 -47.170  0.00  0.00           B
ATOM   4850  B       X   1    -141.336 -77.506 -46.817  0.00  0.00           B
ATOM   4851  B       X   1    -139.858 -82.117 -46.537  0.00  0.00           B
ATOM   4852  B       X   1    -138.947 -77.962 -42.603  0.00  0.00           B
ATOM   4853  B       X   1    -142.638 -79.512 -45.857  0.00  0.00           B
ATOM   4854  Ne      X   1    -138.204 -76.909 -41.725  0.00  0.00          NE
ATOM   4855  B       X   1    -138.507 -76.975 -40.159  0.00  0.00           B
ATOM   4856  B       X   1    -145.882 -86.582 -38.652  0.00  0.00           B
ATOM   4857  Ne      X   1    -145.374 -87.986 -38.128  0.00  0.00          NE
ATOM   4858  B       X   1    -146.618 -88.767 -37.497  0.00  0.00           B
ATOM   4859  Ne      X   1    -146.590 -85.142 -39.118  0.00  0.00          NE
ATOM   4860  B       X   1    -144.769 -88.841 -39.320  0.00  0.00           B
ATOM   4861  B       X   1    -144.237 -87.849 -37.075  0.00  0.00           B
ATOM   4862  B       X   1    -144.352 -84.539 -36.387  0.00  0.00           B
ATOM   4863  Ne      X   1    -143.542 -89.743 -33.833  0.00  0.00          NE
ATOM   4864  B       X   1    -146.625 -84.308 -37.750  0.00  0.00           B
ATOM   4865  B       X   1    -145.726 -84.287 -40.045  0.00  0.00           B
ATOM   4866  B       X   1    -137.966 -85.369 -32.695  0.00  0.00           B
ATOM   4867  Ne      X   1    -139.797 -90.636 -32.528  0.00  0.00          NE
ATOM   4868  B       X   1    -141.535 -91.111 -36.657  0.00  0.00           B
ATOM   4869  Ne      X   1    -142.918 -87.883 -36.222  0.00  0.00          NE
ATOM   4870  B       X   1    -141.299 -90.253 -38.987  0.00  0.00           B
ATOM   4871  B       X   1    -141.715 -88.632 -36.965  0.00  0.00           B
ATOM   4872  B       X   1    -143.117 -88.628 -34.803  0.00  0.00           B
ATOM   4873  B       X   1    -142.495 -86.379 -36.004  0.00  0.00           B
ATOM   4874  B       X   1    -140.458 -85.343 -33.364  0.00  0.00           B
ATOM   4875  Ne      X   1    -139.131 -86.042 -33.513  0.00  0.00          NE
ATOM   4876  B       X   1    -139.424 -89.718 -37.207  0.00  0.00           B
ATOM   4877  Ne      X   1    -142.817 -84.850 -36.104  0.00  0.00          NE
ATOM   4878  Ne      X   1    -140.926 -89.909 -37.508  0.00  0.00          NE
ATOM   4879  B       X   1    -139.057 -87.567 -33.319  0.00  0.00           B
ATOM   4880  B       X   1    -138.594 -90.121 -33.325  0.00  0.00           B
ATOM   4881  B       X   1    -142.683 -90.993 -34.396  0.00  0.00           B
ATOM   4882  B       X   1    -138.709 -85.927 -35.088  0.00  0.00           B
ATOM   4883  Ne      X   1    -138.082 -88.653 -33.856  0.00  0.00          NE
ATOM   4884  B       X   1    -138.240 -85.406 -37.516  0.00  0.00           B
ATOM   4885  Ne      X   1    -137.968 -89.150 -36.925  0.00  0.00          NE
ATOM   4886  Ne      X   1    -137.991 -85.030 -36.059  0.00  0.00          NE
ATOM   4887  B       X   1    -137.983 -88.683 -35.405  0.00  0.00           B
ATOM   4888  B       X   1    -142.001 -84.349 -37.376  0.00  0.00           B
ATOM   4889  B       X   1    -142.234 -84.200 -34.770  0.00  0.00           B
ATOM   4890  B       X   1    -138.018 -86.459 -39.884  0.00  0.00           B
ATOM   4891  B       X   1    -140.825 -89.426 -32.232  0.00  0.00           B
ATOM   4892  Ne      X   1    -144.567 -80.190 -40.077  0.00  0.00          NE
ATOM   4893  Ne      X   1    -147.179 -78.538 -39.789  0.00  0.00          NE
ATOM   4894  B       X   1    -143.981 -79.959 -38.687  0.00  0.00           B
ATOM   4895  B       X   1    -143.818 -80.564 -36.343  0.00  0.00           B
ATOM   4896  B       X   1    -140.069 -82.585 -37.404  0.00  0.00           B
ATOM   4897  B       X   1    -140.347 -80.677 -33.388  0.00  0.00           B
ATOM   4898  B       X   1    -140.171 -78.924 -35.441  0.00  0.00           B
ATOM   4899  Ne      X   1    -138.736 -82.173 -36.647  0.00  0.00          NE
ATOM   4900  Ne      X   1    -141.092 -81.501 -32.239  0.00  0.00          NE
ATOM   4901  Ne      X   1    -142.931 -80.496 -37.666  0.00  0.00          NE
ATOM   4902  B       X   1    -138.162 -79.509 -33.799  0.00  0.00           B
ATOM   4903  Ne      X   1    -138.758 -76.662 -38.639  0.00  0.00          NE
ATOM   4904  Ne      X   1    -141.303 -83.165 -38.137  0.00  0.00          NE
ATOM   4905  Ne      X   1    -139.420 -80.053 -34.497  0.00  0.00          NE
ATOM   4906  B       X   1    -138.332 -83.532 -35.815  0.00  0.00           B
ATOM   4907  B       X   1    -141.589 -79.558 -37.507  0.00  0.00           B
ATOM   4908  B       X   1    -142.371 -81.887 -38.063  0.00  0.00           B
ATOM   4909  B       X   1    -139.622 -77.830 -37.800  0.00  0.00           B
ATOM   4910  B       X   1    -141.687 -77.252 -36.544  0.00  0.00           B
ATOM   4911  B       X   1    -141.337 -82.959 -32.740  0.00  0.00           B
ATOM   4912  B       X   1    -140.815 -83.429 -39.574  0.00  0.00           B
ATOM   4913  B       X   1    -138.966 -81.080 -35.566  0.00  0.00           B
ATOM   4914  Ne      X   1    -140.718 -78.414 -36.827  0.00  0.00          NE
ATOM   4915  B       X   1    -139.323 -90.992 -31.068  0.00  0.00           B
ATOM   4916  B       X   1    -139.415 -77.357 -31.034  0.00  0.00           B
ATOM   4917  B       X   1    -140.331 -81.607 -30.818  0.00  0.00           B
ATOM   4918  Ne      X   1    -140.938 -76.981 -31.565  0.00  0.00          NE
ATOM   4919  Ne      X   1    -146.790 -71.529 -58.546  0.00  0.00          NE
ATOM   4920  B       X   1    -145.862 -72.789 -58.820  0.00  0.00           B
ATOM   4921  B       X   1    -145.764 -70.262 -58.474  0.00  0.00           B
ATOM   4922  B       X   1    -145.151 -75.489 -58.777  0.00  0.00           B
ATOM   4923  Ne      X   1    -144.744 -73.928 -59.076  0.00  0.00          NE
ATOM   4924  B       X   1    -144.387 -73.872 -60.601  0.00  0.00           B
ATOM   4925  B       X   1    -143.868 -69.460 -61.574  0.00  0.00           B
ATOM   4926  B       X   1    -143.582 -69.053 -57.958  0.00  0.00           B
ATOM   4927  B       X   1    -143.463 -73.652 -58.203  0.00  0.00           B
ATOM   4928  Ne      X   1    -141.971 -73.543 -57.642  0.00  0.00          NE
ATOM   4929  B       X   1    -142.348 -71.313 -62.319  0.00  0.00           B
ATOM   4930  B       X   1    -142.916 -73.798 -62.696  0.00  0.00           B
ATOM   4931  B       X   1    -140.552 -73.025 -61.827  0.00  0.00           B
ATOM   4932  Ne      X   1    -139.099 -73.304 -62.175  0.00  0.00          NE
ATOM   4933  Ne      X   1    -142.442 -70.030 -61.438  0.00  0.00          NE
ATOM   4934  Ne      X   1    -141.045 -70.914 -58.824  0.00  0.00          NE
ATOM   4935  B       X   1    -141.962 -70.405 -59.989  0.00  0.00           B
ATOM   4936  B       X   1    -141.238 -72.434 -58.458  0.00  0.00           B
ATOM   4937  B       X   1    -139.582 -70.498 -59.193  0.00  0.00           B
ATOM   4938  B       X   1    -141.437 -70.130 -57.481  0.00  0.00           B
ATOM   4939  B       X   1    -141.091 -74.913 -57.686  0.00  0.00           B
ATOM   4940  B       X   1    -138.750 -75.120 -58.686  0.00  0.00           B
ATOM   4941  Ne      X   1    -138.469 -69.620 -59.777  0.00  0.00          NE
ATOM   4942  Ne      X   1    -139.807 -75.816 -57.737  0.00  0.00          NE
ATOM   4943  B       X   1    -138.381 -73.695 -60.848  0.00  0.00           B
ATOM   4944  B       X   1    -138.337 -72.043 -62.747  0.00  0.00           B
ATOM   4945  B       X   1    -138.236 -69.869 -61.327  0.00  0.00           B
ATOM   4946  Ne      X   1    -142.637 -69.384 -56.777  0.00  0.00          NE
ATOM   4947  B       X   1    -137.955 -69.715 -63.982  0.00  0.00           B
ATOM   4948  B       X   1    -139.132 -75.918 -56.275  0.00  0.00           B
ATOM   4949  B       X   1    -141.454 -68.903 -62.031  0.00  0.00           B
ATOM   4950  Ne      X   1    -145.093 -68.826 -58.488  0.00  0.00          NE
ATOM   4951  B       X   1    -145.641 -67.853 -57.375  0.00  0.00           B
ATOM   4952  Ne      X   1    -146.186 -66.357 -57.218  0.00  0.00          NE
ATOM   4953  B       X   1    -144.152 -67.057 -62.021  0.00  0.00           B
ATOM   4954  B       X   1    -144.036 -63.483 -57.166  0.00  0.00           B
ATOM   4955  B       X   1    -143.854 -64.043 -59.691  0.00  0.00           B
ATOM   4956  B       X   1    -138.848 -68.000 -59.748  0.00  0.00           B
ATOM   4957  B       X   1    -139.299 -65.386 -60.011  0.00  0.00           B
ATOM   4958  Ne      X   1    -140.195 -64.189 -59.495  0.00  0.00          NE
ATOM   4959  B       X   1    -141.458 -63.986 -60.351  0.00  0.00           B
ATOM   4960  B       X   1    -139.700 -67.060 -61.960  0.00  0.00           B
ATOM   4961  B       X   1    -140.504 -64.529 -57.944  0.00  0.00           B
ATOM   4962  B       X   1    -139.498 -62.803 -59.437  0.00  0.00           B
ATOM   4963  Ne      X   1    -138.814 -66.645 -60.698  0.00  0.00          NE
ATOM   4964  Ne      X   1    -148.717 -76.468 -52.528  0.00  0.00          NE
ATOM   4965  B       X   1    -146.379 -72.104 -48.484  0.00  0.00           B
ATOM   4966  B       X   1    -148.843 -73.128 -49.070  0.00  0.00           B
ATOM   4967  B       X   1    -147.701 -75.305 -52.286  0.00  0.00           B
ATOM   4968  B       X   1    -146.452 -73.210 -52.947  0.00  0.00           B
ATOM   4969  Ne      X   1    -146.531 -74.293 -51.901  0.00  0.00          NE
ATOM   4970  B       X   1    -146.976 -73.621 -50.506  0.00  0.00           B
ATOM   4971  Ne      X   1    -146.676 -71.891 -53.819  0.00  0.00          NE
ATOM   4972  B       X   1    -147.056 -70.785 -52.778  0.00  0.00           B
ATOM   4973  Ne      X   1    -146.805 -69.905 -51.436  0.00  0.00          NE
ATOM   4974  B       X   1    -145.959 -70.773 -50.478  0.00  0.00           B
ATOM   4975  Ne      X   1    -145.263 -71.209 -49.188  0.00  0.00          NE
ATOM   4976  B       X   1    -145.310 -71.525 -54.489  0.00  0.00           B
ATOM   4977  B       X   1    -145.191 -75.036 -51.530  0.00  0.00           B
ATOM   4978  B       X   1    -148.107 -69.326 -50.758  0.00  0.00           B
ATOM   4979  Ne      X   1    -147.276 -73.265 -48.945  0.00  0.00          NE
ATOM   4980  Ne      X   1    -144.672 -76.182 -50.668  0.00  0.00          NE
ATOM   4981  B       X   1    -144.078 -69.536 -53.545  0.00  0.00           B
ATOM   4982  B       X   1    -143.966 -72.015 -49.528  0.00  0.00           B
ATOM   4983  Ne      X   1    -143.884 -70.841 -54.455  0.00  0.00          NE
ATOM   4984  B       X   1    -145.312 -76.089 -49.242  0.00  0.00           B
ATOM   4985  Ne      X   1    -146.533 -76.041 -48.191  0.00  0.00          NE
ATOM   4986  B       X   1    -144.696 -70.007 -48.290  0.00  0.00           B
ATOM   4987  B       X   1    -137.863 -74.246 -51.375  0.00  0.00           B
ATOM   4988  B       X   1    -137.974 -76.258 -49.817  0.00  0.00           B
ATOM   4989  B       X   1    -143.379 -70.332 -55.831  0.00  0.00           B
ATOM   4990  B       X   1    -142.074 -73.171 -56.189  0.00  0.00           B
ATOM   4991  Ne      X   1    -137.946 -72.690 -51.519  0.00  0.00          NE
ATOM   4992  B       X   1    -143.115 -75.995 -50.545  0.00  0.00           B
ATOM   4993  B       X   1    -138.365 -72.342 -52.991  0.00  0.00           B
ATOM   4994  Ne      X   1    -141.815 -75.289 -50.334  0.00  0.00          NE
ATOM   4995  Ne      X   1    -142.448 -72.421 -49.218  0.00  0.00          NE
ATOM   4996  Ne      X   1    -138.815 -71.733 -54.408  0.00  0.00          NE
ATOM   4997  B       X   1    -141.291 -71.409 -49.501  0.00  0.00           B
ATOM   4998  B       X   1    -139.145 -72.123 -50.619  0.00  0.00           B
ATOM   4999  Ne      X   1    -139.725 -71.035 -49.621  0.00  0.00          NE
ATOM   5000  B       X   1    -142.075 -73.762 -50.055  0.00  0.00           B
ATOM   5001  B       X   1    -142.723 -71.964 -54.039  0.00  0.00           B
ATOM   5002  B       X   1    -141.559 -74.342 -53.886  0.00  0.00           B
ATOM   5003  B       X   1    -140.272 -72.281 -54.575  0.00  0.00           B
ATOM   5004  Ne      X   1    -141.698 -72.982 -54.613  0.00  0.00          NE
ATOM   5005  B       X   1    -138.811 -70.165 -54.206  0.00  0.00           B
ATOM   5006  B       X   1    -139.284 -69.680 -50.169  0.00  0.00           B
ATOM   5007  Ne      X   1    -140.991 -75.666 -53.292  0.00  0.00          NE
ATOM   5008  B       X   1    -140.960 -75.513 -51.682  0.00  0.00           B
ATOM   5009  B       X   1    -139.434 -75.706 -53.814  0.00  0.00           B
ATOM   5010  Ne      X   1    -138.347 -75.925 -54.951  0.00  0.00          NE
ATOM   5011  B       X   1    -141.201 -75.929 -48.957  0.00  0.00           B
ATOM   5012  B       X   1    -145.912 -68.726 -51.827  0.00  0.00           B
ATOM   5013  B       X   1    -145.818 -65.720 -55.805  0.00  0.00           B
ATOM   5014  B       X   1    -145.515 -67.324 -53.870  0.00  0.00           B
ATOM   5015  Ne      X   1    -146.168 -65.995 -54.303  0.00  0.00          NE
ATOM   5016  Ne      X   1    -144.816 -68.284 -52.834  0.00  0.00          NE
ATOM   5017  B       X   1    -143.909 -63.662 -54.531  0.00  0.00           B
ATOM   5018  B       X   1    -143.726 -67.485 -52.032  0.00  0.00           B
ATOM   5019  B       X   1    -147.290 -66.700 -48.324  0.00  0.00           B
ATOM   5020  B       X   1    -141.791 -63.520 -55.941  0.00  0.00           B
ATOM   5021  B       X   1    -140.818 -65.882 -55.867  0.00  0.00           B
ATOM   5022  Ne      X   1    -142.645 -66.367 -52.352  0.00  0.00          NE
ATOM   5023  Ne      X   1    -138.482 -68.377 -50.828  0.00  0.00          NE
ATOM   5024  B       X   1    -138.496 -68.422 -52.447  0.00  0.00           B
ATOM   5025  B       X   1    -139.172 -67.075 -50.308  0.00  0.00           B
ATOM   5026  B       X   1    -141.386 -66.496 -51.354  0.00  0.00           B
ATOM   5027  Ne      X   1    -141.284 -67.123 -55.071  0.00  0.00          NE
ATOM   5028  Ne      X   1    -143.328 -63.020 -55.843  0.00  0.00          NE
ATOM   5029  B       X   1    -142.111 -66.616 -53.850  0.00  0.00           B
ATOM   5030  B       X   1    -142.141 -68.149 -55.883  0.00  0.00           B
ATOM   5031  Ne      X   1    -138.641 -68.613 -53.991  0.00  0.00          NE
ATOM   5032  B       X   1    -139.941 -67.827 -54.474  0.00  0.00           B
ATOM   5033  Ne      X   1    -140.192 -65.891 -50.539  0.00  0.00          NE
ATOM   5034  B       X   1    -148.441 -73.801 -44.105  0.00  0.00           B
ATOM   5035  Ne      X   1    -148.642 -72.314 -44.588  0.00  0.00          NE
ATOM   5036  B       X   1    -147.303 -71.562 -44.783  0.00  0.00           B
ATOM   5037  Ne      X   1    -146.718 -70.100 -44.785  0.00  0.00          NE
ATOM   5038  Ne      X   1    -148.380 -75.318 -43.558  0.00  0.00          NE
ATOM   5039  B       X   1    -145.821 -69.742 -43.595  0.00  0.00           B
ATOM   5040  B       X   1    -145.922 -69.833 -46.077  0.00  0.00           B
ATOM   5041  Ne      X   1    -146.565 -75.815 -41.177  0.00  0.00          NE
ATOM   5042  B       X   1    -145.201 -75.915 -41.932  0.00  0.00           B
ATOM   5043  B       X   1    -147.463 -76.095 -44.553  0.00  0.00           B
ATOM   5044  B       X   1    -148.018 -69.162 -44.681  0.00  0.00           B
ATOM   5045  Ne      X   1    -144.740 -69.164 -46.957  0.00  0.00          NE
ATOM   5046  B       X   1    -144.403 -69.562 -41.459  0.00  0.00           B
ATOM   5047  Ne      X   1    -144.080 -76.282 -43.018  0.00  0.00          NE
ATOM   5048  B       X   1    -144.871 -76.477 -44.407  0.00  0.00           B
ATOM   5049  B       X   1    -147.000 -74.520 -48.066  0.00  0.00           B
ATOM   5050  B       X   1    -139.157 -76.442 -47.538  0.00  0.00           B
ATOM   5051  B       X   1    -139.113 -71.322 -48.170  0.00  0.00           B
ATOM   5052  B       X   1    -137.832 -72.280 -45.986  0.00  0.00           B
ATOM   5053  B       X   1    -143.408 -69.273 -46.055  0.00  0.00           B
ATOM   5054  B       X   1    -138.279 -70.377 -41.685  0.00  0.00           B
ATOM   5055  B       X   1    -142.414 -72.972 -42.116  0.00  0.00           B
ATOM   5056  Ne      X   1    -139.150 -71.511 -41.059  0.00  0.00          NE
ATOM   5057  Ne      X   1    -139.082 -74.137 -42.860  0.00  0.00          NE
ATOM   5058  B       X   1    -140.592 -74.199 -43.337  0.00  0.00           B
ATOM   5059  Ne      X   1    -142.206 -73.889 -43.422  0.00  0.00          NE
ATOM   5060  Ne      X   1    -141.590 -73.334 -46.357  0.00  0.00          NE
ATOM   5061  B       X   1    -142.259 -73.276 -44.893  0.00  0.00           B
ATOM   5062  B       X   1    -139.316 -70.132 -45.922  0.00  0.00           B
[truncated: 27,191,252 more chars]
