# Supplementary material for: Insights into the 3D permeable pore structure within novel monodisperse mesoporous silica nanoparticles by cryogenic electron tomography
Source: Nanoscale Adv. 2023 Apr 18;5(11):2879–86. doi: 10.1039/d3na00145h (PMC10228490; doi:10.1039/d3na00145h)
Supplement: NA-005-D3NA00145H-s002 [file NA-005-D3NA00145H-s002.zip › Supporting_Information_B_MSN_pdb_files/MSN_005.pdb]

CRYST1    0.000    0.000    0.000  90.00  90.00  90.00 P 1           1
ATOM      1  B       X   1     -93.166-127.941 -64.407  0.00  0.00           B
ATOM      2  B       X   1     -94.512-125.824 -64.914  0.00  0.00           B
ATOM      3  Ne      X   1     -93.707-127.014 -65.516  0.00  0.00          NE
ATOM      4  Ne      X   1     -80.645-137.844 -88.986  0.00  0.00          NE
ATOM      5  B       X   1     -82.210-138.138 -85.746  0.00  0.00           B
ATOM      6  Ne      X   1     -90.322-138.676 -79.596  0.00  0.00          NE
ATOM      7  Ne      X   1     -89.494-138.352 -74.055  0.00  0.00          NE
ATOM      8  Ne      X   1     -88.985-140.935 -75.710  0.00  0.00          NE
ATOM      9  B       X   1     -87.853-140.393 -76.623  0.00  0.00           B
ATOM     10  B       X   1     -88.805-138.416 -79.874  0.00  0.00           B
ATOM     11  B       X   1     -89.432-138.436 -72.451  0.00  0.00           B
ATOM     12  Ne      X   1     -83.041-139.509 -73.963  0.00  0.00          NE
ATOM     13  Ne      X   1     -84.693-138.456 -76.248  0.00  0.00          NE
ATOM     14  B       X   1     -85.639-139.221 -77.299  0.00  0.00           B
ATOM     15  B       X   1     -84.089-139.370 -75.167  0.00  0.00           B
ATOM     16  B       X   1     -83.581-138.876 -72.677  0.00  0.00           B
ATOM     17  B       X   1     -82.929-141.097 -73.884  0.00  0.00           B
ATOM     18  B       X   1     -81.680-138.906 -74.423  0.00  0.00           B
ATOM     19  B       X   1     -82.411-138.114 -79.220  0.00  0.00           B
ATOM     20  B       X   1     -80.585-141.594 -78.190  0.00  0.00           B
ATOM     21  Ne      X   1     -81.398-138.623 -80.251  0.00  0.00          NE
ATOM     22  B       X   1     -90.443-138.450 -69.899  0.00  0.00           B
ATOM     23  B       X   1     -88.144-139.398 -70.543  0.00  0.00           B
ATOM     24  Ne      X   1     -86.613-139.441 -70.236  0.00  0.00          NE
ATOM     25  B       X   1     -86.452-138.892 -68.736  0.00  0.00           B
ATOM     26  B       X   1     -88.091-139.589 -66.794  0.00  0.00           B
ATOM     27  Ne      X   1     -86.815-138.692 -67.212  0.00  0.00          NE
ATOM     28  Ne      X   1     -89.186-138.313 -70.898  0.00  0.00          NE
ATOM     29  B       X   1     -84.514-141.278 -64.880  0.00  0.00           B
ATOM     30  Ne      X   1     -84.546-139.701 -65.338  0.00  0.00          NE
ATOM     31  B       X   1     -81.804-141.032 -67.330  0.00  0.00           B
ATOM     32  B       X   1     -86.086-140.960 -70.204  0.00  0.00           B
ATOM     33  B       X   1     -82.156-138.663 -68.409  0.00  0.00           B
ATOM     34  B       X   1     -85.643-139.308 -66.311  0.00  0.00           B
ATOM     35  B       X   1     -85.802-138.631 -71.260  0.00  0.00           B
ATOM     36  B       X   1     -80.625-138.909 -66.395  0.00  0.00           B
ATOM     37  Ne      X   1     -81.960-139.497 -67.062  0.00  0.00          NE
ATOM     38  Ne      X   1     -84.420-138.006 -71.607  0.00  0.00          NE
ATOM     39  B       X   1     -83.182-139.303 -66.065  0.00  0.00           B
ATOM     40  B       X   1     -83.723-137.901 -70.233  0.00  0.00           B
ATOM     41  B       X   1     -85.898-135.220 -82.606  0.00  0.00           B
ATOM     42  Ne      X   1     -83.358-132.935 -80.659  0.00  0.00          NE
ATOM     43  Ne      X   1     -84.669-134.392 -83.075  0.00  0.00          NE
ATOM     44  B       X   1     -83.846-133.890 -81.836  0.00  0.00           B
ATOM     45  B       X   1     -83.782-131.460 -80.931  0.00  0.00           B
ATOM     46  B       X   1     -82.660-135.668 -86.185  0.00  0.00           B
ATOM     47  Ne      X   1     -82.438-131.648 -85.318  0.00  0.00          NE
ATOM     48  Ne      X   1     -82.425-134.789 -84.853  0.00  0.00          NE
ATOM     49  B       X   1     -81.640-137.095 -88.052  0.00  0.00           B
ATOM     50  B       X   1     -82.228-133.276 -84.978  0.00  0.00           B
ATOM     51  B       X   1     -81.084-135.518 -84.225  0.00  0.00           B
ATOM     52  B       X   1     -82.011-130.483 -84.219  0.00  0.00           B
ATOM     53  Ne      X   1     -82.625-137.032 -86.844  0.00  0.00          NE
ATOM     54  B       X   1     -80.679-137.427 -80.973  0.00  0.00           B
ATOM     55  B       X   1     -81.775-132.996 -80.538  0.00  0.00           B
ATOM     56  Ne      X   1     -83.396-129.986 -80.745  0.00  0.00          NE
ATOM     57  Ne      X   1     -81.725-129.256 -83.170  0.00  0.00          NE
ATOM     58  B       X   1     -82.233-129.623 -81.721  0.00  0.00           B
ATOM     59  B       X   1     -91.096-131.807 -75.298  0.00  0.00           B
ATOM     60  B       X   1     -91.172-135.558 -72.708  0.00  0.00           B
ATOM     61  Ne      X   1     -90.260-134.254 -72.539  0.00  0.00          NE
ATOM     62  B       X   1     -89.857-133.794 -74.088  0.00  0.00           B
ATOM     63  Ne      X   1     -89.727-132.601 -75.282  0.00  0.00          NE
ATOM     64  B       X   1     -89.580-133.040 -76.780  0.00  0.00           B
ATOM     65  Ne      X   1     -86.993-136.680 -75.054  0.00  0.00          NE
ATOM     66  B       X   1     -88.266-132.045 -78.909  0.00  0.00           B
ATOM     67  Ne      X   1     -89.029-133.284 -78.293  0.00  0.00          NE
ATOM     68  B       X   1     -88.458-131.729 -74.890  0.00  0.00           B
ATOM     69  Ne      X   1     -87.044-135.605 -77.923  0.00  0.00          NE
ATOM     70  B       X   1     -88.128-134.577 -78.339  0.00  0.00           B
ATOM     71  Ne      X   1     -87.189-130.915 -74.310  0.00  0.00          NE
ATOM     72  B       X   1     -86.636-135.784 -73.836  0.00  0.00           B
ATOM     73  B       X   1     -87.381-135.972 -76.436  0.00  0.00           B
ATOM     74  B       X   1     -87.071-136.854 -78.879  0.00  0.00           B
ATOM     75  Ne      X   1     -87.800-130.528 -79.176  0.00  0.00          NE
ATOM     76  B       X   1     -90.910-137.361 -78.985  0.00  0.00           B
ATOM     77  Ne      X   1     -87.348-137.766 -80.128  0.00  0.00          NE
ATOM     78  B       X   1     -91.289-130.257 -77.362  0.00  0.00           B
ATOM     79  B       X   1     -86.527-130.203 -75.487  0.00  0.00           B
ATOM     80  B       X   1     -90.752-137.494 -74.358  0.00  0.00           B
ATOM     81  B       X   1     -86.179-131.936 -73.630  0.00  0.00           B
ATOM     82  B       X   1     -86.760-130.263 -77.979  0.00  0.00           B
ATOM     83  B       X   1     -88.180-137.623 -74.531  0.00  0.00           B
ATOM     84  Ne      X   1     -91.822-136.646 -73.582  0.00  0.00          NE
ATOM     85  Ne      X   1     -82.826-132.667 -75.978  0.00  0.00          NE
ATOM     86  B       X   1     -83.503-133.793 -76.887  0.00  0.00           B
ATOM     87  B       X   1     -83.985-133.465 -79.326  0.00  0.00           B
ATOM     88  B       X   1     -85.612-134.880 -77.987  0.00  0.00           B
ATOM     89  Ne      X   1     -84.094-134.503 -78.171  0.00  0.00          NE
ATOM     90  Ne      X   1     -84.718-132.551 -73.456  0.00  0.00          NE
ATOM     91  B       X   1     -83.817-132.558 -74.742  0.00  0.00           B
ATOM     92  B       X   1     -84.899-134.106 -72.960  0.00  0.00           B
ATOM     93  B       X   1     -83.207-135.755 -78.507  0.00  0.00           B
ATOM     94  Ne      X   1     -85.643-135.385 -72.603  0.00  0.00          NE
ATOM     95  B       X   1     -82.846-131.280 -76.830  0.00  0.00           B
ATOM     96  B       X   1     -81.368-133.109 -75.514  0.00  0.00           B
ATOM     97  B       X   1     -81.041-136.749 -77.576  0.00  0.00           B
ATOM     98  Ne      X   1     -82.531-137.007 -78.096  0.00  0.00          NE
ATOM     99  B       X   1     -80.600-133.649 -78.358  0.00  0.00           B
ATOM    100  B       X   1     -85.663-137.457 -75.513  0.00  0.00           B
ATOM    101  B       X   1     -84.694-136.626 -72.290  0.00  0.00           B
ATOM    102  B       X   1     -84.003-131.684 -72.359  0.00  0.00           B
ATOM    103  Ne      X   1     -80.412-133.488 -79.883  0.00  0.00          NE
ATOM    104  B       X   1     -83.552-137.712 -77.010  0.00  0.00           B
ATOM    105  B       X   1     -89.417-127.904 -72.626  0.00  0.00           B
ATOM    106  B       X   1     -87.693-129.880 -73.306  0.00  0.00           B
ATOM    107  B       X   1     -88.951-124.946 -79.310  0.00  0.00           B
ATOM    108  B       X   1     -86.824-128.087 -76.744  0.00  0.00           B
ATOM    109  B       X   1     -87.692-125.803 -75.919  0.00  0.00           B
ATOM    110  Ne      X   1     -86.409-126.554 -76.588  0.00  0.00          NE
ATOM    111  B       X   1     -86.528-127.708 -79.989  0.00  0.00           B
ATOM    112  Ne      X   1     -86.138-129.484 -76.797  0.00  0.00          NE
ATOM    113  B       X   1     -86.216-126.047 -78.097  0.00  0.00           B
ATOM    114  B       X   1     -91.808-127.545 -73.547  0.00  0.00           B
ATOM    115  Ne      X   1     -85.984-126.285 -79.645  0.00  0.00          NE
ATOM    116  B       X   1     -83.076-129.757 -79.135  0.00  0.00           B
ATOM    117  B       X   1     -84.510-122.720 -74.211  0.00  0.00           B
ATOM    118  Ne      X   1     -83.128-129.810 -77.423  0.00  0.00          NE
ATOM    119  B       X   1     -83.253-127.693 -73.807  0.00  0.00           B
ATOM    120  B       X   1     -84.599-129.437 -76.995  0.00  0.00           B
ATOM    121  Ne      X   1     -83.753-126.507 -74.888  0.00  0.00          NE
ATOM    122  B       X   1     -83.990-125.267 -73.941  0.00  0.00           B
ATOM    123  Ne      X   1     -84.103-123.894 -73.186  0.00  0.00          NE
ATOM    124  B       X   1     -85.068-126.594 -75.736  0.00  0.00           B
ATOM    125  B       X   1     -80.734-128.376 -73.091  0.00  0.00           B
ATOM    126  Ne      X   1     -81.476-127.274 -76.788  0.00  0.00          NE
ATOM    127  B       X   1     -81.326-126.534 -78.203  0.00  0.00           B
ATOM    128  Ne      X   1     -81.153-125.121 -78.805  0.00  0.00          NE
ATOM    129  B       X   1     -81.338-124.068 -77.636  0.00  0.00           B
ATOM    130  Ne      X   1     -81.193-123.251 -73.493  0.00  0.00          NE
ATOM    131  B       X   1     -81.370-123.287 -75.067  0.00  0.00           B
ATOM    132  Ne      X   1     -82.206-128.178 -72.697  0.00  0.00          NE
ATOM    133  B       X   1     -82.209-128.658 -76.907  0.00  0.00           B
ATOM    134  B       X   1     -82.213-124.932 -79.911  0.00  0.00           B
ATOM    135  Ne      X   1     -81.197-122.882 -76.644  0.00  0.00          NE
ATOM    136  B       X   1     -82.567-123.562 -72.771  0.00  0.00           B
ATOM    137  B       X   1     -82.547-126.470 -75.914  0.00  0.00           B
ATOM    138  B       X   1     -84.487-126.014 -80.007  0.00  0.00           B
ATOM    139  B       X   1     -91.520-131.562 -65.288  0.00  0.00           B
ATOM    140  B       X   1     -91.112-133.094 -71.859  0.00  0.00           B
ATOM    141  B       X   1     -90.630-131.178 -70.080  0.00  0.00           B
ATOM    142  B       X   1     -88.475-136.468 -64.578  0.00  0.00           B
ATOM    143  Ne      X   1     -89.272-130.431 -69.639  0.00  0.00          NE
ATOM    144  B       X   1     -89.056-134.514 -71.641  0.00  0.00           B
ATOM    145  B       X   1     -87.337-137.218 -66.751  0.00  0.00           B
ATOM    146  B       X   1     -86.618-135.205 -71.330  0.00  0.00           B
ATOM    147  B       X   1     -88.555-136.900 -70.710  0.00  0.00           B
ATOM    148  B       X   1     -88.270-131.308 -68.864  0.00  0.00           B
ATOM    149  Ne      X   1     -88.202-136.062 -66.101  0.00  0.00          NE
ATOM    150  B       X   1     -87.299-134.749 -66.068  0.00  0.00           B
ATOM    151  B       X   1     -88.072-134.920 -69.194  0.00  0.00           B
ATOM    152  Ne      X   1     -87.108-131.489 -67.825  0.00  0.00          NE
ATOM    153  Ne      X   1     -88.024-135.282 -70.676  0.00  0.00          NE
ATOM    154  B       X   1     -87.607-130.760 -66.439  0.00  0.00           B
ATOM    155  B       X   1     -86.520-132.821 -67.377  0.00  0.00           B
ATOM    156  Ne      X   1     -91.665-131.989 -70.955  0.00  0.00          NE
ATOM    157  Ne      X   1     -90.557-130.842 -64.259  0.00  0.00          NE
ATOM    158  Ne      X   1     -86.081-133.855 -66.359  0.00  0.00          NE
ATOM    159  B       X   1     -85.891-130.526 -68.280  0.00  0.00           B
ATOM    160  Ne      X   1     -82.894-137.421 -68.979  0.00  0.00          NE
ATOM    161  B       X   1     -85.505-133.129 -64.909  0.00  0.00           B
ATOM    162  B       X   1     -83.600-136.799 -67.668  0.00  0.00           B
ATOM    163  B       X   1     -83.839-136.553 -65.049  0.00  0.00           B
ATOM    164  Ne      X   1     -83.634-135.765 -66.480  0.00  0.00          NE
ATOM    165  B       X   1     -84.774-134.712 -66.722  0.00  0.00           B
ATOM    166  Ne      X   1     -83.113-130.833 -71.302  0.00  0.00          NE
ATOM    167  B       X   1     -81.839-131.697 -70.826  0.00  0.00           B
ATOM    168  B       X   1     -80.923-133.806 -69.593  0.00  0.00           B
ATOM    169  Ne      X   1     -80.742-135.352 -69.848  0.00  0.00          NE
ATOM    170  Ne      X   1     -80.629-132.288 -69.896  0.00  0.00          NE
ATOM    171  B       X   1     -80.682-132.843 -65.257  0.00  0.00           B
ATOM    172  B       X   1     -82.036-136.212 -69.485  0.00  0.00           B
ATOM    173  Ne      X   1     -81.646-134.081 -64.992  0.00  0.00          NE
ATOM    174  B       X   1     -82.338-134.838 -66.203  0.00  0.00           B
ATOM    175  B       X   1     -83.950-130.443 -70.022  0.00  0.00           B
ATOM    176  B       X   1     -80.447-131.239 -68.697  0.00  0.00           B
ATOM    177  B       X   1     -89.407-130.028 -64.882  0.00  0.00           B
ATOM    178  Ne      X   1     -88.262-128.859 -72.206  0.00  0.00          NE
ATOM    179  B       X   1     -90.258-125.962 -65.278  0.00  0.00           B
ATOM    180  B       X   1     -89.592-129.196 -68.719  0.00  0.00           B
ATOM    181  B       X   1     -88.419-128.379 -66.640  0.00  0.00           B
ATOM    182  B       X   1     -87.860-127.376 -69.078  0.00  0.00           B
ATOM    183  Ne      X   1     -88.087-129.515 -65.606  0.00  0.00          NE
ATOM    184  Ne      X   1     -86.719-127.409 -70.138  0.00  0.00          NE
ATOM    185  B       X   1     -88.720-129.794 -70.948  0.00  0.00           B
ATOM    186  Ne      X   1     -88.984-127.850 -68.046  0.00  0.00          NE
ATOM    187  B       X   1     -87.227-127.949 -71.550  0.00  0.00           B
ATOM    188  B       X   1     -87.044-129.107 -64.446  0.00  0.00           B
ATOM    189  B       X   1     -87.369-123.314 -64.392  0.00  0.00           B
ATOM    190  B       X   1     -86.106-125.985 -70.494  0.00  0.00           B
ATOM    191  B       X   1     -83.892-128.982 -67.818  0.00  0.00           B
ATOM    192  B       X   1     -83.675-125.781 -64.833  0.00  0.00           B
ATOM    193  B       X   1     -85.288-123.901 -69.248  0.00  0.00           B
ATOM    194  B       X   1     -83.831-124.832 -67.350  0.00  0.00           B
ATOM    195  B       X   1     -81.563-124.808 -65.996  0.00  0.00           B
ATOM    196  B       X   1     -85.650-128.388 -69.625  0.00  0.00           B
ATOM    197  B       X   1     -82.266-127.544 -69.139  0.00  0.00           B
ATOM    198  Ne      X   1     -84.999-124.868 -70.551  0.00  0.00          NE
ATOM    199  B       X   1     -82.700-129.514 -72.033  0.00  0.00           B
ATOM    200  B       X   1     -81.372-129.194 -67.449  0.00  0.00           B
ATOM    201  B       X   1     -82.577-127.023 -66.703  0.00  0.00           B
ATOM    202  Ne      X   1     -82.554-128.225 -67.754  0.00  0.00          NE
ATOM    203  Ne      X   1     -84.808-129.604 -68.950  0.00  0.00          NE
ATOM    204  Ne      X   1     -82.962-125.572 -66.220  0.00  0.00          NE
ATOM    205  Ne      X   1     -82.313-126.336 -70.235  0.00  0.00          NE
ATOM    206  Ne      X   1     -84.842-123.686 -67.764  0.00  0.00          NE
ATOM    207  B       X   1     -83.683-125.587 -70.201  0.00  0.00           B
ATOM    208  B       X   1     -84.887-124.183 -71.926  0.00  0.00           B
ATOM    209  B       X   1     -82.253-127.078 -71.619  0.00  0.00           B
ATOM    210  B       X   1     -81.091-125.392 -69.956  0.00  0.00           B
ATOM    211  Ne      X   1     -78.782-138.393 -85.076  0.00  0.00          NE
ATOM    212  Ne      X   1     -77.903-140.461 -74.062  0.00  0.00          NE
ATOM    213  B       X   1     -77.556-140.637 -75.505  0.00  0.00           B
ATOM    214  B       X   1     -79.229-139.582 -73.972  0.00  0.00           B
ATOM    215  Ne      X   1     -75.400-138.452 -78.211  0.00  0.00          NE
ATOM    216  Ne      X   1     -80.224-138.420 -74.479  0.00  0.00          NE
ATOM    217  B       X   1     -77.857-137.940 -68.956  0.00  0.00           B
ATOM    218  B       X   1     -78.677-137.803 -71.257  0.00  0.00           B
ATOM    219  Ne      X   1     -77.867-138.802 -70.236  0.00  0.00          NE
ATOM    220  B       X   1     -78.644-140.185 -69.955  0.00  0.00           B
ATOM    221  Ne      X   1     -79.427-138.139 -65.751  0.00  0.00          NE
ATOM    222  B       X   1     -69.874-129.483 -96.411  0.00  0.00           B
ATOM    223  B       X   1     -80.177-132.179 -88.906  0.00  0.00           B
ATOM    224  B       X   1     -69.422-123.631 -94.879  0.00  0.00           B
ATOM    225  Ne      X   1     -70.758-123.282 -94.280  0.00  0.00          NE
ATOM    226  Ne      X   1     -70.228-129.423 -92.918  0.00  0.00          NE
ATOM    227  Ne      X   1     -70.835-125.978 -89.575  0.00  0.00          NE
ATOM    228  B       X   1     -71.436-124.963 -90.581  0.00  0.00           B
ATOM    229  B       X   1     -70.920-123.778 -92.812  0.00  0.00           B
ATOM    230  B       X   1     -69.303-125.990 -89.790  0.00  0.00           B
ATOM    231  B       X   1     -69.523-128.520 -93.962  0.00  0.00           B
ATOM    232  B       X   1     -80.168-134.930 -80.467  0.00  0.00           B
ATOM    233  B       X   1     -77.023-130.834 -80.566  0.00  0.00           B
ATOM    234  B       X   1     -76.911-133.272 -81.103  0.00  0.00           B
ATOM    235  B       X   1     -79.040-136.901 -84.766  0.00  0.00           B
ATOM    236  Ne      X   1     -79.981-131.679 -87.351  0.00  0.00          NE
ATOM    237  B       X   1     -78.949-134.312 -84.591  0.00  0.00           B
ATOM    238  B       X   1     -79.061-132.694 -86.499  0.00  0.00           B
ATOM    239  B       X   1     -77.344-132.208 -84.775  0.00  0.00           B
ATOM    240  B       X   1     -79.239-135.945 -82.501  0.00  0.00           B
ATOM    241  Ne      X   1     -79.581-135.617 -83.999  0.00  0.00          NE
ATOM    242  Ne      X   1     -78.030-133.391 -85.518  0.00  0.00          NE
ATOM    243  Ne      X   1     -79.594-136.269 -81.078  0.00  0.00          NE
ATOM    244  Ne      X   1     -76.726-130.845 -84.312  0.00  0.00          NE
ATOM    245  B       X   1     -75.989-130.895 -82.876  0.00  0.00           B
ATOM    246  Ne      X   1     -75.877-134.485 -81.034  0.00  0.00          NE
ATOM    247  B       X   1     -75.972-135.530 -82.197  0.00  0.00           B
ATOM    248  Ne      X   1     -75.653-130.389 -81.402  0.00  0.00          NE
ATOM    249  B       X   1     -75.612-130.516 -85.404  0.00  0.00           B
ATOM    250  B       X   1     -79.237-130.329 -87.376  0.00  0.00           B
ATOM    251  B       X   1     -79.195-132.552 -80.321  0.00  0.00           B
ATOM    252  B       X   1     -74.467-131.351 -80.818  0.00  0.00           B
ATOM    253  Ne      X   1     -73.395-132.637 -80.797  0.00  0.00          NE
ATOM    254  B       X   1     -72.319-132.495 -81.923  0.00  0.00           B
ATOM    255  B       X   1     -80.239-128.884 -83.450  0.00  0.00           B
ATOM    256  B       X   1     -77.842-129.753 -84.124  0.00  0.00           B
ATOM    257  Ne      X   1     -78.472-123.060 -82.761  0.00  0.00          NE
ATOM    258  Ne      X   1     -78.935-128.496 -84.229  0.00  0.00          NE
ATOM    259  B       X   1     -79.274-128.449 -85.713  0.00  0.00           B
ATOM    260  B       X   1     -79.134-125.403 -85.465  0.00  0.00           B
ATOM    261  B       X   1     -79.047-123.543 -81.414  0.00  0.00           B
ATOM    262  Ne      X   1     -77.778-125.553 -84.534  0.00  0.00          NE
ATOM    263  B       X   1     -78.191-127.078 -83.954  0.00  0.00           B
ATOM    264  B       X   1     -77.919-124.399 -83.528  0.00  0.00           B
ATOM    265  B       X   1     -76.469-125.498 -85.406  0.00  0.00           B
ATOM    266  B       X   1     -75.312-126.726 -82.776  0.00  0.00           B
ATOM    267  Ne      X   1     -74.855-127.418 -81.417  0.00  0.00          NE
ATOM    268  B       X   1     -75.379-128.914 -81.239  0.00  0.00           B
ATOM    269  B       X   1     -72.735-123.165 -80.869  0.00  0.00           B
ATOM    270  B       X   1     -73.226-127.450 -81.380  0.00  0.00           B
ATOM    271  Ne      X   1     -71.827-123.898 -81.915  0.00  0.00          NE
ATOM    272  Ne      X   1     -71.659-127.024 -81.127  0.00  0.00          NE
ATOM    273  B       X   1     -78.849-132.825 -76.432  0.00  0.00           B
ATOM    274  Ne      X   1     -79.882-133.546 -75.531  0.00  0.00          NE
ATOM    275  Ne      X   1     -79.790-136.436 -76.823  0.00  0.00          NE
ATOM    276  Ne      X   1     -77.829-134.401 -73.380  0.00  0.00          NE
ATOM    277  B       X   1     -79.968-135.078 -76.006  0.00  0.00           B
ATOM    278  B       X   1     -77.466-132.507 -78.682  0.00  0.00           B
ATOM    279  Ne      X   1     -77.478-132.550 -77.157  0.00  0.00          NE
ATOM    280  B       X   1     -76.953-131.089 -76.566  0.00  0.00           B
ATOM    281  Ne      X   1     -77.378-136.306 -79.029  0.00  0.00          NE
ATOM    282  B       X   1     -78.431-136.208 -77.773  0.00  0.00           B
ATOM    283  B       X   1     -76.371-133.510 -76.618  0.00  0.00           B
ATOM    284  B       X   1     -79.072-133.736 -74.075  0.00  0.00           B
ATOM    285  B       X   1     -78.212-135.884 -72.980  0.00  0.00           B
ATOM    286  B       X   1     -76.490-134.278 -74.230  0.00  0.00           B
ATOM    287  B       X   1     -76.304-135.194 -79.605  0.00  0.00           B
ATOM    288  Ne      X   1     -75.532-134.146 -75.514  0.00  0.00          NE
ATOM    289  B       X   1     -74.968-135.522 -75.954  0.00  0.00           B
ATOM    290  B       X   1     -78.292-136.645 -80.265  0.00  0.00           B
ATOM    291  B       X   1     -76.518-137.540 -78.684  0.00  0.00           B
ATOM    292  B       X   1     -80.144-137.363 -73.265  0.00  0.00           B
ATOM    293  B       X   1     -76.937-130.113 -74.101  0.00  0.00           B
ATOM    294  B       X   1     -79.594-137.669 -75.747  0.00  0.00           B
ATOM    295  Ne      X   1     -77.670-132.198 -80.218  0.00  0.00          NE
ATOM    296  B       X   1     -73.175-133.397 -72.964  0.00  0.00           B
ATOM    297  Ne      X   1     -73.180-132.478 -74.248  0.00  0.00          NE
ATOM    298  B       X   1     -74.235-133.198 -75.195  0.00  0.00           B
ATOM    299  B       X   1     -71.588-132.229 -74.491  0.00  0.00           B
ATOM    300  B       X   1     -71.799-131.026 -77.638  0.00  0.00           B
ATOM    301  B       X   1     -72.522-132.622 -79.483  0.00  0.00           B
ATOM    302  B       X   1     -73.653-130.893 -74.218  0.00  0.00           B
ATOM    303  B       X   1     -75.325-126.447 -80.228  0.00  0.00           B
ATOM    304  B       X   1     -78.510-122.656 -79.069  0.00  0.00           B
ATOM    305  B       X   1     -80.060-124.214 -73.032  0.00  0.00           B
ATOM    306  Ne      X   1     -78.586-123.985 -80.012  0.00  0.00          NE
ATOM    307  Ne      X   1     -76.640-129.820 -75.735  0.00  0.00          NE
ATOM    308  B       X   1     -77.589-128.651 -76.235  0.00  0.00           B
ATOM    309  B       X   1     -80.001-127.456 -76.325  0.00  0.00           B
ATOM    310  B       X   1     -78.606-127.591 -74.290  0.00  0.00           B
ATOM    311  Ne      X   1     -78.483-127.367 -75.788  0.00  0.00          NE
ATOM    312  B       X   1     -77.905-125.955 -76.166  0.00  0.00           B
ATOM    313  Ne      X   1     -76.229-124.273 -73.770  0.00  0.00          NE
ATOM    314  Ne      X   1     -76.775-124.898 -76.593  0.00  0.00          NE
ATOM    315  B       X   1     -77.462-123.465 -77.001  0.00  0.00           B
ATOM    316  B       X   1     -77.577-125.027 -73.149  0.00  0.00           B
ATOM    317  Ne      X   1     -79.181-127.972 -72.876  0.00  0.00          NE
ATOM    318  B       X   1     -79.678-124.884 -79.305  0.00  0.00           B
ATOM    319  B       X   1     -75.952-124.733 -75.261  0.00  0.00           B
ATOM    320  B       X   1     -77.184-124.689 -80.019  0.00  0.00           B
ATOM    321  B       X   1     -76.483-122.781 -73.544  0.00  0.00           B
ATOM    322  B       X   1     -76.046-125.365 -77.881  0.00  0.00           B
ATOM    323  Ne      X   1     -75.766-125.190 -79.433  0.00  0.00          NE
ATOM    324  B       X   1     -75.108-129.404 -75.650  0.00  0.00           B
ATOM    325  B       X   1     -75.051-124.918 -72.888  0.00  0.00           B
ATOM    326  B       X   1     -74.648-124.119 -79.448  0.00  0.00           B
ATOM    327  Ne      X   1     -76.994-129.932 -72.547  0.00  0.00          NE
ATOM    328  Ne      X   1     -78.924-125.041 -72.377  0.00  0.00          NE
ATOM    329  B       X   1     -72.432-129.364 -75.851  0.00  0.00           B
ATOM    330  Ne      X   1     -73.760-129.425 -74.881  0.00  0.00          NE
ATOM    331  B       X   1     -73.565-128.233 -73.951  0.00  0.00           B
ATOM    332  B       X   1     -72.671-124.143 -73.463  0.00  0.00           B
ATOM    333  B       X   1     -71.913-123.307 -75.871  0.00  0.00           B
ATOM    334  Ne      X   1     -72.664-127.784 -72.758  0.00  0.00          NE
ATOM    335  Ne      X   1     -73.696-122.901 -79.578  0.00  0.00          NE
ATOM    336  Ne      X   1     -71.483-122.871 -77.342  0.00  0.00          NE
ATOM    337  B       X   1     -72.658-122.814 -78.348  0.00  0.00           B
ATOM    338  Ne      X   1     -73.578-124.942 -72.364  0.00  0.00          NE
ATOM    339  B       X   1     -72.992-126.346 -72.334  0.00  0.00           B
ATOM    340  Ne      X   1     -79.291-136.686 -72.195  0.00  0.00          NE
ATOM    341  B       X   1     -80.145-135.710 -71.297  0.00  0.00           B
ATOM    342  B       X   1     -77.533-133.684 -71.996  0.00  0.00           B
ATOM    343  B       X   1     -78.895-137.005 -66.787  0.00  0.00           B
ATOM    344  B       X   1     -77.328-135.567 -68.387  0.00  0.00           B
ATOM    345  B       X   1     -77.121-131.246 -71.646  0.00  0.00           B
ATOM    346  Ne      X   1     -77.688-132.561 -70.940  0.00  0.00          NE
ATOM    347  Ne      X   1     -79.635-131.674 -65.143  0.00  0.00          NE
ATOM    348  B       X   1     -77.096-133.132 -69.525  0.00  0.00           B
ATOM    349  B       X   1     -79.256-132.294 -70.656  0.00  0.00           B
ATOM    350  B       X   1     -79.687-136.017 -68.936  0.00  0.00           B
ATOM    351  B       X   1     -76.713-133.605 -66.982  0.00  0.00           B
ATOM    352  Ne      X   1     -76.518-134.148 -68.436  0.00  0.00          NE
ATOM    353  B       X   1     -79.760-130.776 -66.361  0.00  0.00           B
ATOM    354  B       X   1     -78.197-132.307 -65.211  0.00  0.00           B
ATOM    355  Ne      X   1     -78.433-136.633 -68.254  0.00  0.00          NE
ATOM    356  B       X   1     -79.817-137.426 -64.407  0.00  0.00           B
ATOM    357  B       X   1     -75.138-134.658 -68.886  0.00  0.00           B
ATOM    358  Ne      X   1     -72.458-134.011 -71.763  0.00  0.00          NE
ATOM    359  B       X   1     -73.447-134.929 -70.798  0.00  0.00           B
ATOM    360  B       X   1     -71.948-132.644 -70.940  0.00  0.00           B
ATOM    361  Ne      X   1     -73.790-135.415 -69.340  0.00  0.00          NE
ATOM    362  B       X   1     -72.928-132.324 -68.693  0.00  0.00           B
ATOM    363  Ne      X   1     -72.532-131.542 -70.016  0.00  0.00          NE
ATOM    364  B       X   1     -73.840-130.844 -70.695  0.00  0.00           B
ATOM    365  Ne      X   1     -75.756-122.526 -67.911  0.00  0.00          NE
ATOM    366  B       X   1     -78.222-128.991 -72.267  0.00  0.00           B
ATOM    367  Ne      X   1     -80.135-130.073 -67.715  0.00  0.00          NE
ATOM    368  B       X   1     -79.319-126.581 -72.204  0.00  0.00           B
ATOM    369  B       X   1     -77.268-122.822 -67.533  0.00  0.00           B
ATOM    370  B       X   1     -79.577-125.822 -64.810  0.00  0.00           B
ATOM    371  Ne      X   1     -78.819-123.084 -67.402  0.00  0.00          NE
ATOM    372  B       X   1     -79.353-123.520 -65.962  0.00  0.00           B
ATOM    373  Ne      X   1     -78.479-126.890 -65.242  0.00  0.00          NE
ATOM    374  B       X   1     -78.378-127.025 -66.773  0.00  0.00           B
ATOM    375  B       X   1     -78.958-129.079 -68.201  0.00  0.00           B
ATOM    376  B       X   1     -78.831-124.590 -70.860  0.00  0.00           B
ATOM    377  Ne      X   1     -79.548-125.200 -69.588  0.00  0.00          NE
ATOM    378  B       X   1     -79.322-124.270 -68.359  0.00  0.00           B
ATOM    379  B       X   1     -78.988-126.643 -69.209  0.00  0.00           B
ATOM    380  Ne      X   1     -78.277-127.639 -68.254  0.00  0.00          NE
ATOM    381  B       X   1     -76.769-127.684 -68.617  0.00  0.00           B
ATOM    382  Ne      X   1     -75.244-127.609 -68.763  0.00  0.00          NE
ATOM    383  B       X   1     -75.568-129.355 -72.038  0.00  0.00           B
ATOM    384  B       X   1     -75.120-123.800 -68.564  0.00  0.00           B
ATOM    385  B       X   1     -78.846-128.269 -64.696  0.00  0.00           B
ATOM    386  B       X   1     -74.857-128.753 -69.652  0.00  0.00           B
ATOM    387  B       X   1     -74.756-126.178 -69.266  0.00  0.00           B
ATOM    388  B       X   1     -74.642-127.842 -67.250  0.00  0.00           B
ATOM    389  Ne      X   1     -80.265-124.502 -65.098  0.00  0.00          NE
ATOM    390  Ne      X   1     -74.354-129.401 -70.956  0.00  0.00          NE
ATOM    391  B       X   1     -73.155-128.638 -71.525  0.00  0.00           B
ATOM    392  Ne      X   1     -74.145-124.758 -69.360  0.00  0.00          NE
ATOM    393  B       X   1     -73.713-124.438 -70.862  0.00  0.00           B
ATOM    394  Ne      X   1    -115.983-138.613 -35.532  0.00  0.00          NE
ATOM    395  B       X   1    -118.236-138.097 -28.198  0.00  0.00           B
ATOM    396  B       X   1    -116.610-137.825 -22.354  0.00  0.00           B
ATOM    397  B       X   1    -115.588-137.823 -17.845  0.00  0.00           B
ATOM    398  Ne      X   1    -115.394-138.188 -23.284  0.00  0.00          NE
ATOM    399  Ne      X   1    -117.499-137.998 -21.122  0.00  0.00          NE
ATOM    400  B       X   1    -117.045-141.507 -13.596  0.00  0.00           B
ATOM    401  B       X   1    -116.173-140.515 -11.386  0.00  0.00           B
ATOM    402  Ne      X   1    -115.806-140.999 -12.850  0.00  0.00          NE
ATOM    403  B       X   1    -115.385-139.626 -13.573  0.00  0.00           B
ATOM    404  Ne      X   1    -116.101-138.490 -14.453  0.00  0.00          NE
ATOM    405  B       X   1    -116.377-139.120 -15.826  0.00  0.00           B
ATOM    406  B       X   1    -114.949-138.044  -8.224  0.00  0.00           B
ATOM    407  B       X   1    -117.408-137.919 -13.781  0.00  0.00           B
ATOM    408  B       X   1    -119.543-125.149 -58.442  0.00  0.00           B
ATOM    409  Ne      X   1    -119.983-126.435 -57.657  0.00  0.00          NE
ATOM    410  B       X   1    -116.709-123.459 -56.852  0.00  0.00           B
ATOM    411  Ne      X   1    -115.832-124.822 -56.842  0.00  0.00          NE
ATOM    412  B       X   1    -116.594-126.239 -56.805  0.00  0.00           B
ATOM    413  B       X   1    -114.847-124.920 -58.070  0.00  0.00           B
ATOM    414  B       X   1    -120.742-122.841 -49.743  0.00  0.00           B
ATOM    415  B       X   1    -114.834-122.542 -54.058  0.00  0.00           B
ATOM    416  B       X   1    -115.023-124.641 -55.523  0.00  0.00           B
ATOM    417  B       X   1    -116.713-122.676 -49.660  0.00  0.00           B
ATOM    418  B       X   1    -117.357-124.166 -51.670  0.00  0.00           B
ATOM    419  B       X   1    -117.626-126.107 -53.114  0.00  0.00           B
ATOM    420  Ne      X   1    -116.570-125.367 -52.283  0.00  0.00          NE
ATOM    421  Ne      X   1    -117.296-122.585 -51.151  0.00  0.00          NE
ATOM    422  B       X   1    -115.948-126.399 -51.187  0.00  0.00           B
ATOM    423  B       X   1    -115.311-124.860 -53.078  0.00  0.00           B
ATOM    424  B       X   1    -119.991-131.770 -41.951  0.00  0.00           B
ATOM    425  B       X   1    -117.634-131.669 -42.783  0.00  0.00           B
ATOM    426  Ne      X   1    -116.432-130.973 -42.000  0.00  0.00          NE
ATOM    427  B       X   1    -115.399-134.539 -41.802  0.00  0.00           B
ATOM    428  B       X   1    -115.637-132.035 -41.176  0.00  0.00           B
ATOM    429  Ne      X   1    -115.200-133.471 -40.696  0.00  0.00          NE
ATOM    430  B       X   1    -115.455-130.338 -43.106  0.00  0.00           B
ATOM    431  B       X   1    -121.108-129.556 -42.799  0.00  0.00           B
ATOM    432  Ne      X   1    -120.854-128.045 -43.072  0.00  0.00          NE
ATOM    433  B       X   1    -120.657-122.992 -40.979  0.00  0.00           B
ATOM    434  B       X   1    -117.557-122.726 -47.193  0.00  0.00           B
ATOM    435  B       X   1    -120.269-126.733 -46.426  0.00  0.00           B
ATOM    436  B       X   1    -119.370-127.550 -42.972  0.00  0.00           B
ATOM    437  Ne      X   1    -118.102-126.732 -43.176  0.00  0.00          NE
ATOM    438  Ne      X   1    -117.885-123.747 -43.712  0.00  0.00          NE
ATOM    439  B       X   1    -118.341-125.292 -43.696  0.00  0.00           B
ATOM    440  B       X   1    -119.430-124.280 -46.583  0.00  0.00           B
ATOM    441  Ne      X   1    -119.715-125.610 -47.356  0.00  0.00          NE
ATOM    442  B       X   1    -118.401-123.121 -42.270  0.00  0.00           B
ATOM    443  Ne      X   1    -118.803-122.815 -46.310  0.00  0.00          NE
ATOM    444  Ne      X   1    -119.153-122.857 -41.004  0.00  0.00          NE
ATOM    445  B       X   1    -118.508-122.822 -44.807  0.00  0.00           B
ATOM    446  B       X   1    -117.348-126.504 -41.734  0.00  0.00           B
ATOM    447  B       X   1    -117.062-127.444 -44.109  0.00  0.00           B
ATOM    448  B       X   1    -116.957-129.788 -41.046  0.00  0.00           B
ATOM    449  B       X   1    -116.335-123.700 -43.866  0.00  0.00           B
ATOM    450  B       X   1    -116.247-126.716 -46.412  0.00  0.00           B
ATOM    451  Ne      X   1    -115.800-127.396 -45.085  0.00  0.00          NE
ATOM    452  B       X   1    -115.164-128.832 -45.172  0.00  0.00           B
ATOM    453  Ne      X   1    -116.729-126.249 -47.854  0.00  0.00          NE
ATOM    454  B       X   1    -118.317-126.146 -47.845  0.00  0.00           B
ATOM    455  Ne      X   1    -116.648-126.353 -40.277  0.00  0.00          NE
ATOM    456  B       X   1    -114.961-122.612 -47.615  0.00  0.00           B
ATOM    457  B       X   1    -115.083-126.443 -40.365  0.00  0.00           B
ATOM    458  Ne      X   1    -114.880-123.280 -43.725  0.00  0.00          NE
ATOM    459  Ne      X   1    -116.301-123.082 -48.185  0.00  0.00          NE
ATOM    460  B       X   1    -116.214-124.727 -48.062  0.00  0.00           B
ATOM    461  B       X   1    -123.589-134.655 -33.150  0.00  0.00           B
ATOM    462  B       X   1    -123.200-135.526 -35.558  0.00  0.00           B
ATOM    463  Ne      X   1    -122.525-135.110 -34.182  0.00  0.00          NE
ATOM    464  B       X   1    -121.530-133.999 -34.461  0.00  0.00           B
ATOM    465  B       X   1    -120.929-131.454 -34.596  0.00  0.00           B
ATOM    466  B       X   1    -120.550-133.821 -38.856  0.00  0.00           B
ATOM    467  B       X   1    -118.212-133.004 -38.194  0.00  0.00           B
ATOM    468  Ne      X   1    -117.980-134.536 -33.407  0.00  0.00          NE
ATOM    469  B       X   1    -119.159-133.482 -34.079  0.00  0.00           B
ATOM    470  Ne      X   1    -120.371-132.952 -34.876  0.00  0.00          NE
ATOM    471  B       X   1    -120.101-132.998 -36.459  0.00  0.00           B
ATOM    472  Ne      X   1    -119.775-132.718 -37.986  0.00  0.00          NE
ATOM    473  B       X   1    -120.038-131.269 -38.307  0.00  0.00           B
ATOM    474  B       X   1    -116.915-134.815 -34.523  0.00  0.00           B
ATOM    475  B       X   1    -116.654-134.618 -37.074  0.00  0.00           B
ATOM    476  B       X   1    -116.117-133.852 -39.462  0.00  0.00           B
ATOM    477  Ne      X   1    -116.724-133.422 -38.056  0.00  0.00          NE
ATOM    478  B       X   1    -116.412-137.029 -35.621  0.00  0.00           B
ATOM    479  B       X   1    -115.704-132.212 -37.773  0.00  0.00           B
ATOM    480  Ne      X   1    -116.259-135.484 -35.766  0.00  0.00          NE
ATOM    481  Ne      X   1    -115.556-130.606 -37.613  0.00  0.00          NE
ATOM    482  B       X   1    -115.688-130.332 -36.098  0.00  0.00           B
ATOM    483  B       X   1    -115.440-130.336 -33.432  0.00  0.00           B
ATOM    484  Ne      X   1    -121.196-129.888 -34.264  0.00  0.00          NE
ATOM    485  B       X   1    -123.866-127.050 -34.482  0.00  0.00           B
ATOM    486  B       X   1    -121.480-129.904 -32.710  0.00  0.00           B
ATOM    487  B       X   1    -121.000-123.005 -33.612  0.00  0.00           B
ATOM    488  Ne      X   1    -123.522-128.124 -35.582  0.00  0.00          NE
ATOM    489  B       X   1    -122.448-129.179 -35.075  0.00  0.00           B
ATOM    490  B       X   1    -123.028-124.649 -33.640  0.00  0.00           B
ATOM    491  B       X   1    -121.167-128.691 -38.220  0.00  0.00           B
ATOM    492  B       X   1    -121.098-123.703 -37.226  0.00  0.00           B
ATOM    493  B       X   1    -120.625-126.162 -37.562  0.00  0.00           B
ATOM    494  Ne      X   1    -116.088-123.821 -34.104  0.00  0.00          NE
ATOM    495  Ne      X   1    -117.387-129.135 -39.637  0.00  0.00          NE
ATOM    496  Ne      X   1    -118.589-128.372 -33.812  0.00  0.00          NE
ATOM    497  B       X   1    -116.490-123.154 -37.864  0.00  0.00           B
ATOM    498  B       X   1    -118.692-126.829 -34.094  0.00  0.00           B
ATOM    499  Ne      X   1    -119.873-123.154 -32.518  0.00  0.00          NE
ATOM    500  B       X   1    -117.349-129.031 -34.626  0.00  0.00           B
ATOM    501  B       X   1    -117.100-125.020 -39.630  0.00  0.00           B
ATOM    502  B       X   1    -116.680-129.896 -38.449  0.00  0.00           B
ATOM    503  B       X   1    -118.360-128.710 -32.352  0.00  0.00           B
ATOM    504  B       X   1    -119.215-124.529 -32.925  0.00  0.00           B
ATOM    505  B       X   1    -115.557-123.184 -35.406  0.00  0.00           B
ATOM    506  B       X   1    -118.689-124.497 -37.624  0.00  0.00           B
ATOM    507  Ne      X   1    -115.855-129.525 -34.775  0.00  0.00          NE
ATOM    508  B       X   1    -119.023-129.255 -39.449  0.00  0.00           B
ATOM    509  B       X   1    -118.414-122.856 -39.675  0.00  0.00           B
ATOM    510  Ne      X   1    -120.091-124.862 -36.905  0.00  0.00          NE
ATOM    511  B       X   1    -117.047-127.612 -39.472  0.00  0.00           B
ATOM    512  Ne      X   1    -117.667-123.839 -38.654  0.00  0.00          NE
ATOM    513  B       X   1    -117.370-124.604 -34.589  0.00  0.00           B
ATOM    514  Ne      X   1    -120.412-129.832 -38.968  0.00  0.00          NE
ATOM    515  Ne      X   1    -118.781-125.303 -34.249  0.00  0.00          NE
ATOM    516  B       X   1    -119.887-129.050 -34.463  0.00  0.00           B
ATOM    517  B       X   1    -115.307-124.891 -33.214  0.00  0.00           B
ATOM    518  B       X   1    -119.768-124.963 -35.405  0.00  0.00           B
ATOM    519  B       X   1    -114.876-128.313 -34.969  0.00  0.00           B
ATOM    520  B       X   1    -116.384-122.629 -33.054  0.00  0.00           B
ATOM    521  Ne      X   1    -120.868-133.181 -27.078  0.00  0.00          NE
ATOM    522  B       X   1    -121.253-131.040 -30.457  0.00  0.00           B
ATOM    523  Ne      X   1    -122.200-130.243 -31.396  0.00  0.00          NE
ATOM    524  B       X   1    -123.546-131.107 -31.895  0.00  0.00           B
ATOM    525  B       X   1    -120.359-132.192 -28.317  0.00  0.00           B
ATOM    526  B       X   1    -118.942-132.130 -30.511  0.00  0.00           B
ATOM    527  B       X   1    -119.690-133.325 -26.070  0.00  0.00           B
ATOM    528  Ne      X   1    -118.254-132.907 -25.875  0.00  0.00          NE
ATOM    529  Ne      X   1    -119.972-131.367 -29.599  0.00  0.00          NE
ATOM    530  B       X   1    -118.128-131.335 -25.925  0.00  0.00           B
ATOM    531  B       X   1    -117.639-133.410 -24.478  0.00  0.00           B
ATOM    532  Ne      X   1    -117.529-132.725 -30.898  0.00  0.00          NE
ATOM    533  B       X   1    -117.310-133.578 -27.013  0.00  0.00           B
ATOM    534  B       X   1    -117.381-135.705 -28.458  0.00  0.00           B
ATOM    535  B       X   1    -117.063-133.369 -29.570  0.00  0.00           B
ATOM    536  Ne      X   1    -116.750-134.261 -28.309  0.00  0.00          NE
ATOM    537  B       X   1    -116.563-131.614 -31.477  0.00  0.00           B
ATOM    538  Ne      X   1    -115.308-130.752 -31.882  0.00  0.00          NE
ATOM    539  B       X   1    -115.190-134.184 -28.206  0.00  0.00           B
ATOM    540  B       X   1    -114.807-136.989 -24.230  0.00  0.00           B
ATOM    541  B       X   1    -117.590-133.792 -32.093  0.00  0.00           B
ATOM    542  B       X   1    -124.031-124.221 -30.364  0.00  0.00           B
ATOM    543  B       X   1    -123.965-124.537 -27.860  0.00  0.00           B
ATOM    544  B       X   1    -123.343-126.652 -30.164  0.00  0.00           B
ATOM    545  B       X   1    -122.670-128.132 -28.136  0.00  0.00           B
ATOM    546  Ne      X   1    -122.107-127.352 -26.725  0.00  0.00          NE
ATOM    547  B       X   1    -121.700-128.302 -25.572  0.00  0.00           B
ATOM    548  B       X   1    -120.886-126.442 -27.250  0.00  0.00           B
ATOM    549  B       X   1    -122.553-129.017 -30.514  0.00  0.00           B
ATOM    550  Ne      X   1    -123.255-128.081 -29.533  0.00  0.00          NE
ATOM    551  Ne      X   1    -120.720-128.749 -24.451  0.00  0.00          NE
ATOM    552  Ne      X   1    -120.707-123.552 -29.638  0.00  0.00          NE
ATOM    553  B       X   1    -120.481-123.085 -31.086  0.00  0.00           B
ATOM    554  B       X   1    -118.996-122.601 -26.353  0.00  0.00           B
ATOM    555  B       X   1    -119.218-129.914 -29.100  0.00  0.00           B
ATOM    556  B       X   1    -120.507-125.161 -29.342  0.00  0.00           B
ATOM    557  Ne      X   1    -118.018-129.746 -25.823  0.00  0.00          NE
ATOM    558  Ne      X   1    -118.514-123.319 -27.648  0.00  0.00          NE
ATOM    559  Ne      X   1    -119.693-126.006 -28.197  0.00  0.00          NE
ATOM    560  B       X   1    -118.662-124.915 -27.558  0.00  0.00           B
ATOM    561  B       X   1    -119.370-129.309 -25.095  0.00  0.00           B
ATOM    562  B       X   1    -119.038-127.302 -28.759  0.00  0.00           B
ATOM    563  B       X   1    -117.878-129.064 -27.217  0.00  0.00           B
ATOM    564  Ne      X   1    -118.255-128.676 -28.771  0.00  0.00          NE
ATOM    565  B       X   1    -119.578-122.919 -28.780  0.00  0.00           B
ATOM    566  B       X   1    -116.866-128.414 -29.457  0.00  0.00           B
ATOM    567  B       X   1    -116.830-129.463 -24.886  0.00  0.00           B
ATOM    568  B       X   1    -115.609-126.949 -31.299  0.00  0.00           B
ATOM    569  Ne      X   1    -115.564-128.104 -30.251  0.00  0.00          NE
ATOM    570  B       X   1    -117.115-122.695 -28.000  0.00  0.00           B
ATOM    571  B       X   1    -115.095-129.438 -30.965  0.00  0.00           B
ATOM    572  B       X   1    -115.271-123.090 -24.204  0.00  0.00           B
ATOM    573  B       X   1    -121.110-130.224 -20.570  0.00  0.00           B
ATOM    574  B       X   1    -114.913-132.998 -19.238  0.00  0.00           B
ATOM    575  B       X   1    -119.877-132.481 -20.283  0.00  0.00           B
ATOM    576  B       X   1    -117.945-133.151 -21.904  0.00  0.00           B
ATOM    577  B       X   1    -117.385-132.578 -19.547  0.00  0.00           B
ATOM    578  B       X   1    -116.727-137.363 -19.895  0.00  0.00           B
ATOM    579  B       X   1    -117.383-135.949 -17.780  0.00  0.00           B
ATOM    580  Ne      X   1    -116.990-132.947 -23.159  0.00  0.00          NE
ATOM    581  B       X   1    -116.734-131.306 -23.160  0.00  0.00           B
ATOM    582  B       X   1    -116.328-132.142 -17.204  0.00  0.00           B
ATOM    583  Ne      X   1    -116.234-136.666 -18.613  0.00  0.00          NE
ATOM    584  Ne      X   1    -116.045-132.043 -18.819  0.00  0.00          NE
ATOM    585  B       X   1    -115.606-133.576 -22.857  0.00  0.00           B
ATOM    586  B       X   1    -115.194-135.537 -19.180  0.00  0.00           B
ATOM    587  B       X   1    -115.605-130.601 -19.133  0.00  0.00           B
ATOM    588  B       X   1    -118.047-133.866 -16.331  0.00  0.00           B
ATOM    589  Ne      X   1    -117.587-132.350 -16.286  0.00  0.00          NE
ATOM    590  Ne      X   1    -119.973-126.823 -22.142  0.00  0.00          NE
ATOM    591  B       X   1    -118.517-126.167 -22.033  0.00  0.00           B
ATOM    592  Ne      X   1    -115.965-122.782 -22.847  0.00  0.00          NE
ATOM    593  B       X   1    -119.973-127.913 -20.921  0.00  0.00           B
ATOM    594  Ne      X   1    -115.223-127.915 -21.617  0.00  0.00          NE
ATOM    595  B       X   1    -120.320-127.591 -23.516  0.00  0.00           B
ATOM    596  B       X   1    -116.172-126.755 -21.299  0.00  0.00           B
ATOM    597  Ne      X   1    -115.981-130.034 -23.690  0.00  0.00          NE
ATOM    598  B       X   1    -116.472-124.360 -22.191  0.00  0.00           B
ATOM    599  Ne      X   1    -117.182-125.506 -21.467  0.00  0.00          NE
ATOM    600  B       X   1    -115.897-128.994 -22.497  0.00  0.00           B
ATOM    601  Ne      X   1    -120.095-129.163 -20.113  0.00  0.00          NE
ATOM    602  B       X   1    -117.567-125.070 -19.979  0.00  0.00           B
ATOM    603  B       X   1    -120.729-134.796 -11.347  0.00  0.00           B
ATOM    604  B       X   1    -120.785-130.205 -12.779  0.00  0.00           B
ATOM    605  Ne      X   1    -119.228-135.524 -11.262  0.00  0.00          NE
ATOM    606  B       X   1    -118.174-134.513 -10.902  0.00  0.00           B
ATOM    607  B       X   1    -117.508-131.921 -14.764  0.00  0.00           B
ATOM    608  B       X   1    -118.335-130.543 -12.713  0.00  0.00           B
ATOM    609  B       X   1    -118.783-131.694  -8.294  0.00  0.00           B
ATOM    610  Ne      X   1    -117.344-131.460  -8.919  0.00  0.00          NE
ATOM    611  Ne      X   1    -117.180-131.513 -13.274  0.00  0.00          NE
ATOM    612  B       X   1    -116.905-132.782 -12.368  0.00  0.00           B
ATOM    613  B       X   1    -116.882-132.764  -9.690  0.00  0.00           B
ATOM    614  Ne      X   1    -116.885-133.667 -11.011  0.00  0.00          NE
ATOM    615  B       X   1    -115.590-134.539 -10.947  0.00  0.00           B
ATOM    616  B       X   1    -115.837-130.630 -13.322  0.00  0.00           B
ATOM    617  B       X   1    -116.851-130.281  -9.760  0.00  0.00           B
ATOM    618  B       X   1    -115.003-137.292 -14.478  0.00  0.00           B
ATOM    619  B       X   1    -121.060-127.358  -9.751  0.00  0.00           B
ATOM    620  B       X   1    -123.543-132.241  -7.908  0.00  0.00           B
ATOM    621  B       X   1    -121.150-132.791  -7.497  0.00  0.00           B
ATOM    622  B       X   1    -120.740-133.699  -0.776  0.00  0.00           B
ATOM    623  B       X   1    -122.321-131.658  -0.968  0.00  0.00           B
ATOM    624  Ne      X   1    -122.262-133.229  -0.917  0.00  0.00          NE
ATOM    625  B       X   1    -123.920-130.600  -4.014  0.00  0.00           B
ATOM    626  Ne      X   1    -121.953-130.187  -1.056  0.00  0.00          NE
ATOM    627  B       X   1    -118.824-132.071  -0.315  0.00  0.00           B
ATOM    628  Ne      X   1    -119.204-133.602  -0.451  0.00  0.00          NE
ATOM    629  B       X   1    -118.146-134.183  -1.403  0.00  0.00           B
ATOM    630  B       X   1    -119.076-132.739  -5.987  0.00  0.00           B
ATOM    631  Ne      X   1    -119.855-131.975  -7.128  0.00  0.00          NE
ATOM    632  B       X   1    -120.270-130.566  -6.498  0.00  0.00           B
ATOM    633  B       X   1    -117.144-131.421  -5.105  0.00  0.00           B
ATOM    634  B       X   1    -116.553-131.237  -7.467  0.00  0.00           B
ATOM    635  Ne      X   1    -116.084-130.848  -6.022  0.00  0.00          NE
ATOM    636  B       X   1    -123.967-129.813  -7.291  0.00  0.00           B
ATOM    637  B       X   1    -122.975-129.277  -0.173  0.00  0.00           B
ATOM    638  B       X   1    -125.114-125.552  -1.091  0.00  0.00           B
ATOM    639  B       X   1    -122.076-129.586  -2.494  0.00  0.00           B
ATOM    640  Ne      X   1    -123.460-126.493  -4.079  0.00  0.00          NE
ATOM    641  B       X   1    -121.944-129.301  -5.091  0.00  0.00           B
ATOM    642  Ne      X   1    -122.873-129.440  -3.861  0.00  0.00          NE
ATOM    643  Ne      X   1    -120.785-129.142  -6.102  0.00  0.00          NE
ATOM    644  B       X   1    -122.084-126.165  -3.287  0.00  0.00           B
ATOM    645  B       X   1    -123.734-128.050  -3.733  0.00  0.00           B
ATOM    646  B       X   1    -120.765-126.011  -1.073  0.00  0.00           B
ATOM    647  Ne      X   1    -120.705-125.950  -2.614  0.00  0.00          NE
ATOM    648  B       X   1    -115.563-127.101  -6.866  0.00  0.00           B
ATOM    649  B       X   1    -116.042-129.308  -5.861  0.00  0.00           B
ATOM    650  B       X   1    -117.406-127.384  -4.921  0.00  0.00           B
ATOM    651  B       X   1    -116.235-125.001  -0.608  0.00  0.00           B
ATOM    652  B       X   1    -119.685-128.320  -5.403  0.00  0.00           B
ATOM    653  Ne      X   1    -118.957-127.053  -4.718  0.00  0.00          NE
ATOM    654  B       X   1    -120.486-130.103  -0.428  0.00  0.00           B
ATOM    655  Ne      X   1    -115.985-127.784  -5.414  0.00  0.00          NE
ATOM    656  B       X   1    -120.217-124.446  -2.994  0.00  0.00           B
ATOM    657  B       X   1    -119.606-126.901  -3.310  0.00  0.00           B
ATOM    658  B       X   1    -117.405-122.835  -0.850  0.00  0.00           B
ATOM    659  B       X   1    -114.744-140.218 -17.432  0.00  0.00           B
ATOM    660  B       X   1    -112.693-139.792 -20.432  0.00  0.00           B
ATOM    661  B       X   1    -111.021-138.133 -19.273  0.00  0.00           B
ATOM    662  B       X   1    -112.249-140.277 -17.952  0.00  0.00           B
ATOM    663  Ne      X   1    -113.362-140.787 -16.890  0.00  0.00          NE
ATOM    664  Ne      X   1    -113.552-140.201 -21.785  0.00  0.00          NE
ATOM    665  B       X   1    -114.670-141.303 -21.644  0.00  0.00           B
ATOM    666  B       X   1    -108.545-137.941 -19.726  0.00  0.00           B
ATOM    667  B       X   1    -104.931-139.459 -16.763  0.00  0.00           B
ATOM    668  B       X   1    -105.741-141.583 -18.322  0.00  0.00           B
ATOM    669  Ne      X   1    -107.073-138.325 -19.830  0.00  0.00          NE
ATOM    670  Ne      X   1    -105.414-139.992 -18.119  0.00  0.00          NE
ATOM    671  B       X   1    -112.735-138.514  -9.535  0.00  0.00           B
ATOM    672  Ne      X   1    -111.162-141.373 -12.385  0.00  0.00          NE
ATOM    673  Ne      X   1    -112.075-139.339 -14.515  0.00  0.00          NE
ATOM    674  B       X   1    -111.415-140.499 -13.625  0.00  0.00           B
ATOM    675  B       X   1    -111.560-140.404 -11.146  0.00  0.00           B
ATOM    676  B       X   1    -113.048-140.071 -15.559  0.00  0.00           B
ATOM    677  B       X   1    -111.029-138.635 -15.480  0.00  0.00           B
ATOM    678  B       X   1    -112.770-138.146 -13.752  0.00  0.00           B
ATOM    679  B       X   1    -106.315-138.786 -14.649  0.00  0.00           B
ATOM    680  B       X   1    -106.661-139.048 -10.457  0.00  0.00           B
ATOM    681  Ne      X   1    -105.223-139.687 -15.185  0.00  0.00          NE
ATOM    682  B       X   1    -103.931-139.338 -14.412  0.00  0.00           B
ATOM    683  B       X   1    -105.523-141.187 -15.088  0.00  0.00           B
ATOM    684  B       X   1    -108.644-137.792 -14.831  0.00  0.00           B
ATOM    685  Ne      X   1    -113.451-125.047 -58.822  0.00  0.00          NE
ATOM    686  B       X   1    -113.410-126.279 -59.751  0.00  0.00           B
ATOM    687  B       X   1    -113.318-123.665 -59.653  0.00  0.00           B
ATOM    688  B       X   1    -110.126-126.698 -56.821  0.00  0.00           B
ATOM    689  Ne      X   1    -112.426-126.242 -49.547  0.00  0.00          NE
ATOM    690  B       X   1    -110.928-125.137 -53.310  0.00  0.00           B
ATOM    691  B       X   1    -112.324-125.010 -48.662  0.00  0.00           B
ATOM    692  B       X   1    -112.962-124.133 -54.215  0.00  0.00           B
ATOM    693  B       X   1    -110.967-124.476 -55.842  0.00  0.00           B
ATOM    694  Ne      X   1    -111.412-124.045 -54.399  0.00  0.00          NE
ATOM    695  Ne      X   1    -114.574-124.018 -54.161  0.00  0.00          NE
ATOM    696  B       X   1    -113.850-126.818 -49.860  0.00  0.00           B
ATOM    697  B       X   1    -110.860-122.663 -53.905  0.00  0.00           B
ATOM    698  Ne      X   1    -110.762-126.131 -52.164  0.00  0.00          NE
ATOM    699  B       X   1    -111.744-125.889 -50.894  0.00  0.00           B
ATOM    700  B       X   1    -104.107-123.252 -52.616  0.00  0.00           B
ATOM    701  B       X   1    -108.239-122.800 -49.946  0.00  0.00           B
ATOM    702  B       X   1    -107.230-123.905 -55.309  0.00  0.00           B
ATOM    703  Ne      X   1    -108.543-123.813 -48.749  0.00  0.00          NE
ATOM    704  B       X   1    -113.105-130.406 -44.560  0.00  0.00           B
ATOM    705  B       X   1    -113.703-133.280 -40.358  0.00  0.00           B
ATOM    706  Ne      X   1    -114.672-130.166 -44.494  0.00  0.00          NE
ATOM    707  B       X   1    -114.635-126.591 -44.361  0.00  0.00           B
ATOM    708  B       X   1    -112.417-123.128 -46.944  0.00  0.00           B
ATOM    709  B       X   1    -111.023-125.249 -46.440  0.00  0.00           B
ATOM    710  B       X   1    -112.219-125.898 -44.304  0.00  0.00           B
ATOM    711  B       X   1    -114.030-124.457 -43.201  0.00  0.00           B
ATOM    712  B       X   1    -113.261-126.603 -42.102  0.00  0.00           B
ATOM    713  Ne      X   1    -113.548-125.921 -43.492  0.00  0.00          NE
ATOM    714  Ne      X   1    -110.861-125.853 -44.957  0.00  0.00          NE
ATOM    715  Ne      X   1    -111.473-124.183 -47.539  0.00  0.00          NE
ATOM    716  Ne      X   1    -113.571-126.772 -40.558  0.00  0.00          NE
ATOM    717  B       X   1    -109.928-124.884 -44.140  0.00  0.00           B
ATOM    718  B       X   1    -110.298-127.263 -45.131  0.00  0.00           B
ATOM    719  B       X   1    -114.375-122.714 -45.170  0.00  0.00           B
ATOM    720  B       X   1    -112.140-123.136 -40.233  0.00  0.00           B
ATOM    721  B       X   1    -110.233-124.811 -40.268  0.00  0.00           B
ATOM    722  B       X   1    -110.043-123.783 -48.182  0.00  0.00           B
ATOM    723  Ne      X   1    -105.952-123.428 -47.506  0.00  0.00          NE
ATOM    724  B       X   1    -105.550-123.915 -46.127  0.00  0.00           B
ATOM    725  B       X   1    -105.202-123.578 -43.613  0.00  0.00           B
ATOM    726  B       X   1    -107.484-123.589 -47.666  0.00  0.00           B
ATOM    727  B       X   1    -108.933-122.561 -43.605  0.00  0.00           B
ATOM    728  B       X   1    -112.765-130.910 -40.039  0.00  0.00           B
ATOM    729  B       X   1    -112.447-134.339 -36.744  0.00  0.00           B
ATOM    730  B       X   1    -114.663-135.364 -35.838  0.00  0.00           B
ATOM    731  Ne      X   1    -113.357-135.622 -36.667  0.00  0.00          NE
ATOM    732  Ne      X   1    -110.026-131.114 -35.886  0.00  0.00          NE
ATOM    733  B       X   1    -110.796-130.369 -34.644  0.00  0.00           B
ATOM    734  B       X   1    -111.776-131.111 -32.400  0.00  0.00           B
ATOM    735  B       X   1    -114.228-130.033 -38.223  0.00  0.00           B
ATOM    736  B       X   1    -109.145-123.969 -32.229  0.00  0.00           B
ATOM    737  B       X   1    -112.647-125.787 -39.768  0.00  0.00           B
ATOM    738  B       X   1    -113.467-128.309 -39.965  0.00  0.00           B
ATOM    739  B       X   1    -110.088-122.753 -36.205  0.00  0.00           B
ATOM    740  Ne      X   1    -111.497-129.899 -33.326  0.00  0.00          NE
ATOM    741  B       X   1    -112.731-129.148 -33.856  0.00  0.00           B
ATOM    742  B       X   1    -112.557-127.019 -35.191  0.00  0.00           B
ATOM    743  Ne      X   1    -113.568-127.828 -34.343  0.00  0.00          NE
ATOM    744  B       X   1    -110.728-125.223 -35.880  0.00  0.00           B
ATOM    745  B       X   1    -111.351-124.238 -38.024  0.00  0.00           B
ATOM    746  B       X   1    -111.678-129.225 -38.449  0.00  0.00           B
ATOM    747  B       X   1    -113.886-127.022 -33.069  0.00  0.00           B
ATOM    748  Ne      X   1    -113.055-129.595 -39.193  0.00  0.00          NE
ATOM    749  B       X   1    -110.663-127.570 -36.866  0.00  0.00           B
ATOM    750  Ne      X   1    -111.007-126.764 -35.572  0.00  0.00          NE
ATOM    751  Ne      X   1    -111.617-124.473 -39.579  0.00  0.00          NE
ATOM    752  B       X   1    -110.639-128.847 -32.592  0.00  0.00           B
ATOM    753  Ne      X   1    -110.275-124.131 -36.896  0.00  0.00          NE
ATOM    754  Ne      X   1    -109.725-127.627 -32.981  0.00  0.00          NE
ATOM    755  Ne      X   1    -110.304-128.726 -37.769  0.00  0.00          NE
ATOM    756  B       X   1    -110.138-127.255 -34.438  0.00  0.00           B
ATOM    757  Ne      X   1    -114.774-125.986 -32.210  0.00  0.00          NE
ATOM    758  B       X   1    -106.996-122.708 -37.818  0.00  0.00           B
ATOM    759  B       X   1    -114.067-131.677 -31.494  0.00  0.00           B
ATOM    760  Ne      X   1    -112.465-131.810 -31.209  0.00  0.00          NE
ATOM    761  B       X   1    -114.215-135.252 -26.183  0.00  0.00           B
ATOM    762  Ne      X   1    -113.793-134.628 -27.597  0.00  0.00          NE
ATOM    763  B       X   1    -113.172-135.489 -28.725  0.00  0.00           B
ATOM    764  Ne      X   1    -111.865-132.213 -26.487  0.00  0.00          NE
ATOM    765  B       X   1    -112.800-133.376 -27.166  0.00  0.00           B
ATOM    766  B       X   1    -112.429-131.599 -25.149  0.00  0.00           B
ATOM    767  B       X   1    -112.141-130.835 -29.929  0.00  0.00           B
ATOM    768  B       X   1    -111.518-130.995 -27.476  0.00  0.00           B
ATOM    769  Ne      X   1    -113.735-135.931 -24.889  0.00  0.00          NE
ATOM    770  B       X   1    -109.969-126.335 -32.078  0.00  0.00           B
ATOM    771  Ne      X   1    -111.407-130.010 -28.805  0.00  0.00          NE
ATOM    772  Ne      X   1    -114.392-123.077 -25.519  0.00  0.00          NE
ATOM    773  B       X   1    -113.771-125.209 -31.305  0.00  0.00           B
ATOM    774  B       X   1    -113.171-123.399 -29.636  0.00  0.00           B
ATOM    775  B       X   1    -112.170-128.650 -28.556  0.00  0.00           B
ATOM    776  B       X   1    -113.809-124.500 -25.936  0.00  0.00           B
ATOM    777  B       X   1    -113.107-126.838 -26.927  0.00  0.00           B
ATOM    778  B       X   1    -114.485-127.634 -29.089  0.00  0.00           B
ATOM    779  Ne      X   1    -112.770-125.695 -25.892  0.00  0.00          NE
ATOM    780  Ne      X   1    -113.093-127.342 -28.405  0.00  0.00          NE
ATOM    781  Ne      X   1    -112.693-124.759 -30.305  0.00  0.00          NE
ATOM    782  B       X   1    -111.353-125.020 -26.196  0.00  0.00           B
ATOM    783  B       X   1    -112.550-126.069 -29.260  0.00  0.00           B
ATOM    784  B       X   1    -111.267-124.468 -30.934  0.00  0.00           B
ATOM    785  B       X   1    -112.687-126.232 -24.346  0.00  0.00           B
ATOM    786  B       X   1    -110.469-123.128 -27.584  0.00  0.00           B
ATOM    787  B       X   1    -109.286-123.600 -25.418  0.00  0.00           B
ATOM    788  Ne      X   1    -109.814-124.977 -31.290  0.00  0.00          NE
ATOM    789  B       X   1    -109.895-129.600 -29.129  0.00  0.00           B
ATOM    790  Ne      X   1    -109.980-124.318 -26.618  0.00  0.00          NE
ATOM    791  B       X   1    -109.008-125.258 -30.000  0.00  0.00           B
ATOM    792  B       X   1    -106.869-125.445 -28.532  0.00  0.00           B
ATOM    793  Ne      X   1    -108.361-125.913 -28.642  0.00  0.00          NE
ATOM    794  B       X   1    -114.442-130.422 -23.993  0.00  0.00           B
ATOM    795  B       X   1    -109.979-134.237 -23.839  0.00  0.00           B
ATOM    796  B       X   1    -110.636-133.518 -18.999  0.00  0.00           B
ATOM    797  Ne      X   1    -112.958-131.134 -23.715  0.00  0.00          NE
ATOM    798  B       X   1    -113.495-134.895 -23.709  0.00  0.00           B
ATOM    799  B       X   1    -111.588-134.414 -16.678  0.00  0.00           B
ATOM    800  B       X   1    -112.321-132.218 -17.647  0.00  0.00           B
ATOM    801  Ne      X   1    -111.888-133.655 -18.026  0.00  0.00          NE
ATOM    802  B       X   1    -113.912-134.293 -21.165  0.00  0.00           B
ATOM    803  Ne      X   1    -113.981-133.819 -22.662  0.00  0.00          NE
ATOM    804  B       X   1    -113.187-132.473 -22.948  0.00  0.00           B
ATOM    805  B       X   1    -112.991-134.455 -18.759  0.00  0.00           B
ATOM    806  Ne      X   1    -114.272-134.392 -19.630  0.00  0.00          NE
ATOM    807  Ne      X   1    -112.232-130.661 -17.294  0.00  0.00          NE
ATOM    808  B       X   1    -109.692-135.843 -19.107  0.00  0.00           B
ATOM    809  Ne      X   1    -109.774-134.501 -19.945  0.00  0.00          NE
ATOM    810  Ne      X   1    -109.847-135.454 -22.843  0.00  0.00          NE
ATOM    811  B       X   1    -110.227-135.011 -21.353  0.00  0.00           B
ATOM    812  B       X   1    -110.591-130.481 -17.279  0.00  0.00           B
ATOM    813  Ne      X   1    -109.722-137.377 -18.878  0.00  0.00          NE
ATOM    814  B       X   1    -112.013-130.158 -22.967  0.00  0.00           B
ATOM    815  B       X   1    -109.556-137.622 -17.283  0.00  0.00           B
ATOM    816  B       X   1    -114.442-128.592 -20.319  0.00  0.00           B
ATOM    817  B       X   1    -114.093-127.241 -22.514  0.00  0.00           B
ATOM    818  Ne      X   1    -112.710-126.629 -22.865  0.00  0.00          NE
ATOM    819  Ne      X   1    -114.218-135.301 -11.032  0.00  0.00          NE
ATOM    820  B       X   1    -113.998-136.278  -9.857  0.00  0.00           B
ATOM    821  B       X   1    -111.237-131.376 -13.793  0.00  0.00           B
ATOM    822  B       X   1    -113.930-136.137 -12.449  0.00  0.00           B
ATOM    823  B       X   1    -112.870-135.681 -14.660  0.00  0.00           B
ATOM    824  B       X   1    -113.025-134.295 -10.997  0.00  0.00           B
ATOM    825  Ne      X   1    -111.917-133.280 -10.548  0.00  0.00          NE
ATOM    826  Ne      X   1    -111.531-135.043 -15.220  0.00  0.00          NE
ATOM    827  Ne      X   1    -113.647-136.839 -13.856  0.00  0.00          NE
ATOM    828  B       X   1    -110.982-133.019 -11.801  0.00  0.00           B
ATOM    829  B       X   1    -110.938-133.943 -14.167  0.00  0.00           B
ATOM    830  B       X   1    -112.556-130.419 -15.762  0.00  0.00           B
ATOM    831  Ne      X   1    -110.495-132.737 -13.240  0.00  0.00          NE
ATOM    832  B       X   1    -110.468-136.148 -15.331  0.00  0.00           B
ATOM    833  Ne      X   1    -112.198-130.161 -14.325  0.00  0.00          NE
ATOM    834  Ne      X   1    -113.631-137.356  -8.824  0.00  0.00          NE
ATOM    835  Ne      X   1    -109.911-137.521 -15.771  0.00  0.00          NE
ATOM    836  B       X   1    -106.709-133.629 -14.448  0.00  0.00           B
ATOM    837  B       X   1    -106.564-136.239 -14.675  0.00  0.00           B
ATOM    838  B       X   1    -107.390-136.548 -10.276  0.00  0.00           B
ATOM    839  Ne      X   1    -107.215-137.620 -14.230  0.00  0.00          NE
ATOM    840  B       X   1    -107.283-137.677 -12.617  0.00  0.00           B
ATOM    841  Ne      X   1    -107.110-137.738 -11.137  0.00  0.00          NE
ATOM    842  B       X   1    -113.413-129.964 -13.389  0.00  0.00           B
ATOM    843  B       X   1    -112.918-136.755  -7.609  0.00  0.00           B
ATOM    844  B       X   1    -113.503-133.499  -0.556  0.00  0.00           B
ATOM    845  Ne      X   1    -114.698-125.426  -0.661  0.00  0.00          NE
ATOM    846  B       X   1     -94.107-147.395 -18.541  0.00  0.00           B
ATOM    847  Ne      X   1     -94.531-148.932 -18.235  0.00  0.00          NE
ATOM    848  Ne      X   1     -92.770-146.659 -18.911  0.00  0.00          NE
ATOM    849  B       X   1     -93.411-149.568 -17.373  0.00  0.00           B
ATOM    850  B       X   1     -92.259-145.982 -17.600  0.00  0.00           B
ATOM    851  B       X   1    -102.203-138.549 -18.191  0.00  0.00           B
ATOM    852  Ne      X   1    -101.329-137.988 -16.993  0.00  0.00          NE
ATOM    853  Ne      X   1     -94.727-143.226 -16.360  0.00  0.00          NE
ATOM    854  Ne      X   1     -92.379-145.194 -16.303  0.00  0.00          NE
ATOM    855  B       X   1     -94.165-142.502 -17.644  0.00  0.00           B
ATOM    856  Ne      X   1     -93.385-141.956 -18.898  0.00  0.00          NE
ATOM    857  B       X   1     -93.842-144.592 -16.209  0.00  0.00           B
ATOM    858  B       X   1     -97.708-149.923 -12.627  0.00  0.00           B
ATOM    859  B       X   1     -97.452-147.439 -12.334  0.00  0.00           B
ATOM    860  Ne      X   1     -92.019-151.233 -11.210  0.00  0.00          NE
ATOM    861  B       X   1     -97.093-146.733 -14.699  0.00  0.00           B
ATOM    862  B       X   1     -96.951-149.991 -15.113  0.00  0.00           B
ATOM    863  Ne      X   1     -96.764-146.351 -13.198  0.00  0.00          NE
ATOM    864  B       X   1     -92.073-149.997 -10.012  0.00  0.00           B
ATOM    865  Ne      X   1     -94.113-147.124  -9.140  0.00  0.00          NE
ATOM    866  B       X   1     -92.953-147.977  -8.634  0.00  0.00           B
ATOM    867  Ne      X   1     -94.197-147.373 -12.278  0.00  0.00          NE
ATOM    868  B       X   1     -94.339-147.306 -10.718  0.00  0.00           B
ATOM    869  B       X   1     -94.441-148.862 -12.777  0.00  0.00           B
ATOM    870  Ne      X   1     -94.095-150.355 -13.369  0.00  0.00          NE
ATOM    871  B       X   1     -92.724-147.065 -12.739  0.00  0.00           B
ATOM    872  B       X   1     -92.961-150.875 -12.435  0.00  0.00           B
ATOM    873  B       X   1     -93.552-150.279 -14.897  0.00  0.00           B
ATOM    874  B       X   1     -95.288-146.392 -12.889  0.00  0.00           B
ATOM    875  B       X   1     -92.404-152.527 -10.449  0.00  0.00           B
ATOM    876  B       X   1     -93.659-145.578  -9.095  0.00  0.00           B
ATOM    877  B       X   1     -95.279-147.282  -8.066  0.00  0.00           B
ATOM    878  B       X   1     -91.984-146.057 -15.021  0.00  0.00           B
ATOM    879  Ne      X   1     -91.891-149.156  -8.676  0.00  0.00          NE
ATOM    880  B       X   1    -101.825-138.597 -15.624  0.00  0.00           B
ATOM    881  B       X   1    -101.399-138.796 -10.583  0.00  0.00           B
ATOM    882  B       X   1    -101.548-139.249 -13.134  0.00  0.00           B
ATOM    883  Ne      X   1    -102.373-139.501 -14.518  0.00  0.00          NE
ATOM    884  B       X   1    -102.112-141.015 -14.813  0.00  0.00           B
ATOM    885  Ne      X   1    -100.599-139.265 -11.883  0.00  0.00          NE
ATOM    886  B       X   1     -99.945-140.695 -11.880  0.00  0.00           B
ATOM    887  B       X   1     -99.527-138.091 -12.080  0.00  0.00           B
ATOM    888  Ne      X   1     -97.801-144.121 -11.541  0.00  0.00          NE
ATOM    889  B       X   1     -97.557-144.996 -12.873  0.00  0.00           B
ATOM    890  B       X   1     -96.489-143.222 -11.461  0.00  0.00           B
ATOM    891  B       X   1     -97.209-140.020  -9.251  0.00  0.00           B
ATOM    892  B       X   1     -95.882-138.815 -11.116  0.00  0.00           B
ATOM    893  Ne      X   1     -95.808-139.844  -9.967  0.00  0.00          NE
ATOM    894  B       X   1     -94.222-139.939 -14.029  0.00  0.00           B
ATOM    895  B       X   1     -95.307-141.280 -10.305  0.00  0.00           B
ATOM    896  Ne      X   1     -92.942-144.321  -9.804  0.00  0.00          NE
ATOM    897  B       X   1     -92.500-143.052  -8.932  0.00  0.00           B
ATOM    898  B       X   1     -94.081-143.727 -10.767  0.00  0.00           B
ATOM    899  B       X   1     -94.439-142.082 -12.604  0.00  0.00           B
ATOM    900  B       X   1     -92.267-141.608 -13.951  0.00  0.00           B
ATOM    901  Ne      X   1     -93.869-141.463 -13.938  0.00  0.00          NE
ATOM    902  Ne      X   1     -95.088-142.608 -11.282  0.00  0.00          NE
ATOM    903  B       X   1     -94.631-139.214  -9.047  0.00  0.00           B
ATOM    904  Ne      X   1     -94.684-138.603 -14.589  0.00  0.00          NE
ATOM    905  B       X   1     -94.526-142.329 -15.125  0.00  0.00           B
ATOM    906  B       X   1     -92.282-140.415  -8.641  0.00  0.00           B
ATOM    907  B       X   1     -95.790-138.061 -13.619  0.00  0.00           B
ATOM    908  Ne      X   1     -93.305-139.120  -8.236  0.00  0.00          NE
ATOM    909  B       X   1     -92.561-137.827  -8.476  0.00  0.00           B
ATOM    910  B       X   1     -97.545-146.181  -7.773  0.00  0.00           B
ATOM    911  B       X   1     -92.122-148.011  -2.984  0.00  0.00           B
ATOM    912  B       X   1     -92.885-152.741  -7.998  0.00  0.00           B
ATOM    913  Ne      X   1     -96.997-149.654  -5.350  0.00  0.00          NE
ATOM    914  B       X   1     -97.015-148.438  -6.344  0.00  0.00           B
ATOM    915  Ne      X   1     -96.413-147.032  -6.972  0.00  0.00          NE
ATOM    916  B       X   1     -95.892-146.153  -5.816  0.00  0.00           B
ATOM    917  B       X   1     -95.495-150.003  -4.907  0.00  0.00           B
ATOM    918  Ne      X   1     -92.490-151.636  -6.934  0.00  0.00          NE
ATOM    919  Ne      X   1     -93.999-150.342  -4.675  0.00  0.00          NE
ATOM    920  B       X   1     -93.200-148.974  -4.928  0.00  0.00           B
ATOM    921  Ne      X   1     -92.810-147.713  -1.688  0.00  0.00          NE
ATOM    922  B       X   1     -94.092-148.670  -1.362  0.00  0.00           B
ATOM    923  Ne      X   1     -92.177-147.866  -4.581  0.00  0.00          NE
ATOM    924  B       X   1     -92.644-146.429  -4.884  0.00  0.00           B
ATOM    925  B       X   1     -93.569-151.354  -5.791  0.00  0.00           B
ATOM    926  B       X   1     -93.557-146.246  -1.858  0.00  0.00           B
ATOM    927  B       X   1     -95.873-147.018  -1.185  0.00  0.00           B
ATOM    928  Ne      X   1     -95.063-145.775  -1.798  0.00  0.00          NE
ATOM    929  B       X   1     -92.157-150.263  -7.576  0.00  0.00           B
ATOM    930  B       X   1     -95.540-145.535  -3.251  0.00  0.00           B
ATOM    931  B       X   1     -97.603-144.584  -4.619  0.00  0.00           B
ATOM    932  B       X   1     -93.058-143.895  -4.107  0.00  0.00           B
ATOM    933  B       X   1     -95.283-143.704  -5.028  0.00  0.00           B
ATOM    934  Ne      X   1     -96.075-145.032  -4.714  0.00  0.00          NE
ATOM    935  B       X   1     -95.653-142.159  -0.545  0.00  0.00           B
ATOM    936  Ne      X   1     -94.234-142.793  -4.253  0.00  0.00          NE
ATOM    937  B       X   1     -95.231-144.562  -0.799  0.00  0.00           B
ATOM    938  Ne      X   1     -92.089-145.012  -4.651  0.00  0.00          NE
ATOM    939  B       X   1     -91.876-123.892 -59.001  0.00  0.00           B
ATOM    940  B       X   1     -96.396-122.547 -56.744  0.00  0.00           B
ATOM    941  B       X   1     -92.574-129.844 -58.895  0.00  0.00           B
ATOM    942  Ne      X   1     -96.849-123.873 -57.428  0.00  0.00          NE
ATOM    943  B       X   1     -96.679-125.026 -56.359  0.00  0.00           B
ATOM    944  B       X   1     -96.027-124.251 -58.689  0.00  0.00           B
ATOM    945  B       X   1     -94.024-129.857 -62.938  0.00  0.00           B
ATOM    946  B       X   1     -92.235-128.125 -61.855  0.00  0.00           B
ATOM    947  B       X   1     -94.073-125.122 -60.002  0.00  0.00           B
ATOM    948  Ne      X   1     -92.589-124.740 -60.243  0.00  0.00          NE
ATOM    949  Ne      X   1     -92.728-128.904 -63.114  0.00  0.00          NE
ATOM    950  B       X   1     -92.690-123.866 -61.649  0.00  0.00           B
ATOM    951  B       X   1     -95.996-126.580 -59.423  0.00  0.00           B
ATOM    952  B       X   1     -91.875-124.642 -63.915  0.00  0.00           B
ATOM    953  B       X   1     -93.028-131.463 -52.696  0.00  0.00           B
ATOM    954  Ne      X   1     -98.129-123.278 -51.176  0.00  0.00          NE
ATOM    955  Ne      X   1    -101.245-123.592 -48.579  0.00  0.00          NE
ATOM    956  B       X   1     -99.257-123.922 -52.193  0.00  0.00           B
ATOM    957  B       X   1     -94.711-130.093 -53.985  0.00  0.00           B
ATOM    958  B       X   1     -92.340-129.419 -54.348  0.00  0.00           B
ATOM    959  Ne      X   1     -95.541-122.708 -52.722  0.00  0.00          NE
ATOM    960  B       X   1     -91.904-123.924 -52.012  0.00  0.00           B
ATOM    961  B       X   1     -95.908-126.415 -54.376  0.00  0.00           B
ATOM    962  B       X   1     -95.713-122.629 -54.270  0.00  0.00           B
ATOM    963  B       X   1     -94.192-125.451 -56.160  0.00  0.00           B
ATOM    964  Ne      X   1     -93.302-129.964 -53.235  0.00  0.00          NE
ATOM    965  B       X   1     -96.823-123.058 -51.974  0.00  0.00           B
ATOM    966  B       X   1     -94.420-123.805 -52.540  0.00  0.00           B
ATOM    967  B       X   1     -92.406-127.098 -55.541  0.00  0.00           B
ATOM    968  Ne      X   1     -93.935-127.482 -51.623  0.00  0.00          NE
ATOM    969  B       X   1     -93.344-126.102 -52.246  0.00  0.00           B
ATOM    970  Ne      X   1     -95.639-126.083 -55.889  0.00  0.00          NE
ATOM    971  B       X   1     -93.277-128.811 -52.233  0.00  0.00           B
ATOM    972  B       X   1     -93.694-127.295 -50.090  0.00  0.00           B
ATOM    973  B       X   1     -92.678-124.821 -54.252  0.00  0.00           B
ATOM    974  Ne      X   1     -92.984-127.311 -48.722  0.00  0.00          NE
ATOM    975  Ne      X   1     -92.678-125.519 -55.670  0.00  0.00          NE
ATOM    976  Ne      X   1     -93.073-124.608 -52.787  0.00  0.00          NE
ATOM    977  Ne      X   1     -91.863-131.129 -45.333  0.00  0.00          NE
ATOM    978  B       X   1     -95.109-122.781 -45.651  0.00  0.00           B
ATOM    979  Ne      X   1     -96.707-122.730 -45.922  0.00  0.00          NE
ATOM    980  B       X   1     -93.995-122.989 -43.404  0.00  0.00           B
ATOM    981  Ne      X   1     -94.012-129.816 -47.198  0.00  0.00          NE
ATOM    982  Ne      X   1     -93.074-126.503 -43.689  0.00  0.00          NE
ATOM    983  B       X   1     -94.738-128.601 -46.386  0.00  0.00           B
ATOM    984  B       X   1     -93.516-125.434 -42.582  0.00  0.00           B
ATOM    985  B       X   1     -93.976-126.526 -44.943  0.00  0.00           B
ATOM    986  Ne      X   1     -94.692-126.998 -46.288  0.00  0.00          NE
ATOM    987  B       X   1     -93.795-126.634 -47.565  0.00  0.00           B
ATOM    988  B       X   1     -92.959-128.873 -48.166  0.00  0.00           B
ATOM    989  B       X   1     -94.355-124.061 -25.492  0.00  0.00           B
ATOM    990  B       X   1    -101.331-136.403 -16.929  0.00  0.00           B
ATOM    991  B       X   1     -97.796-123.204 -21.709  0.00  0.00           B
ATOM    992  Ne      X   1     -95.408-123.773 -16.310  0.00  0.00          NE
ATOM    993  Ne      X   1     -93.977-122.808 -21.240  0.00  0.00          NE
ATOM    994  B       X   1     -93.749-124.326 -21.477  0.00  0.00           B
ATOM    995  Ne      X   1     -94.468-126.758 -16.849  0.00  0.00          NE
ATOM    996  B       X   1     -95.806-127.517 -16.499  0.00  0.00           B
ATOM    997  B       X   1     -92.979-126.609 -20.714  0.00  0.00           B
ATOM    998  B       X   1     -94.885-125.184 -16.751  0.00  0.00           B
ATOM    999  B       X   1     -95.665-122.898 -17.605  0.00  0.00           B
ATOM   1000  Ne      X   1     -98.871-136.678 -12.178  0.00  0.00          NE
ATOM   1001  B       X   1     -98.954-136.178 -13.671  0.00  0.00           B
ATOM   1002  B       X   1     -98.172-136.669 -16.002  0.00  0.00           B
ATOM   1003  Ne      X   1     -95.965-137.520 -12.072  0.00  0.00          NE
ATOM   1004  B       X   1     -96.592-132.505 -15.769  0.00  0.00           B
ATOM   1005  B       X   1     -97.334-136.825 -11.895  0.00  0.00           B
ATOM   1006  B       X   1     -97.205-134.680 -14.676  0.00  0.00           B
ATOM   1007  Ne      X   1     -93.434-135.724 -11.768  0.00  0.00          NE
ATOM   1008  B       X   1     -93.659-134.226 -12.041  0.00  0.00           B
ATOM   1009  B       X   1     -92.358-136.253 -12.815  0.00  0.00           B
ATOM   1010  B       X   1     -92.796-135.963 -10.311  0.00  0.00           B
ATOM   1011  B       X   1     -95.408-133.093 -13.533  0.00  0.00           B
ATOM   1012  B       X   1     -94.724-136.654 -11.864  0.00  0.00           B
ATOM   1013  Ne      X   1     -92.206-136.658 -14.330  0.00  0.00          NE
ATOM   1014  B       X   1     -92.657-135.368 -15.178  0.00  0.00           B
ATOM   1015  Ne      X   1     -96.048-133.682 -14.857  0.00  0.00          NE
ATOM   1016  B       X   1     -94.833-134.297 -15.755  0.00  0.00           B
ATOM   1017  B       X   1     -93.424-137.616 -14.565  0.00  0.00           B
ATOM   1018  B       X   1     -96.845-128.834 -14.632  0.00  0.00           B
ATOM   1019  B       X   1     -94.980-127.931 -13.166  0.00  0.00           B
ATOM   1020  Ne      X   1     -95.565-129.251 -13.797  0.00  0.00          NE
ATOM   1021  Ne      X   1     -97.220-127.866 -15.833  0.00  0.00          NE
ATOM   1022  B       X   1     -86.935-156.341  -0.134  0.00  0.00           B
ATOM   1023  B       X   1     -84.175-153.315  -0.191  0.00  0.00           B
ATOM   1024  Ne      X   1     -84.496-158.940  -1.184  0.00  0.00          NE
ATOM   1025  Ne      X   1     -88.969-140.593 -60.636  0.00  0.00          NE
ATOM   1026  B       X   1     -87.538-140.072 -60.325  0.00  0.00           B
ATOM   1027  Ne      X   1     -86.033-139.589 -60.325  0.00  0.00          NE
ATOM   1028  B       X   1     -85.996-138.281 -61.254  0.00  0.00           B
ATOM   1029  B       X   1     -85.748-139.045 -58.866  0.00  0.00           B
ATOM   1030  B       X   1     -85.059-140.682 -60.823  0.00  0.00           B
ATOM   1031  Ne      X   1     -85.540-138.421 -57.428  0.00  0.00          NE
ATOM   1032  B       X   1     -81.784-141.133 -56.873  0.00  0.00           B
ATOM   1033  B       X   1     -84.557-138.866 -64.008  0.00  0.00           B
ATOM   1034  B       X   1     -85.744-139.388 -56.291  0.00  0.00           B
ATOM   1035  B       X   1     -83.965-137.900 -57.307  0.00  0.00           B
ATOM   1036  B       X   1     -91.183-138.399 -55.209  0.00  0.00           B
ATOM   1037  B       X   1     -86.967-141.410 -55.385  0.00  0.00           B
ATOM   1038  Ne      X   1     -87.178-138.674 -48.340  0.00  0.00          NE
ATOM   1039  B       X   1     -85.712-137.857 -52.419  0.00  0.00           B
ATOM   1040  B       X   1     -81.341-139.148 -54.054  0.00  0.00           B
ATOM   1041  Ne      X   1     -85.469-140.937 -49.810  0.00  0.00          NE
ATOM   1042  Ne      X   1     -80.685-138.344 -55.243  0.00  0.00          NE
ATOM   1043  B       X   1     -85.380-140.129 -51.232  0.00  0.00           B
ATOM   1044  Ne      X   1     -85.089-139.299 -52.482  0.00  0.00          NE
ATOM   1045  B       X   1     -83.405-139.118 -52.485  0.00  0.00           B
ATOM   1046  Ne      X   1     -85.638-140.552 -55.241  0.00  0.00          NE
ATOM   1047  B       X   1     -80.982-138.952 -51.507  0.00  0.00           B
ATOM   1048  B       X   1     -81.884-141.168 -52.589  0.00  0.00           B
ATOM   1049  Ne      X   1     -81.879-139.634 -52.593  0.00  0.00          NE
ATOM   1050  B       X   1     -84.290-141.322 -55.740  0.00  0.00           B
ATOM   1051  B       X   1     -84.103-141.276 -49.150  0.00  0.00           B
ATOM   1052  B       X   1     -85.803-144.486 -52.850  0.00  0.00           B
ATOM   1053  B       X   1     -85.450-139.930 -53.803  0.00  0.00           B
ATOM   1054  B       X   1     -82.491-139.534 -48.464  0.00  0.00           B
ATOM   1055  Ne      X   1     -81.450-138.396 -47.929  0.00  0.00          NE
ATOM   1056  Ne      X   1     -89.885-150.131 -16.725  0.00  0.00          NE
ATOM   1057  B       X   1     -89.972-149.192 -17.995  0.00  0.00           B
ATOM   1058  B       X   1     -89.563-142.436 -17.608  0.00  0.00           B
ATOM   1059  B       X   1     -91.379-144.005 -16.304  0.00  0.00           B
ATOM   1060  Ne      X   1     -89.942-143.243 -16.246  0.00  0.00          NE
ATOM   1061  B       X   1     -90.475-147.868 -13.829  0.00  0.00           B
ATOM   1062  Ne      X   1     -91.484-146.696 -13.620  0.00  0.00          NE
ATOM   1063  B       X   1     -90.505-148.466  -8.649  0.00  0.00           B
ATOM   1064  B       X   1     -90.039-146.817 -10.491  0.00  0.00           B
ATOM   1065  B       X   1     -89.274-149.333 -15.553  0.00  0.00           B
ATOM   1066  Ne      X   1     -89.361-148.036  -9.711  0.00  0.00          NE
ATOM   1067  B       X   1     -89.129-149.269 -10.590  0.00  0.00           B
ATOM   1068  Ne      X   1     -89.116-148.674 -14.141  0.00  0.00          NE
ATOM   1069  B       X   1     -90.712-145.646 -12.720  0.00  0.00           B
ATOM   1070  Ne      X   1     -90.303-145.438 -11.205  0.00  0.00          NE
ATOM   1071  Ne      X   1     -91.760-141.790  -8.397  0.00  0.00          NE
ATOM   1072  Ne      X   1     -90.711-141.364 -13.914  0.00  0.00          NE
ATOM   1073  B       X   1     -90.501-139.801 -14.292  0.00  0.00           B
ATOM   1074  B       X   1     -90.089-141.493 -12.457  0.00  0.00           B
ATOM   1075  B       X   1     -89.986-142.233 -15.043  0.00  0.00           B
ATOM   1076  B       X   1     -89.556-139.793 -10.480  0.00  0.00           B
ATOM   1077  B       X   1     -91.635-144.819 -10.564  0.00  0.00           B
ATOM   1078  B       X   1     -91.802-147.822  -0.453  0.00  0.00           B
ATOM   1079  B       X   1     -90.047-149.636  -0.332  0.00  0.00           B
ATOM   1080  Ne      X   1     -90.421-152.359  -4.725  0.00  0.00          NE
ATOM   1081  B       X   1     -91.176-152.040  -6.094  0.00  0.00           B
ATOM   1082  B       X   1     -90.714-148.113  -5.119  0.00  0.00           B
ATOM   1083  Ne      X   1     -89.079-147.954  -5.037  0.00  0.00          NE
ATOM   1084  B       X   1     -89.210-151.329  -4.516  0.00  0.00           B
ATOM   1085  Ne      X   1     -89.438-145.559  -3.276  0.00  0.00          NE
ATOM   1086  B       X   1     -90.887-145.267  -3.584  0.00  0.00           B
ATOM   1087  B       X   1     -89.840-140.222  -0.661  0.00  0.00           B
ATOM   1088  B       X   1     -91.481-131.672 -57.621  0.00  0.00           B
ATOM   1089  B       X   1     -90.589-136.374 -56.626  0.00  0.00           B
ATOM   1090  B       X   1     -89.915-131.944 -63.350  0.00  0.00           B
ATOM   1091  B       X   1     -90.301-133.830 -56.681  0.00  0.00           B
ATOM   1092  B       X   1     -89.027-134.467 -62.985  0.00  0.00           B
ATOM   1093  B       X   1     -88.245-132.456 -61.511  0.00  0.00           B
ATOM   1094  Ne      X   1     -87.168-132.074 -60.457  0.00  0.00          NE
ATOM   1095  B       X   1     -87.749-131.368 -59.176  0.00  0.00           B
ATOM   1096  B       X   1     -87.814-136.588 -62.130  0.00  0.00           B
ATOM   1097  Ne      X   1     -86.741-135.543 -56.965  0.00  0.00          NE
ATOM   1098  Ne      X   1     -88.979-136.072 -63.091  0.00  0.00          NE
ATOM   1099  B       X   1     -88.261-135.397 -56.761  0.00  0.00           B
ATOM   1100  Ne      X   1     -86.306-136.821 -61.790  0.00  0.00          NE
ATOM   1101  B       X   1     -86.351-137.118 -57.239  0.00  0.00           B
ATOM   1102  Ne      X   1     -91.275-130.123 -58.007  0.00  0.00          NE
ATOM   1103  B       X   1     -86.314-133.313 -60.178  0.00  0.00           B
ATOM   1104  B       X   1     -86.202-131.060 -61.193  0.00  0.00           B
ATOM   1105  B       X   1     -86.263-134.876 -58.264  0.00  0.00           B
ATOM   1106  Ne      X   1     -91.523-137.671 -56.596  0.00  0.00          NE
ATOM   1107  B       X   1     -82.956-133.351 -64.248  0.00  0.00           B
ATOM   1108  B       X   1     -85.876-135.809 -60.638  0.00  0.00           B
ATOM   1109  B       X   1     -84.485-131.927 -62.841  0.00  0.00           B
ATOM   1110  Ne      X   1     -85.602-134.663 -59.667  0.00  0.00          NE
ATOM   1111  B       X   1     -84.061-134.550 -59.487  0.00  0.00           B
ATOM   1112  Ne      X   1     -84.882-130.784 -61.882  0.00  0.00          NE
ATOM   1113  B       X   1     -85.382-136.650 -62.992  0.00  0.00           B
ATOM   1114  Ne      X   1     -84.177-137.383 -63.686  0.00  0.00          NE
ATOM   1115  B       X   1     -83.860-130.526 -60.727  0.00  0.00           B
ATOM   1116  Ne      X   1     -82.998-136.818 -56.692  0.00  0.00          NE
ATOM   1117  B       X   1     -82.948-137.346 -62.685  0.00  0.00           B
ATOM   1118  B       X   1     -82.491-135.837 -57.864  0.00  0.00           B
ATOM   1119  Ne      X   1     -82.595-135.134 -59.297  0.00  0.00          NE
ATOM   1120  Ne      X   1     -80.689-132.684 -59.391  0.00  0.00          NE
ATOM   1121  B       X   1     -81.501-134.016 -59.464  0.00  0.00           B
ATOM   1122  B       X   1     -81.574-131.367 -59.859  0.00  0.00           B
ATOM   1123  Ne      X   1     -81.925-137.350 -61.495  0.00  0.00          NE
ATOM   1124  B       X   1     -82.360-136.255 -60.379  0.00  0.00           B
ATOM   1125  B       X   1     -80.558-136.763 -62.099  0.00  0.00           B
ATOM   1126  Ne      X   1     -84.338-132.779 -64.044  0.00  0.00          NE
ATOM   1127  B       X   1     -80.839-135.104 -64.084  0.00  0.00           B
ATOM   1128  B       X   1     -80.406-132.531 -57.822  0.00  0.00           B
ATOM   1129  B       X   1     -89.764-129.876 -58.459  0.00  0.00           B
ATOM   1130  Ne      X   1     -88.232-129.975 -58.547  0.00  0.00          NE
ATOM   1131  B       X   1     -91.600-129.902 -63.560  0.00  0.00           B
ATOM   1132  Ne      X   1     -90.449-125.408 -63.865  0.00  0.00          NE
ATOM   1133  Ne      X   1     -90.990-127.164 -61.423  0.00  0.00          NE
ATOM   1134  Ne      X   1     -91.328-123.478 -57.561  0.00  0.00          NE
ATOM   1135  B       X   1     -90.545-126.494 -62.790  0.00  0.00           B
ATOM   1136  B       X   1     -91.451-129.241 -56.728  0.00  0.00           B
ATOM   1137  B       X   1     -89.775-123.269 -57.586  0.00  0.00           B
ATOM   1138  B       X   1     -89.618-127.729 -60.883  0.00  0.00           B
ATOM   1139  B       X   1     -89.482-124.320 -63.314  0.00  0.00           B
ATOM   1140  Ne      X   1     -88.584-122.997 -63.384  0.00  0.00          NE
ATOM   1141  Ne      X   1     -86.694-125.315 -59.491  0.00  0.00          NE
ATOM   1142  B       X   1     -87.699-124.559 -58.571  0.00  0.00           B
ATOM   1143  Ne      X   1     -88.058-127.861 -60.796  0.00  0.00          NE
ATOM   1144  B       X   1     -87.510-126.430 -60.275  0.00  0.00           B
ATOM   1145  B       X   1     -87.374-128.197 -62.090  0.00  0.00           B
ATOM   1146  B       X   1     -87.761-128.948 -59.709  0.00  0.00           B
ATOM   1147  B       X   1     -87.549-129.454 -57.185  0.00  0.00           B
ATOM   1148  Ne      X   1     -88.230-123.156 -58.077  0.00  0.00          NE
ATOM   1149  Ne      X   1     -86.251-128.484 -63.260  0.00  0.00          NE
ATOM   1150  B       X   1     -91.755-124.806 -56.647  0.00  0.00           B
ATOM   1151  B       X   1     -91.735-126.011 -60.579  0.00  0.00           B
ATOM   1152  B       X   1     -87.045-122.474 -57.375  0.00  0.00           B
ATOM   1153  Ne      X   1     -82.512-130.099 -59.990  0.00  0.00          NE
ATOM   1154  B       X   1     -85.981-124.450 -60.541  0.00  0.00           B
ATOM   1155  B       X   1     -80.759-123.858 -63.733  0.00  0.00           B
ATOM   1156  B       X   1     -81.437-122.787 -61.441  0.00  0.00           B
ATOM   1157  Ne      X   1     -82.749-128.546 -57.312  0.00  0.00          NE
ATOM   1158  B       X   1     -85.213-129.514 -62.750  0.00  0.00           B
ATOM   1159  B       X   1     -85.454-127.140 -63.500  0.00  0.00           B
ATOM   1160  B       X   1     -84.572-124.984 -62.559  0.00  0.00           B
ATOM   1161  Ne      X   1     -84.230-126.225 -63.478  0.00  0.00          NE
ATOM   1162  Ne      X   1     -84.816-123.960 -61.456  0.00  0.00          NE
ATOM   1163  Ne      X   1     -84.854-126.405 -57.290  0.00  0.00          NE
ATOM   1164  B       X   1     -85.591-125.866 -58.521  0.00  0.00           B
ATOM   1165  B       X   1     -83.508-127.230 -57.589  0.00  0.00           B
ATOM   1166  B       X   1     -83.500-123.886 -60.553  0.00  0.00           B
ATOM   1167  B       X   1     -83.023-127.106 -62.653  0.00  0.00           B
ATOM   1168  B       X   1     -85.882-127.508 -56.663  0.00  0.00           B
ATOM   1169  B       X   1     -82.804-129.424 -58.581  0.00  0.00           B
ATOM   1170  Ne      X   1     -82.069-123.377 -60.113  0.00  0.00          NE
ATOM   1171  Ne      X   1     -81.741-127.738 -61.990  0.00  0.00          NE
ATOM   1172  B       X   1     -81.138-124.618 -59.605  0.00  0.00           B
ATOM   1173  B       X   1     -81.021-126.595 -61.120  0.00  0.00           B
ATOM   1174  B       X   1     -80.805-128.366 -63.038  0.00  0.00           B
ATOM   1175  B       X   1     -81.248-128.350 -56.910  0.00  0.00           B
ATOM   1176  B       X   1     -81.914-128.952 -60.924  0.00  0.00           B
ATOM   1177  B       X   1     -84.374-125.161 -56.283  0.00  0.00           B
ATOM   1178  Ne      X   1     -80.804-122.526 -62.838  0.00  0.00          NE
ATOM   1179  Ne      X   1     -89.642-135.197 -56.172  0.00  0.00          NE
ATOM   1180  B       X   1     -89.566-137.527 -53.458  0.00  0.00           B
ATOM   1181  Ne      X   1     -91.116-134.643 -51.077  0.00  0.00          NE
ATOM   1182  B       X   1     -90.319-134.024 -49.867  0.00  0.00           B
ATOM   1183  B       X   1     -90.131-135.349 -52.120  0.00  0.00           B
ATOM   1184  B       X   1     -89.468-135.315 -54.613  0.00  0.00           B
ATOM   1185  Ne      X   1     -89.150-136.037 -53.212  0.00  0.00          NE
ATOM   1186  B       X   1     -86.958-137.248 -49.027  0.00  0.00           B
ATOM   1187  B       X   1     -88.455-132.474 -49.128  0.00  0.00           B
ATOM   1188  Ne      X   1     -88.985-133.916 -49.020  0.00  0.00          NE
ATOM   1189  B       X   1     -86.368-130.798 -49.274  0.00  0.00           B
ATOM   1190  B       X   1     -87.555-136.043 -52.875  0.00  0.00           B
ATOM   1191  Ne      X   1     -86.579-135.778 -49.439  0.00  0.00          NE
ATOM   1192  B       X   1     -87.832-134.857 -49.547  0.00  0.00           B
ATOM   1193  Ne      X   1     -87.957-130.959 -49.004  0.00  0.00          NE
ATOM   1194  B       X   1     -88.506-130.208 -50.379  0.00  0.00           B
ATOM   1195  Ne      X   1     -86.051-136.288 -52.374  0.00  0.00          NE
ATOM   1196  B       X   1     -85.863-134.876 -55.797  0.00  0.00           B
ATOM   1197  B       X   1     -81.556-132.071 -48.264  0.00  0.00           B
ATOM   1198  B       X   1     -85.875-135.828 -50.893  0.00  0.00           B
ATOM   1199  Ne      X   1     -82.835-132.360 -54.534  0.00  0.00          NE
ATOM   1200  B       X   1     -83.737-131.207 -49.609  0.00  0.00           B
ATOM   1201  B       X   1     -83.789-136.074 -55.531  0.00  0.00           B
ATOM   1202  B       X   1     -83.712-131.135 -54.425  0.00  0.00           B
ATOM   1203  B       X   1     -85.109-135.594 -53.406  0.00  0.00           B
ATOM   1204  Ne      X   1     -84.610-135.024 -54.737  0.00  0.00          NE
ATOM   1205  B       X   1     -83.775-133.656 -54.594  0.00  0.00           B
ATOM   1206  B       X   1     -83.459-133.563 -49.096  0.00  0.00           B
ATOM   1207  B       X   1     -85.487-134.926 -48.558  0.00  0.00           B
ATOM   1208  Ne      X   1     -82.617-132.346 -49.472  0.00  0.00          NE
ATOM   1209  B       X   1     -81.884-132.426 -53.249  0.00  0.00           B
ATOM   1210  B       X   1     -81.743-132.307 -55.686  0.00  0.00           B
ATOM   1211  Ne      X   1     -80.880-132.521 -52.054  0.00  0.00          NE
ATOM   1212  B       X   1     -81.740-132.349 -50.756  0.00  0.00           B
ATOM   1213  B       X   1     -81.798-137.460 -55.958  0.00  0.00           B
ATOM   1214  B       X   1     -80.569-136.458 -51.399  0.00  0.00           B
ATOM   1215  Ne      X   1     -84.958-130.245 -49.696  0.00  0.00          NE
ATOM   1216  B       X   1     -80.818-137.758 -49.207  0.00  0.00           B
ATOM   1217  B       X   1     -88.620-122.534 -48.592  0.00  0.00           B
ATOM   1218  B       X   1     -90.510-122.556 -50.320  0.00  0.00           B
ATOM   1219  Ne      X   1     -86.739-128.715 -56.018  0.00  0.00          NE
ATOM   1220  B       X   1     -91.538-126.773 -48.817  0.00  0.00           B
ATOM   1221  Ne      X   1     -90.132-122.861 -48.731  0.00  0.00          NE
ATOM   1222  Ne      X   1     -90.669-122.874 -51.859  0.00  0.00          NE
ATOM   1223  Ne      X   1     -91.586-128.512 -55.368  0.00  0.00          NE
ATOM   1224  B       X   1     -90.241-128.044 -54.719  0.00  0.00           B
ATOM   1225  B       X   1     -90.320-124.416 -48.634  0.00  0.00           B
ATOM   1226  B       X   1     -87.947-125.450 -51.372  0.00  0.00           B
ATOM   1227  B       X   1     -87.538-127.893 -50.630  0.00  0.00           B
ATOM   1228  Ne      X   1     -88.301-129.017 -51.292  0.00  0.00          NE
ATOM   1229  B       X   1     -88.786-128.548 -52.662  0.00  0.00           B
ATOM   1230  Ne      X   1     -88.265-124.786 -52.802  0.00  0.00          NE
ATOM   1231  Ne      X   1     -88.917-127.611 -54.091  0.00  0.00          NE
ATOM   1232  Ne      X   1     -87.632-126.385 -50.146  0.00  0.00          NE
ATOM   1233  B       X   1     -88.992-126.400 -49.327  0.00  0.00           B
ATOM   1234  B       X   1     -87.723-128.079 -54.979  0.00  0.00           B
ATOM   1235  B       X   1     -89.389-123.691 -52.455  0.00  0.00           B
ATOM   1236  B       X   1     -86.900-124.229 -53.332  0.00  0.00           B
ATOM   1237  B       X   1     -88.790-126.165 -53.650  0.00  0.00           B
ATOM   1238  Ne      X   1     -90.255-125.989 -48.474  0.00  0.00          NE
ATOM   1239  B       X   1     -86.198-125.888 -49.711  0.00  0.00           B
ATOM   1240  Ne      X   1     -80.767-122.590 -49.709  0.00  0.00          NE
ATOM   1241  Ne      X   1     -83.940-123.883 -55.500  0.00  0.00          NE
ATOM   1242  B       X   1     -80.739-123.450 -53.820  0.00  0.00           B
ATOM   1243  B       X   1     -81.471-126.287 -50.419  0.00  0.00           B
ATOM   1244  Ne      X   1     -85.388-123.764 -52.955  0.00  0.00          NE
ATOM   1245  Ne      X   1     -84.241-129.661 -54.734  0.00  0.00          NE
ATOM   1246  B       X   1     -83.446-129.234 -56.046  0.00  0.00           B
ATOM   1247  Ne      X   1     -83.992-128.484 -51.941  0.00  0.00          NE
ATOM   1248  B       X   1     -81.243-123.990 -49.254  0.00  0.00           B
ATOM   1249  B       X   1     -85.097-124.619 -51.628  0.00  0.00           B
ATOM   1250  B       X   1     -85.790-129.646 -55.226  0.00  0.00           B
ATOM   1251  Ne      X   1     -81.188-127.728 -51.034  0.00  0.00          NE
ATOM   1252  B       X   1     -83.624-125.312 -49.584  0.00  0.00           B
ATOM   1253  Ne      X   1     -84.835-125.702 -50.530  0.00  0.00          NE
ATOM   1254  B       X   1     -82.394-123.502 -55.701  0.00  0.00           B
ATOM   1255  B       X   1     -84.074-128.762 -53.465  0.00  0.00           B
ATOM   1256  Ne      X   1     -80.863-123.193 -55.375  0.00  0.00          NE
ATOM   1257  B       X   1     -84.826-129.533 -51.146  0.00  0.00           B
ATOM   1258  B       X   1     -84.902-122.715 -55.957  0.00  0.00           B
ATOM   1259  B       X   1     -84.697-129.039 -48.658  0.00  0.00           B
ATOM   1260  B       X   1     -84.581-127.075 -51.357  0.00  0.00           B
ATOM   1261  Ne      X   1     -82.033-125.288 -49.323  0.00  0.00          NE
ATOM   1262  B       X   1     -82.440-128.457 -51.443  0.00  0.00           B
ATOM   1263  B       X   1     -84.272-124.066 -53.975  0.00  0.00           B
ATOM   1264  B       X   1     -80.385-128.443 -49.935  0.00  0.00           B
ATOM   1265  B       X   1     -90.450-130.803 -45.955  0.00  0.00           B
ATOM   1266  B       X   1     -89.246-134.520 -47.497  0.00  0.00           B
ATOM   1267  Ne      X   1     -88.805-135.390 -46.209  0.00  0.00          NE
ATOM   1268  B       X   1     -87.458-132.684 -43.691  0.00  0.00           B
ATOM   1269  Ne      X   1     -86.939-131.284 -44.163  0.00  0.00          NE
ATOM   1270  B       X   1     -87.978-130.600 -45.159  0.00  0.00           B
ATOM   1271  B       X   1     -86.897-130.396 -42.834  0.00  0.00           B
ATOM   1272  B       X   1     -88.484-130.425 -47.693  0.00  0.00           B
ATOM   1273  Ne      X   1     -84.198-134.118 -47.894  0.00  0.00          NE
ATOM   1274  B       X   1     -83.046-131.911 -44.876  0.00  0.00           B
ATOM   1275  B       X   1     -85.534-131.491 -44.820  0.00  0.00           B
ATOM   1276  Ne      X   1     -84.282-131.682 -45.786  0.00  0.00          NE
ATOM   1277  B       X   1     -84.547-132.886 -46.834  0.00  0.00           B
ATOM   1278  B       X   1     -83.319-135.124 -47.107  0.00  0.00           B
ATOM   1279  B       X   1     -80.660-132.394 -44.191  0.00  0.00           B
ATOM   1280  B       X   1     -80.618-135.548 -43.519  0.00  0.00           B
ATOM   1281  Ne      X   1     -81.056-130.912 -41.380  0.00  0.00          NE
ATOM   1282  B       X   1     -82.042-131.818 -42.226  0.00  0.00           B
ATOM   1283  Ne      X   1     -82.140-132.498 -43.667  0.00  0.00          NE
ATOM   1284  Ne      X   1     -82.288-135.559 -43.547  0.00  0.00          NE
ATOM   1285  B       X   1     -82.361-137.456 -47.073  0.00  0.00           B
ATOM   1286  B       X   1     -82.633-133.980 -43.577  0.00  0.00           B
ATOM   1287  B       X   1     -84.294-130.313 -46.573  0.00  0.00           B
ATOM   1288  Ne      X   1     -89.002-130.104 -46.207  0.00  0.00          NE
ATOM   1289  Ne      X   1     -90.062-125.738 -43.451  0.00  0.00          NE
ATOM   1290  B       X   1     -89.884-126.259 -46.994  0.00  0.00           B
ATOM   1291  B       X   1     -89.766-124.284 -43.365  0.00  0.00           B
ATOM   1292  B       X   1     -89.152-126.465 -44.588  0.00  0.00           B
ATOM   1293  B       X   1     -89.218-128.554 -46.168  0.00  0.00           B
ATOM   1294  Ne      X   1     -88.907-127.020 -46.034  0.00  0.00          NE
ATOM   1295  B       X   1     -86.724-123.266 -42.425  0.00  0.00           B
ATOM   1296  B       X   1     -87.453-126.799 -46.506  0.00  0.00           B
ATOM   1297  B       X   1     -88.412-128.626 -41.704  0.00  0.00           B
ATOM   1298  Ne      X   1     -86.921-129.233 -41.706  0.00  0.00          NE
ATOM   1299  Ne      X   1     -86.428-124.351 -41.307  0.00  0.00          NE
ATOM   1300  B       X   1     -86.480-123.292 -45.092  0.00  0.00           B
ATOM   1301  B       X   1     -86.314-122.876 -47.723  0.00  0.00           B
ATOM   1302  B       X   1     -86.536-129.671 -40.280  0.00  0.00           B
ATOM   1303  B       X   1     -91.553-126.164 -44.002  0.00  0.00           B
ATOM   1304  B       X   1     -87.632-124.563 -40.342  0.00  0.00           B
ATOM   1305  B       X   1     -81.937-129.939 -40.527  0.00  0.00           B
ATOM   1306  Ne      X   1     -85.962-126.548 -45.949  0.00  0.00          NE
ATOM   1307  B       X   1     -86.023-126.683 -44.369  0.00  0.00           B
ATOM   1308  B       X   1     -85.875-125.596 -42.011  0.00  0.00           B
ATOM   1309  B       X   1     -85.971-128.104 -42.209  0.00  0.00           B
ATOM   1310  B       X   1     -84.284-122.780 -46.324  0.00  0.00           B
ATOM   1311  B       X   1     -83.929-126.877 -43.137  0.00  0.00           B
ATOM   1312  Ne      X   1     -84.212-128.846 -47.150  0.00  0.00          NE
ATOM   1313  B       X   1     -84.996-127.762 -46.404  0.00  0.00           B
ATOM   1314  Ne      X   1     -85.446-126.792 -42.901  0.00  0.00          NE
ATOM   1315  B       X   1     -85.482-125.125 -46.466  0.00  0.00           B
ATOM   1316  Ne      X   1     -85.663-123.522 -46.405  0.00  0.00          NE
ATOM   1317  B       X   1     -85.298-123.832 -40.327  0.00  0.00           B
ATOM   1318  B       X   1     -82.670-128.454 -47.253  0.00  0.00           B
ATOM   1319  Ne      X   1     -82.545-126.687 -43.834  0.00  0.00          NE
ATOM   1320  B       X   1     -81.593-127.956 -43.398  0.00  0.00           B
ATOM   1321  B       X   1     -80.868-123.281 -44.540  0.00  0.00           B
ATOM   1322  B       X   1     -81.816-125.382 -43.453  0.00  0.00           B
ATOM   1323  Ne      X   1     -81.885-127.153 -46.760  0.00  0.00          NE
ATOM   1324  B       X   1     -81.866-126.076 -47.958  0.00  0.00           B
ATOM   1325  B       X   1     -82.624-126.724 -45.396  0.00  0.00           B
ATOM   1326  B       X   1     -80.427-127.444 -46.317  0.00  0.00           B
ATOM   1327  Ne      X   1     -80.493-124.602 -43.791  0.00  0.00          NE
ATOM   1328  B       X   1     -88.662-123.897 -32.709  0.00  0.00           B
ATOM   1329  B       X   1     -80.500-123.942 -40.039  0.00  0.00           B
ATOM   1330  Ne      X   1     -82.462-123.220 -32.158  0.00  0.00          NE
ATOM   1331  Ne      X   1     -80.700-122.540 -36.316  0.00  0.00          NE
ATOM   1332  Ne      X   1     -81.591-123.930 -38.912  0.00  0.00          NE
ATOM   1333  B       X   1     -83.950-123.074 -35.326  0.00  0.00           B
ATOM   1334  B       X   1     -81.888-125.448 -38.533  0.00  0.00           B
ATOM   1335  Ne      X   1     -82.653-129.489 -39.265  0.00  0.00          NE
ATOM   1336  B       X   1     -81.308-123.046 -37.668  0.00  0.00           B
ATOM   1337  Ne      X   1     -85.124-123.253 -36.396  0.00  0.00          NE
ATOM   1338  B       X   1     -84.678-123.315 -37.910  0.00  0.00           B
ATOM   1339  Ne      X   1     -84.365-122.927 -39.464  0.00  0.00          NE
ATOM   1340  B       X   1     -81.080-127.254 -36.794  0.00  0.00           B
ATOM   1341  B       X   1     -82.299-127.989 -38.909  0.00  0.00           B
ATOM   1342  Ne      X   1     -81.337-126.848 -38.270  0.00  0.00          NE
ATOM   1343  B       X   1     -82.919-123.300 -39.643  0.00  0.00           B
ATOM   1344  B       X   1     -80.453-123.844 -35.294  0.00  0.00           B
ATOM   1345  B       X   1     -91.827-123.156 -26.285  0.00  0.00           B
ATOM   1346  B       X   1     -89.754-123.241 -27.735  0.00  0.00           B
ATOM   1347  B       X   1     -89.539-123.212 -25.065  0.00  0.00           B
ATOM   1348  B       X   1     -86.513-123.100 -31.515  0.00  0.00           B
ATOM   1349  B       X   1     -88.736-123.061 -30.227  0.00  0.00           B
ATOM   1350  Ne      X   1     -88.775-123.834 -28.792  0.00  0.00          NE
ATOM   1351  B       X   1     -87.339-123.645 -28.303  0.00  0.00           B
ATOM   1352  Ne      X   1     -88.110-122.883 -31.626  0.00  0.00          NE
ATOM   1353  Ne      X   1     -90.306-122.625 -26.391  0.00  0.00          NE
ATOM   1354  B       X   1     -90.177-125.382 -24.127  0.00  0.00           B
ATOM   1355  Ne      X   1     -91.522-126.183 -24.256  0.00  0.00          NE
ATOM   1356  Ne      X   1     -86.081-122.775 -28.297  0.00  0.00          NE
ATOM   1357  Ne      X   1     -84.349-124.010 -26.039  0.00  0.00          NE
ATOM   1358  Ne      X   1     -85.193-123.881 -30.928  0.00  0.00          NE
ATOM   1359  B       X   1     -85.049-123.223 -29.453  0.00  0.00           B
ATOM   1360  B       X   1     -85.331-123.063 -26.965  0.00  0.00           B
ATOM   1361  B       X   1     -83.830-123.612 -31.666  0.00  0.00           B
ATOM   1362  B       X   1     -81.433-122.932 -31.030  0.00  0.00           B
ATOM   1363  Ne      X   1     -89.162-124.164 -23.864  0.00  0.00          NE
ATOM   1364  B       X   1     -86.469-122.765 -23.268  0.00  0.00           B
ATOM   1365  B       X   1     -89.917-124.917 -20.024  0.00  0.00           B
ATOM   1366  Ne      X   1     -89.565-123.593 -20.802  0.00  0.00          NE
ATOM   1367  B       X   1     -89.421-123.719 -22.402  0.00  0.00           B
ATOM   1368  Ne      X   1     -86.670-122.725 -19.988  0.00  0.00          NE
ATOM   1369  B       X   1     -88.185-123.122 -20.279  0.00  0.00           B
ATOM   1370  B       X   1     -90.691-122.555 -20.368  0.00  0.00           B
ATOM   1371  B       X   1     -81.563-124.808  -1.743  0.00  0.00           B
ATOM   1372  Ne      X   1     -82.962-125.572  -1.968  0.00  0.00          NE
ATOM   1373  Ne      X   1     -84.842-123.686  -3.512  0.00  0.00          NE
ATOM   1374  B       X   1     -75.009-137.789 -62.857  0.00  0.00           B
ATOM   1375  Ne      X   1     -80.282-137.827 -50.735  0.00  0.00          NE
ATOM   1376  B       X   1     -78.736-137.947 -50.689  0.00  0.00           B
ATOM   1377  Ne      X   1     -77.282-138.466 -50.839  0.00  0.00          NE
ATOM   1378  B       X   1     -74.571-138.577 -48.637  0.00  0.00           B
ATOM   1379  B       X   1     -78.165-138.440 -46.065  0.00  0.00           B
ATOM   1380  B       X   1     -78.464-135.735 -63.163  0.00  0.00           B
ATOM   1381  B       X   1     -79.459-132.775 -60.330  0.00  0.00           B
ATOM   1382  Ne      X   1     -77.963-132.646 -60.807  0.00  0.00          NE
ATOM   1383  B       X   1     -77.761-131.111 -60.863  0.00  0.00           B
ATOM   1384  Ne      X   1     -79.880-136.260 -63.376  0.00  0.00          NE
ATOM   1385  Ne      X   1     -80.300-132.069 -56.351  0.00  0.00          NE
ATOM   1386  B       X   1     -80.009-130.505 -56.269  0.00  0.00           B
ATOM   1387  B       X   1     -79.712-130.659 -63.900  0.00  0.00           B
ATOM   1388  Ne      X   1     -77.706-129.552 -61.031  0.00  0.00          NE
ATOM   1389  B       X   1     -78.453-129.113 -62.344  0.00  0.00           B
ATOM   1390  Ne      X   1     -79.464-129.137 -63.523  0.00  0.00          NE
ATOM   1391  Ne      X   1     -78.505-127.768 -58.594  0.00  0.00          NE
ATOM   1392  B       X   1     -78.457-128.834 -59.811  0.00  0.00           B
ATOM   1393  B       X   1     -78.806-128.447 -57.238  0.00  0.00           B
ATOM   1394  B       X   1     -78.991-124.925 -60.838  0.00  0.00           B
ATOM   1395  B       X   1     -79.520-126.645 -59.053  0.00  0.00           B
ATOM   1396  Ne      X   1     -77.459-124.299 -60.995  0.00  0.00          NE
ATOM   1397  B       X   1     -77.678-122.757 -60.887  0.00  0.00           B
ATOM   1398  Ne      X   1     -79.943-128.961 -56.245  0.00  0.00          NE
ATOM   1399  Ne      X   1     -80.180-125.733 -60.157  0.00  0.00          NE
ATOM   1400  B       X   1     -80.285-133.928 -52.168  0.00  0.00           B
ATOM   1401  B       X   1     -76.195-137.481 -50.246  0.00  0.00           B
ATOM   1402  B       X   1     -79.571-137.482 -54.656  0.00  0.00           B
ATOM   1403  B       X   1     -79.049-132.904 -55.729  0.00  0.00           B
ATOM   1404  B       X   1     -79.306-133.026 -48.894  0.00  0.00           B
ATOM   1405  Ne      X   1     -77.814-133.921 -55.778  0.00  0.00          NE
ATOM   1406  B       X   1     -78.253-135.327 -55.368  0.00  0.00           B
ATOM   1407  Ne      X   1     -78.379-136.519 -54.419  0.00  0.00          NE
ATOM   1408  B       X   1     -78.697-135.815 -52.974  0.00  0.00           B
ATOM   1409  B       X   1     -78.770-134.939 -50.472  0.00  0.00           B
ATOM   1410  Ne      X   1     -79.624-135.260 -51.783  0.00  0.00          NE
ATOM   1411  B       X   1     -77.108-133.091 -50.045  0.00  0.00           B
ATOM   1412  Ne      X   1     -78.205-134.043 -49.351  0.00  0.00          NE
ATOM   1413  B       X   1     -79.792-131.374 -52.035  0.00  0.00           B
ATOM   1414  Ne      X   1     -78.371-130.614 -51.963  0.00  0.00          NE
ATOM   1415  B       X   1     -75.818-133.669 -52.321  0.00  0.00           B
ATOM   1416  Ne      X   1     -75.423-133.386 -53.822  0.00  0.00          NE
ATOM   1417  Ne      X   1     -74.912-137.259 -49.397  0.00  0.00          NE
ATOM   1418  B       X   1     -74.923-131.916 -50.752  0.00  0.00           B
ATOM   1419  B       X   1     -79.566-130.444 -48.246  0.00  0.00           B
ATOM   1420  B       X   1     -75.337-136.232 -48.207  0.00  0.00           B
ATOM   1421  B       X   1     -80.255-127.665 -52.363  0.00  0.00           B
ATOM   1422  Ne      X   1     -77.861-124.035 -56.106  0.00  0.00          NE
ATOM   1423  B       X   1     -80.210-122.720 -51.266  0.00  0.00           B
ATOM   1424  B       X   1     -78.386-129.850 -50.467  0.00  0.00           B
ATOM   1425  B       X   1     -79.555-123.865 -56.071  0.00  0.00           B
ATOM   1426  Ne      X   1     -79.364-129.433 -49.353  0.00  0.00          NE
ATOM   1427  Ne      X   1     -79.639-123.029 -52.676  0.00  0.00          NE
ATOM   1428  B       X   1     -78.393-129.333 -52.809  0.00  0.00           B
ATOM   1429  B       X   1     -78.721-124.260 -52.636  0.00  0.00           B
ATOM   1430  Ne      X   1     -77.659-125.231 -53.223  0.00  0.00          NE
ATOM   1431  Ne      X   1     -79.099-128.016 -53.425  0.00  0.00          NE
ATOM   1432  B       X   1     -78.224-126.678 -53.431  0.00  0.00           B
ATOM   1433  B       X   1     -79.726-128.424 -54.807  0.00  0.00           B
ATOM   1434  B       X   1     -77.509-124.591 -54.723  0.00  0.00           B
ATOM   1435  Ne      X   1     -79.323-132.622 -45.051  0.00  0.00          NE
ATOM   1436  B       X   1     -79.733-132.328 -46.516  0.00  0.00           B
ATOM   1437  B       X   1     -78.822-134.113 -44.780  0.00  0.00           B
ATOM   1438  Ne      X   1     -79.111-135.295 -43.741  0.00  0.00          NE
ATOM   1439  B       X   1     -78.186-131.516 -44.739  0.00  0.00           B
ATOM   1440  B       X   1     -76.782-136.281 -46.185  0.00  0.00           B
ATOM   1441  B       X   1     -78.560-134.747 -42.424  0.00  0.00           B
ATOM   1442  Ne      X   1     -76.248-135.351 -47.290  0.00  0.00          NE
ATOM   1443  B       X   1     -75.335-134.110 -46.698  0.00  0.00           B
ATOM   1444  Ne      X   1     -80.055-131.954 -47.953  0.00  0.00          NE
ATOM   1445  B       X   1     -77.497-134.751 -48.158  0.00  0.00           B
ATOM   1446  B       X   1     -78.242-123.030 -40.830  0.00  0.00           B
ATOM   1447  B       X   1     -79.173-128.120 -44.147  0.00  0.00           B
ATOM   1448  Ne      X   1     -79.199-127.062 -45.396  0.00  0.00          NE
ATOM   1449  B       X   1     -79.658-124.282 -42.568  0.00  0.00           B
ATOM   1450  B       X   1     -79.631-125.624 -44.755  0.00  0.00           B
ATOM   1451  B       X   1     -77.854-127.180 -46.143  0.00  0.00           B
ATOM   1452  B       X   1     -79.706-127.544 -41.653  0.00  0.00           B
ATOM   1453  Ne      X   1     -79.277-124.155 -41.017  0.00  0.00          NE
ATOM   1454  B       X   1     -78.606-125.545 -40.673  0.00  0.00           B
ATOM   1455  Ne      X   1     -78.967-127.006 -40.366  0.00  0.00          NE
ATOM   1456  Ne      X   1     -80.105-128.432 -42.894  0.00  0.00          NE
ATOM   1457  B       X   1     -80.266-129.883 -42.356  0.00  0.00           B
ATOM   1458  B       X   1     -77.861-128.120 -40.053  0.00  0.00           B
ATOM   1459  B       X   1     -78.055-124.260 -37.107  0.00  0.00           B
ATOM   1460  B       X   1     -76.483-122.781  -9.291  0.00  0.00           B
ATOM   1461  B       X   1     -70.147-124.540 -10.170  0.00  0.00           B
ATOM   1462  B       X   1     -72.671-124.143  -9.210  0.00  0.00           B
ATOM   1463  Ne      X   1     -71.492-123.662 -10.102  0.00  0.00          NE
ATOM   1464  Ne      X   1     -73.578-124.942  -8.111  0.00  0.00          NE
ATOM   1465  B       X   1     -72.992-126.346  -8.081  0.00  0.00           B
ATOM   1466  Ne      X   1     -75.756-122.526  -3.658  0.00  0.00          NE
ATOM   1467  B       X   1     -77.268-122.822  -3.281  0.00  0.00           B
ATOM   1468  Ne      X   1     -78.819-123.084  -3.149  0.00  0.00          NE
ATOM   1469  B       X   1     -79.353-123.520  -1.710  0.00  0.00           B
ATOM   1470  B       X   1     -79.322-124.270  -4.106  0.00  0.00           B
ATOM   1471  B       X   1     -75.120-123.800  -4.311  0.00  0.00           B
ATOM   1472  B       X   1     -74.756-126.178  -5.014  0.00  0.00           B
ATOM   1473  B       X   1     -69.740-127.448  -1.915  0.00  0.00           B
ATOM   1474  B       X   1     -70.679-126.103  -3.853  0.00  0.00           B
ATOM   1475  B       X   1     -72.801-124.768  -4.190  0.00  0.00           B
ATOM   1476  Ne      X   1     -74.145-124.758  -5.107  0.00  0.00          NE
ATOM   1477  B       X   1     -71.183-124.164  -2.264  0.00  0.00           B
ATOM   1478  Ne      X   1     -70.112-129.744  -5.326  0.00  0.00          NE
ATOM   1479  Ne      X   1     -70.635-127.543  -3.219  0.00  0.00          NE
ATOM   1480  B       X   1     -73.713-124.438  -6.610  0.00  0.00           B
ATOM   1481  B       X   1     -69.926-129.217  -6.779  0.00  0.00           B
ATOM   1482  Ne      X   1     -71.709-123.676  -0.898  0.00  0.00          NE
ATOM   1483  B       X   1     -70.148-128.589  -4.258  0.00  0.00           B
ATOM   1484  B       X   1     -70.561-123.637  -4.757  0.00  0.00           B
ATOM   1485  B       X   1     -72.520-124.781  -0.295  0.00  0.00           B
ATOM   1486  Ne      X   1     -71.296-124.614  -3.768  0.00  0.00          NE
ATOM   1487  Ne      X   1    -127.012-122.892   2.878  0.00  0.00          NE
ATOM   1488  B       X   1    -126.600-123.102   6.883  0.00  0.00           B
ATOM   1489  Ne      X   1    -126.751-128.777   5.265  0.00  0.00          NE
ATOM   1490  B       X   1    -129.177-123.438   6.023  0.00  0.00           B
ATOM   1491  Ne      X   1    -127.783-122.614   5.911  0.00  0.00          NE
ATOM   1492  B       X   1    -127.341-122.823   4.416  0.00  0.00           B
ATOM   1493  Ne      X   1    -126.670-132.231  15.070  0.00  0.00          NE
ATOM   1494  B       X   1    -126.945-132.101  11.205  0.00  0.00           B
ATOM   1495  Ne      X   1    -126.620-133.500  10.490  0.00  0.00          NE
ATOM   1496  B       X   1    -127.008-133.425   8.968  0.00  0.00           B
ATOM   1497  B       X   1    -126.711-131.634  13.598  0.00  0.00           B
ATOM   1498  Ne      X   1    -126.955-130.937  12.206  0.00  0.00          NE
ATOM   1499  B       X   1    -132.208-123.844  14.061  0.00  0.00           B
ATOM   1500  Ne      X   1    -128.260-123.528  12.862  0.00  0.00          NE
ATOM   1501  B       X   1    -129.738-123.151  13.314  0.00  0.00           B
ATOM   1502  Ne      X   1    -128.013-123.192   9.771  0.00  0.00          NE
ATOM   1503  B       X   1    -128.148-125.083  13.313  0.00  0.00           B
ATOM   1504  Ne      X   1    -128.187-126.369  14.181  0.00  0.00          NE
ATOM   1505  B       X   1    -129.464-123.858   9.297  0.00  0.00           B
ATOM   1506  B       X   1    -126.728-126.825  14.544  0.00  0.00           B
ATOM   1507  B       X   1    -128.874-127.598  13.475  0.00  0.00           B
ATOM   1508  B       X   1    -127.312-122.650  13.686  0.00  0.00           B
ATOM   1509  Ne      X   1    -131.183-122.690  13.634  0.00  0.00          NE
ATOM   1510  B       X   1    -126.762-123.946   9.248  0.00  0.00           B
ATOM   1511  B       X   1    -129.037-126.121  15.514  0.00  0.00           B
ATOM   1512  B       X   1    -128.034-123.222  11.349  0.00  0.00           B
ATOM   1513  Ne      X   1    -132.502-132.627  20.117  0.00  0.00          NE
ATOM   1514  B       X   1    -132.247-134.152  19.832  0.00  0.00           B
ATOM   1515  Ne      X   1    -132.208-131.817  17.170  0.00  0.00          NE
ATOM   1516  B       X   1    -132.131-131.683  18.814  0.00  0.00           B
ATOM   1517  B       X   1    -126.709-131.835  19.759  0.00  0.00           B
ATOM   1518  Ne      X   1    -131.665-135.571  19.367  0.00  0.00          NE
ATOM   1519  B       X   1    -131.468-132.165  21.277  0.00  0.00           B
ATOM   1520  Ne      X   1    -130.007-131.639  21.394  0.00  0.00          NE
ATOM   1521  B       X   1    -129.259-132.047  22.776  0.00  0.00           B
ATOM   1522  B       X   1    -128.455-131.596  17.989  0.00  0.00           B
ATOM   1523  Ne      X   1    -128.019-132.564  19.200  0.00  0.00          NE
ATOM   1524  B       X   1    -129.144-132.369  20.258  0.00  0.00           B
ATOM   1525  B       X   1    -127.519-133.995  18.918  0.00  0.00           B
ATOM   1526  B       X   1    -127.180-135.084  21.119  0.00  0.00           B
ATOM   1527  Ne      X   1    -127.638-135.306  22.582  0.00  0.00          NE
ATOM   1528  Ne      X   1    -126.733-135.139  19.585  0.00  0.00          NE
ATOM   1529  B       X   1    -127.574-133.872  23.268  0.00  0.00           B
ATOM   1530  Ne      X   1    -128.113-130.409  17.068  0.00  0.00          NE
ATOM   1531  Ne      X   1    -128.196-132.463  23.809  0.00  0.00          NE
ATOM   1532  B       X   1    -131.510-130.724  16.329  0.00  0.00           B
ATOM   1533  B       X   1    -127.048-131.378  24.040  0.00  0.00           B
ATOM   1534  B       X   1    -135.057-127.746  21.559  0.00  0.00           B
ATOM   1535  Ne      X   1    -135.450-127.015  20.212  0.00  0.00          NE
ATOM   1536  B       X   1    -134.547-127.335  19.016  0.00  0.00           B
ATOM   1537  B       X   1    -135.487-125.455  20.575  0.00  0.00           B
ATOM   1538  Ne      X   1    -134.978-124.272  21.337  0.00  0.00          NE
ATOM   1539  B       X   1    -132.334-128.229  18.273  0.00  0.00           B
ATOM   1540  B       X   1    -132.048-126.424  23.822  0.00  0.00           B
ATOM   1541  Ne      X   1    -132.746-122.531  19.911  0.00  0.00          NE
ATOM   1542  B       X   1    -129.998-130.077  21.297  0.00  0.00           B
ATOM   1543  B       X   1    -131.944-123.296  18.826  0.00  0.00           B
ATOM   1544  B       X   1    -126.344-127.492  19.499  0.00  0.00           B
ATOM   1545  B       X   1    -131.942-125.894  19.056  0.00  0.00           B
ATOM   1546  Ne      X   1    -131.125-124.579  18.663  0.00  0.00          NE
ATOM   1547  Ne      X   1    -131.253-127.305  18.877  0.00  0.00          NE
ATOM   1548  B       X   1    -130.799-127.830  20.255  0.00  0.00           B
ATOM   1549  B       X   1    -130.480-124.772  17.246  0.00  0.00           B
ATOM   1550  B       X   1    -127.270-129.410  18.053  0.00  0.00           B
ATOM   1551  B       X   1    -130.213-127.925  22.762  0.00  0.00           B
ATOM   1552  B       X   1    -130.060-127.121  17.850  0.00  0.00           B
ATOM   1553  Ne      X   1    -129.777-128.519  21.302  0.00  0.00          NE
ATOM   1554  B       X   1    -129.875-124.777  19.646  0.00  0.00           B
ATOM   1555  B       X   1    -128.133-125.426  17.941  0.00  0.00           B
ATOM   1556  Ne      X   1    -128.259-124.686  19.363  0.00  0.00          NE
ATOM   1557  B       X   1    -127.552-125.482  20.450  0.00  0.00           B
ATOM   1558  Ne      X   1    -127.115-126.957  20.807  0.00  0.00          NE
ATOM   1559  Ne      X   1    -129.341-125.931  16.989  0.00  0.00          NE
ATOM   1560  B       X   1    -128.331-127.993  21.077  0.00  0.00           B
ATOM   1561  B       X   1    -127.978-123.212  19.211  0.00  0.00           B
ATOM   1562  B       X   1    -129.298-129.500  16.432  0.00  0.00           B
ATOM   1563  Ne      X   1    -130.695-127.240  24.051  0.00  0.00          NE
ATOM   1564  B       X   1    -131.687-133.019  24.670  0.00  0.00           B
ATOM   1565  B       X   1    -129.607-126.216  24.509  0.00  0.00           B
ATOM   1566  B       X   1    -118.595-138.484   6.655  0.00  0.00           B
ATOM   1567  B       X   1    -121.503-138.434  10.213  0.00  0.00           B
ATOM   1568  B       X   1    -125.705-132.243   4.567  0.00  0.00           B
ATOM   1569  Ne      X   1    -124.723-131.123   5.177  0.00  0.00          NE
ATOM   1570  B       X   1    -124.391-131.405   6.718  0.00  0.00           B
ATOM   1571  B       X   1    -122.597-134.622   2.652  0.00  0.00           B
ATOM   1572  Ne      X   1    -121.659-135.674   3.222  0.00  0.00          NE
ATOM   1573  B       X   1    -121.834-135.630   4.832  0.00  0.00           B
ATOM   1574  Ne      X   1    -121.281-135.523   6.339  0.00  0.00          NE
ATOM   1575  B       X   1    -120.983-134.039   6.799  0.00  0.00           B
ATOM   1576  B       X   1    -122.352-136.097   7.294  0.00  0.00           B
ATOM   1577  B       X   1    -123.490-130.925   4.298  0.00  0.00           B
ATOM   1578  B       X   1    -123.118-133.731   0.328  0.00  0.00           B
ATOM   1579  B       X   1    -122.012-131.757   7.455  0.00  0.00           B
ATOM   1580  Ne      X   1    -123.803-134.352   1.692  0.00  0.00          NE
ATOM   1581  Ne      X   1    -123.393-131.268   7.952  0.00  0.00          NE
ATOM   1582  Ne      X   1    -120.660-132.607   7.222  0.00  0.00          NE
ATOM   1583  B       X   1    -119.650-131.931   6.318  0.00  0.00           B
ATOM   1584  Ne      X   1    -118.424-131.671   5.358  0.00  0.00          NE
ATOM   1585  B       X   1    -120.080-135.624   2.860  0.00  0.00           B
ATOM   1586  B       X   1    -119.996-136.368   6.351  0.00  0.00           B
ATOM   1587  Ne      X   1    -118.696-135.403   2.047  0.00  0.00          NE
ATOM   1588  B       X   1    -119.005-130.837   4.186  0.00  0.00           B
ATOM   1589  B       X   1    -118.892-134.321   0.943  0.00  0.00           B
ATOM   1590  B       X   1    -119.658-130.935   1.766  0.00  0.00           B
ATOM   1591  B       X   1    -117.944-133.091   4.865  0.00  0.00           B
ATOM   1592  Ne      X   1    -118.908-137.083   7.211  0.00  0.00          NE
ATOM   1593  B       X   1    -117.561-134.855   3.059  0.00  0.00           B
ATOM   1594  B       X   1    -117.134-131.091   6.026  0.00  0.00           B
ATOM   1595  Ne      X   1    -116.850-134.080   4.217  0.00  0.00          NE
ATOM   1596  B       X   1    -116.441-134.981   5.418  0.00  0.00           B
ATOM   1597  Ne      X   1    -116.416-135.303   6.965  0.00  0.00          NE
ATOM   1598  B       X   1    -115.717-133.187   3.722  0.00  0.00           B
ATOM   1599  Ne      X   1    -116.105-130.413   7.029  0.00  0.00          NE
ATOM   1600  B       X   1    -116.234-133.886   7.727  0.00  0.00           B
ATOM   1601  Ne      X   1    -119.167-130.662   0.289  0.00  0.00          NE
ATOM   1602  B       X   1    -126.188-127.503   6.099  0.00  0.00           B
ATOM   1603  B       X   1    -121.314-129.937   3.235  0.00  0.00           B
ATOM   1604  B       X   1    -125.493-129.742   5.161  0.00  0.00           B
ATOM   1605  B       X   1    -125.452-129.563   0.191  0.00  0.00           B
ATOM   1606  B       X   1    -125.435-123.046   2.530  0.00  0.00           B
ATOM   1607  Ne      X   1    -124.995-126.751   6.925  0.00  0.00          NE
ATOM   1608  B       X   1    -125.316-125.282   7.518  0.00  0.00           B
ATOM   1609  Ne      X   1    -124.887-125.848   0.484  0.00  0.00          NE
ATOM   1610  B       X   1    -124.300-127.269   0.701  0.00  0.00           B
ATOM   1611  B       X   1    -124.097-124.513   0.919  0.00  0.00           B
ATOM   1612  Ne      X   1    -124.098-128.832   0.746  0.00  0.00          NE
ATOM   1613  B       X   1    -123.756-126.509   5.881  0.00  0.00           B
ATOM   1614  Ne      X   1    -122.850-129.735   3.535  0.00  0.00          NE
ATOM   1615  B       X   1    -122.758-123.840   2.841  0.00  0.00           B
ATOM   1616  Ne      X   1    -121.602-124.887   2.889  0.00  0.00          NE
ATOM   1617  B       X   1    -122.129-126.101   3.790  0.00  0.00           B
ATOM   1618  B       X   1    -120.980-125.361   1.476  0.00  0.00           B
ATOM   1619  B       X   1    -121.234-127.058   5.911  0.00  0.00           B
ATOM   1620  B       X   1    -122.897-128.468   4.471  0.00  0.00           B
ATOM   1621  Ne      X   1    -122.513-127.015   4.968  0.00  0.00          NE
ATOM   1622  B       X   1    -123.693-129.393   2.174  0.00  0.00           B
ATOM   1623  Ne      X   1    -123.999-123.256   1.943  0.00  0.00          NE
ATOM   1624  Ne      X   1    -125.737-123.856   8.015  0.00  0.00          NE
ATOM   1625  B       X   1    -126.206-125.831   1.234  0.00  0.00           B
ATOM   1626  Ne      X   1    -119.775-130.051   3.043  0.00  0.00          NE
ATOM   1627  B       X   1    -120.387-124.222   3.631  0.00  0.00           B
ATOM   1628  Ne      X   1    -120.020-125.770   0.292  0.00  0.00          NE
ATOM   1629  B       X   1    -119.005-128.674   2.611  0.00  0.00           B
ATOM   1630  B       X   1    -118.745-127.411   6.737  0.00  0.00           B
ATOM   1631  Ne      X   1    -119.342-123.968   4.842  0.00  0.00          NE
ATOM   1632  B       X   1    -119.543-125.149   5.811  0.00  0.00           B
ATOM   1633  Ne      X   1    -119.983-126.435   6.596  0.00  0.00          NE
ATOM   1634  B       X   1    -117.953-124.017   4.076  0.00  0.00           B
ATOM   1635  Ne      X   1    -118.286-128.179   1.318  0.00  0.00          NE
ATOM   1636  B       X   1    -119.221-127.115   0.672  0.00  0.00           B
ATOM   1637  Ne      X   1    -117.278-127.593   7.672  0.00  0.00          NE
ATOM   1638  B       X   1    -117.032-123.708   1.551  0.00  0.00           B
ATOM   1639  B       X   1    -116.871-127.489   1.546  0.00  0.00           B
ATOM   1640  B       X   1    -116.709-123.459   7.401  0.00  0.00           B
ATOM   1641  B       X   1    -116.619-128.908   7.276  0.00  0.00           B
ATOM   1642  Ne      X   1    -116.741-124.024   3.102  0.00  0.00          NE
ATOM   1643  B       X   1    -116.102-125.606   2.907  0.00  0.00           B
ATOM   1644  Ne      X   1    -115.527-126.764   2.007  0.00  0.00          NE
ATOM   1645  Ne      X   1    -115.832-124.822   7.411  0.00  0.00          NE
ATOM   1646  B       X   1    -115.580-123.088   3.554  0.00  0.00           B
ATOM   1647  B       X   1    -116.594-126.239   7.448  0.00  0.00           B
ATOM   1648  B       X   1    -118.140-129.493   0.441  0.00  0.00           B
ATOM   1649  B       X   1    -119.617-122.538   5.516  0.00  0.00           B
ATOM   1650  B       X   1    -118.849-124.754   0.051  0.00  0.00           B
ATOM   1651  B       X   1    -120.529-126.022   8.021  0.00  0.00           B
ATOM   1652  Ne      X   1    -117.417-124.094   0.020  0.00  0.00          NE
ATOM   1653  B       X   1    -114.847-124.920   6.183  0.00  0.00           B
ATOM   1654  Ne      X   1    -123.676-136.274   8.156  0.00  0.00          NE
ATOM   1655  B       X   1    -125.077-133.733  10.604  0.00  0.00           B
ATOM   1656  B       X   1    -125.186-132.642  15.376  0.00  0.00           B
ATOM   1657  B       X   1    -124.073-134.799   8.485  0.00  0.00           B
ATOM   1658  Ne      X   1    -123.756-133.749   9.683  0.00  0.00          NE
ATOM   1659  B       X   1    -123.806-132.318   9.018  0.00  0.00           B
ATOM   1660  Ne      X   1    -123.662-132.832  15.349  0.00  0.00          NE
ATOM   1661  B       X   1    -123.397-137.051   9.480  0.00  0.00           B
ATOM   1662  B       X   1    -123.036-131.547  14.579  0.00  0.00           B
ATOM   1663  B       X   1    -122.314-134.124  10.311  0.00  0.00           B
ATOM   1664  B       X   1    -122.984-134.014  14.649  0.00  0.00           B
ATOM   1665  B       X   1    -121.572-134.727  12.598  0.00  0.00           B
ATOM   1666  Ne      X   1    -120.989-134.660  11.153  0.00  0.00          NE
ATOM   1667  Ne      X   1    -122.002-135.105  14.071  0.00  0.00          NE
ATOM   1668  B       X   1    -120.743-135.221  15.008  0.00  0.00           B
ATOM   1669  B       X   1    -114.809-133.307   9.792  0.00  0.00           B
ATOM   1670  B       X   1    -116.064-131.392   8.292  0.00  0.00           B
ATOM   1671  B       X   1    -119.889-133.592  10.953  0.00  0.00           B
ATOM   1672  Ne      X   1    -119.073-132.604  10.041  0.00  0.00          NE
ATOM   1673  B       X   1    -119.913-132.588   8.701  0.00  0.00           B
ATOM   1674  B       X   1    -118.950-131.176  10.645  0.00  0.00           B
ATOM   1675  B       X   1    -117.567-133.030   9.721  0.00  0.00           B
ATOM   1676  B       X   1    -119.842-131.944  14.888  0.00  0.00           B
ATOM   1677  B       X   1    -117.332-131.971  15.353  0.00  0.00           B
ATOM   1678  B       X   1    -115.352-131.273  13.765  0.00  0.00           B
ATOM   1679  Ne      X   1    -116.173-132.916   8.945  0.00  0.00          NE
ATOM   1680  Ne      X   1    -115.797-132.161  14.994  0.00  0.00          NE
ATOM   1681  B       X   1    -116.630-130.388  11.791  0.00  0.00           B
ATOM   1682  Ne      X   1    -118.288-130.148  11.601  0.00  0.00          NE
ATOM   1683  Ne      X   1    -118.699-131.587  15.957  0.00  0.00          NE
ATOM   1684  Ne      X   1    -119.792-130.392  14.319  0.00  0.00          NE
ATOM   1685  B       X   1    -119.064-130.382  12.991  0.00  0.00           B
ATOM   1686  Ne      X   1    -115.286-130.146  12.642  0.00  0.00          NE
ATOM   1687  Ne      X   1    -119.730-135.715  16.036  0.00  0.00          NE
ATOM   1688  Ne      X   1    -122.793-130.066  14.252  0.00  0.00          NE
ATOM   1689  B       X   1    -125.732-129.941  11.851  0.00  0.00           B
ATOM   1690  B       X   1    -123.363-129.675  12.854  0.00  0.00           B
ATOM   1691  B       X   1    -124.535-127.789   8.042  0.00  0.00           B
ATOM   1692  B       X   1    -122.654-122.539  10.143  0.00  0.00           B
ATOM   1693  B       X   1    -121.209-129.767  14.315  0.00  0.00           B
ATOM   1694  B       X   1    -124.895-127.805  13.052  0.00  0.00           B
ATOM   1695  Ne      X   1    -124.528-128.948  12.027  0.00  0.00          NE
ATOM   1696  B       X   1    -124.803-125.383  13.551  0.00  0.00           B
ATOM   1697  B       X   1    -124.769-122.890  13.814  0.00  0.00           B
ATOM   1698  B       X   1    -124.563-122.831   8.421  0.00  0.00           B
ATOM   1699  B       X   1    -124.302-126.905  15.527  0.00  0.00           B
ATOM   1700  Ne      X   1    -125.195-126.724  14.186  0.00  0.00          NE
ATOM   1701  B       X   1    -124.167-128.453  10.611  0.00  0.00           B
ATOM   1702  Ne      X   1    -123.908-124.132  13.533  0.00  0.00          NE
ATOM   1703  B       X   1    -120.742-122.841  14.510  0.00  0.00           B
ATOM   1704  B       X   1    -123.257-129.872   8.566  0.00  0.00           B
ATOM   1705  B       X   1    -123.481-129.228  15.404  0.00  0.00           B
ATOM   1706  B       X   1    -123.218-124.086  12.119  0.00  0.00           B
ATOM   1707  Ne      X   1    -121.204-126.280   9.447  0.00  0.00          NE
ATOM   1708  B       X   1    -121.637-124.997  10.254  0.00  0.00           B
ATOM   1709  Ne      X   1    -122.087-123.718  11.109  0.00  0.00          NE
ATOM   1710  B       X   1    -122.345-127.337   9.300  0.00  0.00           B
ATOM   1711  B       X   1    -122.783-124.268  14.638  0.00  0.00           B
ATOM   1712  Ne      X   1    -121.551-123.863  15.426  0.00  0.00          NE
ATOM   1713  B       X   1    -120.930-123.049  11.944  0.00  0.00           B
ATOM   1714  Ne      X   1    -123.568-128.324   9.160  0.00  0.00          NE
ATOM   1715  B       X   1    -120.742-125.122  15.836  0.00  0.00           B
ATOM   1716  B       X   1    -114.834-122.542  10.194  0.00  0.00           B
ATOM   1717  B       X   1    -115.023-124.641   8.729  0.00  0.00           B
ATOM   1718  B       X   1    -116.713-122.676  14.592  0.00  0.00           B
ATOM   1719  B       X   1    -118.866-129.905  15.504  0.00  0.00           B
ATOM   1720  B       X   1    -117.357-124.166  12.583  0.00  0.00           B
ATOM   1721  Ne      X   1    -115.341-127.385  14.098  0.00  0.00          NE
ATOM   1722  B       X   1    -117.626-126.107  11.139  0.00  0.00           B
ATOM   1723  B       X   1    -117.769-127.645   9.132  0.00  0.00           B
ATOM   1724  Ne      X   1    -116.570-125.367  11.970  0.00  0.00          NE
ATOM   1725  B       X   1    -118.334-128.596  11.429  0.00  0.00           B
ATOM   1726  Ne      X   1    -117.296-122.585  13.102  0.00  0.00          NE
ATOM   1727  B       X   1    -115.948-126.399  13.066  0.00  0.00           B
ATOM   1728  Ne      X   1    -118.459-127.336  10.484  0.00  0.00          NE
ATOM   1729  B       X   1    -116.161-127.268  15.384  0.00  0.00           B
ATOM   1730  B       X   1    -115.296-128.780  13.408  0.00  0.00           B
ATOM   1731  B       X   1    -119.967-126.970  10.250  0.00  0.00           B
ATOM   1732  B       X   1    -115.311-124.860  11.175  0.00  0.00           B
ATOM   1733  B       X   1    -124.170-131.796  19.074  0.00  0.00           B
ATOM   1734  B       X   1    -124.833-131.731  21.476  0.00  0.00           B
ATOM   1735  Ne      X   1    -125.256-131.299  20.062  0.00  0.00          NE
ATOM   1736  B       X   1    -125.132-135.042  19.535  0.00  0.00           B
ATOM   1737  Ne      X   1    -123.937-132.053  22.755  0.00  0.00          NE
ATOM   1738  B       X   1    -121.650-131.706  18.526  0.00  0.00           B
ATOM   1739  B       X   1    -122.506-131.554  22.305  0.00  0.00           B
ATOM   1740  B       X   1    -122.826-133.843  19.341  0.00  0.00           B
ATOM   1741  Ne      X   1    -122.985-132.564  18.459  0.00  0.00          NE
ATOM   1742  Ne      X   1    -123.379-135.014  22.996  0.00  0.00          NE
ATOM   1743  B       X   1    -123.299-135.323  21.409  0.00  0.00           B
ATOM   1744  Ne      X   1    -121.209-130.775  22.466  0.00  0.00          NE
ATOM   1745  B       X   1    -123.306-132.905  16.917  0.00  0.00           B
ATOM   1746  Ne      X   1    -123.518-135.140  19.854  0.00  0.00          NE
ATOM   1747  B       X   1    -122.038-135.145  23.806  0.00  0.00           B
ATOM   1748  B       X   1    -123.973-133.551  23.064  0.00  0.00           B
ATOM   1749  B       X   1    -124.483-131.232  23.985  0.00  0.00           B
ATOM   1750  B       X   1    -121.230-130.164  23.944  0.00  0.00           B
ATOM   1751  B       X   1    -119.991-131.770  22.302  0.00  0.00           B
ATOM   1752  B       X   1    -119.585-131.440  19.828  0.00  0.00           B
ATOM   1753  Ne      X   1    -119.046-135.223  20.285  0.00  0.00          NE
ATOM   1754  Ne      X   1    -120.253-130.968  18.523  0.00  0.00          NE
ATOM   1755  B       X   1    -119.136-133.764  20.848  0.00  0.00           B
ATOM   1756  Ne      X   1    -119.039-132.198  21.134  0.00  0.00          NE
ATOM   1757  B       X   1    -119.282-131.544  17.392  0.00  0.00           B
ATOM   1758  B       X   1    -117.634-131.669  21.470  0.00  0.00           B
ATOM   1759  B       X   1    -118.804-134.460  16.671  0.00  0.00           B
ATOM   1760  Ne      X   1    -116.432-130.973  22.253  0.00  0.00          NE
ATOM   1761  Ne      X   1    -115.307-132.492  17.857  0.00  0.00          NE
ATOM   1762  B       X   1    -115.237-131.370  18.893  0.00  0.00           B
ATOM   1763  B       X   1    -115.637-132.035  23.077  0.00  0.00           B
ATOM   1764  B       X   1    -115.455-130.338  21.147  0.00  0.00           B
ATOM   1765  B       X   1    -115.132-131.857  16.369  0.00  0.00           B
ATOM   1766  B       X   1    -125.325-129.732  19.747  0.00  0.00           B
ATOM   1767  Ne      X   1    -125.943-128.758  18.697  0.00  0.00          NE
ATOM   1768  Ne      X   1    -125.468-127.493  23.420  0.00  0.00          NE
ATOM   1769  B       X   1    -124.895-128.472  17.541  0.00  0.00           B
ATOM   1770  B       X   1    -125.836-129.041  23.615  0.00  0.00           B
ATOM   1771  B       X   1    -123.983-127.129  23.155  0.00  0.00           B
ATOM   1772  Ne      X   1    -123.798-128.107  16.472  0.00  0.00          NE
ATOM   1773  B       X   1    -121.108-129.556  21.454  0.00  0.00           B
ATOM   1774  B       X   1    -122.464-127.928  17.331  0.00  0.00           B
ATOM   1775  B       X   1    -122.394-124.937  22.931  0.00  0.00           B
ATOM   1776  B       X   1    -121.535-127.660  19.775  0.00  0.00           B
ATOM   1777  Ne      X   1    -120.854-128.045  21.181  0.00  0.00          NE
ATOM   1778  Ne      X   1    -121.204-127.963  18.265  0.00  0.00          NE
ATOM   1779  B       X   1    -121.566-127.209  22.333  0.00  0.00           B
ATOM   1780  Ne      X   1    -122.564-126.448  23.290  0.00  0.00          NE
ATOM   1781  Ne      X   1    -122.192-123.336  22.810  0.00  0.00          NE
ATOM   1782  B       X   1    -121.906-122.925  16.684  0.00  0.00           B
ATOM   1783  B       X   1    -123.236-122.805  23.803  0.00  0.00           B
ATOM   1784  B       X   1    -122.441-122.723  21.448  0.00  0.00           B
ATOM   1785  B       X   1    -120.657-122.992  23.274  0.00  0.00           B
ATOM   1786  B       X   1    -126.229-127.042  22.082  0.00  0.00           B
ATOM   1787  B       X   1    -120.525-129.371  18.313  0.00  0.00           B
ATOM   1788  B       X   1    -117.557-122.726  17.060  0.00  0.00           B
ATOM   1789  B       X   1    -120.269-126.733  17.827  0.00  0.00           B
ATOM   1790  B       X   1    -119.370-127.550  21.280  0.00  0.00           B
ATOM   1791  Ne      X   1    -118.102-126.732  21.077  0.00  0.00          NE
ATOM   1792  Ne      X   1    -117.885-123.747  20.541  0.00  0.00          NE
ATOM   1793  B       X   1    -118.341-125.292  20.557  0.00  0.00           B
ATOM   1794  B       X   1    -119.430-124.280  17.670  0.00  0.00           B
ATOM   1795  Ne      X   1    -119.715-125.610  16.896  0.00  0.00          NE
ATOM   1796  B       X   1    -118.401-123.121  21.982  0.00  0.00           B
ATOM   1797  Ne      X   1    -118.803-122.815  17.942  0.00  0.00          NE
ATOM   1798  Ne      X   1    -119.153-122.857  23.249  0.00  0.00          NE
ATOM   1799  B       X   1    -118.508-122.822  19.446  0.00  0.00           B
ATOM   1800  B       X   1    -117.348-126.504  22.518  0.00  0.00           B
ATOM   1801  B       X   1    -117.062-127.444  20.144  0.00  0.00           B
ATOM   1802  B       X   1    -116.957-129.788  23.207  0.00  0.00           B
ATOM   1803  B       X   1    -116.335-123.700  20.386  0.00  0.00           B
ATOM   1804  B       X   1    -116.247-126.716  17.840  0.00  0.00           B
ATOM   1805  Ne      X   1    -115.800-127.396  19.167  0.00  0.00          NE
ATOM   1806  B       X   1    -115.164-128.832  19.080  0.00  0.00           B
ATOM   1807  Ne      X   1    -116.729-126.249  16.398  0.00  0.00          NE
ATOM   1808  B       X   1    -118.317-126.146  16.408  0.00  0.00           B
ATOM   1809  Ne      X   1    -116.648-126.353  23.976  0.00  0.00          NE
ATOM   1810  B       X   1    -114.961-122.612  16.638  0.00  0.00           B
ATOM   1811  B       X   1    -115.083-126.443  23.887  0.00  0.00           B
ATOM   1812  Ne      X   1    -114.880-123.280  20.528  0.00  0.00          NE
ATOM   1813  Ne      X   1    -116.301-123.082  16.068  0.00  0.00          NE
ATOM   1814  B       X   1    -116.214-124.727  16.191  0.00  0.00           B
ATOM   1815  Ne      X   1    -125.839-130.442  24.420  0.00  0.00          NE
ATOM   1816  B       X   1    -125.790-126.749  24.801  0.00  0.00           B
ATOM   1817  B       X   1    -122.191-126.708  24.801  0.00  0.00           B
ATOM   1818  Ne      X   1    -117.387-129.135  24.616  0.00  0.00          NE
ATOM   1819  B       X   1    -116.490-123.154  26.389  0.00  0.00           B
ATOM   1820  B       X   1    -117.100-125.020  24.623  0.00  0.00           B
ATOM   1821  B       X   1    -116.680-129.896  25.804  0.00  0.00           B
ATOM   1822  B       X   1    -119.023-129.255  24.804  0.00  0.00           B
ATOM   1823  B       X   1    -118.414-122.856  24.578  0.00  0.00           B
ATOM   1824  B       X   1    -117.047-127.612  24.781  0.00  0.00           B
ATOM   1825  Ne      X   1    -117.667-123.839  25.599  0.00  0.00          NE
ATOM   1826  B       X   1    -115.307-124.891  31.039  0.00  0.00           B
ATOM   1827  B       X   1    -114.876-128.313  29.284  0.00  0.00           B
ATOM   1828  Ne      X   1    -115.308-130.752  32.371  0.00  0.00          NE
ATOM   1829  B       X   1    -115.095-129.438  33.287  0.00  0.00           B
ATOM   1830  B       X   1    -103.546-138.588  39.632  0.00  0.00           B
ATOM   1831  B       X   1    -106.185-151.620  44.778  0.00  0.00           B
ATOM   1832  B       X   1    -104.944-149.439  44.461  0.00  0.00           B
ATOM   1833  Ne      X   1    -106.320-150.074  44.918  0.00  0.00          NE
ATOM   1834  Ne      X   1    -103.486-149.506  43.964  0.00  0.00          NE
ATOM   1835  B       X   1    -103.398-150.022  42.491  0.00  0.00           B
ATOM   1836  B       X   1    -104.931-139.459  47.490  0.00  0.00           B
ATOM   1837  B       X   1    -103.514-144.258  47.158  0.00  0.00           B
ATOM   1838  B       X   1    -105.741-141.583  45.930  0.00  0.00           B
ATOM   1839  B       X   1    -103.651-143.946  44.589  0.00  0.00           B
ATOM   1840  B       X   1    -104.321-139.653  45.088  0.00  0.00           B
ATOM   1841  Ne      X   1    -106.529-142.503  44.906  0.00  0.00          NE
ATOM   1842  Ne      X   1    -104.200-143.330  43.208  0.00  0.00          NE
ATOM   1843  Ne      X   1    -103.643-140.001  40.314  0.00  0.00          NE
ATOM   1844  B       X   1    -105.585-142.695  43.608  0.00  0.00           B
ATOM   1845  Ne      X   1    -105.414-139.992  46.134  0.00  0.00          NE
ATOM   1846  B       X   1    -113.865-131.322   4.174  0.00  0.00           B
ATOM   1847  Ne      X   1    -114.275-132.626   3.450  0.00  0.00          NE
ATOM   1848  B       X   1    -113.980-132.503   1.886  0.00  0.00           B
ATOM   1849  B       X   1    -113.300-133.778   4.084  0.00  0.00           B
ATOM   1850  B       X   1    -111.967-130.546   5.880  0.00  0.00           B
ATOM   1851  Ne      X   1    -112.869-132.771   0.744  0.00  0.00          NE
ATOM   1852  B       X   1    -110.822-132.439   7.297  0.00  0.00           B
ATOM   1853  Ne      X   1    -110.509-131.338   6.293  0.00  0.00          NE
ATOM   1854  B       X   1    -110.153-132.032   4.886  0.00  0.00           B
ATOM   1855  Ne      X   1    -113.427-130.335   5.385  0.00  0.00          NE
ATOM   1856  B       X   1    -114.604-130.373   6.463  0.00  0.00           B
ATOM   1857  B       X   1    -114.637-126.104   0.825  0.00  0.00           B
ATOM   1858  Ne      X   1    -113.451-125.047   5.431  0.00  0.00          NE
ATOM   1859  B       X   1    -113.403-128.882   4.736  0.00  0.00           B
ATOM   1860  Ne      X   1    -113.348-127.703   3.737  0.00  0.00          NE
ATOM   1861  B       X   1    -113.410-126.279   4.501  0.00  0.00           B
ATOM   1862  B       X   1    -113.318-123.665   4.600  0.00  0.00           B
ATOM   1863  B       X   1    -114.567-127.743   2.777  0.00  0.00           B
ATOM   1864  B       X   1    -112.494-133.804   8.745  0.00  0.00           B
ATOM   1865  Ne      X   1    -113.239-133.657  10.132  0.00  0.00          NE
ATOM   1866  B       X   1    -112.661-132.337  10.878  0.00  0.00           B
ATOM   1867  Ne      X   1    -112.520-130.983  11.674  0.00  0.00          NE
ATOM   1868  B       X   1    -114.003-130.330  11.755  0.00  0.00           B
ATOM   1869  Ne      X   1    -112.426-126.242  14.705  0.00  0.00          NE
ATOM   1870  B       X   1    -112.962-124.133  10.038  0.00  0.00           B
ATOM   1871  Ne      X   1    -114.574-124.018  10.091  0.00  0.00          NE
ATOM   1872  B       X   1    -113.850-126.818  14.393  0.00  0.00           B
ATOM   1873  B       X   1    -113.105-130.406  19.693  0.00  0.00           B
ATOM   1874  Ne      X   1    -114.672-130.166  19.759  0.00  0.00          NE
ATOM   1875  B       X   1    -114.635-126.591  19.892  0.00  0.00           B
ATOM   1876  B       X   1    -112.417-123.128  17.308  0.00  0.00           B
ATOM   1877  B       X   1    -111.023-125.249  17.813  0.00  0.00           B
ATOM   1878  B       X   1    -112.219-125.898  19.949  0.00  0.00           B
ATOM   1879  B       X   1    -114.030-124.457  21.052  0.00  0.00           B
ATOM   1880  B       X   1    -113.261-126.603  22.151  0.00  0.00           B
ATOM   1881  Ne      X   1    -113.548-125.921  20.761  0.00  0.00          NE
ATOM   1882  Ne      X   1    -110.861-125.853  19.296  0.00  0.00          NE
ATOM   1883  Ne      X   1    -111.473-124.183  16.714  0.00  0.00          NE
ATOM   1884  B       X   1    -110.724-129.716  18.934  0.00  0.00           B
ATOM   1885  Ne      X   1    -113.571-126.772  23.695  0.00  0.00          NE
ATOM   1886  B       X   1    -109.928-124.884  20.112  0.00  0.00           B
ATOM   1887  Ne      X   1    -109.722-128.591  18.574  0.00  0.00          NE
ATOM   1888  B       X   1    -109.761-128.458  17.012  0.00  0.00           B
ATOM   1889  B       X   1    -110.298-127.263  19.121  0.00  0.00           B
ATOM   1890  B       X   1    -114.375-122.714  19.083  0.00  0.00           B
ATOM   1891  B       X   1    -112.140-123.136  24.019  0.00  0.00           B
ATOM   1892  B       X   1    -110.233-124.811  23.985  0.00  0.00           B
ATOM   1893  B       X   1    -110.043-123.783  16.071  0.00  0.00           B
ATOM   1894  B       X   1    -112.765-130.910  24.214  0.00  0.00           B
ATOM   1895  B       X   1    -110.869-132.286  27.742  0.00  0.00           B
ATOM   1896  B       X   1    -111.776-132.923  25.429  0.00  0.00           B
ATOM   1897  B       X   1    -112.447-134.339  27.509  0.00  0.00           B
ATOM   1898  Ne      X   1    -113.357-135.622  27.586  0.00  0.00          NE
ATOM   1899  Ne      X   1    -111.314-133.455  26.852  0.00  0.00          NE
ATOM   1900  Ne      X   1    -110.026-131.114  28.367  0.00  0.00          NE
ATOM   1901  B       X   1    -110.168-134.502  26.538  0.00  0.00           B
ATOM   1902  B       X   1    -110.796-130.369  29.609  0.00  0.00           B
ATOM   1903  B       X   1    -111.776-131.111  31.853  0.00  0.00           B
ATOM   1904  Ne      X   1    -105.639-131.269  31.269  0.00  0.00          NE
ATOM   1905  B       X   1    -108.737-131.847  28.928  0.00  0.00           B
ATOM   1906  B       X   1    -106.856-133.186  28.058  0.00  0.00           B
ATOM   1907  B       X   1    -108.177-134.149  30.080  0.00  0.00           B
ATOM   1908  Ne      X   1    -107.623-132.858  29.415  0.00  0.00          NE
ATOM   1909  B       X   1    -106.649-132.064  30.317  0.00  0.00           B
ATOM   1910  B       X   1    -106.088-132.555  25.669  0.00  0.00           B
ATOM   1911  B       X   1    -104.247-131.017  30.425  0.00  0.00           B
ATOM   1912  B       X   1    -114.228-130.033  26.030  0.00  0.00           B
ATOM   1913  B       X   1    -109.145-123.969  32.024  0.00  0.00           B
ATOM   1914  B       X   1    -109.840-129.975  27.328  0.00  0.00           B
ATOM   1915  B       X   1    -112.647-125.787  24.484  0.00  0.00           B
ATOM   1916  B       X   1    -113.467-128.309  24.288  0.00  0.00           B
ATOM   1917  B       X   1    -110.088-122.753  28.047  0.00  0.00           B
ATOM   1918  Ne      X   1    -111.497-129.899  30.927  0.00  0.00          NE
ATOM   1919  B       X   1    -112.731-129.148  30.397  0.00  0.00           B
ATOM   1920  B       X   1    -112.557-127.019  29.062  0.00  0.00           B
ATOM   1921  Ne      X   1    -113.568-127.828  29.910  0.00  0.00          NE
ATOM   1922  B       X   1    -110.728-125.223  28.373  0.00  0.00           B
ATOM   1923  B       X   1    -111.351-124.238  26.229  0.00  0.00           B
ATOM   1924  B       X   1    -111.678-129.225  25.804  0.00  0.00           B
ATOM   1925  B       X   1    -113.886-127.022  31.184  0.00  0.00           B
ATOM   1926  Ne      X   1    -113.055-129.595  25.059  0.00  0.00          NE
ATOM   1927  B       X   1    -110.663-127.570  27.387  0.00  0.00           B
ATOM   1928  Ne      X   1    -111.007-126.764  28.681  0.00  0.00          NE
ATOM   1929  Ne      X   1    -111.617-124.473  24.673  0.00  0.00          NE
ATOM   1930  B       X   1    -110.639-128.847  31.661  0.00  0.00           B
ATOM   1931  Ne      X   1    -110.275-124.131  27.357  0.00  0.00          NE
ATOM   1932  Ne      X   1    -109.725-127.627  31.272  0.00  0.00          NE
ATOM   1933  Ne      X   1    -110.304-128.726  26.483  0.00  0.00          NE
ATOM   1934  B       X   1    -110.138-127.255  29.815  0.00  0.00           B
ATOM   1935  B       X   1    -109.149-128.181  25.557  0.00  0.00           B
ATOM   1936  Ne      X   1    -114.774-125.986  32.043  0.00  0.00          NE
ATOM   1937  Ne      X   1    -104.062-125.168  29.740  0.00  0.00          NE
ATOM   1938  B       X   1    -105.019-125.894  28.714  0.00  0.00           B
ATOM   1939  B       X   1    -105.145-130.094  25.318  0.00  0.00           B
ATOM   1940  B       X   1    -104.441-125.577  31.257  0.00  0.00           B
ATOM   1941  B       X   1    -106.367-129.894  31.627  0.00  0.00           B
ATOM   1942  B       X   1    -106.996-122.708  26.435  0.00  0.00           B
ATOM   1943  Ne      X   1    -107.494-124.226  26.187  0.00  0.00          NE
ATOM   1944  B       X   1    -108.899-124.579  26.781  0.00  0.00           B
ATOM   1945  B       X   1    -108.264-128.070  31.441  0.00  0.00           B
ATOM   1946  B       X   1    -114.067-131.677  32.759  0.00  0.00           B
ATOM   1947  Ne      X   1    -112.465-131.810  33.044  0.00  0.00          NE
ATOM   1948  B       X   1    -109.350-131.699  39.895  0.00  0.00           B
ATOM   1949  B       X   1    -105.257-132.026  32.516  0.00  0.00           B
ATOM   1950  B       X   1    -106.473-135.518  39.793  0.00  0.00           B
ATOM   1951  B       X   1    -104.108-131.699  39.835  0.00  0.00           B
ATOM   1952  B       X   1    -109.969-126.335  32.174  0.00  0.00           B
ATOM   1953  B       X   1    -113.771-125.209  32.948  0.00  0.00           B
ATOM   1954  B       X   1    -112.170-128.650  35.696  0.00  0.00           B
ATOM   1955  B       X   1    -114.485-127.634  35.163  0.00  0.00           B
ATOM   1956  Ne      X   1    -113.093-127.342  35.848  0.00  0.00          NE
ATOM   1957  Ne      X   1    -112.693-124.759  33.948  0.00  0.00          NE
ATOM   1958  B       X   1    -111.353-125.020  38.057  0.00  0.00           B
ATOM   1959  B       X   1    -112.550-126.069  34.993  0.00  0.00           B
ATOM   1960  B       X   1    -111.267-124.468  33.319  0.00  0.00           B
ATOM   1961  B       X   1    -109.286-123.600  38.835  0.00  0.00           B
ATOM   1962  Ne      X   1    -109.814-124.977  32.962  0.00  0.00          NE
ATOM   1963  B       X   1    -109.895-129.600  35.124  0.00  0.00           B
ATOM   1964  Ne      X   1    -109.980-124.318  37.635  0.00  0.00          NE
ATOM   1965  B       X   1    -109.073-125.341  36.923  0.00  0.00           B
ATOM   1966  Ne      X   1    -109.198-122.639  40.130  0.00  0.00          NE
ATOM   1967  B       X   1    -109.008-125.258  34.253  0.00  0.00           B
ATOM   1968  B       X   1    -107.840-129.733  38.991  0.00  0.00           B
ATOM   1969  Ne      X   1    -106.745-129.727  37.759  0.00  0.00          NE
ATOM   1970  B       X   1    -107.526-129.705  36.332  0.00  0.00           B
ATOM   1971  Ne      X   1    -108.388-129.062  35.188  0.00  0.00          NE
ATOM   1972  B       X   1    -108.538-127.509  35.488  0.00  0.00           B
ATOM   1973  B       X   1    -106.869-125.445  35.720  0.00  0.00           B
ATOM   1974  Ne      X   1    -108.361-125.913  35.610  0.00  0.00          NE
ATOM   1975  B       X   1    -107.593-129.103  33.711  0.00  0.00           B
ATOM   1976  Ne      X   1    -104.888-126.376  32.518  0.00  0.00          NE
ATOM   1977  B       X   1    -105.990-127.456  32.314  0.00  0.00           B
ATOM   1978  Ne      X   1    -107.068-128.658  32.289  0.00  0.00          NE
ATOM   1979  Ne      X   1    -108.980-130.324  46.585  0.00  0.00          NE
ATOM   1980  B       X   1    -103.661-137.448  44.318  0.00  0.00           B
ATOM   1981  Ne      X   1    -108.528-130.412  40.242  0.00  0.00          NE
ATOM   1982  B       X   1    -106.196-137.093  44.327  0.00  0.00           B
ATOM   1983  B       X   1    -104.778-135.638  42.814  0.00  0.00           B
ATOM   1984  Ne      X   1    -105.153-134.042  46.299  0.00  0.00          NE
ATOM   1985  B       X   1    -106.272-133.092  45.690  0.00  0.00           B
ATOM   1986  B       X   1    -108.358-133.695  44.261  0.00  0.00           B
ATOM   1987  B       X   1    -104.787-135.223  45.312  0.00  0.00           B
ATOM   1988  Ne      X   1    -107.532-132.450  44.882  0.00  0.00          NE
ATOM   1989  B       X   1    -108.410-131.669  45.911  0.00  0.00           B
ATOM   1990  B       X   1    -107.034-131.412  43.804  0.00  0.00           B
ATOM   1991  B       X   1    -105.064-131.430  42.100  0.00  0.00           B
ATOM   1992  Ne      X   1    -104.806-136.362  44.245  0.00  0.00          NE
ATOM   1993  Ne      X   1    -103.901-132.156  41.348  0.00  0.00          NE
ATOM   1994  Ne      X   1    -106.412-130.660  42.574  0.00  0.00          NE
ATOM   1995  B       X   1    -103.923-133.214  46.858  0.00  0.00           B
ATOM   1996  B       X   1    -107.404-130.782  41.289  0.00  0.00           B
ATOM   1997  B       X   1    -104.062-133.728  41.434  0.00  0.00           B
ATOM   1998  Ne      X   1    -103.737-135.239  41.759  0.00  0.00          NE
ATOM   1999  B       X   1    -105.820-134.769  47.673  0.00  0.00           B
ATOM   2000  B       X   1    -103.632-136.216  40.500  0.00  0.00           B
ATOM   2001  B       X   1    -110.814-123.974  43.074  0.00  0.00           B
ATOM   2002  B       X   1    -112.028-125.205  45.018  0.00  0.00           B
ATOM   2003  Ne      X   1    -112.218-124.453  43.589  0.00  0.00          NE
ATOM   2004  Ne      X   1    -109.298-123.576  42.970  0.00  0.00          NE
ATOM   2005  B       X   1    -109.201-127.248  43.906  0.00  0.00           B
ATOM   2006  B       X   1    -109.124-129.226  45.474  0.00  0.00           B
ATOM   2007  B       X   1    -106.188-124.582  46.856  0.00  0.00           B
ATOM   2008  B       X   1    -108.196-129.932  47.888  0.00  0.00           B
ATOM   2009  B       X   1    -103.942-124.670  40.471  0.00  0.00           B
ATOM   2010  B       X   1    -105.970-129.116  42.694  0.00  0.00           B
ATOM   2011  B       X   1    -108.410-125.320  47.973  0.00  0.00           B
ATOM   2012  B       X   1    -108.395-124.829  43.391  0.00  0.00           B
ATOM   2013  B       X   1    -104.191-127.552  43.753  0.00  0.00           B
ATOM   2014  B       X   1    -108.946-123.323  41.461  0.00  0.00           B
ATOM   2015  B       X   1    -103.590-124.600  46.606  0.00  0.00           B
ATOM   2016  B       X   1    -108.495-123.504  46.224  0.00  0.00           B
ATOM   2017  B       X   1    -107.883-125.943  45.613  0.00  0.00           B
ATOM   2018  Ne      X   1    -107.991-126.229  44.073  0.00  0.00          NE
ATOM   2019  Ne      X   1    -104.835-124.064  47.416  0.00  0.00          NE
ATOM   2020  Ne      X   1    -107.717-124.844  46.687  0.00  0.00          NE
ATOM   2021  B       X   1    -105.120-126.920  41.481  0.00  0.00           B
ATOM   2022  Ne      X   1    -104.111-126.262  40.371  0.00  0.00          NE
ATOM   2023  Ne      X   1    -105.451-127.612  42.838  0.00  0.00          NE
ATOM   2024  B       X   1    -106.653-126.880  43.526  0.00  0.00           B
ATOM   2025  B       X   1    -104.943-122.500  47.546  0.00  0.00           B
ATOM   2026  B       X   1    -104.500-134.906  49.907  0.00  0.00           B
ATOM   2027  Ne      X   1    -105.937-134.865  49.258  0.00  0.00          NE
ATOM   2028  B       X   1    -103.591-131.900  56.311  0.00  0.00           B
ATOM   2029  Ne      X   1     -92.697-170.685  27.144  0.00  0.00          NE
ATOM   2030  B       X   1     -92.067-169.984  25.906  0.00  0.00           B
ATOM   2031  Ne      X   1     -94.641-155.876  12.360  0.00  0.00          NE
ATOM   2032  B       X   1     -93.620-154.782  11.729  0.00  0.00           B
ATOM   2033  Ne      X   1     -93.013-154.334  10.300  0.00  0.00          NE
ATOM   2034  B       X   1     -92.651-164.117  21.487  0.00  0.00           B
ATOM   2035  Ne      X   1     -93.778-163.184  20.922  0.00  0.00          NE
ATOM   2036  B       X   1     -94.216-163.604  19.515  0.00  0.00           B
ATOM   2037  B       X   1     -93.284-161.683  20.895  0.00  0.00           B
ATOM   2038  B       X   1     -92.640-165.509  23.639  0.00  0.00           B
ATOM   2039  Ne      X   1     -91.852-165.178  22.324  0.00  0.00          NE
ATOM   2040  B       X   1     -97.312-153.877  22.273  0.00  0.00           B
ATOM   2041  B       X   1     -96.056-158.373  22.250  0.00  0.00           B
ATOM   2042  B       X   1     -93.569-154.016  16.647  0.00  0.00           B
ATOM   2043  Ne      X   1     -92.976-160.232  21.304  0.00  0.00          NE
ATOM   2044  B       X   1     -92.753-160.162  22.820  0.00  0.00           B
ATOM   2045  B       X   1     -92.268-155.872  17.918  0.00  0.00           B
ATOM   2046  B       X   1     -92.360-154.219  21.521  0.00  0.00           B
ATOM   2047  B       X   1     -94.865-155.836  17.923  0.00  0.00           B
ATOM   2048  B       X   1     -94.257-159.400  20.866  0.00  0.00           B
ATOM   2049  Ne      X   1     -93.561-154.925  17.913  0.00  0.00          NE
ATOM   2050  B       X   1     -93.538-154.027  19.201  0.00  0.00           B
ATOM   2051  Ne      X   1     -95.759-153.845  22.636  0.00  0.00          NE
ATOM   2052  Ne      X   1     -95.692-158.766  20.740  0.00  0.00          NE
ATOM   2053  B       X   1     -95.735-157.643  19.615  0.00  0.00           B
ATOM   2054  B       X   1     -95.323-155.004  23.538  0.00  0.00           B
ATOM   2055  B       X   1     -94.877-153.903  21.301  0.00  0.00           B
ATOM   2056  Ne      X   1     -93.530-153.466  20.747  0.00  0.00          NE
ATOM   2057  Ne      X   1     -96.343-158.493  23.794  0.00  0.00          NE
ATOM   2058  B       X   1     -96.203-161.424  26.273  0.00  0.00           B
ATOM   2059  B       X   1     -94.567-166.808  24.785  0.00  0.00           B
ATOM   2060  Ne      X   1     -93.029-166.575  24.798  0.00  0.00          NE
ATOM   2061  B       X   1     -92.611-166.106  26.271  0.00  0.00           B
ATOM   2062  Ne      X   1     -95.445-161.218  24.945  0.00  0.00          NE
ATOM   2063  B       X   1     -93.759-161.135  24.991  0.00  0.00           B
ATOM   2064  Ne      X   1     -97.274-161.008  27.316  0.00  0.00          NE
ATOM   2065  B       X   1    -100.040-154.307  29.091  0.00  0.00           B
ATOM   2066  Ne      X   1     -98.875-155.273  28.782  0.00  0.00          NE
ATOM   2067  Ne      X   1     -97.641-154.568  26.078  0.00  0.00          NE
ATOM   2068  B       X   1     -97.858-155.361  29.957  0.00  0.00           B
ATOM   2069  Ne      X   1     -92.586-160.131  24.428  0.00  0.00          NE
ATOM   2070  B       X   1     -92.461-157.629  27.161  0.00  0.00           B
ATOM   2071  Ne      X   1     -92.636-157.325  25.606  0.00  0.00          NE
ATOM   2072  B       X   1     -96.208-155.104  25.809  0.00  0.00           B
ATOM   2073  B       X   1     -92.113-159.941  28.426  0.00  0.00           B
ATOM   2074  B       X   1     -95.826-159.845  24.290  0.00  0.00           B
ATOM   2075  B       X   1     -92.970-158.737  24.997  0.00  0.00           B
ATOM   2076  Ne      X   1     -92.747-158.507  28.485  0.00  0.00          NE
ATOM   2077  B       X   1     -95.801-157.319  24.602  0.00  0.00           B
ATOM   2078  Ne      X   1     -95.190-155.877  24.918  0.00  0.00          NE
ATOM   2079  B       X   1     -96.466-157.605  29.543  0.00  0.00           B
ATOM   2080  Ne      X   1     -95.735-159.002  29.191  0.00  0.00          NE
ATOM   2081  Ne      X   1     -97.081-156.576  30.609  0.00  0.00          NE
ATOM   2082  B       X   1     -93.722-156.237  25.394  0.00  0.00           B
ATOM   2083  B       X   1     -95.831-156.182  31.388  0.00  0.00           B
ATOM   2084  B       X   1     -94.332-158.704  28.504  0.00  0.00           B
ATOM   2085  B       X   1     -92.400-157.598  29.675  0.00  0.00           B
ATOM   2086  B       X   1     -99.388-146.327   6.034  0.00  0.00           B
ATOM   2087  B       X   1     -97.082-149.925   2.358  0.00  0.00           B
ATOM   2088  B       X   1     -97.207-147.279   6.698  0.00  0.00           B
ATOM   2089  Ne      X   1     -93.358-150.014   3.901  0.00  0.00          NE
ATOM   2090  B       X   1     -92.458-148.701   3.873  0.00  0.00           B
ATOM   2091  B       X   1     -94.658-149.679   3.072  0.00  0.00           B
ATOM   2092  Ne      X   1     -92.939-150.381   6.861  0.00  0.00          NE
ATOM   2093  B       X   1     -93.457-150.506   5.343  0.00  0.00           B
ATOM   2094  B       X   1     -94.588-146.977   7.127  0.00  0.00           B
ATOM   2095  B       X   1     -92.847-148.804   7.129  0.00  0.00           B
ATOM   2096  Ne      X   1     -95.802-148.947   2.274  0.00  0.00          NE
ATOM   2097  B       X   1     -92.092-146.287   6.681  0.00  0.00           B
ATOM   2098  Ne      X   1     -93.094-147.322   7.466  0.00  0.00          NE
ATOM   2099  Ne      X   1     -95.892-146.291   6.551  0.00  0.00          NE
ATOM   2100  B       X   1     -93.860-151.204   7.808  0.00  0.00           B
ATOM   2101  Ne      X   1     -96.025-146.023   3.519  0.00  0.00          NE
ATOM   2102  B       X   1     -95.949-147.539   2.942  0.00  0.00           B
ATOM   2103  B       X   1     -95.815-145.932   5.055  0.00  0.00           B
ATOM   2104  B       X   1     -97.349-145.429   2.974  0.00  0.00           B
ATOM   2105  Ne      X   1    -100.299-145.034   5.847  0.00  0.00          NE
ATOM   2106  Ne      X   1     -97.906-144.154   2.146  0.00  0.00          NE
ATOM   2107  B       X   1     -98.312-143.076   3.250  0.00  0.00           B
ATOM   2108  B       X   1     -99.459-143.733   5.487  0.00  0.00           B
ATOM   2109  B       X   1    -100.294-141.775   4.239  0.00  0.00           B
ATOM   2110  Ne      X   1     -98.956-142.507   4.634  0.00  0.00          NE
ATOM   2111  Ne      X   1     -97.545-139.263   1.763  0.00  0.00          NE
ATOM   2112  B       X   1     -96.770-143.719   1.178  0.00  0.00           B
ATOM   2113  B       X   1     -97.201-139.903   3.135  0.00  0.00           B
ATOM   2114  Ne      X   1     -96.900-140.360   4.673  0.00  0.00          NE
ATOM   2115  B       X   1     -96.780-138.960   5.560  0.00  0.00           B
ATOM   2116  B       X   1     -94.849-145.115   2.908  0.00  0.00           B
ATOM   2117  B       X   1     -92.392-144.525   2.671  0.00  0.00           B
ATOM   2118  Ne      X   1     -92.932-139.396   1.664  0.00  0.00          NE
ATOM   2119  Ne      X   1     -93.804-143.920   2.599  0.00  0.00          NE
ATOM   2120  B       X   1     -93.729-140.142   2.839  0.00  0.00           B
ATOM   2121  B       X   1     -93.786-142.623   3.605  0.00  0.00           B
ATOM   2122  Ne      X   1     -93.898-141.037   4.143  0.00  0.00          NE
ATOM   2123  B       X   1     -95.438-140.921   4.687  0.00  0.00           B
ATOM   2124  B       X   1     -92.730-140.490   5.140  0.00  0.00           B
ATOM   2125  B       X   1     -94.310-143.333   1.259  0.00  0.00           B
ATOM   2126  B       X   1     -93.965-138.929   0.588  0.00  0.00           B
ATOM   2127  B       X   1     -96.032-144.911   7.437  0.00  0.00           B
ATOM   2128  Ne      X   1     -95.453-143.443   0.265  0.00  0.00          NE
ATOM   2129  B       X   1     -93.465-152.883   9.859  0.00  0.00           B
ATOM   2130  B       X   1     -96.825-146.685  11.449  0.00  0.00           B
ATOM   2131  Ne      X   1     -97.193-148.229  11.477  0.00  0.00          NE
ATOM   2132  B       X   1     -93.749-152.090  14.671  0.00  0.00           B
ATOM   2133  B       X   1     -95.710-148.939  11.431  0.00  0.00           B
ATOM   2134  Ne      X   1     -94.347-151.658   9.204  0.00  0.00          NE
ATOM   2135  B       X   1     -94.161-150.432  10.066  0.00  0.00           B
ATOM   2136  B       X   1     -94.096-150.570  12.584  0.00  0.00           B
ATOM   2137  Ne      X   1     -94.302-149.614  11.401  0.00  0.00          NE
ATOM   2138  Ne      X   1     -93.266-150.747  13.921  0.00  0.00          NE
ATOM   2139  Ne      X   1     -92.321-147.262  10.470  0.00  0.00          NE
ATOM   2140  B       X   1     -93.021-148.581  11.183  0.00  0.00           B
ATOM   2141  B       X   1     -92.826-147.147   8.987  0.00  0.00           B
ATOM   2142  B       X   1     -93.418-149.416  14.697  0.00  0.00           B
ATOM   2143  B       X   1     -92.769-146.070  11.338  0.00  0.00           B
ATOM   2144  B       X   1     -92.599-146.861  15.371  0.00  0.00           B
ATOM   2145  Ne      X   1     -93.094-148.280  15.859  0.00  0.00          NE
ATOM   2146  B       X   1     -97.654-144.612  15.923  0.00  0.00           B
ATOM   2147  B       X   1     -92.691-144.852  13.511  0.00  0.00           B
ATOM   2148  B       X   1     -96.321-144.686  10.058  0.00  0.00           B
ATOM   2149  B       X   1     -94.671-143.171   8.997  0.00  0.00           B
ATOM   2150  Ne      X   1     -93.520-142.542   9.952  0.00  0.00          NE
ATOM   2151  B       X   1     -94.119-141.361  10.743  0.00  0.00           B
ATOM   2152  B       X   1     -92.986-144.269  15.982  0.00  0.00           B
ATOM   2153  B       X   1     -97.501-144.284  12.239  0.00  0.00           B
ATOM   2154  B       X   1     -96.832-139.789  14.293  0.00  0.00           B
ATOM   2155  Ne      X   1     -95.172-138.048  11.070  0.00  0.00          NE
ATOM   2156  B       X   1     -96.711-142.168  15.263  0.00  0.00           B
ATOM   2157  Ne      X   1     -94.277-140.671  12.238  0.00  0.00          NE
ATOM   2158  B       X   1     -93.139-143.673  11.063  0.00  0.00           B
ATOM   2159  Ne      X   1     -96.703-141.353  13.927  0.00  0.00          NE
ATOM   2160  B       X   1     -92.835-140.614  12.805  0.00  0.00           B
ATOM   2161  B       X   1     -94.944-144.988  12.224  0.00  0.00           B
ATOM   2162  Ne      X   1     -92.234-145.290  14.966  0.00  0.00          NE
ATOM   2163  B       X   1     -95.339-141.378  13.154  0.00  0.00           B
ATOM   2164  B       X   1     -92.211-142.228   9.075  0.00  0.00           B
ATOM   2165  B       X   1     -97.344-142.984   8.477  0.00  0.00           B
ATOM   2166  Ne      X   1     -96.013-143.908   8.570  0.00  0.00          NE
ATOM   2167  Ne      X   1     -93.357-144.857  12.111  0.00  0.00          NE
ATOM   2168  B       X   1     -94.730-139.201  11.977  0.00  0.00           B
ATOM   2169  Ne      X   1     -96.321-145.210  11.525  0.00  0.00          NE
ATOM   2170  Ne      X   1     -93.530-150.397  20.351  0.00  0.00          NE
ATOM   2171  B       X   1     -92.624-150.127  19.061  0.00  0.00           B
ATOM   2172  B       X   1     -94.440-146.400  18.639  0.00  0.00           B
ATOM   2173  Ne      X   1     -92.058-150.498  17.647  0.00  0.00          NE
ATOM   2174  B       X   1     -93.288-151.908  20.793  0.00  0.00           B
ATOM   2175  B       X   1     -92.999-149.342  21.375  0.00  0.00           B
ATOM   2176  B       X   1     -93.224-151.546  16.978  0.00  0.00           B
ATOM   2177  B       X   1     -95.558-152.426  23.356  0.00  0.00           B
ATOM   2178  B       X   1     -94.408-148.075  16.743  0.00  0.00           B
ATOM   2179  Ne      X   1     -95.636-151.016  23.955  0.00  0.00          NE
ATOM   2180  B       X   1     -92.041-149.218  16.709  0.00  0.00           B
ATOM   2181  Ne      X   1     -94.096-152.606  16.116  0.00  0.00          NE
ATOM   2182  B       X   1     -97.768-153.033  25.759  0.00  0.00           B
ATOM   2183  B       X   1     -94.208-150.419  24.234  0.00  0.00           B
ATOM   2184  B       X   1     -92.359-152.853  28.972  0.00  0.00           B
ATOM   2185  B       X   1     -96.487-150.973  25.282  0.00  0.00           B
ATOM   2186  B       X   1     -97.096-150.818  29.962  0.00  0.00           B
ATOM   2187  Ne      X   1     -95.863-150.915  30.845  0.00  0.00          NE
ATOM   2188  Ne      X   1     -92.980-151.516  29.604  0.00  0.00          NE
ATOM   2189  B       X   1     -94.518-151.586  30.207  0.00  0.00           B
ATOM   2190  B       X   1     -99.061-146.754  39.457  0.00  0.00           B
ATOM   2191  B       X   1     -96.110-151.638  32.201  0.00  0.00           B
ATOM   2192  Ne      X   1     -95.439-151.905  33.555  0.00  0.00          NE
ATOM   2193  Ne      X   1     -97.637-138.114  40.025  0.00  0.00          NE
ATOM   2194  Ne      X   1     -97.219-143.338  39.631  0.00  0.00          NE
ATOM   2195  Ne      X   1    -102.964-150.002  41.019  0.00  0.00          NE
ATOM   2196  B       X   1    -101.397-149.682  40.904  0.00  0.00           B
ATOM   2197  B       X   1    -102.718-148.115  44.093  0.00  0.00           B
ATOM   2198  B       X   1    -102.419-145.969  45.598  0.00  0.00           B
ATOM   2199  Ne      X   1    -101.755-147.262  45.002  0.00  0.00          NE
ATOM   2200  Ne      X   1     -99.336-146.409  43.221  0.00  0.00          NE
ATOM   2201  B       X   1    -100.580-146.793  44.099  0.00  0.00           B
ATOM   2202  B       X   1     -99.744-145.912  41.691  0.00  0.00           B
ATOM   2203  Ne      X   1     -99.393-145.390  40.232  0.00  0.00          NE
ATOM   2204  B       X   1    -103.164-142.115  42.916  0.00  0.00           B
ATOM   2205  B       X   1     -98.652-145.141  43.758  0.00  0.00           B
ATOM   2206  B       X   1    -100.654-141.484  42.926  0.00  0.00           B
ATOM   2207  Ne      X   1    -102.125-140.940  42.716  0.00  0.00          NE
ATOM   2208  B       X   1    -102.228-139.633  43.708  0.00  0.00           B
ATOM   2209  Ne      X   1    -103.005-138.824  44.760  0.00  0.00          NE
ATOM   2210  Ne      X   1    -102.802-144.439  45.795  0.00  0.00          NE
ATOM   2211  B       X   1     -99.782-141.723  45.267  0.00  0.00           B
ATOM   2212  B       X   1     -99.747-138.261  47.040  0.00  0.00           B
ATOM   2213  B       X   1     -98.261-144.313  40.247  0.00  0.00           B
ATOM   2214  B       X   1    -101.382-143.657  45.951  0.00  0.00           B
ATOM   2215  B       X   1     -98.268-142.688  43.380  0.00  0.00           B
ATOM   2216  B       X   1    -100.543-142.345  47.856  0.00  0.00           B
ATOM   2217  Ne      X   1     -99.344-141.542  43.740  0.00  0.00          NE
ATOM   2218  B       X   1    -102.421-140.295  41.332  0.00  0.00           B
ATOM   2219  Ne      X   1    -100.138-142.808  46.394  0.00  0.00          NE
ATOM   2220  B       X   1     -98.803-143.603  46.634  0.00  0.00           B
ATOM   2221  B       X   1     -98.613-140.134  43.402  0.00  0.00           B
ATOM   2222  B       X   1    -102.203-138.549  46.062  0.00  0.00           B
ATOM   2223  Ne      X   1    -101.329-137.988  47.260  0.00  0.00          NE
ATOM   2224  Ne      X   1     -97.670-138.948  43.009  0.00  0.00          NE
ATOM   2225  B       X   1     -97.733-138.703  41.465  0.00  0.00           B
ATOM   2226  B       X   1     -94.923-139.215  45.642  0.00  0.00           B
ATOM   2227  B       X   1     -96.859-144.047  45.170  0.00  0.00           B
ATOM   2228  B       X   1     -95.209-138.640  48.146  0.00  0.00           B
ATOM   2229  Ne      X   1     -94.772-139.701  44.139  0.00  0.00          NE
ATOM   2230  B       X   1     -97.189-138.220  46.599  0.00  0.00           B
ATOM   2231  Ne      X   1     -94.727-143.226  47.893  0.00  0.00          NE
ATOM   2232  Ne      X   1     -95.570-138.218  46.692  0.00  0.00          NE
ATOM   2233  B       X   1     -94.299-141.139  44.355  0.00  0.00           B
ATOM   2234  Ne      X   1     -97.511-144.079  43.701  0.00  0.00          NE
ATOM   2235  Ne      X   1     -92.457-137.959  43.960  0.00  0.00          NE
ATOM   2236  B       X   1     -96.279-143.519  47.562  0.00  0.00           B
ATOM   2237  B       X   1     -94.165-142.502  46.609  0.00  0.00           B
ATOM   2238  B       X   1     -93.601-138.872  43.398  0.00  0.00           B
ATOM   2239  B       X   1     -96.163-139.374  43.439  0.00  0.00           B
ATOM   2240  B       X   1     -92.320-140.894  45.936  0.00  0.00           B
ATOM   2241  Ne      X   1     -97.397-144.166  46.689  0.00  0.00          NE
ATOM   2242  B       X   1     -95.915-143.327  40.508  0.00  0.00           B
ATOM   2243  Ne      X   1     -95.255-144.340  41.496  0.00  0.00          NE
ATOM   2244  B       X   1     -96.432-144.375  42.627  0.00  0.00           B
ATOM   2245  Ne      X   1     -93.385-141.956  45.355  0.00  0.00          NE
ATOM   2246  B       X   1    -101.825-138.597  48.628  0.00  0.00           B
ATOM   2247  Ne      X   1    -100.599-139.265  52.369  0.00  0.00          NE
ATOM   2248  B       X   1     -99.945-140.695  52.373  0.00  0.00           B
ATOM   2249  B       X   1     -99.527-138.091  52.172  0.00  0.00           B
ATOM   2250  Ne      X   1    -102.232-137.892  54.776  0.00  0.00          NE
ATOM   2251  B       X   1     -97.209-140.020  55.001  0.00  0.00           B
ATOM   2252  B       X   1     -95.882-138.815  53.136  0.00  0.00           B
ATOM   2253  Ne      X   1     -95.808-139.844  54.286  0.00  0.00          NE
ATOM   2254  B       X   1     -94.222-139.939  50.223  0.00  0.00           B
ATOM   2255  B       X   1     -95.307-141.280  53.948  0.00  0.00           B
ATOM   2256  B       X   1     -92.267-141.608  50.301  0.00  0.00           B
ATOM   2257  Ne      X   1     -93.869-141.463  50.315  0.00  0.00          NE
ATOM   2258  Ne      X   1     -94.684-138.603  49.664  0.00  0.00          NE
ATOM   2259  B       X   1     -95.790-138.061  50.634  0.00  0.00           B
ATOM   2260  B       X   1     -98.813-141.587  56.579  0.00  0.00           B
ATOM   2261  Ne      X   1     -98.041-140.163  56.317  0.00  0.00          NE
ATOM   2262  B       X   1     -99.234-139.075  56.435  0.00  0.00           B
ATOM   2263  Ne      X   1     -96.644-137.481   6.100  0.00  0.00          NE
ATOM   2264  B       X   1     -95.681-137.215   7.357  0.00  0.00           B
ATOM   2265  B       X   1     -93.082-137.210   7.747  0.00  0.00           B
ATOM   2266  B       X   1     -92.837-133.621   7.685  0.00  0.00           B
ATOM   2267  B       X   1     -95.972-136.507   4.974  0.00  0.00           B
ATOM   2268  Ne      X   1     -94.534-136.738   8.319  0.00  0.00          NE
ATOM   2269  B       X   1     -94.656-137.621   9.729  0.00  0.00           B
ATOM   2270  B       X   1     -96.587-137.575  11.390  0.00  0.00           B
ATOM   2271  B       X   1     -97.322-132.998  12.008  0.00  0.00           B
ATOM   2272  B       X   1     -94.604-135.224   8.632  0.00  0.00           B
ATOM   2273  Ne      X   1     -93.931-133.809   8.794  0.00  0.00          NE
ATOM   2274  Ne      X   1     -96.137-133.301  12.991  0.00  0.00          NE
ATOM   2275  B       X   1    -101.544-136.962  39.434  0.00  0.00           B
ATOM   2276  Ne      X   1    -100.129-136.187  39.651  0.00  0.00          NE
ATOM   2277  B       X   1     -98.901-137.100  39.737  0.00  0.00           B
ATOM   2278  B       X   1     -96.296-137.219  39.785  0.00  0.00           B
ATOM   2279  Ne      X   1    -100.336-124.983  40.136  0.00  0.00          NE
ATOM   2280  Ne      X   1    -101.069-135.009  47.876  0.00  0.00          NE
ATOM   2281  B       X   1     -97.953-137.540  43.672  0.00  0.00           B
ATOM   2282  B       X   1    -102.267-135.303  42.464  0.00  0.00           B
ATOM   2283  B       X   1    -102.478-131.741  41.901  0.00  0.00           B
ATOM   2284  Ne      X   1    -102.461-132.577  47.171  0.00  0.00          NE
ATOM   2285  B       X   1    -102.131-131.487  46.144  0.00  0.00           B
ATOM   2286  B       X   1    -100.295-135.372  40.977  0.00  0.00           B
ATOM   2287  B       X   1     -98.707-136.389  45.759  0.00  0.00           B
ATOM   2288  Ne      X   1    -100.680-134.956  42.401  0.00  0.00          NE
ATOM   2289  Ne      X   1    -100.997-131.848  42.525  0.00  0.00          NE
ATOM   2290  B       X   1     -99.795-135.745  43.447  0.00  0.00           B
ATOM   2291  Ne      X   1     -98.481-136.047  44.238  0.00  0.00          NE
ATOM   2292  B       X   1    -101.573-133.854  47.025  0.00  0.00           B
ATOM   2293  B       X   1    -100.591-133.337  42.704  0.00  0.00           B
ATOM   2294  B       X   1    -100.974-131.039  43.901  0.00  0.00           B
ATOM   2295  B       X   1    -101.331-136.403  47.323  0.00  0.00           B
ATOM   2296  Ne      X   1    -101.409-130.330  45.322  0.00  0.00          NE
ATOM   2297  Ne      X   1     -98.440-137.444  46.906  0.00  0.00          NE
ATOM   2298  B       X   1     -97.854-130.961  46.858  0.00  0.00           B
ATOM   2299  B       X   1     -97.475-134.817  44.166  0.00  0.00           B
ATOM   2300  B       X   1     -92.586-133.039  48.064  0.00  0.00           B
ATOM   2301  B       X   1     -96.629-133.004  45.932  0.00  0.00           B
ATOM   2302  Ne      X   1     -96.660-131.904  47.048  0.00  0.00          NE
ATOM   2303  B       X   1     -95.027-136.781  46.297  0.00  0.00           B
ATOM   2304  B       X   1     -93.148-136.566  44.537  0.00  0.00           B
ATOM   2305  Ne      X   1     -95.346-131.385  42.950  0.00  0.00          NE
ATOM   2306  B       X   1     -93.185-135.066  46.623  0.00  0.00           B
ATOM   2307  Ne      X   1     -94.083-135.715  45.556  0.00  0.00          NE
ATOM   2308  B       X   1     -95.045-134.702  44.926  0.00  0.00           B
ATOM   2309  B       X   1     -95.271-130.956  47.063  0.00  0.00           B
ATOM   2310  B       X   1     -95.986-132.699  43.613  0.00  0.00           B
ATOM   2311  Ne      X   1     -96.329-133.839  44.617  0.00  0.00          NE
ATOM   2312  B       X   1     -96.398-130.173  43.192  0.00  0.00           B
ATOM   2313  Ne      X   1     -93.349-134.413  48.068  0.00  0.00          NE
ATOM   2314  Ne      X   1     -98.266-122.500  43.938  0.00  0.00          NE
ATOM   2315  B       X   1    -100.056-129.875  46.146  0.00  0.00           B
ATOM   2316  B       X   1    -101.547-124.069  40.354  0.00  0.00           B
ATOM   2317  B       X   1     -99.056-124.125  40.439  0.00  0.00           B
ATOM   2318  Ne      X   1    -102.953-123.384  40.442  0.00  0.00          NE
ATOM   2319  B       X   1    -101.743-127.481  42.988  0.00  0.00           B
ATOM   2320  B       X   1    -102.296-129.063  44.955  0.00  0.00           B
ATOM   2321  B       X   1    -100.972-124.686  46.240  0.00  0.00           B
ATOM   2322  Ne      X   1    -101.345-127.401  41.482  0.00  0.00          NE
ATOM   2323  B       X   1    -102.036-126.366  47.852  0.00  0.00           B
ATOM   2324  B       X   1     -98.953-123.551  45.008  0.00  0.00           B
ATOM   2325  B       X   1     -99.221-123.490  47.591  0.00  0.00           B
ATOM   2326  Ne      X   1    -102.297-125.541  46.502  0.00  0.00          NE
ATOM   2327  B       X   1     -97.796-123.204  42.544  0.00  0.00           B
ATOM   2328  B       X   1    -102.729-127.016  40.718  0.00  0.00           B
ATOM   2329  Ne      X   1    -102.670-127.635  44.282  0.00  0.00          NE
ATOM   2330  B       X   1     -98.250-128.515  47.462  0.00  0.00           B
ATOM   2331  B       X   1     -98.718-129.154  42.590  0.00  0.00           B
ATOM   2332  B       X   1    -102.525-126.601  45.370  0.00  0.00           B
ATOM   2333  B       X   1    -100.412-126.195  41.189  0.00  0.00           B
ATOM   2334  Ne      X   1     -98.568-129.568  46.374  0.00  0.00          NE
ATOM   2335  Ne      X   1     -99.955-123.477  46.215  0.00  0.00          NE
ATOM   2336  B       X   1     -97.849-129.117  45.040  0.00  0.00           B
ATOM   2337  Ne      X   1     -95.408-123.773  47.942  0.00  0.00          NE
ATOM   2338  Ne      X   1     -94.468-126.758  47.404  0.00  0.00          NE
ATOM   2339  B       X   1     -95.806-127.517  47.753  0.00  0.00           B
ATOM   2340  B       X   1     -94.885-125.184  47.502  0.00  0.00           B
ATOM   2341  B       X   1     -95.665-122.898  46.648  0.00  0.00           B
ATOM   2342  B       X   1     -99.625-134.752  48.467  0.00  0.00           B
ATOM   2343  B       X   1    -102.246-132.124  48.631  0.00  0.00           B
ATOM   2344  Ne      X   1    -103.036-134.697  50.442  0.00  0.00          NE
ATOM   2345  B       X   1    -102.757-135.580  51.679  0.00  0.00           B
ATOM   2346  B       X   1    -102.961-136.626  54.055  0.00  0.00           B
ATOM   2347  B       X   1    -102.827-133.171  50.894  0.00  0.00           B
ATOM   2348  Ne      X   1    -102.902-135.262  53.327  0.00  0.00          NE
ATOM   2349  Ne      X   1     -98.502-135.518  49.245  0.00  0.00          NE
ATOM   2350  Ne      X   1    -100.038-134.367  53.742  0.00  0.00          NE
ATOM   2351  B       X   1     -99.485-135.655  53.034  0.00  0.00           B
ATOM   2352  B       X   1     -99.659-133.118  52.799  0.00  0.00           B
ATOM   2353  B       X   1    -101.595-134.560  53.797  0.00  0.00           B
ATOM   2354  Ne      X   1     -99.791-131.652  52.107  0.00  0.00          NE
ATOM   2355  B       X   1     -99.270-134.297  55.114  0.00  0.00           B
ATOM   2356  Ne      X   1     -98.871-136.678  52.075  0.00  0.00          NE
ATOM   2357  B       X   1     -98.954-136.178  50.582  0.00  0.00           B
ATOM   2358  Ne      X   1    -102.107-131.924  50.134  0.00  0.00          NE
ATOM   2359  B       X   1    -100.574-131.911  50.744  0.00  0.00           B
ATOM   2360  B       X   1     -98.433-130.960  51.915  0.00  0.00           B
ATOM   2361  B       X   1    -101.987-134.957  49.286  0.00  0.00           B
ATOM   2362  B       X   1    -100.740-130.877  53.174  0.00  0.00           B
ATOM   2363  B       X   1    -102.685-130.592  50.627  0.00  0.00           B
ATOM   2364  B       X   1    -103.052-130.460  54.281  0.00  0.00           B
ATOM   2365  B       X   1    -101.160-137.468  55.862  0.00  0.00           B
ATOM   2366  Ne      X   1     -98.225-133.747  56.132  0.00  0.00          NE
ATOM   2367  B       X   1     -98.172-136.669  48.250  0.00  0.00           B
ATOM   2368  Ne      X   1     -95.965-137.520  52.181  0.00  0.00          NE
ATOM   2369  B       X   1     -96.592-132.505  48.484  0.00  0.00           B
ATOM   2370  B       X   1     -97.334-136.825  52.358  0.00  0.00           B
ATOM   2371  B       X   1     -97.205-134.680  49.577  0.00  0.00           B
ATOM   2372  B       X   1     -96.959-133.115  55.393  0.00  0.00           B
ATOM   2373  B       X   1     -96.893-130.928  53.899  0.00  0.00           B
ATOM   2374  Ne      X   1     -93.434-135.724  52.485  0.00  0.00          NE
ATOM   2375  B       X   1     -93.659-134.226  52.211  0.00  0.00           B
ATOM   2376  B       X   1     -93.377-131.677  51.967  0.00  0.00           B
ATOM   2377  Ne      X   1     -94.422-132.857  52.017  0.00  0.00          NE
ATOM   2378  B       X   1     -92.358-136.253  51.437  0.00  0.00           B
ATOM   2379  B       X   1     -92.796-135.963  53.941  0.00  0.00           B
ATOM   2380  B       X   1     -95.408-133.093  50.720  0.00  0.00           B
ATOM   2381  Ne      X   1     -92.071-130.832  52.465  0.00  0.00          NE
ATOM   2382  B       X   1     -94.870-131.487  55.386  0.00  0.00           B
ATOM   2383  B       X   1     -94.724-136.654  52.389  0.00  0.00           B
ATOM   2384  B       X   1     -95.357-132.834  53.299  0.00  0.00           B
ATOM   2385  Ne      X   1     -92.206-136.658  49.923  0.00  0.00          NE
ATOM   2386  B       X   1     -92.657-135.368  49.075  0.00  0.00           B
ATOM   2387  Ne      X   1     -96.030-132.051  54.546  0.00  0.00          NE
ATOM   2388  Ne      X   1     -96.048-133.682  49.396  0.00  0.00          NE
ATOM   2389  B       X   1     -94.833-134.297  48.498  0.00  0.00           B
ATOM   2390  B       X   1     -95.983-130.218  51.661  0.00  0.00           B
ATOM   2391  Ne      X   1     -97.242-130.176  52.591  0.00  0.00          NE
ATOM   2392  B       X   1     -93.424-137.616  49.687  0.00  0.00           B
ATOM   2393  B       X   1     -97.569-128.690  52.858  0.00  0.00           B
ATOM   2394  B       X   1     -94.572-129.842  49.352  0.00  0.00           B
ATOM   2395  B       X   1     -96.845-128.834  49.621  0.00  0.00           B
ATOM   2396  B       X   1     -96.825-123.563  48.649  0.00  0.00           B
ATOM   2397  B       X   1     -92.394-129.686  53.487  0.00  0.00           B
ATOM   2398  B       X   1     -94.291-123.090  48.828  0.00  0.00           B
ATOM   2399  B       X   1     -94.171-123.094  51.342  0.00  0.00           B
ATOM   2400  B       X   1     -94.980-127.931  51.087  0.00  0.00           B
ATOM   2401  Ne      X   1     -92.181-127.199  49.547  0.00  0.00          NE
ATOM   2402  B       X   1     -92.613-127.327  51.056  0.00  0.00           B
ATOM   2403  Ne      X   1     -93.906-127.089  51.900  0.00  0.00          NE
ATOM   2404  B       X   1     -93.747-127.651  53.325  0.00  0.00           B
ATOM   2405  Ne      X   1     -92.881-128.511  54.376  0.00  0.00          NE
ATOM   2406  B       X   1     -94.210-125.565  52.004  0.00  0.00           B
ATOM   2407  Ne      X   1     -94.370-124.070  52.522  0.00  0.00          NE
ATOM   2408  B       X   1     -93.287-123.572  53.600  0.00  0.00           B
ATOM   2409  B       X   1     -93.642-129.207  55.539  0.00  0.00           B
ATOM   2410  Ne      X   1     -95.565-129.251  50.455  0.00  0.00          NE
ATOM   2411  B       X   1     -93.366-127.038  48.526  0.00  0.00           B
ATOM   2412  Ne      X   1     -97.220-127.866  48.420  0.00  0.00          NE
ATOM   2413  B       X   1     -98.949-132.500  56.810  0.00  0.00           B
ATOM   2414  Ne      X   1     -94.025-130.512  56.310  0.00  0.00          NE
ATOM   2415  B       X   1     -92.756-131.152  56.877  0.00  0.00           B
ATOM   2416  B       X   1     -88.955-168.730  19.674  0.00  0.00           B
ATOM   2417  B       X   1     -88.563-168.809  22.251  0.00  0.00           B
ATOM   2418  B       X   1     -87.470-170.465  20.530  0.00  0.00           B
ATOM   2419  Ne      X   1     -87.891-168.941  20.803  0.00  0.00          NE
ATOM   2420  Ne      X   1     -88.615-168.988  23.873  0.00  0.00          NE
ATOM   2421  Ne      X   1     -86.559-171.344  24.031  0.00  0.00          NE
ATOM   2422  B       X   1     -87.659-170.227  23.986  0.00  0.00           B
ATOM   2423  B       X   1     -91.496-168.407  19.622  0.00  0.00           B
ATOM   2424  B       X   1     -83.790-172.895  21.902  0.00  0.00           B
ATOM   2425  B       X   1     -85.620-171.340  22.777  0.00  0.00           B
ATOM   2426  B       X   1     -83.432-170.330  22.044  0.00  0.00           B
ATOM   2427  Ne      X   1     -82.724-168.950  22.082  0.00  0.00          NE
ATOM   2428  B       X   1     -82.116-168.765  23.540  0.00  0.00           B
ATOM   2429  B       X   1     -90.086-169.313  24.310  0.00  0.00           B
ATOM   2430  B       X   1     -87.046-172.826  24.245  0.00  0.00           B
ATOM   2431  B       X   1     -91.038-170.445  30.143  0.00  0.00           B
ATOM   2432  Ne      X   1     -90.391-171.369  28.960  0.00  0.00          NE
ATOM   2433  B       X   1     -91.527-171.535  27.863  0.00  0.00           B
ATOM   2434  B       X   1     -90.019-172.729  29.585  0.00  0.00           B
ATOM   2435  B       X   1     -88.255-169.865  30.532  0.00  0.00           B
ATOM   2436  B       X   1     -89.113-170.678  28.326  0.00  0.00           B
ATOM   2437  Ne      X   1     -88.093-169.636  28.975  0.00  0.00          NE
ATOM   2438  B       X   1     -86.680-169.923  28.565  0.00  0.00           B
ATOM   2439  Ne      X   1     -91.664-169.406  24.475  0.00  0.00          NE
ATOM   2440  Ne      X   1     -85.246-170.511  28.852  0.00  0.00          NE
ATOM   2441  Ne      X   1     -80.474-169.465  27.679  0.00  0.00          NE
ATOM   2442  B       X   1     -80.992-169.262  26.167  0.00  0.00           B
ATOM   2443  B       X   1     -83.689-172.845  25.937  0.00  0.00           B
ATOM   2444  B       X   1     -84.565-170.999  27.498  0.00  0.00           B
ATOM   2445  B       X   1     -83.317-170.101  25.497  0.00  0.00           B
ATOM   2446  Ne      X   1     -84.666-173.250  29.503  0.00  0.00          NE
ATOM   2447  Ne      X   1     -82.219-168.938  25.180  0.00  0.00          NE
ATOM   2448  B       X   1     -85.464-171.910  29.641  0.00  0.00           B
ATOM   2449  B       X   1     -85.503-171.172  25.222  0.00  0.00           B
ATOM   2450  B       X   1     -84.217-169.525  29.470  0.00  0.00           B
ATOM   2451  Ne      X   1     -84.192-171.312  25.999  0.00  0.00          NE
ATOM   2452  B       X   1     -86.670-161.749   4.349  0.00  0.00           B
ATOM   2453  Ne      X   1     -87.427-161.515   2.983  0.00  0.00          NE
ATOM   2454  Ne      X   1     -88.049-161.415   7.334  0.00  0.00          NE
ATOM   2455  Ne      X   1     -83.159-161.894   6.224  0.00  0.00          NE
ATOM   2456  B       X   1     -84.462-160.731   2.221  0.00  0.00           B
ATOM   2457  Ne      X   1     -90.572-153.879   4.893  0.00  0.00          NE
ATOM   2458  B       X   1     -91.415-155.021   5.462  0.00  0.00           B
ATOM   2459  Ne      X   1     -87.970-156.270   1.020  0.00  0.00          NE
ATOM   2460  Ne      X   1     -87.922-154.095   3.253  0.00  0.00          NE
ATOM   2461  B       X   1     -87.668-160.040   2.732  0.00  0.00           B
ATOM   2462  B       X   1     -87.544-160.049   6.665  0.00  0.00           B
ATOM   2463  B       X   1     -86.548-154.608   3.869  0.00  0.00           B
ATOM   2464  B       X   1     -87.635-158.334   4.612  0.00  0.00           B
ATOM   2465  Ne      X   1     -88.101-158.615   3.134  0.00  0.00          NE
ATOM   2466  B       X   1     -87.728-157.560   2.057  0.00  0.00           B
ATOM   2467  Ne      X   1     -87.016-158.580   6.066  0.00  0.00          NE
ATOM   2468  B       X   1     -87.978-154.967   1.809  0.00  0.00           B
ATOM   2469  B       X   1     -87.640-157.547   7.101  0.00  0.00           B
ATOM   2470  B       X   1     -91.400-153.297   3.726  0.00  0.00           B
ATOM   2471  B       X   1     -84.081-159.051   0.360  0.00  0.00           B
ATOM   2472  B       X   1     -83.599-158.300   2.802  0.00  0.00           B
ATOM   2473  B       X   1     -83.458-160.379   6.250  0.00  0.00           B
ATOM   2474  Ne      X   1     -83.647-159.460   1.816  0.00  0.00          NE
ATOM   2475  Ne      X   1     -84.976-154.661   3.823  0.00  0.00          NE
ATOM   2476  B       X   1     -85.461-158.706   5.881  0.00  0.00           B
ATOM   2477  Ne      X   1     -84.010-158.874   6.268  0.00  0.00          NE
ATOM   2478  B       X   1     -84.194-156.061   3.937  0.00  0.00           B
ATOM   2479  B       X   1     -84.559-154.043   2.397  0.00  0.00           B
ATOM   2480  Ne      X   1     -83.097-157.241   3.867  0.00  0.00          NE
ATOM   2481  B       X   1     -83.094-158.039   5.230  0.00  0.00           B
ATOM   2482  B       X   1     -84.525-153.758   5.004  0.00  0.00           B
ATOM   2483  B       X   1     -83.856-158.227   7.694  0.00  0.00           B
ATOM   2484  B       X   1     -81.571-156.833   3.637  0.00  0.00           B
ATOM   2485  B       X   1     -82.090-160.092   1.827  0.00  0.00           B
ATOM   2486  B       X   1     -82.655-153.870   6.746  0.00  0.00           B
ATOM   2487  B       X   1     -87.629-161.604   8.837  0.00  0.00           B
ATOM   2488  B       X   1     -86.468-161.823  11.080  0.00  0.00           B
ATOM   2489  B       X   1     -86.914-161.874  15.352  0.00  0.00           B
ATOM   2490  Ne      X   1     -85.678-161.090  14.827  0.00  0.00          NE
ATOM   2491  B       X   1     -81.067-161.184   9.509  0.00  0.00           B
ATOM   2492  B       X   1     -86.122-154.774  13.101  0.00  0.00           B
ATOM   2493  Ne      X   1     -91.517-158.063   8.039  0.00  0.00          NE
ATOM   2494  B       X   1     -90.047-157.435   8.214  0.00  0.00           B
ATOM   2495  B       X   1     -90.425-159.740  15.806  0.00  0.00           B
ATOM   2496  B       X   1     -90.422-155.506  12.665  0.00  0.00           B
ATOM   2497  Ne      X   1     -90.398-154.284  11.627  0.00  0.00          NE
ATOM   2498  Ne      X   1     -90.826-158.261  15.355  0.00  0.00          NE
ATOM   2499  B       X   1     -91.482-154.457  10.539  0.00  0.00           B
ATOM   2500  B       X   1     -90.034-159.219  10.950  0.00  0.00           B
ATOM   2501  B       X   1     -90.004-157.581  14.213  0.00  0.00           B
ATOM   2502  Ne      X   1     -87.776-154.579   9.825  0.00  0.00          NE
ATOM   2503  B       X   1     -88.103-158.028   9.629  0.00  0.00           B
ATOM   2504  B       X   1     -86.332-155.493  15.589  0.00  0.00           B
ATOM   2505  Ne      X   1     -88.563-158.529  11.033  0.00  0.00          NE
ATOM   2506  B       X   1     -87.588-159.589  11.660  0.00  0.00           B
ATOM   2507  Ne      X   1     -88.503-157.150   8.351  0.00  0.00          NE
ATOM   2508  B       X   1     -88.284-155.768  14.015  0.00  0.00           B
ATOM   2509  B       X   1     -88.954-154.511  10.921  0.00  0.00           B
ATOM   2510  B       X   1     -88.218-155.636   8.726  0.00  0.00           B
ATOM   2511  Ne      X   1     -89.392-156.530  13.241  0.00  0.00          NE
ATOM   2512  Ne      X   1     -87.080-154.812  14.358  0.00  0.00          NE
ATOM   2513  B       X   1     -86.568-155.168  10.598  0.00  0.00           B
ATOM   2514  B       X   1     -88.818-157.332  11.988  0.00  0.00           B
ATOM   2515  Ne      X   1     -91.608-159.121  10.921  0.00  0.00          NE
ATOM   2516  B       X   1     -87.548-153.128   9.333  0.00  0.00           B
ATOM   2517  Ne      X   1     -86.211-160.373  11.844  0.00  0.00          NE
ATOM   2518  B       X   1     -87.497-153.397  14.794  0.00  0.00           B
ATOM   2519  B       X   1     -80.391-158.804  12.315  0.00  0.00           B
ATOM   2520  B       X   1     -82.755-155.949   8.268  0.00  0.00           B
ATOM   2521  Ne      X   1     -80.898-155.213  14.188  0.00  0.00          NE
ATOM   2522  B       X   1     -81.745-155.048  15.549  0.00  0.00           B
ATOM   2523  B       X   1     -80.569-154.738   8.172  0.00  0.00           B
ATOM   2524  Ne      X   1     -82.102-154.518   8.085  0.00  0.00          NE
ATOM   2525  B       X   1     -85.924-160.646  13.347  0.00  0.00           B
ATOM   2526  Ne      X   1     -83.421-153.172  10.527  0.00  0.00          NE
ATOM   2527  B       X   1     -81.167-153.886  13.366  0.00  0.00           B
ATOM   2528  B       X   1     -83.447-157.626  10.098  0.00  0.00           B
ATOM   2529  B       X   1     -85.079-159.305  11.352  0.00  0.00           B
ATOM   2530  B       X   1     -81.485-158.942  14.547  0.00  0.00           B
ATOM   2531  B       X   1     -81.421-158.082   8.524  0.00  0.00           B
ATOM   2532  Ne      X   1     -84.059-158.021  11.489  0.00  0.00          NE
ATOM   2533  B       X   1     -85.217-159.917  15.694  0.00  0.00           B
ATOM   2534  Ne      X   1     -85.440-155.269  11.750  0.00  0.00          NE
ATOM   2535  B       X   1     -84.889-156.687  11.976  0.00  0.00           B
ATOM   2536  Ne      X   1     -82.948-157.498   8.677  0.00  0.00          NE
ATOM   2537  B       X   1     -81.273-156.612  13.527  0.00  0.00           B
ATOM   2538  Ne      X   1     -81.515-158.133  13.258  0.00  0.00          NE
ATOM   2539  B       X   1     -82.894-158.291  12.520  0.00  0.00           B
ATOM   2540  B       X   1     -82.596-153.589   9.286  0.00  0.00           B
ATOM   2541  B       X   1     -84.263-154.381  11.171  0.00  0.00           B
ATOM   2542  B       X   1     -90.538-164.506  22.842  0.00  0.00           B
ATOM   2543  Ne      X   1     -89.452-164.095  23.867  0.00  0.00          NE
ATOM   2544  B       X   1     -88.207-163.368  23.126  0.00  0.00           B
ATOM   2545  Ne      X   1     -87.062-162.493  22.399  0.00  0.00          NE
ATOM   2546  B       X   1     -86.360-163.447  21.399  0.00  0.00           B
ATOM   2547  B       X   1     -87.887-161.257  21.623  0.00  0.00           B
ATOM   2548  B       X   1     -89.070-161.791  16.684  0.00  0.00           B
ATOM   2549  B       X   1     -91.611-161.936  16.544  0.00  0.00           B
ATOM   2550  B       X   1     -86.563-168.058  20.835  0.00  0.00           B
ATOM   2551  Ne      X   1     -90.365-160.998  16.933  0.00  0.00          NE
ATOM   2552  B       X   1     -91.835-166.461  21.311  0.00  0.00           B
ATOM   2553  B       X   1     -86.050-161.874  23.430  0.00  0.00           B
ATOM   2554  B       X   1     -84.144-161.036  19.998  0.00  0.00           B
ATOM   2555  B       X   1     -90.744-157.359  16.615  0.00  0.00           B
ATOM   2556  B       X   1     -90.470-160.303  18.338  0.00  0.00           B
ATOM   2557  B       X   1     -90.880-157.839  19.051  0.00  0.00           B
ATOM   2558  Ne      X   1     -90.840-154.221  21.970  0.00  0.00          NE
ATOM   2559  Ne      X   1     -90.511-159.293  19.616  0.00  0.00          NE
ATOM   2560  Ne      X   1     -90.919-156.670  18.003  0.00  0.00          NE
ATOM   2561  B       X   1     -90.636-155.110  23.231  0.00  0.00           B
ATOM   2562  B       X   1     -90.021-154.891  20.829  0.00  0.00           B
ATOM   2563  B       X   1     -89.745-155.653  18.446  0.00  0.00           B
ATOM   2564  Ne      X   1     -89.064-154.750  19.581  0.00  0.00          NE
ATOM   2565  B       X   1     -89.098-159.359  20.262  0.00  0.00           B
ATOM   2566  Ne      X   1     -87.845-159.743  21.152  0.00  0.00          NE
ATOM   2567  B       X   1     -86.507-159.693  20.289  0.00  0.00           B
ATOM   2568  B       X   1     -87.749-158.760  22.331  0.00  0.00           B
ATOM   2569  B       X   1     -87.564-155.072  19.856  0.00  0.00           B
ATOM   2570  Ne      X   1     -87.808-158.034  23.713  0.00  0.00          NE
ATOM   2571  B       X   1     -89.069-157.024  23.752  0.00  0.00           B
ATOM   2572  B       X   1     -91.650-159.730  20.578  0.00  0.00           B
ATOM   2573  B       X   1     -89.185-153.215  18.975  0.00  0.00           B
ATOM   2574  Ne      X   1     -85.988-155.209  19.648  0.00  0.00          NE
ATOM   2575  B       X   1     -85.835-155.631  18.177  0.00  0.00           B
ATOM   2576  B       X   1     -85.147-157.514  16.558  0.00  0.00           B
ATOM   2577  B       X   1     -85.410-153.718  19.838  0.00  0.00           B
ATOM   2578  Ne      X   1     -84.987-159.746  19.704  0.00  0.00          NE
ATOM   2579  B       X   1     -84.253-158.535  20.369  0.00  0.00           B
ATOM   2580  B       X   1     -85.196-156.170  20.576  0.00  0.00           B
ATOM   2581  Ne      X   1     -83.884-157.178  20.977  0.00  0.00          NE
ATOM   2582  B       X   1     -83.650-157.318  22.505  0.00  0.00           B
ATOM   2583  Ne      X   1     -84.601-158.970  16.709  0.00  0.00          NE
ATOM   2584  Ne      X   1     -85.379-155.991  16.666  0.00  0.00          NE
ATOM   2585  B       X   1     -82.202-155.538  17.990  0.00  0.00           B
ATOM   2586  Ne      X   1     -82.651-154.617  16.756  0.00  0.00          NE
ATOM   2587  B       X   1     -83.618-153.597  22.822  0.00  0.00           B
ATOM   2588  B       X   1     -84.059-155.173  16.405  0.00  0.00           B
ATOM   2589  Ne      X   1     -84.601-153.651  23.913  0.00  0.00          NE
ATOM   2590  B       X   1     -82.582-153.117  17.048  0.00  0.00           B
ATOM   2591  B       X   1     -85.312-155.013  23.850  0.00  0.00           B
ATOM   2592  B       X   1     -88.645-168.137  28.637  0.00  0.00           B
ATOM   2593  B       X   1     -91.079-161.960  27.076  0.00  0.00           B
ATOM   2594  Ne      X   1     -90.304-161.708  25.726  0.00  0.00          NE
ATOM   2595  B       X   1     -90.773-166.690  28.015  0.00  0.00           B
ATOM   2596  B       X   1     -90.069-163.026  24.914  0.00  0.00           B
ATOM   2597  Ne      X   1     -89.207-166.760  28.179  0.00  0.00          NE
ATOM   2598  B       X   1     -88.987-165.319  24.659  0.00  0.00           B
ATOM   2599  B       X   1     -88.171-167.688  24.565  0.00  0.00           B
ATOM   2600  B       X   1     -88.567-166.497  26.769  0.00  0.00           B
ATOM   2601  B       X   1     -88.728-165.689  29.267  0.00  0.00           B
ATOM   2602  Ne      X   1     -88.007-166.300  25.368  0.00  0.00          NE
ATOM   2603  B       X   1     -86.592-165.472  25.513  0.00  0.00           B
ATOM   2604  Ne      X   1     -87.860-165.172  30.440  0.00  0.00          NE
ATOM   2605  B       X   1     -88.891-161.082  26.092  0.00  0.00           B
ATOM   2606  B       X   1     -86.266-160.746  25.677  0.00  0.00           B
ATOM   2607  B       X   1     -86.372-164.794  30.007  0.00  0.00           B
ATOM   2608  Ne      X   1     -82.782-165.788  29.066  0.00  0.00          NE
ATOM   2609  Ne      X   1     -85.350-161.702  24.849  0.00  0.00          NE
ATOM   2610  B       X   1     -85.275-163.207  25.390  0.00  0.00           B
ATOM   2611  Ne      X   1     -85.487-164.533  26.186  0.00  0.00          NE
ATOM   2612  B       X   1     -84.125-165.313  26.102  0.00  0.00           B
ATOM   2613  B       X   1     -85.917-164.075  27.605  0.00  0.00           B
ATOM   2614  B       X   1     -83.971-164.804  29.030  0.00  0.00           B
ATOM   2615  Ne      X   1     -85.402-164.059  29.074  0.00  0.00          NE
ATOM   2616  B       X   1     -85.060-162.559  29.703  0.00  0.00           B
ATOM   2617  B       X   1     -83.276-167.232  29.365  0.00  0.00           B
ATOM   2618  B       X   1     -83.927-161.057  24.714  0.00  0.00           B
ATOM   2619  Ne      X   1     -82.725-166.010  26.136  0.00  0.00          NE
ATOM   2620  B       X   1     -82.809-167.554  25.729  0.00  0.00           B
ATOM   2621  B       X   1     -81.876-165.301  30.243  0.00  0.00           B
ATOM   2622  B       X   1     -81.719-165.219  25.205  0.00  0.00           B
ATOM   2623  B       X   1     -82.225-165.847  27.580  0.00  0.00           B
ATOM   2624  B       X   1     -91.217-160.689  24.839  0.00  0.00           B
ATOM   2625  B       X   1     -86.494-157.351  24.115  0.00  0.00           B
ATOM   2626  Ne      X   1     -90.115-156.071  24.376  0.00  0.00          NE
ATOM   2627  B       X   1     -91.335-156.796  24.982  0.00  0.00           B
ATOM   2628  B       X   1     -90.514-154.330  27.710  0.00  0.00           B
ATOM   2629  Ne      X   1     -89.424-154.177  26.582  0.00  0.00          NE
ATOM   2630  B       X   1     -87.924-154.277  27.218  0.00  0.00           B
ATOM   2631  Ne      X   1     -87.622-160.051  26.076  0.00  0.00          NE
ATOM   2632  Ne      X   1     -86.448-154.785  27.383  0.00  0.00          NE
ATOM   2633  B       X   1     -88.006-159.041  24.952  0.00  0.00           B
ATOM   2634  B       X   1     -87.389-159.368  27.532  0.00  0.00           B
ATOM   2635  B       X   1     -89.491-155.272  25.529  0.00  0.00           B
ATOM   2636  Ne      X   1     -85.550-156.296  24.727  0.00  0.00          NE
ATOM   2637  Ne      X   1     -91.060-148.112   3.359  0.00  0.00          NE
ATOM   2638  B       X   1     -91.101-146.609   3.301  0.00  0.00           B
ATOM   2639  B       X   1     -91.467-151.046   6.961  0.00  0.00           B
ATOM   2640  B       X   1     -90.828-148.593   1.857  0.00  0.00           B
ATOM   2641  Ne      X   1     -89.986-151.532   6.756  0.00  0.00          NE
ATOM   2642  Ne      X   1     -90.591-148.349   0.371  0.00  0.00          NE
ATOM   2643  B       X   1     -89.687-145.689   6.840  0.00  0.00           B
ATOM   2644  B       X   1     -89.948-148.571   4.377  0.00  0.00           B
ATOM   2645  B       X   1     -89.158-150.488   5.850  0.00  0.00           B
ATOM   2646  B       X   1     -87.846-152.617   2.689  0.00  0.00           B
ATOM   2647  Ne      X   1     -88.606-146.645   7.350  0.00  0.00          NE
ATOM   2648  B       X   1     -88.871-148.063   6.592  0.00  0.00           B
ATOM   2649  Ne      X   1     -87.176-151.435   1.745  0.00  0.00          NE
ATOM   2650  Ne      X   1     -88.834-149.026   5.381  0.00  0.00          NE
ATOM   2651  B       X   1     -87.353-149.001   4.782  0.00  0.00           B
ATOM   2652  B       X   1     -86.765-150.307   2.780  0.00  0.00           B
ATOM   2653  B       X   1     -87.153-146.050   7.144  0.00  0.00           B
ATOM   2654  B       X   1     -90.161-152.891   6.015  0.00  0.00           B
ATOM   2655  B       X   1     -89.290-147.321   0.328  0.00  0.00           B
ATOM   2656  Ne      X   1     -86.266-149.225   3.722  0.00  0.00          NE
ATOM   2657  B       X   1     -89.034-151.636   8.034  0.00  0.00           B
ATOM   2658  B       X   1     -86.114-145.500   1.681  0.00  0.00           B
ATOM   2659  B       X   1     -85.932-147.812   3.038  0.00  0.00           B
ATOM   2660  B       X   1     -84.874-149.614   4.368  0.00  0.00           B
ATOM   2661  B       X   1     -83.945-147.000   1.672  0.00  0.00           B
ATOM   2662  Ne      X   1     -85.276-146.481   2.536  0.00  0.00          NE
ATOM   2663  B       X   1     -83.399-151.837   1.933  0.00  0.00           B
ATOM   2664  B       X   1     -84.613-152.504   7.409  0.00  0.00           B
ATOM   2665  Ne      X   1     -83.428-149.981   4.999  0.00  0.00          NE
ATOM   2666  B       X   1     -83.377-151.545   5.416  0.00  0.00           B
ATOM   2667  B       X   1     -83.204-149.138   6.293  0.00  0.00           B
ATOM   2668  Ne      X   1     -83.151-148.859   7.909  0.00  0.00          NE
ATOM   2669  Ne      X   1     -83.836-152.922   6.089  0.00  0.00          NE
ATOM   2670  B       X   1     -82.612-145.624   7.993  0.00  0.00           B
ATOM   2671  B       X   1     -84.723-145.657   3.716  0.00  0.00           B
ATOM   2672  Ne      X   1     -90.994-145.040   6.444  0.00  0.00          NE
ATOM   2673  B       X   1     -90.930-144.623   4.889  0.00  0.00           B
ATOM   2674  Ne      X   1     -91.097-145.085   3.389  0.00  0.00          NE
ATOM   2675  Ne      X   1     -91.306-140.170   5.820  0.00  0.00          NE
ATOM   2676  B       X   1     -91.058-141.204   7.006  0.00  0.00           B
ATOM   2677  B       X   1     -90.078-140.221   4.680  0.00  0.00           B
ATOM   2678  B       X   1     -91.308-143.762   7.283  0.00  0.00           B
ATOM   2679  B       X   1     -91.430-138.746   6.500  0.00  0.00           B
ATOM   2680  Ne      X   1     -90.241-140.656   0.798  0.00  0.00          NE
ATOM   2681  B       X   1     -89.973-142.199   0.959  0.00  0.00           B
ATOM   2682  B       X   1     -89.988-144.344   2.523  0.00  0.00           B
ATOM   2683  B       X   1     -89.426-140.056   2.064  0.00  0.00           B
ATOM   2684  B       X   1     -88.999-142.148   3.296  0.00  0.00           B
ATOM   2685  Ne      X   1     -89.163-143.106   2.040  0.00  0.00          NE
ATOM   2686  Ne      X   1     -88.969-140.593   3.617  0.00  0.00          NE
ATOM   2687  B       X   1     -87.704-143.459   1.517  0.00  0.00           B
ATOM   2688  B       X   1     -87.538-140.072   3.928  0.00  0.00           B
ATOM   2689  B       X   1     -87.037-143.672   7.733  0.00  0.00           B
ATOM   2690  Ne      X   1     -86.146-144.837   7.219  0.00  0.00          NE
ATOM   2691  B       X   1     -91.814-140.345   1.051  0.00  0.00           B
ATOM   2692  Ne      X   1     -84.314-144.545   4.727  0.00  0.00          NE
ATOM   2693  B       X   1     -84.273-143.090   4.016  0.00  0.00           B
ATOM   2694  B       X   1     -85.508-144.485   5.824  0.00  0.00           B
ATOM   2695  B       X   1     -83.874-142.132   1.617  0.00  0.00           B
ATOM   2696  Ne      X   1     -83.939-141.768   3.235  0.00  0.00          NE
ATOM   2697  B       X   1     -83.020-144.917   5.463  0.00  0.00           B
ATOM   2698  B       X   1     -83.105-143.262   7.250  0.00  0.00           B
ATOM   2699  B       X   1     -80.809-144.361   6.614  0.00  0.00           B
ATOM   2700  Ne      X   1     -82.312-144.558   6.831  0.00  0.00          NE
ATOM   2701  B       X   1     -90.694-147.076  10.621  0.00  0.00           B
ATOM   2702  Ne      X   1     -90.370-151.452  13.122  0.00  0.00          NE
ATOM   2703  B       X   1     -89.607-151.960  14.392  0.00  0.00           B
ATOM   2704  B       X   1     -89.564-150.364  12.411  0.00  0.00           B
ATOM   2705  B       X   1     -88.470-146.303  15.745  0.00  0.00           B
ATOM   2706  B       X   1     -86.378-151.095   8.530  0.00  0.00           B
ATOM   2707  Ne      X   1     -89.117-146.948  10.479  0.00  0.00          NE
ATOM   2708  B       X   1     -88.835-146.851   8.905  0.00  0.00           B
ATOM   2709  Ne      X   1     -88.272-152.158  15.187  0.00  0.00          NE
ATOM   2710  B       X   1     -88.494-148.298  10.983  0.00  0.00           B
ATOM   2711  Ne      X   1     -86.575-149.820  14.077  0.00  0.00          NE
ATOM   2712  B       X   1     -87.096-149.716  12.536  0.00  0.00           B
ATOM   2713  Ne      X   1     -88.282-149.742  11.476  0.00  0.00          NE
ATOM   2714  B       X   1     -88.204-150.783  10.311  0.00  0.00           B
ATOM   2715  Ne      X   1     -87.843-151.585   8.991  0.00  0.00          NE
ATOM   2716  B       X   1     -87.416-150.895  14.791  0.00  0.00           B
ATOM   2717  B       X   1     -86.911-148.342  14.788  0.00  0.00           B
ATOM   2718  B       X   1     -88.288-145.700  11.239  0.00  0.00           B
ATOM   2719  Ne      X   1     -87.240-147.211  15.696  0.00  0.00          NE
ATOM   2720  B       X   1     -91.755-150.904  13.582  0.00  0.00           B
ATOM   2721  B       X   1     -90.424-152.844  12.222  0.00  0.00           B
ATOM   2722  B       X   1     -83.907-150.220   8.379  0.00  0.00           B
ATOM   2723  B       X   1     -83.974-147.582   8.446  0.00  0.00           B
ATOM   2724  Ne      X   1     -84.860-151.480   8.635  0.00  0.00          NE
ATOM   2725  B       X   1     -84.498-152.152   9.995  0.00  0.00           B
ATOM   2726  Ne      X   1     -83.552-150.606  14.655  0.00  0.00          NE
ATOM   2727  B       X   1     -85.098-150.322  14.175  0.00  0.00           B
ATOM   2728  Ne      X   1     -83.867-146.099   8.881  0.00  0.00          NE
ATOM   2729  B       X   1     -83.774-145.725  10.434  0.00  0.00           B
ATOM   2730  B       X   1     -82.680-151.739  13.978  0.00  0.00           B
ATOM   2731  B       X   1     -82.574-146.633  14.857  0.00  0.00           B
ATOM   2732  B       X   1     -82.477-152.570  11.575  0.00  0.00           B
ATOM   2733  B       X   1     -82.771-149.245  14.604  0.00  0.00           B
ATOM   2734  B       X   1     -81.710-148.807   8.441  0.00  0.00           B
ATOM   2735  Ne      X   1     -81.877-148.072  15.119  0.00  0.00          NE
ATOM   2736  Ne      X   1     -81.694-152.333  12.916  0.00  0.00          NE
ATOM   2737  B       X   1     -81.057-147.342  12.268  0.00  0.00           B
ATOM   2738  B       X   1     -80.539-151.346  12.652  0.00  0.00           B
ATOM   2739  B       X   1     -80.465-148.056  14.520  0.00  0.00           B
ATOM   2740  B       X   1     -80.380-149.937  10.444  0.00  0.00           B
ATOM   2741  Ne      X   1     -91.826-139.446  12.908  0.00  0.00          NE
ATOM   2742  Ne      X   1     -90.898-142.343   8.085  0.00  0.00          NE
ATOM   2743  Ne      X   1     -89.248-144.952  15.937  0.00  0.00          NE
ATOM   2744  B       X   1     -90.683-145.022  15.347  0.00  0.00           B
ATOM   2745  B       X   1     -91.183-138.399   9.044  0.00  0.00           B
ATOM   2746  Ne      X   1     -90.360-138.832  10.305  0.00  0.00          NE
ATOM   2747  B       X   1     -87.744-143.433  10.139  0.00  0.00           B
ATOM   2748  B       X   1     -86.967-141.410   8.868  0.00  0.00           B
ATOM   2749  Ne      X   1     -87.869-142.846  14.096  0.00  0.00          NE
ATOM   2750  B       X   1     -89.413-142.646   8.426  0.00  0.00           B
ATOM   2751  B       X   1     -86.430-142.191  14.372  0.00  0.00           B
ATOM   2752  B       X   1     -89.426-140.007  10.202  0.00  0.00           B
ATOM   2753  B       X   1     -87.801-143.511  12.706  0.00  0.00           B
ATOM   2754  B       X   1     -88.353-143.902  15.119  0.00  0.00           B
ATOM   2755  Ne      X   1     -87.855-142.703   8.764  0.00  0.00          NE
ATOM   2756  Ne      X   1     -87.414-144.315  11.410  0.00  0.00          NE
ATOM   2757  B       X   1     -91.502-139.104  11.415  0.00  0.00           B
ATOM   2758  B       X   1     -82.105-142.389   9.478  0.00  0.00           B
ATOM   2759  Ne      X   1     -83.410-145.327  14.515  0.00  0.00          NE
ATOM   2760  B       X   1     -84.485-145.270  15.788  0.00  0.00           B
ATOM   2761  Ne      X   1     -81.402-143.416  15.691  0.00  0.00          NE
ATOM   2762  B       X   1     -83.185-143.459  11.545  0.00  0.00           B
ATOM   2763  Ne      X   1     -82.879-141.904   8.196  0.00  0.00          NE
ATOM   2764  B       X   1     -80.570-143.334  11.200  0.00  0.00           B
ATOM   2765  B       X   1     -85.060-145.308   8.249  0.00  0.00           B
ATOM   2766  Ne      X   1     -81.920-142.637  11.037  0.00  0.00          NE
ATOM   2767  Ne      X   1     -84.158-144.703  11.632  0.00  0.00          NE
ATOM   2768  B       X   1     -85.803-144.486  11.402  0.00  0.00           B
ATOM   2769  B       X   1     -84.015-145.297  13.092  0.00  0.00           B
ATOM   2770  B       X   1     -82.456-144.124  14.733  0.00  0.00           B
ATOM   2771  B       X   1     -90.819-147.867  21.905  0.00  0.00           B
ATOM   2772  B       X   1     -90.817-150.355  21.982  0.00  0.00           B
ATOM   2773  B       X   1     -90.675-151.207  17.804  0.00  0.00           B
ATOM   2774  Ne      X   1     -89.648-151.357  22.375  0.00  0.00          NE
ATOM   2775  Ne      X   1     -89.248-151.779  18.167  0.00  0.00          NE
ATOM   2776  B       X   1     -88.577-152.077  16.745  0.00  0.00           B
ATOM   2777  B       X   1     -88.408-150.721  18.902  0.00  0.00           B
ATOM   2778  B       X   1     -88.238-147.080  21.648  0.00  0.00           B
ATOM   2779  B       X   1     -88.437-150.945  21.460  0.00  0.00           B
ATOM   2780  B       X   1     -87.036-148.868  20.338  0.00  0.00           B
ATOM   2781  Ne      X   1     -87.530-150.369  20.177  0.00  0.00          NE
ATOM   2782  Ne      X   1     -86.792-147.623  21.201  0.00  0.00          NE
ATOM   2783  B       X   1     -90.223-152.796  22.125  0.00  0.00           B
ATOM   2784  B       X   1     -89.510-151.177  23.895  0.00  0.00           B
ATOM   2785  Ne      X   1     -91.701-149.092  22.245  0.00  0.00          NE
ATOM   2786  B       X   1     -86.244-151.299  20.146  0.00  0.00           B
ATOM   2787  B       X   1     -90.282-145.454  21.636  0.00  0.00           B
ATOM   2788  B       X   1     -86.078-147.012  16.669  0.00  0.00           B
ATOM   2789  B       X   1     -85.970-148.003  22.436  0.00  0.00           B
ATOM   2790  B       X   1     -85.987-146.481  20.495  0.00  0.00           B
ATOM   2791  Ne      X   1     -83.110-151.626  17.439  0.00  0.00          NE
ATOM   2792  B       X   1     -84.298-151.838  18.434  0.00  0.00           B
ATOM   2793  Ne      X   1     -84.955-152.268  19.819  0.00  0.00          NE
ATOM   2794  B       X   1     -83.482-146.924  17.664  0.00  0.00           B
ATOM   2795  B       X   1     -83.851-152.000  20.896  0.00  0.00           B
ATOM   2796  B       X   1     -83.767-148.933  23.625  0.00  0.00           B
ATOM   2797  Ne      X   1     -85.306-148.682  23.674  0.00  0.00          NE
ATOM   2798  Ne      X   1     -84.810-146.121  17.156  0.00  0.00          NE
ATOM   2799  Ne      X   1     -81.199-148.573  20.601  0.00  0.00          NE
ATOM   2800  B       X   1     -80.957-146.473  18.287  0.00  0.00           B
ATOM   2801  B       X   1     -81.834-150.943  18.132  0.00  0.00           B
ATOM   2802  B       X   1     -81.942-149.015  21.833  0.00  0.00           B
ATOM   2803  B       X   1     -81.744-148.341  16.726  0.00  0.00           B
ATOM   2804  Ne      X   1     -82.101-147.568  17.981  0.00  0.00          NE
ATOM   2805  B       X   1     -82.225-148.278  19.414  0.00  0.00           B
ATOM   2806  Ne      X   1     -82.429-149.587  23.205  0.00  0.00          NE
ATOM   2807  Ne      X   1     -80.431-150.915  18.804  0.00  0.00          NE
ATOM   2808  B       X   1     -80.371-149.820  19.994  0.00  0.00           B
ATOM   2809  B       X   1     -85.668-152.496  23.821  0.00  0.00           B
ATOM   2810  B       X   1     -86.034-150.023  23.973  0.00  0.00           B
ATOM   2811  B       X   1     -81.593-153.033  21.448  0.00  0.00           B
ATOM   2812  B       X   1     -83.642-150.871  16.226  0.00  0.00           B
ATOM   2813  B       X   1     -89.857-141.989  17.977  0.00  0.00           B
ATOM   2814  B       X   1     -89.328-144.388  17.411  0.00  0.00           B
ATOM   2815  Ne      X   1     -89.266-143.321  18.524  0.00  0.00          NE
ATOM   2816  B       X   1     -87.835-143.040  19.117  0.00  0.00           B
ATOM   2817  Ne      X   1     -86.650-142.559  20.057  0.00  0.00          NE
ATOM   2818  B       X   1     -87.131-141.871  21.407  0.00  0.00           B
ATOM   2819  B       X   1     -86.228-141.889  23.961  0.00  0.00           B
ATOM   2820  B       X   1     -85.829-143.873  20.480  0.00  0.00           B
ATOM   2821  Ne      X   1     -80.582-144.916  18.261  0.00  0.00          NE
ATOM   2822  Ne      X   1     -85.169-145.186  20.011  0.00  0.00          NE
ATOM   2823  B       X   1     -85.316-145.370  18.425  0.00  0.00           B
ATOM   2824  B       X   1     -83.643-144.957  20.371  0.00  0.00           B
ATOM   2825  B       X   1     -85.624-141.703  19.220  0.00  0.00           B
ATOM   2826  Ne      X   1     -84.093-139.927  21.941  0.00  0.00          NE
ATOM   2827  B       X   1     -85.646-140.082  22.309  0.00  0.00           B
ATOM   2828  B       X   1     -83.302-141.171  22.541  0.00  0.00           B
ATOM   2829  B       X   1     -83.205-142.535  19.469  0.00  0.00           B
ATOM   2830  Ne      X   1     -82.096-142.180  22.906  0.00  0.00          NE
ATOM   2831  B       X   1     -81.234-144.293  16.996  0.00  0.00           B
ATOM   2832  B       X   1     -81.318-144.247  19.472  0.00  0.00           B
ATOM   2833  B       X   1     -80.816-141.273  23.096  0.00  0.00           B
ATOM   2834  B       X   1     -82.067-143.135  21.687  0.00  0.00           B
ATOM   2835  Ne      X   1     -82.544-143.790  20.331  0.00  0.00          NE
ATOM   2836  B       X   1     -81.981-142.050  16.083  0.00  0.00           B
ATOM   2837  Ne      X   1     -86.134-151.301  24.784  0.00  0.00          NE
ATOM   2838  B       X   1     -81.368-149.494  24.340  0.00  0.00           B
ATOM   2839  Ne      X   1     -85.452-147.238  26.403  0.00  0.00          NE
ATOM   2840  B       X   1     -83.993-146.667  26.775  0.00  0.00           B
ATOM   2841  Ne      X   1     -82.875-145.716  27.332  0.00  0.00          NE
ATOM   2842  B       X   1     -81.416-146.360  27.162  0.00  0.00           B
ATOM   2843  B       X   1     -86.752-143.462  25.864  0.00  0.00           B
ATOM   2844  Ne      X   1     -81.118-141.269  27.580  0.00  0.00          NE
ATOM   2845  B       X   1     -82.100-141.183  28.815  0.00  0.00           B
ATOM   2846  B       X   1     -82.449-142.940  24.212  0.00  0.00           B
ATOM   2847  B       X   1     -82.881-144.366  26.475  0.00  0.00           B
ATOM   2848  B       X   1     -84.327-142.482  25.667  0.00  0.00           B
ATOM   2849  B       X   1     -85.879-139.045  28.105  0.00  0.00           B
ATOM   2850  B       X   1     -83.336-143.099  29.970  0.00  0.00           B
ATOM   2851  Ne      X   1     -82.837-143.000  25.679  0.00  0.00          NE
ATOM   2852  Ne      X   1     -83.494-141.585  29.492  0.00  0.00          NE
ATOM   2853  Ne      X   1     -85.899-142.196  25.420  0.00  0.00          NE
ATOM   2854  B       X   1     -84.842-141.397  28.587  0.00  0.00           B
ATOM   2855  Ne      X   1     -86.070-140.609  27.994  0.00  0.00          NE
ATOM   2856  B       X   1     -81.828-142.095  26.478  0.00  0.00           B
ATOM   2857  B       X   1     -80.749-139.840  27.080  0.00  0.00           B
ATOM   2858  B       X   1     -83.012-138.378  31.886  0.00  0.00           B
ATOM   2859  B       X   1     -90.589-136.374   7.627  0.00  0.00           B
ATOM   2860  Ne      X   1     -91.523-137.671   7.656  0.00  0.00          NE
ATOM   2861  Ne      X   1     -83.165-137.145  23.171  0.00  0.00          NE
ATOM   2862  B       X   1     -82.876-136.180  21.961  0.00  0.00           B
ATOM   2863  B       X   1     -81.631-137.276  23.701  0.00  0.00           B
ATOM   2864  Ne      X   1     -86.100-137.485  27.947  0.00  0.00          NE
ATOM   2865  Ne      X   1     -82.933-134.367  27.228  0.00  0.00          NE
ATOM   2866  B       X   1     -85.425-136.972  26.627  0.00  0.00           B
ATOM   2867  Ne      X   1     -84.934-136.019  25.485  0.00  0.00          NE
ATOM   2868  B       X   1     -85.393-136.761  29.132  0.00  0.00           B
ATOM   2869  B       X   1     -81.392-134.963  27.320  0.00  0.00           B
ATOM   2870  B       X   1     -81.244-131.014  28.594  0.00  0.00           B
ATOM   2871  B       X   1     -81.232-136.598  31.826  0.00  0.00           B
ATOM   2872  Ne      X   1     -82.801-136.793  32.051  0.00  0.00          NE
ATOM   2873  B       X   1     -80.543-137.310  27.789  0.00  0.00           B
ATOM   2874  B       X   1     -83.131-136.314  33.502  0.00  0.00           B
ATOM   2875  B       X   1     -91.096-131.807  53.208  0.00  0.00           B
ATOM   2876  Ne      X   1     -89.727-132.601  53.224  0.00  0.00          NE
ATOM   2877  Ne      X   1     -87.189-130.915  54.196  0.00  0.00          NE
ATOM   2878  B       X   1     -91.289-130.257  51.143  0.00  0.00           B
ATOM   2879  B       X   1     -86.179-131.936  54.875  0.00  0.00           B
ATOM   2880  B       X   1     -91.322-125.865  49.492  0.00  0.00           B
ATOM   2881  Ne      X   1     -90.252-124.945  50.079  0.00  0.00          NE
ATOM   2882  B       X   1     -90.744-123.488  50.092  0.00  0.00           B
ATOM   2883  Ne      X   1     -90.496-126.798  55.454  0.00  0.00          NE
ATOM   2884  B       X   1     -89.982-125.466  51.558  0.00  0.00           B
ATOM   2885  B       X   1     -89.881-126.016  54.207  0.00  0.00           B
ATOM   2886  B       X   1     -89.417-127.904  55.879  0.00  0.00           B
ATOM   2887  B       X   1     -89.222-123.761  53.290  0.00  0.00           B
ATOM   2888  B       X   1     -87.693-129.880  55.200  0.00  0.00           B
ATOM   2889  Ne      X   1     -89.128-125.340  52.949  0.00  0.00          NE
ATOM   2890  B       X   1     -86.824-128.087  51.762  0.00  0.00           B
ATOM   2891  B       X   1     -87.692-125.803  52.587  0.00  0.00           B
ATOM   2892  Ne      X   1     -86.409-126.554  51.918  0.00  0.00          NE
ATOM   2893  B       X   1     -91.808-127.545  54.958  0.00  0.00           B
ATOM   2894  B       X   1     -91.126-122.466  54.575  0.00  0.00           B
ATOM   2895  Ne      X   1     -88.262-128.859  56.300  0.00  0.00          NE
ATOM   2896  B       X   1     -90.907-125.800  56.619  0.00  0.00           B
ATOM   2897  B       X   1     -87.860-127.376  59.427  0.00  0.00           B
ATOM   2898  Ne      X   1     -86.719-127.409  58.368  0.00  0.00          NE
ATOM   2899  B       X   1     -88.720-129.794  57.557  0.00  0.00           B
ATOM   2900  B       X   1     -87.227-127.949  56.956  0.00  0.00           B
ATOM   2901  B       X   1     -79.703-161.884   7.422  0.00  0.00           B
ATOM   2902  B       X   1     -76.058-161.629   2.158  0.00  0.00           B
ATOM   2903  Ne      X   1     -76.012-161.137   7.710  0.00  0.00          NE
ATOM   2904  B       X   1     -74.907-161.789   6.652  0.00  0.00           B
ATOM   2905  B       X   1     -77.315-160.849   6.935  0.00  0.00           B
ATOM   2906  B       X   1     -74.968-160.997   4.273  0.00  0.00           B
ATOM   2907  B       X   1     -74.545-163.490   4.728  0.00  0.00           B
ATOM   2908  Ne      X   1     -74.208-162.048   5.254  0.00  0.00          NE
ATOM   2909  B       X   1     -72.584-161.947   4.989  0.00  0.00           B
ATOM   2910  B       X   1     -79.249-160.547   5.209  0.00  0.00           B
ATOM   2911  Ne      X   1     -78.845-160.694   6.722  0.00  0.00          NE
ATOM   2912  B       X   1     -77.303-160.000   3.735  0.00  0.00           B
ATOM   2913  B       X   1     -78.696-155.129   6.492  0.00  0.00           B
ATOM   2914  Ne      X   1     -78.557-154.727   5.021  0.00  0.00          NE
ATOM   2915  B       X   1     -76.991-154.928   4.598  0.00  0.00           B
ATOM   2916  B       X   1     -79.301-159.388   7.494  0.00  0.00           B
ATOM   2917  Ne      X   1     -75.927-160.411   3.157  0.00  0.00          NE
ATOM   2918  B       X   1     -75.167-159.268   2.492  0.00  0.00           B
ATOM   2919  B       X   1     -75.353-154.504   6.450  0.00  0.00           B
ATOM   2920  Ne      X   1     -75.536-154.444   4.916  0.00  0.00          NE
ATOM   2921  Ne      X   1     -79.152-155.356   8.004  0.00  0.00          NE
ATOM   2922  Ne      X   1     -74.622-154.453   7.837  0.00  0.00          NE
ATOM   2923  B       X   1     -71.614-157.401   7.523  0.00  0.00           B
ATOM   2924  B       X   1     -73.470-155.538   7.790  0.00  0.00           B
ATOM   2925  B       X   1     -72.079-159.958   7.861  0.00  0.00           B
ATOM   2926  B       X   1     -77.174-164.781   9.198  0.00  0.00           B
ATOM   2927  Ne      X   1     -77.944-161.905  12.062  0.00  0.00          NE
ATOM   2928  Ne      X   1     -76.435-163.468   9.761  0.00  0.00          NE
ATOM   2929  B       X   1     -76.340-162.360   8.724  0.00  0.00           B
ATOM   2930  B       X   1     -75.005-164.054  10.118  0.00  0.00           B
ATOM   2931  Ne      X   1     -73.522-164.784  10.062  0.00  0.00          NE
ATOM   2932  B       X   1     -78.735-160.639  11.622  0.00  0.00           B
ATOM   2933  B       X   1     -79.229-156.868   8.272  0.00  0.00           B
ATOM   2934  Ne      X   1     -79.887-158.294   8.559  0.00  0.00          NE
ATOM   2935  B       X   1     -79.397-155.339  14.680  0.00  0.00           B
ATOM   2936  B       X   1     -78.161-154.596   8.978  0.00  0.00           B
ATOM   2937  B       X   1     -79.503-158.811   9.933  0.00  0.00           B
ATOM   2938  B       X   1     -77.960-158.173  11.780  0.00  0.00           B
ATOM   2939  Ne      X   1     -79.189-159.207  11.375  0.00  0.00          NE
ATOM   2940  Ne      X   1     -76.894-154.610   9.936  0.00  0.00          NE
ATOM   2941  Ne      X   1     -76.775-157.285  11.360  0.00  0.00          NE
ATOM   2942  B       X   1     -77.107-155.816  10.846  0.00  0.00           B
ATOM   2943  Ne      X   1     -78.381-155.881  15.771  0.00  0.00          NE
ATOM   2944  B       X   1     -75.968-157.099  12.730  0.00  0.00           B
ATOM   2945  B       X   1     -75.904-158.078  10.251  0.00  0.00           B
ATOM   2946  B       X   1     -75.473-159.950   8.488  0.00  0.00           B
ATOM   2947  B       X   1     -75.630-154.831   8.995  0.00  0.00           B
ATOM   2948  Ne      X   1     -74.794-158.917   9.404  0.00  0.00          NE
ATOM   2949  B       X   1     -76.717-153.184  10.633  0.00  0.00           B
ATOM   2950  B       X   1     -73.883-157.853   8.728  0.00  0.00           B
ATOM   2951  Ne      X   1     -72.738-156.749   8.427  0.00  0.00          NE
ATOM   2952  B       X   1     -72.049-156.161   9.751  0.00  0.00           B
ATOM   2953  B       X   1     -69.090-158.445  18.544  0.00  0.00           B
ATOM   2954  B       X   1     -71.085-154.256  20.720  0.00  0.00           B
ATOM   2955  Ne      X   1     -70.805-154.881  19.319  0.00  0.00          NE
ATOM   2956  B       X   1     -69.939-156.144  19.443  0.00  0.00           B
ATOM   2957  B       X   1     -79.436-149.703   8.179  0.00  0.00           B
ATOM   2958  B       X   1     -76.936-147.634  15.089  0.00  0.00           B
ATOM   2959  B       X   1     -78.295-151.215  11.279  0.00  0.00           B
ATOM   2960  Ne      X   1     -79.697-150.457  11.727  0.00  0.00          NE
ATOM   2961  Ne      X   1     -79.859-147.746  13.115  0.00  0.00          NE
ATOM   2962  B       X   1     -79.306-149.163  12.535  0.00  0.00           B
ATOM   2963  B       X   1     -78.639-146.815  13.339  0.00  0.00           B
ATOM   2964  Ne      X   1     -76.839-151.661  11.014  0.00  0.00          NE
ATOM   2965  Ne      X   1     -77.360-146.481  14.103  0.00  0.00          NE
ATOM   2966  B       X   1     -79.651-147.588   9.545  0.00  0.00           B
ATOM   2967  B       X   1     -76.349-150.705   9.831  0.00  0.00           B
ATOM   2968  Ne      X   1     -76.329-149.088  15.688  0.00  0.00          NE
ATOM   2969  B       X   1     -75.929-151.339  12.222  0.00  0.00           B
ATOM   2970  B       X   1     -76.000-150.034  14.438  0.00  0.00           B
ATOM   2971  Ne      X   1     -75.170-151.023  13.536  0.00  0.00          NE
ATOM   2972  B       X   1     -74.829-152.446  14.317  0.00  0.00           B
ATOM   2973  Ne      X   1     -80.362-148.949   9.223  0.00  0.00          NE
ATOM   2974  B       X   1     -72.829-146.261  15.257  0.00  0.00           B
ATOM   2975  Ne      X   1     -72.551-146.047  13.705  0.00  0.00          NE
ATOM   2976  B       X   1     -75.856-140.747  16.066  0.00  0.00           B
ATOM   2977  B       X   1     -77.715-145.050  14.773  0.00  0.00           B
ATOM   2978  Ne      X   1     -77.265-140.890  15.388  0.00  0.00          NE
ATOM   2979  B       X   1     -78.745-145.077  10.608  0.00  0.00           B
ATOM   2980  B       X   1     -79.915-143.486  15.108  0.00  0.00           B
ATOM   2981  B       X   1     -77.641-142.322  14.965  0.00  0.00           B
ATOM   2982  Ne      X   1     -78.452-143.606  14.529  0.00  0.00          NE
ATOM   2983  B       X   1     -77.298-139.841  14.158  0.00  0.00           B
ATOM   2984  B       X   1     -69.466-140.956  14.242  0.00  0.00           B
ATOM   2985  Ne      X   1     -72.485-142.949  13.329  0.00  0.00          NE
ATOM   2986  B       X   1     -69.092-143.135  15.422  0.00  0.00           B
ATOM   2987  B       X   1     -72.477-144.512  13.347  0.00  0.00           B
ATOM   2988  Ne      X   1     -69.419-141.615  15.642  0.00  0.00          NE
ATOM   2989  B       X   1     -72.750-142.420  14.816  0.00  0.00           B
ATOM   2990  Ne      X   1     -77.766-150.682  17.899  0.00  0.00          NE
ATOM   2991  B       X   1     -77.462-150.083  19.402  0.00  0.00           B
ATOM   2992  Ne      X   1     -77.203-149.424  20.890  0.00  0.00          NE
ATOM   2993  B       X   1     -78.800-146.345  22.915  0.00  0.00           B
ATOM   2994  Ne      X   1     -78.817-146.773  21.376  0.00  0.00          NE
ATOM   2995  B       X   1     -77.815-147.951  21.050  0.00  0.00           B
ATOM   2996  B       X   1     -77.747-150.179  22.271  0.00  0.00           B
ATOM   2997  B       X   1     -79.288-150.737  17.805  0.00  0.00           B
ATOM   2998  B       X   1     -77.190-152.168  17.838  0.00  0.00           B
ATOM   2999  B       X   1     -77.200-149.861  16.731  0.00  0.00           B
ATOM   3000  B       X   1     -75.622-149.326  21.030  0.00  0.00           B
ATOM   3001  B       X   1     -74.957-148.822  16.487  0.00  0.00           B
ATOM   3002  B       X   1     -75.074-146.274  23.761  0.00  0.00           B
ATOM   3003  B       X   1     -80.205-147.375  20.911  0.00  0.00           B
ATOM   3004  B       X   1     -78.545-145.483  20.593  0.00  0.00           B
ATOM   3005  Ne      X   1     -73.786-149.106  17.434  0.00  0.00          NE
ATOM   3006  B       X   1     -72.829-147.854  17.413  0.00  0.00           B
ATOM   3007  B       X   1     -72.838-146.756  22.418  0.00  0.00           B
ATOM   3008  Ne      X   1     -72.141-146.687  16.643  0.00  0.00          NE
ATOM   3009  B       X   1     -72.952-150.345  16.909  0.00  0.00           B
ATOM   3010  Ne      X   1     -74.055-145.679  22.725  0.00  0.00          NE
ATOM   3011  B       X   1     -72.101-145.446  17.561  0.00  0.00           B
ATOM   3012  B       X   1     -76.179-138.097  19.769  0.00  0.00           B
ATOM   3013  B       X   1     -79.032-144.607  18.352  0.00  0.00           B
ATOM   3014  Ne      X   1     -78.163-144.328  19.681  0.00  0.00          NE
ATOM   3015  B       X   1     -76.569-144.398  19.672  0.00  0.00           B
ATOM   3016  B       X   1     -78.534-142.898  20.151  0.00  0.00           B
ATOM   3017  Ne      X   1     -79.015-139.614  17.639  0.00  0.00          NE
ATOM   3018  B       X   1     -79.087-140.681  18.851  0.00  0.00           B
ATOM   3019  Ne      X   1     -78.410-141.330  20.109  0.00  0.00          NE
ATOM   3020  Ne      X   1     -79.489-140.336  22.909  0.00  0.00          NE
ATOM   3021  B       X   1     -76.844-141.107  20.107  0.00  0.00           B
ATOM   3022  B       X   1     -79.033-140.637  21.385  0.00  0.00           B
ATOM   3023  B       X   1     -79.681-138.815  23.089  0.00  0.00           B
ATOM   3024  B       X   1     -78.290-140.792  23.809  0.00  0.00           B
ATOM   3025  B       X   1     -78.321-140.377  16.457  0.00  0.00           B
ATOM   3026  B       X   1     -76.037-141.331  22.502  0.00  0.00           B
ATOM   3027  Ne      X   1     -75.516-141.258  20.983  0.00  0.00          NE
ATOM   3028  Ne      X   1     -75.082-144.216  20.157  0.00  0.00          NE
ATOM   3029  B       X   1     -74.901-142.704  20.664  0.00  0.00           B
ATOM   3030  B       X   1     -74.885-139.543  18.127  0.00  0.00           B
ATOM   3031  Ne      X   1     -74.757-138.906  19.557  0.00  0.00          NE
ATOM   3032  Ne      X   1     -76.731-141.018  23.954  0.00  0.00          NE
ATOM   3033  B       X   1     -74.841-145.205  21.409  0.00  0.00           B
ATOM   3034  B       X   1     -74.652-140.001  20.671  0.00  0.00           B
ATOM   3035  Ne      X   1     -74.601-139.865  16.540  0.00  0.00          NE
ATOM   3036  B       X   1     -69.673-137.813  23.000  0.00  0.00           B
ATOM   3037  B       X   1     -71.507-137.809  21.255  0.00  0.00           B
ATOM   3038  B       X   1     -70.887-141.432  16.243  0.00  0.00           B
ATOM   3039  B       X   1     -73.488-137.991  19.673  0.00  0.00           B
ATOM   3040  B       X   1     -69.563-139.427  20.918  0.00  0.00           B
ATOM   3041  Ne      X   1     -70.527-138.757  21.978  0.00  0.00          NE
ATOM   3042  B       X   1     -74.044-144.368  19.002  0.00  0.00           B
ATOM   3043  Ne      X   1     -72.569-144.214  18.396  0.00  0.00          NE
ATOM   3044  B       X   1     -72.668-142.932  17.376  0.00  0.00           B
ATOM   3045  Ne      X   1     -71.920-143.557  23.419  0.00  0.00          NE
ATOM   3046  B       X   1     -71.199-139.953  22.768  0.00  0.00           B
ATOM   3047  B       X   1     -73.207-144.448  23.295  0.00  0.00           B
ATOM   3048  B       X   1     -72.347-142.010  23.696  0.00  0.00           B
ATOM   3049  B       X   1     -73.284-140.655  16.497  0.00  0.00           B
ATOM   3050  Ne      X   1     -72.374-141.887  16.275  0.00  0.00          NE
ATOM   3051  Ne      X   1     -72.098-140.499  23.918  0.00  0.00          NE
ATOM   3052  B       X   1     -73.405-139.628  23.894  0.00  0.00           B
ATOM   3053  Ne      X   1     -68.888-140.851  20.391  0.00  0.00          NE
ATOM   3054  B       X   1     -78.913-150.130  24.688  0.00  0.00           B
ATOM   3055  Ne      X   1     -78.362-145.895  24.414  0.00  0.00          NE
ATOM   3056  B       X   1     -77.248-147.027  24.726  0.00  0.00           B
ATOM   3057  Ne      X   1     -80.057-146.932  26.661  0.00  0.00          NE
ATOM   3058  B       X   1     -79.590-146.170  25.345  0.00  0.00           B
ATOM   3059  Ne      X   1     -75.681-147.246  24.810  0.00  0.00          NE
ATOM   3060  B       X   1     -75.172-146.857  26.246  0.00  0.00           B
ATOM   3061  Ne      X   1     -75.313-145.748  27.365  0.00  0.00          NE
ATOM   3062  B       X   1     -80.014-138.046  25.458  0.00  0.00           B
ATOM   3063  B       X   1     -79.030-139.399  31.195  0.00  0.00           B
ATOM   3064  Ne      X   1     -77.942-138.252  31.094  0.00  0.00          NE
ATOM   3065  B       X   1     -78.504-138.706  27.469  0.00  0.00           B
ATOM   3066  B       X   1     -77.676-144.457  24.725  0.00  0.00           B
ATOM   3067  B       X   1     -76.408-142.204  24.977  0.00  0.00           B
ATOM   3068  Ne      X   1     -76.797-143.489  25.772  0.00  0.00          NE
ATOM   3069  B       X   1     -77.673-142.923  27.035  0.00  0.00           B
ATOM   3070  B       X   1     -79.712-141.885  28.001  0.00  0.00           B
ATOM   3071  Ne      X   1     -78.206-142.149  28.351  0.00  0.00          NE
ATOM   3072  Ne      X   1     -77.230-139.163  28.294  0.00  0.00          NE
ATOM   3073  B       X   1     -78.071-142.703  29.802  0.00  0.00           B
ATOM   3074  B       X   1     -77.392-140.733  28.454  0.00  0.00           B
ATOM   3075  Ne      X   1     -79.947-138.525  26.970  0.00  0.00          NE
ATOM   3076  B       X   1     -77.292-138.409  29.701  0.00  0.00           B
ATOM   3077  B       X   1     -75.758-144.417  26.492  0.00  0.00           B
ATOM   3078  B       X   1     -75.925-139.687  24.415  0.00  0.00           B
ATOM   3079  B       X   1     -75.883-138.743  27.688  0.00  0.00           B
ATOM   3080  Ne      X   1     -79.882-140.384  32.111  0.00  0.00          NE
ATOM   3081  B       X   1     -73.531-139.509  28.261  0.00  0.00           B
ATOM   3082  B       X   1     -72.453-141.002  30.065  0.00  0.00           B
ATOM   3083  Ne      X   1     -74.560-138.772  24.401  0.00  0.00          NE
ATOM   3084  B       X   1     -74.240-138.369  25.930  0.00  0.00           B
ATOM   3085  Ne      X   1     -72.708-142.495  30.628  0.00  0.00          NE
ATOM   3086  B       X   1     -72.827-143.532  29.441  0.00  0.00           B
ATOM   3087  B       X   1     -71.557-138.198  31.747  0.00  0.00           B
ATOM   3088  B       X   1     -71.669-144.461  27.332  0.00  0.00           B
ATOM   3089  Ne      X   1     -74.346-138.433  27.475  0.00  0.00          NE
ATOM   3090  Ne      X   1     -72.223-140.004  28.931  0.00  0.00          NE
ATOM   3091  B       X   1     -79.786-139.755  33.554  0.00  0.00           B
ATOM   3092  B       X   1     -75.385-140.608  32.792  0.00  0.00           B
ATOM   3093  Ne      X   1     -75.499-139.038  33.015  0.00  0.00          NE
ATOM   3094  B       X   1     -76.758-138.521  32.156  0.00  0.00           B
ATOM   3095  B       X   1     -74.005-138.566  32.674  0.00  0.00           B
ATOM   3096  Ne      X   1     -72.510-138.205  32.987  0.00  0.00          NE
ATOM   3097  Ne      X   1     -69.200-122.950   0.811  0.00  0.00          NE
ATOM   3098  Ne      X   1     -73.491-125.837   0.197  0.00  0.00          NE
ATOM   3099  B       X   1     -70.527-123.500   0.122  0.00  0.00           B
ATOM   3100  Ne      X   1     -70.358-134.873  15.555  0.00  0.00          NE
ATOM   3101  B       X   1     -71.458-135.729  14.786  0.00  0.00           B
ATOM   3102  B       X   1     -70.810-133.322  15.479  0.00  0.00           B
ATOM   3103  B       X   1     -68.933-135.179  15.044  0.00  0.00           B
ATOM   3104  B       X   1     -78.343-136.567  20.042  0.00  0.00           B
ATOM   3105  B       X   1     -76.782-136.281  18.068  0.00  0.00           B
ATOM   3106  Ne      X   1     -78.237-134.988  23.347  0.00  0.00          NE
ATOM   3107  B       X   1     -76.756-135.574  23.505  0.00  0.00           B
ATOM   3108  Ne      X   1     -77.370-137.346  19.045  0.00  0.00          NE
ATOM   3109  B       X   1     -80.010-131.631  23.750  0.00  0.00           B
ATOM   3110  Ne      X   1     -75.193-135.860  23.485  0.00  0.00          NE
ATOM   3111  B       X   1     -74.783-137.408  23.547  0.00  0.00           B
ATOM   3112  B       X   1     -79.259-136.176  23.745  0.00  0.00           B
ATOM   3113  B       X   1     -77.643-130.809  23.991  0.00  0.00           B
ATOM   3114  Ne      X   1     -80.156-137.590  23.962  0.00  0.00          NE
ATOM   3115  B       X   1     -71.753-131.801  22.660  0.00  0.00           B
ATOM   3116  B       X   1     -72.797-135.769  20.612  0.00  0.00           B
ATOM   3117  B       X   1     -73.319-133.257  20.680  0.00  0.00           B
ATOM   3118  B       X   1     -71.188-136.761  18.927  0.00  0.00           B
ATOM   3119  Ne      X   1     -70.969-133.146  22.736  0.00  0.00          NE
ATOM   3120  Ne      X   1     -72.588-132.299  19.598  0.00  0.00          NE
ATOM   3121  Ne      X   1     -73.256-134.611  21.526  0.00  0.00          NE
ATOM   3122  Ne      X   1     -69.957-135.990  18.381  0.00  0.00          NE
ATOM   3123  B       X   1     -71.099-132.730  19.333  0.00  0.00           B
ATOM   3124  B       X   1     -74.477-135.043  22.398  0.00  0.00           B
ATOM   3125  Ne      X   1     -69.668-133.289  19.759  0.00  0.00          NE
ATOM   3126  B       X   1     -70.368-135.273  17.087  0.00  0.00           B
ATOM   3127  B       X   1     -69.986-133.215  21.401  0.00  0.00           B
ATOM   3128  B       X   1     -72.074-134.321  22.498  0.00  0.00           B
ATOM   3129  Ne      X   1     -72.404-130.548  22.074  0.00  0.00          NE
ATOM   3130  Ne      X   1     -72.197-137.120  20.079  0.00  0.00          NE
ATOM   3131  B       X   1     -72.346-130.863  20.366  0.00  0.00           B
ATOM   3132  B       X   1     -69.526-134.773  19.402  0.00  0.00           B
ATOM   3133  B       X   1     -73.927-130.406  22.203  0.00  0.00           B
ATOM   3134  B       X   1     -70.160-133.401  24.001  0.00  0.00           B
ATOM   3135  B       X   1     -78.219-133.552  24.111  0.00  0.00           B
ATOM   3136  B       X   1     -80.302-135.477  29.750  0.00  0.00           B
ATOM   3137  Ne      X   1     -78.892-131.128  32.063  0.00  0.00          NE
ATOM   3138  Ne      X   1     -78.645-131.985  24.476  0.00  0.00          NE
ATOM   3139  B       X   1     -76.202-135.168  31.841  0.00  0.00           B
ATOM   3140  B       X   1     -78.746-136.884  31.161  0.00  0.00           B
ATOM   3141  B       X   1     -77.123-135.110  29.407  0.00  0.00           B
ATOM   3142  B       X   1     -78.896-135.229  27.549  0.00  0.00           B
ATOM   3143  Ne      X   1     -77.775-131.566  27.467  0.00  0.00          NE
ATOM   3144  B       X   1     -76.441-134.882  26.869  0.00  0.00           B
ATOM   3145  Ne      X   1     -77.562-134.601  27.963  0.00  0.00          NE
ATOM   3146  B       X   1     -77.738-133.025  28.050  0.00  0.00           B
ATOM   3147  B       X   1     -79.620-130.993  30.622  0.00  0.00           B
ATOM   3148  B       X   1     -78.484-131.770  25.997  0.00  0.00           B
ATOM   3149  Ne      X   1     -79.947-135.862  31.252  0.00  0.00          NE
ATOM   3150  B       X   1     -78.756-130.666  28.288  0.00  0.00           B
ATOM   3151  B       X   1     -77.314-131.321  31.619  0.00  0.00           B
ATOM   3152  B       X   1     -76.290-131.034  27.254  0.00  0.00           B
ATOM   3153  Ne      X   1     -79.941-130.303  29.200  0.00  0.00          NE
ATOM   3154  Ne      X   1     -76.029-132.100  31.566  0.00  0.00          NE
ATOM   3155  Ne      X   1     -76.030-134.739  30.379  0.00  0.00          NE
ATOM   3156  B       X   1     -76.030-133.168  30.387  0.00  0.00           B
ATOM   3157  Ne      X   1     -75.018-134.751  26.325  0.00  0.00          NE
ATOM   3158  B       X   1     -74.745-135.201  24.892  0.00  0.00           B
ATOM   3159  B       X   1     -74.672-131.277  31.480  0.00  0.00           B
ATOM   3160  Ne      X   1     -80.254-135.671  28.114  0.00  0.00          NE
ATOM   3161  Ne      X   1     -68.923-134.212  24.623  0.00  0.00          NE
ATOM   3162  B       X   1     -74.582-135.164  29.747  0.00  0.00           B
ATOM   3163  B       X   1     -69.122-135.736  24.421  0.00  0.00           B
ATOM   3164  B       X   1     -73.985-136.924  28.026  0.00  0.00           B
ATOM   3165  B       X   1     -69.937-132.130  27.848  0.00  0.00           B
ATOM   3166  Ne      X   1     -70.112-130.632  28.341  0.00  0.00          NE
ATOM   3167  B       X   1     -73.896-134.577  27.349  0.00  0.00           B
ATOM   3168  B       X   1     -72.125-135.267  29.090  0.00  0.00           B
ATOM   3169  Ne      X   1     -73.558-135.540  28.572  0.00  0.00          NE
ATOM   3170  B       X   1     -70.209-130.727  29.921  0.00  0.00           B
ATOM   3171  Ne      X   1     -69.010-133.362  27.648  0.00  0.00          NE
ATOM   3172  B       X   1     -80.255-128.822  29.333  0.00  0.00           B
ATOM   3173  B       X   1     -79.287-125.003  30.927  0.00  0.00           B
ATOM   3174  B       X   1     -76.039-129.393  25.455  0.00  0.00           B
ATOM   3175  B       X   1     -75.626-128.724  28.002  0.00  0.00           B
ATOM   3176  B       X   1     -75.590-128.174  30.531  0.00  0.00           B
ATOM   3177  Ne      X   1     -75.357-129.796  26.819  0.00  0.00          NE
ATOM   3178  Ne      X   1     -75.478-127.655  29.064  0.00  0.00          NE
ATOM   3179  B       X   1     -74.968-126.261  28.871  0.00  0.00           B
ATOM   3180  Ne      X   1     -75.487-128.183  32.096  0.00  0.00          NE
ATOM   3181  B       X   1     -69.874-129.483  32.095  0.00  0.00           B
ATOM   3182  Ne      X   1     -72.216-129.229  26.662  0.00  0.00          NE
ATOM   3183  B       X   1     -71.347-129.927  27.732  0.00  0.00           B
ATOM   3184  B       X   1     -73.522-122.632  31.672  0.00  0.00           B
ATOM   3185  B       X   1     -74.151-123.853  29.493  0.00  0.00           B
ATOM   3186  Ne      X   1     -69.379-125.920  28.885  0.00  0.00          NE
ATOM   3187  B       X   1     -70.833-125.977  28.323  0.00  0.00           B
ATOM   3188  B       X   1     -71.204-125.808  25.864  0.00  0.00           B
ATOM   3189  Ne      X   1     -74.464-124.797  28.324  0.00  0.00          NE
ATOM   3190  B       X   1     -69.163-126.097  30.421  0.00  0.00           B
ATOM   3191  B       X   1     -71.528-129.408  25.266  0.00  0.00           B
ATOM   3192  B       X   1     -73.763-129.848  26.694  0.00  0.00           B
ATOM   3193  B       X   1     -72.366-127.659  27.026  0.00  0.00           B
ATOM   3194  B       X   1     -79.431-132.230  32.979  0.00  0.00           B
ATOM   3195  B       X   1     -75.927-132.933  32.889  0.00  0.00           B
ATOM   3196  Ne      X   1     -75.671-134.465  33.228  0.00  0.00          NE
ATOM   3197  Ne      X   1     -80.124-133.591  33.305  0.00  0.00          NE
ATOM   3198  B       X   1     -79.640-134.723  32.306  0.00  0.00           B
ATOM   3199  B       X   1     -72.537-136.664  33.418  0.00  0.00           B
ATOM   3200  B       X   1     -78.665-126.910  32.565  0.00  0.00           B
ATOM   3201  B       X   1     -76.767-128.601  32.816  0.00  0.00           B
ATOM   3202  Ne      X   1     -78.245-128.366  33.277  0.00  0.00          NE
ATOM   3203  B       X   1     -78.094-124.902  36.365  0.00  0.00           B
ATOM   3204  B       X   1     -79.440-124.588  33.411  0.00  0.00           B
ATOM   3205  B       X   1     -78.944-129.671  32.647  0.00  0.00           B
ATOM   3206  Ne      X   1     -75.746-125.392  33.212  0.00  0.00          NE
ATOM   3207  B       X   1     -75.124-126.693  32.541  0.00  0.00           B
ATOM   3208  Ne      X   1     -78.592-125.437  32.271  0.00  0.00          NE
ATOM   3209  B       X   1     -76.972-124.980  32.340  0.00  0.00           B
ATOM   3210  B       X   1     -74.594-124.297  33.262  0.00  0.00           B
ATOM   3211  Ne      X   1     -73.536-123.080  33.114  0.00  0.00          NE
ATOM   3212  B       X   1     -72.098-123.620  33.428  0.00  0.00           B
ATOM   3213  B       X   1     -74.273-129.143  32.609  0.00  0.00           B
ATOM   3214  B       X   1     -71.410 -76.942-133.640  0.00  0.00           B
ATOM   3215  Ne      X   1     -69.547 -81.551-129.721  0.00  0.00          NE
ATOM   3216  B       X   1     -71.036 -81.686-130.318  0.00  0.00           B
ATOM   3217  B       X   1     -71.213 -82.776-132.541  0.00  0.00           B
ATOM   3218  B       X   1     -70.304 -78.432-135.385  0.00  0.00           B
ATOM   3219  Ne      X   1     -70.067 -77.094-134.508  0.00  0.00          NE
ATOM   3220  B       X   1     -70.432 -75.991-130.479  0.00  0.00           B
ATOM   3221  Ne      X   1     -69.509 -72.335-130.922  0.00  0.00          NE
ATOM   3222  B       X   1     -70.888 -72.121-131.631  0.00  0.00           B
ATOM   3223  B       X   1     -69.707 -71.703-129.430  0.00  0.00           B
ATOM   3224  B       X   1     -70.074 -75.781-135.420  0.00  0.00           B
ATOM   3225  B       X   1     -69.189 -73.855-130.661  0.00  0.00           B
ATOM   3226  Ne      X   1     -68.998 -75.378-130.287  0.00  0.00          NE
ATOM   3227  Ne      X   1     -75.756 -61.295-132.163  0.00  0.00          NE
ATOM   3228  B       X   1     -77.268 -61.591-131.786  0.00  0.00           B
ATOM   3229  B       X   1     -79.577 -64.591-129.063  0.00  0.00           B
ATOM   3230  Ne      X   1     -78.819 -61.854-131.655  0.00  0.00          NE
ATOM   3231  B       X   1     -79.353 -62.290-130.215  0.00  0.00           B
ATOM   3232  Ne      X   1     -78.479 -65.659-129.495  0.00  0.00          NE
ATOM   3233  B       X   1     -75.120 -62.569-132.817  0.00  0.00           B
ATOM   3234  B       X   1     -77.172 -65.094-128.774  0.00  0.00           B
ATOM   3235  Ne      X   1     -80.265 -63.272-129.350  0.00  0.00          NE
ATOM   3236  Ne      X   1    -127.713 -78.935 -76.455  0.00  0.00          NE
ATOM   3237  B       X   1    -128.098 -77.862 -75.291  0.00  0.00           B
ATOM   3238  B       X   1    -128.317 -77.371 -72.705  0.00  0.00           B
ATOM   3239  Ne      X   1    -127.794 -76.871 -74.134  0.00  0.00          NE
ATOM   3240  B       X   1    -130.294 -77.153 -66.301  0.00  0.00           B
ATOM   3241  B       X   1    -129.477 -77.401 -70.260  0.00  0.00           B
ATOM   3242  B       X   1    -127.374 -78.868 -70.852  0.00  0.00           B
ATOM   3243  Ne      X   1    -126.497 -78.148 -67.421  0.00  0.00          NE
ATOM   3244  Ne      X   1    -128.150 -77.563 -71.135  0.00  0.00          NE
ATOM   3245  Ne      X   1    -126.852 -75.739 -82.850  0.00  0.00          NE
ATOM   3246  Ne      X   1    -126.992 -71.192 -85.459  0.00  0.00          NE
ATOM   3247  B       X   1    -126.805 -72.321 -81.864  0.00  0.00           B
ATOM   3248  B       X   1    -126.315 -72.165 -84.394  0.00  0.00           B
ATOM   3249  B       X   1    -132.829 -74.088 -73.973  0.00  0.00           B
ATOM   3250  B       X   1    -129.634 -72.362 -78.650  0.00  0.00           B
ATOM   3251  B       X   1    -127.695 -71.546 -77.267  0.00  0.00           B
ATOM   3252  B       X   1    -127.834 -73.050 -75.129  0.00  0.00           B
ATOM   3253  Ne      X   1    -126.878 -72.127 -76.059  0.00  0.00          NE
ATOM   3254  Ne      X   1    -128.773 -73.936 -74.173  0.00  0.00          NE
ATOM   3255  B       X   1    -128.406 -75.434 -74.363  0.00  0.00           B
ATOM   3256  B       X   1    -129.835 -69.564 -75.138  0.00  0.00           B
ATOM   3257  B       X   1    -128.775 -73.528 -72.592  0.00  0.00           B
ATOM   3258  B       X   1    -129.195 -69.341 -72.508  0.00  0.00           B
ATOM   3259  B       X   1    -127.414 -69.006 -74.314  0.00  0.00           B
ATOM   3260  B       X   1    -128.767 -74.219 -80.059  0.00  0.00           B
ATOM   3261  B       X   1    -126.413 -75.167 -79.032  0.00  0.00           B
ATOM   3262  Ne      X   1    -128.990 -68.910 -74.036  0.00  0.00          NE
ATOM   3263  Ne      X   1    -133.163 -75.487 -70.537  0.00  0.00          NE
ATOM   3264  B       X   1    -132.510 -74.192 -69.963  0.00  0.00           B
ATOM   3265  B       X   1    -134.345 -75.916 -69.504  0.00  0.00           B
ATOM   3266  B       X   1    -132.279 -75.596 -66.219  0.00  0.00           B
ATOM   3267  Ne      X   1    -126.439 -74.868 -70.818  0.00  0.00          NE
ATOM   3268  Ne      X   1    -130.857 -75.783 -66.879  0.00  0.00          NE
ATOM   3269  B       X   1    -130.635 -75.910 -68.411  0.00  0.00           B
ATOM   3270  B       X   1    -129.851 -72.376 -70.575  0.00  0.00           B
ATOM   3271  Ne      X   1    -129.031 -73.612 -71.029  0.00  0.00          NE
ATOM   3272  B       X   1    -127.499 -73.794 -70.482  0.00  0.00           B
ATOM   3273  B       X   1    -129.824 -74.656 -66.262  0.00  0.00           B
ATOM   3274  B       X   1    -127.217 -74.929 -66.150  0.00  0.00           B
ATOM   3275  B       X   1    -129.783 -74.897 -70.659  0.00  0.00           B
ATOM   3276  Ne      X   1    -128.575 -74.407 -65.415  0.00  0.00          NE
ATOM   3277  B       X   1    -128.319 -72.846 -65.263  0.00  0.00           B
ATOM   3278  Ne      X   1    -130.493 -76.168 -69.996  0.00  0.00          NE
ATOM   3279  B       X   1    -127.083 -76.323 -70.802  0.00  0.00           B
ATOM   3280  B       X   1    -131.905 -76.383 -70.588  0.00  0.00           B
ATOM   3281  Ne      X   1    -129.793 -68.753 -71.197  0.00  0.00          NE
ATOM   3282  B       X   1    -122.182 -76.742 -86.040  0.00  0.00           B
ATOM   3283  B       X   1    -125.737 -77.000 -83.089  0.00  0.00           B
ATOM   3284  B       X   1    -126.172 -78.858 -76.646  0.00  0.00           B
ATOM   3285  Ne      X   1    -124.721 -78.501 -76.976  0.00  0.00          NE
ATOM   3286  B       X   1    -123.897 -79.928 -77.294  0.00  0.00           B
ATOM   3287  B       X   1    -122.206 -79.504 -74.609  0.00  0.00           B
ATOM   3288  B       X   1    -121.578 -78.060 -77.055  0.00  0.00           B
ATOM   3289  Ne      X   1    -122.247 -78.189 -75.574  0.00  0.00          NE
ATOM   3290  B       X   1    -122.125 -77.254 -79.562  0.00  0.00           B
ATOM   3291  B       X   1    -121.329 -77.219 -74.782  0.00  0.00           B
ATOM   3292  B       X   1    -123.785 -77.887 -75.877  0.00  0.00           B
ATOM   3293  B       X   1    -126.226 -76.602 -73.914  0.00  0.00           B
ATOM   3294  B       X   1    -119.888 -76.740 -78.573  0.00  0.00           B
ATOM   3295  B       X   1    -119.523 -77.517 -72.891  0.00  0.00           B
ATOM   3296  B       X   1    -117.445 -78.697 -73.458  0.00  0.00           B
ATOM   3297  B       X   1    -117.393 -81.106 -74.373  0.00  0.00           B
ATOM   3298  Ne      X   1    -116.570 -79.758 -74.210  0.00  0.00          NE
ATOM   3299  B       X   1    -116.173 -79.284 -75.638  0.00  0.00           B
ATOM   3300  Ne      X   1    -115.806 -79.769 -77.103  0.00  0.00          NE
ATOM   3301  B       X   1    -115.309 -80.070 -73.270  0.00  0.00           B
ATOM   3302  Ne      X   1    -116.101 -77.260 -78.705  0.00  0.00          NE
ATOM   3303  B       X   1    -114.949 -76.814 -72.477  0.00  0.00           B
ATOM   3304  B       X   1    -117.408 -76.688 -78.034  0.00  0.00           B
ATOM   3305  Ne      X   1    -115.266 -88.985 -66.695  0.00  0.00          NE
ATOM   3306  B       X   1    -115.915 -88.749 -65.310  0.00  0.00           B
ATOM   3307  B       X   1    -125.886 -76.712 -67.350  0.00  0.00           B
ATOM   3308  B       X   1    -125.854 -79.016 -66.137  0.00  0.00           B
ATOM   3309  Ne      X   1    -126.142 -79.578 -70.116  0.00  0.00          NE
ATOM   3310  B       X   1    -124.662 -79.166 -70.557  0.00  0.00           B
ATOM   3311  B       X   1    -122.555 -79.582 -71.906  0.00  0.00           B
ATOM   3312  B       X   1    -121.854 -79.426 -64.888  0.00  0.00           B
ATOM   3313  Ne      X   1    -123.064 -79.439 -70.422  0.00  0.00          NE
ATOM   3314  B       X   1    -123.052 -78.217 -66.938  0.00  0.00           B
ATOM   3315  B       X   1    -121.784 -80.270 -67.368  0.00  0.00           B
ATOM   3316  B       X   1    -122.487 -78.255 -69.494  0.00  0.00           B
ATOM   3317  Ne      X   1    -122.372 -77.341 -68.079  0.00  0.00          NE
ATOM   3318  Ne      X   1    -122.620 -79.610 -66.212  0.00  0.00          NE
ATOM   3319  B       X   1    -120.909 -77.225 -67.715  0.00  0.00           B
ATOM   3320  B       X   1    -121.082 -82.513 -68.119  0.00  0.00           B
ATOM   3321  B       X   1    -126.266 -79.002 -68.672  0.00  0.00           B
ATOM   3322  B       X   1    -116.165 -76.961 -67.477  0.00  0.00           B
ATOM   3323  Ne      X   1    -115.047 -77.176 -68.559  0.00  0.00          NE
ATOM   3324  B       X   1    -115.234 -81.419 -64.837  0.00  0.00           B
ATOM   3325  B       X   1    -120.199 -80.459 -69.381  0.00  0.00           B
ATOM   3326  Ne      X   1    -116.600 -81.731 -68.570  0.00  0.00          NE
ATOM   3327  B       X   1    -117.375 -76.899 -71.675  0.00  0.00           B
ATOM   3328  Ne      X   1    -118.453 -78.875 -64.746  0.00  0.00          NE
ATOM   3329  B       X   1    -117.668 -80.733 -69.133  0.00  0.00           B
ATOM   3330  B       X   1    -117.495 -80.034 -65.113  0.00  0.00           B
ATOM   3331  Ne      X   1    -118.253 -78.103 -72.262  0.00  0.00          NE
ATOM   3332  B       X   1    -118.545 -79.182 -71.102  0.00  0.00           B
ATOM   3333  Ne      X   1    -118.855 -79.800 -69.655  0.00  0.00          NE
ATOM   3334  B       X   1    -119.180 -78.336 -66.038  0.00  0.00           B
ATOM   3335  B       X   1    -118.862 -78.444 -68.625  0.00  0.00           B
ATOM   3336  B       X   1    -115.222 -81.176 -69.086  0.00  0.00           B
ATOM   3337  B       X   1    -117.756 -82.543 -64.859  0.00  0.00           B
ATOM   3338  B       X   1    -115.516 -76.742 -69.984  0.00  0.00           B
ATOM   3339  B       X   1    -116.703 -81.637 -66.974  0.00  0.00           B
ATOM   3340  Ne      X   1    -116.763 -81.390 -65.398  0.00  0.00          NE
ATOM   3341  Ne      X   1    -119.361 -77.587 -67.458  0.00  0.00          NE
ATOM   3342  B       X   1    -126.051 -69.662 -96.914  0.00  0.00           B
ATOM   3343  Ne      X   1    -124.720 -70.540 -96.852  0.00  0.00          NE
ATOM   3344  B       X   1    -123.589 -73.425 -97.403  0.00  0.00           B
ATOM   3345  B       X   1    -123.200 -74.296 -99.810  0.00  0.00           B
ATOM   3346  Ne      X   1    -122.525 -73.879 -98.435  0.00  0.00          NE
ATOM   3347  B       X   1    -121.530 -72.768 -98.714  0.00  0.00           B
ATOM   3348  B       X   1    -120.929 -70.224 -98.848  0.00  0.00           B
ATOM   3349  Ne      X   1    -119.775 -71.488-102.238  0.00  0.00          NE
ATOM   3350  B       X   1    -120.038 -70.039-102.560  0.00  0.00           B
ATOM   3351  Ne      X   1    -121.196 -68.658 -98.517  0.00  0.00          NE
ATOM   3352  B       X   1    -123.866 -65.820 -98.735  0.00  0.00           B
ATOM   3353  B       X   1    -121.480 -68.673 -96.963  0.00  0.00           B
ATOM   3354  Ne      X   1    -123.522 -66.893 -99.834  0.00  0.00          NE
ATOM   3355  B       X   1    -122.448 -67.948 -99.328  0.00  0.00           B
ATOM   3356  B       X   1    -121.167 -67.461-102.473  0.00  0.00           B
ATOM   3357  B       X   1    -122.849 -66.089-101.167  0.00  0.00           B
ATOM   3358  Ne      X   1    -121.716 -65.978-102.246  0.00  0.00          NE
ATOM   3359  Ne      X   1    -118.589 -67.141 -98.065  0.00  0.00          NE
ATOM   3360  B       X   1    -118.360 -67.480 -96.605  0.00  0.00           B
ATOM   3361  B       X   1    -119.023 -68.025-103.701  0.00  0.00           B
ATOM   3362  Ne      X   1    -120.412 -68.601-103.221  0.00  0.00          NE
ATOM   3363  B       X   1    -119.887 -67.820 -98.715  0.00  0.00           B
ATOM   3364  B       X   1    -123.860 -72.692 -88.979  0.00  0.00           B
ATOM   3365  B       X   1    -122.204 -71.384 -90.655  0.00  0.00           B
ATOM   3366  B       X   1    -121.253 -69.809 -94.710  0.00  0.00           B
ATOM   3367  Ne      X   1    -123.476 -71.278 -89.696  0.00  0.00          NE
ATOM   3368  Ne      X   1    -124.056 -74.180 -88.535  0.00  0.00          NE
ATOM   3369  Ne      X   1    -122.200 -69.013 -95.648  0.00  0.00          NE
ATOM   3370  B       X   1    -123.074 -70.317 -88.601  0.00  0.00           B
ATOM   3371  B       X   1    -123.546 -69.876 -96.148  0.00  0.00           B
ATOM   3372  B       X   1    -123.223 -65.210 -90.586  0.00  0.00           B
ATOM   3373  B       X   1    -122.670 -66.902 -92.389  0.00  0.00           B
ATOM   3374  Ne      X   1    -122.107 -66.122 -90.978  0.00  0.00          NE
ATOM   3375  B       X   1    -121.700 -67.072 -89.825  0.00  0.00           B
ATOM   3376  B       X   1    -120.886 -65.212 -91.503  0.00  0.00           B
ATOM   3377  B       X   1    -122.553 -67.787 -94.766  0.00  0.00           B
ATOM   3378  B       X   1    -122.704 -62.821 -89.951  0.00  0.00           B
ATOM   3379  Ne      X   1    -123.255 -66.850 -93.785  0.00  0.00          NE
ATOM   3380  Ne      X   1    -123.780 -63.765 -90.624  0.00  0.00          NE
ATOM   3381  Ne      X   1    -120.720 -67.519 -88.704  0.00  0.00          NE
ATOM   3382  B       X   1    -118.996 -61.370 -90.606  0.00  0.00           B
ATOM   3383  B       X   1    -120.507 -63.931 -93.594  0.00  0.00           B
ATOM   3384  Ne      X   1    -118.018 -68.516 -90.075  0.00  0.00          NE
ATOM   3385  Ne      X   1    -118.514 -62.089 -91.901  0.00  0.00          NE
ATOM   3386  Ne      X   1    -119.693 -64.776 -92.450  0.00  0.00          NE
ATOM   3387  B       X   1    -118.662 -63.684 -91.811  0.00  0.00           B
ATOM   3388  B       X   1    -119.370 -68.079 -89.348  0.00  0.00           B
ATOM   3389  B       X   1    -119.038 -66.072 -93.011  0.00  0.00           B
ATOM   3390  B       X   1    -117.878 -67.834 -91.469  0.00  0.00           B
ATOM   3391  B       X   1    -116.830 -68.232 -89.138  0.00  0.00           B
ATOM   3392  B       X   1    -117.115 -61.464 -92.253  0.00  0.00           B
ATOM   3393  B       X   1    -115.271 -61.859 -88.457  0.00  0.00           B
ATOM   3394  Ne      X   1    -122.969 -76.529 -80.645  0.00  0.00          NE
ATOM   3395  B       X   1    -125.965 -70.040 -85.766  0.00  0.00           B
ATOM   3396  Ne      X   1    -125.906 -72.856 -83.056  0.00  0.00          NE
ATOM   3397  B       X   1    -125.778 -70.060 -81.417  0.00  0.00           B
ATOM   3398  B       X   1    -124.404 -72.482 -82.816  0.00  0.00           B
ATOM   3399  B       X   1    -122.660 -71.270 -81.252  0.00  0.00           B
ATOM   3400  Ne      X   1    -122.928 -72.023 -82.692  0.00  0.00          NE
ATOM   3401  Ne      X   1    -121.177 -74.661 -82.274  0.00  0.00          NE
ATOM   3402  B       X   1    -122.031 -73.345 -82.647  0.00  0.00           B
ATOM   3403  Ne      X   1    -121.301 -70.634 -84.928  0.00  0.00          NE
ATOM   3404  B       X   1    -122.355 -71.142 -83.865  0.00  0.00           B
ATOM   3405  B       X   1    -121.746 -70.771 -86.417  0.00  0.00           B
ATOM   3406  Ne      X   1    -122.423 -69.694 -87.332  0.00  0.00          NE
ATOM   3407  B       X   1    -122.122 -75.622 -81.535  0.00  0.00           B
ATOM   3408  B       X   1    -123.636 -69.159 -86.459  0.00  0.00           B
ATOM   3409  B       X   1    -121.127 -69.233 -81.359  0.00  0.00           B
ATOM   3410  B       X   1    -126.084 -74.440 -83.166  0.00  0.00           B
ATOM   3411  B       X   1    -121.110 -68.994 -84.822  0.00  0.00           B
ATOM   3412  B       X   1    -120.631 -75.239 -83.671  0.00  0.00           B
ATOM   3413  Ne      X   1    -122.371 -69.842 -80.488  0.00  0.00          NE
ATOM   3414  B       X   1    -123.596 -68.941 -80.714  0.00  0.00           B
ATOM   3415  Ne      X   1    -118.416 -74.116 -80.952  0.00  0.00          NE
ATOM   3416  B       X   1    -119.902 -74.235 -81.477  0.00  0.00           B
ATOM   3417  B       X   1    -119.005 -73.560 -84.606  0.00  0.00           B
ATOM   3418  Ne      X   1    -119.834 -74.848 -84.908  0.00  0.00          NE
ATOM   3419  B       X   1    -119.877 -71.250 -84.536  0.00  0.00           B
ATOM   3420  Ne      X   1    -118.528 -72.069 -84.747  0.00  0.00          NE
ATOM   3421  B       X   1    -117.385 -71.348 -83.799  0.00  0.00           B
ATOM   3422  B       X   1    -118.743 -70.214 -81.182  0.00  0.00           B
ATOM   3423  B       X   1    -118.797 -75.988 -85.427  0.00  0.00           B
ATOM   3424  B       X   1    -116.328 -70.911 -81.457  0.00  0.00           B
ATOM   3425  Ne      X   1    -116.045 -70.812 -83.072  0.00  0.00          NE
ATOM   3426  B       X   1    -115.605 -69.370 -83.386  0.00  0.00           B
ATOM   3427  Ne      X   1    -119.608 -68.932 -81.574  0.00  0.00          NE
ATOM   3428  B       X   1    -118.047 -72.635 -80.584  0.00  0.00           B
ATOM   3429  Ne      X   1    -117.587 -71.119 -80.539  0.00  0.00          NE
ATOM   3430  Ne      X   1    -125.037 -68.727 -85.920  0.00  0.00          NE
ATOM   3431  Ne      X   1    -125.143 -68.701 -81.051  0.00  0.00          NE
ATOM   3432  B       X   1    -121.389 -68.603 -87.805  0.00  0.00           B
ATOM   3433  B       X   1    -122.405 -62.790 -87.550  0.00  0.00           B
ATOM   3434  B       X   1    -123.222 -63.854 -85.165  0.00  0.00           B
ATOM   3435  Ne      X   1    -122.058 -63.231 -86.088  0.00  0.00          NE
ATOM   3436  B       X   1    -120.987 -64.388 -86.140  0.00  0.00           B
ATOM   3437  Ne      X   1    -124.065 -64.076 -83.818  0.00  0.00          NE
ATOM   3438  B       X   1    -119.116 -67.773 -80.716  0.00  0.00           B
ATOM   3439  Ne      X   1    -119.973 -65.592 -86.395  0.00  0.00          NE
ATOM   3440  B       X   1    -118.517 -64.937 -86.286  0.00  0.00           B
ATOM   3441  B       X   1    -119.445 -68.403 -83.135  0.00  0.00           B
ATOM   3442  Ne      X   1    -115.965 -61.551 -87.099  0.00  0.00          NE
ATOM   3443  B       X   1    -119.973 -66.682 -85.174  0.00  0.00           B
ATOM   3444  B       X   1    -120.320 -66.360 -87.768  0.00  0.00           B
ATOM   3445  B       X   1    -116.172 -65.524 -85.552  0.00  0.00           B
ATOM   3446  B       X   1    -116.472 -63.129 -86.444  0.00  0.00           B
ATOM   3447  Ne      X   1    -117.182 -64.275 -85.720  0.00  0.00          NE
ATOM   3448  B       X   1    -115.897 -67.764 -86.750  0.00  0.00           B
ATOM   3449  Ne      X   1    -120.095 -67.932 -84.366  0.00  0.00          NE
ATOM   3450  B       X   1    -117.567 -63.840 -84.232  0.00  0.00           B
ATOM   3451  B       X   1    -124.432 -75.089 -77.378  0.00  0.00           B
ATOM   3452  B       X   1    -125.110 -74.588 -74.903  0.00  0.00           B
ATOM   3453  Ne      X   1    -125.977 -69.726 -74.225  0.00  0.00          NE
ATOM   3454  B       X   1    -125.656 -72.945 -76.748  0.00  0.00           B
ATOM   3455  Ne      X   1    -125.235 -75.384 -73.597  0.00  0.00          NE
ATOM   3456  B       X   1    -125.748 -69.983 -72.717  0.00  0.00           B
ATOM   3457  Ne      X   1    -124.995 -75.774 -78.633  0.00  0.00          NE
ATOM   3458  Ne      X   1    -124.562 -73.934 -76.312  0.00  0.00          NE
ATOM   3459  Ne      X   1    -121.881 -72.518 -75.661  0.00  0.00          NE
ATOM   3460  B       X   1    -121.668 -71.418 -76.734  0.00  0.00           B
ATOM   3461  Ne      X   1    -121.971 -70.057 -77.397  0.00  0.00          NE
ATOM   3462  B       X   1    -122.014 -71.780 -74.241  0.00  0.00           B
ATOM   3463  B       X   1    -122.132 -70.103 -78.956  0.00  0.00           B
ATOM   3464  B       X   1    -123.223 -73.226 -76.032  0.00  0.00           B
ATOM   3465  Ne      X   1    -122.387 -71.912 -72.649  0.00  0.00          NE
ATOM   3466  B       X   1    -121.237 -75.610 -72.770  0.00  0.00           B
ATOM   3467  B       X   1    -123.814 -75.701 -73.068  0.00  0.00           B
ATOM   3468  B       X   1    -124.054 -75.645 -79.889  0.00  0.00           B
ATOM   3469  B       X   1    -123.274 -69.355 -76.839  0.00  0.00           B
ATOM   3470  B       X   1    -122.593 -73.473 -72.479  0.00  0.00           B
ATOM   3471  B       X   1    -120.729 -73.565 -75.599  0.00  0.00           B
ATOM   3472  B       X   1    -126.194 -71.040 -75.106  0.00  0.00           B
ATOM   3473  B       X   1    -120.785 -68.974 -77.032  0.00  0.00           B
ATOM   3474  B       X   1    -125.984 -74.590 -72.370  0.00  0.00           B
ATOM   3475  Ne      X   1    -122.618 -75.051 -72.340  0.00  0.00          NE
ATOM   3476  Ne      X   1    -119.228 -74.293 -75.515  0.00  0.00          NE
ATOM   3477  B       X   1    -118.972 -74.906 -76.978  0.00  0.00           B
ATOM   3478  B       X   1    -119.415 -75.539 -74.480  0.00  0.00           B
ATOM   3479  B       X   1    -118.418 -74.899 -79.511  0.00  0.00           B
ATOM   3480  B       X   1    -118.174 -73.282 -75.155  0.00  0.00           B
ATOM   3481  Ne      X   1    -118.655 -75.801 -78.260  0.00  0.00          NE
ATOM   3482  B       X   1    -117.508 -70.691 -79.016  0.00  0.00           B
ATOM   3483  B       X   1    -118.335 -69.312 -76.966  0.00  0.00           B
ATOM   3484  B       X   1    -118.783 -70.464 -72.547  0.00  0.00           B
ATOM   3485  Ne      X   1    -117.344 -70.230 -73.172  0.00  0.00          NE
ATOM   3486  Ne      X   1    -117.180 -70.282 -77.527  0.00  0.00          NE
ATOM   3487  B       X   1    -116.905 -71.552 -76.621  0.00  0.00           B
ATOM   3488  B       X   1    -116.882 -71.534 -73.943  0.00  0.00           B
ATOM   3489  Ne      X   1    -116.885 -72.437 -75.264  0.00  0.00          NE
ATOM   3490  B       X   1    -115.590 -73.309 -75.200  0.00  0.00           B
ATOM   3491  B       X   1    -115.837 -69.400 -77.575  0.00  0.00           B
ATOM   3492  B       X   1    -116.851 -69.050 -74.013  0.00  0.00           B
ATOM   3493  Ne      X   1    -120.345 -76.535 -73.704  0.00  0.00          NE
ATOM   3494  B       X   1    -124.879 -68.866 -74.954  0.00  0.00           B
ATOM   3495  B       X   1    -115.065 -68.116 -75.621  0.00  0.00           B
ATOM   3496  B       X   1    -117.906 -62.969 -76.752  0.00  0.00           B
ATOM   3497  B       X   1    -117.539 -62.706 -74.234  0.00  0.00           B
ATOM   3498  B       X   1    -117.060 -66.760 -79.465  0.00  0.00           B
ATOM   3499  Ne      X   1    -116.910 -63.098 -72.805  0.00  0.00          NE
ATOM   3500  Ne      X   1    -115.511 -68.198 -74.189  0.00  0.00          NE
ATOM   3501  B       X   1    -115.720 -66.816 -73.501  0.00  0.00           B
ATOM   3502  Ne      X   1    -115.906 -65.972 -78.846  0.00  0.00          NE
ATOM   3503  B       X   1    -115.863 -64.240 -73.095  0.00  0.00           B
ATOM   3504  Ne      X   1    -115.274 -65.609 -72.681  0.00  0.00          NE
ATOM   3505  Ne      X   1    -114.813 -68.276 -77.151  0.00  0.00          NE
ATOM   3506  B       X   1    -123.543 -71.011 -72.160  0.00  0.00           B
ATOM   3507  B       X   1    -121.150 -71.561 -71.749  0.00  0.00           B
ATOM   3508  B       X   1    -124.951 -71.660 -68.055  0.00  0.00           B
ATOM   3509  B       X   1    -125.034 -74.082 -67.191  0.00  0.00           B
ATOM   3510  Ne      X   1    -125.792 -75.309 -66.502  0.00  0.00          NE
ATOM   3511  B       X   1    -125.122 -74.861 -70.002  0.00  0.00           B
ATOM   3512  B       X   1    -125.180 -70.409 -70.174  0.00  0.00           B
ATOM   3513  B       X   1    -125.083 -75.772 -65.155  0.00  0.00           B
ATOM   3514  Ne      X   1    -124.632 -69.982 -71.630  0.00  0.00          NE
ATOM   3515  Ne      X   1    -124.109 -72.887 -67.649  0.00  0.00          NE
ATOM   3516  Ne      X   1    -123.502 -74.876 -69.472  0.00  0.00          NE
ATOM   3517  B       X   1    -123.314 -73.501 -68.861  0.00  0.00           B
ATOM   3518  B       X   1    -123.078 -72.601 -66.454  0.00  0.00           B
ATOM   3519  B       X   1    -122.756 -75.249 -70.752  0.00  0.00           B
ATOM   3520  B       X   1    -123.118 -75.963 -68.342  0.00  0.00           B
ATOM   3521  B       X   1    -118.517 -76.346 -67.271  0.00  0.00           B
ATOM   3522  B       X   1    -118.146 -72.953 -65.655  0.00  0.00           B
ATOM   3523  B       X   1    -119.076 -71.508 -70.239  0.00  0.00           B
ATOM   3524  Ne      X   1    -119.855 -70.745 -71.381  0.00  0.00          NE
ATOM   3525  B       X   1    -117.731 -72.130 -67.930  0.00  0.00           B
ATOM   3526  Ne      X   1    -117.747 -71.655 -69.446  0.00  0.00          NE
ATOM   3527  B       X   1    -120.270 -69.335 -70.751  0.00  0.00           B
ATOM   3528  Ne      X   1    -117.017 -72.925 -66.796  0.00  0.00          NE
ATOM   3529  B       X   1    -117.144 -70.191 -69.358  0.00  0.00           B
ATOM   3530  Ne      X   1    -117.153 -75.839 -66.888  0.00  0.00          NE
ATOM   3531  B       X   1    -117.032 -75.760 -65.228  0.00  0.00           B
ATOM   3532  B       X   1    -116.876 -74.386 -67.360  0.00  0.00           B
ATOM   3533  B       X   1    -116.710 -72.600 -70.205  0.00  0.00           B
ATOM   3534  B       X   1    -116.553 -70.007 -71.720  0.00  0.00           B
ATOM   3535  B       X   1    -115.921 -74.750 -71.408  0.00  0.00           B
ATOM   3536  B       X   1    -115.593 -72.465 -66.378  0.00  0.00           B
ATOM   3537  Ne      X   1    -115.414 -73.491 -70.521  0.00  0.00          NE
ATOM   3538  Ne      X   1    -116.084 -69.618 -70.275  0.00  0.00          NE
ATOM   3539  Ne      X   1    -115.981 -76.297 -71.425  0.00  0.00          NE
ATOM   3540  B       X   1    -114.848 -74.070 -69.148  0.00  0.00           B
ATOM   3541  B       X   1    -115.090 -63.009 -69.817  0.00  0.00           B
ATOM   3542  B       X   1    -118.077 -63.860 -72.004  0.00  0.00           B
ATOM   3543  B       X   1    -116.262 -61.990 -71.865  0.00  0.00           B
ATOM   3544  B       X   1    -108.938 -92.682 -72.904  0.00  0.00           B
ATOM   3545  B       X   1    -107.710 -94.230 -74.425  0.00  0.00           B
ATOM   3546  Ne      X   1    -108.151 -92.759 -74.222  0.00  0.00          NE
ATOM   3547  B       X   1    -106.823 -91.850 -74.131  0.00  0.00           B
ATOM   3548  B       X   1    -104.459 -91.890 -73.023  0.00  0.00           B
ATOM   3549  B       X   1    -108.719 -93.453 -68.770  0.00  0.00           B
ATOM   3550  Ne      X   1    -111.488 -89.559 -73.133  0.00  0.00          NE
ATOM   3551  B       X   1    -110.723 -90.906 -72.742  0.00  0.00           B
ATOM   3552  B       X   1    -108.097 -86.225 -75.138  0.00  0.00           B
ATOM   3553  B       X   1    -106.344 -87.525 -73.770  0.00  0.00           B
ATOM   3554  B       X   1    -105.303 -89.842 -74.117  0.00  0.00           B
ATOM   3555  Ne      X   1    -107.522 -86.468 -73.743  0.00  0.00          NE
ATOM   3556  Ne      X   1    -105.303 -88.533 -73.272  0.00  0.00          NE
ATOM   3557  B       X   1    -103.912 -87.156 -78.528  0.00  0.00           B
ATOM   3558  B       X   1    -103.867 -87.847 -73.186  0.00  0.00           B
ATOM   3559  Ne      X   1    -103.856 -88.393 -79.497  0.00  0.00          NE
ATOM   3560  B       X   1    -108.722 -86.967 -72.771  0.00  0.00           B
ATOM   3561  Ne      X   1    -105.310 -91.419 -74.247  0.00  0.00          NE
ATOM   3562  B       X   1    -105.400 -88.719 -79.904  0.00  0.00           B
ATOM   3563  B       X   1    -103.527 -85.417 -76.643  0.00  0.00           B
ATOM   3564  B       X   1    -112.735 -77.283 -73.788  0.00  0.00           B
ATOM   3565  B       X   1    -112.805 -79.703 -73.226  0.00  0.00           B
ATOM   3566  B       X   1    -112.080 -89.866 -64.720  0.00  0.00           B
ATOM   3567  B       X   1    -110.299 -85.350 -66.660  0.00  0.00           B
ATOM   3568  B       X   1    -112.109 -85.018 -64.902  0.00  0.00           B
ATOM   3569  B       X   1    -111.109 -89.418 -67.014  0.00  0.00           B
ATOM   3570  B       X   1    -111.692 -87.426 -65.603  0.00  0.00           B
ATOM   3571  Ne      X   1    -112.223 -88.893 -65.988  0.00  0.00          NE
ATOM   3572  B       X   1    -113.671 -88.871 -66.589  0.00  0.00           B
ATOM   3573  Ne      X   1    -111.068 -85.983 -65.450  0.00  0.00          NE
ATOM   3574  B       X   1    -109.597 -87.152 -70.417  0.00  0.00           B
ATOM   3575  Ne      X   1    -109.691 -89.790 -67.447  0.00  0.00          NE
ATOM   3576  B       X   1    -109.740 -91.162 -68.239  0.00  0.00           B
ATOM   3577  B       X   1    -109.129 -88.547 -68.322  0.00  0.00           B
ATOM   3578  B       X   1    -105.651 -91.814 -68.351  0.00  0.00           B
ATOM   3579  B       X   1    -105.498 -86.464 -64.662  0.00  0.00           B
ATOM   3580  B       X   1    -105.721 -88.735 -71.699  0.00  0.00           B
ATOM   3581  B       X   1    -108.650 -89.961 -66.214  0.00  0.00           B
ATOM   3582  Ne      X   1    -105.333 -90.249 -68.016  0.00  0.00          NE
ATOM   3583  B       X   1    -107.185 -87.673 -69.847  0.00  0.00           B
ATOM   3584  Ne      X   1    -108.610 -87.344 -69.218  0.00  0.00          NE
ATOM   3585  Ne      X   1    -105.748 -88.207 -70.175  0.00  0.00          NE
ATOM   3586  B       X   1    -105.458 -89.403 -69.246  0.00  0.00           B
ATOM   3587  Ne      X   1    -107.174 -89.986 -65.636  0.00  0.00          NE
ATOM   3588  B       X   1    -106.383 -89.841 -66.930  0.00  0.00           B
ATOM   3589  B       X   1    -104.733 -86.984 -69.924  0.00  0.00           B
ATOM   3590  Ne      X   1    -104.834 -85.105 -64.999  0.00  0.00          NE
ATOM   3591  B       X   1    -103.852 -90.134 -67.516  0.00  0.00           B
ATOM   3592  B       X   1    -107.013 -88.698 -64.631  0.00  0.00           B
ATOM   3593  B       X   1    -106.648 -91.304 -64.973  0.00  0.00           B
ATOM   3594  B       X   1    -112.496 -80.741 -64.527  0.00  0.00           B
ATOM   3595  B       X   1    -114.540 -78.697 -68.844  0.00  0.00           B
ATOM   3596  B       X   1    -111.437 -78.515 -64.347  0.00  0.00           B
ATOM   3597  Ne      X   1    -114.057 -80.121 -69.438  0.00  0.00          NE
ATOM   3598  B       X   1    -112.687 -80.402 -68.748  0.00  0.00           B
ATOM   3599  Ne      X   1    -111.229 -79.870 -65.053  0.00  0.00          NE
ATOM   3600  B       X   1    -113.942 -80.226 -70.987  0.00  0.00           B
ATOM   3601  B       X   1    -109.587 -83.538 -68.405  0.00  0.00           B
ATOM   3602  Ne      X   1    -107.941 -80.306 -64.815  0.00  0.00          NE
ATOM   3603  B       X   1    -105.923 -83.995 -65.239  0.00  0.00           B
ATOM   3604  B       X   1    -107.481 -81.821 -65.114  0.00  0.00           B
ATOM   3605  B       X   1    -105.684 -83.326 -71.637  0.00  0.00           B
ATOM   3606  B       X   1    -109.145 -62.738 -96.481  0.00  0.00           B
ATOM   3607  B       X   1    -110.088 -61.522-100.458  0.00  0.00           B
ATOM   3608  B       X   1    -109.969 -65.104 -96.331  0.00  0.00           B
ATOM   3609  Ne      X   1    -114.392 -61.846 -89.772  0.00  0.00          NE
ATOM   3610  B       X   1    -113.171 -62.169 -93.888  0.00  0.00           B
ATOM   3611  B       X   1    -113.809 -63.270 -90.189  0.00  0.00           B
ATOM   3612  B       X   1    -113.107 -65.608 -91.180  0.00  0.00           B
ATOM   3613  Ne      X   1    -112.770 -64.464 -90.145  0.00  0.00          NE
ATOM   3614  Ne      X   1    -112.693 -63.528 -94.558  0.00  0.00          NE
ATOM   3615  B       X   1    -111.353 -63.790 -90.448  0.00  0.00           B
ATOM   3616  B       X   1    -112.550 -64.839 -93.512  0.00  0.00           B
ATOM   3617  B       X   1    -111.267 -63.238 -95.186  0.00  0.00           B
ATOM   3618  B       X   1    -112.687 -65.001 -88.598  0.00  0.00           B
ATOM   3619  B       X   1    -110.469 -61.898 -91.837  0.00  0.00           B
ATOM   3620  B       X   1    -109.286 -62.369 -89.671  0.00  0.00           B
ATOM   3621  Ne      X   1    -109.814 -63.746 -95.543  0.00  0.00          NE
ATOM   3622  Ne      X   1    -109.980 -63.088 -90.871  0.00  0.00          NE
ATOM   3623  Ne      X   1    -109.198 -61.408 -88.375  0.00  0.00          NE
ATOM   3624  B       X   1    -112.643 -64.173 -86.059  0.00  0.00           B
ATOM   3625  B       X   1    -110.814 -62.744 -85.432  0.00  0.00           B
ATOM   3626  Ne      X   1    -112.710 -65.398 -87.117  0.00  0.00          NE
ATOM   3627  B       X   1    -113.186 -61.989 -84.542  0.00  0.00           B
ATOM   3628  B       X   1    -108.946 -62.093 -87.044  0.00  0.00           B
ATOM   3629  B       X   1    -113.998 -75.047 -74.110  0.00  0.00           B
ATOM   3630  B       X   1    -112.471 -70.642 -74.325  0.00  0.00           B
ATOM   3631  Ne      X   1    -112.896 -69.642 -73.140  0.00  0.00          NE
ATOM   3632  Ne      X   1    -113.631 -76.126 -73.077  0.00  0.00          NE
ATOM   3633  B       X   1    -114.383 -69.072 -73.443  0.00  0.00           B
ATOM   3634  B       X   1    -112.147 -62.262 -75.120  0.00  0.00           B
ATOM   3635  Ne      X   1    -111.119 -63.070 -74.222  0.00  0.00          NE
ATOM   3636  B       X   1    -111.683 -63.729 -72.872  0.00  0.00           B
ATOM   3637  B       X   1    -113.683 -65.425 -72.872  0.00  0.00           B
ATOM   3638  B       X   1    -113.870 -61.826 -77.017  0.00  0.00           B
ATOM   3639  B       X   1    -111.301 -61.644 -77.376  0.00  0.00           B
ATOM   3640  B       X   1    -110.461 -64.291 -75.005  0.00  0.00           B
ATOM   3641  Ne      X   1    -110.317 -61.870 -78.592  0.00  0.00          NE
ATOM   3642  B       X   1    -110.026 -62.051 -73.828  0.00  0.00           B
ATOM   3643  Ne      X   1    -112.506 -61.397 -76.343  0.00  0.00          NE
ATOM   3644  B       X   1    -107.480 -62.360 -74.286  0.00  0.00           B
ATOM   3645  Ne      X   1    -108.599 -61.569 -73.420  0.00  0.00          NE
ATOM   3646  B       X   1    -114.725 -70.262 -70.083  0.00  0.00           B
ATOM   3647  B       X   1    -112.918 -75.524 -71.862  0.00  0.00           B
ATOM   3648  B       X   1    -112.911 -70.503 -71.834  0.00  0.00           B
ATOM   3649  B       X   1    -112.438 -74.682 -69.460  0.00  0.00           B
ATOM   3650  Ne      X   1    -113.521 -71.222 -70.638  0.00  0.00          NE
ATOM   3651  B       X   1    -114.188 -72.624 -70.984  0.00  0.00           B
ATOM   3652  Ne      X   1    -113.600 -74.685 -68.375  0.00  0.00          NE
ATOM   3653  B       X   1    -113.490 -73.932 -66.930  0.00  0.00           B
ATOM   3654  Ne      X   1    -114.032 -72.514 -66.230  0.00  0.00          NE
ATOM   3655  B       X   1    -112.525 -71.290 -69.465  0.00  0.00           B
ATOM   3656  B       X   1    -113.503 -72.268 -64.808  0.00  0.00           B
ATOM   3657  B       X   1    -113.875 -76.215 -68.126  0.00  0.00           B
ATOM   3658  B       X   1    -109.592 -69.619 -64.297  0.00  0.00           B
ATOM   3659  Ne      X   1    -111.121 -68.999 -64.299  0.00  0.00          NE
ATOM   3660  B       X   1    -107.237 -70.907 -64.321  0.00  0.00           B
ATOM   3661  B       X   1    -108.976 -75.033 -64.937  0.00  0.00           B
ATOM   3662  Ne      X   1    -108.246 -69.854 -64.978  0.00  0.00          NE
ATOM   3663  Ne      X   1    -112.369 -64.915 -72.128  0.00  0.00          NE
ATOM   3664  B       X   1    -112.566 -62.399 -69.400  0.00  0.00           B
ATOM   3665  Ne      X   1    -113.629 -63.577 -69.571  0.00  0.00          NE
ATOM   3666  B       X   1    -112.987 -64.378 -70.791  0.00  0.00           B
ATOM   3667  B       X   1    -110.021 -62.129 -70.055  0.00  0.00           B
ATOM   3668  Ne      X   1    -111.285 -61.550 -69.449  0.00  0.00          NE
ATOM   3669  B       X   1    -106.087 -61.657 -68.017  0.00  0.00           B
ATOM   3670  Ne      X   1    -107.118 -64.635 -69.121  0.00  0.00          NE
ATOM   3671  Ne      X   1    -104.528 -62.976 -64.649  0.00  0.00          NE
ATOM   3672  B       X   1    -108.362 -62.070 -71.929  0.00  0.00           B
ATOM   3673  Ne      X   1    -108.460 -62.172 -70.429  0.00  0.00          NE
ATOM   3674  B       X   1    -107.716 -63.426 -69.910  0.00  0.00           B
ATOM   3675  B       X   1    -106.976 -66.013 -64.677  0.00  0.00           B
ATOM   3676  B       X   1    -107.374 -68.516 -65.070  0.00  0.00           B
ATOM   3677  B       X   1    -108.259 -65.541 -68.683  0.00  0.00           B
ATOM   3678  B       X   1     -94.107 -86.164 -82.794  0.00  0.00           B
ATOM   3679  Ne      X   1     -94.531 -87.701 -82.487  0.00  0.00          NE
ATOM   3680  B       X   1     -93.411 -88.337 -81.626  0.00  0.00           B
ATOM   3681  B       X   1    -100.797 -87.567 -79.910  0.00  0.00           B
ATOM   3682  B       X   1    -100.775 -91.349 -78.444  0.00  0.00           B
ATOM   3683  Ne      X   1    -102.435 -91.061 -78.781  0.00  0.00          NE
ATOM   3684  Ne      X   1    -102.793 -86.664 -72.940  0.00  0.00          NE
ATOM   3685  Ne      X   1    -102.807 -84.878 -75.318  0.00  0.00          NE
ATOM   3686  B       X   1    -101.392 -87.081 -73.509  0.00  0.00           B
ATOM   3687  Ne      X   1    -100.424 -86.460 -78.850  0.00  0.00          NE
ATOM   3688  B       X   1     -99.347 -87.236 -75.225  0.00  0.00           B
ATOM   3689  Ne      X   1     -98.565 -87.380 -76.524  0.00  0.00          NE
ATOM   3690  Ne      X   1    -100.357 -86.280 -74.460  0.00  0.00          NE
ATOM   3691  B       X   1     -99.516 -87.054 -77.725  0.00  0.00           B
ATOM   3692  B       X   1    -101.267 -85.379 -75.419  0.00  0.00           B
ATOM   3693  B       X   1    -101.746 -85.899 -78.370  0.00  0.00           B
ATOM   3694  B       X   1    -102.931 -89.494 -78.857  0.00  0.00           B
ATOM   3695  B       X   1     -97.708 -88.692 -76.880  0.00  0.00           B
ATOM   3696  B       X   1    -102.979 -91.617 -80.249  0.00  0.00           B
ATOM   3697  B       X   1    -103.320 -91.821 -77.774  0.00  0.00           B
ATOM   3698  Ne      X   1    -103.286 -85.747 -78.139  0.00  0.00          NE
ATOM   3699  B       X   1    -103.250 -85.500 -73.951  0.00  0.00           B
ATOM   3700  B       X   1     -97.452 -86.208 -76.586  0.00  0.00           B
ATOM   3701  Ne      X   1     -92.019 -90.002 -75.463  0.00  0.00          NE
ATOM   3702  B       X   1     -96.951 -88.760 -79.366  0.00  0.00           B
ATOM   3703  B       X   1     -92.073 -88.767 -74.264  0.00  0.00           B
ATOM   3704  Ne      X   1     -94.113 -85.894 -73.393  0.00  0.00          NE
ATOM   3705  B       X   1     -92.953 -86.746 -72.886  0.00  0.00           B
ATOM   3706  Ne      X   1     -94.197 -86.142 -76.531  0.00  0.00          NE
ATOM   3707  B       X   1     -94.339 -86.076 -74.971  0.00  0.00           B
ATOM   3708  B       X   1     -94.441 -87.632 -77.030  0.00  0.00           B
ATOM   3709  Ne      X   1     -94.095 -89.124 -77.621  0.00  0.00          NE
ATOM   3710  B       X   1     -92.724 -85.835 -76.992  0.00  0.00           B
ATOM   3711  B       X   1     -92.961 -89.645 -76.688  0.00  0.00           B
ATOM   3712  B       X   1     -93.552 -89.049 -79.150  0.00  0.00           B
ATOM   3713  B       X   1     -92.404 -91.296 -74.702  0.00  0.00           B
ATOM   3714  B       X   1     -93.659 -84.347 -73.347  0.00  0.00           B
ATOM   3715  B       X   1     -91.984 -84.827 -79.274  0.00  0.00           B
ATOM   3716  Ne      X   1     -91.891 -87.926 -72.929  0.00  0.00          NE
ATOM   3717  B       X   1    -102.934 -83.344 -75.312  0.00  0.00           B
ATOM   3718  B       X   1     -97.843 -83.820 -74.577  0.00  0.00           B
ATOM   3719  B       X   1    -102.514 -91.676 -71.170  0.00  0.00           B
ATOM   3720  Ne      X   1    -101.409 -91.456 -70.080  0.00  0.00          NE
ATOM   3721  B       X   1    -102.786 -86.229 -71.404  0.00  0.00           B
ATOM   3722  B       X   1    -101.775 -90.449 -68.967  0.00  0.00           B
ATOM   3723  B       X   1     -92.885 -91.510 -72.251  0.00  0.00           B
ATOM   3724  B       X   1     -92.157 -89.032 -71.828  0.00  0.00           B
ATOM   3725  B       X   1     -98.034 -61.872-106.664  0.00  0.00           B
ATOM   3726  B       X   1    -101.003 -61.942-111.311  0.00  0.00           B
ATOM   3727  B       X   1     -99.776 -61.442-109.063  0.00  0.00           B
ATOM   3728  B       X   1     -88.973-121.191 -74.890  0.00  0.00           B
ATOM   3729  B       X   1     -83.949-120.245 -74.195  0.00  0.00           B
ATOM   3730  Ne      X   1     -84.867-121.383 -74.866  0.00  0.00          NE
ATOM   3731  B       X   1     -84.440-121.323 -76.408  0.00  0.00           B
ATOM   3732  B       X   1     -83.891-121.613 -79.016  0.00  0.00           B
ATOM   3733  Ne      X   1     -83.352-118.751 -73.983  0.00  0.00          NE
ATOM   3734  B       X   1     -83.148-119.410 -77.614  0.00  0.00           B
ATOM   3735  B       X   1     -82.874-118.271 -75.465  0.00  0.00           B
ATOM   3736  B       X   1     -82.054-118.499 -73.145  0.00  0.00           B
ATOM   3737  B       X   1     -82.129-121.737 -77.116  0.00  0.00           B
ATOM   3738  Ne      X   1     -80.797-118.047 -72.364  0.00  0.00          NE
ATOM   3739  B       X   1     -80.844-121.799 -73.022  0.00  0.00           B
ATOM   3740  Ne      X   1     -91.033-121.548 -64.659  0.00  0.00          NE
ATOM   3741  B       X   1     -82.619-115.804 -64.325  0.00  0.00           B
ATOM   3742  B       X   1     -80.693-119.456 -65.154  0.00  0.00           B
ATOM   3743  B       X   1     -80.635-116.896 -65.515  0.00  0.00           B
ATOM   3744  B       X   1     -85.573-119.388 -64.792  0.00  0.00           B
ATOM   3745  Ne      X   1     -83.128-121.069 -67.656  0.00  0.00          NE
ATOM   3746  B       X   1     -83.110-116.279 -69.296  0.00  0.00           B
ATOM   3747  B       X   1     -82.045-121.267 -68.711  0.00  0.00           B
ATOM   3748  B       X   1     -81.383-117.198 -71.133  0.00  0.00           B
ATOM   3749  Ne      X   1     -81.812-115.881 -65.711  0.00  0.00          NE
ATOM   3750  Ne      X   1     -81.578-116.341 -69.853  0.00  0.00          NE
ATOM   3751  Ne      X   1     -81.960-120.374 -64.878  0.00  0.00          NE
ATOM   3752  B       X   1     -82.879-116.214 -66.777  0.00  0.00           B
ATOM   3753  B       X   1     -82.482-120.986 -66.195  0.00  0.00           B
ATOM   3754  B       X   1     -80.561-117.000 -68.829  0.00  0.00           B
ATOM   3755  Ne      X   1     -80.500-121.106 -69.047  0.00  0.00          NE
ATOM   3756  B       X   1     -84.046-122.370 -67.661  0.00  0.00           B
ATOM   3757  B       X   1     -81.046-114.531 -66.086  0.00  0.00           B
ATOM   3758  B       X   1     -88.739 -93.704 -73.785  0.00  0.00           B
ATOM   3759  B       X   1     -86.285 -94.162 -73.652  0.00  0.00           B
ATOM   3760  B       X   1     -83.819 -94.313 -73.250  0.00  0.00           B
ATOM   3761  Ne      X   1     -82.888 -93.046 -73.500  0.00  0.00          NE
ATOM   3762  B       X   1     -81.512 -93.257 -72.792  0.00  0.00           B
ATOM   3763  B       X   1     -88.737 -94.888 -69.026  0.00  0.00           B
ATOM   3764  B       X   1     -84.175 -92.085 -64.444  0.00  0.00           B
ATOM   3765  B       X   1     -85.656 -93.561 -65.971  0.00  0.00           B
ATOM   3766  Ne      X   1     -80.590 -92.368 -69.354  0.00  0.00          NE
ATOM   3767  B       X   1     -81.901 -93.094 -68.791  0.00  0.00           B
ATOM   3768  B       X   1     -82.369 -94.887 -66.986  0.00  0.00           B
ATOM   3769  B       X   1     -83.582 -92.672 -67.017  0.00  0.00           B
ATOM   3770  Ne      X   1     -84.690 -92.215 -65.985  0.00  0.00          NE
ATOM   3771  B       X   1     -85.351 -94.511 -71.229  0.00  0.00           B
ATOM   3772  Ne      X   1     -83.033 -93.731 -67.965  0.00  0.00          NE
ATOM   3773  B       X   1     -84.204 -94.407 -68.843  0.00  0.00           B
ATOM   3774  Ne      X   1     -84.601 -84.942 -88.874  0.00  0.00          NE
ATOM   3775  B       X   1     -80.971 -85.793 -90.091  0.00  0.00           B
ATOM   3776  Ne      X   1     -81.518 -85.145 -88.770  0.00  0.00          NE
ATOM   3777  B       X   1     -83.118 -85.183 -88.518  0.00  0.00           B
ATOM   3778  Ne      X   1     -82.439 -89.578 -88.368  0.00  0.00          NE
ATOM   3779  B       X   1     -83.065 -80.787 -90.723  0.00  0.00           B
ATOM   3780  B       X   1     -85.172 -83.460 -89.038  0.00  0.00           B
ATOM   3781  B       X   1     -80.711 -80.917 -91.537  0.00  0.00           B
ATOM   3782  Ne      X   1     -82.146 -81.269 -91.922  0.00  0.00          NE
ATOM   3783  B       X   1     -81.057 -83.673 -88.683  0.00  0.00           B
ATOM   3784  B       X   1     -80.895 -80.860 -88.403  0.00  0.00           B
ATOM   3785  B       X   1     -87.720 -91.612 -82.739  0.00  0.00           B
ATOM   3786  Ne      X   1     -89.885 -88.901 -80.978  0.00  0.00          NE
ATOM   3787  B       X   1     -89.972 -87.961 -82.248  0.00  0.00           B
ATOM   3788  B       X   1     -86.405 -87.232 -80.532  0.00  0.00           B
ATOM   3789  B       X   1     -88.591 -89.755 -84.227  0.00  0.00           B
ATOM   3790  Ne      X   1     -88.573 -85.684 -85.528  0.00  0.00          NE
ATOM   3791  B       X   1     -86.799 -89.331 -82.284  0.00  0.00           B
ATOM   3792  B       X   1     -87.783 -86.409 -86.695  0.00  0.00           B
ATOM   3793  Ne      X   1     -87.370 -90.318 -83.509  0.00  0.00          NE
ATOM   3794  B       X   1     -87.450 -84.894 -84.740  0.00  0.00           B
ATOM   3795  B       X   1     -86.352 -90.705 -84.609  0.00  0.00           B
ATOM   3796  Ne      X   1     -86.260 -86.733 -86.995  0.00  0.00          NE
ATOM   3797  Ne      X   1     -88.389 -91.758 -81.306  0.00  0.00          NE
ATOM   3798  B       X   1     -85.986 -88.110 -87.708  0.00  0.00           B
ATOM   3799  B       X   1     -84.035 -89.572 -88.295  0.00  0.00           B
ATOM   3800  B       X   1     -86.049 -90.532 -87.120  0.00  0.00           B
ATOM   3801  Ne      X   1     -85.623 -89.533 -88.240  0.00  0.00          NE
ATOM   3802  B       X   1     -85.491 -85.622 -87.798  0.00  0.00           B
ATOM   3803  B       X   1     -84.526 -88.880 -80.954  0.00  0.00           B
ATOM   3804  Ne      X   1     -85.827 -88.304 -81.674  0.00  0.00          NE
ATOM   3805  B       X   1     -85.347 -87.508 -82.901  0.00  0.00           B
ATOM   3806  Ne      X   1     -84.773 -86.661 -84.129  0.00  0.00          NE
ATOM   3807  B       X   1     -85.569 -86.937 -85.449  0.00  0.00           B
ATOM   3808  B       X   1     -83.257 -86.807 -84.303  0.00  0.00           B
ATOM   3809  B       X   1     -85.189 -85.126 -83.680  0.00  0.00           B
ATOM   3810  Ne      X   1     -85.735 -91.394 -85.889  0.00  0.00          NE
ATOM   3811  B       X   1     -84.238 -91.567 -85.533  0.00  0.00           B
ATOM   3812  B       X   1     -81.951 -90.922 -87.627  0.00  0.00           B
ATOM   3813  B       X   1     -82.137 -90.873 -84.088  0.00  0.00           B
ATOM   3814  B       X   1     -81.895 -88.318 -87.552  0.00  0.00           B
ATOM   3815  Ne      X   1     -81.746 -87.115 -83.992  0.00  0.00          NE
ATOM   3816  B       X   1     -81.631 -88.528 -83.350  0.00  0.00           B
ATOM   3817  Ne      X   1     -80.764 -87.405 -86.890  0.00  0.00          NE
ATOM   3818  B       X   1     -80.832 -85.975 -87.584  0.00  0.00           B
ATOM   3819  Ne      X   1     -81.108 -90.033 -83.301  0.00  0.00          NE
ATOM   3820  B       X   1     -81.027 -90.580 -81.817  0.00  0.00           B
ATOM   3821  B       X   1     -81.313 -85.932 -83.003  0.00  0.00           B
ATOM   3822  B       X   1     -81.060 -87.140 -85.380  0.00  0.00           B
ATOM   3823  Ne      X   1     -80.712 -84.571 -83.411  0.00  0.00          NE
ATOM   3824  Ne      X   1     -86.396 -84.156 -83.732  0.00  0.00          NE
ATOM   3825  B       X   1     -87.156 -83.851 -82.401  0.00  0.00           B
ATOM   3826  Ne      X   1     -87.305 -83.487 -80.849  0.00  0.00          NE
ATOM   3827  B       X   1     -80.681 -83.343 -82.372  0.00  0.00           B
ATOM   3828  Ne      X   1     -84.874 -81.557 -80.993  0.00  0.00          NE
ATOM   3829  B       X   1     -84.465 -81.802 -82.488  0.00  0.00           B
ATOM   3830  B       X   1     -81.566 -80.676 -82.079  0.00  0.00           B
ATOM   3831  Ne      X   1     -80.639 -82.323 -87.843  0.00  0.00          NE
ATOM   3832  B       X   1     -81.595 -82.368 -86.605  0.00  0.00           B
ATOM   3833  Ne      X   1     -81.935 -82.555 -85.112  0.00  0.00          NE
ATOM   3834  B       X   1     -81.571 -84.030 -84.595  0.00  0.00           B
ATOM   3835  B       X   1     -80.940 -81.707 -84.216  0.00  0.00           B
ATOM   3836  Ne      X   1     -80.514 -81.774 -82.724  0.00  0.00          NE
ATOM   3837  B       X   1     -90.509 -89.894 -75.897  0.00  0.00           B
ATOM   3838  B       X   1     -90.475 -86.637 -78.082  0.00  0.00           B
ATOM   3839  Ne      X   1     -91.484 -85.466 -77.872  0.00  0.00          NE
ATOM   3840  B       X   1     -90.505 -87.236 -72.902  0.00  0.00           B
ATOM   3841  B       X   1     -90.039 -85.586 -74.744  0.00  0.00           B
ATOM   3842  B       X   1     -89.274 -88.103 -79.805  0.00  0.00           B
ATOM   3843  Ne      X   1     -89.361 -86.805 -73.964  0.00  0.00          NE
ATOM   3844  B       X   1     -89.129 -88.038 -74.843  0.00  0.00           B
ATOM   3845  Ne      X   1     -89.116 -87.443 -78.394  0.00  0.00          NE
ATOM   3846  Ne      X   1     -89.118 -89.201 -75.922  0.00  0.00          NE
ATOM   3847  B       X   1     -88.855 -88.591 -77.315  0.00  0.00           B
ATOM   3848  B       X   1     -88.046 -86.396 -73.160  0.00  0.00           B
ATOM   3849  B       X   1     -87.900 -86.481 -78.602  0.00  0.00           B
ATOM   3850  B       X   1     -88.024 -90.219 -75.427  0.00  0.00           B
ATOM   3851  Ne      X   1     -86.539 -86.125 -79.401  0.00  0.00          NE
ATOM   3852  Ne      X   1     -86.706 -91.018 -75.392  0.00  0.00          NE
ATOM   3853  B       X   1     -86.757 -84.746 -80.063  0.00  0.00           B
ATOM   3854  B       X   1     -90.712 -84.415 -76.972  0.00  0.00           B
ATOM   3855  Ne      X   1     -90.303 -84.208 -75.458  0.00  0.00          NE
ATOM   3856  B       X   1     -84.308 -89.235 -78.345  0.00  0.00           B
ATOM   3857  Ne      X   1     -83.675 -85.995 -78.459  0.00  0.00          NE
ATOM   3858  B       X   1     -85.273 -86.143 -78.557  0.00  0.00           B
ATOM   3859  Ne      X   1     -84.856 -90.579 -77.870  0.00  0.00          NE
ATOM   3860  B       X   1     -85.707 -90.769 -74.198  0.00  0.00           B
ATOM   3861  B       X   1     -85.829 -90.736 -76.701  0.00  0.00           B
ATOM   3862  Ne      X   1     -84.385 -90.342 -73.367  0.00  0.00          NE
ATOM   3863  B       X   1     -83.368 -84.502 -78.871  0.00  0.00           B
ATOM   3864  Ne      X   1     -83.516 -88.762 -79.669  0.00  0.00          NE
ATOM   3865  B       X   1     -83.539 -86.848 -72.775  0.00  0.00           B
ATOM   3866  B       X   1     -83.299 -89.863 -74.496  0.00  0.00           B
ATOM   3867  B       X   1     -83.133 -87.268 -79.360  0.00  0.00           B
ATOM   3868  B       X   1     -83.171 -91.088 -76.717  0.00  0.00           B
ATOM   3869  B       X   1     -82.928 -86.272 -77.082  0.00  0.00           B
ATOM   3870  B       X   1     -80.927 -90.570 -75.483  0.00  0.00           B
ATOM   3871  Ne      X   1     -81.854 -86.950 -76.235  0.00  0.00          NE
ATOM   3872  B       X   1     -82.092 -88.499 -76.224  0.00  0.00           B
ATOM   3873  Ne      X   1     -82.372 -89.948 -75.731  0.00  0.00          NE
ATOM   3874  B       X   1     -81.983 -86.423 -74.730  0.00  0.00           B
ATOM   3875  Ne      X   1     -82.263 -86.061 -73.182  0.00  0.00          NE
ATOM   3876  B       X   1     -82.264 -89.722 -79.849  0.00  0.00           B
ATOM   3877  B       X   1     -82.451 -84.544 -72.828  0.00  0.00           B
ATOM   3878  B       X   1     -85.130 -91.480 -79.061  0.00  0.00           B
ATOM   3879  B       X   1     -84.526 -89.202 -72.300  0.00  0.00           B
ATOM   3880  B       X   1     -81.027 -86.565 -72.340  0.00  0.00           B
ATOM   3881  B       X   1     -80.403 -86.769 -76.842  0.00  0.00           B
ATOM   3882  B       X   1     -83.677 -91.712 -72.925  0.00  0.00           B
ATOM   3883  Ne      X   1     -81.174 -90.710 -80.285  0.00  0.00          NE
ATOM   3884  B       X   1     -88.377 -80.906 -74.871  0.00  0.00           B
ATOM   3885  B       X   1     -89.006 -83.313 -75.269  0.00  0.00           B
ATOM   3886  Ne      X   1     -87.812 -82.391 -74.737  0.00  0.00          NE
ATOM   3887  B       X   1     -86.529 -82.606 -75.609  0.00  0.00           B
ATOM   3888  B       X   1     -87.548 -82.767 -73.274  0.00  0.00           B
ATOM   3889  B       X   1     -91.635 -83.588 -74.817  0.00  0.00           B
ATOM   3890  Ne      X   1     -83.041 -78.279 -73.963  0.00  0.00          NE
ATOM   3891  B       X   1     -83.818 -82.164 -80.003  0.00  0.00           B
ATOM   3892  B       X   1     -84.155 -81.725 -75.233  0.00  0.00           B
ATOM   3893  Ne      X   1     -85.292 -81.863 -76.254  0.00  0.00          NE
ATOM   3894  B       X   1     -85.718 -80.459 -76.695  0.00  0.00           B
ATOM   3895  B       X   1     -84.718 -82.602 -77.550  0.00  0.00           B
ATOM   3896  Ne      X   1     -83.497 -82.924 -78.679  0.00  0.00          NE
ATOM   3897  B       X   1     -83.581 -77.645 -72.677  0.00  0.00           B
ATOM   3898  B       X   1     -82.929 -79.866 -73.884  0.00  0.00           B
ATOM   3899  Ne      X   1     -82.758 -81.225 -74.673  0.00  0.00          NE
ATOM   3900  Ne      X   1     -81.133 -81.485 -77.247  0.00  0.00          NE
ATOM   3901  B       X   1     -81.680 -77.676 -74.423  0.00  0.00           B
ATOM   3902  B       X   1     -81.780 -81.001 -75.917  0.00  0.00           B
ATOM   3903  B       X   1     -82.225 -82.288 -78.014  0.00  0.00           B
ATOM   3904  B       X   1     -82.238 -82.193 -73.555  0.00  0.00           B
ATOM   3905  B       X   1     -80.585 -80.363 -78.190  0.00  0.00           B
ATOM   3906  Ne      X   1     -81.398 -77.393 -80.251  0.00  0.00          NE
ATOM   3907  Ne      X   1     -90.421 -91.129 -68.978  0.00  0.00          NE
ATOM   3908  B       X   1     -91.176 -90.810 -70.347  0.00  0.00           B
ATOM   3909  B       X   1     -90.714 -86.882 -69.372  0.00  0.00           B
ATOM   3910  Ne      X   1     -89.079 -86.724 -69.290  0.00  0.00          NE
ATOM   3911  B       X   1     -88.922 -85.218 -68.867  0.00  0.00           B
ATOM   3912  Ne      X   1     -87.363 -86.245 -71.727  0.00  0.00          NE
ATOM   3913  B       X   1     -89.210 -90.099 -68.769  0.00  0.00           B
ATOM   3914  B       X   1     -88.613 -89.633 -66.309  0.00  0.00           B
ATOM   3915  B       X   1     -88.625 -87.736 -68.173  0.00  0.00           B
ATOM   3916  B       X   1     -88.222 -86.879 -70.584  0.00  0.00           B
ATOM   3917  B       X   1     -86.762 -89.466 -68.098  0.00  0.00           B
ATOM   3918  Ne      X   1     -88.257 -89.205 -67.781  0.00  0.00          NE
ATOM   3919  B       X   1     -87.193 -84.703 -71.471  0.00  0.00           B
ATOM   3920  B       X   1     -80.391 -88.777 -71.195  0.00  0.00           B
ATOM   3921  B       X   1     -85.935 -86.995 -71.768  0.00  0.00           B
ATOM   3922  B       X   1     -83.088 -86.353 -68.312  0.00  0.00           B
ATOM   3923  Ne      X   1     -84.556 -87.725 -71.817  0.00  0.00          NE
ATOM   3924  Ne      X   1     -83.189 -87.823 -68.938  0.00  0.00          NE
ATOM   3925  B       X   1     -84.163 -88.984 -68.213  0.00  0.00           B
ATOM   3926  Ne      X   1     -85.533 -86.561 -65.831  0.00  0.00          NE
ATOM   3927  Ne      X   1     -85.396 -89.376 -67.297  0.00  0.00          NE
ATOM   3928  B       X   1     -85.190 -90.818 -66.509  0.00  0.00           B
ATOM   3929  B       X   1     -85.647 -88.065 -66.438  0.00  0.00           B
ATOM   3930  B       X   1     -84.963 -85.515 -66.921  0.00  0.00           B
ATOM   3931  B       X   1     -83.941 -87.661 -70.348  0.00  0.00           B
ATOM   3932  Ne      X   1     -83.551 -85.043 -67.640  0.00  0.00          NE
ATOM   3933  B       X   1     -84.349 -86.707 -64.834  0.00  0.00           B
ATOM   3934  B       X   1     -81.859 -88.560 -69.083  0.00  0.00           B
ATOM   3935  B       X   1     -80.981 -90.880 -69.702  0.00  0.00           B
ATOM   3936  Ne      X   1     -80.677 -89.376 -69.679  0.00  0.00          NE
ATOM   3937  B       X   1     -82.725 -84.277 -66.525  0.00  0.00           B
ATOM   3938  Ne      X   1     -80.511 -85.457 -64.309  0.00  0.00          NE
ATOM   3939  B       X   1     -86.759 -82.132 -70.945  0.00  0.00           B
ATOM   3940  Ne      X   1     -87.609 -83.228 -71.827  0.00  0.00          NE
ATOM   3941  Ne      X   1     -86.217 -81.200 -69.730  0.00  0.00          NE
ATOM   3942  B       X   1     -83.164 -82.803 -71.086  0.00  0.00           B
ATOM   3943  Ne      X   1     -82.117 -83.106 -72.277  0.00  0.00          NE
ATOM   3944  B       X   1     -82.323 -81.935 -68.786  0.00  0.00           B
ATOM   3945  B       X   1     -84.823 -81.770 -69.317  0.00  0.00           B
ATOM   3946  Ne      X   1     -83.503 -82.636 -69.599  0.00  0.00          NE
ATOM   3947  B       X   1     -81.025 -84.035 -64.532  0.00  0.00           B
ATOM   3948  Ne      X   1     -81.319 -81.230 -67.804  0.00  0.00          NE
ATOM   3949  B       X   1     -83.722 -84.040 -68.860  0.00  0.00           B
ATOM   3950  B       X   1     -80.661 -83.041 -71.570  0.00  0.00           B
ATOM   3951  B       X   1     -81.226 -82.205 -66.559  0.00  0.00           B
ATOM   3952  B       X   1     -80.759 -62.627-127.986  0.00  0.00           B
ATOM   3953  B       X   1     -81.437 -61.556-125.694  0.00  0.00           B
ATOM   3954  Ne      X   1     -84.816 -62.729-125.709  0.00  0.00          NE
ATOM   3955  Ne      X   1     -84.854 -65.174-121.543  0.00  0.00          NE
ATOM   3956  B       X   1     -85.591 -64.636-122.774  0.00  0.00           B
ATOM   3957  B       X   1     -83.500 -62.655-124.806  0.00  0.00           B
ATOM   3958  Ne      X   1     -82.069 -62.146-124.366  0.00  0.00          NE
ATOM   3959  B       X   1     -81.138 -63.388-123.857  0.00  0.00           B
ATOM   3960  B       X   1     -81.021 -65.365-125.373  0.00  0.00           B
ATOM   3961  Ne      X   1     -80.804 -61.296-127.090  0.00  0.00          NE
ATOM   3962  Ne      X   1     -83.940 -62.653-119.753  0.00  0.00          NE
ATOM   3963  B       X   1     -82.394 -62.272-119.954  0.00  0.00           B
ATOM   3964  Ne      X   1     -80.863 -61.962-119.627  0.00  0.00          NE
ATOM   3965  B       X   1     -84.902 -61.484-120.210  0.00  0.00           B
ATOM   3966  Ne      X   1     -69.411-119.961-112.926  0.00  0.00          NE
ATOM   3967  Ne      X   1     -71.261-119.878-115.332  0.00  0.00          NE
ATOM   3968  B       X   1     -70.576-119.886-113.958  0.00  0.00           B
ATOM   3969  Ne      X   1     -71.351-115.170-115.068  0.00  0.00          NE
ATOM   3970  Ne      X   1     -70.224-112.582-114.050  0.00  0.00          NE
ATOM   3971  B       X   1     -70.808-114.088-114.079  0.00  0.00           B
ATOM   3972  B       X   1     -70.280-116.408-111.724  0.00  0.00           B
ATOM   3973  B       X   1     -70.095-117.607-109.484  0.00  0.00           B
ATOM   3974  B       X   1     -70.525-116.722-107.006  0.00  0.00           B
ATOM   3975  Ne      X   1     -70.583-117.761-110.982  0.00  0.00          NE
ATOM   3976  Ne      X   1     -69.660-117.564-107.961  0.00  0.00          NE
ATOM   3977  B       X   1     -69.744-118.913-111.739  0.00  0.00           B
ATOM   3978  B       X   1     -69.635-119.089-107.462  0.00  0.00           B
ATOM   3979  Ne      X   1     -68.917-115.729-111.691  0.00  0.00          NE
ATOM   3980  B       X   1     -69.512-113.108-108.526  0.00  0.00           B
ATOM   3981  B       X   1     -71.123-114.243-106.963  0.00  0.00           B
ATOM   3982  B       X   1     -71.187-111.743-107.039  0.00  0.00           B
ATOM   3983  Ne      X   1     -70.266-112.975-107.121  0.00  0.00          NE
ATOM   3984  Ne      X   1     -71.001-120.027 -94.553  0.00  0.00          NE
ATOM   3985  B       X   1     -70.826-121.569 -94.320  0.00  0.00           B
ATOM   3986  B       X   1     -70.028-119.313 -93.604  0.00  0.00           B
ATOM   3987  Ne      X   1     -69.398-119.151 -92.197  0.00  0.00          NE
ATOM   3988  B       X   1     -71.252-122.385 -90.755  0.00  0.00           B
ATOM   3989  Ne      X   1     -76.429-120.687 -82.579  0.00  0.00          NE
ATOM   3990  B       X   1     -77.334-121.990 -82.476  0.00  0.00           B
ATOM   3991  B       X   1     -75.852-120.247 -81.213  0.00  0.00           B
ATOM   3992  B       X   1     -74.296-116.246 -83.040  0.00  0.00           B
ATOM   3993  B       X   1     -72.941-116.817 -80.951  0.00  0.00           B
ATOM   3994  Ne      X   1     -73.548-115.647 -81.779  0.00  0.00          NE
ATOM   3995  Ne      X   1     -77.079-119.464 -77.598  0.00  0.00          NE
ATOM   3996  B       X   1     -77.690-120.871 -77.419  0.00  0.00           B
ATOM   3997  B       X   1     -78.346-118.452 -77.830  0.00  0.00           B
ATOM   3998  B       X   1     -77.574-117.891 -74.300  0.00  0.00           B
ATOM   3999  B       X   1     -76.344-119.009 -76.334  0.00  0.00           B
ATOM   4000  B       X   1     -79.715-117.129 -73.000  0.00  0.00           B
ATOM   4001  Ne      X   1     -78.120-117.105 -73.061  0.00  0.00          NE
ATOM   4002  B       X   1     -76.584-120.308 -74.014  0.00  0.00           B
ATOM   4003  Ne      X   1     -76.938-121.405 -72.935  0.00  0.00          NE
ATOM   4004  Ne      X   1     -76.325-118.870 -74.769  0.00  0.00          NE
ATOM   4005  B       X   1     -77.576-115.612 -72.985  0.00  0.00           B
ATOM   4006  B       X   1     -76.044-119.619 -78.792  0.00  0.00           B
ATOM   4007  B       X   1     -74.997-118.313 -74.226  0.00  0.00           B
ATOM   4008  Ne      X   1     -75.053-120.068 -79.838  0.00  0.00          NE
ATOM   4009  B       X   1     -78.476-121.450 -72.573  0.00  0.00           B
ATOM   4010  B       X   1     -80.204-118.332 -79.568  0.00  0.00           B
ATOM   4011  B       X   1     -79.701-122.401 -76.786  0.00  0.00           B
ATOM   4012  Ne      X   1     -78.362-122.260 -77.534  0.00  0.00          NE
ATOM   4013  B       X   1     -74.481-121.532 -79.602  0.00  0.00           B
ATOM   4014  B       X   1     -74.167-116.254 -72.953  0.00  0.00           B
ATOM   4015  B       X   1     -70.612-121.570 -77.208  0.00  0.00           B
ATOM   4016  Ne      X   1     -71.462-116.650 -74.870  0.00  0.00          NE
ATOM   4017  B       X   1     -71.654-116.128 -76.333  0.00  0.00           B
ATOM   4018  B       X   1     -72.584-117.271 -78.508  0.00  0.00           B
ATOM   4019  Ne      X   1     -73.826-117.675 -73.415  0.00  0.00          NE
ATOM   4020  Ne      X   1     -72.284-115.889 -77.802  0.00  0.00          NE
ATOM   4021  B       X   1     -72.557-117.676 -74.342  0.00  0.00           B
ATOM   4022  B       X   1     -70.073-117.387 -74.885  0.00  0.00           B
ATOM   4023  B       X   1     -71.508-115.541 -73.758  0.00  0.00           B
ATOM   4024  Ne      X   1     -69.541-120.449 -77.301  0.00  0.00          NE
ATOM   4025  B       X   1     -69.752-119.815 -78.714  0.00  0.00           B
ATOM   4026  B       X   1     -69.389-120.446 -72.978  0.00  0.00           B
ATOM   4027  B       X   1     -71.159-115.181 -78.691  0.00  0.00           B
ATOM   4028  Ne      X   1     -72.657-117.943 -79.973  0.00  0.00          NE
ATOM   4029  B       X   1     -69.383-119.425 -76.181  0.00  0.00           B
ATOM   4030  B       X   1     -73.802-119.005 -80.037  0.00  0.00           B
ATOM   4031  B       X   1     -73.597-115.022 -77.548  0.00  0.00           B
ATOM   4032  B       X   1     -71.296-118.581 -80.261  0.00  0.00           B
ATOM   4033  Ne      X   1     -69.911-119.357 -80.232  0.00  0.00          NE
ATOM   4034  B       X   1     -79.822-112.589 -74.203  0.00  0.00           B
ATOM   4035  B       X   1     -75.695-113.657 -73.373  0.00  0.00           B
ATOM   4036  Ne      X   1     -76.880-114.299 -72.533  0.00  0.00          NE
ATOM   4037  B       X   1     -78.076-113.273 -72.524  0.00  0.00           B
ATOM   4038  Ne      X   1     -69.739-114.746 -79.191  0.00  0.00          NE
ATOM   4039  Ne      X   1     -71.822-114.472 -72.656  0.00  0.00          NE
ATOM   4040  Ne      X   1     -70.573-111.763 -79.714  0.00  0.00          NE
ATOM   4041  B       X   1     -73.003-113.524 -73.119  0.00  0.00           B
ATOM   4042  Ne      X   1     -74.552-113.808 -77.018  0.00  0.00          NE
ATOM   4043  B       X   1     -74.108-112.501 -77.853  0.00  0.00           B
ATOM   4044  B       X   1     -74.378-113.602 -75.489  0.00  0.00           B
ATOM   4045  Ne      X   1     -74.347-113.162 -74.013  0.00  0.00          NE
ATOM   4046  B       X   1     -74.279-111.525 -73.914  0.00  0.00           B
ATOM   4047  B       X   1     -70.113-110.658 -78.776  0.00  0.00           B
ATOM   4048  B       X   1     -69.864-113.083 -79.416  0.00  0.00           B
ATOM   4049  Ne      X   1     -73.784-110.463 -72.846  0.00  0.00          NE
ATOM   4050  Ne      X   1     -69.279-109.756 -77.781  0.00  0.00          NE
ATOM   4051  B       X   1     -72.177-110.567 -72.653  0.00  0.00           B
ATOM   4052  B       X   1     -69.602-110.403 -72.532  0.00  0.00           B
ATOM   4053  B       X   1     -70.234-113.937 -72.381  0.00  0.00           B
ATOM   4054  B       X   1     -74.724-121.375 -64.307  0.00  0.00           B
ATOM   4055  B       X   1     -80.280-119.541 -68.959  0.00  0.00           B
ATOM   4056  B       X   1     -76.410-116.690 -64.343  0.00  0.00           B
ATOM   4057  B       X   1     -80.116-121.451 -70.530  0.00  0.00           B
ATOM   4058  B       X   1     -80.035-119.467 -72.121  0.00  0.00           B
ATOM   4059  Ne      X   1     -79.896-121.023 -72.046  0.00  0.00          NE
ATOM   4060  B       X   1     -79.664-121.844 -67.934  0.00  0.00           B
ATOM   4061  B       X   1     -77.556-117.862 -71.813  0.00  0.00           B
ATOM   4062  Ne      X   1     -79.751-118.251 -65.558  0.00  0.00          NE
ATOM   4063  B       X   1     -79.243-118.351 -67.019  0.00  0.00           B
ATOM   4064  Ne      X   1     -79.547-118.233 -68.529  0.00  0.00          NE
ATOM   4065  B       X   1     -78.305-117.915 -69.441  0.00  0.00           B
ATOM   4066  Ne      X   1     -77.028-117.891 -70.327  0.00  0.00          NE
ATOM   4067  B       X   1     -76.102-119.157 -70.151  0.00  0.00           B
ATOM   4068  B       X   1     -76.184-116.673 -70.051  0.00  0.00           B
ATOM   4069  B       X   1     -78.427-118.228 -64.651  0.00  0.00           B
ATOM   4070  Ne      X   1     -75.759-115.185 -69.863  0.00  0.00          NE
ATOM   4071  B       X   1     -76.094-121.175 -71.575  0.00  0.00           B
ATOM   4072  B       X   1     -75.801-121.347 -68.957  0.00  0.00           B
ATOM   4073  Ne      X   1     -75.424-120.550 -70.260  0.00  0.00          NE
ATOM   4074  Ne      X   1     -75.461-115.520 -64.691  0.00  0.00          NE
ATOM   4075  B       X   1     -74.876-122.127 -66.708  0.00  0.00           B
ATOM   4076  B       X   1     -71.896-120.442 -72.265  0.00  0.00           B
ATOM   4077  B       X   1     -73.535-118.597 -72.184  0.00  0.00           B
ATOM   4078  B       X   1     -69.851-117.715 -68.628  0.00  0.00           B
ATOM   4079  B       X   1     -71.726-118.863 -70.282  0.00  0.00           B
ATOM   4080  B       X   1     -73.869-120.433 -70.535  0.00  0.00           B
ATOM   4081  Ne      X   1     -71.372-118.125 -68.959  0.00  0.00          NE
ATOM   4082  Ne      X   1     -72.754-119.603 -71.293  0.00  0.00          NE
ATOM   4083  B       X   1     -72.177-116.716 -69.174  0.00  0.00           B
ATOM   4084  Ne      X   1     -72.642-115.315 -69.799  0.00  0.00          NE
ATOM   4085  B       X   1     -71.758-115.280 -66.471  0.00  0.00           B
ATOM   4086  B       X   1     -72.098-115.077 -71.238  0.00  0.00           B
ATOM   4087  B       X   1     -74.218-115.150 -69.626  0.00  0.00           B
ATOM   4088  B       X   1     -76.429-114.768 -68.457  0.00  0.00           B
ATOM   4089  B       X   1     -80.281-112.436 -67.251  0.00  0.00           B
ATOM   4090  B       X   1     -76.192-114.634 -65.853  0.00  0.00           B
ATOM   4091  B       X   1     -76.307-114.353 -71.034  0.00  0.00           B
ATOM   4092  B       X   1     -79.495-112.948 -64.764  0.00  0.00           B
ATOM   4093  B       X   1     -76.934-109.850 -71.144  0.00  0.00           B
ATOM   4094  Ne      X   1     -76.911-114.077 -67.143  0.00  0.00          NE
ATOM   4095  B       X   1     -78.463-114.135 -66.816  0.00  0.00           B
ATOM   4096  Ne      X   1     -79.769-113.506 -66.229  0.00  0.00          NE
ATOM   4097  B       X   1     -76.472-112.541 -67.287  0.00  0.00           B
ATOM   4098  B       X   1     -76.072-110.050 -66.867  0.00  0.00           B
ATOM   4099  B       X   1     -75.615-110.983 -69.206  0.00  0.00           B
ATOM   4100  Ne      X   1     -75.547-111.400 -67.664  0.00  0.00          NE
ATOM   4101  Ne      X   1     -75.528-110.029 -70.446  0.00  0.00          NE
ATOM   4102  Ne      X   1     -72.648-111.465 -66.896  0.00  0.00          NE
ATOM   4103  B       X   1     -74.098-111.724 -67.290  0.00  0.00           B
ATOM   4104  B       X   1     -71.090-110.168 -70.355  0.00  0.00           B
ATOM   4105  B       X   1     -71.724-112.764 -66.741  0.00  0.00           B
ATOM   4106  B       X   1     -72.007-110.430 -67.982  0.00  0.00           B
ATOM   4107  Ne      X   1     -71.231-114.093 -67.452  0.00  0.00          NE
ATOM   4108  Ne      X   1     -70.929-109.912 -71.953  0.00  0.00          NE
ATOM   4109  B       X   1     -74.519-110.676 -71.512  0.00  0.00           B
ATOM   4110  B       X   1     -69.688-114.094 -67.739  0.00  0.00           B
ATOM   4111  B       X   1     -72.002-114.264 -68.788  0.00  0.00           B
ATOM   4112  B       X   1     -71.219-103.392-109.285  0.00  0.00           B
ATOM   4113  B       X   1     -69.615-101.303-107.367  0.00  0.00           B
ATOM   4114  Ne      X   1     -73.249 -93.917 -88.813  0.00  0.00          NE
ATOM   4115  B       X   1     -71.811 -94.674 -88.502  0.00  0.00           B
ATOM   4116  B       X   1     -76.384 -91.935 -83.670  0.00  0.00           B
ATOM   4117  Ne      X   1     -76.838 -92.942 -84.762  0.00  0.00          NE
ATOM   4118  B       X   1     -75.586 -93.516 -85.541  0.00  0.00           B
ATOM   4119  Ne      X   1     -71.899 -93.881 -83.918  0.00  0.00          NE
ATOM   4120  B       X   1     -70.760 -94.745 -84.623  0.00  0.00           B
ATOM   4121  B       X   1     -72.640 -94.675 -82.729  0.00  0.00           B
ATOM   4122  B       X   1     -74.000 -94.107 -87.493  0.00  0.00           B
ATOM   4123  Ne      X   1     -74.242 -94.221 -85.921  0.00  0.00          NE
ATOM   4124  B       X   1     -71.311 -92.637 -83.234  0.00  0.00           B
ATOM   4125  B       X   1     -73.011 -93.525 -85.081  0.00  0.00           B
ATOM   4126  B       X   1     -76.715 -94.404 -79.709  0.00  0.00           B
ATOM   4127  B       X   1     -75.245 -94.869 -75.996  0.00  0.00           B
ATOM   4128  B       X   1     -76.619 -91.876 -79.180  0.00  0.00           B
ATOM   4129  B       X   1     -76.690 -91.909 -73.730  0.00  0.00           B
ATOM   4130  Ne      X   1     -72.837 -92.995 -78.965  0.00  0.00          NE
ATOM   4131  Ne      X   1     -71.706 -94.832 -74.683  0.00  0.00          NE
ATOM   4132  B       X   1     -73.401 -93.950 -77.843  0.00  0.00           B
ATOM   4133  B       X   1     -71.412 -92.342 -78.864  0.00  0.00           B
ATOM   4134  B       X   1     -74.015 -91.968 -79.360  0.00  0.00           B
ATOM   4135  B       X   1     -72.723 -93.928 -80.268  0.00  0.00           B
ATOM   4136  B       X   1     -70.869-100.667 -69.182  0.00  0.00           B
ATOM   4137  Ne      X   1     -70.977 -98.323 -71.327  0.00  0.00          NE
ATOM   4138  B       X   1     -71.159 -96.033 -67.378  0.00  0.00           B
ATOM   4139  Ne      X   1     -70.082 -94.849 -67.546  0.00  0.00          NE
ATOM   4140  B       X   1     -70.760 -98.602 -67.537  0.00  0.00           B
ATOM   4141  B       X   1     -70.129 -98.423 -69.965  0.00  0.00           B
ATOM   4142  B       X   1     -70.116 -93.997 -66.161  0.00  0.00           B
ATOM   4143  Ne      X   1     -70.061 -99.356 -68.692  0.00  0.00          NE
ATOM   4144  B       X   1     -69.640 -80.285-125.727  0.00  0.00           B
ATOM   4145  B       X   1     -71.009 -82.396-126.665  0.00  0.00           B
ATOM   4146  B       X   1     -69.838 -77.838-125.191  0.00  0.00           B
ATOM   4147  Ne      X   1     -70.421 -80.944-126.939  0.00  0.00          NE
ATOM   4148  Ne      X   1     -69.112 -79.173-124.710  0.00  0.00          NE
ATOM   4149  Ne      X   1     -70.825 -76.822-125.784  0.00  0.00          NE
ATOM   4150  B       X   1     -69.502 -81.052-128.270  0.00  0.00           B
ATOM   4151  B       X   1     -79.298 -86.895 -91.653  0.00  0.00           B
ATOM   4152  Ne      X   1     -80.026 -85.569 -91.301  0.00  0.00          NE
ATOM   4153  B       X   1     -76.317 -85.226 -93.781  0.00  0.00           B
ATOM   4154  B       X   1     -78.978 -84.421 -90.927  0.00  0.00           B
ATOM   4155  Ne      X   1     -75.530 -84.532 -92.578  0.00  0.00          NE
ATOM   4156  B       X   1     -75.316 -87.276 -89.577  0.00  0.00           B
ATOM   4157  B       X   1     -74.931 -85.621 -91.592  0.00  0.00           B
ATOM   4158  B       X   1     -69.133 -88.721 -88.639  0.00  0.00           B
ATOM   4159  Ne      X   1     -74.323 -86.818 -90.711  0.00  0.00          NE
ATOM   4160  B       X   1     -74.017 -88.072 -91.679  0.00  0.00           B
ATOM   4161  Ne      X   1     -73.871 -89.618 -91.931  0.00  0.00          NE
ATOM   4162  B       X   1     -73.257 -90.213 -90.600  0.00  0.00           B
ATOM   4163  B       X   1     -72.999 -86.320 -90.047  0.00  0.00           B
ATOM   4164  Ne      X   1     -72.281 -85.048 -89.468  0.00  0.00          NE
ATOM   4165  Ne      X   1     -72.417 -90.840 -89.300  0.00  0.00          NE
ATOM   4166  B       X   1     -76.636 -83.707 -91.702  0.00  0.00           B
ATOM   4167  B       X   1     -77.533 -83.053 -89.349  0.00  0.00           B
ATOM   4168  Ne      X   1     -77.859 -83.224 -90.844  0.00  0.00          NE
ATOM   4169  Ne      X   1     -79.181 -80.498 -91.444  0.00  0.00          NE
ATOM   4170  B       X   1     -78.390 -81.832 -91.428  0.00  0.00           B
ATOM   4171  Ne      X   1     -77.163 -78.782 -90.166  0.00  0.00          NE
ATOM   4172  B       X   1     -76.671 -77.975 -91.478  0.00  0.00           B
ATOM   4173  B       X   1     -77.339 -77.680 -89.062  0.00  0.00           B
ATOM   4174  B       X   1     -76.097 -79.974 -89.973  0.00  0.00           B
ATOM   4175  B       X   1     -75.796 -77.480 -93.942  0.00  0.00           B
ATOM   4176  B       X   1     -75.046 -81.164 -92.109  0.00  0.00           B
ATOM   4177  Ne      X   1     -74.788 -80.577 -90.643  0.00  0.00          NE
ATOM   4178  B       X   1     -74.980 -81.637 -94.710  0.00  0.00           B
ATOM   4179  B       X   1     -74.524 -83.469 -93.040  0.00  0.00           B
ATOM   4180  Ne      X   1     -74.408 -81.997 -93.357  0.00  0.00          NE
ATOM   4181  B       X   1     -73.315 -83.982 -89.123  0.00  0.00           B
ATOM   4182  B       X   1     -72.531 -77.518 -89.458  0.00  0.00           B
ATOM   4183  B       X   1     -73.742 -79.441 -90.688  0.00  0.00           B
ATOM   4184  B       X   1     -72.908 -81.617 -93.414  0.00  0.00           B
ATOM   4185  B       X   1     -71.892 -78.330 -91.894  0.00  0.00           B
ATOM   4186  Ne      X   1     -72.410 -78.689 -90.544  0.00  0.00          NE
ATOM   4187  B       X   1     -74.207 -81.704 -89.732  0.00  0.00           B
ATOM   4188  Ne      X   1     -73.408 -82.514 -88.699  0.00  0.00          NE
ATOM   4189  Ne      X   1     -71.074 -80.605 -88.617  0.00  0.00          NE
ATOM   4190  B       X   1     -71.959 -81.897 -88.791  0.00  0.00           B
ATOM   4191  B       X   1     -79.475 -88.299 -87.081  0.00  0.00           B
ATOM   4192  B       X   1     -77.037 -88.244 -87.892  0.00  0.00           B
ATOM   4193  Ne      X   1     -78.132 -89.101 -87.101  0.00  0.00          NE
ATOM   4194  B       X   1     -78.416 -90.570 -87.548  0.00  0.00           B
ATOM   4195  B       X   1     -77.755 -89.090 -85.547  0.00  0.00           B
ATOM   4196  Ne      X   1     -78.277 -89.096 -84.081  0.00  0.00          NE
ATOM   4197  B       X   1     -77.200 -89.703 -83.090  0.00  0.00           B
ATOM   4198  Ne      X   1     -78.040 -86.054 -83.770  0.00  0.00          NE
ATOM   4199  B       X   1     -78.619 -87.500 -83.765  0.00  0.00           B
ATOM   4200  B       X   1     -79.665 -89.887 -83.881  0.00  0.00           B
ATOM   4201  B       X   1     -77.133 -85.757 -85.018  0.00  0.00           B
ATOM   4202  B       X   1     -77.278 -85.883 -82.411  0.00  0.00           B
ATOM   4203  Ne      X   1     -76.369 -85.137 -86.244  0.00  0.00          NE
ATOM   4204  B       X   1     -79.216 -84.905 -83.791  0.00  0.00           B
ATOM   4205  Ne      X   1     -75.873 -90.688 -82.815  0.00  0.00          NE
ATOM   4206  Ne      X   1     -76.172 -85.685 -81.322  0.00  0.00          NE
ATOM   4207  B       X   1     -75.659 -86.225 -87.114  0.00  0.00           B
ATOM   4208  B       X   1     -75.569 -91.070 -81.315  0.00  0.00           B
ATOM   4209  Ne      X   1     -75.661 -87.524 -88.034  0.00  0.00          NE
ATOM   4210  B       X   1     -77.446 -84.403 -87.216  0.00  0.00           B
ATOM   4211  B       X   1     -74.757 -86.140 -81.938  0.00  0.00           B
ATOM   4212  B       X   1     -71.494 -85.524 -88.141  0.00  0.00           B
ATOM   4213  B       X   1     -74.598 -89.990 -83.405  0.00  0.00           B
ATOM   4214  B       X   1     -74.491 -88.381 -87.455  0.00  0.00           B
ATOM   4215  B       X   1     -70.485 -91.402 -81.181  0.00  0.00           B
ATOM   4216  B       X   1     -72.705 -90.148 -87.883  0.00  0.00           B
ATOM   4217  B       X   1     -69.487 -90.884 -83.479  0.00  0.00           B
ATOM   4218  Ne      X   1     -70.828 -91.207 -82.785  0.00  0.00          NE
ATOM   4219  B       X   1     -72.402 -86.582 -80.955  0.00  0.00           B
ATOM   4220  B       X   1     -69.903 -85.279 -83.687  0.00  0.00           B
ATOM   4221  B       X   1     -71.984 -90.133 -83.143  0.00  0.00           B
ATOM   4222  B       X   1     -72.508 -85.495 -83.272  0.00  0.00           B
ATOM   4223  Ne      X   1     -73.040 -88.987 -86.910  0.00  0.00          NE
ATOM   4224  Ne      X   1     -71.219 -86.428 -86.865  0.00  0.00          NE
ATOM   4225  B       X   1     -72.097 -87.708 -87.053  0.00  0.00           B
ATOM   4226  B       X   1     -73.117 -89.287 -85.350  0.00  0.00           B
ATOM   4227  B       X   1     -71.415 -85.571 -85.545  0.00  0.00           B
ATOM   4228  Ne      X   1     -73.183 -89.336 -83.763  0.00  0.00          NE
ATOM   4229  B       X   1     -73.220 -87.889 -83.142  0.00  0.00           B
ATOM   4230  Ne      X   1     -73.266 -86.537 -82.326  0.00  0.00          NE
ATOM   4231  Ne      X   1     -71.339 -84.846 -84.092  0.00  0.00          NE
ATOM   4232  B       X   1     -69.683 -86.817 -87.001  0.00  0.00           B
ATOM   4233  B       X   1     -76.130 -84.165 -80.961  0.00  0.00           B
ATOM   4234  B       X   1     -76.789 -81.674 -81.291  0.00  0.00           B
ATOM   4235  Ne      X   1     -77.703 -82.922 -87.838  0.00  0.00          NE
ATOM   4236  B       X   1     -79.112 -82.476 -87.477  0.00  0.00           B
ATOM   4237  B       X   1     -79.041 -81.348 -82.493  0.00  0.00           B
ATOM   4238  Ne      X   1     -77.936 -80.615 -81.569  0.00  0.00          NE
ATOM   4239  B       X   1     -76.641 -82.064 -87.083  0.00  0.00           B
ATOM   4240  Ne      X   1     -75.243 -82.367 -86.183  0.00  0.00          NE
ATOM   4241  Ne      X   1     -75.743 -82.714 -80.621  0.00  0.00          NE
ATOM   4242  B       X   1     -75.480 -83.887 -85.772  0.00  0.00           B
ATOM   4243  B       X   1     -74.931 -81.382 -85.083  0.00  0.00           B
ATOM   4244  B       X   1     -74.102 -82.407 -87.279  0.00  0.00           B
ATOM   4245  B       X   1     -69.599 -81.001 -88.292  0.00  0.00           B
ATOM   4246  B       X   1     -74.289 -82.531 -81.199  0.00  0.00           B
ATOM   4247  B       X   1     -71.298 -83.185 -84.141  0.00  0.00           B
ATOM   4248  Ne      X   1     -73.407 -81.247 -81.410  0.00  0.00          NE
ATOM   4249  B       X   1     -71.024 -80.859 -85.289  0.00  0.00           B
ATOM   4250  B       X   1     -71.998 -81.331 -80.716  0.00  0.00           B
ATOM   4251  B       X   1     -70.217 -81.107 -82.867  0.00  0.00           B
ATOM   4252  B       X   1     -73.542 -80.837 -82.956  0.00  0.00           B
ATOM   4253  Ne      X   1     -70.411 -81.847 -84.266  0.00  0.00          NE
ATOM   4254  B       X   1     -69.047 -82.336 -84.807  0.00  0.00           B
ATOM   4255  B       X   1     -77.983 -86.404 -77.896  0.00  0.00           B
ATOM   4256  Ne      X   1     -78.885 -86.229 -76.639  0.00  0.00          NE
ATOM   4257  B       X   1     -78.765 -89.535 -74.765  0.00  0.00           B
ATOM   4258  B       X   1     -76.639 -88.255 -73.940  0.00  0.00           B
ATOM   4259  Ne      X   1     -78.104 -88.105 -74.256  0.00  0.00          NE
ATOM   4260  B       X   1     -78.350 -87.131 -75.485  0.00  0.00           B
ATOM   4261  B       X   1     -79.065 -90.321 -77.211  0.00  0.00           B
ATOM   4262  B       X   1     -78.864 -87.655 -72.960  0.00  0.00           B
ATOM   4263  Ne      X   1     -76.939 -87.231 -78.726  0.00  0.00          NE
ATOM   4264  Ne      X   1     -79.331 -90.677 -75.568  0.00  0.00          NE
ATOM   4265  Ne      X   1     -78.845 -89.607 -78.556  0.00  0.00          NE
ATOM   4266  B       X   1     -77.785 -88.647 -78.853  0.00  0.00           B
ATOM   4267  B       X   1     -79.767 -90.092 -79.668  0.00  0.00           B
ATOM   4268  B       X   1     -79.031 -84.743 -76.096  0.00  0.00           B
ATOM   4269  B       X   1     -76.536 -86.576 -80.042  0.00  0.00           B
ATOM   4270  B       X   1     -75.608 -87.554 -77.951  0.00  0.00           B
ATOM   4271  Ne      X   1     -75.259 -91.175 -79.723  0.00  0.00          NE
ATOM   4272  Ne      X   1     -75.530 -91.505 -72.698  0.00  0.00          NE
ATOM   4273  Ne      X   1     -75.269 -88.495 -73.314  0.00  0.00          NE
ATOM   4274  B       X   1     -75.209 -89.715 -79.203  0.00  0.00           B
ATOM   4275  B       X   1     -75.259 -89.960 -72.682  0.00  0.00           B
ATOM   4276  B       X   1     -74.720 -87.260 -72.521  0.00  0.00           B
ATOM   4277  B       X   1     -74.758 -84.515 -72.726  0.00  0.00           B
ATOM   4278  Ne      X   1     -74.485 -88.630 -78.275  0.00  0.00          NE
ATOM   4279  B       X   1     -72.024 -85.795 -78.529  0.00  0.00           B
ATOM   4280  B       X   1     -74.206 -88.644 -74.508  0.00  0.00           B
ATOM   4281  Ne      X   1     -73.317 -89.531 -75.548  0.00  0.00          NE
ATOM   4282  B       X   1     -73.939 -89.330 -76.997  0.00  0.00           B
ATOM   4283  B       X   1     -71.420 -86.607 -76.180  0.00  0.00           B
ATOM   4284  Ne      X   1     -70.663 -87.960 -75.736  0.00  0.00          NE
ATOM   4285  B       X   1     -71.887 -88.937 -75.467  0.00  0.00           B
ATOM   4286  Ne      X   1     -71.715 -85.316 -77.016  0.00  0.00          NE
ATOM   4287  B       X   1     -73.328 -87.985 -79.114  0.00  0.00           B
ATOM   4288  B       X   1     -73.279 -91.049 -75.116  0.00  0.00           B
ATOM   4289  B       X   1     -69.916 -88.385 -77.032  0.00  0.00           B
ATOM   4290  Ne      X   1     -72.069 -87.063 -79.486  0.00  0.00          NE
ATOM   4291  B       X   1     -70.807 -87.911 -79.393  0.00  0.00           B
ATOM   4292  B       X   1     -69.967 -90.321 -78.845  0.00  0.00           B
ATOM   4293  B       X   1     -71.948 -91.245 -72.754  0.00  0.00           B
ATOM   4294  Ne      X   1     -69.680 -88.848 -78.557  0.00  0.00          NE
ATOM   4295  B       X   1     -72.998 -84.491 -76.481  0.00  0.00           B
ATOM   4296  B       X   1     -70.423 -84.445 -76.989  0.00  0.00           B
ATOM   4297  B       X   1     -68.961 -90.953 -76.182  0.00  0.00           B
ATOM   4298  Ne      X   1     -70.141 -91.712 -79.588  0.00  0.00          NE
ATOM   4299  Ne      X   1     -79.484 -79.536 -79.002  0.00  0.00          NE
ATOM   4300  B       X   1     -78.210 -82.620 -74.995  0.00  0.00           B
ATOM   4301  Ne      X   1     -77.579 -82.209 -73.543  0.00  0.00          NE
ATOM   4302  B       X   1     -77.456 -83.100 -77.366  0.00  0.00           B
ATOM   4303  Ne      X   1     -78.649 -83.239 -76.358  0.00  0.00          NE
ATOM   4304  B       X   1     -77.889 -80.699 -73.391  0.00  0.00           B
ATOM   4305  Ne      X   1     -77.903 -79.231 -74.062  0.00  0.00          NE
ATOM   4306  B       X   1     -78.301 -79.260 -77.927  0.00  0.00           B
ATOM   4307  B       X   1     -79.888 -82.425 -76.966  0.00  0.00           B
ATOM   4308  B       X   1     -77.556 -79.407 -75.505  0.00  0.00           B
ATOM   4309  B       X   1     -79.229 -78.352 -73.972  0.00  0.00           B
ATOM   4310  Ne      X   1     -77.047 -79.450 -76.938  0.00  0.00          NE
ATOM   4311  B       X   1     -76.787 -78.377 -73.275  0.00  0.00           B
ATOM   4312  B       X   1     -76.413 -80.819 -77.288  0.00  0.00           B
ATOM   4313  Ne      X   1     -76.113 -82.329 -77.596  0.00  0.00          NE
ATOM   4314  B       X   1     -76.055 -82.498 -73.525  0.00  0.00           B
ATOM   4315  B       X   1     -76.081 -78.340 -77.221  0.00  0.00           B
ATOM   4316  B       X   1     -75.785 -82.424 -79.141  0.00  0.00           B
ATOM   4317  B       X   1     -74.971 -82.915 -76.755  0.00  0.00           B
ATOM   4318  B       X   1     -78.224 -83.071 -72.412  0.00  0.00           B
ATOM   4319  B       X   1     -78.879 -80.307 -80.221  0.00  0.00           B
ATOM   4320  B       X   1     -74.696 -77.781 -79.458  0.00  0.00           B
ATOM   4321  B       X   1     -80.235 -78.270 -79.601  0.00  0.00           B
ATOM   4322  Ne      X   1     -74.620 -83.053 -73.152  0.00  0.00          NE
ATOM   4323  B       X   1     -70.033 -82.126 -76.108  0.00  0.00           B
ATOM   4324  B       X   1     -69.888 -78.034 -75.285  0.00  0.00           B
ATOM   4325  Ne      X   1     -73.577 -83.141 -76.027  0.00  0.00          NE
ATOM   4326  B       X   1     -72.275 -78.130 -74.124  0.00  0.00           B
ATOM   4327  B       X   1     -72.619 -82.000 -76.636  0.00  0.00           B
ATOM   4328  B       X   1     -73.834 -83.007 -74.515  0.00  0.00           B
ATOM   4329  B       X   1     -71.386 -79.957 -75.735  0.00  0.00           B
ATOM   4330  Ne      X   1     -71.320 -81.141 -76.751  0.00  0.00          NE
ATOM   4331  B       X   1     -70.811 -80.929 -78.255  0.00  0.00           B
ATOM   4332  Ne      X   1     -71.006 -78.917 -74.675  0.00  0.00          NE
ATOM   4333  B       X   1     -70.497 -79.655 -73.285  0.00  0.00           B
ATOM   4334  B       X   1     -72.532 -78.973 -78.969  0.00  0.00           B
ATOM   4335  B       X   1     -74.440 -77.442 -72.743  0.00  0.00           B
ATOM   4336  Ne      X   1     -70.651 -81.203 -79.902  0.00  0.00          NE
ATOM   4337  Ne      X   1     -73.615 -78.675 -80.057  0.00  0.00          NE
ATOM   4338  B       X   1     -69.634 -82.402 -79.824  0.00  0.00           B
ATOM   4339  Ne      X   1     -69.268 -83.423 -76.554  0.00  0.00          NE
ATOM   4340  Ne      X   1     -79.764 -87.390 -71.733  0.00  0.00          NE
ATOM   4341  B       X   1     -77.719 -91.137 -69.830  0.00  0.00           B
ATOM   4342  B       X   1     -79.207 -86.527 -70.526  0.00  0.00           B
ATOM   4343  B       X   1     -79.323 -89.202 -68.988  0.00  0.00           B
ATOM   4344  B       X   1     -78.880 -85.729 -67.935  0.00  0.00           B
ATOM   4345  B       X   1     -76.957 -85.685 -69.521  0.00  0.00           B
ATOM   4346  Ne      X   1     -78.535 -85.524 -69.531  0.00  0.00          NE
ATOM   4347  B       X   1     -79.824 -86.092 -65.576  0.00  0.00           B
ATOM   4348  B       X   1     -77.435 -85.219 -65.680  0.00  0.00           B
ATOM   4349  Ne      X   1     -77.837 -89.548 -69.439  0.00  0.00          NE
ATOM   4350  B       X   1     -77.423 -88.642 -70.602  0.00  0.00           B
ATOM   4351  Ne      X   1     -75.444 -85.608 -69.118  0.00  0.00          NE
ATOM   4352  B       X   1     -74.651 -85.726 -70.436  0.00  0.00           B
ATOM   4353  Ne      X   1     -74.254 -85.822 -71.979  0.00  0.00          NE
ATOM   4354  B       X   1     -72.690 -85.646 -71.804  0.00  0.00           B
ATOM   4355  Ne      X   1     -75.627 -78.328 -72.173  0.00  0.00          NE
ATOM   4356  B       X   1     -78.868 -84.085 -70.058  0.00  0.00           B
ATOM   4357  B       X   1     -74.911 -79.678 -71.977  0.00  0.00           B
ATOM   4358  Ne      X   1     -79.112 -82.948 -71.111  0.00  0.00          NE
ATOM   4359  B       X   1     -77.344 -80.464 -68.426  0.00  0.00           B
ATOM   4360  Ne      X   1     -77.867 -77.571 -70.236  0.00  0.00          NE
ATOM   4361  B       X   1     -78.644 -78.954 -69.955  0.00  0.00           B
ATOM   4362  Ne      X   1     -78.663 -80.421 -69.324  0.00  0.00          NE
ATOM   4363  B       X   1     -79.909 -80.873 -68.445  0.00  0.00           B
ATOM   4364  B       X   1     -78.693 -81.551 -70.492  0.00  0.00           B
ATOM   4365  Ne      X   1     -76.333 -80.611 -67.205  0.00  0.00          NE
ATOM   4366  B       X   1     -76.458 -77.860 -70.923  0.00  0.00           B
ATOM   4367  B       X   1     -75.875 -82.115 -67.243  0.00  0.00           B
ATOM   4368  B       X   1     -71.410 -76.942 -69.387  0.00  0.00           B
ATOM   4369  B       X   1     -73.992 -82.010 -72.116  0.00  0.00           B
ATOM   4370  Ne      X   1     -70.862 -79.752 -71.745  0.00  0.00          NE
ATOM   4371  B       X   1     -74.067 -80.703 -69.825  0.00  0.00           B
ATOM   4372  Ne      X   1     -73.864 -80.654 -71.339  0.00  0.00          NE
ATOM   4373  B       X   1     -72.438 -79.953 -71.573  0.00  0.00           B
ATOM   4374  B       X   1     -70.304 -78.432 -71.132  0.00  0.00           B
ATOM   4375  B       X   1     -73.464 -78.371 -69.026  0.00  0.00           B
ATOM   4376  B       X   1     -70.250 -80.876 -70.905  0.00  0.00           B
ATOM   4377  B       X   1     -69.184 -82.909 -69.718  0.00  0.00           B
ATOM   4378  Ne      X   1     -70.067 -77.094 -70.255  0.00  0.00          NE
ATOM   4379  Ne      X   1     -68.957 -81.439 -70.174  0.00  0.00          NE
ATOM   4380  B       X   1     -76.047 -70.567-122.055  0.00  0.00           B
ATOM   4381  Ne      X   1     -75.792 -69.418-121.130  0.00  0.00          NE
ATOM   4382  B       X   1     -72.335 -72.145-122.914  0.00  0.00           B
ATOM   4383  Ne      X   1     -73.328 -73.292-122.301  0.00  0.00          NE
ATOM   4384  B       X   1     -71.235 -70.460-124.526  0.00  0.00           B
ATOM   4385  B       X   1     -72.234 -69.798-122.114  0.00  0.00           B
ATOM   4386  Ne      X   1     -71.476 -70.878-123.007  0.00  0.00          NE
ATOM   4387  B       X   1     -70.621 -71.044-127.072  0.00  0.00           B
ATOM   4388  B       X   1     -69.996 -70.868-122.438  0.00  0.00           B
ATOM   4389  Ne      X   1     -70.239 -70.226-125.771  0.00  0.00          NE
ATOM   4390  B       X   1     -70.065 -75.611-126.499  0.00  0.00           B
ATOM   4391  Ne      X   1     -70.264 -72.198-128.028  0.00  0.00          NE
ATOM   4392  B       X   1     -73.122 -73.434-120.743  0.00  0.00           B
ATOM   4393  B       X   1     -69.256 -73.262-127.480  0.00  0.00           B
ATOM   4394  Ne      X   1     -72.781 -69.148-120.791  0.00  0.00          NE
ATOM   4395  B       X   1     -74.353 -69.019-121.038  0.00  0.00           B
ATOM   4396  Ne      X   1     -68.991 -74.836-127.274  0.00  0.00          NE
ATOM   4397  Ne      X   1     -77.706 -68.322-125.284  0.00  0.00          NE
ATOM   4398  B       X   1     -78.453 -67.882-126.597  0.00  0.00           B
ATOM   4399  Ne      X   1     -78.505 -66.538-122.847  0.00  0.00          NE
ATOM   4400  B       X   1     -78.457 -67.603-124.064  0.00  0.00           B
ATOM   4401  B       X   1     -78.806 -67.216-121.490  0.00  0.00           B
ATOM   4402  B       X   1     -78.991 -63.695-125.090  0.00  0.00           B
ATOM   4403  B       X   1     -79.520 -65.415-123.306  0.00  0.00           B
ATOM   4404  B       X   1     -76.649 -63.722-124.107  0.00  0.00           B
ATOM   4405  B       X   1     -76.968 -63.629-126.621  0.00  0.00           B
ATOM   4406  Ne      X   1     -77.459 -63.069-125.247  0.00  0.00          NE
ATOM   4407  B       X   1     -77.100 -65.817-122.804  0.00  0.00           B
ATOM   4408  B       X   1     -77.133 -63.586-121.566  0.00  0.00           B
ATOM   4409  Ne      X   1     -76.259 -64.583-127.640  0.00  0.00          NE
ATOM   4410  Ne      X   1     -76.440 -64.397-122.643  0.00  0.00          NE
ATOM   4411  B       X   1     -76.201 -67.915-125.494  0.00  0.00           B
ATOM   4412  B       X   1     -77.678 -61.527-125.140  0.00  0.00           B
ATOM   4413  B       X   1     -75.710 -65.942-126.891  0.00  0.00           B
ATOM   4414  Ne      X   1     -75.063 -67.314-126.337  0.00  0.00          NE
ATOM   4415  B       X   1     -74.772 -64.479-122.538  0.00  0.00           B
ATOM   4416  B       X   1     -77.289 -61.356-120.573  0.00  0.00           B
ATOM   4417  Ne      X   1     -80.180 -64.503-124.410  0.00  0.00          NE
ATOM   4418  B       X   1     -74.914 -63.953-128.215  0.00  0.00           B
ATOM   4419  B       X   1     -70.086 -68.671-126.181  0.00  0.00           B
ATOM   4420  Ne      X   1     -72.104 -61.474-123.654  0.00  0.00          NE
ATOM   4421  B       X   1     -72.432 -64.720-121.661  0.00  0.00           B
ATOM   4422  B       X   1     -73.824 -66.914-125.487  0.00  0.00           B
ATOM   4423  B       X   1     -71.311 -66.515-125.880  0.00  0.00           B
ATOM   4424  B       X   1     -73.045 -64.975-126.760  0.00  0.00           B
ATOM   4425  B       X   1     -72.795 -65.040-124.193  0.00  0.00           B
ATOM   4426  Ne      X   1     -72.678 -65.878-125.514  0.00  0.00          NE
ATOM   4427  Ne      X   1     -73.306 -64.291-122.948  0.00  0.00          NE
ATOM   4428  B       X   1     -72.986 -62.679-123.239  0.00  0.00           B
ATOM   4429  Ne      X   1     -70.685 -67.494-126.999  0.00  0.00          NE
ATOM   4430  B       X   1     -74.325 -73.255-118.602  0.00  0.00           B
ATOM   4431  B       X   1     -71.786 -73.593-118.433  0.00  0.00           B
ATOM   4432  Ne      X   1     -73.067 -73.980-119.261  0.00  0.00          NE
ATOM   4433  B       X   1     -72.226 -71.376-117.147  0.00  0.00           B
ATOM   4434  B       X   1     -72.582 -70.110-119.504  0.00  0.00           B
ATOM   4435  Ne      X   1     -73.080 -70.163-117.977  0.00  0.00          NE
ATOM   4436  Ne      X   1     -77.861 -62.804-120.359  0.00  0.00          NE
ATOM   4437  B       X   1     -76.878 -68.760-120.283  0.00  0.00           B
ATOM   4438  B       X   1     -79.555 -62.635-120.324  0.00  0.00           B
ATOM   4439  B       X   1     -77.509 -63.361-118.976  0.00  0.00           B
ATOM   4440  B       X   1     -76.317 -63.954-116.667  0.00  0.00           B
ATOM   4441  Ne      X   1     -75.039 -63.305-116.045  0.00  0.00          NE
ATOM   4442  B       X   1     -75.393 -62.432-114.714  0.00  0.00           B
ATOM   4443  Ne      X   1     -74.395 -67.236-112.773  0.00  0.00          NE
ATOM   4444  B       X   1     -73.093 -61.425-119.042  0.00  0.00           B
ATOM   4445  B       X   1     -71.977 -67.888-120.459  0.00  0.00           B
ATOM   4446  Ne      X   1     -71.549 -61.912-119.079  0.00  0.00          NE
ATOM   4447  B       X   1     -72.475 -66.611-115.871  0.00  0.00           B
ATOM   4448  B       X   1     -70.655 -62.571-115.058  0.00  0.00           B
ATOM   4449  B       X   1     -74.606 -62.262-117.221  0.00  0.00           B
ATOM   4450  B       X   1     -69.534 -64.246-113.467  0.00  0.00           B
ATOM   4451  B       X   1     -71.898 -64.633-114.258  0.00  0.00           B
ATOM   4452  B       X   1     -72.718 -68.846-117.274  0.00  0.00           B
ATOM   4453  Ne      X   1     -73.039 -65.450-114.920  0.00  0.00          NE
ATOM   4454  Ne      X   1     -71.715 -67.627-116.739  0.00  0.00          NE
ATOM   4455  Ne      X   1     -70.803 -63.535-113.895  0.00  0.00          NE
ATOM   4456  B       X   1     -73.962 -64.395-115.681  0.00  0.00           B
ATOM   4457  B       X   1     -73.892 -66.142-113.755  0.00  0.00           B
ATOM   4458  B       X   1     -71.388 -62.747-112.586  0.00  0.00           B
ATOM   4459  B       X   1     -70.178 -61.484-110.645  0.00  0.00           B
ATOM   4460  B       X   1     -73.097 -67.518-111.677  0.00  0.00           B
ATOM   4461  B       X   1     -70.570 -65.331-109.215  0.00  0.00           B
ATOM   4462  B       X   1     -71.919 -63.306-110.095  0.00  0.00           B
ATOM   4463  Ne      X   1     -71.703 -68.089-111.400  0.00  0.00          NE
ATOM   4464  B       X   1     -70.550 -67.295-110.811  0.00  0.00           B
ATOM   4465  Ne      X   1     -71.579 -62.108-111.149  0.00  0.00          NE
ATOM   4466  Ne      X   1     -69.572 -66.179-110.091  0.00  0.00          NE
ATOM   4467  B       X   1     -68.939 -65.239-111.216  0.00  0.00           B
ATOM   4468  B       X   1     -69.937 -70.900-100.657  0.00  0.00           B
ATOM   4469  Ne      X   1     -70.112 -69.402-100.164  0.00  0.00          NE
ATOM   4470  Ne      X   1     -70.640 -69.437 -97.080  0.00  0.00          NE
ATOM   4471  B       X   1     -70.209 -69.496 -98.584  0.00  0.00           B
ATOM   4472  B       X   1     -72.206 -69.149 -96.913  0.00  0.00           B
ATOM   4473  B       X   1     -74.968 -65.031 -99.635  0.00  0.00           B
ATOM   4474  Ne      X   1     -75.487 -66.953 -96.409  0.00  0.00          NE
ATOM   4475  B       X   1     -69.874 -68.252 -96.411  0.00  0.00           B
ATOM   4476  Ne      X   1     -72.216 -67.998-101.844  0.00  0.00          NE
ATOM   4477  B       X   1     -73.522 -61.401 -96.833  0.00  0.00           B
ATOM   4478  B       X   1     -74.151 -62.622 -99.012  0.00  0.00           B
ATOM   4479  Ne      X   1     -69.379 -64.689 -99.620  0.00  0.00          NE
ATOM   4480  B       X   1     -70.833 -64.746-100.183  0.00  0.00           B
ATOM   4481  B       X   1     -71.204 -64.578-102.641  0.00  0.00           B
ATOM   4482  Ne      X   1     -74.464 -63.566-100.181  0.00  0.00          NE
ATOM   4483  B       X   1     -69.163 -64.866 -98.084  0.00  0.00           B
ATOM   4484  B       X   1     -71.528 -68.178-103.240  0.00  0.00           B
ATOM   4485  B       X   1     -73.763 -68.618-101.811  0.00  0.00           B
ATOM   4486  B       X   1     -72.366 -66.429-101.479  0.00  0.00           B
ATOM   4487  B       X   1     -71.692 -71.515 -92.957  0.00  0.00           B
ATOM   4488  Ne      X   1     -72.381 -70.150 -93.507  0.00  0.00          NE
ATOM   4489  B       X   1     -73.227 -70.113 -94.834  0.00  0.00           B
ATOM   4490  B       X   1     -73.432 -69.812 -92.327  0.00  0.00           B
ATOM   4491  Ne      X   1     -73.584 -69.291 -96.148  0.00  0.00          NE
ATOM   4492  B       X   1     -70.415 -70.794 -96.261  0.00  0.00           B
ATOM   4493  B       X   1     -76.767 -67.370 -95.689  0.00  0.00           B
ATOM   4494  Ne      X   1     -76.611 -64.439 -92.322  0.00  0.00          NE
ATOM   4495  B       X   1     -76.318 -64.591 -93.901  0.00  0.00           B
ATOM   4496  Ne      X   1     -75.746 -64.162 -95.293  0.00  0.00          NE
ATOM   4497  B       X   1     -75.124 -65.463 -95.965  0.00  0.00           B
ATOM   4498  B       X   1     -76.972 -63.750 -96.165  0.00  0.00           B
ATOM   4499  B       X   1     -74.594 -63.067 -95.243  0.00  0.00           B
ATOM   4500  B       X   1     -69.422 -62.401 -94.879  0.00  0.00           B
ATOM   4501  Ne      X   1     -73.536 -61.849 -95.391  0.00  0.00          NE
ATOM   4502  Ne      X   1     -70.758 -62.052 -94.280  0.00  0.00          NE
ATOM   4503  B       X   1     -72.098 -62.389 -95.078  0.00  0.00           B
ATOM   4504  Ne      X   1     -70.228 -68.192 -92.918  0.00  0.00          NE
ATOM   4505  B       X   1     -70.920 -62.547 -92.812  0.00  0.00           B
ATOM   4506  B       X   1     -69.523 -67.289 -93.962  0.00  0.00           B
ATOM   4507  B       X   1     -74.273 -67.912 -95.896  0.00  0.00           B
ATOM   4508  B       X   1     -69.924 -75.151 -73.692  0.00  0.00           B
ATOM   4509  Ne      X   1     -70.796 -75.185 -72.377  0.00  0.00          NE
ATOM   4510  B       X   1     -70.074 -75.781 -71.167  0.00  0.00           B
ATOM   4511  Ne      X   1     -71.709 -62.446 -65.150  0.00  0.00          NE
ATOM   4512  B       X   1    -149.268-112.555  -3.170  0.00  0.00           B
ATOM   4513  B       X   1    -155.435 -78.851 -26.476  0.00  0.00           B
ATOM   4514  Ne      X   1    -154.538 -79.632 -25.473  0.00  0.00          NE
ATOM   4515  B       X   1    -153.126 -80.132 -26.048  0.00  0.00           B
ATOM   4516  Ne      X   1    -152.093 -77.849 -30.431  0.00  0.00          NE
ATOM   4517  Ne      X   1    -151.690 -80.687 -26.460  0.00  0.00          NE
ATOM   4518  Ne      X   1    -150.599 -78.146 -27.787  0.00  0.00          NE
ATOM   4519  B       X   1    -150.870 -79.427 -26.834  0.00  0.00           B
ATOM   4520  B       X   1    -151.076 -81.537 -25.326  0.00  0.00           B
ATOM   4521  B       X   1    -150.652 -76.848 -26.854  0.00  0.00           B
ATOM   4522  B       X   1    -151.593 -78.081 -28.940  0.00  0.00           B
ATOM   4523  Ne      X   1    -150.968 -82.646 -24.171  0.00  0.00          NE
ATOM   4524  B       X   1    -152.370 -79.413 -22.685  0.00  0.00           B
ATOM   4525  B       X   1    -152.982 -76.852 -23.195  0.00  0.00           B
ATOM   4526  B       X   1    -151.452 -81.909 -22.935  0.00  0.00           B
ATOM   4527  B       X   1    -149.415 -83.036 -24.004  0.00  0.00           B
ATOM   4528  B       X   1    -149.791 -79.941 -22.626  0.00  0.00           B
ATOM   4529  Ne      X   1    -151.250 -80.453 -22.320  0.00  0.00          NE
ATOM   4530  B       X   1    -150.076 -79.184 -14.644  0.00  0.00           B
ATOM   4531  B       X   1    -150.206 -76.725 -15.563  0.00  0.00           B
ATOM   4532  Ne      X   1    -155.336 -71.387 -24.824  0.00  0.00          NE
ATOM   4533  B       X   1    -155.563 -75.691 -24.640  0.00  0.00           B
ATOM   4534  B       X   1    -155.447 -73.065 -24.659  0.00  0.00           B
ATOM   4535  Ne      X   1    -155.168 -72.495 -30.079  0.00  0.00          NE
ATOM   4536  Ne      X   1    -152.775 -70.221 -25.862  0.00  0.00          NE
ATOM   4537  B       X   1    -154.510 -73.354 -28.867  0.00  0.00           B
ATOM   4538  Ne      X   1    -154.737 -74.418 -25.072  0.00  0.00          NE
ATOM   4539  Ne      X   1    -153.794 -74.376 -27.951  0.00  0.00          NE
ATOM   4540  B       X   1    -154.580 -74.466 -26.597  0.00  0.00           B
ATOM   4541  B       X   1    -153.886 -71.037 -25.155  0.00  0.00           B
ATOM   4542  B       X   1    -152.355 -73.686 -27.590  0.00  0.00           B
ATOM   4543  B       X   1    -153.043 -69.284 -30.492  0.00  0.00           B
ATOM   4544  B       X   1    -152.108 -71.195 -26.959  0.00  0.00           B
ATOM   4545  B       X   1    -151.753 -69.739 -24.689  0.00  0.00           B
ATOM   4546  B       X   1    -150.454 -72.833 -26.055  0.00  0.00           B
ATOM   4547  Ne      X   1    -150.583 -72.629 -30.100  0.00  0.00          NE
ATOM   4548  B       X   1    -150.422 -72.452 -28.583  0.00  0.00           B
ATOM   4549  Ne      X   1    -150.005 -76.188 -25.583  0.00  0.00          NE
ATOM   4550  B       X   1    -151.090 -75.962 -24.580  0.00  0.00           B
ATOM   4551  Ne      X   1    -151.346 -72.482 -27.292  0.00  0.00          NE
ATOM   4552  B       X   1    -151.279 -73.963 -30.530  0.00  0.00           B
ATOM   4553  B       X   1    -151.562 -71.449 -30.527  0.00  0.00           B
ATOM   4554  B       X   1    -153.487 -69.069 -26.753  0.00  0.00           B
ATOM   4555  B       X   1    -153.304 -74.614 -24.439  0.00  0.00           B
ATOM   4556  B       X   1    -156.039 -68.822 -27.045  0.00  0.00           B
ATOM   4557  Ne      X   1    -158.595 -63.634 -24.400  0.00  0.00          NE
ATOM   4558  B       X   1    -156.014 -62.209 -25.363  0.00  0.00           B
ATOM   4559  B       X   1    -156.184 -63.409 -27.563  0.00  0.00           B
ATOM   4560  Ne      X   1    -156.053 -63.588 -25.982  0.00  0.00          NE
ATOM   4561  B       X   1    -157.413 -64.291 -25.315  0.00  0.00           B
ATOM   4562  B       X   1    -154.859 -64.432 -25.576  0.00  0.00           B
ATOM   4563  Ne      X   1    -151.606 -64.006 -27.293  0.00  0.00          NE
ATOM   4564  Ne      X   1    -154.562 -68.082 -27.254  0.00  0.00          NE
ATOM   4565  B       X   1    -154.272 -67.827 -28.770  0.00  0.00           B
ATOM   4566  Ne      X   1    -153.805 -67.911 -30.337  0.00  0.00          NE
ATOM   4567  B       X   1    -154.766 -63.402 -29.736  0.00  0.00           B
ATOM   4568  Ne      X   1    -153.730 -65.613 -25.615  0.00  0.00          NE
ATOM   4569  Ne      X   1    -153.196 -63.244 -29.932  0.00  0.00          NE
ATOM   4570  B       X   1    -154.425 -66.800 -26.324  0.00  0.00           B
ATOM   4571  B       X   1    -152.478 -65.034 -26.483  0.00  0.00           B
ATOM   4572  B       X   1    -152.456 -63.611 -28.546  0.00  0.00           B
ATOM   4573  B       X   1    -150.214 -64.882 -27.809  0.00  0.00           B
ATOM   4574  Ne      X   1    -150.305 -61.976 -25.439  0.00  0.00          NE
ATOM   4575  B       X   1    -151.158 -62.814 -26.454  0.00  0.00           B
ATOM   4576  B       X   1    -153.072 -65.961 -24.188  0.00  0.00           B
ATOM   4577  B       X   1    -150.080 -63.050 -24.239  0.00  0.00           B
ATOM   4578  B       X   1    -155.790 -70.570 -23.538  0.00  0.00           B
ATOM   4579  B       X   1    -155.407 -70.790 -21.056  0.00  0.00           B
ATOM   4580  B       X   1    -151.696 -74.834 -22.459  0.00  0.00           B
ATOM   4581  Ne      X   1    -152.280 -75.512 -23.666  0.00  0.00          NE
ATOM   4582  Ne      X   1    -154.213 -71.251 -20.126  0.00  0.00          NE
ATOM   4583  B       X   1    -152.905 -70.504 -20.584  0.00  0.00           B
ATOM   4584  B       X   1    -152.988 -75.100 -20.335  0.00  0.00           B
ATOM   4585  Ne      X   1    -151.549 -74.977 -20.900  0.00  0.00          NE
ATOM   4586  B       X   1    -151.365 -74.614 -16.645  0.00  0.00           B
ATOM   4587  B       X   1    -150.436 -71.104 -20.232  0.00  0.00           B
ATOM   4588  Ne      X   1    -149.797 -72.510 -20.228  0.00  0.00          NE
ATOM   4589  B       X   1    -150.824 -73.692 -20.305  0.00  0.00           B
ATOM   4590  B       X   1    -151.076 -69.475 -22.043  0.00  0.00           B
ATOM   4591  Ne      X   1    -150.041 -75.321 -16.284  0.00  0.00          NE
ATOM   4592  Ne      X   1    -151.430 -69.973 -20.575  0.00  0.00          NE
ATOM   4593  Ne      X   1    -150.826 -69.080 -23.554  0.00  0.00          NE
ATOM   4594  B       X   1    -150.649 -76.230 -20.629  0.00  0.00           B
ATOM   4595  B       X   1    -151.262 -68.987 -19.359  0.00  0.00           B
ATOM   4596  B       X   1    -149.340 -69.493 -23.805  0.00  0.00           B
ATOM   4597  Ne      X   1    -156.488 -61.540 -23.857  0.00  0.00          NE
ATOM   4598  B       X   1    -157.715 -62.481 -23.510  0.00  0.00           B
ATOM   4599  B       X   1    -156.529 -68.287 -19.428  0.00  0.00           B
ATOM   4600  Ne      X   1    -155.516 -63.344 -16.468  0.00  0.00          NE
ATOM   4601  Ne      X   1    -156.399 -62.584 -19.217  0.00  0.00          NE
ATOM   4602  Ne      X   1    -158.016 -65.143 -20.022  0.00  0.00          NE
ATOM   4603  B       X   1    -157.126 -66.211 -20.710  0.00  0.00           B
ATOM   4604  Ne      X   1    -156.087 -67.398 -20.652  0.00  0.00          NE
ATOM   4605  B       X   1    -156.010 -68.427 -21.842  0.00  0.00           B
ATOM   4606  B       X   1    -155.785 -64.890 -16.762  0.00  0.00           B
ATOM   4607  B       X   1    -157.170 -63.828 -19.677  0.00  0.00           B
ATOM   4608  B       X   1    -155.205 -61.455 -22.912  0.00  0.00           B
ATOM   4609  B       X   1    -157.138 -61.268 -19.642  0.00  0.00           B
ATOM   4610  Ne      X   1    -153.437 -62.810 -20.299  0.00  0.00          NE
ATOM   4611  Ne      X   1    -151.929 -66.268 -23.116  0.00  0.00          NE
ATOM   4612  B       X   1    -149.340 -62.865 -19.264  0.00  0.00           B
ATOM   4613  B       X   1    -149.261 -68.839 -17.667  0.00  0.00           B
ATOM   4614  B       X   1    -154.911 -62.527 -19.802  0.00  0.00           B
ATOM   4615  B       X   1    -150.018 -65.163 -18.583  0.00  0.00           B
ATOM   4616  B       X   1    -151.184 -67.159 -17.509  0.00  0.00           B
ATOM   4617  Ne      X   1    -149.497 -61.929 -20.490  0.00  0.00          NE
ATOM   4618  Ne      X   1    -153.322 -65.932 -20.494  0.00  0.00          NE
ATOM   4619  Ne      X   1    -152.572 -62.911 -17.443  0.00  0.00          NE
ATOM   4620  B       X   1    -153.208 -61.705 -21.333  0.00  0.00           B
ATOM   4621  B       X   1    -154.683 -66.649 -20.350  0.00  0.00           B
ATOM   4622  Ne      X   1    -151.415 -65.684 -18.025  0.00  0.00          NE
ATOM   4623  B       X   1    -151.125 -67.551 -23.604  0.00  0.00           B
ATOM   4624  B       X   1    -151.837 -64.403 -17.185  0.00  0.00           B
ATOM   4625  B       X   1    -152.119 -61.544 -16.804  0.00  0.00           B
ATOM   4626  B       X   1    -153.983 -63.142 -16.826  0.00  0.00           B
ATOM   4627  B       X   1    -152.557 -66.545 -21.713  0.00  0.00           B
ATOM   4628  B       X   1    -150.960 -64.966 -22.926  0.00  0.00           B
ATOM   4629  B       X   1    -150.204 -62.744 -21.626  0.00  0.00           B
ATOM   4630  Ne      X   1    -149.976 -63.748 -22.820  0.00  0.00          NE
ATOM   4631  B       X   1    -152.482 -65.805 -19.194  0.00  0.00           B
ATOM   4632  B       X   1    -152.537 -62.747 -18.972  0.00  0.00           B
ATOM   4633  B       X   1    -153.487 -64.265 -20.903  0.00  0.00           B
ATOM   4634  B       X   1    -149.983 -72.238 -14.221  0.00  0.00           B
ATOM   4635  B       X   1    -155.803 -63.060 -14.934  0.00  0.00           B
ATOM   4636  Ne      X   1    -155.765 -63.155 -13.372  0.00  0.00          NE
ATOM   4637  B       X   1    -150.356 -61.896 -13.345  0.00  0.00           B
ATOM   4638  B       X   1    -148.395-114.906  -3.311  0.00  0.00           B
ATOM   4639  Ne      X   1    -149.037-113.761  -4.152  0.00  0.00          NE
ATOM   4640  Ne      X   1    -145.527-111.624  -3.606  0.00  0.00          NE
ATOM   4641  B       X   1    -146.992-111.370  -3.128  0.00  0.00           B
ATOM   4642  B       X   1    -144.966-110.231  -3.940  0.00  0.00           B
ATOM   4643  B       X   1    -144.751-112.322  -2.467  0.00  0.00           B
ATOM   4644  B       X   1    -143.755-109.171  -5.833  0.00  0.00           B
ATOM   4645  Ne      X   1    -143.613-113.192  -1.820  0.00  0.00          NE
ATOM   4646  Ne      X   1    -139.214-113.027  -3.259  0.00  0.00          NE
ATOM   4647  Ne      X   1    -140.349-111.797  -5.977  0.00  0.00          NE
ATOM   4648  Ne      X   1    -138.710-107.878  -4.387  0.00  0.00          NE
ATOM   4649  B       X   1    -139.087-111.003  -6.291  0.00  0.00           B
ATOM   4650  B       X   1    -139.390-114.473  -2.764  0.00  0.00           B
ATOM   4651  B       X   1    -141.704-108.433  -6.882  0.00  0.00           B
ATOM   4652  B       X   1    -142.405-112.152  -1.585  0.00  0.00           B
ATOM   4653  B       X   1    -139.930-111.987  -2.260  0.00  0.00           B
ATOM   4654  B       X   1    -139.951-108.197  -3.518  0.00  0.00           B
ATOM   4655  B       X   1    -143.224-114.208  -3.030  0.00  0.00           B
ATOM   4656  B       X   1    -142.515-107.711  -2.670  0.00  0.00           B
ATOM   4657  B       X   1    -137.976-109.202  -5.015  0.00  0.00           B
ATOM   4658  B       X   1    -141.166-109.747  -1.857  0.00  0.00           B
ATOM   4659  B       X   1    -141.545-110.709  -5.711  0.00  0.00           B
ATOM   4660  Ne      X   1    -141.061-108.224  -2.303  0.00  0.00          NE
ATOM   4661  Ne      X   1    -141.099-111.291  -1.423  0.00  0.00          NE
ATOM   4662  Ne      X   1    -142.520-109.725  -6.491  0.00  0.00          NE
ATOM   4663  B       X   1    -140.432 -91.859 -16.270  0.00  0.00           B
ATOM   4664  Ne      X   1    -144.050-101.507  -1.517  0.00  0.00          NE
ATOM   4665  B       X   1    -143.850-102.806  -2.518  0.00  0.00           B
ATOM   4666  Ne      X   1    -144.087-104.036  -3.412  0.00  0.00          NE
ATOM   4667  B       X   1    -143.912-105.498  -2.696  0.00  0.00           B
ATOM   4668  Ne      X   1    -143.993-107.082  -2.679  0.00  0.00          NE
ATOM   4669  B       X   1    -144.526-102.121  -0.201  0.00  0.00           B
ATOM   4670  B       X   1    -143.093-104.069  -4.612  0.00  0.00           B
ATOM   4671  B       X   1    -137.991-105.175  -7.297  0.00  0.00           B
ATOM   4672  B       X   1    -137.977-103.510  -5.568  0.00  0.00           B
ATOM   4673  B       X   1    -139.145-106.965  -5.625  0.00  0.00           B
ATOM   4674  B       X   1    -139.667-104.662  -0.925  0.00  0.00           B
ATOM   4675  B       X   1    -139.754-101.759  -4.864  0.00  0.00           B
ATOM   4676  Ne      X   1    -139.506-100.658  -5.803  0.00  0.00          NE
ATOM   4677  Ne      X   1    -139.344-103.305  -1.691  0.00  0.00          NE
ATOM   4678  Ne      X   1    -141.099-100.725  -1.508  0.00  0.00          NE
ATOM   4679  B       X   1    -142.450-103.401  -7.148  0.00  0.00           B
ATOM   4680  Ne      X   1    -142.123-104.312  -5.845  0.00  0.00          NE
ATOM   4681  B       X   1    -140.561-104.032  -5.517  0.00  0.00           B
ATOM   4682  B       X   1    -140.461-102.168  -1.744  0.00  0.00           B
ATOM   4683  B       X   1    -139.199-103.759  -3.302  0.00  0.00           B
ATOM   4684  Ne      X   1    -139.349-103.342  -4.763  0.00  0.00          NE
ATOM   4685  B       X   1    -142.657-100.900  -1.481  0.00  0.00           B
ATOM   4686  B       X   1    -142.306-105.856  -6.325  0.00  0.00           B
ATOM   4687  Ne      X   1    -138.875-106.522  -7.138  0.00  0.00          NE
ATOM   4688  B       X   1    -138.843-101.158  -7.075  0.00  0.00           B
ATOM   4689  B       X   1    -140.589-107.092  -1.176  0.00  0.00           B
ATOM   4690  Ne      X   1    -140.292-105.909  -0.204  0.00  0.00          NE
ATOM   4691  B       X   1    -140.897 -99.563  -2.553  0.00  0.00           B
ATOM   4692  B       X   1    -137.988-102.613  -1.133  0.00  0.00           B
ATOM   4693  B       X   1    -140.637-100.294  -0.148  0.00  0.00           B
ATOM   4694  B       X   1    -147.293 -96.398  -0.348  0.00  0.00           B
ATOM   4695  Ne      X   1    -147.358 -93.377  -2.881  0.00  0.00          NE
ATOM   4696  B       X   1    -145.975 -93.844  -3.533  0.00  0.00           B
ATOM   4697  B       X   1    -145.077 -97.804  -2.615  0.00  0.00           B
ATOM   4698  B       X   1    -144.528 -94.172  -5.687  0.00  0.00           B
ATOM   4699  Ne      X   1    -144.342 -95.195  -6.843  0.00  0.00          NE
ATOM   4700  Ne      X   1    -144.519 -94.207  -4.067  0.00  0.00          NE
ATOM   4701  B       X   1    -144.139 -95.657  -3.626  0.00  0.00           B
ATOM   4702  B       X   1    -143.877 -95.959  -1.165  0.00  0.00           B
ATOM   4703  Ne      X   1    -143.936 -96.710  -2.555  0.00  0.00          NE
ATOM   4704  B       X   1    -143.635 -98.673  -5.554  0.00  0.00           B
ATOM   4705  Ne      X   1    -147.055 -94.770  -0.201  0.00  0.00          NE
ATOM   4706  B       X   1    -147.032 -91.886  -2.419  0.00  0.00           B
ATOM   4707  B       X   1    -145.590 -94.516  -0.046  0.00  0.00           B
ATOM   4708  B       X   1    -138.546 -96.060  -2.848  0.00  0.00           B
ATOM   4709  Ne      X   1    -139.888 -97.698  -5.445  0.00  0.00          NE
ATOM   4710  Ne      X   1    -142.220 -92.029  -3.494  0.00  0.00          NE
ATOM   4711  B       X   1    -140.600 -97.573  -4.085  0.00  0.00           B
ATOM   4712  B       X   1    -142.636 -97.542  -2.662  0.00  0.00           B
ATOM   4713  B       X   1    -140.007 -94.651  -1.294  0.00  0.00           B
ATOM   4714  B       X   1    -140.382 -97.187  -1.621  0.00  0.00           B
ATOM   4715  B       X   1    -143.468 -93.153  -3.458  0.00  0.00           B
ATOM   4716  Ne      X   1    -140.265 -93.086  -1.533  0.00  0.00          NE
ATOM   4717  Ne      X   1    -139.367 -96.023  -1.414  0.00  0.00          NE
ATOM   4718  B       X   1    -138.466 -94.139  -7.000  0.00  0.00           B
ATOM   4719  Ne      X   1    -141.160 -98.002  -2.682  0.00  0.00          NE
ATOM   4720  B       X   1    -141.246 -92.666  -0.438  0.00  0.00           B
ATOM   4721  B       X   1    -140.750 -92.967  -6.781  0.00  0.00           B
ATOM   4722  B       X   1    -140.724 -97.026  -6.659  0.00  0.00           B
ATOM   4723  B       X   1    -139.634 -99.199  -5.744  0.00  0.00           B
ATOM   4724  B       X   1    -140.908 -92.769  -2.917  0.00  0.00           B
ATOM   4725  B       X   1    -138.855 -92.351  -1.387  0.00  0.00           B
ATOM   4726  B       X   1    -138.321 -96.469  -0.381  0.00  0.00           B
ATOM   4727  B       X   1    -138.415 -97.034  -5.172  0.00  0.00           B
ATOM   4728  B       X   1    -142.764 -95.490  -7.146  0.00  0.00           B
ATOM   4729  B       X   1    -144.352 -84.539 -36.387  0.00  0.00           B
ATOM   4730  B       X   1    -143.233 -89.549 -32.328  0.00  0.00           B
ATOM   4731  B       X   1    -137.966 -85.369 -32.695  0.00  0.00           B
ATOM   4732  Ne      X   1    -139.797 -90.636 -32.528  0.00  0.00          NE
ATOM   4733  B       X   1    -140.458 -85.343 -33.364  0.00  0.00           B
ATOM   4734  Ne      X   1    -139.131 -86.042 -33.513  0.00  0.00          NE
ATOM   4735  Ne      X   1    -142.817 -84.850 -36.104  0.00  0.00          NE
ATOM   4736  B       X   1    -139.057 -87.567 -33.319  0.00  0.00           B
ATOM   4737  B       X   1    -138.709 -85.927 -35.088  0.00  0.00           B
ATOM   4738  B       X   1    -142.849 -85.136 -32.550  0.00  0.00           B
ATOM   4739  Ne      X   1    -141.667 -84.398 -33.280  0.00  0.00          NE
ATOM   4740  B       X   1    -142.234 -84.200 -34.770  0.00  0.00           B
ATOM   4741  B       X   1    -140.825 -89.426 -32.232  0.00  0.00           B
ATOM   4742  B       X   1    -149.148 -78.726 -33.439  0.00  0.00           B
ATOM   4743  Ne      X   1    -145.468 -80.394 -32.661  0.00  0.00          NE
ATOM   4744  B       X   1    -146.936 -79.830 -32.585  0.00  0.00           B
ATOM   4745  Ne      X   1    -148.172 -78.968 -32.167  0.00  0.00          NE
ATOM   4746  B       X   1    -140.347 -80.677 -33.388  0.00  0.00           B
ATOM   4747  Ne      X   1    -141.092 -81.501 -32.239  0.00  0.00          NE
ATOM   4748  B       X   1    -141.337 -82.959 -32.740  0.00  0.00           B
ATOM   4749  B       X   1    -144.092 -88.280 -26.200  0.00  0.00           B
ATOM   4750  B       X   1    -144.295 -85.659 -25.937  0.00  0.00           B
ATOM   4751  Ne      X   1    -143.402 -86.061 -31.408  0.00  0.00          NE
ATOM   4752  Ne      X   1    -138.555 -88.623 -27.225  0.00  0.00          NE
ATOM   4753  Ne      X   1    -142.029 -88.895 -31.360  0.00  0.00          NE
ATOM   4754  B       X   1    -143.140 -85.358 -30.014  0.00  0.00           B
ATOM   4755  Ne      X   1    -138.816 -85.716 -26.460  0.00  0.00          NE
ATOM   4756  B       X   1    -140.191 -85.254 -25.878  0.00  0.00           B
ATOM   4757  B       X   1    -141.779 -89.274 -29.861  0.00  0.00           B
ATOM   4758  Ne      X   1    -141.219 -89.846 -28.440  0.00  0.00          NE
ATOM   4759  B       X   1    -140.022 -89.015 -27.739  0.00  0.00           B
ATOM   4760  Ne      X   1    -141.273 -84.739 -24.885  0.00  0.00          NE
ATOM   4761  B       X   1    -138.687 -87.240 -26.565  0.00  0.00           B
ATOM   4762  B       X   1    -140.351 -91.216 -28.840  0.00  0.00           B
ATOM   4763  B       X   1    -139.323 -90.992 -31.068  0.00  0.00           B
ATOM   4764  B       X   1    -138.501 -84.975 -27.841  0.00  0.00           B
ATOM   4765  B       X   1    -142.515 -87.353 -31.406  0.00  0.00           B
ATOM   4766  B       X   1    -138.215 -84.302 -30.385  0.00  0.00           B
ATOM   4767  Ne      X   1    -139.140 -91.678 -29.700  0.00  0.00          NE
ATOM   4768  Ne      X   1    -143.828 -84.151 -26.330  0.00  0.00          NE
ATOM   4769  B       X   1    -147.064 -76.647 -28.194  0.00  0.00           B
ATOM   4770  B       X   1    -149.072 -79.739 -31.126  0.00  0.00           B
ATOM   4771  B       X   1    -143.684 -84.072 -27.903  0.00  0.00           B
ATOM   4772  B       X   1    -147.708 -77.516 -31.791  0.00  0.00           B
ATOM   4773  B       X   1    -147.347 -82.966 -30.458  0.00  0.00           B
ATOM   4774  B       X   1    -146.134 -80.990 -26.745  0.00  0.00           B
ATOM   4775  Ne      X   1    -145.766 -80.300 -28.060  0.00  0.00          NE
ATOM   4776  Ne      X   1    -145.759 -81.794 -25.502  0.00  0.00          NE
ATOM   4777  Ne      X   1    -147.645 -78.114 -27.853  0.00  0.00          NE
ATOM   4778  B       X   1    -146.742 -79.170 -28.574  0.00  0.00           B
ATOM   4779  B       X   1    -145.696 -81.329 -29.246  0.00  0.00           B
ATOM   4780  Ne      X   1    -145.880 -82.385 -30.382  0.00  0.00          NE
ATOM   4781  Ne      X   1    -147.447 -77.816 -24.918  0.00  0.00          NE
ATOM   4782  B       X   1    -147.039 -82.281 -24.827  0.00  0.00           B
ATOM   4783  B       X   1    -147.473 -78.459 -26.310  0.00  0.00           B
ATOM   4784  B       X   1    -148.898 -77.080 -24.900  0.00  0.00           B
ATOM   4785  B       X   1    -145.485 -81.684 -31.770  0.00  0.00           B
ATOM   4786  B       X   1    -144.893 -83.129 -25.790  0.00  0.00           B
ATOM   4787  B       X   1    -144.811 -83.461 -30.074  0.00  0.00           B
ATOM   4788  B       X   1    -144.679 -80.948 -24.626  0.00  0.00           B
ATOM   4789  B       X   1    -144.439 -79.586 -27.767  0.00  0.00           B
ATOM   4790  B       X   1    -149.103 -78.219 -28.304  0.00  0.00           B
ATOM   4791  B       X   1    -146.230 -76.864 -24.908  0.00  0.00           B
ATOM   4792  B       X   1    -143.726 -76.825 -24.530  0.00  0.00           B
ATOM   4793  B       X   1    -143.595 -77.178 -28.237  0.00  0.00           B
ATOM   4794  B       X   1    -144.444 -79.364 -31.988  0.00  0.00           B
ATOM   4795  Ne      X   1    -143.444 -84.018 -29.448  0.00  0.00          NE
ATOM   4796  B       X   1    -142.337 -80.678 -31.822  0.00  0.00           B
ATOM   4797  B       X   1    -142.456 -84.039 -25.647  0.00  0.00           B
ATOM   4798  Ne      X   1    -138.472 -83.788 -28.832  0.00  0.00          NE
ATOM   4799  B       X   1    -143.112 -79.274 -29.772  0.00  0.00           B
ATOM   4800  B       X   1    -139.819 -83.050 -28.754  0.00  0.00           B
ATOM   4801  B       X   1    -142.213 -82.995 -29.685  0.00  0.00           B
ATOM   4802  Ne      X   1    -140.896 -82.123 -29.390  0.00  0.00          NE
ATOM   4803  B       X   1    -141.320 -81.092 -28.256  0.00  0.00           B
ATOM   4804  Ne      X   1    -143.289 -78.693 -28.315  0.00  0.00          NE
ATOM   4805  B       X   1    -138.897 -77.991 -25.090  0.00  0.00           B
ATOM   4806  B       X   1    -141.964 -78.887 -27.455  0.00  0.00           B
ATOM   4807  B       X   1    -139.933 -80.007 -26.242  0.00  0.00           B
ATOM   4808  Ne      X   1    -141.353 -80.226 -26.894  0.00  0.00          NE
ATOM   4809  B       X   1    -142.304 -80.839 -25.804  0.00  0.00           B
ATOM   4810  B       X   1    -140.331 -81.607 -30.818  0.00  0.00           B
ATOM   4811  Ne      X   1    -143.028 -79.276 -31.338  0.00  0.00          NE
ATOM   4812  Ne      X   1    -143.158 -80.618 -24.429  0.00  0.00          NE
ATOM   4813  B       X   1    -141.996 -78.199 -31.765  0.00  0.00           B
ATOM   4814  B       X   1    -138.035 -80.520 -24.543  0.00  0.00           B
ATOM   4815  B       X   1    -144.085 -87.199 -23.873  0.00  0.00           B
ATOM   4816  Ne      X   1    -144.367 -87.589 -17.433  0.00  0.00          NE
ATOM   4817  B       X   1    -143.928 -88.800 -16.370  0.00  0.00           B
ATOM   4818  Ne      X   1    -143.739 -84.589 -20.996  0.00  0.00          NE
ATOM   4819  B       X   1    -145.301 -84.332 -20.982  0.00  0.00           B
ATOM   4820  B       X   1    -143.367 -85.837 -21.853  0.00  0.00           B
ATOM   4821  B       X   1    -141.947 -85.852 -24.026  0.00  0.00           B
ATOM   4822  B       X   1    -143.264 -86.413 -17.522  0.00  0.00           B
ATOM   4823  Ne      X   1    -138.260 -85.448 -20.836  0.00  0.00          NE
ATOM   4824  B       X   1    -138.829 -91.069 -20.127  0.00  0.00           B
ATOM   4825  B       X   1    -139.149 -87.326 -17.510  0.00  0.00           B
ATOM   4826  B       X   1    -141.109 -86.562 -18.987  0.00  0.00           B
ATOM   4827  Ne      X   1    -139.704 -87.304 -19.000  0.00  0.00          NE
ATOM   4828  B       X   1    -138.836 -86.644 -20.062  0.00  0.00           B
ATOM   4829  Ne      X   1    -140.262 -90.328 -19.788  0.00  0.00          NE
ATOM   4830  B       X   1    -141.208 -89.972 -21.001  0.00  0.00           B
ATOM   4831  Ne      X   1    -142.815 -86.758 -23.063  0.00  0.00          NE
ATOM   4832  B       X   1    -141.989 -88.014 -22.647  0.00  0.00           B
ATOM   4833  B       X   1    -139.807 -88.911 -19.241  0.00  0.00           B
ATOM   4834  Ne      X   1    -142.145 -85.464 -18.336  0.00  0.00          NE
ATOM   4835  B       X   1    -142.991 -84.898 -19.533  0.00  0.00           B
ATOM   4836  B       X   1    -141.033 -91.115 -18.698  0.00  0.00           B
ATOM   4837  B       X   1    -139.404 -84.493 -21.490  0.00  0.00           B
ATOM   4838  B       X   1    -140.985 -84.434 -17.717  0.00  0.00           B
ATOM   4839  Ne      X   1    -138.607 -88.218 -16.305  0.00  0.00          NE
ATOM   4840  Ne      X   1    -148.104 -76.549 -18.220  0.00  0.00          NE
ATOM   4841  B       X   1    -146.129 -78.877 -16.712  0.00  0.00           B
ATOM   4842  B       X   1    -147.238 -83.228 -22.517  0.00  0.00           B
ATOM   4843  B       X   1    -147.516 -78.825 -23.699  0.00  0.00           B
ATOM   4844  Ne      X   1    -146.663 -83.557 -21.052  0.00  0.00          NE
ATOM   4845  B       X   1    -146.711 -82.139 -20.302  0.00  0.00           B
ATOM   4846  B       X   1    -148.872 -77.718 -21.806  0.00  0.00           B
ATOM   4847  Ne      X   1    -148.370 -79.109 -22.314  0.00  0.00          NE
ATOM   4848  B       X   1    -147.441 -79.808 -21.277  0.00  0.00           B
ATOM   4849  Ne      X   1    -146.654 -80.530 -20.104  0.00  0.00          NE
ATOM   4850  Ne      X   1    -147.486 -79.418 -17.368  0.00  0.00          NE
ATOM   4851  B       X   1    -148.258 -78.068 -17.910  0.00  0.00           B
ATOM   4852  B       X   1    -147.282 -80.273 -18.664  0.00  0.00           B
ATOM   4853  B       X   1    -145.148 -80.143 -20.103  0.00  0.00           B
ATOM   4854  B       X   1    -148.328 -80.145 -16.213  0.00  0.00           B
ATOM   4855  Ne      X   1    -143.619 -79.938 -19.848  0.00  0.00          NE
ATOM   4856  B       X   1    -143.647 -78.934 -16.112  0.00  0.00           B
ATOM   4857  B       X   1    -143.694 -81.561 -16.291  0.00  0.00           B
ATOM   4858  B       X   1    -143.045 -83.265 -21.541  0.00  0.00           B
ATOM   4859  B       X   1    -140.998 -77.397 -20.206  0.00  0.00           B
ATOM   4860  Ne      X   1    -142.553 -77.560 -23.830  0.00  0.00          NE
ATOM   4861  B       X   1    -140.744 -82.330 -21.590  0.00  0.00           B
ATOM   4862  B       X   1    -142.924 -79.113 -23.955  0.00  0.00           B
ATOM   4863  B       X   1    -140.029 -81.904 -17.725  0.00  0.00           B
ATOM   4864  B       X   1    -143.297 -78.457 -20.175  0.00  0.00           B
ATOM   4865  Ne      X   1    -139.895 -77.883 -19.263  0.00  0.00          NE
ATOM   4866  B       X   1    -142.439 -77.225 -22.347  0.00  0.00           B
ATOM   4867  Ne      X   1    -139.858 -83.409 -17.119  0.00  0.00          NE
ATOM   4868  Ne      X   1    -140.133 -80.298 -17.388  0.00  0.00          NE
ATOM   4869  B       X   1    -138.964 -79.983 -16.400  0.00  0.00           B
ATOM   4870  B       X   1    -142.704 -80.830 -20.805  0.00  0.00           B
ATOM   4871  B       X   1    -138.560 -82.412 -22.875  0.00  0.00           B
ATOM   4872  B       X   1    -138.553 -77.981 -20.045  0.00  0.00           B
ATOM   4873  B       X   1    -139.531 -76.746 -18.148  0.00  0.00           B
ATOM   4874  Ne      X   1    -143.072 -80.305 -16.818  0.00  0.00          NE
ATOM   4875  B       X   1    -140.556 -83.814 -23.731  0.00  0.00           B
ATOM   4876  B       X   1    -141.470 -80.211 -16.523  0.00  0.00           B
ATOM   4877  B       X   1    -143.209 -80.194 -18.373  0.00  0.00           B
ATOM   4878  Ne      X   1    -142.250 -81.881 -21.779  0.00  0.00          NE
ATOM   4879  Ne      X   1    -142.462 -77.218 -20.744  0.00  0.00          NE
ATOM   4880  B       X   1    -140.170 -79.258 -18.529  0.00  0.00           B
ATOM   4881  Ne      X   1    -139.843 -83.272 -22.436  0.00  0.00          NE
ATOM   4882  B       X   1    -138.414 -83.924 -17.625  0.00  0.00           B
ATOM   4883  B       X   1    -142.531 -81.409 -23.244  0.00  0.00           B
ATOM   4884  B       X   1    -144.334 -86.135 -10.576  0.00  0.00           B
ATOM   4885  Ne      X   1    -143.834 -86.011  -8.977  0.00  0.00          NE
ATOM   4886  B       X   1    -143.542 -85.119 -12.786  0.00  0.00           B
ATOM   4887  B       X   1    -138.553 -91.405 -14.487  0.00  0.00           B
ATOM   4888  B       X   1    -142.279 -85.862  -9.088  0.00  0.00           B
ATOM   4889  B       X   1    -139.912 -85.804 -10.195  0.00  0.00           B
ATOM   4890  B       X   1    -139.394 -86.998 -12.433  0.00  0.00           B
ATOM   4891  Ne      X   1    -139.624 -87.151 -10.910  0.00  0.00          NE
ATOM   4892  B       X   1    -138.925 -85.078 -14.000  0.00  0.00           B
ATOM   4893  B       X   1    -138.753 -87.361 -15.014  0.00  0.00           B
ATOM   4894  B       X   1    -140.684 -88.240 -10.502  0.00  0.00           B
ATOM   4895  Ne      X   1    -138.483 -86.569 -13.673  0.00  0.00          NE
ATOM   4896  Ne      X   1    -141.182 -84.969  -9.822  0.00  0.00          NE
ATOM   4897  B       X   1    -138.136 -87.746 -10.484  0.00  0.00           B
ATOM   4898  B       X   1    -141.768 -84.453 -11.161  0.00  0.00           B
ATOM   4899  Ne      X   1    -144.995 -78.371 -15.595  0.00  0.00          NE
ATOM   4900  B       X   1    -146.421 -79.106 -11.831  0.00  0.00           B
ATOM   4901  B       X   1    -147.424 -82.603 -11.960  0.00  0.00           B
ATOM   4902  B       X   1    -146.466 -81.066 -13.612  0.00  0.00           B
ATOM   4903  Ne      X   1    -146.645 -77.999 -10.737  0.00  0.00          NE
ATOM   4904  Ne      X   1    -145.673 -79.854 -12.987  0.00  0.00          NE
ATOM   4905  B       X   1    -145.531 -78.847 -14.153  0.00  0.00           B
ATOM   4906  B       X   1    -145.464 -77.009 -10.531  0.00  0.00           B
ATOM   4907  B       X   1    -144.292 -80.392 -12.390  0.00  0.00           B
ATOM   4908  Ne      X   1    -144.148 -80.907  -8.570  0.00  0.00          NE
ATOM   4909  B       X   1    -144.931 -76.804 -15.354  0.00  0.00           B
ATOM   4910  B       X   1    -143.728 -81.110 -10.090  0.00  0.00           B
ATOM   4911  B       X   1    -141.269 -84.026 -13.536  0.00  0.00           B
ATOM   4912  Ne      X   1    -142.414 -84.027 -12.516  0.00  0.00          NE
ATOM   4913  B       X   1    -140.975 -83.760  -8.788  0.00  0.00           B
ATOM   4914  B       X   1    -138.594 -77.606 -15.182  0.00  0.00           B
ATOM   4915  Ne      X   1    -139.791 -83.746 -14.073  0.00  0.00          NE
ATOM   4916  B       X   1    -143.053 -82.620 -12.180  0.00  0.00           B
ATOM   4917  B       X   1    -139.077 -82.871 -13.008  0.00  0.00           B
ATOM   4918  B       X   1    -139.570 -79.463 -12.111  0.00  0.00           B
ATOM   4919  B       X   1    -141.872 -80.447 -11.556  0.00  0.00           B
ATOM   4920  Ne      X   1    -143.191 -81.144 -11.570  0.00  0.00          NE
ATOM   4921  Ne      X   1    -140.677 -79.521 -10.996  0.00  0.00          NE
ATOM   4922  B       X   1    -139.942 -80.061  -9.727  0.00  0.00           B
ATOM   4923  B       X   1    -141.378 -78.116 -10.842  0.00  0.00           B
ATOM   4924  Ne      X   1    -139.002 -80.538  -8.494  0.00  0.00          NE
ATOM   4925  B       X   1    -139.823 -83.315 -15.570  0.00  0.00           B
ATOM   4926  Ne      X   1    -138.095 -79.079 -15.414  0.00  0.00          NE
ATOM   4927  Ne      X   1    -138.081 -79.768 -12.439  0.00  0.00          NE
ATOM   4928  B       X   1    -137.983 -79.721 -14.022  0.00  0.00           B
ATOM   4929  Ne      X   1    -141.636 -76.584 -10.845  0.00  0.00          NE
ATOM   4930  B       X   1    -147.202 -89.380  -3.022  0.00  0.00           B
ATOM   4931  Ne      X   1    -146.673 -90.409  -1.996  0.00  0.00          NE
ATOM   4932  B       X   1    -145.096 -90.343  -1.878  0.00  0.00           B
ATOM   4933  B       X   1    -147.381 -89.961  -0.615  0.00  0.00           B
ATOM   4934  B       X   1    -144.048 -89.305  -6.976  0.00  0.00           B
ATOM   4935  Ne      X   1    -144.395 -87.721  -6.629  0.00  0.00          NE
ATOM   4936  Ne      X   1    -143.651 -90.512  -1.246  0.00  0.00          NE
ATOM   4937  B       X   1    -143.713 -91.782  -0.300  0.00  0.00           B
ATOM   4938  B       X   1    -144.123 -86.683  -0.156  0.00  0.00           B
ATOM   4939  Ne      X   1    -142.905 -87.739  -0.154  0.00  0.00          NE
ATOM   4940  B       X   1    -142.062 -91.608  -4.932  0.00  0.00           B
ATOM   4941  B       X   1    -143.178 -89.270  -0.389  0.00  0.00           B
ATOM   4942  Ne      X   1    -137.983 -91.111  -1.085  0.00  0.00          NE
ATOM   4943  Ne      X   1    -139.476 -85.023  -0.754  0.00  0.00          NE
ATOM   4944  Ne      X   1    -138.650 -89.106  -3.319  0.00  0.00          NE
ATOM   4945  B       X   1    -139.118 -89.390  -4.808  0.00  0.00           B
ATOM   4946  B       X   1    -143.203 -87.145  -5.729  0.00  0.00           B
ATOM   4947  B       X   1    -141.424 -87.104  -3.843  0.00  0.00           B
ATOM   4948  Ne      X   1    -139.731 -89.109  -6.250  0.00  0.00          NE
ATOM   4949  B       X   1    -140.543 -90.455  -6.617  0.00  0.00           B
ATOM   4950  B       X   1    -140.738 -87.856  -6.148  0.00  0.00           B
ATOM   4951  Ne      X   1    -140.805 -87.298  -2.393  0.00  0.00          NE
ATOM   4952  B       X   1    -139.950 -88.563  -2.611  0.00  0.00           B
ATOM   4953  Ne      X   1    -141.664 -86.844  -5.350  0.00  0.00          NE
ATOM   4954  B       X   1    -141.368 -85.275  -5.393  0.00  0.00           B
ATOM   4955  B       X   1    -142.666 -90.901  -2.436  0.00  0.00           B
ATOM   4956  B       X   1    -142.010 -87.375  -1.396  0.00  0.00           B
ATOM   4957  B       X   1    -139.869 -86.171  -1.934  0.00  0.00           B
ATOM   4958  Ne      X   1    -141.549 -91.649  -6.435  0.00  0.00          NE
ATOM   4959  B       X   1    -138.023 -90.271  -2.464  0.00  0.00           B
ATOM   4960  B       X   1    -139.176 -84.395  -7.126  0.00  0.00           B
ATOM   4961  B       X   1    -144.329 -82.385  -7.978  0.00  0.00           B
ATOM   4962  B       X   1    -143.020 -80.085  -7.792  0.00  0.00           B
ATOM   4963  B       X   1    -141.189 -82.961  -6.314  0.00  0.00           B
ATOM   4964  B       X   1    -140.625 -83.243  -3.750  0.00  0.00           B
ATOM   4965  B       X   1    -139.511 -83.680  -1.482  0.00  0.00           B
ATOM   4966  Ne      X   1    -140.240 -83.273  -7.532  0.00  0.00          NE
ATOM   4967  B       X   1    -139.534 -81.910  -7.937  0.00  0.00           B
ATOM   4968  B       X   1    -139.096 -79.406  -7.410  0.00  0.00           B
ATOM   4969  B       X   1    -143.062 -83.474  -4.410  0.00  0.00           B
ATOM   4970  B       X   1    -139.309 -76.881  -8.008  0.00  0.00           B
ATOM   4971  Ne      X   1    -141.540 -83.755  -5.000  0.00  0.00          NE
ATOM   4972  B       X   1    -148.425 -75.276 -32.674  0.00  0.00           B
ATOM   4973  Ne      X   1    -144.999 -74.613 -33.445  0.00  0.00          NE
ATOM   4974  B       X   1    -145.824 -75.590 -32.459  0.00  0.00           B
ATOM   4975  B       X   1    -147.182 -71.449 -28.529  0.00  0.00           B
ATOM   4976  Ne      X   1    -147.275 -70.026 -29.278  0.00  0.00          NE
ATOM   4977  Ne      X   1    -146.990 -72.613 -27.568  0.00  0.00          NE
ATOM   4978  B       X   1    -147.179 -73.982 -28.287  0.00  0.00           B
ATOM   4979  B       X   1    -148.210 -70.187 -30.532  0.00  0.00           B
ATOM   4980  B       X   1    -147.934 -72.657 -26.343  0.00  0.00           B
ATOM   4981  B       X   1    -145.873 -69.711 -30.027  0.00  0.00           B
ATOM   4982  B       X   1    -147.275 -75.357 -30.400  0.00  0.00           B
ATOM   4983  B       X   1    -145.459 -72.549 -27.213  0.00  0.00           B
ATOM   4984  Ne      X   1    -146.649 -75.273 -28.989  0.00  0.00          NE
ATOM   4985  B       X   1    -145.114 -75.214 -28.921  0.00  0.00           B
ATOM   4986  Ne      X   1    -147.272 -75.979 -31.880  0.00  0.00          NE
ATOM   4987  Ne      X   1    -144.920 -75.938 -25.088  0.00  0.00          NE
ATOM   4988  B       X   1    -145.013 -74.687 -24.164  0.00  0.00           B
ATOM   4989  B       X   1    -144.705 -71.025 -25.217  0.00  0.00           B
ATOM   4990  B       X   1    -144.553 -75.433 -26.567  0.00  0.00           B
ATOM   4991  Ne      X   1    -144.287 -72.009 -26.332  0.00  0.00          NE
ATOM   4992  Ne      X   1    -143.942 -75.631 -28.031  0.00  0.00          NE
ATOM   4993  Ne      X   1    -149.098 -73.408 -25.526  0.00  0.00          NE
ATOM   4994  B       X   1    -147.515 -69.034 -28.126  0.00  0.00           B
ATOM   4995  B       X   1    -149.169 -74.901 -25.947  0.00  0.00           B
ATOM   4996  B       X   1    -142.810 -72.275 -26.518  0.00  0.00           B
ATOM   4997  B       X   1    -142.594 -74.762 -28.470  0.00  0.00           B
ATOM   4998  B       X   1    -149.012 -61.576 -26.168  0.00  0.00           B
ATOM   4999  B       X   1    -147.649 -68.508 -25.444  0.00  0.00           B
ATOM   5000  Ne      X   1    -147.451 -67.936 -27.023  0.00  0.00          NE
ATOM   5001  B       X   1    -148.672 -63.245 -30.547  0.00  0.00           B
ATOM   5002  B       X   1    -148.583 -66.919 -27.314  0.00  0.00           B
ATOM   5003  B       X   1    -148.251 -65.309 -29.217  0.00  0.00           B
ATOM   5004  B       X   1    -146.622 -62.443 -26.512  0.00  0.00           B
ATOM   5005  Ne      X   1    -146.518 -63.933 -26.047  0.00  0.00          NE
ATOM   5006  Ne      X   1    -148.824 -64.792 -30.637  0.00  0.00          NE
ATOM   5007  Ne      X   1    -148.774 -65.440 -27.698  0.00  0.00          NE
ATOM   5008  B       X   1    -147.873 -64.602 -26.730  0.00  0.00           B
ATOM   5009  B       X   1    -145.321 -64.815 -26.554  0.00  0.00           B
ATOM   5010  B       X   1    -146.096 -67.193 -27.203  0.00  0.00           B
ATOM   5011  B       X   1    -146.651 -64.059 -24.505  0.00  0.00           B
ATOM   5012  Ne      X   1    -144.844 -66.274 -26.895  0.00  0.00          NE
ATOM   5013  Ne      X   1    -147.683 -61.388 -27.015  0.00  0.00          NE
ATOM   5014  B       X   1    -149.131 -75.685 -17.474  0.00  0.00           B
ATOM   5015  Ne      X   1    -147.875 -69.074 -23.975  0.00  0.00          NE
ATOM   5016  B       X   1    -148.233 -76.310 -19.775  0.00  0.00           B
ATOM   5017  B       X   1    -146.807 -70.269 -23.859  0.00  0.00           B
ATOM   5018  Ne      X   1    -145.314 -70.881 -23.698  0.00  0.00          NE
ATOM   5019  B       X   1    -148.382 -72.088 -16.342  0.00  0.00           B
ATOM   5020  B       X   1    -148.945 -75.139 -22.024  0.00  0.00           B
ATOM   5021  Ne      X   1    -148.388 -73.752 -22.537  0.00  0.00          NE
ATOM   5022  B       X   1    -146.907 -73.794 -17.602  0.00  0.00           B
ATOM   5023  B       X   1    -146.878 -73.938 -22.584  0.00  0.00           B
ATOM   5024  B       X   1    -148.880 -72.768 -21.502  0.00  0.00           B
ATOM   5025  B       X   1    -148.837 -72.613 -18.942  0.00  0.00           B
ATOM   5026  Ne      X   1    -147.729 -72.474 -17.791  0.00  0.00          NE
ATOM   5027  Ne      X   1    -145.783 -74.862 -17.809  0.00  0.00          NE
ATOM   5028  Ne      X   1    -145.348 -73.813 -22.872  0.00  0.00          NE
ATOM   5029  Ne      X   1    -145.748 -70.168 -17.890  0.00  0.00          NE
ATOM   5030  B       X   1    -146.668 -71.350 -18.216  0.00  0.00           B
ATOM   5031  B       X   1    -145.170 -72.267 -23.064  0.00  0.00           B
ATOM   5032  B       X   1    -145.187 -74.669 -19.216  0.00  0.00           B
ATOM   5033  B       X   1    -145.057 -70.510 -16.380  0.00  0.00           B
ATOM   5034  B       X   1    -146.634 -76.221 -17.796  0.00  0.00           B
ATOM   5035  B       X   1    -144.725 -74.701 -16.699  0.00  0.00           B
ATOM   5036  B       X   1    -144.551 -74.372 -21.684  0.00  0.00           B
ATOM   5037  B       X   1    -144.517 -69.986 -18.835  0.00  0.00           B
ATOM   5038  B       X   1    -144.370 -69.886 -22.978  0.00  0.00           B
ATOM   5039  Ne      X   1    -143.976 -74.552 -20.275  0.00  0.00          NE
ATOM   5040  B       X   1    -146.628 -68.943 -17.735  0.00  0.00           B
ATOM   5041  B       X   1    -148.935 -73.347 -24.007  0.00  0.00           B
ATOM   5042  Ne      X   1    -149.102 -76.363 -21.080  0.00  0.00          NE
ATOM   5043  B       X   1    -143.088 -75.882 -20.243  0.00  0.00           B
ATOM   5044  Ne      X   1    -143.061 -69.632 -19.498  0.00  0.00          NE
ATOM   5045  B       X   1    -141.637 -72.377 -21.809  0.00  0.00           B
ATOM   5046  B       X   1    -143.184 -73.308 -19.880  0.00  0.00           B
ATOM   5047  Ne      X   1    -141.939 -72.365 -20.226  0.00  0.00          NE
ATOM   5048  B       X   1    -142.315 -70.930 -19.799  0.00  0.00           B
ATOM   5049  B       X   1    -147.993 -61.596 -20.891  0.00  0.00           B
ATOM   5050  Ne      X   1    -146.406 -61.678 -21.201  0.00  0.00          NE
ATOM   5051  Ne      X   1    -147.866 -68.173 -17.150  0.00  0.00          NE
ATOM   5052  B       X   1    -148.471 -64.135 -22.703  0.00  0.00           B
ATOM   5053  B       X   1    -146.310 -62.911 -22.241  0.00  0.00           B
ATOM   5054  Ne      X   1    -146.914 -64.156 -22.916  0.00  0.00          NE
ATOM   5055  B       X   1    -146.523 -65.607 -22.338  0.00  0.00           B
ATOM   5056  B       X   1    -147.492 -68.072 -22.833  0.00  0.00           B
ATOM   5057  Ne      X   1    -148.837 -64.135 -18.556  0.00  0.00          NE
ATOM   5058  B       X   1    -147.815 -66.759 -17.761  0.00  0.00           B
ATOM   5059  Ne      X   1    -146.559 -67.132 -21.872  0.00  0.00          NE
ATOM   5060  B       X   1    -145.461 -66.431 -18.601  0.00  0.00           B
ATOM   5061  Ne      X   1    -147.059 -66.264 -19.051  0.00  0.00          NE
ATOM   5062  B       X   1    -147.585 -64.820 -19.256  0.00  0.00           B
[truncated: 18,213,692 more chars]
