# Supplementary material for: Insights into the 3D permeable pore structure within novel monodisperse mesoporous silica nanoparticles by cryogenic electron tomography
Source: Nanoscale Adv. 2023 Apr 18;5(11):2879–86. doi: 10.1039/d3na00145h (PMC10228490; doi:10.1039/d3na00145h)
Supplement: NA-005-D3NA00145H-s002 [file NA-005-D3NA00145H-s002.zip › Supporting_Information_B_MSN_pdb_files/MSN_006.pdb]

CRYST1    0.000    0.000    0.000  90.00  90.00  90.00 P 1           1
ATOM      1  B       X   1     -69.480-129.685-104.906  0.00  0.00           B
ATOM      2  B       X   1     -70.570-126.562-109.215  0.00  0.00           B
ATOM      3  B       X   1     -71.364-125.241-105.161  0.00  0.00           B
ATOM      4  Ne      X   1     -70.836-128.989-104.571  0.00  0.00          NE
ATOM      5  B       X   1     -70.411-127.452-104.357  0.00  0.00           B
ATOM      6  B       X   1     -68.996-125.292-104.016  0.00  0.00           B
ATOM      7  B       X   1     -71.347-129.927-100.773  0.00  0.00           B
ATOM      8  Ne      X   1     -69.379-125.920 -99.620  0.00  0.00          NE
ATOM      9  B       X   1     -70.833-125.977-100.183  0.00  0.00           B
ATOM     10  B       X   1     -71.204-125.808-102.641  0.00  0.00           B
ATOM     11  B       X   1     -69.163-126.097 -98.084  0.00  0.00           B
ATOM     12  B       X   1     -71.528-129.408-103.240  0.00  0.00           B
ATOM     13  Ne      X   1     -70.466-125.930-104.082  0.00  0.00          NE
ATOM     14  B       X   1     -71.020-129.767 -86.786  0.00  0.00           B
ATOM     15  B       X   1     -71.483-130.500 -69.640  0.00  0.00           B
ATOM     16  B       X   1     -69.040-130.776 -69.099  0.00  0.00           B
ATOM     17  B       X   1     -69.740-127.448 -66.167  0.00  0.00           B
ATOM     18  Ne      X   1     -70.112-129.744 -69.579  0.00  0.00          NE
ATOM     19  Ne      X   1     -70.635-127.543 -67.472  0.00  0.00          NE
ATOM     20  B       X   1     -69.926-129.217 -71.032  0.00  0.00           B
ATOM     21  B       X   1     -70.148-128.589 -68.510  0.00  0.00           B
ATOM     22  B       X   1    -103.358-134.951  -4.200  0.00  0.00           B
ATOM     23  B       X   1    -103.441-126.305  -5.640  0.00  0.00           B
ATOM     24  B       X   1     -94.631-139.214  -9.047  0.00  0.00           B
ATOM     25  Ne      X   1     -94.684-138.603 -14.589  0.00  0.00          NE
ATOM     26  B       X   1     -92.282-140.415  -8.641  0.00  0.00           B
ATOM     27  Ne      X   1     -93.305-139.120  -8.236  0.00  0.00          NE
ATOM     28  B       X   1     -92.561-137.827  -8.476  0.00  0.00           B
ATOM     29  Ne      X   1    -100.276-138.004  -7.159  0.00  0.00          NE
ATOM     30  B       X   1     -97.802-139.485  -4.373  0.00  0.00           B
ATOM     31  B       X   1     -95.286-139.332  -4.971  0.00  0.00           B
ATOM     32  B       X   1     -97.182-141.001  -2.366  0.00  0.00           B
ATOM     33  B       X   1     -97.053-139.908  -6.747  0.00  0.00           B
ATOM     34  Ne      X   1     -95.729-141.329  -1.910  0.00  0.00          NE
ATOM     35  B       X   1     -93.869-141.449  -5.021  0.00  0.00           B
ATOM     36  B       X   1     -94.987-140.039  -1.616  0.00  0.00           B
ATOM     37  B       X   1     -93.673-139.491  -6.786  0.00  0.00           B
ATOM     38  B       X   1     -92.624-139.267  -4.540  0.00  0.00           B
ATOM     39  Ne      X   1     -93.892-139.924  -5.300  0.00  0.00          NE
ATOM     40  Ne      X   1     -96.672-138.917  -5.423  0.00  0.00          NE
ATOM     41  Ne      X   1     -97.470-131.637 -42.496  0.00  0.00          NE
ATOM     42  B       X   1     -96.136-132.283 -42.979  0.00  0.00           B
ATOM     43  B       X   1     -95.046-130.682 -47.963  0.00  0.00           B
ATOM     44  B       X   1    -100.685-127.101 -43.884  0.00  0.00           B
ATOM     45  B       X   1     -98.338-126.631 -45.155  0.00  0.00           B
ATOM     46  Ne      X   1     -99.077-127.610 -44.136  0.00  0.00          NE
ATOM     47  B       X   1     -99.351-129.135 -44.778  0.00  0.00           B
ATOM     48  B       X   1     -98.337-127.856 -42.784  0.00  0.00           B
ATOM     49  B       X   1     -98.034-123.103 -42.412  0.00  0.00           B
ATOM     50  B       X   1     -98.225-125.862 -47.739  0.00  0.00           B
ATOM     51  B       X   1     -99.776-122.673 -44.811  0.00  0.00           B
ATOM     52  Ne      X   1     -97.566-125.806 -46.304  0.00  0.00          NE
ATOM     53  B       X   1     -97.343-124.157 -46.042  0.00  0.00           B
ATOM     54  Ne      X   1     -92.347-129.321 -42.746  0.00  0.00          NE
ATOM     55  Ne      X   1     -93.074-126.503 -43.689  0.00  0.00          NE
ATOM     56  B       X   1     -93.516-125.434 -42.582  0.00  0.00           B
ATOM     57  B       X   1     -93.087-128.018 -43.189  0.00  0.00           B
ATOM     58  B       X   1     -93.976-126.526 -44.943  0.00  0.00           B
ATOM     59  B       X   1     -96.126-126.355 -46.330  0.00  0.00           B
ATOM     60  B       X   1     -94.251-134.726 -32.132  0.00  0.00           B
ATOM     61  B       X   1     -92.675-131.034 -35.705  0.00  0.00           B
ATOM     62  Ne      X   1     -93.360-127.348 -33.456  0.00  0.00          NE
ATOM     63  Ne      X   1     -93.523-129.806 -35.289  0.00  0.00          NE
ATOM     64  B       X   1     -93.073-128.798 -34.155  0.00  0.00           B
ATOM     65  B       X   1     -92.131-127.023 -32.583  0.00  0.00           B
ATOM     66  B       X   1     -94.799-127.428 -32.740  0.00  0.00           B
ATOM     67  B       X   1     -92.332-135.469 -27.328  0.00  0.00           B
ATOM     68  B       X   1     -93.275-135.317 -29.765  0.00  0.00           B
ATOM     69  Ne      X   1     -94.549-134.897 -30.568  0.00  0.00          NE
ATOM     70  B       X   1     -94.040-131.575 -25.020  0.00  0.00           B
ATOM     71  Ne      X   1     -92.355-135.716 -25.753  0.00  0.00          NE
ATOM     72  Ne      X   1     -92.836-131.037 -25.860  0.00  0.00          NE
ATOM     73  Ne      X   1     -95.499-131.576 -24.488  0.00  0.00          NE
ATOM     74  B       X   1     -93.347-130.796 -27.312  0.00  0.00           B
ATOM     75  B       X   1     -92.089-134.421 -24.918  0.00  0.00           B
ATOM     76  Ne      X   1     -92.026-135.615 -28.917  0.00  0.00          NE
ATOM     77  B       X   1     -92.697-130.471 -29.719  0.00  0.00           B
ATOM     78  Ne      X   1     -93.927-130.201 -28.773  0.00  0.00          NE
ATOM     79  B       X   1     -98.650-126.387 -27.299  0.00  0.00           B
ATOM     80  B       X   1    -100.374-125.618 -25.586  0.00  0.00           B
ATOM     81  Ne      X   1    -100.168-126.172 -27.114  0.00  0.00          NE
ATOM     82  B       X   1     -98.435-129.470 -24.170  0.00  0.00           B
ATOM     83  Ne      X   1    -100.336-124.983 -24.117  0.00  0.00          NE
ATOM     84  B       X   1     -96.253-122.773 -26.459  0.00  0.00           B
ATOM     85  Ne      X   1     -97.192-126.655 -26.889  0.00  0.00          NE
ATOM     86  Ne      X   1     -97.040-128.883 -24.654  0.00  0.00          NE
ATOM     87  B       X   1     -97.115-127.903 -25.905  0.00  0.00           B
ATOM     88  Ne      X   1     -95.935-124.017 -25.487  0.00  0.00          NE
ATOM     89  Ne      X   1     -95.143-127.389 -29.114  0.00  0.00          NE
ATOM     90  B       X   1     -94.503-128.740 -28.653  0.00  0.00           B
ATOM     91  B       X   1     -93.357-124.687 -27.648  0.00  0.00           B
ATOM     92  Ne      X   1     -92.971-124.431 -26.208  0.00  0.00          NE
ATOM     93  B       X   1     -94.115-126.258 -29.487  0.00  0.00           B
ATOM     94  Ne      X   1     -93.068-125.080 -29.182  0.00  0.00          NE
ATOM     95  B       X   1     -92.253-125.608 -25.563  0.00  0.00           B
ATOM     96  B       X   1     -93.459-123.849 -30.008  0.00  0.00           B
ATOM     97  B       X   1     -94.355-124.061 -25.492  0.00  0.00           B
ATOM     98  B       X   1     -95.842-127.731 -30.489  0.00  0.00           B
ATOM     99  Ne      X   1     -94.602-122.764 -30.092  0.00  0.00          NE
ATOM    100  B       X   1     -96.220-127.017 -28.107  0.00  0.00           B
ATOM    101  B       X   1     -96.620-125.318 -26.211  0.00  0.00           B
ATOM    102  B       X   1     -92.270-129.743 -25.287  0.00  0.00           B
ATOM    103  B       X   1     -96.589-123.756 -24.150  0.00  0.00           B
ATOM    104  B       X   1     -92.586-133.039 -16.188  0.00  0.00           B
ATOM    105  Ne      X   1     -96.660-131.904 -17.205  0.00  0.00          NE
ATOM    106  Ne      X   1     -95.346-131.385 -21.302  0.00  0.00          NE
ATOM    107  B       X   1     -93.185-135.066 -17.630  0.00  0.00           B
ATOM    108  Ne      X   1     -94.083-135.715 -18.697  0.00  0.00          NE
ATOM    109  B       X   1     -93.961-130.937 -20.647  0.00  0.00           B
ATOM    110  B       X   1     -95.255-131.638 -22.822  0.00  0.00           B
ATOM    111  B       X   1     -95.271-130.956 -17.190  0.00  0.00           B
ATOM    112  B       X   1     -95.986-132.699 -20.640  0.00  0.00           B
ATOM    113  Ne      X   1     -92.451-130.444 -20.352  0.00  0.00          NE
ATOM    114  B       X   1     -96.398-130.173 -21.061  0.00  0.00           B
ATOM    115  Ne      X   1     -94.148-130.271 -16.332  0.00  0.00          NE
ATOM    116  Ne      X   1     -93.349-134.413 -16.185  0.00  0.00          NE
ATOM    117  Ne      X   1     -98.266-122.500 -20.314  0.00  0.00          NE
ATOM    118  B       X   1     -99.056-124.125 -23.814  0.00  0.00           B
ATOM    119  Ne      X   1     -99.509-129.630 -23.025  0.00  0.00          NE
ATOM    120  B       X   1     -98.953-123.551 -19.244  0.00  0.00           B
ATOM    121  B       X   1     -99.221-123.490 -16.662  0.00  0.00           B
ATOM    122  B       X   1     -97.796-123.204 -21.709  0.00  0.00           B
ATOM    123  B       X   1     -98.718-129.154 -21.662  0.00  0.00           B
ATOM    124  B       X   1    -100.412-126.195 -23.063  0.00  0.00           B
ATOM    125  Ne      X   1     -99.955-123.477 -18.038  0.00  0.00          NE
ATOM    126  B       X   1    -100.715-128.736 -23.223  0.00  0.00           B
ATOM    127  B       X   1     -97.849-129.117 -19.213  0.00  0.00           B
ATOM    128  Ne      X   1     -97.710-124.136 -23.008  0.00  0.00          NE
ATOM    129  B       X   1     -92.568-128.962 -19.758  0.00  0.00           B
ATOM    130  Ne      X   1     -93.516-125.768 -21.907  0.00  0.00          NE
ATOM    131  Ne      X   1     -92.636-127.433 -19.327  0.00  0.00          NE
ATOM    132  Ne      X   1     -95.408-123.773 -16.310  0.00  0.00          NE
ATOM    133  Ne      X   1     -93.977-122.808 -21.240  0.00  0.00          NE
ATOM    134  B       X   1     -92.974-129.762 -17.041  0.00  0.00           B
ATOM    135  B       X   1     -93.749-124.326 -21.477  0.00  0.00           B
ATOM    136  B       X   1     -96.794-127.594 -21.116  0.00  0.00           B
ATOM    137  B       X   1     -93.754-127.200 -18.188  0.00  0.00           B
ATOM    138  Ne      X   1     -94.468-126.758 -16.849  0.00  0.00          NE
ATOM    139  B       X   1     -95.806-127.517 -16.499  0.00  0.00           B
ATOM    140  B       X   1     -92.500-125.912 -23.059  0.00  0.00           B
ATOM    141  B       X   1     -92.979-126.609 -20.714  0.00  0.00           B
ATOM    142  B       X   1     -94.919-126.379 -22.344  0.00  0.00           B
ATOM    143  Ne      X   1     -97.446-128.991 -20.724  0.00  0.00          NE
ATOM    144  Ne      X   1     -96.394-126.880 -22.357  0.00  0.00          NE
ATOM    145  B       X   1     -94.885-125.184 -16.751  0.00  0.00           B
ATOM    146  B       X   1     -97.326-125.577 -22.552  0.00  0.00           B
ATOM    147  B       X   1     -96.514-127.993 -23.467  0.00  0.00           B
ATOM    148  B       X   1     -95.665-122.898 -17.605  0.00  0.00           B
ATOM    149  B       X   1     -99.270-134.297  -9.139  0.00  0.00           B
ATOM    150  Ne      X   1     -98.225-133.747  -8.120  0.00  0.00          NE
ATOM    151  Ne      X   1     -95.965-137.520 -12.072  0.00  0.00          NE
ATOM    152  B       X   1     -96.592-132.505 -15.769  0.00  0.00           B
ATOM    153  B       X   1     -97.334-136.825 -11.895  0.00  0.00           B
ATOM    154  B       X   1     -97.205-134.680 -14.676  0.00  0.00           B
ATOM    155  B       X   1     -96.959-133.115  -8.859  0.00  0.00           B
ATOM    156  B       X   1     -96.893-130.928 -10.353  0.00  0.00           B
ATOM    157  Ne      X   1     -93.434-135.724 -11.768  0.00  0.00          NE
ATOM    158  B       X   1     -93.659-134.226 -12.041  0.00  0.00           B
ATOM    159  B       X   1     -93.377-131.677 -12.286  0.00  0.00           B
ATOM    160  Ne      X   1     -94.422-132.857 -12.236  0.00  0.00          NE
ATOM    161  B       X   1     -92.358-136.253 -12.815  0.00  0.00           B
ATOM    162  B       X   1     -92.796-135.963 -10.311  0.00  0.00           B
ATOM    163  B       X   1     -95.408-133.093 -13.533  0.00  0.00           B
ATOM    164  Ne      X   1     -92.071-130.832 -11.788  0.00  0.00          NE
ATOM    165  B       X   1     -94.870-131.487  -8.867  0.00  0.00           B
ATOM    166  B       X   1     -94.724-136.654 -11.864  0.00  0.00           B
ATOM    167  B       X   1     -95.357-132.834 -10.954  0.00  0.00           B
ATOM    168  Ne      X   1     -92.206-136.658 -14.330  0.00  0.00          NE
ATOM    169  B       X   1     -92.657-135.368 -15.178  0.00  0.00           B
ATOM    170  Ne      X   1     -96.030-132.051  -9.707  0.00  0.00          NE
ATOM    171  Ne      X   1     -96.048-133.682 -14.857  0.00  0.00          NE
ATOM    172  B       X   1     -94.833-134.297 -15.755  0.00  0.00           B
ATOM    173  B       X   1     -95.983-130.218 -12.592  0.00  0.00           B
ATOM    174  Ne      X   1     -97.242-130.176 -11.662  0.00  0.00          NE
ATOM    175  B       X   1     -93.424-137.616 -14.565  0.00  0.00           B
ATOM    176  B       X   1     -98.633-126.670 -12.676  0.00  0.00           B
ATOM    177  B       X   1     -99.219-127.335 -10.180  0.00  0.00           B
ATOM    178  Ne      X   1    -101.859-125.097 -10.108  0.00  0.00          NE
ATOM    179  Ne      X   1    -100.274-127.541  -9.041  0.00  0.00          NE
ATOM    180  Ne      X   1     -98.114-127.239 -11.308  0.00  0.00          NE
ATOM    181  B       X   1    -101.188-126.259  -9.020  0.00  0.00           B
ATOM    182  B       X   1    -102.866-124.265  -9.216  0.00  0.00           B
ATOM    183  B       X   1     -97.569-128.690 -11.395  0.00  0.00           B
ATOM    184  B       X   1     -94.572-129.842 -14.901  0.00  0.00           B
ATOM    185  B       X   1     -96.845-128.834 -14.632  0.00  0.00           B
ATOM    186  B       X   1     -97.111-126.146 -10.741  0.00  0.00           B
ATOM    187  Ne      X   1     -96.963-124.639 -10.280  0.00  0.00          NE
ATOM    188  B       X   1     -96.825-123.563 -15.603  0.00  0.00           B
ATOM    189  B       X   1     -96.688-124.818  -8.677  0.00  0.00           B
ATOM    190  B       X   1     -92.394-129.686 -10.766  0.00  0.00           B
ATOM    191  B       X   1     -94.291-123.090 -15.425  0.00  0.00           B
ATOM    192  B       X   1     -94.171-123.094 -12.910  0.00  0.00           B
ATOM    193  B       X   1     -94.980-127.931 -13.166  0.00  0.00           B
ATOM    194  Ne      X   1     -92.181-127.199 -14.706  0.00  0.00          NE
ATOM    195  B       X   1     -92.613-127.327 -13.196  0.00  0.00           B
ATOM    196  Ne      X   1     -93.906-127.089 -12.353  0.00  0.00          NE
ATOM    197  B       X   1     -93.747-127.651 -10.928  0.00  0.00           B
ATOM    198  Ne      X   1     -92.881-128.511  -9.877  0.00  0.00          NE
ATOM    199  B       X   1     -94.210-125.565 -12.249  0.00  0.00           B
ATOM    200  Ne      X   1     -94.370-124.070 -11.731  0.00  0.00          NE
ATOM    201  B       X   1     -93.287-123.572 -10.652  0.00  0.00           B
ATOM    202  B       X   1     -93.642-129.207  -8.714  0.00  0.00           B
ATOM    203  Ne      X   1     -95.565-129.251 -13.797  0.00  0.00          NE
ATOM    204  B       X   1     -95.731-124.034 -10.990  0.00  0.00           B
ATOM    205  B       X   1     -93.366-127.038 -15.727  0.00  0.00           B
ATOM    206  Ne      X   1     -92.601-122.887  -9.443  0.00  0.00          NE
ATOM    207  Ne      X   1     -97.220-127.866 -15.833  0.00  0.00          NE
ATOM    208  B       X   1     -92.563-123.908  -8.220  0.00  0.00           B
ATOM    209  Ne      X   1    -102.917-132.423  -6.630  0.00  0.00          NE
ATOM    210  B       X   1     -99.355-136.859  -6.541  0.00  0.00           B
ATOM    211  B       X   1     -98.949-132.500  -7.442  0.00  0.00           B
ATOM    212  Ne      X   1     -99.851-131.726  -6.426  0.00  0.00          NE
ATOM    213  B       X   1    -101.361-132.059  -6.605  0.00  0.00           B
ATOM    214  Ne      X   1     -97.968-136.152  -5.996  0.00  0.00          NE
ATOM    215  B       X   1     -98.138-135.565  -4.552  0.00  0.00           B
ATOM    216  Ne      X   1     -99.479-131.079  -1.634  0.00  0.00          NE
ATOM    217  B       X   1     -99.208-132.166  -4.968  0.00  0.00           B
ATOM    218  B       X   1    -100.153-132.449  -1.761  0.00  0.00           B
ATOM    219  Ne      X   1    -100.430-133.994  -1.620  0.00  0.00          NE
ATOM    220  B       X   1     -99.193-134.751  -2.349  0.00  0.00           B
ATOM    221  Ne      X   1     -97.913-134.795  -3.229  0.00  0.00          NE
ATOM    222  B       X   1     -98.451-131.026  -2.870  0.00  0.00           B
ATOM    223  Ne      X   1     -97.952-131.899  -4.085  0.00  0.00          NE
ATOM    224  B       X   1    -101.759-134.370  -2.347  0.00  0.00           B
ATOM    225  B       X   1     -98.723-130.919  -0.287  0.00  0.00           B
ATOM    226  B       X   1     -97.765-134.970  -7.102  0.00  0.00           B
ATOM    227  B       X   1    -100.519-134.189  -0.081  0.00  0.00           B
ATOM    228  Ne      X   1    -103.247-134.359  -2.806  0.00  0.00          NE
ATOM    229  B       X   1     -99.558-130.166  -6.476  0.00  0.00           B
ATOM    230  B       X   1     -97.485-133.278  -3.518  0.00  0.00           B
ATOM    231  B       X   1     -92.221-135.809  -1.546  0.00  0.00           B
ATOM    232  Ne      X   1     -94.025-130.512  -7.942  0.00  0.00          NE
ATOM    233  B       X   1     -97.002-137.434  -5.786  0.00  0.00           B
ATOM    234  B       X   1     -96.866-131.194  -4.943  0.00  0.00           B
ATOM    235  B       X   1     -96.819-135.599  -2.282  0.00  0.00           B
ATOM    236  Ne      X   1     -93.146-135.231  -0.454  0.00  0.00          NE
ATOM    237  B       X   1     -94.189-131.529  -0.575  0.00  0.00           B
ATOM    238  B       X   1     -94.666-135.423  -0.793  0.00  0.00           B
ATOM    239  B       X   1     -92.424-132.802  -5.417  0.00  0.00           B
ATOM    240  B       X   1     -92.756-131.152  -7.376  0.00  0.00           B
ATOM    241  Ne      X   1     -92.952-132.243  -1.237  0.00  0.00          NE
ATOM    242  B       X   1     -93.062-132.637  -2.807  0.00  0.00           B
ATOM    243  Ne      X   1     -92.442-133.299  -4.000  0.00  0.00          NE
ATOM    244  B       X   1     -92.863-133.678  -0.461  0.00  0.00           B
ATOM    245  B       X   1     -95.064-130.324  -6.697  0.00  0.00           B
ATOM    246  B       X   1    -100.632-123.399  -0.026  0.00  0.00           B
ATOM    247  B       X   1    -102.671-129.951  -0.012  0.00  0.00           B
ATOM    248  B       X   1    -100.658-129.983  -1.638  0.00  0.00           B
ATOM    249  Ne      X   1    -103.142-124.740  -5.502  0.00  0.00          NE
ATOM    250  B       X   1     -99.401-127.878  -7.678  0.00  0.00           B
ATOM    251  B       X   1     -99.316-123.256  -4.957  0.00  0.00           B
ATOM    252  B       X   1     -99.065-128.021  -5.038  0.00  0.00           B
ATOM    253  B       X   1    -101.684-127.822  -1.139  0.00  0.00           B
ATOM    254  B       X   1     -99.520-127.344  -2.561  0.00  0.00           B
ATOM    255  Ne      X   1    -101.647-124.010  -1.156  0.00  0.00          NE
ATOM    256  Ne      X   1    -100.701-122.950  -5.617  0.00  0.00          NE
ATOM    257  Ne      X   1     -98.877-128.727  -6.460  0.00  0.00          NE
ATOM    258  B       X   1     -98.746-125.610  -4.185  0.00  0.00           B
ATOM    259  Ne      X   1    -100.473-126.798  -1.370  0.00  0.00          NE
ATOM    260  B       X   1    -101.625-124.245  -5.507  0.00  0.00           B
ATOM    261  Ne      X   1     -98.249-124.284  -4.709  0.00  0.00          NE
ATOM    262  Ne      X   1     -98.643-127.149  -3.780  0.00  0.00          NE
ATOM    263  B       X   1    -100.951-125.343  -1.678  0.00  0.00           B
ATOM    264  Ne      X   1    -102.067-129.304  -1.302  0.00  0.00          NE
ATOM    265  B       X   1    -101.956-122.866  -2.132  0.00  0.00           B
ATOM    266  B       X   1    -103.005-124.483  -0.455  0.00  0.00           B
ATOM    267  B       X   1    -103.024-129.433  -2.531  0.00  0.00           B
ATOM    268  B       X   1     -97.773-124.790  -6.327  0.00  0.00           B
ATOM    269  B       X   1     -99.605-126.890  -0.069  0.00  0.00           B
ATOM    270  B       X   1     -92.784-125.110  -5.941  0.00  0.00           B
ATOM    271  Ne      X   1     -95.574-123.307  -3.317  0.00  0.00          NE
ATOM    272  Ne      X   1     -94.161-125.115  -5.350  0.00  0.00          NE
ATOM    273  B       X   1     -95.441-123.834  -1.857  0.00  0.00           B
ATOM    274  B       X   1     -97.068-127.357  -3.545  0.00  0.00           B
ATOM    275  B       X   1     -93.166-127.941  -0.154  0.00  0.00           B
ATOM    276  B       X   1     -92.407-126.505  -2.126  0.00  0.00           B
ATOM    277  Ne      X   1     -96.557-124.764  -7.214  0.00  0.00          NE
ATOM    278  B       X   1     -94.800-126.494  -4.665  0.00  0.00           B
ATOM    279  Ne      X   1     -96.196-129.846  -5.668  0.00  0.00          NE
ATOM    280  Ne      X   1     -95.462-127.682  -3.746  0.00  0.00          NE
ATOM    281  B       X   1     -97.312-129.156  -6.468  0.00  0.00           B
ATOM    282  B       X   1     -94.512-125.824  -0.661  0.00  0.00           B
ATOM    283  B       X   1     -94.423-124.015  -4.281  0.00  0.00           B
ATOM    284  Ne      X   1     -95.195-124.429  -0.426  0.00  0.00          NE
ATOM    285  B       X   1     -95.545-128.970  -4.589  0.00  0.00           B
ATOM    286  Ne      X   1     -93.707-127.014  -1.263  0.00  0.00          NE
ATOM    287  B       X   1     -94.654-127.792  -2.380  0.00  0.00           B
ATOM    288  B       X   1     -96.919-123.942  -4.017  0.00  0.00           B
ATOM    289  B       X   1     -95.235-124.849  -6.536  0.00  0.00           B
ATOM    290  Ne      X   1     -81.118-141.269 -36.673  0.00  0.00          NE
ATOM    291  B       X   1     -82.100-141.183 -35.438  0.00  0.00           B
ATOM    292  Ne      X   1     -82.965-139.971 -32.359  0.00  0.00          NE
ATOM    293  B       X   1     -85.879-139.045 -36.147  0.00  0.00           B
ATOM    294  B       X   1     -81.371-140.232 -32.539  0.00  0.00           B
ATOM    295  B       X   1     -83.748-140.660 -33.520  0.00  0.00           B
ATOM    296  Ne      X   1     -83.494-141.585 -34.760  0.00  0.00          NE
ATOM    297  B       X   1     -84.842-141.397 -35.665  0.00  0.00           B
ATOM    298  Ne      X   1     -86.070-140.609 -36.259  0.00  0.00          NE
ATOM    299  B       X   1     -80.749-139.840 -37.173  0.00  0.00           B
ATOM    300  B       X   1     -83.012-138.378 -32.367  0.00  0.00           B
ATOM    301  B       X   1     -80.884-146.280 -28.253  0.00  0.00           B
ATOM    302  B       X   1     -80.971-147.024 -25.838  0.00  0.00           B
ATOM    303  B       X   1     -82.065-145.500 -30.387  0.00  0.00           B
ATOM    304  Ne      X   1     -82.138-145.564 -28.791  0.00  0.00          NE
ATOM    305  B       X   1     -91.197-139.573 -28.113  0.00  0.00           B
ATOM    306  Ne      X   1     -90.138-140.746 -27.819  0.00  0.00          NE
ATOM    307  B       X   1     -89.149-140.698 -29.025  0.00  0.00           B
ATOM    308  B       X   1     -89.013-140.090 -31.423  0.00  0.00           B
ATOM    309  B       X   1     -87.084-143.708 -28.985  0.00  0.00           B
ATOM    310  Ne      X   1     -88.789-140.037 -25.170  0.00  0.00          NE
ATOM    311  Ne      X   1     -88.089-140.296 -30.229  0.00  0.00          NE
ATOM    312  B       X   1     -87.263-141.633 -30.414  0.00  0.00           B
ATOM    313  Ne      X   1     -86.416-142.982 -30.239  0.00  0.00          NE
ATOM    314  B       X   1     -87.049-139.178 -29.853  0.00  0.00           B
ATOM    315  B       X   1     -87.275-139.823 -25.552  0.00  0.00           B
ATOM    316  B       X   1     -86.829-143.860 -26.460  0.00  0.00           B
ATOM    317  B       X   1     -86.506-143.692 -31.587  0.00  0.00           B
ATOM    318  Ne      X   1     -86.118-143.457 -25.038  0.00  0.00          NE
ATOM    319  B       X   1     -86.137-138.546 -27.493  0.00  0.00           B
ATOM    320  Ne      X   1     -80.645-137.844 -24.733  0.00  0.00          NE
ATOM    321  Ne      X   1     -86.039-138.967 -25.960  0.00  0.00          NE
ATOM    322  B       X   1     -82.747-141.631 -28.861  0.00  0.00           B
ATOM    323  B       X   1     -83.065-142.018 -26.471  0.00  0.00           B
ATOM    324  B       X   1     -84.896-142.510 -29.944  0.00  0.00           B
ATOM    325  B       X   1     -84.917-140.135 -29.133  0.00  0.00           B
ATOM    326  Ne      X   1     -84.011-141.215 -29.743  0.00  0.00          NE
ATOM    327  Ne      X   1     -85.823-138.743 -29.017  0.00  0.00          NE
ATOM    328  B       X   1     -84.707-139.939 -25.921  0.00  0.00           B
ATOM    329  Ne      X   1     -83.997-141.286 -25.414  0.00  0.00          NE
ATOM    330  B       X   1     -85.149-142.281 -25.210  0.00  0.00           B
ATOM    331  B       X   1     -83.488-140.633 -31.072  0.00  0.00           B
ATOM    332  B       X   1     -80.711-142.147 -27.284  0.00  0.00           B
ATOM    333  Ne      X   1     -82.146-142.500 -27.670  0.00  0.00          NE
ATOM    334  B       X   1     -82.266-144.036 -28.165  0.00  0.00           B
ATOM    335  B       X   1     -80.885-139.443 -24.325  0.00  0.00           B
ATOM    336  B       X   1     -83.033-140.891 -24.211  0.00  0.00           B
ATOM    337  B       X   1     -80.571-138.676 -28.487  0.00  0.00           B
ATOM    338  B       X   1     -80.895-142.090 -24.150  0.00  0.00           B
ATOM    339  B       X   1     -81.000-137.778 -26.227  0.00  0.00           B
ATOM    340  B       X   1     -85.907-137.840 -24.831  0.00  0.00           B
ATOM    341  Ne      X   1     -80.639-143.554 -23.590  0.00  0.00          NE
ATOM    342  B       X   1     -81.605-140.447 -22.152  0.00  0.00           B
ATOM    343  Ne      X   1     -81.548-140.742 -23.735  0.00  0.00          NE
ATOM    344  B       X   1     -81.595-143.599 -22.352  0.00  0.00           B
ATOM    345  Ne      X   1     -90.322-138.676 -15.343  0.00  0.00          NE
ATOM    346  Ne      X   1     -90.711-141.364 -13.914  0.00  0.00          NE
ATOM    347  B       X   1     -90.501-139.801 -14.292  0.00  0.00           B
ATOM    348  B       X   1     -90.089-141.493 -12.457  0.00  0.00           B
ATOM    349  B       X   1     -89.556-139.793 -10.480  0.00  0.00           B
ATOM    350  Ne      X   1     -89.494-138.352  -9.803  0.00  0.00          NE
ATOM    351  Ne      X   1     -88.985-140.935 -11.458  0.00  0.00          NE
ATOM    352  B       X   1     -87.853-140.393 -12.370  0.00  0.00           B
ATOM    353  B       X   1     -86.740-140.919 -14.626  0.00  0.00           B
ATOM    354  Ne      X   1     -86.497-140.544 -13.133  0.00  0.00          NE
ATOM    355  B       X   1     -88.805-138.416 -15.621  0.00  0.00           B
ATOM    356  B       X   1     -89.432-138.436  -8.198  0.00  0.00           B
ATOM    357  B       X   1     -86.294-138.886 -15.988  0.00  0.00           B
ATOM    358  Ne      X   1     -84.693-138.456 -11.995  0.00  0.00          NE
ATOM    359  B       X   1     -90.443-138.450  -5.646  0.00  0.00           B
ATOM    360  Ne      X   1     -91.258-138.628  -4.210  0.00  0.00          NE
ATOM    361  B       X   1     -88.144-139.398  -6.290  0.00  0.00           B
ATOM    362  Ne      X   1     -86.613-139.441  -5.983  0.00  0.00          NE
ATOM    363  B       X   1     -86.452-138.892  -4.483  0.00  0.00           B
ATOM    364  Ne      X   1     -89.186-138.313  -6.646  0.00  0.00          NE
ATOM    365  Ne      X   1     -84.420-138.006  -7.355  0.00  0.00          NE
ATOM    366  Ne      X   1     -91.276-131.718 -36.178  0.00  0.00          NE
ATOM    367  B       X   1     -90.217-130.708 -35.614  0.00  0.00           B
ATOM    368  B       X   1     -89.543-131.292 -32.873  0.00  0.00           B
ATOM    369  Ne      X   1     -89.206-132.866 -32.921  0.00  0.00          NE
ATOM    370  B       X   1     -87.749-132.971 -33.484  0.00  0.00           B
ATOM    371  Ne      X   1     -86.100-137.485 -36.305  0.00  0.00          NE
ATOM    372  Ne      X   1     -84.439-130.883 -32.598  0.00  0.00          NE
ATOM    373  B       X   1     -85.351-131.924 -33.393  0.00  0.00           B
ATOM    374  B       X   1     -85.393-136.761 -35.121  0.00  0.00           B
ATOM    375  Ne      X   1     -84.567-135.511 -34.488  0.00  0.00          NE
ATOM    376  B       X   1     -85.710-134.400 -34.099  0.00  0.00           B
ATOM    377  B       X   1     -83.655-135.945 -33.233  0.00  0.00           B
ATOM    378  B       X   1     -83.709-134.838 -35.598  0.00  0.00           B
ATOM    379  B       X   1     -81.244-131.014 -35.659  0.00  0.00           B
ATOM    380  B       X   1     -81.232-136.598 -32.427  0.00  0.00           B
ATOM    381  Ne      X   1     -82.801-136.793 -32.202  0.00  0.00          NE
ATOM    382  B       X   1     -80.543-137.310 -36.464  0.00  0.00           B
ATOM    383  Ne      X   1     -90.562-127.134 -32.405  0.00  0.00          NE
ATOM    384  B       X   1     -90.140-128.549 -32.872  0.00  0.00           B
ATOM    385  B       X   1     -89.899-126.036 -33.297  0.00  0.00           B
ATOM    386  Ne      X   1     -89.342-124.672 -33.856  0.00  0.00          NE
ATOM    387  Ne      X   1     -89.537-129.866 -32.249  0.00  0.00          NE
ATOM    388  Ne      X   1     -82.462-123.220 -32.158  0.00  0.00          NE
ATOM    389  B       X   1     -81.688-124.296 -33.057  0.00  0.00           B
ATOM    390  B       X   1     -90.873-132.281 -29.774  0.00  0.00           B
ATOM    391  B       X   1     -91.088-136.696 -25.443  0.00  0.00           B
ATOM    392  B       X   1     -90.797-134.752 -29.432  0.00  0.00           B
ATOM    393  B       X   1     -91.654-137.109 -29.081  0.00  0.00           B
ATOM    394  Ne      X   1     -91.178-130.784 -29.723  0.00  0.00          NE
ATOM    395  Ne      X   1     -89.893-133.528 -29.957  0.00  0.00          NE
ATOM    396  B       X   1     -89.761-133.816 -25.300  0.00  0.00           B
ATOM    397  B       X   1     -89.396-133.423 -31.449  0.00  0.00           B
ATOM    398  B       X   1     -88.583-135.989 -25.247  0.00  0.00           B
ATOM    399  B       X   1     -87.767-134.073 -26.767  0.00  0.00           B
ATOM    400  Ne      X   1     -88.335-134.439 -25.395  0.00  0.00          NE
ATOM    401  Ne      X   1     -87.527-133.202 -28.041  0.00  0.00          NE
ATOM    402  B       X   1     -87.294-131.719 -27.549  0.00  0.00           B
ATOM    403  B       X   1     -88.710-133.367 -28.972  0.00  0.00           B
ATOM    404  B       X   1     -87.400-133.885 -24.313  0.00  0.00           B
ATOM    405  Ne      X   1     -86.879-130.273 -28.095  0.00  0.00          NE
ATOM    406  B       X   1     -91.686-132.073 -25.701  0.00  0.00           B
ATOM    407  B       X   1     -86.178-133.783 -28.704  0.00  0.00           B
ATOM    408  B       X   1     -86.783-130.286 -29.655  0.00  0.00           B
ATOM    409  B       X   1     -90.537-130.139 -30.995  0.00  0.00           B
ATOM    410  Ne      X   1     -83.748-136.596 -29.322  0.00  0.00          NE
ATOM    411  B       X   1     -84.258-133.145 -27.233  0.00  0.00           B
ATOM    412  B       X   1     -84.177-135.266 -28.626  0.00  0.00           B
ATOM    413  Ne      X   1     -84.615-133.787 -28.551  0.00  0.00          NE
ATOM    414  Ne      X   1     -84.020-132.584 -25.750  0.00  0.00          NE
ATOM    415  B       X   1     -83.737-133.050 -29.671  0.00  0.00           B
ATOM    416  B       X   1     -83.970-130.971 -25.844  0.00  0.00           B
ATOM    417  B       X   1     -84.927-133.339 -24.741  0.00  0.00           B
ATOM    418  B       X   1     -83.131-136.314 -30.751  0.00  0.00           B
ATOM    419  B       X   1     -83.435-131.525 -31.670  0.00  0.00           B
ATOM    420  Ne      X   1     -82.674-132.298 -30.535  0.00  0.00          NE
ATOM    421  Ne      X   1     -81.026-132.661 -25.910  0.00  0.00          NE
ATOM    422  B       X   1     -81.278-131.536 -26.970  0.00  0.00           B
ATOM    423  B       X   1     -81.645-133.318 -31.136  0.00  0.00           B
ATOM    424  B       X   1     -81.884-131.309 -29.599  0.00  0.00           B
ATOM    425  Ne      X   1     -81.502-130.585 -28.240  0.00  0.00          NE
ATOM    426  Ne      X   1     -81.238-137.482 -27.714  0.00  0.00          NE
ATOM    427  B       X   1     -82.499-133.034 -25.527  0.00  0.00           B
ATOM    428  B       X   1     -82.715-137.215 -28.288  0.00  0.00           B
ATOM    429  B       X   1     -84.871-137.640 -29.511  0.00  0.00           B
ATOM    430  B       X   1     -80.429-136.106 -28.018  0.00  0.00           B
ATOM    431  B       X   1     -91.827-123.156 -26.285  0.00  0.00           B
ATOM    432  B       X   1     -90.457-130.092 -28.475  0.00  0.00           B
ATOM    433  B       X   1     -91.660-125.705 -29.323  0.00  0.00           B
ATOM    434  Ne      X   1     -90.881-129.103 -24.851  0.00  0.00          NE
ATOM    435  Ne      X   1     -90.194-126.403 -29.436  0.00  0.00          NE
ATOM    436  B       X   1     -90.131-126.944 -30.910  0.00  0.00           B
ATOM    437  B       X   1     -90.084-128.997 -26.233  0.00  0.00           B
ATOM    438  B       X   1     -89.946-127.630 -28.504  0.00  0.00           B
ATOM    439  B       X   1     -89.754-123.241 -27.735  0.00  0.00           B
ATOM    440  B       X   1     -89.539-123.212 -25.065  0.00  0.00           B
ATOM    441  Ne      X   1     -89.561-128.939 -27.706  0.00  0.00          NE
ATOM    442  B       X   1     -89.224-125.256 -29.127  0.00  0.00           B
ATOM    443  B       X   1     -88.736-123.061 -30.227  0.00  0.00           B
ATOM    444  Ne      X   1     -86.741-129.409 -30.975  0.00  0.00          NE
ATOM    445  B       X   1     -87.990-129.282 -27.713  0.00  0.00           B
ATOM    446  Ne      X   1     -88.775-123.834 -28.792  0.00  0.00          NE
ATOM    447  B       X   1     -87.339-123.645 -28.303  0.00  0.00           B
ATOM    448  Ne      X   1     -90.306-122.625 -26.391  0.00  0.00          NE
ATOM    449  B       X   1     -88.069-129.518 -31.742  0.00  0.00           B
ATOM    450  B       X   1     -86.379-127.924 -30.593  0.00  0.00           B
ATOM    451  B       X   1     -90.177-125.382 -24.127  0.00  0.00           B
ATOM    452  B       X   1     -91.175-127.679 -24.333  0.00  0.00           B
ATOM    453  Ne      X   1     -91.522-126.183 -24.256  0.00  0.00          NE
ATOM    454  B       X   1     -85.574-130.044 -31.823  0.00  0.00           B
ATOM    455  B       X   1     -85.417-129.985 -27.571  0.00  0.00           B
ATOM    456  Ne      X   1     -86.081-122.775 -28.297  0.00  0.00          NE
ATOM    457  B       X   1     -82.851-129.799 -27.838  0.00  0.00           B
ATOM    458  Ne      X   1     -84.094-129.644 -26.856  0.00  0.00          NE
ATOM    459  B       X   1     -83.953-127.399 -31.276  0.00  0.00           B
ATOM    460  B       X   1     -85.522-125.384 -30.826  0.00  0.00           B
ATOM    461  B       X   1     -84.226-125.407 -26.718  0.00  0.00           B
ATOM    462  B       X   1     -84.762-126.870 -28.821  0.00  0.00           B
ATOM    463  Ne      X   1     -84.349-124.010 -26.039  0.00  0.00          NE
ATOM    464  B       X   1     -84.196-128.076 -26.523  0.00  0.00           B
ATOM    465  Ne      X   1     -83.930-126.794 -27.466  0.00  0.00          NE
ATOM    466  Ne      X   1     -85.111-126.919 -30.412  0.00  0.00          NE
ATOM    467  B       X   1     -85.155-124.310 -24.695  0.00  0.00           B
ATOM    468  B       X   1     -85.049-123.223 -29.453  0.00  0.00           B
ATOM    469  B       X   1     -85.331-123.063 -26.965  0.00  0.00           B
ATOM    470  B       X   1     -83.125-123.047 -25.722  0.00  0.00           B
ATOM    471  B       X   1     -80.538-125.134 -27.305  0.00  0.00           B
ATOM    472  Ne      X   1     -81.022-126.584 -27.073  0.00  0.00          NE
ATOM    473  B       X   1     -81.162-126.738 -25.411  0.00  0.00           B
ATOM    474  B       X   1     -81.433-122.932 -31.030  0.00  0.00           B
ATOM    475  B       X   1     -82.385-126.789 -27.730  0.00  0.00           B
ATOM    476  B       X   1     -90.732-132.452 -23.339  0.00  0.00           B
ATOM    477  B       X   1     -91.574-131.361 -19.426  0.00  0.00           B
ATOM    478  Ne      X   1     -90.353-131.027 -22.652  0.00  0.00          NE
ATOM    479  Ne      X   1     -90.242-132.115 -18.951  0.00  0.00          NE
ATOM    480  B       X   1     -90.418-132.618 -17.474  0.00  0.00           B
ATOM    481  B       X   1     -89.127-131.081 -21.710  0.00  0.00           B
ATOM    482  B       X   1     -88.935-131.249 -19.300  0.00  0.00           B
ATOM    483  B       X   1     -88.014-134.230 -21.208  0.00  0.00           B
ATOM    484  B       X   1     -86.706-131.465 -20.965  0.00  0.00           B
ATOM    485  B       X   1     -88.428-135.226 -18.889  0.00  0.00           B
ATOM    486  Ne      X   1     -88.054-130.765 -20.558  0.00  0.00          NE
ATOM    487  B       X   1     -91.550-130.435 -21.721  0.00  0.00           B
ATOM    488  Ne      X   1     -91.062-132.492 -16.060  0.00  0.00          NE
ATOM    489  Ne      X   1     -85.990-134.078 -23.685  0.00  0.00          NE
ATOM    490  B       X   1     -84.012-137.343 -23.143  0.00  0.00           B
ATOM    491  B       X   1     -85.745-135.584 -23.692  0.00  0.00           B
ATOM    492  Ne      X   1     -85.567-137.125 -23.517  0.00  0.00          NE
ATOM    493  B       X   1     -85.556-133.408 -22.315  0.00  0.00           B
ATOM    494  Ne      X   1     -85.491-132.412 -21.112  0.00  0.00          NE
ATOM    495  B       X   1     -83.998-131.634 -21.252  0.00  0.00           B
ATOM    496  B       X   1     -83.782-131.460 -16.678  0.00  0.00           B
ATOM    497  B       X   1     -82.660-135.668 -21.933  0.00  0.00           B
ATOM    498  B       X   1     -81.640-137.095 -23.799  0.00  0.00           B
ATOM    499  B       X   1     -81.361-131.489 -22.264  0.00  0.00           B
ATOM    500  Ne      X   1     -82.625-137.032 -22.591  0.00  0.00          NE
ATOM    501  B       X   1     -87.724-124.718 -24.041  0.00  0.00           B
ATOM    502  B       X   1     -87.127-130.103 -16.259  0.00  0.00           B
ATOM    503  B       X   1     -90.192-129.980 -23.813  0.00  0.00           B
ATOM    504  Ne      X   1     -89.162-124.164 -23.864  0.00  0.00          NE
ATOM    505  B       X   1     -86.469-122.765 -23.268  0.00  0.00           B
ATOM    506  B       X   1     -91.303-126.738 -18.794  0.00  0.00           B
ATOM    507  B       X   1     -89.917-124.917 -20.024  0.00  0.00           B
ATOM    508  Ne      X   1     -89.951-126.017 -18.865  0.00  0.00          NE
ATOM    509  Ne      X   1     -89.565-123.593 -20.802  0.00  0.00          NE
ATOM    510  B       X   1     -89.421-123.719 -22.402  0.00  0.00           B
ATOM    511  Ne      X   1     -86.670-122.725 -19.988  0.00  0.00          NE
ATOM    512  B       X   1     -88.185-123.122 -20.279  0.00  0.00           B
ATOM    513  B       X   1     -86.704-128.259 -18.158  0.00  0.00           B
ATOM    514  B       X   1     -88.058-123.102 -16.726  0.00  0.00           B
ATOM    515  Ne      X   1     -86.286-128.894 -16.771  0.00  0.00          NE
ATOM    516  Ne      X   1     -88.325-124.631 -16.474  0.00  0.00          NE
ATOM    517  B       X   1     -89.352-125.210 -17.588  0.00  0.00           B
ATOM    518  B       X   1     -87.752-129.170 -20.287  0.00  0.00           B
ATOM    519  Ne      X   1     -87.463-127.856 -19.546  0.00  0.00          NE
ATOM    520  B       X   1     -86.517-126.693 -20.237  0.00  0.00           B
ATOM    521  B       X   1     -88.780-127.144 -19.149  0.00  0.00           B
ATOM    522  Ne      X   1     -86.283-124.335 -23.613  0.00  0.00          NE
ATOM    523  B       X   1     -86.864-125.320 -16.323  0.00  0.00           B
ATOM    524  B       X   1     -90.691-122.555 -20.368  0.00  0.00           B
ATOM    525  Ne      X   1     -83.396-129.986 -16.492  0.00  0.00          NE
ATOM    526  B       X   1     -84.799-129.247 -16.841  0.00  0.00           B
ATOM    527  B       X   1     -85.995-125.065 -22.220  0.00  0.00           B
ATOM    528  B       X   1     -91.096-131.807 -11.045  0.00  0.00           B
ATOM    529  B       X   1     -90.332-133.369 -14.941  0.00  0.00           B
ATOM    530  B       X   1     -91.172-135.558  -8.456  0.00  0.00           B
ATOM    531  Ne      X   1     -90.260-134.254  -8.286  0.00  0.00          NE
ATOM    532  B       X   1     -89.857-133.794  -9.835  0.00  0.00           B
ATOM    533  Ne      X   1     -89.727-132.601 -11.029  0.00  0.00          NE
ATOM    534  B       X   1     -89.580-133.040 -12.528  0.00  0.00           B
ATOM    535  Ne      X   1     -86.993-136.680 -10.802  0.00  0.00          NE
ATOM    536  B       X   1     -88.266-132.045 -14.657  0.00  0.00           B
ATOM    537  Ne      X   1     -89.029-133.284 -14.041  0.00  0.00          NE
ATOM    538  B       X   1     -88.458-131.729 -10.638  0.00  0.00           B
ATOM    539  Ne      X   1     -87.044-135.605 -13.671  0.00  0.00          NE
ATOM    540  B       X   1     -88.128-134.577 -14.086  0.00  0.00           B
ATOM    541  Ne      X   1     -87.189-130.915 -10.057  0.00  0.00          NE
ATOM    542  B       X   1     -86.636-135.784  -9.583  0.00  0.00           B
ATOM    543  B       X   1     -87.381-135.972 -12.183  0.00  0.00           B
ATOM    544  B       X   1     -87.071-136.854 -14.627  0.00  0.00           B
ATOM    545  Ne      X   1     -87.800-130.528 -14.924  0.00  0.00          NE
ATOM    546  B       X   1     -90.910-137.361 -14.732  0.00  0.00           B
ATOM    547  Ne      X   1     -87.348-137.766 -15.876  0.00  0.00          NE
ATOM    548  B       X   1     -91.072-131.066 -15.464  0.00  0.00           B
ATOM    549  B       X   1     -91.289-130.257 -13.110  0.00  0.00           B
ATOM    550  B       X   1     -86.527-130.203 -11.234  0.00  0.00           B
ATOM    551  B       X   1     -90.752-137.494 -10.105  0.00  0.00           B
ATOM    552  B       X   1     -86.179-131.936  -9.378  0.00  0.00           B
ATOM    553  B       X   1     -86.760-130.263 -13.727  0.00  0.00           B
ATOM    554  B       X   1     -88.180-137.623 -10.278  0.00  0.00           B
ATOM    555  Ne      X   1     -91.822-136.646  -9.330  0.00  0.00          NE
ATOM    556  B       X   1     -83.503-133.793 -12.634  0.00  0.00           B
ATOM    557  B       X   1     -85.663-137.457 -11.260  0.00  0.00           B
ATOM    558  B       X   1     -84.694-136.626  -8.038  0.00  0.00           B
ATOM    559  B       X   1     -83.552-137.712 -12.757  0.00  0.00           B
ATOM    560  B       X   1     -89.128-129.722 -14.597  0.00  0.00           B
ATOM    561  Ne      X   1     -90.700-129.867 -14.563  0.00  0.00          NE
ATOM    562  B       X   1     -91.322-125.865 -14.761  0.00  0.00           B
ATOM    563  Ne      X   1     -90.252-124.945 -14.173  0.00  0.00          NE
ATOM    564  B       X   1     -90.744-123.488 -14.161  0.00  0.00           B
ATOM    565  Ne      X   1     -90.496-126.798  -8.799  0.00  0.00          NE
ATOM    566  B       X   1     -89.982-125.466 -12.695  0.00  0.00           B
ATOM    567  B       X   1     -89.881-126.016 -10.046  0.00  0.00           B
ATOM    568  B       X   1     -89.417-127.904  -8.373  0.00  0.00           B
ATOM    569  B       X   1     -89.222-123.761 -10.963  0.00  0.00           B
ATOM    570  B       X   1     -87.693-129.880  -9.053  0.00  0.00           B
ATOM    571  B       X   1     -88.951-124.946 -15.057  0.00  0.00           B
ATOM    572  Ne      X   1     -89.128-125.340 -11.304  0.00  0.00          NE
ATOM    573  B       X   1     -86.824-128.087 -12.491  0.00  0.00           B
ATOM    574  B       X   1     -87.692-125.803 -11.666  0.00  0.00           B
ATOM    575  Ne      X   1     -86.409-126.554 -12.335  0.00  0.00          NE
ATOM    576  B       X   1     -91.369-128.503 -15.033  0.00  0.00           B
ATOM    577  B       X   1     -86.528-127.708 -15.737  0.00  0.00           B
ATOM    578  B       X   1     -86.216-126.047 -13.844  0.00  0.00           B
ATOM    579  B       X   1     -91.808-127.545  -9.295  0.00  0.00           B
ATOM    580  B       X   1     -91.126-122.466  -9.678  0.00  0.00           B
ATOM    581  B       X   1     -91.435-137.175  -3.645  0.00  0.00           B
ATOM    582  B       X   1     -91.112-133.094  -7.606  0.00  0.00           B
ATOM    583  B       X   1     -90.630-131.178  -5.828  0.00  0.00           B
ATOM    584  Ne      X   1     -91.213-135.845  -2.824  0.00  0.00          NE
ATOM    585  B       X   1     -89.665-135.744  -2.405  0.00  0.00           B
ATOM    586  Ne      X   1     -89.272-130.431  -5.386  0.00  0.00          NE
ATOM    587  B       X   1     -89.056-134.514  -7.388  0.00  0.00           B
ATOM    588  B       X   1     -86.618-135.205  -7.077  0.00  0.00           B
ATOM    589  B       X   1     -88.555-136.900  -6.457  0.00  0.00           B
ATOM    590  B       X   1     -88.270-131.308  -4.611  0.00  0.00           B
ATOM    591  B       X   1     -88.072-134.920  -4.941  0.00  0.00           B
ATOM    592  Ne      X   1     -88.024-135.282  -6.423  0.00  0.00          NE
ATOM    593  Ne      X   1     -91.665-131.989  -6.703  0.00  0.00          NE
ATOM    594  B       X   1     -91.748-134.599  -3.763  0.00  0.00           B
ATOM    595  Ne      X   1     -91.721-124.533  -7.019  0.00  0.00          NE
ATOM    596  Ne      X   1     -88.262-128.859  -7.953  0.00  0.00          NE
ATOM    597  B       X   1     -90.907-125.800  -7.634  0.00  0.00           B
ATOM    598  B       X   1     -90.964-123.306  -6.337  0.00  0.00           B
ATOM    599  Ne      X   1     -90.962-125.965  -2.426  0.00  0.00          NE
ATOM    600  B       X   1     -90.856-124.556  -3.008  0.00  0.00           B
ATOM    601  Ne      X   1     -90.217-123.133  -2.848  0.00  0.00          NE
ATOM    602  B       X   1     -90.258-125.962  -1.026  0.00  0.00           B
ATOM    603  B       X   1     -90.151-126.839  -3.411  0.00  0.00           B
ATOM    604  Ne      X   1     -87.277-122.988  -1.720  0.00  0.00          NE
ATOM    605  B       X   1     -89.592-129.196  -4.466  0.00  0.00           B
ATOM    606  B       X   1     -88.736-123.233  -2.249  0.00  0.00           B
ATOM    607  B       X   1     -86.164-123.674  -2.613  0.00  0.00           B
ATOM    608  Ne      X   1     -72.864-153.252  -9.582  0.00  0.00          NE
ATOM    609  B       X   1     -71.282-153.423  -6.212  0.00  0.00           B
ATOM    610  B       X   1     -70.809-155.194  -4.441  0.00  0.00           B
ATOM    611  B       X   1     -76.037-141.331 -41.750  0.00  0.00           B
ATOM    612  Ne      X   1     -76.731-141.018 -40.298  0.00  0.00          NE
ATOM    613  Ne      X   1     -77.838-146.885 -35.408  0.00  0.00          NE
ATOM    614  B       X   1     -78.957-146.769 -36.441  0.00  0.00           B
ATOM    615  B       X   1     -76.529-146.056 -35.874  0.00  0.00           B
ATOM    616  B       X   1     -78.365-146.331 -33.978  0.00  0.00           B
ATOM    617  Ne      X   1     -78.872-145.839 -32.564  0.00  0.00          NE
ATOM    618  B       X   1     -80.014-138.046 -38.795  0.00  0.00           B
ATOM    619  B       X   1     -79.259-141.792 -32.247  0.00  0.00           B
ATOM    620  B       X   1     -76.695-142.624 -32.299  0.00  0.00           B
ATOM    621  B       X   1     -78.629-144.270 -32.528  0.00  0.00           B
ATOM    622  B       X   1     -79.030-139.399 -33.057  0.00  0.00           B
ATOM    623  Ne      X   1     -77.942-138.252 -33.159  0.00  0.00          NE
ATOM    624  B       X   1     -78.504-138.706 -36.783  0.00  0.00           B
ATOM    625  B       X   1     -76.408-142.204 -39.275  0.00  0.00           B
ATOM    626  Ne      X   1     -76.797-143.489 -38.481  0.00  0.00          NE
ATOM    627  B       X   1     -77.673-142.923 -37.217  0.00  0.00           B
ATOM    628  B       X   1     -79.712-141.885 -36.252  0.00  0.00           B
ATOM    629  Ne      X   1     -78.206-142.149 -35.902  0.00  0.00          NE
ATOM    630  Ne      X   1     -77.230-139.163 -35.959  0.00  0.00          NE
ATOM    631  B       X   1     -78.071-142.703 -34.451  0.00  0.00           B
ATOM    632  B       X   1     -77.392-140.733 -35.799  0.00  0.00           B
ATOM    633  Ne      X   1     -78.179-142.844 -32.819  0.00  0.00          NE
ATOM    634  Ne      X   1     -79.947-138.525 -37.283  0.00  0.00          NE
ATOM    635  B       X   1     -77.292-138.409 -34.552  0.00  0.00           B
ATOM    636  B       X   1     -75.758-144.417 -37.761  0.00  0.00           B
ATOM    637  B       X   1     -75.925-139.687 -39.838  0.00  0.00           B
ATOM    638  B       X   1     -75.883-138.743 -36.565  0.00  0.00           B
ATOM    639  Ne      X   1     -79.882-140.384 -32.142  0.00  0.00          NE
ATOM    640  B       X   1     -73.531-139.509 -35.992  0.00  0.00           B
ATOM    641  B       X   1     -69.205-138.738 -33.373  0.00  0.00           B
ATOM    642  B       X   1     -72.453-141.002 -34.187  0.00  0.00           B
ATOM    643  Ne      X   1     -74.560-138.772 -39.852  0.00  0.00          NE
ATOM    644  B       X   1     -74.240-138.369 -38.323  0.00  0.00           B
ATOM    645  Ne      X   1     -72.708-142.495 -33.624  0.00  0.00          NE
ATOM    646  B       X   1     -71.414-138.711 -34.853  0.00  0.00           B
ATOM    647  B       X   1     -74.024-142.497 -32.741  0.00  0.00           B
ATOM    648  B       X   1     -72.827-143.532 -34.812  0.00  0.00           B
ATOM    649  Ne      X   1     -70.537-138.056 -33.672  0.00  0.00          NE
ATOM    650  B       X   1     -71.557-138.198 -32.506  0.00  0.00           B
ATOM    651  B       X   1     -71.457-142.904 -32.686  0.00  0.00           B
ATOM    652  B       X   1     -71.669-144.461 -36.921  0.00  0.00           B
ATOM    653  Ne      X   1     -74.346-138.433 -36.778  0.00  0.00          NE
ATOM    654  Ne      X   1     -72.223-140.004 -35.322  0.00  0.00          NE
ATOM    655  B       X   1     -71.283-140.595 -36.411  0.00  0.00           B
ATOM    656  Ne      X   1     -77.158-147.404 -30.501  0.00  0.00          NE
ATOM    657  Ne      X   1     -80.026-146.799 -27.048  0.00  0.00          NE
ATOM    658  B       X   1     -78.143-146.527 -31.371  0.00  0.00           B
ATOM    659  B       X   1     -76.317-146.457 -29.529  0.00  0.00           B
ATOM    660  B       X   1     -78.978-145.651 -26.675  0.00  0.00           B
ATOM    661  Ne      X   1     -75.530-145.762 -28.325  0.00  0.00          NE
ATOM    662  B       X   1     -74.931-146.852 -27.340  0.00  0.00           B
ATOM    663  B       X   1     -69.133-149.952 -24.386  0.00  0.00           B
ATOM    664  Ne      X   1     -72.281-146.278 -25.215  0.00  0.00          NE
ATOM    665  B       X   1     -76.636-144.938 -27.449  0.00  0.00           B
ATOM    666  B       X   1     -77.533-144.283 -25.097  0.00  0.00           B
ATOM    667  Ne      X   1     -77.859-144.455 -26.592  0.00  0.00          NE
ATOM    668  Ne      X   1     -79.181-141.728 -27.191  0.00  0.00          NE
ATOM    669  B       X   1     -78.390-143.062 -27.176  0.00  0.00           B
ATOM    670  B       X   1     -78.969-140.810 -28.520  0.00  0.00           B
ATOM    671  B       X   1     -78.564-140.741 -26.099  0.00  0.00           B
ATOM    672  Ne      X   1     -79.409-139.443 -29.204  0.00  0.00          NE
ATOM    673  Ne      X   1     -77.163-140.013 -25.913  0.00  0.00          NE
ATOM    674  B       X   1     -76.671-139.206 -27.225  0.00  0.00           B
ATOM    675  B       X   1     -79.786-139.755 -30.699  0.00  0.00           B
ATOM    676  B       X   1     -78.192-138.414 -29.011  0.00  0.00           B
ATOM    677  B       X   1     -77.339-138.910 -24.809  0.00  0.00           B
ATOM    678  Ne      X   1     -76.713-138.235 -28.493  0.00  0.00          NE
ATOM    679  B       X   1     -76.097-141.205 -25.720  0.00  0.00           B
ATOM    680  B       X   1     -75.796-138.711 -29.689  0.00  0.00           B
ATOM    681  B       X   1     -75.385-140.608 -31.461  0.00  0.00           B
ATOM    682  Ne      X   1     -75.499-139.038 -31.238  0.00  0.00          NE
ATOM    683  B       X   1     -75.046-142.394 -27.857  0.00  0.00           B
ATOM    684  Ne      X   1     -74.788-141.807 -26.390  0.00  0.00          NE
ATOM    685  B       X   1     -74.980-142.868 -30.458  0.00  0.00           B
ATOM    686  Ne      X   1     -75.285-142.204 -31.809  0.00  0.00          NE
ATOM    687  B       X   1     -76.758-138.521 -32.096  0.00  0.00           B
ATOM    688  B       X   1     -68.969-143.625 -31.884  0.00  0.00           B
ATOM    689  B       X   1     -74.524-144.699 -28.787  0.00  0.00           B
ATOM    690  Ne      X   1     -74.408-143.227 -29.104  0.00  0.00          NE
ATOM    691  Ne      X   1     -70.484-143.868 -31.814  0.00  0.00          NE
ATOM    692  B       X   1     -74.005-138.566 -31.578  0.00  0.00           B
ATOM    693  Ne      X   1     -72.510-138.205 -31.266  0.00  0.00          NE
ATOM    694  B       X   1     -73.315-145.212 -24.870  0.00  0.00           B
ATOM    695  B       X   1     -72.531-138.749 -25.205  0.00  0.00           B
ATOM    696  B       X   1     -73.742-140.671 -26.435  0.00  0.00           B
ATOM    697  B       X   1     -71.832-139.039 -30.118  0.00  0.00           B
ATOM    698  Ne      X   1     -71.365-142.798 -29.099  0.00  0.00          NE
ATOM    699  B       X   1     -72.908-142.848 -29.161  0.00  0.00           B
ATOM    700  B       X   1     -71.892-139.560 -27.641  0.00  0.00           B
ATOM    701  Ne      X   1     -72.410-139.919 -26.291  0.00  0.00          NE
ATOM    702  B       X   1     -70.869-143.581 -30.318  0.00  0.00           B
ATOM    703  Ne      X   1     -71.015-139.721 -29.026  0.00  0.00          NE
ATOM    704  B       X   1     -70.976-141.303 -29.349  0.00  0.00           B
ATOM    705  B       X   1     -74.207-142.934 -25.479  0.00  0.00           B
ATOM    706  B       X   1     -69.554-139.231 -28.728  0.00  0.00           B
ATOM    707  Ne      X   1     -73.408-143.745 -24.446  0.00  0.00          NE
ATOM    708  B       X   1     -71.959-143.128 -24.538  0.00  0.00           B
ATOM    709  B       X   1     -70.485-152.633 -16.928  0.00  0.00           B
ATOM    710  B       X   1     -69.487-152.115 -19.226  0.00  0.00           B
ATOM    711  Ne      X   1     -70.828-152.437 -18.532  0.00  0.00          NE
ATOM    712  B       X   1     -69.903-146.509 -19.434  0.00  0.00           B
ATOM    713  Ne      X   1     -71.219-147.658 -22.612  0.00  0.00          NE
ATOM    714  B       X   1     -71.415-146.801 -21.292  0.00  0.00           B
ATOM    715  Ne      X   1     -71.339-146.077 -19.839  0.00  0.00          NE
ATOM    716  B       X   1     -69.683-148.048 -22.748  0.00  0.00           B
ATOM    717  Ne      X   1     -77.928-137.921 -23.680  0.00  0.00          NE
ATOM    718  Ne      X   1     -77.703-144.153 -23.585  0.00  0.00          NE
ATOM    719  B       X   1     -79.112-143.707 -23.225  0.00  0.00           B
ATOM    720  B       X   1     -76.641-143.295 -22.830  0.00  0.00           B
ATOM    721  B       X   1     -78.486-138.683 -22.396  0.00  0.00           B
ATOM    722  Ne      X   1     -75.243-143.597 -21.931  0.00  0.00          NE
ATOM    723  B       X   1     -74.102-143.638 -23.027  0.00  0.00           B
ATOM    724  B       X   1     -71.298-144.415 -19.889  0.00  0.00           B
ATOM    725  B       X   1     -71.024-142.089 -21.036  0.00  0.00           B
ATOM    726  B       X   1     -70.217-142.338 -18.615  0.00  0.00           B
ATOM    727  Ne      X   1     -70.411-143.078 -20.014  0.00  0.00          NE
ATOM    728  B       X   1     -69.047-143.567 -20.554  0.00  0.00           B
ATOM    729  B       X   1     -72.024-147.025 -14.277  0.00  0.00           B
ATOM    730  B       X   1     -74.206-149.874 -10.255  0.00  0.00           B
ATOM    731  Ne      X   1     -73.317-150.762 -11.296  0.00  0.00          NE
ATOM    732  B       X   1     -73.939-150.561 -12.745  0.00  0.00           B
ATOM    733  B       X   1     -71.420-147.838 -11.927  0.00  0.00           B
ATOM    734  Ne      X   1     -70.663-149.190 -11.484  0.00  0.00          NE
ATOM    735  B       X   1     -71.887-150.167 -11.214  0.00  0.00           B
ATOM    736  B       X   1     -73.328-149.215 -14.861  0.00  0.00           B
ATOM    737  B       X   1     -73.279-152.279 -10.863  0.00  0.00           B
ATOM    738  B       X   1     -69.916-149.616 -12.780  0.00  0.00           B
ATOM    739  Ne      X   1     -72.069-148.293 -15.233  0.00  0.00          NE
ATOM    740  B       X   1     -70.807-149.141 -15.141  0.00  0.00           B
ATOM    741  B       X   1     -69.967-151.551 -14.592  0.00  0.00           B
ATOM    742  B       X   1     -69.998-148.827 -10.066  0.00  0.00           B
ATOM    743  B       X   1     -71.948-152.475  -8.502  0.00  0.00           B
ATOM    744  Ne      X   1     -69.680-150.078 -14.304  0.00  0.00          NE
ATOM    745  Ne      X   1     -69.283-148.218  -8.783  0.00  0.00          NE
ATOM    746  B       X   1     -70.423-145.676 -12.737  0.00  0.00           B
ATOM    747  B       X   1     -68.961-152.184 -11.930  0.00  0.00           B
ATOM    748  Ne      X   1     -70.141-152.943 -15.336  0.00  0.00          NE
ATOM    749  B       X   1     -70.811-142.160 -14.003  0.00  0.00           B
ATOM    750  Ne      X   1     -70.651-142.434 -15.650  0.00  0.00          NE
ATOM    751  B       X   1     -69.634-143.632 -15.571  0.00  0.00           B
ATOM    752  Ne      X   1     -69.268-144.654 -12.302  0.00  0.00          NE
ATOM    753  B       X   1     -70.298-147.724  -7.593  0.00  0.00           B
ATOM    754  B       X   1     -69.813-151.567  -7.396  0.00  0.00           B
ATOM    755  Ne      X   1     -71.267-152.060  -7.096  0.00  0.00          NE
ATOM    756  B       X   1     -71.235-131.690 -60.273  0.00  0.00           B
ATOM    757  B       X   1     -72.234-131.029 -57.861  0.00  0.00           B
ATOM    758  Ne      X   1     -71.476-132.108 -58.754  0.00  0.00          NE
ATOM    759  B       X   1     -70.621-132.275 -62.819  0.00  0.00           B
ATOM    760  B       X   1     -69.996-132.099 -58.186  0.00  0.00           B
ATOM    761  Ne      X   1     -70.239-131.456 -61.519  0.00  0.00          NE
ATOM    762  B       X   1     -73.122-134.664 -56.491  0.00  0.00           B
ATOM    763  Ne      X   1     -72.781-130.379 -56.538  0.00  0.00          NE
ATOM    764  B       X   1     -74.353-130.249 -56.785  0.00  0.00           B
ATOM    765  B       X   1     -69.042-123.276 -61.917  0.00  0.00           B
ATOM    766  B       X   1     -70.086-129.902 -61.928  0.00  0.00           B
ATOM    767  Ne      X   1     -69.241-123.231 -60.378  0.00  0.00          NE
ATOM    768  B       X   1     -72.432-125.951 -57.408  0.00  0.00           B
ATOM    769  B       X   1     -73.824-128.144 -61.235  0.00  0.00           B
ATOM    770  B       X   1     -71.311-127.746 -61.627  0.00  0.00           B
ATOM    771  Ne      X   1     -72.678-127.109 -61.261  0.00  0.00          NE
ATOM    772  Ne      X   1     -73.306-125.521 -58.695  0.00  0.00          NE
ATOM    773  Ne      X   1     -70.685-128.725 -62.746  0.00  0.00          NE
ATOM    774  B       X   1     -69.911-125.241 -57.587  0.00  0.00           B
ATOM    775  Ne      X   1     -71.011-125.733 -56.636  0.00  0.00          NE
ATOM    776  B       X   1     -70.797-123.182 -60.063  0.00  0.00           B
ATOM    777  B       X   1     -69.640-128.026 -63.763  0.00  0.00           B
ATOM    778  B       X   1     -74.325-134.485 -54.349  0.00  0.00           B
ATOM    779  B       X   1     -69.993-133.768 -52.403  0.00  0.00           B
ATOM    780  B       X   1     -71.786-134.823 -54.180  0.00  0.00           B
ATOM    781  B       X   1     -72.192-134.894 -51.624  0.00  0.00           B
ATOM    782  Ne      X   1     -73.067-135.211 -55.009  0.00  0.00          NE
ATOM    783  Ne      X   1     -71.576-133.994 -52.635  0.00  0.00          NE
ATOM    784  B       X   1     -72.226-132.607 -52.895  0.00  0.00           B
ATOM    785  B       X   1     -72.582-131.341 -55.251  0.00  0.00           B
ATOM    786  Ne      X   1     -73.080-131.393 -53.724  0.00  0.00          NE
ATOM    787  B       X   1     -73.093-122.655 -54.789  0.00  0.00           B
ATOM    788  B       X   1     -71.977-129.118 -56.206  0.00  0.00           B
ATOM    789  Ne      X   1     -71.549-123.143 -54.826  0.00  0.00          NE
ATOM    790  B       X   1     -69.486-129.372 -55.490  0.00  0.00           B
ATOM    791  B       X   1     -70.598-127.035 -55.915  0.00  0.00           B
ATOM    792  B       X   1     -72.475-127.841 -51.618  0.00  0.00           B
ATOM    793  B       X   1     -70.655-123.802 -50.806  0.00  0.00           B
ATOM    794  B       X   1     -69.534-125.477 -49.214  0.00  0.00           B
ATOM    795  Ne      X   1     -70.384-122.773 -52.041  0.00  0.00          NE
ATOM    796  B       X   1     -71.898-125.863 -50.005  0.00  0.00           B
ATOM    797  B       X   1     -72.718-130.077 -53.022  0.00  0.00           B
ATOM    798  B       X   1     -71.219-128.294 -53.848  0.00  0.00           B
ATOM    799  Ne      X   1     -73.039-126.681 -50.668  0.00  0.00          NE
ATOM    800  B       X   1     -71.308-124.513 -55.587  0.00  0.00           B
ATOM    801  B       X   1     -71.125-123.231 -53.384  0.00  0.00           B
ATOM    802  Ne      X   1     -71.715-128.858 -52.486  0.00  0.00          NE
ATOM    803  Ne      X   1     -70.803-124.766 -49.642  0.00  0.00          NE
ATOM    804  B       X   1     -70.549-129.488 -51.727  0.00  0.00           B
ATOM    805  Ne      X   1     -70.789-128.453 -55.311  0.00  0.00          NE
ATOM    806  B       X   1     -73.962-125.625 -51.429  0.00  0.00           B
ATOM    807  B       X   1     -71.388-123.977 -48.333  0.00  0.00           B
ATOM    808  B       X   1     -70.178-122.714 -46.392  0.00  0.00           B
ATOM    809  B       X   1     -70.570-126.562 -44.962  0.00  0.00           B
ATOM    810  B       X   1     -71.919-124.536 -45.842  0.00  0.00           B
ATOM    811  B       X   1     -73.118-126.462 -44.485  0.00  0.00           B
ATOM    812  B       X   1     -71.546-124.710 -43.358  0.00  0.00           B
ATOM    813  Ne      X   1     -71.733-125.582 -44.655  0.00  0.00          NE
ATOM    814  Ne      X   1     -71.579-123.339 -46.896  0.00  0.00          NE
ATOM    815  B       X   1     -68.939-126.469 -46.963  0.00  0.00           B
ATOM    816  B       X   1     -80.302-135.477 -34.502  0.00  0.00           B
ATOM    817  Ne      X   1     -78.892-131.128 -32.189  0.00  0.00          NE
ATOM    818  B       X   1     -76.202-135.168 -32.411  0.00  0.00           B
ATOM    819  B       X   1     -78.746-136.884 -33.091  0.00  0.00           B
ATOM    820  B       X   1     -77.123-135.110 -34.846  0.00  0.00           B
ATOM    821  B       X   1     -76.441-134.882 -37.384  0.00  0.00           B
ATOM    822  Ne      X   1     -77.562-134.601 -36.290  0.00  0.00          NE
ATOM    823  B       X   1     -77.738-133.025 -36.203  0.00  0.00           B
ATOM    824  B       X   1     -79.620-130.993 -33.631  0.00  0.00           B
ATOM    825  Ne      X   1     -79.947-135.862 -33.000  0.00  0.00          NE
ATOM    826  B       X   1     -78.756-130.666 -35.964  0.00  0.00           B
ATOM    827  B       X   1     -77.314-131.321 -32.634  0.00  0.00           B
ATOM    828  Ne      X   1     -79.941-130.303 -35.053  0.00  0.00          NE
ATOM    829  Ne      X   1     -76.029-132.100 -32.686  0.00  0.00          NE
ATOM    830  Ne      X   1     -76.030-134.739 -33.874  0.00  0.00          NE
ATOM    831  B       X   1     -76.030-133.168 -33.865  0.00  0.00           B
ATOM    832  Ne      X   1     -75.018-134.751 -37.928  0.00  0.00          NE
ATOM    833  B       X   1     -74.745-135.201 -39.361  0.00  0.00           B
ATOM    834  B       X   1     -74.672-131.277 -32.772  0.00  0.00           B
ATOM    835  Ne      X   1     -80.254-135.671 -36.139  0.00  0.00          NE
ATOM    836  B       X   1     -74.582-135.164 -34.506  0.00  0.00           B
ATOM    837  B       X   1     -73.985-136.924 -36.227  0.00  0.00           B
ATOM    838  B       X   1     -70.512-134.114 -33.426  0.00  0.00           B
ATOM    839  B       X   1     -72.125-135.267 -35.163  0.00  0.00           B
ATOM    840  Ne      X   1     -73.558-135.540 -35.681  0.00  0.00          NE
ATOM    841  B       X   1     -70.333-136.565 -34.081  0.00  0.00           B
ATOM    842  Ne      X   1     -70.640-130.667 -32.827  0.00  0.00          NE
ATOM    843  B       X   1     -72.206-130.380 -32.661  0.00  0.00           B
ATOM    844  B       X   1     -79.287-125.003 -33.326  0.00  0.00           B
ATOM    845  Ne      X   1     -75.487-128.183 -32.156  0.00  0.00          NE
ATOM    846  B       X   1     -78.157-134.908 -27.785  0.00  0.00           B
ATOM    847  Ne      X   1     -79.665-134.745 -28.006  0.00  0.00          NE
ATOM    848  Ne      X   1     -76.643-135.168 -28.191  0.00  0.00          NE
ATOM    849  B       X   1     -79.870-134.093 -29.509  0.00  0.00           B
ATOM    850  B       X   1     -76.454-136.716 -28.152  0.00  0.00           B
ATOM    851  B       X   1     -76.441-134.753 -29.691  0.00  0.00           B
ATOM    852  B       X   1     -79.431-132.230 -31.274  0.00  0.00           B
ATOM    853  B       X   1     -75.927-132.933 -31.364  0.00  0.00           B
ATOM    854  Ne      X   1     -75.671-134.465 -31.025  0.00  0.00          NE
ATOM    855  B       X   1     -75.684-134.184 -27.415  0.00  0.00           B
ATOM    856  B       X   1     -74.910-134.397 -25.036  0.00  0.00           B
ATOM    857  Ne      X   1     -80.124-133.591 -30.947  0.00  0.00          NE
ATOM    858  B       X   1     -79.203-137.432 -24.429  0.00  0.00           B
ATOM    859  B       X   1     -74.771-131.994 -26.265  0.00  0.00           B
ATOM    860  Ne      X   1     -74.690-133.554 -26.370  0.00  0.00          NE
ATOM    861  B       X   1     -79.640-134.723 -31.946  0.00  0.00           B
ATOM    862  B       X   1     -80.177-132.179 -24.653  0.00  0.00           B
ATOM    863  B       X   1     -80.312-133.831 -26.901  0.00  0.00           B
ATOM    864  B       X   1     -69.046-134.136 -31.380  0.00  0.00           B
ATOM    865  B       X   1     -73.192-133.807 -26.823  0.00  0.00           B
ATOM    866  Ne      X   1     -71.882-134.076 -27.868  0.00  0.00          NE
ATOM    867  B       X   1     -71.692-132.745 -28.705  0.00  0.00           B
ATOM    868  Ne      X   1     -72.697-135.139 -30.412  0.00  0.00          NE
ATOM    869  B       X   1     -72.565-135.080 -28.911  0.00  0.00           B
ATOM    870  Ne      X   1     -72.381-131.380 -29.254  0.00  0.00          NE
ATOM    871  B       X   1     -73.227-131.343 -30.581  0.00  0.00           B
ATOM    872  B       X   1     -74.155-134.722 -30.899  0.00  0.00           B
ATOM    873  B       X   1     -72.537-136.664 -30.834  0.00  0.00           B
ATOM    874  B       X   1     -73.432-131.043 -28.074  0.00  0.00           B
ATOM    875  B       X   1     -71.560-134.227 -31.075  0.00  0.00           B
ATOM    876  Ne      X   1     -74.247-130.590 -26.832  0.00  0.00          NE
ATOM    877  Ne      X   1     -73.584-130.522 -31.895  0.00  0.00          NE
ATOM    878  Ne      X   1     -70.353-133.625 -31.940  0.00  0.00          NE
ATOM    879  B       X   1     -70.415-132.025 -32.009  0.00  0.00           B
ATOM    880  B       X   1     -78.665-126.910 -31.688  0.00  0.00           B
ATOM    881  B       X   1     -76.767-128.601 -31.437  0.00  0.00           B
ATOM    882  B       X   1     -79.802-123.163 -28.782  0.00  0.00           B
ATOM    883  B       X   1     -79.232-123.364 -26.072  0.00  0.00           B
ATOM    884  Ne      X   1     -80.000-123.208 -30.357  0.00  0.00          NE
ATOM    885  Ne      X   1     -78.245-128.366 -30.976  0.00  0.00          NE
ATOM    886  Ne      X   1     -79.467-124.029 -27.566  0.00  0.00          NE
ATOM    887  B       X   1     -78.452-128.302 -29.481  0.00  0.00           B
ATOM    888  Ne      X   1     -79.051-128.711 -28.052  0.00  0.00          NE
ATOM    889  B       X   1     -77.953-129.062 -27.011  0.00  0.00           B
ATOM    890  Ne      X   1     -76.478-128.497 -26.571  0.00  0.00          NE
ATOM    891  B       X   1     -79.882-127.561 -27.540  0.00  0.00           B
ATOM    892  B       X   1     -78.094-124.902 -27.888  0.00  0.00           B
ATOM    893  Ne      X   1     -76.611-125.669 -28.069  0.00  0.00          NE
ATOM    894  B       X   1     -79.440-124.588 -30.842  0.00  0.00           B
ATOM    895  B       X   1     -76.509-127.067 -27.387  0.00  0.00           B
ATOM    896  B       X   1     -76.318-125.822 -29.648  0.00  0.00           B
ATOM    897  B       X   1     -76.106-128.161 -25.113  0.00  0.00           B
ATOM    898  B       X   1     -78.944-129.671 -31.606  0.00  0.00           B
ATOM    899  Ne      X   1     -75.746-125.392 -31.040  0.00  0.00          NE
ATOM    900  B       X   1     -75.124-126.693 -31.712  0.00  0.00           B
ATOM    901  B       X   1     -75.428-129.597 -27.091  0.00  0.00           B
ATOM    902  Ne      X   1     -78.592-125.437 -31.981  0.00  0.00          NE
ATOM    903  B       X   1     -80.135-129.827 -28.317  0.00  0.00           B
ATOM    904  B       X   1     -76.972-124.980 -31.912  0.00  0.00           B
ATOM    905  B       X   1     -74.594-124.297 -30.991  0.00  0.00           B
ATOM    906  B       X   1     -74.273-129.143 -31.643  0.00  0.00           B
ATOM    907  Ne      X   1     -79.981-131.679 -23.099  0.00  0.00          NE
ATOM    908  B       X   1     -79.061-132.694 -22.247  0.00  0.00           B
ATOM    909  B       X   1     -76.956-136.849 -23.000  0.00  0.00           B
ATOM    910  B       X   1     -79.237-130.329 -23.123  0.00  0.00           B
ATOM    911  B       X   1    -104.508-131.736   5.857  0.00  0.00           B
ATOM    912  Ne      X   1    -105.878-132.586   0.661  0.00  0.00          NE
ATOM    913  B       X   1    -104.688-131.577   0.647  0.00  0.00           B
ATOM    914  Ne      X   1    -105.009-130.207   6.020  0.00  0.00          NE
ATOM    915  Ne      X   1    -103.331-130.805   1.162  0.00  0.00          NE
ATOM    916  B       X   1    -104.411-129.444   7.293  0.00  0.00           B
ATOM    917  B       X   1    -104.255-129.587   4.742  0.00  0.00           B
ATOM    918  Ne      X   1    -106.466-125.194   5.430  0.00  0.00          NE
ATOM    919  B       X   1    -105.234-124.319   4.931  0.00  0.00           B
ATOM    920  B       X   1    -106.277-126.505   4.609  0.00  0.00           B
ATOM    921  Ne      X   1    -106.117-127.313   3.288  0.00  0.00          NE
ATOM    922  B       X   1    -104.597-127.602   3.231  0.00  0.00           B
ATOM    923  Ne      X   1    -103.614-128.837   3.500  0.00  0.00          NE
ATOM    924  B       X   1    -103.630-129.783   2.287  0.00  0.00           B
ATOM    925  B       X   1    -110.928-125.137  10.943  0.00  0.00           B
ATOM    926  B       X   1    -112.324-125.010  15.591  0.00  0.00           B
ATOM    927  B       X   1    -110.860-122.663  10.348  0.00  0.00           B
ATOM    928  Ne      X   1    -110.762-126.131  12.089  0.00  0.00          NE
ATOM    929  B       X   1    -111.744-125.889  13.359  0.00  0.00           B
ATOM    930  B       X   1    -109.327-126.001  12.704  0.00  0.00           B
ATOM    931  B       X   1    -103.546-125.760  10.993  0.00  0.00           B
ATOM    932  B       X   1    -105.241-124.260  15.610  0.00  0.00           B
ATOM    933  Ne      X   1    -103.859-126.028   9.395  0.00  0.00          NE
ATOM    934  B       X   1    -104.107-123.252  11.636  0.00  0.00           B
ATOM    935  B       X   1    -104.207-129.846   9.811  0.00  0.00           B
ATOM    936  B       X   1    -108.239-122.800  14.307  0.00  0.00           B
ATOM    937  Ne      X   1    -108.417-126.519  13.873  0.00  0.00          NE
ATOM    938  B       X   1    -107.230-123.905   8.943  0.00  0.00           B
ATOM    939  B       X   1    -105.377-125.643   9.142  0.00  0.00           B
ATOM    940  B       X   1    -103.985-126.529  15.612  0.00  0.00           B
ATOM    941  Ne      X   1    -103.625-129.019   8.574  0.00  0.00          NE
ATOM    942  Ne      X   1    -103.937-124.967  15.090  0.00  0.00          NE
ATOM    943  Ne      X   1    -106.854-125.327   8.560  0.00  0.00          NE
ATOM    944  Ne      X   1    -103.396-124.631  12.145  0.00  0.00          NE
ATOM    945  B       X   1    -108.280-125.326  14.922  0.00  0.00           B
ATOM    946  B       X   1    -108.017-126.309   8.985  0.00  0.00           B
ATOM    947  B       X   1    -103.997-125.061  13.514  0.00  0.00           B
ATOM    948  Ne      X   1    -108.543-123.813  15.503  0.00  0.00          NE
ATOM    949  B       X   1    -103.695-127.487   8.940  0.00  0.00           B
ATOM    950  B       X   1    -112.417-123.128  17.308  0.00  0.00           B
ATOM    951  B       X   1    -110.043-123.783  16.071  0.00  0.00           B
ATOM    952  Ne      X   1    -105.952-123.428  16.747  0.00  0.00          NE
ATOM    953  B       X   1    -105.550-123.915  18.126  0.00  0.00           B
ATOM    954  B       X   1    -107.484-123.589  16.587  0.00  0.00           B
ATOM    955  B       X   1    -108.933-122.561  20.647  0.00  0.00           B
ATOM    956  Ne      X   1     -94.123-146.518  39.602  0.00  0.00          NE
ATOM    957  B       X   1     -92.731-145.795  39.484  0.00  0.00           B
ATOM    958  Ne      X   1     -97.637-138.114  40.025  0.00  0.00          NE
ATOM    959  Ne      X   1     -97.219-143.338  39.631  0.00  0.00          NE
ATOM    960  Ne      X   1     -99.336-146.409  43.221  0.00  0.00          NE
ATOM    961  B       X   1    -100.580-146.793  44.099  0.00  0.00           B
ATOM    962  B       X   1     -97.617-145.703  47.203  0.00  0.00           B
ATOM    963  B       X   1     -94.107-147.395  45.712  0.00  0.00           B
ATOM    964  Ne      X   1     -92.770-146.659  45.342  0.00  0.00          NE
ATOM    965  B       X   1     -92.259-145.982  46.653  0.00  0.00           B
ATOM    966  B       X   1     -92.964-145.556  44.159  0.00  0.00           B
ATOM    967  B       X   1     -94.988-145.689  40.684  0.00  0.00           B
ATOM    968  B       X   1     -98.652-145.141  43.758  0.00  0.00           B
ATOM    969  B       X   1    -100.654-141.484  42.926  0.00  0.00           B
ATOM    970  B       X   1     -99.782-141.723  45.267  0.00  0.00           B
ATOM    971  B       X   1     -99.747-138.261  47.040  0.00  0.00           B
ATOM    972  B       X   1     -98.261-144.313  40.247  0.00  0.00           B
ATOM    973  B       X   1     -98.268-142.688  43.380  0.00  0.00           B
ATOM    974  B       X   1    -100.543-142.345  47.856  0.00  0.00           B
ATOM    975  Ne      X   1     -99.344-141.542  43.740  0.00  0.00          NE
ATOM    976  Ne      X   1    -100.138-142.808  46.394  0.00  0.00          NE
ATOM    977  B       X   1     -98.803-143.603  46.634  0.00  0.00           B
ATOM    978  B       X   1     -98.613-140.134  43.402  0.00  0.00           B
ATOM    979  Ne      X   1     -97.670-138.948  43.009  0.00  0.00          NE
ATOM    980  B       X   1     -97.733-138.703  41.465  0.00  0.00           B
ATOM    981  B       X   1     -94.923-139.215  45.642  0.00  0.00           B
ATOM    982  B       X   1     -96.859-144.047  45.170  0.00  0.00           B
ATOM    983  B       X   1     -95.209-138.640  48.146  0.00  0.00           B
ATOM    984  Ne      X   1     -94.772-139.701  44.139  0.00  0.00          NE
ATOM    985  B       X   1     -97.189-138.220  46.599  0.00  0.00           B
ATOM    986  Ne      X   1     -94.727-143.226  47.893  0.00  0.00          NE
ATOM    987  Ne      X   1     -92.730-144.206  43.415  0.00  0.00          NE
ATOM    988  Ne      X   1     -95.570-138.218  46.692  0.00  0.00          NE
ATOM    989  Ne      X   1     -92.379-145.194  47.950  0.00  0.00          NE
ATOM    990  B       X   1     -94.299-141.139  44.355  0.00  0.00           B
ATOM    991  Ne      X   1     -97.511-144.079  43.701  0.00  0.00          NE
ATOM    992  Ne      X   1     -92.457-137.959  43.960  0.00  0.00          NE
ATOM    993  B       X   1     -96.279-143.519  47.562  0.00  0.00           B
ATOM    994  B       X   1     -94.165-142.502  46.609  0.00  0.00           B
ATOM    995  B       X   1     -92.660-143.131  44.592  0.00  0.00           B
ATOM    996  B       X   1     -93.601-138.872  43.398  0.00  0.00           B
ATOM    997  B       X   1     -96.163-139.374  43.439  0.00  0.00           B
ATOM    998  B       X   1     -92.320-140.894  45.936  0.00  0.00           B
ATOM    999  Ne      X   1     -97.397-144.166  46.689  0.00  0.00          NE
ATOM   1000  B       X   1     -93.962-143.900  42.408  0.00  0.00           B
ATOM   1001  B       X   1     -95.915-143.327  40.508  0.00  0.00           B
ATOM   1002  Ne      X   1     -95.255-144.340  41.496  0.00  0.00          NE
ATOM   1003  B       X   1     -96.432-144.375  42.627  0.00  0.00           B
ATOM   1004  Ne      X   1     -93.385-141.956  45.355  0.00  0.00          NE
ATOM   1005  B       X   1     -93.842-144.592  48.044  0.00  0.00           B
ATOM   1006  B       X   1     -97.093-146.733  49.554  0.00  0.00           B
ATOM   1007  Ne      X   1     -96.764-146.351  51.055  0.00  0.00          NE
ATOM   1008  Ne      X   1     -94.113-147.124  55.113  0.00  0.00          NE
ATOM   1009  Ne      X   1     -94.197-147.373  51.975  0.00  0.00          NE
ATOM   1010  B       X   1     -94.339-147.306  53.534  0.00  0.00           B
ATOM   1011  B       X   1     -92.724-147.065  51.514  0.00  0.00           B
ATOM   1012  B       X   1     -93.659-145.578  55.158  0.00  0.00           B
ATOM   1013  B       X   1     -91.984-146.057  49.232  0.00  0.00           B
ATOM   1014  Ne      X   1    -100.599-139.265  52.369  0.00  0.00          NE
ATOM   1015  B       X   1     -99.945-140.695  52.373  0.00  0.00           B
ATOM   1016  B       X   1     -99.034-143.175  52.514  0.00  0.00           B
ATOM   1017  B       X   1    -100.278-142.368  50.475  0.00  0.00           B
ATOM   1018  Ne      X   1    -100.172-142.203  52.059  0.00  0.00          NE
ATOM   1019  Ne      X   1     -97.801-144.121  52.712  0.00  0.00          NE
ATOM   1020  B       X   1     -96.489-143.222  52.792  0.00  0.00           B
ATOM   1021  B       X   1     -97.209-140.020  55.001  0.00  0.00           B
ATOM   1022  B       X   1     -95.882-138.815  53.136  0.00  0.00           B
ATOM   1023  Ne      X   1     -95.808-139.844  54.286  0.00  0.00          NE
ATOM   1024  B       X   1     -94.222-139.939  50.223  0.00  0.00           B
ATOM   1025  B       X   1     -95.307-141.280  53.948  0.00  0.00           B
ATOM   1026  Ne      X   1     -92.942-144.321  54.449  0.00  0.00          NE
ATOM   1027  B       X   1     -92.500-143.052  55.321  0.00  0.00           B
ATOM   1028  B       X   1     -94.081-143.727  53.486  0.00  0.00           B
ATOM   1029  B       X   1     -94.439-142.082  51.648  0.00  0.00           B
ATOM   1030  B       X   1     -92.267-141.608  50.301  0.00  0.00           B
ATOM   1031  Ne      X   1     -93.869-141.463  50.315  0.00  0.00          NE
ATOM   1032  Ne      X   1     -95.088-142.608  52.971  0.00  0.00          NE
ATOM   1033  Ne      X   1     -94.684-138.603  49.664  0.00  0.00          NE
ATOM   1034  B       X   1     -94.526-142.329  49.128  0.00  0.00           B
ATOM   1035  B       X   1     -95.790-138.061  50.634  0.00  0.00           B
ATOM   1036  B       X   1     -98.813-141.587  56.579  0.00  0.00           B
ATOM   1037  Ne      X   1     -98.041-140.163  56.317  0.00  0.00          NE
ATOM   1038  B       X   1     -99.234-139.075  56.435  0.00  0.00           B
ATOM   1039  B       X   1    -102.857-132.789   4.163  0.00  0.00           B
ATOM   1040  B       X   1    -102.410-131.922   1.747  0.00  0.00           B
ATOM   1041  Ne      X   1    -100.809-135.124   1.130  0.00  0.00          NE
ATOM   1042  Ne      X   1    -101.831-132.800   2.895  0.00  0.00          NE
ATOM   1043  B       X   1    -100.470-132.113   3.444  0.00  0.00           B
ATOM   1044  Ne      X   1     -99.151-131.280   3.694  0.00  0.00          NE
ATOM   1045  B       X   1     -98.524-130.809   2.359  0.00  0.00           B
ATOM   1046  Ne      X   1     -98.004-130.318   0.950  0.00  0.00          NE
ATOM   1047  B       X   1     -96.473-130.735   0.865  0.00  0.00           B
ATOM   1048  Ne      X   1     -94.938-131.041   0.826  0.00  0.00          NE
ATOM   1049  B       X   1    -102.847-123.753   4.171  0.00  0.00           B
ATOM   1050  B       X   1    -100.476-123.893   4.976  0.00  0.00           B
ATOM   1051  B       X   1     -99.809-129.116   7.165  0.00  0.00           B
ATOM   1052  Ne      X   1     -98.921-127.398   1.222  0.00  0.00          NE
ATOM   1053  B       X   1    -100.004-127.661   2.424  0.00  0.00           B
ATOM   1054  B       X   1    -101.332-125.838   3.614  0.00  0.00           B
ATOM   1055  Ne      X   1    -100.886-127.319   3.702  0.00  0.00          NE
ATOM   1056  Ne      X   1     -99.223-128.749   5.731  0.00  0.00          NE
ATOM   1057  B       X   1    -100.014-127.576   5.013  0.00  0.00           B
ATOM   1058  Ne      X   1    -101.450-124.286   3.828  0.00  0.00          NE
ATOM   1059  B       X   1    -102.154-128.274   3.756  0.00  0.00           B
ATOM   1060  B       X   1     -98.601-123.775   1.649  0.00  0.00           B
ATOM   1061  B       X   1     -97.937-126.242   1.678  0.00  0.00           B
ATOM   1062  B       X   1     -98.203-128.777   0.956  0.00  0.00           B
ATOM   1063  B       X   1    -100.945-123.505   2.548  0.00  0.00           B
ATOM   1064  B       X   1     -98.406-123.758   6.486  0.00  0.00           B
ATOM   1065  Ne      X   1     -99.867-123.308   6.303  0.00  0.00          NE
ATOM   1066  B       X   1    -100.770-123.793   7.575  0.00  0.00           B
ATOM   1067  Ne      X   1     -99.984-122.962   1.351  0.00  0.00          NE
ATOM   1068  B       X   1     -96.396-122.547   7.509  0.00  0.00           B
ATOM   1069  Ne      X   1     -97.367-124.783   1.768  0.00  0.00          NE
ATOM   1070  Ne      X   1     -96.849-123.873   6.825  0.00  0.00          NE
ATOM   1071  B       X   1     -96.679-125.026   7.894  0.00  0.00           B
ATOM   1072  B       X   1     -96.027-124.251   5.564  0.00  0.00           B
ATOM   1073  B       X   1     -94.024-129.857   1.315  0.00  0.00           B
ATOM   1074  B       X   1     -94.121-123.558   0.428  0.00  0.00           B
ATOM   1075  B       X   1     -92.235-128.125   2.398  0.00  0.00           B
ATOM   1076  B       X   1     -94.073-125.122   4.251  0.00  0.00           B
ATOM   1077  Ne      X   1     -92.589-124.740   4.009  0.00  0.00          NE
ATOM   1078  Ne      X   1     -92.743-123.552   1.115  0.00  0.00          NE
ATOM   1079  Ne      X   1     -92.728-128.904   1.139  0.00  0.00          NE
ATOM   1080  B       X   1     -92.690-123.866   2.604  0.00  0.00           B
ATOM   1081  Ne      X   1     -95.579-125.135   4.367  0.00  0.00          NE
ATOM   1082  B       X   1     -95.996-126.580   4.829  0.00  0.00           B
ATOM   1083  B       X   1     -96.431-124.705   3.050  0.00  0.00           B
ATOM   1084  B       X   1     -96.447-124.593   0.469  0.00  0.00           B
ATOM   1085  B       X   1     -91.875-124.642   0.338  0.00  0.00           B
ATOM   1086  B       X   1    -102.244-122.605   9.203  0.00  0.00           B
ATOM   1087  B       X   1    -102.151-129.424   8.348  0.00  0.00           B
ATOM   1088  Ne      X   1     -98.129-123.278  13.076  0.00  0.00          NE
ATOM   1089  Ne      X   1    -100.441-124.790  11.537  0.00  0.00          NE
ATOM   1090  B       X   1    -102.811-125.114   8.687  0.00  0.00           B
ATOM   1091  Ne      X   1     -98.865-125.507  15.087  0.00  0.00          NE
ATOM   1092  Ne      X   1    -101.646-124.011   8.831  0.00  0.00          NE
ATOM   1093  B       X   1     -98.944-126.725  14.013  0.00  0.00           B
ATOM   1094  B       X   1    -100.220-124.724  15.222  0.00  0.00           B
ATOM   1095  B       X   1    -102.664-124.286  15.542  0.00  0.00           B
ATOM   1096  B       X   1    -100.260-126.340  11.768  0.00  0.00           B
ATOM   1097  B       X   1    -101.854-124.410  12.247  0.00  0.00           B
ATOM   1098  Ne      X   1    -101.245-123.592  15.674  0.00  0.00          NE
ATOM   1099  B       X   1    -100.720-124.538  10.010  0.00  0.00           B
ATOM   1100  B       X   1     -98.002-124.354  14.251  0.00  0.00           B
ATOM   1101  B       X   1     -99.257-123.922  12.060  0.00  0.00           B
ATOM   1102  Ne      X   1     -95.541-122.708  11.531  0.00  0.00          NE
ATOM   1103  B       X   1     -91.904-123.924  12.241  0.00  0.00           B
ATOM   1104  B       X   1     -95.908-126.415   9.876  0.00  0.00           B
ATOM   1105  B       X   1     -95.713-122.629   9.983  0.00  0.00           B
ATOM   1106  B       X   1     -96.823-123.058  12.279  0.00  0.00           B
ATOM   1107  B       X   1     -94.420-123.805  11.713  0.00  0.00           B
ATOM   1108  B       X   1     -93.344-126.102  12.007  0.00  0.00           B
ATOM   1109  Ne      X   1     -95.639-126.083   8.364  0.00  0.00          NE
ATOM   1110  B       X   1     -93.694-127.295  14.162  0.00  0.00           B
ATOM   1111  Ne      X   1     -92.984-127.311  15.531  0.00  0.00          NE
ATOM   1112  Ne      X   1     -93.073-124.608  11.466  0.00  0.00          NE
ATOM   1113  B       X   1     -94.660-132.194  23.336  0.00  0.00           B
ATOM   1114  B       X   1     -93.036-130.633  17.958  0.00  0.00           B
ATOM   1115  Ne      X   1     -93.954-130.923  23.787  0.00  0.00          NE
ATOM   1116  B       X   1     -92.030-132.717  19.171  0.00  0.00           B
ATOM   1117  B       X   1     -92.063-130.328  20.281  0.00  0.00           B
ATOM   1118  Ne      X   1     -91.863-131.129  18.919  0.00  0.00          NE
ATOM   1119  B       X   1    -101.003-123.172  17.195  0.00  0.00           B
ATOM   1120  B       X   1     -98.225-125.862  16.513  0.00  0.00           B
ATOM   1121  Ne      X   1     -97.566-125.806  17.949  0.00  0.00          NE
ATOM   1122  B       X   1     -93.266-130.099  22.600  0.00  0.00           B
ATOM   1123  B       X   1     -95.109-122.781  18.601  0.00  0.00           B
ATOM   1124  B       X   1     -97.343-124.157  18.210  0.00  0.00           B
ATOM   1125  Ne      X   1     -96.707-122.730  18.330  0.00  0.00          NE
ATOM   1126  B       X   1     -93.995-122.989  20.848  0.00  0.00           B
ATOM   1127  Ne      X   1     -94.012-129.816  17.054  0.00  0.00          NE
ATOM   1128  Ne      X   1     -92.347-129.321  21.507  0.00  0.00          NE
ATOM   1129  Ne      X   1     -93.074-126.503  20.563  0.00  0.00          NE
ATOM   1130  B       X   1     -94.738-128.601  17.867  0.00  0.00           B
ATOM   1131  B       X   1     -93.516-125.434  21.671  0.00  0.00           B
ATOM   1132  B       X   1     -93.087-128.018  21.064  0.00  0.00           B
ATOM   1133  B       X   1     -93.976-126.526  19.310  0.00  0.00           B
ATOM   1134  Ne      X   1     -94.692-126.998  17.965  0.00  0.00          NE
ATOM   1135  B       X   1     -93.795-126.634  16.688  0.00  0.00           B
ATOM   1136  B       X   1     -96.126-126.355  17.923  0.00  0.00           B
ATOM   1137  B       X   1     -92.959-128.873  16.087  0.00  0.00           B
ATOM   1138  B       X   1     -92.757-131.153  24.786  0.00  0.00           B
ATOM   1139  B       X   1     -91.945-128.303  25.804  0.00  0.00           B
ATOM   1140  B       X   1     -92.332-135.469  36.924  0.00  0.00           B
ATOM   1141  B       X   1     -93.275-135.317  34.488  0.00  0.00           B
ATOM   1142  Ne      X   1     -94.549-134.897  33.684  0.00  0.00          NE
ATOM   1143  B       X   1     -93.653-136.480  38.948  0.00  0.00           B
ATOM   1144  Ne      X   1     -92.355-135.716  38.500  0.00  0.00          NE
ATOM   1145  B       X   1     -96.296-137.219  39.785  0.00  0.00           B
ATOM   1146  B       X   1     -92.089-134.421  39.335  0.00  0.00           B
ATOM   1147  Ne      X   1     -92.026-135.615  35.336  0.00  0.00          NE
ATOM   1148  B       X   1     -97.953-137.540  43.672  0.00  0.00           B
ATOM   1149  B       X   1     -98.707-136.389  45.759  0.00  0.00           B
ATOM   1150  Ne      X   1     -98.481-136.047  44.238  0.00  0.00          NE
ATOM   1151  Ne      X   1     -98.440-137.444  46.906  0.00  0.00          NE
ATOM   1152  B       X   1     -97.475-134.817  44.166  0.00  0.00           B
ATOM   1153  B       X   1     -92.586-133.039  48.064  0.00  0.00           B
ATOM   1154  B       X   1     -96.629-133.004  45.932  0.00  0.00           B
ATOM   1155  B       X   1     -95.027-136.781  46.297  0.00  0.00           B
ATOM   1156  B       X   1     -93.148-136.566  44.537  0.00  0.00           B
ATOM   1157  B       X   1     -93.185-135.066  46.623  0.00  0.00           B
ATOM   1158  Ne      X   1     -94.083-135.715  45.556  0.00  0.00          NE
ATOM   1159  B       X   1     -95.045-134.702  44.926  0.00  0.00           B
ATOM   1160  Ne      X   1     -96.329-133.839  44.617  0.00  0.00          NE
ATOM   1161  Ne      X   1     -93.349-134.413  48.068  0.00  0.00          NE
ATOM   1162  B       X   1     -98.954-136.178  50.582  0.00  0.00           B
ATOM   1163  B       X   1     -98.172-136.669  48.250  0.00  0.00           B
ATOM   1164  Ne      X   1     -95.965-137.520  52.181  0.00  0.00          NE
ATOM   1165  B       X   1     -97.334-136.825  52.358  0.00  0.00           B
ATOM   1166  B       X   1     -97.205-134.680  49.577  0.00  0.00           B
ATOM   1167  B       X   1     -95.408-133.093  50.720  0.00  0.00           B
ATOM   1168  Ne      X   1     -92.206-136.658  49.923  0.00  0.00          NE
ATOM   1169  B       X   1     -92.657-135.368  49.075  0.00  0.00           B
ATOM   1170  Ne      X   1     -96.048-133.682  49.396  0.00  0.00          NE
ATOM   1171  B       X   1     -94.833-134.297  48.498  0.00  0.00           B
ATOM   1172  B       X   1     -93.424-137.616  49.687  0.00  0.00           B
ATOM   1173  B       X   1     -82.680-151.739  13.978  0.00  0.00           B
ATOM   1174  B       X   1     -82.771-149.245  14.604  0.00  0.00           B
ATOM   1175  Ne      X   1     -81.877-148.072  15.119  0.00  0.00          NE
ATOM   1176  B       X   1     -80.465-148.056  14.520  0.00  0.00           B
ATOM   1177  B       X   1     -81.744-148.341  16.726  0.00  0.00           B
ATOM   1178  Ne      X   1     -82.101-147.568  17.981  0.00  0.00          NE
ATOM   1179  Ne      X   1     -82.875-145.716  27.332  0.00  0.00          NE
ATOM   1180  B       X   1     -81.416-146.360  27.162  0.00  0.00           B
ATOM   1181  B       X   1     -82.881-144.366  26.475  0.00  0.00           B
ATOM   1182  Ne      X   1     -82.837-143.000  25.679  0.00  0.00          NE
ATOM   1183  B       X   1     -81.828-142.095  26.478  0.00  0.00           B
ATOM   1184  B       X   1     -89.535-140.513  37.826  0.00  0.00           B
ATOM   1185  B       X   1     -89.354-138.553  39.463  0.00  0.00           B
ATOM   1186  Ne      X   1     -88.789-140.037  39.083  0.00  0.00          NE
ATOM   1187  B       X   1     -87.275-139.823  38.701  0.00  0.00           B
ATOM   1188  B       X   1     -85.907-137.840  39.422  0.00  0.00           B
ATOM   1189  B       X   1     -89.573-145.813  42.475  0.00  0.00           B
ATOM   1190  Ne      X   1     -88.573-146.914  42.977  0.00  0.00          NE
ATOM   1191  B       X   1     -87.450-146.125  43.765  0.00  0.00           B
ATOM   1192  B       X   1     -85.189-146.357  44.825  0.00  0.00           B
ATOM   1193  B       X   1     -88.751-137.934  42.885  0.00  0.00           B
ATOM   1194  B       X   1     -90.454-144.844  40.249  0.00  0.00           B
ATOM   1195  B       X   1     -91.821-138.618  45.224  0.00  0.00           B
ATOM   1196  B       X   1     -87.289-143.170  40.215  0.00  0.00           B
ATOM   1197  B       X   1     -88.731-141.056  40.280  0.00  0.00           B
ATOM   1198  Ne      X   1     -86.396-145.387  44.774  0.00  0.00          NE
ATOM   1199  B       X   1     -87.156-145.082  46.104  0.00  0.00           B
ATOM   1200  B       X   1     -91.096-139.195  47.602  0.00  0.00           B
ATOM   1201  Ne      X   1     -91.239-139.708  46.097  0.00  0.00          NE
ATOM   1202  Ne      X   1     -90.162-144.514  41.716  0.00  0.00          NE
ATOM   1203  B       X   1     -91.548-144.148  42.439  0.00  0.00           B
ATOM   1204  B       X   1     -89.850-140.203  45.727  0.00  0.00           B
ATOM   1205  Ne      X   1     -87.305-144.718  47.656  0.00  0.00          NE
ATOM   1206  B       X   1     -87.602-140.660  47.187  0.00  0.00           B
ATOM   1207  Ne      X   1     -88.731-141.215  46.070  0.00  0.00          NE
ATOM   1208  Ne      X   1     -86.872-141.057  43.719  0.00  0.00          NE
ATOM   1209  B       X   1     -86.904-139.549  43.694  0.00  0.00           B
ATOM   1210  Ne      X   1     -87.218-137.998  43.318  0.00  0.00          NE
ATOM   1211  B       X   1     -87.360-141.653  42.365  0.00  0.00           B
ATOM   1212  B       X   1     -87.820-141.565  44.870  0.00  0.00           B
ATOM   1213  Ne      X   1     -88.192-142.220  41.134  0.00  0.00          NE
ATOM   1214  B       X   1     -89.563-142.436  46.645  0.00  0.00           B
ATOM   1215  B       X   1     -89.289-143.238  41.714  0.00  0.00           B
ATOM   1216  B       X   1     -86.306-143.480  47.811  0.00  0.00           B
ATOM   1217  B       X   1     -91.379-144.005  47.949  0.00  0.00           B
ATOM   1218  Ne      X   1     -89.942-143.243  48.007  0.00  0.00          NE
ATOM   1219  B       X   1     -88.773-144.311  48.158  0.00  0.00           B
ATOM   1220  Ne      X   1     -86.446-140.449  48.168  0.00  0.00          NE
ATOM   1221  B       X   1     -91.352-137.793  42.891  0.00  0.00           B
ATOM   1222  Ne      X   1     -84.874-142.787  47.512  0.00  0.00          NE
ATOM   1223  B       X   1     -84.465-143.032  46.017  0.00  0.00           B
ATOM   1224  B       X   1     -82.367-140.074  44.590  0.00  0.00           B
ATOM   1225  Ne      X   1     -81.595-139.485  43.289  0.00  0.00          NE
ATOM   1226  B       X   1     -85.373-141.594  44.066  0.00  0.00           B
ATOM   1227  B       X   1     -85.815-144.100  44.138  0.00  0.00           B
ATOM   1228  B       X   1     -83.328-143.295  43.764  0.00  0.00           B
ATOM   1229  B       X   1     -85.134-141.243  47.749  0.00  0.00           B
ATOM   1230  Ne      X   1     -84.672-142.945  44.386  0.00  0.00          NE
ATOM   1231  Ne      X   1     -91.484-146.696  50.633  0.00  0.00          NE
ATOM   1232  B       X   1     -90.039-146.817  53.762  0.00  0.00           B
ATOM   1233  Ne      X   1     -86.539-147.356  49.104  0.00  0.00          NE
ATOM   1234  B       X   1     -86.757-145.976  48.442  0.00  0.00           B
ATOM   1235  B       X   1     -90.712-145.646  51.533  0.00  0.00           B
ATOM   1236  Ne      X   1     -90.303-145.438  53.047  0.00  0.00          NE
ATOM   1237  Ne      X   1     -91.760-141.790  55.856  0.00  0.00          NE
ATOM   1238  Ne      X   1     -90.322-138.676  48.910  0.00  0.00          NE
ATOM   1239  Ne      X   1     -90.711-141.364  50.339  0.00  0.00          NE
ATOM   1240  B       X   1     -90.501-139.801  49.960  0.00  0.00           B
ATOM   1241  B       X   1     -90.089-141.493  51.796  0.00  0.00           B
ATOM   1242  B       X   1     -89.986-142.233  49.210  0.00  0.00           B
ATOM   1243  B       X   1     -89.556-139.793  53.773  0.00  0.00           B
ATOM   1244  B       X   1     -88.377-142.137  53.634  0.00  0.00           B
ATOM   1245  B       X   1     -89.006-144.544  53.237  0.00  0.00           B
ATOM   1246  Ne      X   1     -87.812-143.621  53.768  0.00  0.00          NE
ATOM   1247  B       X   1     -86.529-143.837  52.896  0.00  0.00           B
ATOM   1248  B       X   1     -86.740-140.919  49.626  0.00  0.00           B
ATOM   1249  B       X   1     -88.805-138.416  48.632  0.00  0.00           B
ATOM   1250  B       X   1     -91.635-144.819  53.689  0.00  0.00           B
ATOM   1251  B       X   1     -86.294-138.886  48.265  0.00  0.00           B
ATOM   1252  Ne      X   1     -90.449-125.408   0.388  0.00  0.00          NE
ATOM   1253  B       X   1     -89.482-124.320   0.939  0.00  0.00           B
ATOM   1254  B       X   1     -88.620-122.534  15.660  0.00  0.00           B
ATOM   1255  B       X   1     -90.510-122.556  13.933  0.00  0.00           B
ATOM   1256  B       X   1     -91.538-126.773  15.435  0.00  0.00           B
ATOM   1257  Ne      X   1     -90.132-122.861  15.521  0.00  0.00          NE
ATOM   1258  Ne      X   1     -90.669-122.874  12.394  0.00  0.00          NE
ATOM   1259  B       X   1     -90.320-124.416  15.619  0.00  0.00           B
ATOM   1260  B       X   1     -87.538-127.893  13.623  0.00  0.00           B
ATOM   1261  Ne      X   1     -87.632-126.385  14.107  0.00  0.00          NE
ATOM   1262  B       X   1     -88.992-126.400  14.926  0.00  0.00           B
ATOM   1263  B       X   1     -89.389-123.691  11.798  0.00  0.00           B
ATOM   1264  Ne      X   1     -90.255-125.989  15.779  0.00  0.00          NE
ATOM   1265  B       X   1     -86.198-125.888  14.542  0.00  0.00           B
ATOM   1266  B       X   1     -90.450-130.803  18.298  0.00  0.00           B
ATOM   1267  B       X   1     -90.610-132.469  24.037  0.00  0.00           B
ATOM   1268  B       X   1     -91.011-128.791  22.265  0.00  0.00           B
ATOM   1269  Ne      X   1     -90.062-125.738  20.801  0.00  0.00          NE
ATOM   1270  B       X   1     -89.884-126.259  17.259  0.00  0.00           B
ATOM   1271  Ne      X   1     -89.712-127.884  22.835  0.00  0.00          NE
ATOM   1272  B       X   1     -89.820-126.562  22.103  0.00  0.00           B
ATOM   1273  B       X   1     -89.766-124.284  20.888  0.00  0.00           B
ATOM   1274  B       X   1     -89.152-126.465  19.665  0.00  0.00           B
ATOM   1275  B       X   1     -89.218-128.554  18.085  0.00  0.00           B
ATOM   1276  Ne      X   1     -88.907-127.020  18.219  0.00  0.00          NE
ATOM   1277  B       X   1     -86.724-123.266  21.828  0.00  0.00           B
ATOM   1278  B       X   1     -87.453-126.799  17.746  0.00  0.00           B
ATOM   1279  Ne      X   1     -86.428-124.351  22.946  0.00  0.00          NE
ATOM   1280  B       X   1     -86.480-123.292  19.161  0.00  0.00           B
ATOM   1281  B       X   1     -86.314-122.876  16.529  0.00  0.00           B
ATOM   1282  B       X   1     -91.553-126.164  20.251  0.00  0.00           B
ATOM   1283  B       X   1     -87.632-124.563  23.911  0.00  0.00           B
ATOM   1284  Ne      X   1     -91.276-131.718  28.075  0.00  0.00          NE
ATOM   1285  B       X   1     -90.217-130.708  28.639  0.00  0.00           B
ATOM   1286  B       X   1     -89.543-131.292  31.379  0.00  0.00           B
ATOM   1287  B       X   1     -90.520-130.042  24.685  0.00  0.00           B
ATOM   1288  Ne      X   1     -89.043-129.922  27.835  0.00  0.00          NE
ATOM   1289  B       X   1     -89.977-127.640  24.411  0.00  0.00           B
ATOM   1290  Ne      X   1     -90.562-127.134  31.848  0.00  0.00          NE
ATOM   1291  Ne      X   1     -90.489-128.680  25.423  0.00  0.00          NE
ATOM   1292  B       X   1     -90.140-128.549  31.380  0.00  0.00           B
ATOM   1293  B       X   1     -89.752-128.991  26.839  0.00  0.00           B
ATOM   1294  Ne      X   1     -88.374-124.393  25.176  0.00  0.00          NE
ATOM   1295  B       X   1     -88.099-125.010  26.543  0.00  0.00           B
ATOM   1296  Ne      X   1     -86.566-128.261  27.998  0.00  0.00          NE
ATOM   1297  Ne      X   1     -87.386-125.291  28.024  0.00  0.00          NE
ATOM   1298  B       X   1     -86.996-126.770  27.984  0.00  0.00           B
ATOM   1299  B       X   1     -88.370-124.915  29.163  0.00  0.00           B
ATOM   1300  B       X   1     -87.858-129.079  28.518  0.00  0.00           B
ATOM   1301  B       X   1     -86.302-128.717  26.422  0.00  0.00           B
ATOM   1302  Ne      X   1     -89.537-129.866  32.003  0.00  0.00          NE
ATOM   1303  B       X   1     -86.166-124.366  28.145  0.00  0.00           B
ATOM   1304  Ne      X   1     -82.462-123.220  32.095  0.00  0.00          NE
ATOM   1305  B       X   1     -83.852-129.899  30.606  0.00  0.00           B
ATOM   1306  B       X   1     -83.950-123.074  28.927  0.00  0.00           B
ATOM   1307  Ne      X   1     -85.124-123.253  27.857  0.00  0.00          NE
ATOM   1308  Ne      X   1     -83.911-129.283  29.168  0.00  0.00          NE
ATOM   1309  B       X   1     -81.688-124.296  31.196  0.00  0.00           B
ATOM   1310  B       X   1     -85.343-128.631  28.817  0.00  0.00           B
ATOM   1311  B       X   1     -90.873-132.281  34.479  0.00  0.00           B
ATOM   1312  B       X   1     -91.088-136.696  38.809  0.00  0.00           B
ATOM   1313  B       X   1     -90.797-134.752  34.820  0.00  0.00           B
ATOM   1314  B       X   1     -91.654-137.109  35.172  0.00  0.00           B
ATOM   1315  Ne      X   1     -91.065-133.172  39.460  0.00  0.00          NE
ATOM   1316  Ne      X   1     -91.178-130.784  34.530  0.00  0.00          NE
ATOM   1317  Ne      X   1     -89.893-133.528  34.296  0.00  0.00          NE
ATOM   1318  Ne      X   1     -89.706-136.985  39.568  0.00  0.00          NE
ATOM   1319  B       X   1     -89.761-133.816  38.953  0.00  0.00           B
ATOM   1320  B       X   1     -88.583-135.989  39.006  0.00  0.00           B
ATOM   1321  B       X   1     -87.767-134.073  37.485  0.00  0.00           B
ATOM   1322  Ne      X   1     -88.335-134.439  38.858  0.00  0.00          NE
ATOM   1323  Ne      X   1     -87.527-133.202  36.211  0.00  0.00          NE
ATOM   1324  B       X   1     -88.710-133.367  35.281  0.00  0.00           B
ATOM   1325  B       X   1     -87.400-133.885  39.940  0.00  0.00           B
ATOM   1326  Ne      X   1     -86.879-130.273  36.157  0.00  0.00          NE
ATOM   1327  B       X   1     -91.686-132.073  38.551  0.00  0.00           B
ATOM   1328  B       X   1     -86.178-133.783  35.549  0.00  0.00           B
ATOM   1329  B       X   1     -86.783-130.286  34.597  0.00  0.00           B
ATOM   1330  B       X   1     -90.537-130.139  33.258  0.00  0.00           B
ATOM   1331  B       X   1     -90.457-130.092  35.778  0.00  0.00           B
ATOM   1332  Ne      X   1     -86.741-129.409  33.277  0.00  0.00          NE
ATOM   1333  B       X   1     -88.069-129.518  32.510  0.00  0.00           B
ATOM   1334  B       X   1     -86.379-127.924  33.660  0.00  0.00           B
ATOM   1335  Ne      X   1     -86.081-122.775  35.956  0.00  0.00          NE
ATOM   1336  B       X   1     -82.851-129.799  36.415  0.00  0.00           B
ATOM   1337  B       X   1     -83.953-127.399  32.977  0.00  0.00           B
ATOM   1338  B       X   1     -85.522-125.384  33.427  0.00  0.00           B
ATOM   1339  B       X   1     -84.226-125.407  37.534  0.00  0.00           B
ATOM   1340  B       X   1     -84.762-126.870  35.432  0.00  0.00           B
ATOM   1341  Ne      X   1     -84.349-124.010  38.214  0.00  0.00          NE
ATOM   1342  Ne      X   1     -85.193-123.881  33.325  0.00  0.00          NE
ATOM   1343  Ne      X   1     -83.930-126.794  36.787  0.00  0.00          NE
ATOM   1344  Ne      X   1     -85.111-126.919  33.841  0.00  0.00          NE
ATOM   1345  B       X   1     -85.155-124.310  39.558  0.00  0.00           B
ATOM   1346  B       X   1     -85.049-123.223  34.800  0.00  0.00           B
ATOM   1347  B       X   1     -85.331-123.063  37.287  0.00  0.00           B
ATOM   1348  B       X   1     -83.125-123.047  38.530  0.00  0.00           B
ATOM   1349  B       X   1     -83.830-123.612  32.587  0.00  0.00           B
ATOM   1350  B       X   1     -80.538-125.134  36.948  0.00  0.00           B
ATOM   1351  Ne      X   1     -81.022-126.584  37.180  0.00  0.00          NE
ATOM   1352  B       X   1     -81.162-126.738  38.841  0.00  0.00           B
ATOM   1353  B       X   1     -81.433-122.932  33.223  0.00  0.00           B
ATOM   1354  B       X   1     -82.385-126.789  36.522  0.00  0.00           B
ATOM   1355  Ne      X   1     -80.382-126.575  40.161  0.00  0.00          NE
ATOM   1356  Ne      X   1     -90.056-137.023  42.522  0.00  0.00          NE
ATOM   1357  B       X   1     -89.959-136.599  41.048  0.00  0.00           B
ATOM   1358  B       X   1     -90.053-133.405  44.433  0.00  0.00           B
ATOM   1359  B       X   1     -89.993-135.759  43.455  0.00  0.00           B
ATOM   1360  Ne      X   1     -89.110-134.580  43.999  0.00  0.00          NE
ATOM   1361  B       X   1     -88.014-134.230  43.045  0.00  0.00           B
ATOM   1362  Ne      X   1     -87.169-136.097  45.759  0.00  0.00          NE
ATOM   1363  B       X   1     -87.408-136.909  47.021  0.00  0.00           B
ATOM   1364  B       X   1     -86.898-137.098  44.540  0.00  0.00           B
ATOM   1365  B       X   1     -86.365-137.714  42.033  0.00  0.00           B
ATOM   1366  B       X   1     -84.012-137.343  41.109  0.00  0.00           B
ATOM   1367  Ne      X   1     -85.567-137.125  40.735  0.00  0.00          NE
ATOM   1368  B       X   1     -87.724-124.718  40.212  0.00  0.00           B
ATOM   1369  B       X   1     -86.469-122.765  40.985  0.00  0.00           B
ATOM   1370  Ne      X   1     -86.670-122.725  44.264  0.00  0.00          NE
ATOM   1371  B       X   1     -88.185-123.122  43.973  0.00  0.00           B
ATOM   1372  Ne      X   1     -86.283-124.335  40.639  0.00  0.00          NE
ATOM   1373  B       X   1     -81.581-125.646  44.035  0.00  0.00           B
ATOM   1374  B       X   1     -81.040-126.374  41.527  0.00  0.00           B
ATOM   1375  B       X   1     -85.895-124.132  44.271  0.00  0.00           B
ATOM   1376  Ne      X   1     -80.714-125.329  42.821  0.00  0.00          NE
ATOM   1377  B       X   1     -85.995-125.065  42.032  0.00  0.00           B
ATOM   1378  B       X   1     -81.030-123.953  42.185  0.00  0.00           B
ATOM   1379  B       X   1     -84.104-125.974  43.817  0.00  0.00           B
ATOM   1380  Ne      X   1     -82.907-126.304  44.758  0.00  0.00          NE
ATOM   1381  Ne      X   1     -85.629-125.475  43.520  0.00  0.00          NE
ATOM   1382  Ne      X   1     -80.765-122.576  41.484  0.00  0.00          NE
ATOM   1383  B       X   1     -87.071-136.854  49.626  0.00  0.00           B
ATOM   1384  B       X   1     -90.910-137.361  49.521  0.00  0.00           B
ATOM   1385  Ne      X   1     -87.348-137.766  48.377  0.00  0.00          NE
ATOM   1386  B       X   1     -71.298-168.548  45.733  0.00  0.00           B
ATOM   1387  Ne      X   1     -70.895-172.314  45.631  0.00  0.00          NE
ATOM   1388  B       X   1     -70.600-172.556  47.207  0.00  0.00           B
ATOM   1389  Ne      X   1     -70.573-172.994  48.792  0.00  0.00          NE
ATOM   1390  B       X   1     -70.113-171.888  49.730  0.00  0.00           B
ATOM   1391  Ne      X   1     -69.279-170.986  50.724  0.00  0.00          NE
ATOM   1392  B       X   1     -79.397-155.339  14.680  0.00  0.00           B
ATOM   1393  Ne      X   1     -76.775-157.285  11.360  0.00  0.00          NE
ATOM   1394  B       X   1     -77.107-155.816  10.846  0.00  0.00           B
ATOM   1395  B       X   1     -77.397-156.848  14.886  0.00  0.00           B
ATOM   1396  Ne      X   1     -76.177-157.653  14.238  0.00  0.00          NE
ATOM   1397  Ne      X   1     -78.381-155.881  15.771  0.00  0.00          NE
ATOM   1398  B       X   1     -75.968-157.099  12.730  0.00  0.00           B
ATOM   1399  B       X   1     -75.904-158.078  10.251  0.00  0.00           B
ATOM   1400  B       X   1     -74.863-157.257  15.020  0.00  0.00           B
ATOM   1401  B       X   1     -76.717-153.184  10.633  0.00  0.00           B
ATOM   1402  Ne      X   1     -71.178-155.437  10.837  0.00  0.00          NE
ATOM   1403  B       X   1     -72.458-157.040  14.261  0.00  0.00           B
ATOM   1404  Ne      X   1     -74.258-153.480  15.400  0.00  0.00          NE
ATOM   1405  B       X   1     -71.514-153.884  10.992  0.00  0.00           B
ATOM   1406  B       X   1     -73.855-154.937  14.921  0.00  0.00           B
ATOM   1407  Ne      X   1     -73.546-156.426  15.246  0.00  0.00          NE
ATOM   1408  B       X   1     -69.657-155.494  10.368  0.00  0.00           B
ATOM   1409  B       X   1     -73.959-153.075   8.112  0.00  0.00           B
ATOM   1410  B       X   1     -76.431-154.495  18.740  0.00  0.00           B
ATOM   1411  Ne      X   1     -76.747-153.692  17.421  0.00  0.00          NE
ATOM   1412  B       X   1     -77.747-154.598  16.506  0.00  0.00           B
ATOM   1413  Ne      X   1     -75.862-155.625  19.675  0.00  0.00          NE
ATOM   1414  B       X   1     -75.295-154.918  20.992  0.00  0.00           B
ATOM   1415  B       X   1     -75.415-153.642  16.464  0.00  0.00           B
ATOM   1416  B       X   1     -74.681-156.287  18.811  0.00  0.00           B
ATOM   1417  B       X   1     -72.210-155.448  18.792  0.00  0.00           B
ATOM   1418  B       X   1     -70.106-153.772  18.472  0.00  0.00           B
ATOM   1419  B       X   1     -69.780-168.242  47.754  0.00  0.00           B
ATOM   1420  Ne      X   1     -70.599-167.476  46.604  0.00  0.00          NE
ATOM   1421  B       X   1     -69.606-166.551  45.799  0.00  0.00           B
ATOM   1422  Ne      X   1     -71.096-160.779  42.853  0.00  0.00          NE
ATOM   1423  Ne      X   1     -71.387-158.941  47.822  0.00  0.00          NE
ATOM   1424  Ne      X   1     -69.592-156.520  43.003  0.00  0.00          NE
ATOM   1425  B       X   1     -71.311-153.868  45.272  0.00  0.00           B
ATOM   1426  B       X   1     -69.659-160.121  42.838  0.00  0.00           B
ATOM   1427  B       X   1     -69.864-158.903  48.114  0.00  0.00           B
ATOM   1428  B       X   1     -70.488-162.603  48.598  0.00  0.00           B
ATOM   1429  B       X   1     -70.917-161.821  53.074  0.00  0.00           B
ATOM   1430  Ne      X   1     -69.489-162.238  53.467  0.00  0.00          NE
ATOM   1431  B       X   1     -69.602-163.273  54.683  0.00  0.00           B
ATOM   1432  B       X   1     -73.181-161.140  53.946  0.00  0.00           B
ATOM   1433  B       X   1     -69.374-167.758  51.951  0.00  0.00           B
ATOM   1434  B       X   1     -72.658-160.919  51.379  0.00  0.00           B
ATOM   1435  Ne      X   1     -72.956-160.794  49.876  0.00  0.00          NE
ATOM   1436  Ne      X   1     -68.940-162.496  48.597  0.00  0.00          NE
ATOM   1437  Ne      X   1     -72.037-160.734  52.910  0.00  0.00          NE
ATOM   1438  Ne      X   1     -69.355-163.587  56.221  0.00  0.00          NE
ATOM   1439  B       X   1     -75.245-156.099  52.510  0.00  0.00           B
ATOM   1440  B       X   1     -76.690-153.140  54.776  0.00  0.00           B
ATOM   1441  B       X   1     -74.398-160.085  49.750  0.00  0.00           B
ATOM   1442  B       X   1     -72.006-159.776  49.050  0.00  0.00           B
ATOM   1443  Ne      X   1     -72.837-154.225  49.541  0.00  0.00          NE
ATOM   1444  B       X   1     -70.174-156.284  53.508  0.00  0.00           B
ATOM   1445  B       X   1     -71.514-159.325  53.200  0.00  0.00           B
ATOM   1446  B       X   1     -74.274-157.700  50.776  0.00  0.00           B
ATOM   1447  Ne      X   1     -71.706-156.062  53.823  0.00  0.00          NE
ATOM   1448  B       X   1     -72.704-156.522  52.712  0.00  0.00           B
ATOM   1449  B       X   1     -72.019-156.726  55.259  0.00  0.00           B
ATOM   1450  Ne      X   1     -73.887-156.457  51.734  0.00  0.00          NE
ATOM   1451  B       X   1     -73.401-155.180  50.663  0.00  0.00           B
ATOM   1452  B       X   1     -72.066-154.516  54.100  0.00  0.00           B
ATOM   1453  B       X   1     -71.412-153.573  49.642  0.00  0.00           B
ATOM   1454  B       X   1     -74.243-153.503  55.314  0.00  0.00           B
ATOM   1455  B       X   1     -74.015-153.198  49.146  0.00  0.00           B
ATOM   1456  B       X   1     -70.030-159.741  55.969  0.00  0.00           B
ATOM   1457  Ne      X   1     -72.864-153.252  54.671  0.00  0.00          NE
ATOM   1458  B       X   1     -72.723-155.159  48.237  0.00  0.00           B
ATOM   1459  B       X   1     -70.547-162.997  57.107  0.00  0.00           B
ATOM   1460  B       X   1     -70.869-161.898  59.324  0.00  0.00           B
ATOM   1461  B       X   1     -75.817-153.242  57.272  0.00  0.00           B
ATOM   1462  Ne      X   1     -76.643-153.451  58.606  0.00  0.00          NE
ATOM   1463  B       X   1     -75.633-153.425  59.835  0.00  0.00           B
ATOM   1464  Ne      X   1     -70.977-159.553  57.178  0.00  0.00          NE
ATOM   1465  B       X   1     -72.286-155.828  57.793  0.00  0.00           B
ATOM   1466  B       X   1     -73.215-154.133  59.666  0.00  0.00           B
ATOM   1467  B       X   1     -71.282-153.423  58.040  0.00  0.00           B
ATOM   1468  B       X   1     -74.080-157.267  56.625  0.00  0.00           B
ATOM   1469  B       X   1     -71.159-157.264  61.128  0.00  0.00           B
ATOM   1470  Ne      X   1     -71.876-154.618  58.825  0.00  0.00          NE
ATOM   1471  B       X   1     -70.809-155.194  59.812  0.00  0.00           B
ATOM   1472  Ne      X   1     -70.082-156.080  60.959  0.00  0.00          NE
ATOM   1473  B       X   1     -71.829-158.302  57.197  0.00  0.00           B
ATOM   1474  B       X   1     -70.760-159.832  60.969  0.00  0.00           B
ATOM   1475  B       X   1     -70.129-159.653  58.541  0.00  0.00           B
ATOM   1476  Ne      X   1     -72.585-156.940  56.711  0.00  0.00          NE
ATOM   1477  B       X   1     -70.116-155.228  62.345  0.00  0.00           B
ATOM   1478  Ne      X   1     -70.061-160.586  59.814  0.00  0.00          NE
ATOM   1479  Ne      X   1     -69.618-148.989   7.853  0.00  0.00          NE
ATOM   1480  B       X   1     -76.936-147.634  15.089  0.00  0.00           B
ATOM   1481  B       X   1     -78.295-151.215  11.279  0.00  0.00           B
ATOM   1482  Ne      X   1     -79.697-150.457  11.727  0.00  0.00          NE
ATOM   1483  Ne      X   1     -79.859-147.746  13.115  0.00  0.00          NE
ATOM   1484  B       X   1     -79.306-149.163  12.535  0.00  0.00           B
ATOM   1485  B       X   1     -78.639-146.815  13.339  0.00  0.00           B
ATOM   1486  Ne      X   1     -76.839-151.661  11.014  0.00  0.00          NE
ATOM   1487  Ne      X   1     -77.360-146.481  14.103  0.00  0.00          NE
ATOM   1488  B       X   1     -76.139-146.350  13.020  0.00  0.00           B
ATOM   1489  Ne      X   1     -76.329-149.088  15.688  0.00  0.00          NE
ATOM   1490  B       X   1     -75.929-151.339  12.222  0.00  0.00           B
ATOM   1491  B       X   1     -76.000-150.034  14.438  0.00  0.00           B
ATOM   1492  B       X   1     -75.041-146.802  10.594  0.00  0.00           B
ATOM   1493  Ne      X   1     -74.988-146.155  12.009  0.00  0.00          NE
ATOM   1494  Ne      X   1     -75.170-151.023  13.536  0.00  0.00          NE
ATOM   1495  B       X   1     -74.829-152.446  14.317  0.00  0.00           B
ATOM   1496  B       X   1     -69.161-149.914   9.068  0.00  0.00           B
ATOM   1497  B       X   1     -74.351-150.631   8.227  0.00  0.00           B
ATOM   1498  B       X   1     -70.777-147.987   8.432  0.00  0.00           B
ATOM   1499  Ne      X   1     -73.183-151.728   8.336  0.00  0.00          NE
ATOM   1500  B       X   1     -69.727-151.914  10.512  0.00  0.00           B
ATOM   1501  Ne      X   1     -71.263-152.305  10.819  0.00  0.00          NE
ATOM   1502  B       X   1     -72.829-146.261  15.257  0.00  0.00           B
ATOM   1503  B       X   1     -72.256-151.857   9.604  0.00  0.00           B
ATOM   1504  B       X   1     -71.568-147.813  10.848  0.00  0.00           B
ATOM   1505  B       X   1     -71.778-151.493  12.055  0.00  0.00           B
ATOM   1506  Ne      X   1     -70.845-147.936  12.297  0.00  0.00          NE
ATOM   1507  B       X   1     -71.309-149.234  12.986  0.00  0.00           B
ATOM   1508  B       X   1     -71.305-146.758  13.181  0.00  0.00           B
ATOM   1509  B       X   1     -73.741-150.348  13.236  0.00  0.00           B
ATOM   1510  Ne      X   1     -72.094-150.551  13.250  0.00  0.00          NE
ATOM   1511  B       X   1     -71.821-151.039  14.695  0.00  0.00           B
ATOM   1512  B       X   1     -73.721-146.586  12.833  0.00  0.00           B
ATOM   1513  Ne      X   1     -72.551-146.047  13.705  0.00  0.00          NE
ATOM   1514  B       X   1     -69.290-147.845  11.866  0.00  0.00           B
ATOM   1515  B       X   1     -69.064-152.665  14.062  0.00  0.00           B
ATOM   1516  B       X   1     -77.715-145.050  14.773  0.00  0.00           B
ATOM   1517  B       X   1     -78.745-145.077  10.608  0.00  0.00           B
ATOM   1518  B       X   1     -74.915-144.567  11.641  0.00  0.00           B
ATOM   1519  B       X   1     -69.092-143.135  15.422  0.00  0.00           B
ATOM   1520  Ne      X   1     -77.766-150.682  17.899  0.00  0.00          NE
ATOM   1521  B       X   1     -77.462-150.083  19.402  0.00  0.00           B
ATOM   1522  Ne      X   1     -77.203-149.424  20.890  0.00  0.00          NE
ATOM   1523  B       X   1     -78.800-146.345  22.915  0.00  0.00           B
ATOM   1524  Ne      X   1     -78.817-146.773  21.376  0.00  0.00          NE
ATOM   1525  B       X   1     -77.815-147.951  21.050  0.00  0.00           B
ATOM   1526  B       X   1     -77.747-150.179  22.271  0.00  0.00           B
ATOM   1527  B       X   1     -79.288-150.737  17.805  0.00  0.00           B
ATOM   1528  B       X   1     -77.190-152.168  17.838  0.00  0.00           B
ATOM   1529  B       X   1     -77.200-149.861  16.731  0.00  0.00           B
ATOM   1530  B       X   1     -75.622-149.326  21.030  0.00  0.00           B
ATOM   1531  B       X   1     -74.957-148.822  16.487  0.00  0.00           B
ATOM   1532  B       X   1     -75.074-146.274  23.761  0.00  0.00           B
ATOM   1533  B       X   1     -80.205-147.375  20.911  0.00  0.00           B
ATOM   1534  B       X   1     -78.545-145.483  20.593  0.00  0.00           B
ATOM   1535  B       X   1     -80.153-152.353  19.497  0.00  0.00           B
ATOM   1536  B       X   1     -73.972-151.228  20.909  0.00  0.00           B
ATOM   1537  Ne      X   1     -74.200-149.760  20.532  0.00  0.00          NE
ATOM   1538  Ne      X   1     -73.786-149.106  17.434  0.00  0.00          NE
ATOM   1539  B       X   1     -72.829-147.854  17.413  0.00  0.00           B
ATOM   1540  Ne      X   1     -72.029-147.945  21.838  0.00  0.00          NE
ATOM   1541  B       X   1     -71.100-147.467  20.592  0.00  0.00           B
ATOM   1542  B       X   1     -72.838-146.756  22.418  0.00  0.00           B
ATOM   1543  B       X   1     -73.050-148.977  21.268  0.00  0.00           B
ATOM   1544  B       X   1     -74.132-149.438  18.983  0.00  0.00           B
ATOM   1545  B       X   1     -70.880-151.880  16.926  0.00  0.00           B
ATOM   1546  B       X   1     -71.093-148.494  23.030  0.00  0.00           B
ATOM   1547  Ne      X   1     -69.680-152.435  17.685  0.00  0.00          NE
ATOM   1548  Ne      X   1     -69.333-146.877  16.944  0.00  0.00          NE
ATOM   1549  Ne      X   1     -69.670-147.549  19.872  0.00  0.00          NE
ATOM   1550  B       X   1     -69.670-146.807  18.488  0.00  0.00           B
ATOM   1551  Ne      X   1     -72.141-146.687  16.643  0.00  0.00          NE
ATOM   1552  B       X   1     -72.952-150.345  16.909  0.00  0.00           B
ATOM   1553  B       X   1     -69.627-152.575  21.940  0.00  0.00           B
ATOM   1554  B       X   1     -69.228-148.986  19.675  0.00  0.00           B
ATOM   1555  Ne      X   1     -74.055-145.679  22.725  0.00  0.00          NE
ATOM   1556  B       X   1     -73.121-152.672  16.154  0.00  0.00           B
ATOM   1557  Ne      X   1     -70.237-149.400  23.946  0.00  0.00          NE
ATOM   1558  Ne      X   1     -72.170-151.480  16.183  0.00  0.00          NE
ATOM   1559  B       X   1     -72.101-145.446  17.561  0.00  0.00           B
ATOM   1560  B       X   1     -69.296-151.375  18.773  0.00  0.00           B
ATOM   1561  B       X   1     -70.709-147.170  16.230  0.00  0.00           B
ATOM   1562  B       X   1     -79.032-144.607  18.352  0.00  0.00           B
ATOM   1563  Ne      X   1     -78.163-144.328  19.681  0.00  0.00          NE
ATOM   1564  B       X   1     -76.569-144.398  19.672  0.00  0.00           B
ATOM   1565  B       X   1     -78.534-142.898  20.151  0.00  0.00           B
ATOM   1566  Ne      X   1     -78.410-141.330  20.109  0.00  0.00          NE
ATOM   1567  Ne      X   1     -79.489-140.336  22.909  0.00  0.00          NE
ATOM   1568  B       X   1     -76.844-141.107  20.107  0.00  0.00           B
ATOM   1569  B       X   1     -79.033-140.637  21.385  0.00  0.00           B
ATOM   1570  B       X   1     -79.681-138.815  23.089  0.00  0.00           B
ATOM   1571  B       X   1     -78.290-140.792  23.809  0.00  0.00           B
ATOM   1572  B       X   1     -76.037-141.331  22.502  0.00  0.00           B
ATOM   1573  Ne      X   1     -75.516-141.258  20.983  0.00  0.00          NE
ATOM   1574  Ne      X   1     -75.082-144.216  20.157  0.00  0.00          NE
ATOM   1575  B       X   1     -74.901-142.704  20.664  0.00  0.00           B
ATOM   1576  Ne      X   1     -74.757-138.906  19.557  0.00  0.00          NE
ATOM   1577  Ne      X   1     -76.731-141.018  23.954  0.00  0.00          NE
ATOM   1578  B       X   1     -74.841-145.205  21.409  0.00  0.00           B
ATOM   1579  B       X   1     -74.652-140.001  20.671  0.00  0.00           B
ATOM   1580  B       X   1     -69.169-144.175  20.485  0.00  0.00           B
ATOM   1581  B       X   1     -69.563-139.427  20.918  0.00  0.00           B
ATOM   1582  Ne      X   1     -70.527-138.757  21.978  0.00  0.00          NE
ATOM   1583  B       X   1     -74.044-144.368  19.002  0.00  0.00           B
ATOM   1584  Ne      X   1     -72.569-144.214  18.396  0.00  0.00          NE
ATOM   1585  B       X   1     -71.117-143.536  22.025  0.00  0.00           B
ATOM   1586  Ne      X   1     -70.509-143.333  20.536  0.00  0.00          NE
ATOM   1587  B       X   1     -71.539-143.789  19.504  0.00  0.00           B
ATOM   1588  B       X   1     -72.668-142.932  17.376  0.00  0.00           B
ATOM   1589  Ne      X   1     -71.920-143.557  23.419  0.00  0.00          NE
ATOM   1590  B       X   1     -71.199-139.953  22.768  0.00  0.00           B
ATOM   1591  B       X   1     -73.207-144.448  23.295  0.00  0.00           B
ATOM   1592  B       X   1     -70.131-141.822  20.235  0.00  0.00           B
ATOM   1593  B       X   1     -72.347-142.010  23.696  0.00  0.00           B
ATOM   1594  Ne      X   1     -72.374-141.887  16.275  0.00  0.00          NE
ATOM   1595  Ne      X   1     -72.098-140.499  23.918  0.00  0.00          NE
ATOM   1596  B       X   1     -73.405-139.628  23.894  0.00  0.00           B
ATOM   1597  Ne      X   1     -68.888-140.851  20.391  0.00  0.00          NE
ATOM   1598  B       X   1     -78.913-150.130  24.688  0.00  0.00           B
ATOM   1599  Ne      X   1     -78.362-145.895  24.414  0.00  0.00          NE
ATOM   1600  B       X   1     -77.248-147.027  24.726  0.00  0.00           B
ATOM   1601  Ne      X   1     -77.838-146.885  28.844  0.00  0.00          NE
ATOM   1602  Ne      X   1     -80.057-146.932  26.661  0.00  0.00          NE
ATOM   1603  B       X   1     -78.957-146.769  27.812  0.00  0.00           B
ATOM   1604  B       X   1     -76.529-146.056  28.379  0.00  0.00           B
ATOM   1605  B       X   1     -78.365-146.331  30.274  0.00  0.00           B
ATOM   1606  B       X   1     -79.590-146.170  25.345  0.00  0.00           B
ATOM   1607  Ne      X   1     -75.681-147.246  24.810  0.00  0.00          NE
ATOM   1608  B       X   1     -75.184-148.689  24.525  0.00  0.00           B
ATOM   1609  Ne      X   1     -74.975-150.359  24.611  0.00  0.00          NE
ATOM   1610  B       X   1     -75.172-146.857  26.246  0.00  0.00           B
ATOM   1611  Ne      X   1     -75.313-145.748  27.365  0.00  0.00          NE
ATOM   1612  B       X   1     -70.722-150.790  24.129  0.00  0.00           B
ATOM   1613  B       X   1     -72.345-150.004  30.611  0.00  0.00           B
ATOM   1614  B       X   1     -71.791-148.630  28.445  0.00  0.00           B
ATOM   1615  Ne      X   1     -72.179-149.993  29.026  0.00  0.00          NE
ATOM   1616  B       X   1     -69.555-147.011  30.297  0.00  0.00           B
ATOM   1617  B       X   1     -71.826-145.893  29.648  0.00  0.00           B
ATOM   1618  B       X   1     -78.504-138.706  27.469  0.00  0.00           B
ATOM   1619  B       X   1     -77.676-144.457  24.725  0.00  0.00           B
ATOM   1620  B       X   1     -76.408-142.204  24.977  0.00  0.00           B
ATOM   1621  Ne      X   1     -76.797-143.489  25.772  0.00  0.00          NE
ATOM   1622  B       X   1     -77.673-142.923  27.035  0.00  0.00           B
ATOM   1623  B       X   1     -79.712-141.885  28.001  0.00  0.00           B
ATOM   1624  Ne      X   1     -78.206-142.149  28.351  0.00  0.00          NE
ATOM   1625  Ne      X   1     -77.230-139.163  28.294  0.00  0.00          NE
ATOM   1626  B       X   1     -78.071-142.703  29.802  0.00  0.00           B
ATOM   1627  B       X   1     -75.758-144.417  26.492  0.00  0.00           B
ATOM   1628  B       X   1     -75.925-139.687  24.415  0.00  0.00           B
ATOM   1629  B       X   1     -75.883-138.743  27.688  0.00  0.00           B
ATOM   1630  B       X   1     -73.531-139.509  28.261  0.00  0.00           B
ATOM   1631  B       X   1     -72.453-141.002  30.065  0.00  0.00           B
ATOM   1632  Ne      X   1     -74.560-138.772  24.401  0.00  0.00          NE
ATOM   1633  B       X   1     -71.306-140.372  25.277  0.00  0.00           B
ATOM   1634  B       X   1     -74.240-138.369  25.930  0.00  0.00           B
ATOM   1635  Ne      X   1     -72.708-142.495  30.628  0.00  0.00          NE
ATOM   1636  B       X   1     -70.192-142.434  26.327  0.00  0.00           B
ATOM   1637  B       X   1     -69.122-140.183  26.484  0.00  0.00           B
ATOM   1638  Ne      X   1     -70.475-140.917  26.516  0.00  0.00          NE
ATOM   1639  B       X   1     -71.071-144.011  24.662  0.00  0.00           B
ATOM   1640  B       X   1     -72.827-143.532  29.441  0.00  0.00           B
ATOM   1641  B       X   1     -73.928-145.416  28.076  0.00  0.00           B
ATOM   1642  B       X   1     -71.669-144.461  27.332  0.00  0.00           B
ATOM   1643  Ne      X   1     -70.526-143.988  26.193  0.00  0.00          NE
ATOM   1644  Ne      X   1     -74.346-138.433  27.475  0.00  0.00          NE
ATOM   1645  Ne      X   1     -72.223-140.004  28.931  0.00  0.00          NE
ATOM   1646  B       X   1     -69.176-144.749  26.597  0.00  0.00           B
ATOM   1647  Ne      X   1     -72.534-144.910  28.583  0.00  0.00          NE
ATOM   1648  Ne      X   1     -75.530-152.736  55.808  0.00  0.00          NE
ATOM   1649  B       X   1     -75.259-151.190  55.823  0.00  0.00           B
ATOM   1650  B       X   1     -74.206-149.874  53.997  0.00  0.00           B
ATOM   1651  Ne      X   1     -73.317-150.762  52.957  0.00  0.00          NE
ATOM   1652  B       X   1     -73.939-150.561  51.508  0.00  0.00           B
ATOM   1653  B       X   1     -71.420-147.838  52.326  0.00  0.00           B
ATOM   1654  Ne      X   1     -70.663-149.190  52.769  0.00  0.00          NE
ATOM   1655  B       X   1     -71.887-150.167  53.039  0.00  0.00           B
ATOM   1656  B       X   1     -73.279-152.279  53.390  0.00  0.00           B
ATOM   1657  B       X   1     -69.916-149.616  51.473  0.00  0.00           B
ATOM   1658  B       X   1     -69.967-151.551  49.660  0.00  0.00           B
ATOM   1659  B       X   1     -69.998-148.827  54.187  0.00  0.00           B
ATOM   1660  B       X   1     -71.948-152.475  55.751  0.00  0.00           B
ATOM   1661  Ne      X   1     -69.283-148.218  55.470  0.00  0.00          NE
ATOM   1662  B       X   1     -70.423-145.676  51.516  0.00  0.00           B
ATOM   1663  B       X   1     -68.961-152.184  52.323  0.00  0.00           B
ATOM   1664  Ne      X   1     -70.141-152.943  48.917  0.00  0.00          NE
ATOM   1665  Ne      X   1     -69.268-144.654  51.951  0.00  0.00          NE
ATOM   1666  B       X   1     -70.298-147.724  56.660  0.00  0.00           B
ATOM   1667  B       X   1     -69.389-146.055  60.486  0.00  0.00           B
ATOM   1668  B       X   1     -69.813-151.567  56.857  0.00  0.00           B
ATOM   1669  Ne      X   1     -71.267-152.060  57.156  0.00  0.00          NE
ATOM   1670  Ne      X   1     -69.897-149.795  61.505  0.00  0.00          NE
ATOM   1671  B       X   1     -70.888-149.384  62.690  0.00  0.00           B
ATOM   1672  Ne      X   1     -72.006-149.861  59.199  0.00  0.00          NE
ATOM   1673  B       X   1     -70.888-150.194  60.258  0.00  0.00           B
ATOM   1674  Ne      X   1     -71.448-147.227  57.641  0.00  0.00          NE
ATOM   1675  B       X   1     -71.007-146.034  58.528  0.00  0.00           B
ATOM   1676  B       X   1     -71.990-148.448  58.545  0.00  0.00           B
ATOM   1677  B       X   1     -72.015-150.989  58.026  0.00  0.00           B
ATOM   1678  B       X   1     -68.988-148.588  61.065  0.00  0.00           B
ATOM   1679  B       X   1     -69.026-150.922  62.086  0.00  0.00           B
ATOM   1680  Ne      X   1     -70.229-145.032  59.547  0.00  0.00          NE
ATOM   1681  Ne      X   1     -69.547-142.782  63.037  0.00  0.00          NE
ATOM   1682  B       X   1     -71.036-142.916  62.440  0.00  0.00           B
ATOM   1683  B       X   1     -71.213-144.007  60.217  0.00  0.00           B
ATOM   1684  B       X   1     -70.250-142.106  57.600  0.00  0.00           B
ATOM   1685  B       X   1     -69.184-144.139  58.787  0.00  0.00           B
ATOM   1686  Ne      X   1     -68.957-142.669  58.332  0.00  0.00          NE
ATOM   1687  Ne      X   1     -75.193-135.860  23.485  0.00  0.00          NE
ATOM   1688  B       X   1     -74.783-137.408  23.547  0.00  0.00           B
ATOM   1689  Ne      X   1     -78.892-131.128  32.063  0.00  0.00          NE
ATOM   1690  B       X   1     -77.123-135.110  29.407  0.00  0.00           B
ATOM   1691  B       X   1     -77.314-131.321  31.619  0.00  0.00           B
ATOM   1692  Ne      X   1     -76.029-132.100  31.566  0.00  0.00          NE
ATOM   1693  Ne      X   1     -76.030-134.739  30.379  0.00  0.00          NE
ATOM   1694  B       X   1     -76.030-133.168  30.387  0.00  0.00           B
ATOM   1695  B       X   1     -74.672-131.277  31.480  0.00  0.00           B
ATOM   1696  B       X   1     -74.582-135.164  29.747  0.00  0.00           B
ATOM   1697  Ne      X   1     -70.635-135.121  29.620  0.00  0.00          NE
ATOM   1698  B       X   1     -72.125-135.267  29.090  0.00  0.00           B
ATOM   1699  Ne      X   1     -73.558-135.540  28.572  0.00  0.00          NE
ATOM   1700  B       X   1     -69.689-134.547  28.470  0.00  0.00           B
ATOM   1701  Ne      X   1     -70.640-130.667  31.425  0.00  0.00          NE
ATOM   1702  B       X   1     -72.206-130.380  31.592  0.00  0.00           B
ATOM   1703  B       X   1     -79.431-132.230  32.979  0.00  0.00           B
ATOM   1704  Ne      X   1     -73.584-130.522  32.357  0.00  0.00          NE
ATOM   1705  B       X   1     -70.415-132.025  32.244  0.00  0.00           B
ATOM   1706  B       X   1     -79.802-123.163  35.471  0.00  0.00           B
ATOM   1707  B       X   1     -79.232-123.364  38.180  0.00  0.00           B
ATOM   1708  Ne      X   1     -80.000-123.208  33.896  0.00  0.00          NE
ATOM   1709  Ne      X   1     -78.245-128.366  33.277  0.00  0.00          NE
ATOM   1710  Ne      X   1     -79.467-124.029  36.687  0.00  0.00          NE
ATOM   1711  B       X   1     -78.452-128.302  34.772  0.00  0.00           B
ATOM   1712  Ne      X   1     -79.051-128.711  36.201  0.00  0.00          NE
ATOM   1713  B       X   1     -77.953-129.062  37.241  0.00  0.00           B
ATOM   1714  B       X   1     -79.882-127.561  36.713  0.00  0.00           B
ATOM   1715  B       X   1     -78.094-124.902  36.365  0.00  0.00           B
ATOM   1716  Ne      X   1     -78.790-123.852  39.633  0.00  0.00          NE
ATOM   1717  B       X   1     -79.360-125.308  39.912  0.00  0.00           B
ATOM   1718  B       X   1     -78.944-129.671  32.647  0.00  0.00           B
ATOM   1719  B       X   1     -75.598-124.579  36.781  0.00  0.00           B
ATOM   1720  Ne      X   1     -74.771-123.320  37.269  0.00  0.00          NE
ATOM   1721  B       X   1     -74.942-123.191  38.825  0.00  0.00           B
ATOM   1722  B       X   1     -80.135-129.827  35.936  0.00  0.00           B
ATOM   1723  B       X   1     -79.524-122.850  40.636  0.00  0.00           B
ATOM   1724  B       X   1     -88.662-123.897  95.796  0.00  0.00           B
ATOM   1725  Ne      X   1     -82.462-123.220  96.347  0.00  0.00          NE
ATOM   1726  Ne      X   1     -80.700-122.540  92.189  0.00  0.00          NE
ATOM   1727  B       X   1     -83.950-123.074  93.179  0.00  0.00           B
ATOM   1728  Ne      X   1     -85.124-123.253  92.110  0.00  0.00          NE
ATOM   1729  B       X   1     -81.688-124.296  95.449  0.00  0.00           B
ATOM   1730  B       X   1     -80.453-123.844  93.212  0.00  0.00           B
ATOM   1731  B       X   1     -86.513-123.100  96.990  0.00  0.00           B
ATOM   1732  B       X   1     -88.736-123.061  98.278  0.00  0.00           B
ATOM   1733  Ne      X   1     -88.775-123.834  99.713  0.00  0.00          NE
ATOM   1734  B       X   1     -87.339-123.645 100.202  0.00  0.00           B
ATOM   1735  Ne      X   1     -88.110-122.883  96.880  0.00  0.00          NE
ATOM   1736  Ne      X   1     -86.081-122.775 100.209  0.00  0.00          NE
ATOM   1737  B       X   1     -84.762-126.870  99.685  0.00  0.00           B
ATOM   1738  Ne      X   1     -85.193-123.881  97.578  0.00  0.00          NE
ATOM   1739  Ne      X   1     -85.111-126.919  98.093  0.00  0.00          NE
ATOM   1740  B       X   1     -85.049-123.223  99.053  0.00  0.00           B
ATOM   1741  B       X   1     -83.830-123.612  96.840  0.00  0.00           B
ATOM   1742  B       X   1     -81.433-122.932  97.475  0.00  0.00           B
ATOM   1743  B       X   1     -70.908-158.580  65.567  0.00  0.00           B
ATOM   1744  B       X   1     -69.661-145.448  64.868  0.00  0.00           B
ATOM   1745  B       X   1     -69.846-145.409  67.495  0.00  0.00           B
ATOM   1746  Ne      X   1     -70.675-145.306  66.080  0.00  0.00          NE
ATOM   1747  B       X   1     -71.009-143.626  66.094  0.00  0.00           B
ATOM   1748  Ne      X   1     -70.421-142.174  65.819  0.00  0.00          NE
ATOM   1749  B       X   1     -69.502-142.282  64.488  0.00  0.00           B
ATOM   1750  Ne      X   1     -76.830-123.470  91.003  0.00  0.00          NE
ATOM   1751  B       X   1     -79.287-125.003  95.180  0.00  0.00           B
ATOM   1752  B       X   1     -76.534-123.441  89.482  0.00  0.00           B
ATOM   1753  B       X   1     -74.968-126.261  93.123  0.00  0.00           B
ATOM   1754  Ne      X   1     -75.487-128.183  96.349  0.00  0.00          NE
ATOM   1755  Ne      X   1     -71.894-126.118  91.455  0.00  0.00          NE
ATOM   1756  B       X   1     -73.158-125.180  91.771  0.00  0.00           B
ATOM   1757  B       X   1     -73.522-122.632  95.925  0.00  0.00           B
ATOM   1758  B       X   1     -74.151-123.853  93.746  0.00  0.00           B
ATOM   1759  Ne      X   1     -69.379-125.920  93.138  0.00  0.00          NE
ATOM   1760  B       X   1     -70.833-125.977  92.575  0.00  0.00           B
ATOM   1761  B       X   1     -71.204-125.808  90.117  0.00  0.00           B
ATOM   1762  Ne      X   1     -74.464-124.797  92.577  0.00  0.00          NE
ATOM   1763  B       X   1     -69.163-126.097  94.674  0.00  0.00           B
ATOM   1764  B       X   1     -78.665-126.910  96.817  0.00  0.00           B
ATOM   1765  B       X   1     -76.767-128.601  97.069  0.00  0.00           B
ATOM   1766  B       X   1     -79.802-123.163  99.724  0.00  0.00           B
ATOM   1767  B       X   1     -79.232-123.364 102.433  0.00  0.00           B
ATOM   1768  Ne      X   1     -80.000-123.208  98.149  0.00  0.00          NE
ATOM   1769  Ne      X   1     -79.467-124.029 100.939  0.00  0.00          NE
ATOM   1770  B       X   1     -78.452-128.302  99.025  0.00  0.00           B
ATOM   1771  Ne      X   1     -79.051-128.711 100.454  0.00  0.00          NE
ATOM   1772  Ne      X   1     -76.478-128.497 101.934  0.00  0.00          NE
ATOM   1773  B       X   1     -78.094-124.902 100.618  0.00  0.00           B
ATOM   1774  Ne      X   1     -76.611-125.669 100.437  0.00  0.00          NE
ATOM   1775  B       X   1     -79.440-124.588  97.664  0.00  0.00           B
ATOM   1776  B       X   1     -76.509-127.067 101.118  0.00  0.00           B
ATOM   1777  B       X   1     -76.318-125.822  98.857  0.00  0.00           B
ATOM   1778  B       X   1     -76.106-128.161 103.392  0.00  0.00           B
ATOM   1779  B       X   1     -75.598-124.579 101.034  0.00  0.00           B
ATOM   1780  Ne      X   1     -75.746-125.392  97.465  0.00  0.00          NE
ATOM   1781  B       X   1     -75.124-126.693  96.793  0.00  0.00           B
ATOM   1782  B       X   1     -75.428-129.597 101.415  0.00  0.00           B
ATOM   1783  Ne      X   1     -78.592-125.437  96.524  0.00  0.00          NE
ATOM   1784  B       X   1     -80.135-129.827 100.188  0.00  0.00           B
ATOM   1785  B       X   1     -76.972-124.980  96.593  0.00  0.00           B
ATOM   1786  B       X   1     -74.594-124.297  97.515  0.00  0.00           B
ATOM   1787  Ne      X   1     -73.536-123.080  97.367  0.00  0.00          NE
ATOM   1788  B       X   1     -72.098-123.620  97.680  0.00  0.00           B
ATOM   1789  B       X   1     -74.273-129.143  96.862  0.00  0.00           B
ATOM   1790  B       X   1    -163.472 -96.399 -73.380  0.00  0.00           B
ATOM   1791  Ne      X   1    -162.813 -92.295 -72.920  0.00  0.00          NE
ATOM   1792  B       X   1    -164.220 -93.061 -72.757  0.00  0.00           B
ATOM   1793  B       X   1    -161.028 -96.545 -74.369  0.00  0.00           B
ATOM   1794  Ne      X   1    -164.366 -97.166 -72.313  0.00  0.00          NE
ATOM   1795  Ne      X   1    -167.713-102.081 -64.779  0.00  0.00          NE
ATOM   1796  B       X   1    -167.808-100.899 -65.932  0.00  0.00           B
ATOM   1797  Ne      X   1    -167.531-100.127 -67.271  0.00  0.00          NE
ATOM   1798  B       X   1    -166.160-102.506 -64.688  0.00  0.00           B
ATOM   1799  B       X   1    -165.897-100.194 -67.345  0.00  0.00           B
ATOM   1800  Ne      X   1    -164.393-100.132 -66.803  0.00  0.00          NE
ATOM   1801  Ne      X   1    -162.675-100.667 -69.338  0.00  0.00          NE
ATOM   1802  B       X   1    -163.377-100.324 -67.977  0.00  0.00           B
ATOM   1803  B       X   1    -169.841 -94.865 -64.376  0.00  0.00           B
ATOM   1804  Ne      X   1    -167.375 -92.064 -68.142  0.00  0.00          NE
ATOM   1805  B       X   1    -167.667 -93.519 -68.786  0.00  0.00           B
ATOM   1806  B       X   1    -167.589 -96.136 -68.304  0.00  0.00           B
ATOM   1807  Ne      X   1    -167.685 -97.037 -67.028  0.00  0.00          NE
ATOM   1808  B       X   1    -167.453 -95.334 -70.643  0.00  0.00           B
ATOM   1809  B       X   1    -162.626 -94.504 -64.477  0.00  0.00           B
ATOM   1810  B       X   1    -166.256 -97.075 -66.364  0.00  0.00           B
ATOM   1811  B       X   1    -164.261 -98.739 -66.105  0.00  0.00           B
ATOM   1812  B       X   1    -164.242 -93.668 -66.218  0.00  0.00           B
ATOM   1813  B       X   1    -161.230 -97.034 -70.751  0.00  0.00           B
ATOM   1814  B       X   1    -166.202 -92.253 -67.082  0.00  0.00           B
ATOM   1815  B       X   1    -162.280 -95.458 -66.860  0.00  0.00           B
ATOM   1816  Ne      X   1    -163.311 -95.005 -65.851  0.00  0.00          NE
ATOM   1817  B       X   1    -165.544 -92.029 -64.609  0.00  0.00           B
ATOM   1818  B       X   1    -162.298 -97.299 -68.559  0.00  0.00           B
ATOM   1819  B       X   1    -162.534 -99.302 -70.197  0.00  0.00           B
ATOM   1820  Ne      X   1    -162.495 -97.726 -70.110  0.00  0.00          NE
ATOM   1821  B       X   1    -164.125 -96.210 -65.321  0.00  0.00           B
ATOM   1822  B       X   1    -163.697 -97.129 -70.892  0.00  0.00           B
ATOM   1823  B       X   1    -161.865 -93.048 -69.068  0.00  0.00           B
ATOM   1824  Ne      X   1    -164.967 -92.314 -66.053  0.00  0.00          NE
ATOM   1825  Ne      X   1    -164.971 -97.540 -65.378  0.00  0.00          NE
ATOM   1826  B       X   1    -163.985 -91.080 -66.356  0.00  0.00           B
ATOM   1827  B       X   1    -163.394 -86.547 -66.453  0.00  0.00           B
ATOM   1828  Ne      X   1    -163.024 -90.140 -71.010  0.00  0.00          NE
ATOM   1829  B       X   1    -162.071 -89.529 -65.600  0.00  0.00           B
ATOM   1830  Ne      X   1    -163.763 -87.166 -67.795  0.00  0.00          NE
ATOM   1831  Ne      X   1    -162.932 -90.051 -66.814  0.00  0.00          NE
ATOM   1832  B       X   1    -163.678 -88.788 -67.442  0.00  0.00           B
ATOM   1833  B       X   1    -164.451 -90.577 -70.429  0.00  0.00           B
ATOM   1834  B       X   1    -161.919 -90.805 -67.771  0.00  0.00           B
ATOM   1835  Ne      X   1    -159.541 -95.905 -74.441  0.00  0.00          NE
ATOM   1836  B       X   1    -159.991 -94.780 -71.205  0.00  0.00           B
ATOM   1837  Ne      X   1    -160.037 -96.071 -70.330  0.00  0.00          NE
ATOM   1838  B       X   1    -160.368 -95.728 -68.826  0.00  0.00           B
ATOM   1839  B       X   1    -116.180-114.983 -64.646  0.00  0.00           B
ATOM   1840  B       X   1    -115.256-113.139 -66.184  0.00  0.00           B
ATOM   1841  B       X   1    -116.026 -93.388 -89.636  0.00  0.00           B
ATOM   1842  Ne      X   1    -116.954 -92.823 -88.562  0.00  0.00          NE
ATOM   1843  B       X   1    -118.132 -91.891 -89.331  0.00  0.00           B
ATOM   1844  Ne      X   1    -115.112 -94.291 -83.160  0.00  0.00          NE
ATOM   1845  B       X   1    -116.291 -92.016 -87.400  0.00  0.00           B
ATOM   1846  B       X   1    -117.508 -91.859 -85.024  0.00  0.00           B
ATOM   1847  B       X   1    -117.816 -93.952 -87.846  0.00  0.00           B
ATOM   1848  B       X   1    -116.414-106.535 -64.817  0.00  0.00           B
ATOM   1849  B       X   1    -117.844 -90.317 -93.998  0.00  0.00           B
ATOM   1850  B       X   1    -117.746 -86.609 -92.219  0.00  0.00           B
ATOM   1851  B       X   1    -118.010 -91.185 -91.716  0.00  0.00           B
ATOM   1852  Ne      X   1    -117.048 -90.387 -92.643  0.00  0.00          NE
ATOM   1853  B       X   1    -116.618 -88.959 -92.094  0.00  0.00           B
ATOM   1854  Ne      X   1    -116.364 -87.401 -92.020  0.00  0.00          NE
ATOM   1855  B       X   1    -115.468 -86.966 -93.232  0.00  0.00           B
ATOM   1856  B       X   1    -115.774 -86.892 -90.688  0.00  0.00           B
ATOM   1857  Ne      X   1    -115.534 -86.104 -89.319  0.00  0.00          NE
ATOM   1858  B       X   1    -115.712 -91.348 -92.996  0.00  0.00           B
ATOM   1859  B       X   1    -116.940 -86.028 -88.534  0.00  0.00           B
ATOM   1860  B       X   1    -115.109 -84.649 -89.579  0.00  0.00           B
ATOM   1861  Ne      X   1    -114.845 -83.381 -90.544  0.00  0.00          NE
ATOM   1862  B       X   1    -115.044 -80.413 -93.948  0.00  0.00           B
ATOM   1863  Ne      X   1    -117.971 -87.919 -83.663  0.00  0.00          NE
ATOM   1864  B       X   1    -117.810 -90.108 -86.817  0.00  0.00           B
ATOM   1865  Ne      X   1    -117.940 -86.095 -87.314  0.00  0.00          NE
ATOM   1866  B       X   1    -117.074 -85.655 -86.085  0.00  0.00           B
ATOM   1867  Ne      X   1    -116.703 -91.111 -86.192  0.00  0.00          NE
ATOM   1868  B       X   1    -116.636 -87.179 -84.134  0.00  0.00           B
ATOM   1869  Ne      X   1    -115.926 -86.017 -84.977  0.00  0.00          NE
ATOM   1870  B       X   1    -115.406 -90.506 -85.531  0.00  0.00           B
ATOM   1871  B       X   1    -115.571 -84.780 -84.053  0.00  0.00           B
ATOM   1872  B       X   1    -108.278-109.088-102.298  0.00  0.00           B
ATOM   1873  Ne      X   1    -107.398-111.218 -97.726  0.00  0.00          NE
ATOM   1874  B       X   1    -109.387-108.364 -91.968  0.00  0.00           B
ATOM   1875  Ne      X   1    -109.288-108.101 -93.608  0.00  0.00          NE
ATOM   1876  Ne      X   1    -109.207-108.577 -90.444  0.00  0.00          NE
ATOM   1877  Ne      X   1    -108.766-110.775 -95.032  0.00  0.00          NE
ATOM   1878  Ne      X   1    -105.343-109.408 -91.739  0.00  0.00          NE
ATOM   1879  Ne      X   1    -106.518-109.223 -89.097  0.00  0.00          NE
ATOM   1880  B       X   1    -105.833-108.064 -92.332  0.00  0.00           B
ATOM   1881  B       X   1    -107.804-108.712 -89.923  0.00  0.00           B
ATOM   1882  B       X   1    -107.853-107.410 -93.668  0.00  0.00           B
ATOM   1883  B       X   1    -107.973-110.611 -96.366  0.00  0.00           B
ATOM   1884  B       X   1    -110.532-107.985 -72.770  0.00  0.00           B
ATOM   1885  B       X   1    -106.342-107.444 -74.553  0.00  0.00           B
ATOM   1886  Ne      X   1    -105.374-108.122 -75.521  0.00  0.00          NE
ATOM   1887  B       X   1    -104.018-108.557 -74.824  0.00  0.00           B
ATOM   1888  B       X   1    -105.144-107.468 -76.871  0.00  0.00           B
ATOM   1889  Ne      X   1    -114.607-111.799 -66.470  0.00  0.00          NE
ATOM   1890  Ne      X   1    -111.642-108.395 -66.097  0.00  0.00          NE
ATOM   1891  B       X   1    -113.152-108.784 -69.933  0.00  0.00           B
ATOM   1892  B       X   1    -114.144-111.060 -65.176  0.00  0.00           B
ATOM   1893  Ne      X   1    -112.145-112.069 -68.506  0.00  0.00          NE
ATOM   1894  B       X   1    -110.943-111.293 -67.856  0.00  0.00           B
ATOM   1895  Ne      X   1    -113.031-107.563 -68.861  0.00  0.00          NE
ATOM   1896  B       X   1    -112.377-109.284 -64.956  0.00  0.00           B
ATOM   1897  B       X   1    -112.537-108.175 -67.451  0.00  0.00           B
ATOM   1898  B       X   1    -113.320-112.030 -67.435  0.00  0.00           B
ATOM   1899  B       X   1    -110.368-109.189 -66.558  0.00  0.00           B
ATOM   1900  Ne      X   1    -109.725-110.375 -67.420  0.00  0.00          NE
ATOM   1901  Ne      X   1    -110.116-109.337 -72.032  0.00  0.00          NE
ATOM   1902  Ne      X   1    -105.746-109.399 -71.336  0.00  0.00          NE
ATOM   1903  Ne      X   1    -107.510-112.394 -66.660  0.00  0.00          NE
ATOM   1904  B       X   1    -104.919-107.440 -68.488  0.00  0.00           B
ATOM   1905  B       X   1    -109.054-108.912 -70.978  0.00  0.00           B
ATOM   1906  B       X   1    -107.451-108.523 -64.617  0.00  0.00           B
ATOM   1907  B       X   1    -104.259-110.453 -65.654  0.00  0.00           B
ATOM   1908  Ne      X   1    -104.139-108.707 -68.916  0.00  0.00          NE
ATOM   1909  B       X   1    -108.635-111.297 -66.731  0.00  0.00           B
ATOM   1910  B       X   1    -104.506-108.943 -70.425  0.00  0.00           B
ATOM   1911  B       X   1    -107.538-113.125 -65.300  0.00  0.00           B
ATOM   1912  B       X   1    -106.315-108.150 -72.087  0.00  0.00           B
ATOM   1913  Ne      X   1    -108.079-109.063 -69.694  0.00  0.00          NE
ATOM   1914  B       X   1    -107.387-107.764 -69.080  0.00  0.00           B
ATOM   1915  B       X   1    -103.678-108.317 -64.393  0.00  0.00           B
ATOM   1916  Ne      X   1    -104.075-109.808 -64.251  0.00  0.00          NE
ATOM   1917  B       X   1    -109.142-107.076-100.672  0.00  0.00           B
ATOM   1918  B       X   1    -110.816-100.521 -96.801  0.00  0.00           B
ATOM   1919  Ne      X   1    -109.190-106.247 -99.340  0.00  0.00          NE
ATOM   1920  B       X   1    -108.363-101.331 -96.489  0.00  0.00           B
ATOM   1921  B       X   1    -107.794-106.311 -98.645  0.00  0.00           B
ATOM   1922  B       X   1    -105.978-105.971 -96.855  0.00  0.00           B
ATOM   1923  Ne      X   1    -106.933-100.693 -96.439  0.00  0.00          NE
ATOM   1924  B       X   1    -113.106 -94.215 -96.577  0.00  0.00           B
ATOM   1925  B       X   1    -110.972 -92.682 -96.879  0.00  0.00           B
ATOM   1926  B       X   1    -110.949 -95.236 -97.282  0.00  0.00           B
ATOM   1927  B       X   1    -110.780 -97.850 -97.109  0.00  0.00           B
ATOM   1928  Ne      X   1    -111.833 -93.947 -97.457  0.00  0.00          NE
ATOM   1929  Ne      X   1    -111.531 -99.266 -97.338  0.00  0.00          NE
ATOM   1930  Ne      X   1    -110.030 -96.493 -96.988  0.00  0.00          NE
ATOM   1931  B       X   1    -106.971 -91.866 -99.533  0.00  0.00           B
ATOM   1932  B       X   1    -108.867 -91.942 -97.944  0.00  0.00           B
ATOM   1933  Ne      X   1    -107.425 -95.457 -97.812  0.00  0.00          NE
ATOM   1934  B       X   1    -111.335-100.799 -90.148  0.00  0.00           B
ATOM   1935  Ne      X   1    -111.910-102.258 -89.865  0.00  0.00          NE
ATOM   1936  B       X   1    -110.947-103.213 -90.611  0.00  0.00           B
ATOM   1937  B       X   1    -109.161 -99.638 -89.352  0.00  0.00           B
ATOM   1938  B       X   1    -109.130-104.828 -91.421  0.00  0.00           B
ATOM   1939  B       X   1    -105.182-101.809 -91.191  0.00  0.00           B
ATOM   1940  Ne      X   1    -107.641-104.732 -91.021  0.00  0.00          NE
ATOM   1941  B       X   1    -107.572-104.848 -89.433  0.00  0.00           B
ATOM   1942  B       X   1    -106.830-105.797 -91.894  0.00  0.00           B
ATOM   1943  Ne      X   1    -106.357-102.197 -92.193  0.00  0.00          NE
ATOM   1944  B       X   1    -107.136-103.338 -91.489  0.00  0.00           B
ATOM   1945  B       X   1    -105.656-102.478 -93.558  0.00  0.00           B
ATOM   1946  B       X   1    -107.311-100.940 -92.357  0.00  0.00           B
ATOM   1947  Ne      X   1    -104.071-101.242 -90.219  0.00  0.00          NE
ATOM   1948  Ne      X   1    -104.935-102.587 -94.948  0.00  0.00          NE
ATOM   1949  Ne      X   1    -105.053-105.755 -95.638  0.00  0.00          NE
ATOM   1950  B       X   1    -104.875-104.143 -95.427  0.00  0.00           B
ATOM   1951  B       X   1    -105.661-106.318 -94.261  0.00  0.00           B
ATOM   1952  B       X   1    -104.555-101.383 -88.727  0.00  0.00           B
ATOM   1953  Ne      X   1    -106.507-106.855 -93.064  0.00  0.00          NE
ATOM   1954  B       X   1    -105.817-101.727 -95.933  0.00  0.00           B
ATOM   1955  B       X   1    -106.982-100.769 -88.654  0.00  0.00           B
ATOM   1956  B       X   1    -103.988 -99.552 -90.659  0.00  0.00           B
ATOM   1957  Ne      X   1    -110.677 -99.417 -89.816  0.00  0.00          NE
ATOM   1958  B       X   1    -111.040 -92.563 -90.643  0.00  0.00           B
ATOM   1959  B       X   1    -114.428 -93.515 -94.437  0.00  0.00           B
ATOM   1960  Ne      X   1    -114.016 -94.746 -95.456  0.00  0.00          NE
ATOM   1961  B       X   1    -111.214 -97.457 -93.359  0.00  0.00           B
ATOM   1962  Ne      X   1    -112.772 -97.055 -93.655  0.00  0.00          NE
ATOM   1963  Ne      X   1    -114.326 -96.767 -91.036  0.00  0.00          NE
ATOM   1964  B       X   1    -114.029 -97.753 -89.831  0.00  0.00           B
ATOM   1965  B       X   1    -113.358 -96.831 -92.186  0.00  0.00           B
ATOM   1966  B       X   1    -113.160 -95.868 -94.574  0.00  0.00           B
ATOM   1967  B       X   1    -113.627 -92.855 -90.319  0.00  0.00           B
ATOM   1968  B       X   1    -110.689 -98.444 -91.027  0.00  0.00           B
ATOM   1969  Ne      X   1    -112.323 -92.125 -89.836  0.00  0.00          NE
ATOM   1970  Ne      X   1    -109.969 -97.775 -92.285  0.00  0.00          NE
ATOM   1971  B       X   1    -109.443 -96.264 -95.543  0.00  0.00           B
ATOM   1972  Ne      X   1    -109.589 -92.503 -91.311  0.00  0.00          NE
ATOM   1973  B       X   1    -114.394 -95.298 -90.422  0.00  0.00           B
ATOM   1974  B       X   1    -109.316 -96.368 -91.926  0.00  0.00           B
ATOM   1975  Ne      X   1    -114.777 -93.793 -90.586  0.00  0.00          NE
ATOM   1976  B       X   1    -111.439 -98.849 -88.541  0.00  0.00           B
ATOM   1977  B       X   1    -109.685 -91.918 -92.797  0.00  0.00           B
ATOM   1978  Ne      X   1    -107.664 -99.479 -89.180  0.00  0.00          NE
ATOM   1979  Ne      X   1    -107.341 -99.372 -92.193  0.00  0.00          NE
ATOM   1980  B       X   1    -106.898 -99.434 -95.457  0.00  0.00           B
ATOM   1981  Ne      X   1    -103.646 -98.205 -91.313  0.00  0.00          NE
ATOM   1982  B       X   1    -107.113 -99.079 -90.655  0.00  0.00           B
ATOM   1983  B       X   1    -108.893 -93.890 -91.401  0.00  0.00           B
ATOM   1984  B       X   1    -108.710 -98.698 -92.546  0.00  0.00           B
ATOM   1985  B       X   1    -106.234 -98.723 -93.159  0.00  0.00           B
ATOM   1986  B       X   1    -106.881 -95.567 -91.638  0.00  0.00           B
ATOM   1987  B       X   1    -108.271 -94.885 -93.690  0.00  0.00           B
ATOM   1988  B       X   1    -104.668 -94.848 -92.893  0.00  0.00           B
ATOM   1989  B       X   1    -104.669 -94.939 -90.346  0.00  0.00           B
ATOM   1990  B       X   1    -104.682 -97.130 -91.568  0.00  0.00           B
ATOM   1991  Ne      X   1    -105.271 -95.618 -91.666  0.00  0.00          NE
ATOM   1992  Ne      X   1    -108.368 -95.206 -92.139  0.00  0.00          NE
ATOM   1993  B       X   1    -107.198 -96.992 -94.577  0.00  0.00           B
ATOM   1994  Ne      X   1    -108.004 -95.698 -94.976  0.00  0.00          NE
ATOM   1995  Ne      X   1    -106.269 -98.277 -94.611  0.00  0.00          NE
ATOM   1996  Ne      X   1    -103.946 -94.448 -94.214  0.00  0.00          NE
ATOM   1997  Ne      X   1    -103.723 -94.385 -89.202  0.00  0.00          NE
ATOM   1998  B       X   1    -107.385 -95.016 -96.208  0.00  0.00           B
ATOM   1999  B       X   1    -103.725 -92.866 -89.071  0.00  0.00           B
ATOM   2000  Ne      X   1    -110.760-103.096 -80.979  0.00  0.00          NE
ATOM   2001  B       X   1    -112.110-102.638 -81.548  0.00  0.00           B
ATOM   2002  B       X   1    -111.918-100.414 -86.500  0.00  0.00           B
ATOM   2003  B       X   1    -109.717-103.238 -82.185  0.00  0.00           B
ATOM   2004  B       X   1    -106.226-103.152 -88.081  0.00  0.00           B
ATOM   2005  Ne      X   1    -107.104-104.441 -87.971  0.00  0.00          NE
ATOM   2006  Ne      X   1    -105.858-101.685 -87.919  0.00  0.00          NE
ATOM   2007  B       X   1    -108.310-104.074 -87.037  0.00  0.00           B
ATOM   2008  B       X   1    -105.685-101.298 -86.368  0.00  0.00           B
ATOM   2009  B       X   1    -106.453-101.419 -81.402  0.00  0.00           B
ATOM   2010  Ne      X   1    -107.053-100.744 -82.727  0.00  0.00          NE
ATOM   2011  B       X   1    -107.992-101.939 -83.298  0.00  0.00           B
ATOM   2012  Ne      X   1    -105.486-100.168 -85.313  0.00  0.00          NE
ATOM   2013  Ne      X   1    -108.532-103.370 -83.290  0.00  0.00          NE
ATOM   2014  B       X   1    -106.137-100.453 -83.901  0.00  0.00           B
ATOM   2015  B       X   1    -103.966 -99.949 -85.023  0.00  0.00           B
ATOM   2016  B       X   1    -112.232 -92.471 -88.343  0.00  0.00           B
ATOM   2017  Ne      X   1    -110.952 -93.822 -81.656  0.00  0.00          NE
ATOM   2018  Ne      X   1    -112.259 -99.007 -87.153  0.00  0.00          NE
ATOM   2019  B       X   1    -112.243 -93.296 -80.813  0.00  0.00           B
ATOM   2020  B       X   1    -110.740 -95.308 -81.091  0.00  0.00           B
ATOM   2021  Ne      X   1    -112.475 -94.187 -84.477  0.00  0.00          NE
ATOM   2022  Ne      X   1    -111.986 -92.179 -86.797  0.00  0.00          NE
ATOM   2023  B       X   1    -112.140 -93.429 -85.785  0.00  0.00           B
ATOM   2024  B       X   1    -111.538 -93.883 -83.221  0.00  0.00           B
ATOM   2025  B       X   1    -112.128 -98.111 -83.705  0.00  0.00           B
ATOM   2026  Ne      X   1    -113.618 -92.673 -81.086  0.00  0.00          NE
ATOM   2027  Ne      X   1    -110.711 -96.841 -80.630  0.00  0.00          NE
ATOM   2028  B       X   1    -112.039 -97.823 -86.216  0.00  0.00           B
ATOM   2029  B       X   1    -113.994 -93.815 -84.089  0.00  0.00           B
ATOM   2030  Ne      X   1    -111.701 -97.135 -84.880  0.00  0.00          NE
ATOM   2031  B       X   1    -111.889 -97.712 -81.265  0.00  0.00           B
ATOM   2032  B       X   1    -110.181 -96.715 -84.660  0.00  0.00           B
ATOM   2033  B       X   1    -109.781 -92.858 -81.415  0.00  0.00           B
ATOM   2034  B       X   1    -109.407 -97.556 -81.145  0.00  0.00           B
ATOM   2035  B       X   1    -114.630 -93.686 -81.717  0.00  0.00           B
ATOM   2036  B       X   1    -104.745 -92.057 -82.287  0.00  0.00           B
ATOM   2037  B       X   1    -103.352 -95.826 -82.956  0.00  0.00           B
ATOM   2038  B       X   1    -106.088 -98.846 -85.935  0.00  0.00           B
ATOM   2039  Ne      X   1    -108.043 -97.809 -81.953  0.00  0.00          NE
ATOM   2040  B       X   1    -104.226 -94.910 -87.814  0.00  0.00           B
ATOM   2041  Ne      X   1    -108.579 -96.458 -84.648  0.00  0.00          NE
ATOM   2042  Ne      X   1    -107.354 -93.623 -85.292  0.00  0.00          NE
ATOM   2043  B       X   1    -105.954 -96.555 -86.997  0.00  0.00           B
ATOM   2044  B       X   1    -108.048 -97.052 -83.339  0.00  0.00           B
ATOM   2045  B       X   1    -108.073 -97.280 -85.858  0.00  0.00           B
ATOM   2046  Ne      X   1    -106.870 -97.780 -86.756  0.00  0.00          NE
ATOM   2047  B       X   1    -104.155 -95.788 -85.419  0.00  0.00           B
ATOM   2048  B       X   1    -106.118 -94.243 -86.104  0.00  0.00           B
ATOM   2049  B       X   1    -107.254 -98.364 -88.133  0.00  0.00           B
ATOM   2050  B       X   1    -108.052 -92.434 -86.075  0.00  0.00           B
ATOM   2051  Ne      X   1    -105.070 -95.280 -86.643  0.00  0.00          NE
ATOM   2052  B       X   1    -107.649 -99.359 -82.294  0.00  0.00           B
ATOM   2053  B       X   1    -106.696 -92.963 -83.974  0.00  0.00           B
ATOM   2054  B       X   1    -108.238 -94.914 -84.963  0.00  0.00           B
ATOM   2055  B       X   1    -107.056 -97.154 -80.925  0.00  0.00           B
ATOM   2056  Ne      X   1    -103.585 -95.401 -81.463  0.00  0.00          NE
ATOM   2057  B       X   1    -105.092 -95.591 -81.039  0.00  0.00           B
ATOM   2058  Ne      X   1    -106.172 -91.883 -83.052  0.00  0.00          NE
ATOM   2059  B       X   1    -111.545-105.044 -78.030  0.00  0.00           B
ATOM   2060  Ne      X   1    -112.375-106.091 -74.400  0.00  0.00          NE
ATOM   2061  B       X   1    -111.584-100.975 -73.619  0.00  0.00           B
ATOM   2062  B       X   1    -110.832-105.785 -73.940  0.00  0.00           B
ATOM   2063  B       X   1    -109.470-103.511 -78.108  0.00  0.00           B
ATOM   2064  Ne      X   1    -109.889-106.460 -72.813  0.00  0.00          NE
ATOM   2065  B       X   1    -109.987 -99.836 -75.141  0.00  0.00           B
ATOM   2066  Ne      X   1    -110.114-100.430 -73.748  0.00  0.00          NE
ATOM   2067  Ne      X   1    -110.132-104.829 -78.652  0.00  0.00          NE
ATOM   2068  B       X   1    -110.254-101.969 -79.909  0.00  0.00           B
ATOM   2069  B       X   1    -109.276-100.956 -77.375  0.00  0.00           B
ATOM   2070  B       X   1    -110.632-104.455 -80.168  0.00  0.00           B
ATOM   2071  Ne      X   1    -109.291 -99.619 -76.554  0.00  0.00          NE
ATOM   2072  Ne      X   1    -109.210-102.013 -78.629  0.00  0.00          NE
ATOM   2073  B       X   1    -109.105-106.017 -78.697  0.00  0.00           B
ATOM   2074  B       X   1    -108.948-101.452 -73.468  0.00  0.00           B
ATOM   2075  B       X   1    -104.447-103.849 -73.363  0.00  0.00           B
ATOM   2076  Ne      X   1    -104.209-100.827 -78.716  0.00  0.00          NE
ATOM   2077  B       X   1    -105.242-101.870 -79.191  0.00  0.00           B
ATOM   2078  B       X   1    -107.794-101.832 -79.250  0.00  0.00           B
ATOM   2079  B       X   1    -104.107-100.578 -73.322  0.00  0.00           B
ATOM   2080  B       X   1    -106.953-103.235 -72.788  0.00  0.00           B
ATOM   2081  B       X   1    -106.125-105.710 -72.816  0.00  0.00           B
ATOM   2082  Ne      X   1    -106.491-102.233 -79.999  0.00  0.00          NE
ATOM   2083  Ne      X   1    -105.787-104.187 -72.500  0.00  0.00          NE
ATOM   2084  Ne      X   1    -105.462 -99.792 -73.079  0.00  0.00          NE
ATOM   2085  B       X   1    -106.586-100.749 -72.612  0.00  0.00           B
ATOM   2086  B       X   1    -108.398-106.761 -73.074  0.00  0.00           B
ATOM   2087  Ne      X   1    -107.702-101.881 -72.511  0.00  0.00          NE
ATOM   2088  Ne      X   1    -106.861-107.011 -73.127  0.00  0.00          NE
ATOM   2089  B       X   1    -104.881 -99.503 -78.154  0.00  0.00           B
ATOM   2090  B       X   1    -103.454-101.427 -77.458  0.00  0.00           B
ATOM   2091  B       X   1    -109.992 -99.268 -72.666  0.00  0.00           B
ATOM   2092  B       X   1    -110.937 -96.934 -79.129  0.00  0.00           B
ATOM   2093  B       X   1    -111.886 -94.959 -74.523  0.00  0.00           B
ATOM   2094  Ne      X   1    -111.248 -97.606 -77.794  0.00  0.00          NE
ATOM   2095  B       X   1    -111.486 -96.487 -76.687  0.00  0.00           B
ATOM   2096  Ne      X   1    -110.933 -95.394 -75.660  0.00  0.00          NE
ATOM   2097  B       X   1    -110.513 -94.181 -76.508  0.00  0.00           B
ATOM   2098  B       X   1    -109.536 -95.919 -74.765  0.00  0.00           B
ATOM   2099  Ne      X   1    -109.531 -93.012 -76.894  0.00  0.00          NE
ATOM   2100  B       X   1    -110.060 -98.540 -77.330  0.00  0.00           B
ATOM   2101  B       X   1    -110.292 -91.914 -77.738  0.00  0.00           B
ATOM   2102  B       X   1    -109.048 -92.395 -75.487  0.00  0.00           B
ATOM   2103  B       X   1    -108.938 -92.682 -72.904  0.00  0.00           B
ATOM   2104  B       X   1    -107.832 -98.984 -76.158  0.00  0.00           B
ATOM   2105  Ne      X   1    -106.159 -96.127 -80.030  0.00  0.00          NE
ATOM   2106  B       X   1    -105.834 -99.118 -74.446  0.00  0.00           B
ATOM   2107  Ne      X   1    -106.692 -98.164 -75.375  0.00  0.00          NE
ATOM   2108  B       X   1    -107.213 -96.921 -74.555  0.00  0.00           B
ATOM   2109  B       X   1    -105.741 -97.718 -76.546  0.00  0.00           B
ATOM   2110  Ne      X   1    -104.916 -97.954 -77.835  0.00  0.00          NE
ATOM   2111  Ne      X   1    -108.112 -95.721 -74.095  0.00  0.00          NE
ATOM   2112  B       X   1    -108.211 -93.594 -77.555  0.00  0.00           B
ATOM   2113  B       X   1    -107.710 -94.230 -74.425  0.00  0.00           B
ATOM   2114  B       X   1    -105.497 -97.048 -78.941  0.00  0.00           B
ATOM   2115  Ne      X   1    -106.875 -93.560 -78.478  0.00  0.00          NE
ATOM   2116  Ne      X   1    -108.151 -92.759 -74.222  0.00  0.00          NE
ATOM   2117  B       X   1    -106.798 -94.854 -79.327  0.00  0.00           B
ATOM   2118  B       X   1    -105.455 -93.342 -77.638  0.00  0.00           B
ATOM   2119  Ne      X   1    -104.103 -92.841 -76.860  0.00  0.00          NE
ATOM   2120  B       X   1    -108.096 -95.851 -72.527  0.00  0.00           B
ATOM   2121  B       X   1    -107.196 -92.262 -79.408  0.00  0.00           B
ATOM   2122  B       X   1    -104.642 -92.089 -75.564  0.00  0.00           B
ATOM   2123  B       X   1    -103.408 -97.548 -77.613  0.00  0.00           B
ATOM   2124  B       X   1    -110.479-104.520 -69.144  0.00  0.00           B
ATOM   2125  B       X   1    -111.885-106.576 -69.432  0.00  0.00           B
ATOM   2126  Ne      X   1    -111.164-105.430 -70.207  0.00  0.00          NE
ATOM   2127  B       X   1    -113.285-102.914 -65.431  0.00  0.00           B
ATOM   2128  B       X   1    -112.301-104.608 -70.990  0.00  0.00           B
ATOM   2129  B       X   1    -111.337-102.977 -67.141  0.00  0.00           B
ATOM   2130  B       X   1    -111.980-100.796 -66.026  0.00  0.00           B
ATOM   2131  B       X   1    -110.225-105.871 -71.400  0.00  0.00           B
ATOM   2132  B       X   1    -109.514-102.203 -68.696  0.00  0.00           B
ATOM   2133  B       X   1    -109.599 -99.982 -70.268  0.00  0.00           B
ATOM   2134  Ne      X   1    -110.136-103.499 -67.967  0.00  0.00          NE
ATOM   2135  B       X   1    -110.189-104.685 -64.818  0.00  0.00           B
ATOM   2136  B       X   1    -114.319-106.722 -68.822  0.00  0.00           B
ATOM   2137  B       X   1    -111.346-106.980 -65.466  0.00  0.00           B
ATOM   2138  B       X   1    -110.070 -99.612 -64.721  0.00  0.00           B
ATOM   2139  Ne      X   1    -110.922 -99.626 -66.067  0.00  0.00          NE
ATOM   2140  B       X   1    -109.890 -99.782 -67.207  0.00  0.00           B
ATOM   2141  Ne      X   1    -111.259-105.762 -64.395  0.00  0.00          NE
ATOM   2142  Ne      X   1    -106.973-107.098 -65.142  0.00  0.00          NE
ATOM   2143  B       X   1    -109.055-104.213 -67.042  0.00  0.00           B
ATOM   2144  B       X   1    -106.610-107.028 -66.697  0.00  0.00           B
ATOM   2145  B       X   1    -105.548-102.103 -64.774  0.00  0.00           B
ATOM   2146  B       X   1    -107.857-103.285 -65.087  0.00  0.00           B
ATOM   2147  B       X   1    -108.043-105.935 -65.075  0.00  0.00           B
ATOM   2148  Ne      X   1    -108.764-104.497 -65.444  0.00  0.00          NE
ATOM   2149  B       X   1    -105.383-104.160 -71.011  0.00  0.00           B
ATOM   2150  B       X   1    -106.266-105.449 -68.868  0.00  0.00           B
ATOM   2151  B       X   1    -106.048-102.901 -68.850  0.00  0.00           B
ATOM   2152  Ne      X   1    -105.445-104.243 -69.396  0.00  0.00          NE
ATOM   2153  B       X   1    -108.399-102.011 -71.077  0.00  0.00           B
ATOM   2154  Ne      X   1    -106.274-101.341 -68.305  0.00  0.00          NE
ATOM   2155  B       X   1    -106.718-101.508 -66.813  0.00  0.00           B
ATOM   2156  B       X   1    -104.724-100.812 -68.664  0.00  0.00           B
ATOM   2157  B       X   1    -107.402-100.721 -69.144  0.00  0.00           B
ATOM   2158  Ne      X   1    -108.816-101.204 -69.663  0.00  0.00          NE
ATOM   2159  B       X   1    -103.899-104.346 -69.041  0.00  0.00           B
ATOM   2160  Ne      X   1    -106.978-101.904 -65.337  0.00  0.00          NE
ATOM   2161  Ne      X   1    -106.312-106.889 -68.203  0.00  0.00          NE
ATOM   2162  B       X   1    -107.829-100.859 -64.580  0.00  0.00           B
ATOM   2163  Ne      X   1    -103.367-100.993 -69.444  0.00  0.00          NE
ATOM   2164  B       X   1    -103.615-101.231 -71.016  0.00  0.00           B
ATOM   2165  B       X   1    -111.709 -98.180 -66.020  0.00  0.00           B
ATOM   2166  Ne      X   1    -109.694 -98.687 -71.181  0.00  0.00          NE
ATOM   2167  B       X   1    -108.371 -97.873 -71.120  0.00  0.00           B
ATOM   2168  B       X   1    -105.176 -98.686 -71.995  0.00  0.00           B
ATOM   2169  B       X   1    -103.816 -96.437 -72.228  0.00  0.00           B
ATOM   2170  B       X   1    -108.083 -95.660 -69.823  0.00  0.00           B
ATOM   2171  Ne      X   1    -104.787 -97.329 -71.294  0.00  0.00          NE
ATOM   2172  Ne      X   1    -103.691 -92.518 -71.775  0.00  0.00          NE
ATOM   2173  B       X   1    -103.991 -97.669 -69.966  0.00  0.00           B
ATOM   2174  B       X   1    -103.759 -93.522 -68.448  0.00  0.00           B
ATOM   2175  B       X   1    -106.138 -96.520 -71.195  0.00  0.00           B
ATOM   2176  B       X   1    -104.921 -93.553 -64.320  0.00  0.00           B
ATOM   2177  Ne      X   1    -107.723 -96.424 -71.100  0.00  0.00          NE
ATOM   2178  Ne      X   1    -106.370 -92.828 -64.368  0.00  0.00          NE
ATOM   2179  Ne      X   1    -112.082 -86.047-103.519  0.00  0.00          NE
ATOM   2180  Ne      X   1    -111.198 -88.891 -98.049  0.00  0.00          NE
ATOM   2181  B       X   1    -112.249 -89.311 -99.124  0.00  0.00           B
ATOM   2182  Ne      X   1    -112.193 -84.453 -99.352  0.00  0.00          NE
ATOM   2183  B       X   1    -110.968 -85.603 -99.588  0.00  0.00           B
ATOM   2184  B       X   1    -110.672 -86.600-103.216  0.00  0.00           B
ATOM   2185  B       X   1    -111.791 -88.047 -96.823  0.00  0.00           B
ATOM   2186  B       X   1    -110.527 -90.135 -97.327  0.00  0.00           B
ATOM   2187  B       X   1    -110.169 -87.884 -98.769  0.00  0.00           B
ATOM   2188  Ne      X   1    -109.920 -91.516 -96.826  0.00  0.00          NE
ATOM   2189  Ne      X   1    -109.713 -86.558 -99.514  0.00  0.00          NE
ATOM   2190  B       X   1    -109.944 -84.752 -96.773  0.00  0.00           B
ATOM   2191  Ne      X   1    -109.244 -86.458-102.625  0.00  0.00          NE
ATOM   2192  Ne      X   1    -111.445 -84.420 -96.419  0.00  0.00          NE
ATOM   2193  B       X   1    -109.252 -86.766-101.053  0.00  0.00           B
ATOM   2194  B       X   1    -103.439 -91.797 -96.469  0.00  0.00           B
ATOM   2195  B       X   1    -108.869 -84.907-102.819  0.00  0.00           B
ATOM   2196  B       X   1    -106.013 -87.678 -96.803  0.00  0.00           B
ATOM   2197  Ne      X   1    -108.528 -84.852 -97.315  0.00  0.00          NE
ATOM   2198  Ne      X   1    -106.882 -88.306-103.386  0.00  0.00          NE
ATOM   2199  B       X   1    -105.602 -87.628 -99.417  0.00  0.00           B
ATOM   2200  B       X   1    -108.161 -87.410-103.329  0.00  0.00           B
ATOM   2201  B       X   1    -106.073 -87.965-101.991  0.00  0.00           B
ATOM   2202  Ne      X   1    -105.412 -87.081-100.870  0.00  0.00          NE
ATOM   2203  B       X   1    -103.936 -88.529 -97.948  0.00  0.00           B
ATOM   2204  Ne      X   1    -105.465 -88.402 -98.107  0.00  0.00          NE
ATOM   2205  B       X   1    -108.641 -85.748 -98.650  0.00  0.00           B
ATOM   2206  B       X   1    -105.967 -85.585-100.883  0.00  0.00           B
ATOM   2207  B       X   1    -103.785 -86.969-101.300  0.00  0.00           B
ATOM   2208  B       X   1    -107.487 -85.725 -96.490  0.00  0.00           B
ATOM   2209  B       X   1    -112.242 -84.175 -97.809  0.00  0.00           B
ATOM   2210  B       X   1    -112.141 -82.292-102.508  0.00  0.00           B
ATOM   2211  B       X   1    -111.690 -83.166-100.230  0.00  0.00           B
ATOM   2212  B       X   1    -111.122 -80.611-100.803  0.00  0.00           B
ATOM   2213  Ne      X   1    -111.197 -82.147-101.284  0.00  0.00          NE
ATOM   2214  B       X   1    -111.921 -78.238-100.093  0.00  0.00           B
ATOM   2215  B       X   1    -109.738 -82.603-101.845  0.00  0.00           B
ATOM   2216  B       X   1    -103.386 -82.116 -98.540  0.00  0.00           B
ATOM   2217  B       X   1    -104.870 -77.814 -99.376  0.00  0.00           B
ATOM   2218  Ne      X   1    -108.009 -76.644 -98.106  0.00  0.00          NE
ATOM   2219  B       X   1    -107.863 -80.746 -97.006  0.00  0.00           B
ATOM   2220  B       X   1    -104.235 -81.358-102.201  0.00  0.00           B
ATOM   2221  B       X   1    -107.382 -83.460-101.392  0.00  0.00           B
ATOM   2222  B       X   1    -107.998 -77.914 -97.087  0.00  0.00           B
ATOM   2223  Ne      X   1    -104.976 -82.147 -98.907  0.00  0.00          NE
ATOM   2224  B       X   1    -108.022 -83.411 -97.328  0.00  0.00           B
ATOM   2225  Ne      X   1    -104.216 -79.247 -99.231  0.00  0.00          NE
ATOM   2226  B       X   1    -105.249 -80.474 -99.465  0.00  0.00           B
ATOM   2227  B       X   1    -104.981 -78.972-102.328  0.00  0.00           B
ATOM   2228  Ne      X   1    -105.953 -84.015-101.057  0.00  0.00          NE
ATOM   2229  Ne      X   1    -104.454 -82.629-103.205  0.00  0.00          NE
ATOM   2230  B       X   1    -108.655 -77.116 -99.483  0.00  0.00           B
ATOM   2231  Ne      X   1    -107.206 -82.154 -96.873  0.00  0.00          NE
ATOM   2232  B       X   1    -105.904 -82.175 -97.737  0.00  0.00           B
ATOM   2233  B       X   1    -105.070 -83.737-102.309  0.00  0.00           B
ATOM   2234  Ne      X   1    -108.559 -83.403-102.500  0.00  0.00          NE
ATOM   2235  Ne      X   1    -106.158 -77.981-102.627  0.00  0.00          NE
ATOM   2236  B       X   1    -105.332 -83.342 -99.824  0.00  0.00           B
ATOM   2237  B       X   1    -103.453 -83.949 -96.875  0.00  0.00           B
ATOM   2238  B       X   1    -103.841 -79.357 -97.748  0.00  0.00           B
ATOM   2239  Ne      X   1    -103.714 -79.883-101.937  0.00  0.00          NE
ATOM   2240  Ne      X   1    -108.611 -77.185-101.097  0.00  0.00          NE
ATOM   2241  B       X   1    -107.105 -77.550-101.519  0.00  0.00           B
ATOM   2242  B       X   1    -105.395 -76.733-103.321  0.00  0.00           B
ATOM   2243  B       X   1    -113.728 -87.345 -95.102  0.00  0.00           B
ATOM   2244  Ne      X   1    -111.548 -89.182 -90.411  0.00  0.00          NE
ATOM   2245  B       X   1    -113.885 -85.133 -93.895  0.00  0.00           B
ATOM   2246  B       X   1    -112.143 -85.676 -92.116  0.00  0.00           B
ATOM   2247  B       X   1    -111.939 -87.643 -90.438  0.00  0.00           B
ATOM   2248  B       X   1    -111.364 -87.948 -94.278  0.00  0.00           B
ATOM   2249  B       X   1    -112.361 -90.469 -89.948  0.00  0.00           B
ATOM   2250  Ne      X   1    -111.166 -86.460 -91.210  0.00  0.00          NE
ATOM   2251  Ne      X   1    -112.240 -87.303 -95.474  0.00  0.00          NE
ATOM   2252  B       X   1    -111.316 -89.413 -92.039  0.00  0.00           B
ATOM   2253  Ne      X   1    -112.898 -84.461 -92.743  0.00  0.00          NE
ATOM   2254  B       X   1    -111.917 -85.711 -95.669  0.00  0.00           B
ATOM   2255  Ne      X   1    -110.450 -88.623 -93.135  0.00  0.00          NE
ATOM   2256  B       X   1    -110.500 -85.460 -90.221  0.00  0.00           B
ATOM   2257  B       X   1    -110.083 -87.374 -92.211  0.00  0.00           B
ATOM   2258  Ne      X   1    -109.251 -85.334 -89.217  0.00  0.00          NE
ATOM   2259  B       X   1    -110.171 -89.361 -89.646  0.00  0.00           B
ATOM   2260  B       X   1    -109.316 -89.583 -93.701  0.00  0.00           B
ATOM   2261  B       X   1    -109.316 -91.597 -95.334  0.00  0.00           B
ATOM   2262  Ne      X   1    -114.760 -86.304 -94.428  0.00  0.00          NE
ATOM   2263  Ne      X   1    -108.912 -91.200 -93.910  0.00  0.00          NE
ATOM   2264  Ne      X   1    -107.208 -87.499 -90.218  0.00  0.00          NE
ATOM   2265  B       X   1    -104.693 -87.529 -93.050  0.00  0.00           B
ATOM   2266  B       X   1    -105.964 -87.184 -89.340  0.00  0.00           B
ATOM   2267  B       X   1    -106.884 -87.424 -91.741  0.00  0.00           B
ATOM   2268  B       X   1    -106.309 -89.341 -93.306  0.00  0.00           B
ATOM   2269  Ne      X   1    -106.252 -87.752 -93.143  0.00  0.00          NE
ATOM   2270  B       X   1    -106.786 -87.074 -94.387  0.00  0.00           B
ATOM   2271  B       X   1    -108.241 -86.398 -89.798  0.00  0.00           B
ATOM   2272  Ne      X   1    -105.866 -90.838 -93.521  0.00  0.00          NE
ATOM   2273  Ne      X   1    -108.713 -90.056 -89.422  0.00  0.00          NE
ATOM   2274  B       X   1    -107.738 -88.942 -89.881  0.00  0.00           B
ATOM   2275  Ne      X   1    -103.879 -84.600 -95.506  0.00  0.00          NE
ATOM   2276  B       X   1    -104.646 -91.263 -92.606  0.00  0.00           B
ATOM   2277  Ne      X   1    -106.373 -86.562 -95.793  0.00  0.00          NE
ATOM   2278  B       X   1    -105.319 -90.963 -95.066  0.00  0.00           B
ATOM   2279  Ne      X   1    -104.647 -86.447 -88.900  0.00  0.00          NE
ATOM   2280  B       X   1    -107.322 -91.582 -93.666  0.00  0.00           B
ATOM   2281  B       X   1    -105.077 -85.585 -95.624  0.00  0.00           B
ATOM   2282  B       X   1    -108.819 -91.367 -90.432  0.00  0.00           B
ATOM   2283  B       X   1    -103.721 -86.202 -90.160  0.00  0.00           B
ATOM   2284  B       X   1    -103.375 -90.992 -90.490  0.00  0.00           B
ATOM   2285  B       X   1    -113.863 -83.883 -91.660  0.00  0.00           B
ATOM   2286  B       X   1    -111.506 -83.141 -95.634  0.00  0.00           B
ATOM   2287  B       X   1    -111.875 -83.367 -93.253  0.00  0.00           B
ATOM   2288  Ne      X   1    -111.429 -82.265 -94.333  0.00  0.00          NE
ATOM   2289  B       X   1    -112.579 -81.174 -94.240  0.00  0.00           B
ATOM   2290  B       X   1    -114.133 -82.143 -89.875  0.00  0.00           B
ATOM   2291  Ne      X   1    -113.578 -80.328 -93.395  0.00  0.00          NE
ATOM   2292  Ne      X   1    -113.764 -80.666 -90.326  0.00  0.00          NE
ATOM   2293  B       X   1    -113.447 -80.676 -91.873  0.00  0.00           B
ATOM   2294  Ne      X   1    -111.764 -78.017 -94.015  0.00  0.00          NE
ATOM   2295  B       X   1    -111.999 -77.773 -95.553  0.00  0.00           B
ATOM   2296  B       X   1    -110.511 -78.956 -93.775  0.00  0.00           B
ATOM   2297  B       X   1    -110.106 -81.402 -94.099  0.00  0.00           B
ATOM   2298  Ne      X   1    -109.338 -79.963 -93.803  0.00  0.00          NE
ATOM   2299  Ne      X   1    -103.411 -81.397 -89.924  0.00  0.00          NE
ATOM   2300  B       X   1    -108.600 -83.814 -89.184  0.00  0.00           B
ATOM   2301  B       X   1    -106.595 -82.284 -95.416  0.00  0.00           B
ATOM   2302  B       X   1    -108.164 -78.427 -90.524  0.00  0.00           B
ATOM   2303  B       X   1    -104.352 -83.362 -94.574  0.00  0.00           B
ATOM   2304  B       X   1    -105.393 -81.257 -93.416  0.00  0.00           B
ATOM   2305  B       X   1    -107.678 -81.342 -90.330  0.00  0.00           B
ATOM   2306  B       X   1    -106.198 -79.705 -91.623  0.00  0.00           B
ATOM   2307  Ne      X   1    -104.975 -80.375 -92.249  0.00  0.00          NE
ATOM   2308  Ne      X   1    -107.703 -79.873 -91.136  0.00  0.00          NE
ATOM   2309  Ne      X   1    -105.193 -82.011 -94.739  0.00  0.00          NE
ATOM   2310  B       X   1    -104.313 -81.301 -91.170  0.00  0.00           B
ATOM   2311  B       X   1    -108.649 -79.999 -92.428  0.00  0.00           B
ATOM   2312  B       X   1    -108.342 -79.514 -94.949  0.00  0.00           B
ATOM   2313  B       X   1    -104.363 -81.119 -95.803  0.00  0.00           B
ATOM   2314  B       X   1    -103.743 -79.494 -92.784  0.00  0.00           B
ATOM   2315  B       X   1    -103.793 -82.589 -88.907  0.00  0.00           B
ATOM   2316  B       X   1    -103.498 -78.804 -95.273  0.00  0.00           B
ATOM   2317  Ne      X   1    -108.557 -76.861 -90.544  0.00  0.00          NE
ATOM   2318  Ne      X   1    -107.725 -82.481 -89.013  0.00  0.00          NE
ATOM   2319  B       X   1    -103.576 -79.973 -89.269  0.00  0.00           B
ATOM   2320  Ne      X   1    -104.361 -79.574 -96.320  0.00  0.00          NE
ATOM   2321  B       X   1    -105.970 -79.167 -96.227  0.00  0.00           B
ATOM   2322  B       X   1    -106.305 -82.922 -88.514  0.00  0.00           B
ATOM   2323  Ne      X   1    -107.580 -79.263 -96.325  0.00  0.00          NE
ATOM   2324  B       X   1    -110.471 -91.732 -86.688  0.00  0.00           B
ATOM   2325  B       X   1    -114.479 -86.863 -88.274  0.00  0.00           B
ATOM   2326  B       X   1    -113.516 -91.530 -82.134  0.00  0.00           B
ATOM   2327  Ne      X   1    -110.531 -87.303 -82.385  0.00  0.00          NE
ATOM   2328  Ne      X   1    -110.725 -86.394 -86.638  0.00  0.00          NE
ATOM   2329  B       X   1    -111.130 -85.536 -85.430  0.00  0.00           B
ATOM   2330  B       X   1    -112.930 -91.009 -86.263  0.00  0.00           B
ATOM   2331  Ne      X   1    -113.694 -87.189 -86.972  0.00  0.00          NE
ATOM   2332  B       X   1    -112.123 -86.919 -87.214  0.00  0.00           B
ATOM   2333  Ne      X   1    -113.874 -89.947 -85.517  0.00  0.00          NE
ATOM   2334  B       X   1    -113.360 -89.766 -84.046  0.00  0.00           B
ATOM   2335  B       X   1    -113.832 -88.676 -86.419  0.00  0.00           B
ATOM   2336  B       X   1    -113.123 -89.110 -81.508  0.00  0.00           B
ATOM   2337  Ne      X   1    -113.810 -90.050 -82.560  0.00  0.00          NE
ATOM   2338  B       X   1    -111.662 -86.438 -83.059  0.00  0.00           B
ATOM   2339  Ne      X   1    -111.741 -85.127 -84.042  0.00  0.00          NE
ATOM   2340  B       X   1    -110.986 -88.008 -81.016  0.00  0.00           B
ATOM   2341  B       X   1    -109.788 -87.603 -86.012  0.00  0.00           B
ATOM   2342  B       X   1    -109.924 -88.228 -83.543  0.00  0.00           B
ATOM   2343  B       X   1    -109.850 -85.694 -87.790  0.00  0.00           B
ATOM   2344  B       X   1    -113.066 -84.442 -84.258  0.00  0.00           B
ATOM   2345  B       X   1    -114.571 -86.371 -85.813  0.00  0.00           B
ATOM   2346  B       X   1    -109.324 -86.266 -81.842  0.00  0.00           B
ATOM   2347  Ne      X   1    -109.075 -88.534 -84.837  0.00  0.00          NE
ATOM   2348  B       X   1    -109.111 -90.026 -85.485  0.00  0.00           B
ATOM   2349  B       X   1    -107.191 -91.808 -81.847  0.00  0.00           B
ATOM   2350  Ne      X   1    -106.806 -88.553 -80.567  0.00  0.00          NE
ATOM   2351  B       X   1    -103.804 -87.562 -88.083  0.00  0.00           B
ATOM   2352  Ne      X   1    -108.973 -91.242 -86.504  0.00  0.00          NE
ATOM   2353  B       X   1    -104.782 -85.036 -88.219  0.00  0.00           B
ATOM   2354  B       X   1    -108.560 -90.555 -87.952  0.00  0.00           B
ATOM   2355  B       X   1    -106.185 -90.389 -83.728  0.00  0.00           B
ATOM   2356  B       X   1    -104.944 -88.208 -84.044  0.00  0.00           B
ATOM   2357  B       X   1    -107.559 -88.339 -84.508  0.00  0.00           B
ATOM   2358  Ne      X   1    -106.320 -88.843 -83.588  0.00  0.00          NE
ATOM   2359  B       X   1    -106.671 -88.598 -82.105  0.00  0.00           B
ATOM   2360  B       X   1    -107.211 -84.659 -81.312  0.00  0.00           B
ATOM   2361  Ne      X   1    -108.218 -85.781 -80.763  0.00  0.00          NE
ATOM   2362  Ne      X   1    -107.818 -91.400 -80.509  0.00  0.00          NE
ATOM   2363  Ne      X   1    -103.486 -88.276 -84.541  0.00  0.00          NE
ATOM   2364  B       X   1    -103.398 -88.791 -86.014  0.00  0.00           B
ATOM   2365  B       X   1    -110.647 -84.118 -83.445  0.00  0.00           B
ATOM   2366  Ne      X   1    -114.451 -83.639 -83.879  0.00  0.00          NE
ATOM   2367  Ne      X   1    -104.765 -83.459 -88.008  0.00  0.00          NE
ATOM   2368  B       X   1    -108.371 -81.489 -87.971  0.00  0.00           B
ATOM   2369  B       X   1    -104.448 -83.039 -86.517  0.00  0.00           B
ATOM   2370  B       X   1    -111.605 -90.050 -79.504  0.00  0.00           B
ATOM   2371  Ne      X   1    -111.519 -90.845 -78.065  0.00  0.00          NE
ATOM   2372  Ne      X   1    -112.122 -88.729 -80.278  0.00  0.00          NE
ATOM   2373  B       X   1    -103.912 -87.156 -78.528  0.00  0.00           B
ATOM   2374  Ne      X   1    -103.856 -88.393 -79.497  0.00  0.00          NE
ATOM   2375  B       X   1    -105.400 -88.719 -79.904  0.00  0.00           B
ATOM   2376  B       X   1    -107.691 -89.897 -80.263  0.00  0.00           B
ATOM   2377  B       X   1    -107.519 -87.100 -80.309  0.00  0.00           B
ATOM   2378  B       X   1    -104.409 -70.817-104.786  0.00  0.00           B
ATOM   2379  Ne      X   1    -105.952 -62.198-111.758  0.00  0.00          NE
ATOM   2380  B       X   1    -105.074 -64.690-108.976  0.00  0.00           B
ATOM   2381  Ne      X   1    -105.790 -63.330-108.985  0.00  0.00          NE
ATOM   2382  B       X   1    -108.441 -63.292-106.294  0.00  0.00           B
ATOM   2383  B       X   1    -105.550 -62.684-110.379  0.00  0.00           B
ATOM   2384  B       X   1    -108.498 -68.076-105.117  0.00  0.00           B
ATOM   2385  Ne      X   1    -108.684 -63.918-104.873  0.00  0.00          NE
ATOM   2386  B       X   1    -105.202 -62.347-107.866  0.00  0.00           B
ATOM   2387  B       X   1    -108.429 -65.432-104.838  0.00  0.00           B
ATOM   2388  B       X   1    -108.933 -61.331-107.858  0.00  0.00           B
ATOM   2389  B       X   1    -109.974 -73.398 -96.632  0.00  0.00           B
ATOM   2390  B       X   1    -104.077 -76.235 -97.491  0.00  0.00           B
ATOM   2391  B       X   1    -106.496 -76.279 -98.340  0.00  0.00           B
ATOM   2392  Ne      X   1    -104.987 -76.314 -98.784  0.00  0.00          NE
ATOM   2393  B       X   1    -108.818 -75.590-101.559  0.00  0.00           B
ATOM   2394  Ne      X   1    -105.598 -70.246-103.889  0.00  0.00          NE
ATOM   2395  Ne      X   1    -105.639 -70.039 -97.236  0.00  0.00          NE
ATOM   2396  Ne      X   1    -108.611 -73.858 -97.286  0.00  0.00          NE
ATOM   2397  B       X   1    -108.737 -70.616 -99.578  0.00  0.00           B
ATOM   2398  B       X   1    -105.092 -73.388-101.498  0.00  0.00           B
ATOM   2399  Ne      X   1    -106.391 -72.508-101.824  0.00  0.00          NE
ATOM   2400  B       X   1    -106.856 -71.955-100.447  0.00  0.00           B
ATOM   2401  B       X   1    -108.177 -72.918 -98.426  0.00  0.00           B
ATOM   2402  Ne      X   1    -107.623 -71.627 -99.090  0.00  0.00          NE
ATOM   2403  B       X   1    -106.649 -70.833 -98.188  0.00  0.00           B
ATOM   2404  B       X   1    -106.088 -71.324-102.836  0.00  0.00           B
ATOM   2405  B       X   1    -108.684 -75.344 -97.659  0.00  0.00           B
ATOM   2406  B       X   1    -104.426 -75.209 -99.811  0.00  0.00           B
ATOM   2407  B       X   1    -104.247 -69.786 -98.080  0.00  0.00           B
ATOM   2408  Ne      X   1    -103.857 -74.108-100.864  0.00  0.00          NE
ATOM   2409  B       X   1    -109.149 -66.951-102.948  0.00  0.00           B
ATOM   2410  B       X   1    -106.444 -64.043-101.796  0.00  0.00           B
ATOM   2411  B       X   1    -103.932 -64.113-102.034  0.00  0.00           B
ATOM   2412  B       X   1    -104.152 -62.369 -99.140  0.00  0.00           B
ATOM   2413  Ne      X   1    -104.062 -63.937 -98.765  0.00  0.00          NE
ATOM   2414  B       X   1    -105.019 -64.663 -99.792  0.00  0.00           B
ATOM   2415  B       X   1    -107.718 -63.204-103.868  0.00  0.00           B
ATOM   2416  B       X   1    -104.130 -66.586-104.240  0.00  0.00           B
ATOM   2417  B       X   1    -105.145 -68.863-103.187  0.00  0.00           B
ATOM   2418  B       X   1    -103.758 -62.436-103.973  0.00  0.00           B
ATOM   2419  B       X   1    -104.441 -64.347 -97.249  0.00  0.00           B
ATOM   2420  B       X   1    -105.068 -66.379-101.901  0.00  0.00           B
ATOM   2421  B       X   1    -106.367 -68.663 -96.879  0.00  0.00           B
ATOM   2422  B       X   1    -106.996 -61.478-102.071  0.00  0.00           B
ATOM   2423  Ne      X   1    -105.239 -67.238-103.200  0.00  0.00          NE
ATOM   2424  Ne      X   1    -107.494 -62.996-102.319  0.00  0.00          NE
ATOM   2425  B       X   1    -108.899 -63.349-101.725  0.00  0.00           B
ATOM   2426  B       X   1    -106.661 -66.922-103.775  0.00  0.00           B
ATOM   2427  B       X   1    -108.264 -66.839 -97.064  0.00  0.00           B
ATOM   2428  Ne      X   1    -108.161 -66.881-104.181  0.00  0.00          NE
ATOM   2429  Ne      X   1    -105.165 -64.821-101.343  0.00  0.00          NE
ATOM   2430  Ne      X   1    -110.559 -72.960 -95.162  0.00  0.00          NE
ATOM   2431  Ne      X   1    -112.417 -75.118 -94.018  0.00  0.00          NE
ATOM   2432  B       X   1    -111.198 -74.261 -94.589  0.00  0.00           B
ATOM   2433  B       X   1    -111.619 -71.813 -95.081  0.00  0.00           B
ATOM   2434  B       X   1    -109.156 -72.623 -94.409  0.00  0.00           B
ATOM   2435  B       X   1    -111.902 -76.481 -93.445  0.00  0.00           B
ATOM   2436  Ne      X   1    -104.820 -70.826 -89.996  0.00  0.00          NE
ATOM   2437  Ne      X   1    -107.694 -73.215 -94.625  0.00  0.00          NE
ATOM   2438  B       X   1    -106.453 -72.272 -94.322  0.00  0.00           B
ATOM   2439  Ne      X   1    -105.087 -71.772 -94.722  0.00  0.00          NE
ATOM   2440  B       X   1    -104.404 -71.118 -93.500  0.00  0.00           B
ATOM   2441  B       X   1    -105.575 -72.176 -89.840  0.00  0.00           B
ATOM   2442  B       X   1    -107.544 -74.439 -93.677  0.00  0.00           B
ATOM   2443  B       X   1    -105.391 -75.330 -92.496  0.00  0.00           B
ATOM   2444  Ne      X   1    -106.944 -75.037 -92.354  0.00  0.00          NE
ATOM   2445  B       X   1    -105.860 -69.794 -90.508  0.00  0.00           B
ATOM   2446  Ne      X   1    -103.945 -74.869 -92.043  0.00  0.00          NE
ATOM   2447  B       X   1    -103.973 -72.806 -95.298  0.00  0.00           B
ATOM   2448  B       X   1    -105.257 -70.795 -95.989  0.00  0.00           B
ATOM   2449  B       X   1    -103.697 -71.051 -91.027  0.00  0.00           B
ATOM   2450  B       X   1    -107.579 -73.641 -96.105  0.00  0.00           B
ATOM   2451  B       X   1    -103.660 -73.258 -92.362  0.00  0.00           B
ATOM   2452  B       X   1    -107.916 -76.128 -89.307  0.00  0.00           B
ATOM   2453  B       X   1    -107.812 -76.233 -91.838  0.00  0.00           B
ATOM   2454  B       X   1    -103.666 -75.333 -90.555  0.00  0.00           B
ATOM   2455  Ne      X   1    -103.376 -71.699 -92.416  0.00  0.00          NE
ATOM   2456  Ne      X   1    -104.888 -65.146 -95.987  0.00  0.00          NE
ATOM   2457  B       X   1    -105.990 -66.226 -96.191  0.00  0.00           B
ATOM   2458  Ne      X   1    -107.068 -67.427 -96.217  0.00  0.00          NE
ATOM   2459  B       X   1    -103.607 -66.178 -95.707  0.00  0.00           B
ATOM   2460  B       X   1    -101.379-109.409 -74.342  0.00  0.00           B
ATOM   2461  Ne      X   1     -97.910-109.006 -72.155  0.00  0.00          NE
ATOM   2462  B       X   1    -100.485-108.019 -69.559  0.00  0.00           B
ATOM   2463  Ne      X   1    -101.182-108.784 -68.287  0.00  0.00          NE
ATOM   2464  B       X   1     -98.770-107.857 -71.549  0.00  0.00           B
ATOM   2465  B       X   1    -102.688-108.717 -68.501  0.00  0.00           B
ATOM   2466  B       X   1    -101.032 -91.848 -97.432  0.00  0.00           B
ATOM   2467  B       X   1    -102.312 -95.041 -89.638  0.00  0.00           B
ATOM   2468  B       X   1    -102.488 -97.478 -90.383  0.00  0.00           B
ATOM   2469  B       X   1    -102.566 -93.679 -93.959  0.00  0.00           B
ATOM   2470  Ne      X   1    -101.576 -96.273 -90.269  0.00  0.00          NE
ATOM   2471  B       X   1    -101.014 -96.034 -91.736  0.00  0.00           B
ATOM   2472  Ne      X   1    -101.459 -92.604 -93.751  0.00  0.00          NE
ATOM   2473  B       X   1     -99.133 -91.845 -90.014  0.00  0.00           B
ATOM   2474  B       X   1    -101.545 -91.856 -88.924  0.00  0.00           B
ATOM   2475  B       X   1    -101.715-103.570 -80.450  0.00  0.00           B
ATOM   2476  B       X   1    -101.336-101.147 -81.241  0.00  0.00           B
ATOM   2477  Ne      X   1    -100.763-102.578 -81.215  0.00  0.00          NE
ATOM   2478  B       X   1    -100.491-103.078 -82.696  0.00  0.00           B
ATOM   2479  Ne      X   1    -100.033-100.382 -85.478  0.00  0.00          NE
ATOM   2480  Ne      X   1    -102.409 -99.960 -81.241  0.00  0.00          NE
ATOM   2481  B       X   1    -101.317 -99.795 -84.764  0.00  0.00           B
ATOM   2482  B       X   1    -102.876 -99.878 -82.727  0.00  0.00           B
ATOM   2483  B       X   1     -99.399-102.637 -80.383  0.00  0.00           B
ATOM   2484  Ne      X   1     -98.026-101.938 -80.317  0.00  0.00          NE
ATOM   2485  Ne      X   1    -103.293 -92.356 -81.584  0.00  0.00          NE
ATOM   2486  B       X   1    -103.237 -93.886 -81.370  0.00  0.00           B
ATOM   2487  Ne      X   1    -102.750 -99.384 -84.205  0.00  0.00          NE
ATOM   2488  B       X   1     -98.809 -99.347 -85.172  0.00  0.00           B
ATOM   2489  B       X   1     -99.697 -94.209 -85.589  0.00  0.00           B
ATOM   2490  Ne      X   1     -98.850 -93.076 -86.349  0.00  0.00          NE
ATOM   2491  Ne      X   1    -100.094 -95.566 -84.892  0.00  0.00          NE
ATOM   2492  B       X   1    -101.767 -98.588 -80.874  0.00  0.00           B
ATOM   2493  B       X   1     -99.260 -96.751 -85.491  0.00  0.00           B
ATOM   2494  B       X   1     -98.836 -94.331 -81.271  0.00  0.00           B
ATOM   2495  Ne      X   1     -99.137 -95.751 -81.937  0.00  0.00          NE
ATOM   2496  B       X   1    -101.646 -95.827 -84.937  0.00  0.00           B
ATOM   2497  B       X   1    -100.232 -96.492 -80.997  0.00  0.00           B
ATOM   2498  B       X   1     -99.525 -92.835 -87.736  0.00  0.00           B
ATOM   2499  Ne      X   1    -103.019 -96.305 -84.466  0.00  0.00          NE
ATOM   2500  B       X   1     -99.746 -95.552 -83.350  0.00  0.00           B
ATOM   2501  B       X   1    -102.960 -97.847 -84.265  0.00  0.00           B
ATOM   2502  Ne      X   1     -98.169 -97.877 -85.439  0.00  0.00          NE
ATOM   2503  B       X   1     -97.857 -96.596 -81.940  0.00  0.00           B
ATOM   2504  B       X   1    -102.691 -96.229 -80.536  0.00  0.00           B
ATOM   2505  Ne      X   1    -101.421 -97.183 -80.315  0.00  0.00          NE
ATOM   2506  Ne      X   1    -103.037-103.665 -73.873  0.00  0.00          NE
ATOM   2507  B       X   1    -102.871-103.199 -75.443  0.00  0.00           B
ATOM   2508  B       X   1    -102.504-102.436 -73.035  0.00  0.00           B
ATOM   2509  B       X   1    -102.139-103.535 -77.927  0.00  0.00           B
ATOM   2510  B       X   1    -102.021-104.858 -73.207  0.00  0.00           B
ATOM   2511  B       X   1    -101.254-101.365 -76.425  0.00  0.00           B
ATOM   2512  Ne      X   1     -97.871-100.258 -77.896  0.00  0.00          NE
ATOM   2513  Ne      X   1    -102.479-102.377 -76.761  0.00  0.00          NE
ATOM   2514  B       X   1     -98.128-100.747 -79.359  0.00  0.00           B
ATOM   2515  B       X   1     -99.173-100.079 -77.019  0.00  0.00           B
ATOM   2516  Ne      X   1    -100.487-100.064 -76.141  0.00  0.00          NE
ATOM   2517  B       X   1    -100.265 -99.859 -74.594  0.00  0.00           B
ATOM   2518  Ne      X   1    -102.951-101.116 -72.413  0.00  0.00          NE
ATOM   2519  B       X   1    -101.689-100.168 -72.470  0.00  0.00           B
ATOM   2520  B       X   1    -103.310-100.417 -79.977  0.00  0.00           B
ATOM   2521  B       X   1     -97.603-106.154 -75.525  0.00  0.00           B
ATOM   2522  Ne      X   1     -98.080-103.789 -72.288  0.00  0.00          NE
ATOM   2523  B       X   1     -97.525-104.467 -73.615  0.00  0.00           B
ATOM   2524  Ne      X   1     -96.860-104.867 -75.011  0.00  0.00          NE
ATOM   2525  B       X   1     -97.013-103.671 -76.011  0.00  0.00           B
ATOM   2526  B       X   1     -96.930-102.971 -79.837  0.00  0.00           B
ATOM   2527  B       X   1     -96.994-101.420 -77.234  0.00  0.00           B
ATOM   2528  B       X   1     -95.326-105.163 -74.883  0.00  0.00           B
ATOM   2529  B       X   1     -95.067-101.957 -75.560  0.00  0.00           B
ATOM   2530  Ne      X   1     -95.500-103.467 -79.514  0.00  0.00          NE
ATOM   2531  B       X   1     -95.307-103.196 -77.935  0.00  0.00           B
ATOM   2532  B       X   1     -94.473-100.050 -73.789  0.00  0.00           B
ATOM   2533  Ne      X   1     -96.072-102.589 -76.655  0.00  0.00          NE
ATOM   2534  Ne      X   1    -100.377 -99.460 -73.050  0.00  0.00          NE
ATOM   2535  Ne      X   1     -98.012 -93.467 -80.259  0.00  0.00          NE
ATOM   2536  B       X   1     -99.279 -92.353 -76.437  0.00  0.00           B
ATOM   2537  B       X   1     -98.813 -93.059 -78.929  0.00  0.00           B
ATOM   2538  B       X   1    -102.663 -95.387 -74.264  0.00  0.00           B
ATOM   2539  Ne      X   1    -101.936 -94.926 -75.578  0.00  0.00          NE
ATOM   2540  B       X   1    -101.192 -97.393 -78.750  0.00  0.00           B
ATOM   2541  B       X   1    -101.556 -96.142 -76.568  0.00  0.00           B
ATOM   2542  B       X   1    -101.307 -98.778 -76.604  0.00  0.00           B
ATOM   2543  Ne      X   1    -101.861 -97.509 -77.342  0.00  0.00          NE
ATOM   2544  Ne      X   1     -99.113 -93.515 -75.201  0.00  0.00          NE
ATOM   2545  B       X   1    -100.506 -94.156 -75.231  0.00  0.00           B
ATOM   2546  B       X   1     -97.982 -94.468 -75.868  0.00  0.00           B
ATOM   2547  B       X   1     -98.500 -93.209 -73.731  0.00  0.00           B
ATOM   2548  Ne      X   1    -102.745 -95.348 -72.704  0.00  0.00          NE
ATOM   2549  B       X   1    -100.547 -97.930 -72.768  0.00  0.00           B
ATOM   2550  B       X   1    -102.956 -93.969 -76.453  0.00  0.00           B
ATOM   2551  B       X   1     -97.049 -98.909 -77.876  0.00  0.00           B
ATOM   2552  B       X   1     -96.754 -96.652 -76.544  0.00  0.00           B
ATOM   2553  Ne      X   1     -96.574 -95.143 -76.231  0.00  0.00          NE
ATOM   2554  Ne      X   1     -95.251 -99.287 -72.706  0.00  0.00          NE
ATOM   2555  B       X   1     -99.074 -99.999 -72.271  0.00  0.00           B
ATOM   2556  B       X   1     -99.636-104.098 -72.172  0.00  0.00           B
ATOM   2557  Ne      X   1    -101.062-104.798 -71.937  0.00  0.00          NE
ATOM   2558  B       X   1    -102.570-102.277 -69.060  0.00  0.00           B
ATOM   2559  Ne      X   1    -102.380-103.862 -69.221  0.00  0.00          NE
ATOM   2560  B       X   1    -100.729-106.204 -71.367  0.00  0.00           B
ATOM   2561  B       X   1     -98.758-106.084 -69.751  0.00  0.00           B
ATOM   2562  Ne      X   1     -97.767-103.184 -67.334  0.00  0.00          NE
ATOM   2563  B       X   1    -101.785-104.052 -70.682  0.00  0.00           B
ATOM   2564  B       X   1     -99.679-105.862 -66.670  0.00  0.00           B
ATOM   2565  B       X   1    -101.382-104.372 -68.064  0.00  0.00           B
ATOM   2566  Ne      X   1    -100.417-104.499 -66.830  0.00  0.00          NE
ATOM   2567  B       X   1    -101.277-104.478 -65.507  0.00  0.00           B
ATOM   2568  B       X   1     -99.339-103.354 -67.023  0.00  0.00           B
ATOM   2569  B       X   1    -102.520 -99.686 -69.365  0.00  0.00           B
ATOM   2570  Ne      X   1     -97.860-100.675 -71.650  0.00  0.00          NE
ATOM   2571  B       X   1     -97.800-102.223 -72.221  0.00  0.00           B
ATOM   2572  B       X   1     -97.784-100.708 -70.124  0.00  0.00           B
ATOM   2573  Ne      X   1     -99.725-107.068 -70.568  0.00  0.00          NE
ATOM   2574  B       X   1    -103.093-103.142 -64.268  0.00  0.00           B
ATOM   2575  Ne      X   1    -102.274-104.498 -64.273  0.00  0.00          NE
ATOM   2576  B       X   1     -96.502 -99.988 -72.168  0.00  0.00           B
ATOM   2577  B       X   1     -97.482-104.243 -68.456  0.00  0.00           B
ATOM   2578  B       X   1     -97.253-101.818 -67.819  0.00  0.00           B
ATOM   2579  B       X   1     -97.474-101.298 -64.752  0.00  0.00           B
ATOM   2580  B       X   1     -97.409-104.438 -71.047  0.00  0.00           B
ATOM   2581  Ne      X   1     -97.360-105.247 -69.635  0.00  0.00          NE
ATOM   2582  B       X   1     -97.035-103.476 -65.959  0.00  0.00           B
ATOM   2583  Ne      X   1     -97.085-100.552 -68.689  0.00  0.00          NE
ATOM   2584  Ne      X   1     -96.515-102.581 -64.759  0.00  0.00          NE
ATOM   2585  B       X   1     -92.522-101.700 -65.022  0.00  0.00           B
ATOM   2586  B       X   1     -93.100-100.996 -69.745  0.00  0.00           B
ATOM   2587  B       X   1     -92.260-103.364 -69.342  0.00  0.00           B
ATOM   2588  B       X   1     -93.824-101.557 -67.313  0.00  0.00           B
ATOM   2589  Ne      X   1     -93.686-102.294 -65.928  0.00  0.00          NE
ATOM   2590  B       X   1     -95.545-100.412 -68.862  0.00  0.00           B
ATOM   2591  Ne      X   1     -94.013-100.559 -68.455  0.00  0.00          NE
ATOM   2592  B       X   1     -94.995-102.285 -65.137  0.00  0.00           B
ATOM   2593  B       X   1     -96.182-106.203 -69.492  0.00  0.00           B
ATOM   2594  Ne      X   1     -92.040-102.084 -70.245  0.00  0.00          NE
ATOM   2595  B       X   1    -103.190 -93.933 -72.167  0.00  0.00           B
ATOM   2596  B       X   1    -101.186 -96.745 -65.840  0.00  0.00           B
ATOM   2597  B       X   1     -99.255 -96.606 -70.866  0.00  0.00           B
ATOM   2598  B       X   1    -101.793 -94.582 -67.243  0.00  0.00           B
ATOM   2599  B       X   1    -101.497 -92.930 -69.341  0.00  0.00           B
ATOM   2600  Ne      X   1    -102.258 -93.399 -68.042  0.00  0.00          NE
ATOM   2601  B       X   1    -102.315 -97.756 -67.858  0.00  0.00           B
ATOM   2602  B       X   1     -98.103 -98.911 -65.480  0.00  0.00           B
ATOM   2603  B       X   1     -97.934 -94.423 -68.192  0.00  0.00           B
ATOM   2604  B       X   1     -98.274 -92.799 -66.297  0.00  0.00           B
ATOM   2605  Ne      X   1     -98.563 -98.492 -66.938  0.00  0.00          NE
ATOM   2606  B       X   1     -98.353 -97.003 -67.414  0.00  0.00           B
ATOM   2607  B       X   1    -101.323 -95.598 -72.137  0.00  0.00           B
ATOM   2608  B       X   1    -102.316 -99.101 -65.647  0.00  0.00           B
ATOM   2609  Ne      X   1    -101.384 -95.219 -65.785  0.00  0.00          NE
ATOM   2610  Ne      X   1    -101.509 -98.106 -66.607  0.00  0.00          NE
ATOM   2611  Ne      X   1    -102.597 -98.154 -69.347  0.00  0.00          NE
ATOM   2612  Ne      X   1     -98.910 -93.487 -64.992  0.00  0.00          NE
ATOM   2613  Ne      X   1    -100.650 -96.917 -71.560  0.00  0.00          NE
ATOM   2614  B       X   1    -100.121 -98.704 -66.942  0.00  0.00           B
ATOM   2615  B       X   1    -102.225 -92.047 -67.118  0.00  0.00           B
ATOM   2616  B       X   1    -101.632 -97.514 -70.458  0.00  0.00           B
ATOM   2617  B       X   1    -102.578 -94.769 -64.807  0.00  0.00           B
ATOM   2618  B       X   1    -100.059 -94.488 -65.394  0.00  0.00           B
ATOM   2619  B       X   1     -97.820 -94.620 -71.510  0.00  0.00           B
ATOM   2620  B       X   1     -97.763 -99.404 -67.921  0.00  0.00           B
ATOM   2621  Ne      X   1     -97.658 -92.857 -67.819  0.00  0.00          NE
ATOM   2622  Ne      X   1     -97.732 -96.203 -70.953  0.00  0.00          NE
ATOM   2623  B       X   1     -97.691 -94.224 -64.284  0.00  0.00           B
ATOM   2624  B       X   1     -96.082 -92.849 -67.923  0.00  0.00           B
ATOM   2625  B       X   1     -96.274 -95.760 -66.876  0.00  0.00           B
ATOM   2626  Ne      X   1     -92.081 -98.084 -67.860  0.00  0.00          NE
ATOM   2627  Ne      X   1     -97.402 -95.895 -67.997  0.00  0.00          NE
ATOM   2628  B       X   1     -95.350 -95.051 -64.417  0.00  0.00           B
ATOM   2629  Ne      X   1     -94.469 -93.408 -67.876  0.00  0.00          NE
ATOM   2630  B       X   1     -94.512 -98.121 -72.150  0.00  0.00           B
ATOM   2631  B       X   1     -92.640 -96.702 -68.450  0.00  0.00           B
ATOM   2632  B       X   1     -93.954 -96.533 -65.928  0.00  0.00           B
ATOM   2633  B       X   1     -96.967 -97.088 -71.927  0.00  0.00           B
ATOM   2634  B       X   1     -97.048 -96.301 -69.461  0.00  0.00           B
ATOM   2635  B       X   1     -94.295 -94.156 -66.528  0.00  0.00           B
ATOM   2636  Ne      X   1     -92.638 -96.962 -65.262  0.00  0.00          NE
ATOM   2637  B       X   1     -93.551 -92.147 -67.759  0.00  0.00           B
ATOM   2638  B       X   1     -93.324 -99.171 -68.046  0.00  0.00           B
ATOM   2639  Ne      X   1     -95.010 -95.448 -65.973  0.00  0.00          NE
ATOM   2640  Ne      X   1     -94.710 -80.542-105.767  0.00  0.00          NE
ATOM   2641  B       X   1     -93.125 -80.517-105.576  0.00  0.00           B
ATOM   2642  B       X   1    -102.057 -89.714 -96.736  0.00  0.00           B
ATOM   2643  B       X   1    -102.143 -87.212 -96.805  0.00  0.00           B
ATOM   2644  B       X   1    -102.513 -88.304-103.185  0.00  0.00           B
ATOM   2645  Ne      X   1    -102.470 -87.085-102.173  0.00  0.00          NE
ATOM   2646  B       X   1    -102.389 -85.751-103.079  0.00  0.00           B
ATOM   2647  Ne      X   1    -100.534 -87.475 -99.867  0.00  0.00          NE
ATOM   2648  B       X   1     -99.397 -90.657 -99.055  0.00  0.00           B
ATOM   2649  B       X   1     -99.153 -88.225 -99.667  0.00  0.00           B
ATOM   2650  B       X   1    -100.425 -85.919 -99.357  0.00  0.00           B
ATOM   2651  B       X   1    -101.220 -87.315-101.273  0.00  0.00           B
ATOM   2652  Ne      X   1     -98.349 -89.530 -99.538  0.00  0.00          NE
ATOM   2653  B       X   1    -101.535 -88.301 -98.936  0.00  0.00           B
ATOM   2654  Ne      X   1    -102.426 -88.504 -97.660  0.00  0.00          NE
ATOM   2655  Ne      X   1    -100.113 -84.400 -99.053  0.00  0.00          NE
ATOM   2656  B       X   1     -98.691 -84.386 -98.212  0.00  0.00           B
ATOM   2657  Ne      X   1     -97.706 -84.756 -97.089  0.00  0.00          NE
ATOM   2658  Ne      X   1    -100.560 -91.729 -98.910  0.00  0.00          NE
ATOM   2659  B       X   1     -96.574 -85.859 -97.438  0.00  0.00           B
ATOM   2660  B       X   1     -97.096 -89.587 -98.544  0.00  0.00           B
ATOM   2661  Ne      X   1     -95.863 -89.685 -97.661  0.00  0.00          NE
ATOM   2662  B       X   1     -95.445 -88.132 -97.300  0.00  0.00           B
ATOM   2663  B       X   1     -93.326 -86.545-100.256  0.00  0.00           B
ATOM   2664  B       X   1     -94.154 -85.940 -97.965  0.00  0.00           B
ATOM   2665  Ne      X   1     -93.607 -85.409 -99.292  0.00  0.00          NE
ATOM   2666  Ne      X   1     -95.218 -86.566 -97.036  0.00  0.00          NE
ATOM   2667  B       X   1     -95.163 -84.953-102.295  0.00  0.00           B
ATOM   2668  B       X   1     -92.249 -84.591 -99.063  0.00  0.00           B
ATOM   2669  B       X   1     -94.561 -84.295 -99.956  0.00  0.00           B
ATOM   2670  Ne      X   1     -98.474 -80.000 -96.665  0.00  0.00          NE
ATOM   2671  B       X   1    -103.254 -79.531-100.485  0.00  0.00           B
ATOM   2672  B       X   1    -100.669 -83.960-102.868  0.00  0.00           B
ATOM   2673  B       X   1    -101.261 -76.756-101.736  0.00  0.00           B
ATOM   2674  B       X   1    -100.493 -81.519-102.228  0.00  0.00           B
ATOM   2675  B       X   1     -98.743 -77.032-101.721  0.00  0.00           B
ATOM   2676  B       X   1     -99.962 -83.484-100.435  0.00  0.00           B
ATOM   2677  B       X   1    -102.382 -79.783-102.819  0.00  0.00           B
ATOM   2678  B       X   1    -100.026 -77.382 -99.618  0.00  0.00           B
ATOM   2679  B       X   1    -101.339 -83.651 -98.329  0.00  0.00           B
ATOM   2680  B       X   1    -100.158 -79.016-101.789  0.00  0.00           B
ATOM   2681  Ne      X   1    -100.027 -77.611-101.121  0.00  0.00          NE
ATOM   2682  Ne      X   1    -100.862 -80.071-102.752  0.00  0.00          NE
ATOM   2683  Ne      X   1    -102.424 -82.928 -97.502  0.00  0.00          NE
ATOM   2684  B       X   1     -98.315 -80.229 -98.248  0.00  0.00           B
ATOM   2685  Ne      X   1     -99.872 -82.957-101.889  0.00  0.00          NE
ATOM   2686  B       X   1     -98.321 -82.776-102.349  0.00  0.00           B
ATOM   2687  B       X   1     -97.706 -81.364-100.481  0.00  0.00           B
ATOM   2688  B       X   1     -98.826 -76.724 -97.579  0.00  0.00           B
ATOM   2689  B       X   1     -97.023 -80.519-102.905  0.00  0.00           B
ATOM   2690  Ne      X   1     -92.450 -83.513-103.245  0.00  0.00          NE
ATOM   2691  B       X   1     -92.081 -82.266-104.100  0.00  0.00           B
ATOM   2692  B       X   1     -91.909 -78.255-101.962  0.00  0.00           B
ATOM   2693  B       X   1     -96.221 -81.654 -98.280  0.00  0.00           B
ATOM   2694  Ne      X   1     -97.177 -81.812-101.932  0.00  0.00          NE
ATOM   2695  B       X   1     -95.804 -82.657-101.667  0.00  0.00           B
ATOM   2696  Ne      X   1     -93.374 -77.940-102.283  0.00  0.00          NE
ATOM   2697  B       X   1     -96.231 -79.477 -99.604  0.00  0.00           B
ATOM   2698  B       X   1     -94.353 -78.757-101.334  0.00  0.00           B
ATOM   2699  B       X   1     -96.886 -83.436 -96.569  0.00  0.00           B
ATOM   2700  Ne      X   1     -97.294 -76.807-102.158  0.00  0.00          NE
ATOM   2701  B       X   1     -96.368 -77.220-100.892  0.00  0.00           B
ATOM   2702  Ne      X   1     -97.129 -80.718 -99.185  0.00  0.00          NE
ATOM   2703  Ne      X   1     -97.565 -77.148 -96.682  0.00  0.00          NE
ATOM   2704  Ne      X   1     -94.691 -76.801 -97.859  0.00  0.00          NE
ATOM   2705  B       X   1     -96.194 -77.003 -97.366  0.00  0.00           B
ATOM   2706  B       X   1     -93.630 -77.320 -96.836  0.00  0.00           B
ATOM   2707  Ne      X   1     -96.263 -82.014 -96.677  0.00  0.00          NE
ATOM   2708  Ne      X   1     -94.784 -83.765-101.367  0.00  0.00          NE
ATOM   2709  B       X   1     -93.892 -76.747-102.981  0.00  0.00           B
ATOM   2710  B       X   1     -94.514 -77.576 -99.161  0.00  0.00           B
ATOM   2711  B       X   1     -96.864 -77.924-103.301  0.00  0.00           B
ATOM   2712  Ne      X   1     -95.415 -78.297-100.244  0.00  0.00          NE
ATOM   2713  B       X   1     -93.279 -83.275-101.947  0.00  0.00           B
ATOM   2714  B       X   1    -102.650 -85.399 -94.961  0.00  0.00           B
ATOM   2715  B       X   1    -102.460 -86.702 -92.242  0.00  0.00           B
ATOM   2716  B       X   1    -102.589 -87.858 -94.404  0.00  0.00           B
ATOM   2717  Ne      X   1    -102.440 -85.884 -90.959  0.00  0.00          NE
ATOM   2718  Ne      X   1    -101.945 -86.796 -95.299  0.00  0.00          NE
ATOM   2719  B       X   1     -99.120 -86.818 -91.362  0.00  0.00           B
ATOM   2720  B       X   1    -101.218 -86.396 -90.096  0.00  0.00           B
ATOM   2721  Ne      X   1     -99.714 -86.702 -89.950  0.00  0.00          NE
ATOM   2722  B       X   1     -98.323 -87.007 -93.775  0.00  0.00           B
ATOM   2723  B       X   1     -99.524 -87.983 -89.181  0.00  0.00           B
ATOM   2724  B       X   1    -100.421 -86.656 -95.005  0.00  0.00           B
ATOM   2725  Ne      X   1     -99.156 -85.895 -94.570  0.00  0.00          NE
ATOM   2726  B       X   1     -98.469 -85.231 -95.784  0.00  0.00           B
ATOM   2727  Ne      X   1    -103.065 -91.467 -89.026  0.00  0.00          NE
ATOM   2728  B       X   1     -99.487 -84.715 -93.526  0.00  0.00           B
ATOM   2729  Ne      X   1     -97.911 -87.231 -92.276  0.00  0.00          NE
ATOM   2730  B       X   1    -102.046 -91.722 -92.490  0.00  0.00           B
ATOM   2731  B       X   1    -102.955 -89.286 -92.276  0.00  0.00           B
ATOM   2732  B       X   1    -101.471 -91.588 -94.920  0.00  0.00           B
ATOM   2733  Ne      X   1    -103.188 -87.917 -92.983  0.00  0.00          NE
ATOM   2734  B       X   1    -102.210 -84.331 -91.007  0.00  0.00           B
ATOM   2735  Ne      X   1    -103.269 -90.855 -92.036  0.00  0.00          NE
ATOM   2736  Ne      X   1     -99.975 -91.723 -88.744  0.00  0.00          NE
ATOM   2737  Ne      X   1    -101.962 -91.286 -96.371  0.00  0.00          NE
ATOM   2738  B       X   1     -96.110 -90.408 -96.305  0.00  0.00           B
ATOM   2739  B       X   1     -97.353 -88.626 -92.021  0.00  0.00           B
ATOM   2740  Ne      X   1     -96.502 -89.931 -92.174  0.00  0.00          NE
ATOM   2741  B       X   1     -94.399 -86.076 -92.878  0.00  0.00           B
ATOM   2742  B       X   1     -93.198 -87.908 -94.225  0.00  0.00           B
ATOM   2743  Ne      X   1     -93.726 -86.415 -94.263  0.00  0.00          NE
ATOM   2744  Ne      X   1     -95.398 -85.451 -91.867  0.00  0.00          NE
ATOM   2745  B       X   1     -92.408 -85.372 -94.393  0.00  0.00           B
ATOM   2746  Ne      X   1     -95.439 -90.675 -94.951  0.00  0.00          NE
ATOM   2747  B       X   1     -94.643 -86.373 -95.535  0.00  0.00           B
ATOM   2748  B       X   1     -96.045 -89.982 -93.706  0.00  0.00           B
ATOM   2749  B       X   1     -99.875 -80.404 -96.195  0.00  0.00           B
ATOM   2750  B       X   1    -100.530 -83.526 -89.215  0.00  0.00           B
ATOM   2751  Ne      X   1    -102.711 -79.086 -93.968  0.00  0.00          NE
ATOM   2752  B       X   1    -101.919 -77.795 -93.630  0.00  0.00           B
ATOM   2753  Ne      X   1    -101.233 -83.131 -90.601  0.00  0.00          NE
ATOM   2754  B       X   1    -100.296 -82.964 -91.836  0.00  0.00           B
ATOM   2755  B       X   1    -100.002 -82.199 -94.336  0.00  0.00           B
ATOM   2756  Ne      X   1    -100.834 -81.212 -95.293  0.00  0.00          NE
ATOM   2757  Ne      X   1     -99.456 -83.047 -93.202  0.00  0.00          NE
ATOM   2758  B       X   1    -101.712 -80.234 -94.396  0.00  0.00           B
ATOM   2759  B       X   1    -101.966 -81.792 -90.278  0.00  0.00           B
ATOM   2760  B       X   1     -97.966 -82.828 -92.825  0.00  0.00           B
ATOM   2761  Ne      X   1     -98.254 -79.537 -89.948  0.00  0.00          NE
ATOM   2762  B       X   1     -98.735 -79.728 -91.372  0.00  0.00           B
ATOM   2763  B       X   1     -97.789 -80.707 -89.117  0.00  0.00           B
ATOM   2764  B       X   1     -97.836 -78.142 -89.402  0.00  0.00           B
ATOM   2765  B       X   1     -97.911 -78.600 -96.283  0.00  0.00           B
ATOM   2766  B       X   1    -101.775 -82.113 -96.277  0.00  0.00           B
ATOM   2767  B       X   1     -97.359 -81.053 -96.083  0.00  0.00           B
ATOM   2768  Ne      X   1     -96.674 -82.767 -91.987  0.00  0.00          NE
ATOM   2769  B       X   1     -96.825 -82.621 -90.379  0.00  0.00           B
ATOM   2770  B       X   1     -93.584 -79.691 -96.128  0.00  0.00           B
ATOM   2771  B       X   1     -95.759 -83.961 -92.248  0.00  0.00           B
ATOM   2772  B       X   1     -95.248 -79.026 -91.994  0.00  0.00           B
ATOM   2773  Ne      X   1     -94.733 -80.450 -92.391  0.00  0.00          NE
ATOM   2774  B       X   1     -94.126 -80.419 -93.795  0.00  0.00           B
ATOM   2775  Ne      X   1     -93.791 -80.972 -95.250  0.00  0.00          NE
ATOM   2776  B       X   1     -92.370 -77.980 -94.637  0.00  0.00           B
ATOM   2777  B       X   1     -92.474 -81.839 -95.180  0.00  0.00           B
ATOM   2778  Ne      X   1     -95.075 -77.449 -92.125  0.00  0.00          NE
ATOM   2779  B       X   1     -95.847 -81.510 -92.359  0.00  0.00           B
ATOM   2780  B       X   1     -93.544 -77.330 -92.508  0.00  0.00           B
ATOM   2781  Ne      X   1     -92.747 -78.405 -96.130  0.00  0.00          NE
ATOM   2782  B       X   1     -94.901 -81.868 -95.943  0.00  0.00           B
ATOM   2783  B       X   1     -95.918 -76.935 -93.337  0.00  0.00           B
ATOM   2784  Ne      X   1     -92.146 -77.367 -93.170  0.00  0.00          NE
ATOM   2785  B       X   1     -95.360 -76.573 -90.894  0.00  0.00           B
ATOM   2786  B       X   1    -103.232 -90.169 -88.154  0.00  0.00           B
ATOM   2787  B       X   1     -98.983 -91.640 -85.602  0.00  0.00           B
ATOM   2788  B       X   1     -99.749 -90.261 -88.149  0.00  0.00           B
ATOM   2789  B       X   1    -102.254 -91.689 -82.621  0.00  0.00           B
ATOM   2790  Ne      X   1    -102.964 -88.771 -87.486  0.00  0.00          NE
ATOM   2791  Ne      X   1     -99.858 -88.735 -87.903  0.00  0.00          NE
ATOM   2792  B       X   1     -97.910 -91.345 -83.348  0.00  0.00           B
ATOM   2793  B       X   1    -101.397 -88.451 -87.602  0.00  0.00           B
ATOM   2794  B       X   1    -102.718 -86.884 -84.413  0.00  0.00           B
ATOM   2795  B       X   1    -102.671 -89.323 -83.691  0.00  0.00           B
ATOM   2796  Ne      X   1    -101.641 -87.987 -81.194  0.00  0.00          NE
ATOM   2797  Ne      X   1     -98.939 -90.671 -84.362  0.00  0.00          NE
ATOM   2798  B       X   1    -100.318 -90.547 -83.714  0.00  0.00           B
ATOM   2799  B       X   1     -98.774 -88.279 -86.871  0.00  0.00           B
ATOM   2800  B       X   1    -101.269 -87.025 -82.388  0.00  0.00           B
ATOM   2801  Ne      X   1    -101.628 -90.307 -82.969  0.00  0.00          NE
ATOM   2802  B       X   1     -98.362 -89.239 -84.692  0.00  0.00           B
ATOM   2803  Ne      X   1     -97.985 -87.975 -85.585  0.00  0.00          NE
ATOM   2804  B       X   1    -101.309 -89.509 -81.658  0.00  0.00           B
ATOM   2805  B       X   1     -98.402 -86.467 -85.216  0.00  0.00           B
ATOM   2806  B       X   1    -103.187 -87.903 -80.875  0.00  0.00           B
ATOM   2807  B       X   1    -100.775 -91.349 -78.444  0.00  0.00           B
ATOM   2808  Ne      X   1    -102.435 -91.061 -78.781  0.00  0.00          NE
ATOM   2809  B       X   1    -102.931 -89.494 -78.857  0.00  0.00           B
ATOM   2810  B       X   1    -102.979 -91.617 -80.249  0.00  0.00           B
ATOM   2811  B       X   1    -103.320 -91.821 -77.774  0.00  0.00           B
ATOM   2812  Ne      X   1    -102.381 -90.485 -67.439  0.00  0.00          NE
ATOM   2813  Ne      X   1    -100.354 -89.265 -65.518  0.00  0.00          NE
ATOM   2814  B       X   1    -101.519 -89.635 -66.464  0.00  0.00           B
ATOM   2815  B       X   1     -98.998 -89.154 -66.337  0.00  0.00           B
ATOM   2816  Ne      X   1    -100.226 -86.389 -65.415  0.00  0.00          NE
ATOM   2817  B       X   1    -100.617 -87.802 -64.958  0.00  0.00           B
ATOM   2818  B       X   1    -100.285 -90.254 -64.291  0.00  0.00           B
ATOM   2819  Ne      X   1     -95.538 -87.305 -65.016  0.00  0.00          NE
ATOM   2820  B       X   1     -94.092 -87.439 -65.614  0.00  0.00           B
ATOM   2821  B       X   1     -92.435 -91.357 -65.592  0.00  0.00           B
ATOM   2822  Ne      X   1    -103.147 -71.403-105.492  0.00  0.00          NE
ATOM   2823  B       X   1    -102.552 -65.803-106.300  0.00  0.00           B
ATOM   2824  B       X   1     -98.034 -61.872-106.664  0.00  0.00           B
ATOM   2825  B       X   1    -101.003 -61.942-111.311  0.00  0.00           B
ATOM   2826  Ne      X   1    -102.738 -65.989-104.708  0.00  0.00          NE
ATOM   2827  B       X   1     -99.776 -61.442-109.063  0.00  0.00           B
ATOM   2828  Ne      X   1    -100.029 -76.376 -98.476  0.00  0.00          NE
ATOM   2829  B       X   1    -101.460 -76.316 -97.774  0.00  0.00           B
ATOM   2830  B       X   1    -102.789 -74.202 -97.084  0.00  0.00           B
ATOM   2831  B       X   1    -103.006 -74.810-102.006  0.00  0.00           B
ATOM   2832  Ne      X   1    -101.997 -75.729-102.703  0.00  0.00          NE
ATOM   2833  Ne      X   1    -102.684 -75.731 -96.913  0.00  0.00          NE
ATOM   2834  B       X   1    -101.023 -69.401-103.640  0.00  0.00           B
ATOM   2835  B       X   1    -102.729 -73.081-100.313  0.00  0.00           B
ATOM   2836  B       X   1    -102.742 -71.569 -97.130  0.00  0.00           B
ATOM   2837  B       X   1    -100.820 -74.970-103.423  0.00  0.00           B
ATOM   2838  B       X   1     -99.505 -71.286-103.559  0.00  0.00           B
ATOM   2839  Ne      X   1    -102.770 -70.243 -98.024  0.00  0.00          NE
ATOM   2840  B       X   1    -102.200 -70.756 -99.379  0.00  0.00           B
ATOM   2841  B       X   1     -99.467 -72.907 -97.421  0.00  0.00           B
ATOM   2842  Ne      X   1    -101.036 -70.982-103.311  0.00  0.00          NE
ATOM   2843  B       X   1     -99.692 -74.875 -99.072  0.00  0.00           B
ATOM   2844  Ne      X   1    -101.696 -71.940-100.406  0.00  0.00          NE
ATOM   2845  B       X   1    -100.270 -72.481 -99.814  0.00  0.00           B
ATOM   2846  Ne      X   1     -99.266 -73.303 -98.946  0.00  0.00          NE
ATOM   2847  B       X   1    -101.432 -71.386-101.854  0.00  0.00           B
ATOM   2848  B       X   1    -101.878 -69.102 -97.574  0.00  0.00           B
ATOM   2849  B       X   1     -97.775 -73.161 -99.432  0.00  0.00           B
ATOM   2850  B       X   1     -94.251 -73.495 -96.385  0.00  0.00           B
ATOM   2851  B       X   1     -97.413 -72.845-103.444  0.00  0.00           B
ATOM   2852  B       X   1     -97.144 -69.375 -97.788  0.00  0.00           B
ATOM   2853  B       X   1     -97.173 -75.303-102.502  0.00  0.00           B
ATOM   2854  Ne      X   1     -96.421 -69.584 -99.157  0.00  0.00          NE
ATOM   2855  B       X   1     -95.082 -72.978 -98.951  0.00  0.00           B
ATOM   2856  B       X   1     -92.513 -73.606 -98.563  0.00  0.00           B
ATOM   2857  B       X   1     -94.418 -75.264 -98.055  0.00  0.00           B
ATOM   2858  Ne      X   1     -94.001 -73.808 -97.949  0.00  0.00          NE
ATOM   2859  B       X   1     -92.675 -69.803 -99.957  0.00  0.00           B
ATOM   2860  B       X   1     -96.023 -73.248-101.344  0.00  0.00           B
ATOM   2861  Ne      X   1     -96.299 -72.625 -99.919  0.00  0.00          NE
ATOM   2862  Ne      X   1     -96.482 -73.953-102.731  0.00  0.00          NE
ATOM   2863  B       X   1     -96.409 -71.008 -99.834  0.00  0.00           B
ATOM   2864  B       X   1     -94.956 -69.005 -99.159  0.00  0.00           B
ATOM   2865  B       X   1    -101.622 -66.967-104.265  0.00  0.00           B
ATOM   2866  B       X   1     -99.453 -68.227 -97.392  0.00  0.00           B
ATOM   2867  Ne      X   1     -97.996 -68.436 -96.872  0.00  0.00          NE
ATOM   2868  Ne      X   1     -99.901 -62.840 -98.873  0.00  0.00          NE
ATOM   2869  Ne      X   1     -99.714 -66.053-101.848  0.00  0.00          NE
ATOM   2870  Ne      X   1    -100.970 -67.820 -97.313  0.00  0.00          NE
ATOM   2871  B       X   1    -100.928 -65.685-100.893  0.00  0.00           B
ATOM   2872  Ne      X   1    -102.952 -63.441-103.144  0.00  0.00          NE
ATOM   2873  Ne      X   1    -101.298 -65.375 -99.348  0.00  0.00          NE
ATOM   2874  B       X   1     -99.894 -67.399-102.549  0.00  0.00           B
ATOM   2875  B       X   1     -98.438 -66.435-100.902  0.00  0.00           B
ATOM   2876  B       X   1    -101.781 -62.656-102.369  0.00  0.00           B
ATOM   2877  B       X   1    -102.588 -64.533 -99.089  0.00  0.00           B
ATOM   2878  B       X   1     -99.266 -64.986-102.914  0.00  0.00           B
ATOM   2879  B       X   1    -101.264 -66.689 -98.414  0.00  0.00           B
ATOM   2880  B       X   1    -100.167 -64.396 -98.876  0.00  0.00           B
ATOM   2881  Ne      X   1     -98.300 -63.651-103.120  0.00  0.00          NE
ATOM   2882  B       X   1    -102.501 -64.676-103.991  0.00  0.00           B
ATOM   2883  Ne      X   1     -93.360 -66.118 -97.709  0.00  0.00          NE
ATOM   2884  Ne      X   1     -93.523 -68.575 -99.542  0.00  0.00          NE
ATOM   2885  B       X   1     -93.073 -67.567 -98.408  0.00  0.00           B
ATOM   2886  B       X   1     -97.182 -68.646-100.161  0.00  0.00           B
ATOM   2887  B       X   1     -97.302 -67.034 -96.811  0.00  0.00           B
ATOM   2888  B       X   1     -92.131 -65.793 -96.836  0.00  0.00           B
ATOM   2889  B       X   1     -94.799 -66.198 -96.992  0.00  0.00           B
ATOM   2890  Ne      X   1    -103.131 -75.879 -89.200  0.00  0.00          NE
ATOM   2891  B       X   1    -102.881 -75.567 -92.915  0.00  0.00           B
ATOM   2892  Ne      X   1     -99.801 -72.703 -95.872  0.00  0.00          NE
ATOM   2893  B       X   1    -100.051 -71.324 -91.295  0.00  0.00           B
ATOM   2894  Ne      X   1    -100.749 -70.264 -92.295  0.00  0.00          NE
ATOM   2895  Ne      X   1     -99.434 -72.813 -91.163  0.00  0.00          NE
ATOM   2896  B       X   1    -100.063 -73.828 -90.038  0.00  0.00           B
ATOM   2897  B       X   1     -99.668 -69.859 -93.392  0.00  0.00           B
ATOM   2898  Ne      X   1     -98.555 -70.242 -94.488  0.00  0.00          NE
ATOM   2899  B       X   1    -102.008 -71.135 -92.923  0.00  0.00           B
ATOM   2900  B       X   1     -99.094 -73.840 -94.992  0.00  0.00           B
ATOM   2901  B       X   1     -97.903 -72.780 -90.740  0.00  0.00           B
ATOM   2902  B       X   1     -99.588 -73.536 -92.504  0.00  0.00           B
ATOM   2903  Ne      X   1     -99.202 -74.607 -93.589  0.00  0.00          NE
ATOM   2904  B       X   1    -100.405 -75.627 -93.737  0.00  0.00           B
ATOM   2905  B       X   1     -99.253 -71.292 -95.435  0.00  0.00           B
ATOM   2906  B       X   1    -101.544 -75.731 -89.072  0.00  0.00           B
ATOM   2907  B       X   1    -101.312 -72.907 -95.493  0.00  0.00           B
ATOM   2908  B       X   1    -102.410 -76.064 -95.403  0.00  0.00           B
ATOM   2909  Ne      X   1    -101.885 -76.253 -93.884  0.00  0.00          NE
ATOM   2910  B       X   1     -98.033 -69.055 -95.378  0.00  0.00           B
ATOM   2911  B       X   1     -97.800 -75.169 -93.206  0.00  0.00           B
ATOM   2912  B       X   1    -101.394 -68.940 -91.763  0.00  0.00           B
ATOM   2913  Ne      X   1    -102.735 -72.863 -96.268  0.00  0.00          NE
ATOM   2914  B       X   1     -97.456 -76.309 -95.368  0.00  0.00           B
ATOM   2915  B       X   1     -97.396 -71.039 -93.818  0.00  0.00           B
ATOM   2916  Ne      X   1     -96.685 -75.743 -94.098  0.00  0.00          NE
ATOM   2917  Ne      X   1     -95.269 -75.409 -89.799  0.00  0.00          NE
ATOM   2918  B       X   1     -95.136 -69.880 -93.355  0.00  0.00           B
ATOM   2919  B       X   1     -93.275 -74.086 -94.018  0.00  0.00           B
ATOM   2920  Ne      X   1     -94.549 -73.667 -94.821  0.00  0.00          NE
ATOM   2921  B       X   1     -94.040 -70.344 -89.273  0.00  0.00           B
ATOM   2922  B       X   1     -95.132 -72.309 -94.258  0.00  0.00           B
ATOM   2923  Ne      X   1     -92.836 -69.807 -90.113  0.00  0.00          NE
ATOM   2924  B       X   1     -95.639 -74.771 -94.595  0.00  0.00           B
ATOM   2925  Ne      X   1     -95.875 -71.287 -93.344  0.00  0.00          NE
ATOM   2926  B       X   1     -95.864 -71.763 -91.802  0.00  0.00           B
ATOM   2927  B       X   1     -95.688 -73.952 -90.340  0.00  0.00           B
ATOM   2928  B       X   1     -93.347 -69.566 -91.564  0.00  0.00           B
ATOM   2929  B       X   1     -96.154 -71.610 -89.275  0.00  0.00           B
ATOM   2930  Ne      X   1     -96.368 -72.532 -90.461  0.00  0.00          NE
ATOM   2931  Ne      X   1     -92.026 -74.384 -93.170  0.00  0.00          NE
ATOM   2932  B       X   1     -92.697 -69.240 -93.972  0.00  0.00           B
ATOM   2933  Ne      X   1     -93.927 -68.970 -93.025  0.00  0.00          NE
ATOM   2934  B       X   1     -96.165 -68.984 -89.108  0.00  0.00           B
ATOM   2935  B       X   1    -103.265 -67.176 -91.107  0.00  0.00           B
ATOM   2936  B       X   1    -101.313 -67.136 -95.897  0.00  0.00           B
ATOM   2937  Ne      X   1    -101.909 -67.497 -91.919  0.00  0.00          NE
ATOM   2938  B       X   1    -100.250 -63.095 -94.887  0.00  0.00           B
ATOM   2939  B       X   1    -102.274 -67.348 -93.539  0.00  0.00           B
ATOM   2940  B       X   1    -100.984 -66.335 -91.543  0.00  0.00           B
ATOM   2941  B       X   1    -100.671 -63.947 -92.416  0.00  0.00           B
ATOM   2942  Ne      X   1    -102.268 -66.511 -94.856  0.00  0.00          NE
ATOM   2943  B       X   1     -97.115 -66.672 -90.158  0.00  0.00           B
ATOM   2944  Ne      X   1     -95.143 -66.158 -93.367  0.00  0.00          NE
ATOM   2945  B       X   1     -94.503 -67.509 -92.905  0.00  0.00           B
ATOM   2946  B       X   1     -93.357 -63.457 -91.901  0.00  0.00           B
ATOM   2947  Ne      X   1     -92.971 -63.200 -90.461  0.00  0.00          NE
ATOM   2948  B       X   1     -94.115 -65.028 -93.740  0.00  0.00           B
ATOM   2949  Ne      X   1     -93.068 -63.850 -93.435  0.00  0.00          NE
ATOM   2950  B       X   1     -92.253 -64.378 -89.816  0.00  0.00           B
ATOM   2951  B       X   1     -94.355 -62.831 -89.745  0.00  0.00           B
ATOM   2952  B       X   1     -95.842 -66.501 -94.742  0.00  0.00           B
ATOM   2953  B       X   1     -96.220 -65.786 -92.360  0.00  0.00           B
ATOM   2954  B       X   1     -92.270 -68.512 -89.540  0.00  0.00           B
ATOM   2955  Ne      X   1     -96.210 -66.053 -96.167  0.00  0.00          NE
ATOM   2956  Ne      X   1     -96.617 -62.967 -96.221  0.00  0.00          NE
ATOM   2957  B       X   1     -96.556 -64.524 -96.170  0.00  0.00           B
ATOM   2958  B       X   1     -91.736 -95.770 -64.838  0.00  0.00           B
ATOM   2959  B       X   1     -91.090 -93.374 -64.261  0.00  0.00           B
ATOM   2960  B       X   1     -84.175 -92.085 -64.444  0.00  0.00           B
ATOM   2961  Ne      X   1     -91.820 -81.339-105.363  0.00  0.00          NE
ATOM   2962  B       X   1     -90.269 -78.018-105.828  0.00  0.00           B
ATOM   2963  B       X   1     -90.552 -80.400-105.015  0.00  0.00           B
ATOM   2964  Ne      X   1     -89.701 -79.064-104.834  0.00  0.00          NE
ATOM   2965  Ne      X   1     -86.891 -79.809-105.782  0.00  0.00          NE
ATOM   2966  B       X   1     -88.207 -79.357-105.228  0.00  0.00           B
ATOM   2967  B       X   1     -90.462 -85.530 -97.608  0.00  0.00           B
ATOM   2968  Ne      X   1     -89.823 -85.033-103.202  0.00  0.00          NE
ATOM   2969  B       X   1     -91.251 -84.429-103.065  0.00  0.00           B
ATOM   2970  Ne      X   1     -90.998 -84.220 -98.249  0.00  0.00          NE
ATOM   2971  B       X   1     -89.797 -76.581-101.512  0.00  0.00           B
ATOM   2972  B       X   1     -91.382 -83.193 -97.097  0.00  0.00           B
ATOM   2973  Ne      X   1     -90.348 -78.092-101.836  0.00  0.00          NE
ATOM   2974  B       X   1     -89.867 -83.651 -99.119  0.00  0.00           B
ATOM   2975  B       X   1     -89.798 -78.539-103.382  0.00  0.00           B
ATOM   2976  B       X   1     -89.741 -78.974-100.680  0.00  0.00           B
ATOM   2977  Ne      X   1     -89.972 -79.591 -96.717  0.00  0.00          NE
ATOM   2978  Ne      X   1     -88.625 -82.768 -99.403  0.00  0.00          NE
ATOM   2979  B       X   1     -86.752 -82.231-102.642  0.00  0.00           B
ATOM   2980  B       X   1     -87.405 -79.713 -99.794  0.00  0.00           B
ATOM   2981  Ne      X   1     -88.944 -79.836 -99.616  0.00  0.00          NE
ATOM   2982  B       X   1     -89.308 -79.525 -98.105  0.00  0.00           B
ATOM   2983  B       X   1     -89.218 -81.355 -99.797  0.00  0.00           B
ATOM   2984  B       X   1     -87.681 -82.755 -98.152  0.00  0.00           B
ATOM   2985  B       X   1     -91.361 -78.804 -96.807  0.00  0.00           B
ATOM   2986  B       X   1     -86.212 -79.772-102.069  0.00  0.00           B
ATOM   2987  B       X   1     -90.159 -86.007 -95.247  0.00  0.00           B
ATOM   2988  B       X   1     -91.197 -78.342 -92.366  0.00  0.00           B
ATOM   2989  Ne      X   1     -90.138 -79.515 -92.072  0.00  0.00          NE
ATOM   2990  Ne      X   1     -91.177 -82.427 -95.755  0.00  0.00          NE
ATOM   2991  B       X   1     -89.149 -79.468 -93.277  0.00  0.00           B
ATOM   2992  B       X   1     -89.013 -78.860 -95.676  0.00  0.00           B
ATOM   2993  B       X   1     -86.506 -82.461 -95.839  0.00  0.00           B
ATOM   2994  B       X   1     -90.333 -81.042 -96.186  0.00  0.00           B
ATOM   2995  Ne      X   1     -80.645 -76.613 -88.986  0.00  0.00          NE
ATOM   2996  B       X   1     -82.210 -76.908 -85.746  0.00  0.00           B
ATOM   2997  Ne      X   1     -83.041 -78.279 -73.963  0.00  0.00          NE
ATOM   2998  B       X   1     -82.929 -79.866 -73.884  0.00  0.00           B
ATOM   2999  B       X   1     -81.680 -77.676 -74.423  0.00  0.00           B
ATOM   3000  B       X   1     -82.238 -82.193 -73.555  0.00  0.00           B
ATOM   3001  B       X   1     -82.411 -76.884 -79.220  0.00  0.00           B
ATOM   3002  Ne      X   1     -81.398 -77.393 -80.251  0.00  0.00          NE
ATOM   3003  B       X   1     -91.802 -86.591 -64.705  0.00  0.00           B
ATOM   3004  B       X   1     -90.047 -88.406 -64.585  0.00  0.00           B
ATOM   3005  B       X   1     -90.105 -91.001 -64.678  0.00  0.00           B
ATOM   3006  Ne      X   1     -89.175 -89.778 -64.850  0.00  0.00          NE
ATOM   3007  B       X   1     -86.883 -86.265 -65.192  0.00  0.00           B
ATOM   3008  Ne      X   1     -91.371 -91.814 -64.391  0.00  0.00          NE
ATOM   3009  B       X   1     -80.391 -88.777 -71.195  0.00  0.00           B
ATOM   3010  B       X   1     -83.088 -86.353 -68.312  0.00  0.00           B
ATOM   3011  Ne      X   1     -83.189 -87.823 -68.938  0.00  0.00          NE
ATOM   3012  B       X   1     -84.163 -88.984 -68.213  0.00  0.00           B
ATOM   3013  Ne      X   1     -85.533 -86.561 -65.831  0.00  0.00          NE
ATOM   3014  Ne      X   1     -85.396 -89.376 -67.297  0.00  0.00          NE
ATOM   3015  B       X   1     -85.190 -90.818 -66.509  0.00  0.00           B
ATOM   3016  B       X   1     -85.647 -88.065 -66.438  0.00  0.00           B
ATOM   3017  B       X   1     -84.349 -86.707 -64.834  0.00  0.00           B
ATOM   3018  B       X   1     -81.859 -88.560 -69.083  0.00  0.00           B
ATOM   3019  B       X   1     -82.725 -84.277 -66.525  0.00  0.00           B
ATOM   3020  Ne      X   1     -80.511 -85.457 -64.309  0.00  0.00          NE
ATOM   3021  Ne      X   1     -82.117 -83.106 -72.277  0.00  0.00          NE
ATOM   3022  B       X   1     -81.025 -84.035 -64.532  0.00  0.00           B
ATOM   3023  B       X   1     -83.032 -82.282 -64.740  0.00  0.00           B
ATOM   3024  B       X   1     -80.661 -83.041 -71.570  0.00  0.00           B
ATOM   3025  Ne      X   1     -82.010 -83.189 -65.577  0.00  0.00          NE
ATOM   3026  B       X   1     -91.172 -75.737-106.385  0.00  0.00           B
ATOM   3027  B       X   1     -88.850 -73.178-109.214  0.00  0.00           B
ATOM   3028  Ne      X   1     -88.805 -74.160-110.462  0.00  0.00          NE
ATOM   3029  Ne      X   1     -88.323 -72.724-107.762  0.00  0.00          NE
ATOM   3030  B       X   1     -87.548 -74.027-107.241  0.00  0.00           B
ATOM   3031  Ne      X   1     -87.232 -75.597-107.063  0.00  0.00          NE
ATOM   3032  B       X   1     -86.751 -76.017-108.537  0.00  0.00           B
ATOM   3033  B       X   1     -88.666 -76.330-106.766  0.00  0.00           B
ATOM   3034  B       X   1     -86.245 -75.948-105.946  0.00  0.00           B
ATOM   3035  B       X   1     -88.729 -73.018-104.251  0.00  0.00           B
ATOM   3036  Ne      X   1     -91.276 -70.487-100.431  0.00  0.00          NE
ATOM   3037  B       X   1     -91.220 -71.997-100.103  0.00  0.00           B
ATOM   3038  Ne      X   1     -90.989 -73.276 -99.189  0.00  0.00          NE
ATOM   3039  B       X   1     -90.092 -72.627 -98.026  0.00  0.00           B
ATOM   3040  B       X   1     -90.217 -69.477 -99.867  0.00  0.00           B
ATOM   3041  B       X   1     -90.130 -74.513 -99.915  0.00  0.00           B
ATOM   3042  B       X   1     -89.543 -70.062 -97.126  0.00  0.00           B
ATOM   3043  B       X   1     -87.643 -75.878-100.498  0.00  0.00           B
ATOM   3044  Ne      X   1     -89.206 -71.635 -97.174  0.00  0.00          NE
ATOM   3045  Ne      X   1     -89.194 -75.296-100.959  0.00  0.00          NE
ATOM   3046  B       X   1     -87.749 -71.740 -97.737  0.00  0.00           B
ATOM   3047  B       X   1     -88.716 -74.294-102.047  0.00  0.00           B
ATOM   3048  Ne      X   1     -87.742 -73.406-103.024  0.00  0.00          NE
ATOM   3049  B       X   1     -87.485 -72.144-102.133  0.00  0.00           B
ATOM   3050  B       X   1     -86.419 -71.161 -99.921  0.00  0.00           B
ATOM   3051  Ne      X   1     -86.294 -71.697 -98.400  0.00  0.00          NE
ATOM   3052  B       X   1     -86.243 -73.937-103.433  0.00  0.00           B
ATOM   3053  Ne      X   1     -86.100 -76.254-100.558  0.00  0.00          NE
ATOM   3054  B       X   1     -84.057 -75.426-104.165  0.00  0.00           B
ATOM   3055  Ne      X   1     -82.933 -73.137-101.278  0.00  0.00          NE
ATOM   3056  Ne      X   1     -84.439 -69.653 -96.851  0.00  0.00          NE
ATOM   3057  B       X   1     -85.425 -75.742-101.878  0.00  0.00           B
ATOM   3058  B       X   1     -85.351 -70.694 -97.646  0.00  0.00           B
ATOM   3059  B       X   1     -83.912 -73.736-102.336  0.00  0.00           B
ATOM   3060  Ne      X   1     -84.934 -74.788-103.021  0.00  0.00          NE
ATOM   3061  B       X   1     -85.393 -75.531 -99.374  0.00  0.00           B
ATOM   3062  Ne      X   1     -84.567 -74.281 -98.741  0.00  0.00          NE
ATOM   3063  B       X   1     -85.710 -73.169 -98.352  0.00  0.00           B
ATOM   3064  B       X   1     -83.709 -73.608 -99.850  0.00  0.00           B
ATOM   3065  B       X   1     -83.722 -69.221-100.367  0.00  0.00           B
ATOM   3066  B       X   1     -81.392 -73.733-101.185  0.00  0.00           B
ATOM   3067  B       X   1     -81.244 -69.784 -99.911  0.00  0.00           B
ATOM   3068  Ne      X   1     -89.043 -68.692-100.670  0.00  0.00          NE
ATOM   3069  Ne      X   1     -90.562 -65.904 -96.658  0.00  0.00          NE
ATOM   3070  B       X   1     -90.140 -67.318 -97.125  0.00  0.00           B
ATOM   3071  B       X   1     -89.899 -64.805 -97.549  0.00  0.00           B
ATOM   3072  Ne      X   1     -86.566 -67.031-100.508  0.00  0.00          NE
ATOM   3073  B       X   1     -87.858 -67.849 -99.988  0.00  0.00           B
ATOM   3074  Ne      X   1     -89.537 -68.635 -96.502  0.00  0.00          NE
ATOM   3075  B       X   1     -83.852 -68.668 -97.899  0.00  0.00           B
ATOM   3076  Ne      X   1     -83.911 -68.053 -99.337  0.00  0.00          NE
ATOM   3077  B       X   1     -85.343 -67.400 -99.689  0.00  0.00           B
ATOM   3078  B       X   1     -90.873 -71.051 -94.026  0.00  0.00           B
ATOM   3079  B       X   1     -90.797 -73.522 -93.685  0.00  0.00           B
ATOM   3080  B       X   1     -91.654 -75.878 -93.333  0.00  0.00           B
ATOM   3081  Ne      X   1     -91.178 -69.553 -93.976  0.00  0.00          NE
ATOM   3082  Ne      X   1     -89.893 -72.298 -94.210  0.00  0.00          NE
ATOM   3083  B       X   1     -89.396 -72.193 -95.701  0.00  0.00           B
ATOM   3084  Ne      X   1     -87.527 -71.972 -92.294  0.00  0.00          NE
ATOM   3085  B       X   1     -87.294 -70.489 -91.802  0.00  0.00           B
ATOM   3086  B       X   1     -88.710 -72.137 -93.225  0.00  0.00           B
ATOM   3087  Ne      X   1     -86.879 -69.042 -92.348  0.00  0.00          NE
ATOM   3088  B       X   1     -91.686 -70.842 -89.954  0.00  0.00           B
ATOM   3089  B       X   1     -86.178 -72.552 -92.957  0.00  0.00           B
ATOM   3090  B       X   1     -86.783 -69.056 -93.908  0.00  0.00           B
ATOM   3091  B       X   1     -90.537 -68.909 -95.248  0.00  0.00           B
ATOM   3092  Ne      X   1     -84.020 -71.354 -90.003  0.00  0.00          NE
ATOM   3093  B       X   1     -83.970 -69.741 -90.097  0.00  0.00           B
ATOM   3094  B       X   1     -84.927 -72.109 -88.994  0.00  0.00           B
ATOM   3095  B       X   1     -83.435 -70.295 -95.922  0.00  0.00           B
ATOM   3096  Ne      X   1     -82.674 -71.068 -94.787  0.00  0.00          NE
ATOM   3097  Ne      X   1     -81.026 -71.430 -90.163  0.00  0.00          NE
ATOM   3098  B       X   1     -81.278 -70.306 -91.223  0.00  0.00           B
ATOM   3099  B       X   1     -81.884 -70.078 -93.852  0.00  0.00           B
ATOM   3100  Ne      X   1     -81.502 -69.355 -92.492  0.00  0.00          NE
ATOM   3101  B       X   1     -82.499 -71.804 -89.780  0.00  0.00           B
ATOM   3102  B       X   1     -90.457 -68.861 -92.727  0.00  0.00           B
ATOM   3103  B       X   1     -91.660 -64.474 -93.575  0.00  0.00           B
ATOM   3104  Ne      X   1     -90.881 -67.872 -89.103  0.00  0.00          NE
ATOM   3105  Ne      X   1     -90.194 -65.172 -93.689  0.00  0.00          NE
ATOM   3106  B       X   1     -90.131 -65.714 -95.162  0.00  0.00           B
ATOM   3107  B       X   1     -90.084 -67.766 -90.485  0.00  0.00           B
ATOM   3108  B       X   1     -89.946 -66.399 -92.757  0.00  0.00           B
ATOM   3109  Ne      X   1     -89.561 -67.708 -91.958  0.00  0.00          NE
ATOM   3110  B       X   1     -89.224 -64.026 -93.380  0.00  0.00           B
ATOM   3111  Ne      X   1     -86.741 -68.178 -95.228  0.00  0.00          NE
ATOM   3112  B       X   1     -87.990 -68.052 -91.966  0.00  0.00           B
ATOM   3113  B       X   1     -88.069 -68.287 -95.995  0.00  0.00           B
ATOM   3114  B       X   1     -86.379 -66.694 -94.846  0.00  0.00           B
ATOM   3115  B       X   1     -85.574 -68.813 -96.076  0.00  0.00           B
ATOM   3116  B       X   1     -85.417 -68.754 -91.824  0.00  0.00           B
ATOM   3117  B       X   1     -82.851 -68.569 -92.091  0.00  0.00           B
ATOM   3118  Ne      X   1     -84.094 -68.413 -91.108  0.00  0.00          NE
ATOM   3119  B       X   1     -83.953 -66.169 -95.529  0.00  0.00           B
ATOM   3120  B       X   1     -85.522 -64.154 -95.079  0.00  0.00           B
ATOM   3121  B       X   1     -84.226 -64.176 -90.971  0.00  0.00           B
ATOM   3122  B       X   1     -84.762 -65.640 -93.073  0.00  0.00           B
ATOM   3123  B       X   1     -84.196 -66.845 -90.775  0.00  0.00           B
ATOM   3124  Ne      X   1     -83.930 -65.564 -91.718  0.00  0.00          NE
ATOM   3125  Ne      X   1     -85.111 -65.688 -94.665  0.00  0.00          NE
ATOM   3126  B       X   1     -82.385 -65.558 -91.983  0.00  0.00           B
ATOM   3127  Ne      X   1     -80.382 -65.344 -88.344  0.00  0.00          NE
ATOM   3128  B       X   1     -85.898 -73.990 -82.606  0.00  0.00           B
ATOM   3129  Ne      X   1     -85.990 -72.848 -87.937  0.00  0.00          NE
ATOM   3130  Ne      X   1     -83.358 -71.705 -80.659  0.00  0.00          NE
ATOM   3131  B       X   1     -85.745 -74.353 -87.945  0.00  0.00           B
ATOM   3132  B       X   1     -85.556 -72.177 -86.568  0.00  0.00           B
ATOM   3133  Ne      X   1     -85.491 -71.181 -85.365  0.00  0.00          NE
ATOM   3134  B       X   1     -85.125 -72.012 -84.053  0.00  0.00           B
ATOM   3135  Ne      X   1     -84.669 -73.161 -83.075  0.00  0.00          NE
ATOM   3136  B       X   1     -83.846 -72.659 -81.836  0.00  0.00           B
ATOM   3137  B       X   1     -83.639 -73.996 -83.939  0.00  0.00           B
ATOM   3138  B       X   1     -83.998 -70.404 -85.505  0.00  0.00           B
ATOM   3139  B       X   1     -83.782 -70.229 -80.931  0.00  0.00           B
ATOM   3140  B       X   1     -82.660 -74.437 -86.185  0.00  0.00           B
ATOM   3141  Ne      X   1     -82.438 -70.418 -85.318  0.00  0.00          NE
ATOM   3142  Ne      X   1     -82.425 -73.559 -84.853  0.00  0.00          NE
ATOM   3143  B       X   1     -81.640 -75.865 -88.052  0.00  0.00           B
ATOM   3144  B       X   1     -82.228 -72.045 -84.978  0.00  0.00           B
ATOM   3145  B       X   1     -81.361 -70.258 -86.517  0.00  0.00           B
ATOM   3146  B       X   1     -81.084 -74.288 -84.225  0.00  0.00           B
ATOM   3147  B       X   1     -82.011 -69.252 -84.219  0.00  0.00           B
ATOM   3148  Ne      X   1     -82.625 -75.802 -86.844  0.00  0.00          NE
ATOM   3149  B       X   1     -80.679 -76.196 -80.973  0.00  0.00           B
ATOM   3150  B       X   1     -81.775 -71.765 -80.538  0.00  0.00           B
ATOM   3151  Ne      X   1     -83.396 -68.755 -80.745  0.00  0.00          NE
ATOM   3152  B       X   1     -81.581 -64.415 -84.471  0.00  0.00           B
ATOM   3153  B       X   1     -82.603 -66.655 -83.640  0.00  0.00           B
ATOM   3154  B       X   1     -81.040 -65.143 -86.978  0.00  0.00           B
ATOM   3155  B       X   1     -84.799 -68.017 -81.094  0.00  0.00           B
ATOM   3156  Ne      X   1     -80.714 -64.099 -85.685  0.00  0.00          NE
ATOM   3157  Ne      X   1     -81.725 -68.026 -83.170  0.00  0.00          NE
ATOM   3158  Ne      X   1     -82.907 -65.074 -83.747  0.00  0.00          NE
ATOM   3159  B       X   1     -82.233 -68.392 -81.721  0.00  0.00           B
ATOM   3160  B       X   1     -83.207 -74.524 -78.507  0.00  0.00           B
ATOM   3161  B       X   1     -81.041 -75.519 -77.576  0.00  0.00           B
ATOM   3162  Ne      X   1     -82.531 -75.777 -78.096  0.00  0.00          NE
ATOM   3163  B       X   1     -80.600 -72.418 -78.358  0.00  0.00           B
ATOM   3164  Ne      X   1     -80.412 -72.258 -79.883  0.00  0.00          NE
ATOM   3165  B       X   1     -83.076 -68.526 -79.135  0.00  0.00           B
ATOM   3166  Ne      X   1     -83.128 -68.580 -77.423  0.00  0.00          NE
ATOM   3167  Ne      X   1     -69.411-119.961-112.926  0.00  0.00          NE
ATOM   3168  B       X   1     -70.765-118.638-116.226  0.00  0.00           B
ATOM   3169  B       X   1     -70.227-116.214-115.549  0.00  0.00           B
ATOM   3170  Ne      X   1     -71.261-119.878-115.332  0.00  0.00          NE
ATOM   3171  B       X   1     -70.576-119.886-113.958  0.00  0.00           B
ATOM   3172  Ne      X   1     -70.312-117.234-116.776  0.00  0.00          NE
ATOM   3173  B       X   1     -69.113-117.241-117.688  0.00  0.00           B
ATOM   3174  B       X   1     -71.066-112.643-118.133  0.00  0.00           B
ATOM   3175  B       X   1     -71.058-120.292-105.823  0.00  0.00           B
ATOM   3176  Ne      X   1     -69.618-119.982-106.213  0.00  0.00          NE
ATOM   3177  B       X   1     -68.902-121.360-106.537  0.00  0.00           B
ATOM   3178  B       X   1     -68.919-119.295-104.947  0.00  0.00           B
ATOM   3179  B       X   1     -70.083-119.255-102.757  0.00  0.00           B
ATOM   3180  B       X   1     -78.751 -92.138 -65.651  0.00  0.00           B
ATOM   3181  Ne      X   1     -77.928 -76.690 -87.933  0.00  0.00          NE
ATOM   3182  Ne      X   1     -78.782 -77.163 -85.076  0.00  0.00          NE
ATOM   3183  B       X   1     -75.976 -76.885 -82.624  0.00  0.00           B
ATOM   3184  B       X   1     -75.398 -79.203 -83.728  0.00  0.00           B
ATOM   3185  Ne      X   1     -74.251 -80.249 -84.233  0.00  0.00          NE
ATOM   3186  B       X   1     -73.189 -79.582 -85.154  0.00  0.00           B
ATOM   3187  B       X   1     -69.792 -80.011 -80.560  0.00  0.00           B
ATOM   3188  B       X   1     -74.289 -82.531 -81.199  0.00  0.00           B
ATOM   3189  B       X   1     -71.298 -83.185 -84.141  0.00  0.00           B
ATOM   3190  Ne      X   1     -73.407 -81.247 -81.410  0.00  0.00          NE
ATOM   3191  B       X   1     -74.166 -80.063 -80.671  0.00  0.00           B
ATOM   3192  B       X   1     -71.024 -80.859 -85.289  0.00  0.00           B
ATOM   3193  B       X   1     -71.998 -81.331 -80.716  0.00  0.00           B
ATOM   3194  B       X   1     -72.948 -77.856 -81.296  0.00  0.00           B
ATOM   3195  B       X   1     -70.217 -81.107 -82.867  0.00  0.00           B
ATOM   3196  B       X   1     -71.843 -79.941 -87.396  0.00  0.00           B
ATOM   3197  B       X   1     -73.542 -80.837 -82.956  0.00  0.00           B
ATOM   3198  B       X   1     -70.724 -78.495 -82.285  0.00  0.00           B
ATOM   3199  Ne      X   1     -70.975 -76.640 -86.001  0.00  0.00          NE
ATOM   3200  Ne      X   1     -70.411 -81.847 -84.266  0.00  0.00          NE
ATOM   3201  B       X   1     -71.103 -78.173 -85.731  0.00  0.00           B
ATOM   3202  Ne      X   1     -69.796 -79.737 -82.180  0.00  0.00          NE
ATOM   3203  Ne      X   1     -71.815 -79.593 -85.881  0.00  0.00          NE
ATOM   3204  Ne      X   1     -71.541 -77.292 -81.643  0.00  0.00          NE
ATOM   3205  B       X   1     -69.047 -82.336 -84.807  0.00  0.00           B
ATOM   3206  B       X   1     -76.639 -88.255 -73.940  0.00  0.00           B
ATOM   3207  Ne      X   1     -78.104 -88.105 -74.256  0.00  0.00          NE
ATOM   3208  B       X   1     -78.864 -87.655 -72.960  0.00  0.00           B
ATOM   3209  Ne      X   1     -75.269 -88.495 -73.314  0.00  0.00          NE
ATOM   3210  B       X   1     -74.720 -87.260 -72.521  0.00  0.00           B
ATOM   3211  B       X   1     -74.758 -84.515 -72.726  0.00  0.00           B
ATOM   3212  Ne      X   1     -79.484 -79.536 -79.002  0.00  0.00          NE
ATOM   3213  B       X   1     -78.210 -82.620 -74.995  0.00  0.00           B
ATOM   3214  Ne      X   1     -77.579 -82.209 -73.543  0.00  0.00          NE
ATOM   3215  B       X   1     -77.456 -83.100 -77.366  0.00  0.00           B
ATOM   3216  B       X   1     -77.889 -80.699 -73.391  0.00  0.00           B
ATOM   3217  Ne      X   1     -77.903 -79.231 -74.062  0.00  0.00          NE
ATOM   3218  B       X   1     -78.301 -79.260 -77.927  0.00  0.00           B
ATOM   3219  B       X   1     -79.888 -82.425 -76.966  0.00  0.00           B
ATOM   3220  B       X   1     -77.556 -79.407 -75.505  0.00  0.00           B
ATOM   3221  B       X   1     -79.229 -78.352 -73.972  0.00  0.00           B
ATOM   3222  B       X   1     -76.055 -82.498 -73.525  0.00  0.00           B
ATOM   3223  Ne      X   1     -75.400 -77.222 -78.211  0.00  0.00          NE
ATOM   3224  Ne      X   1     -80.224 -77.189 -74.479  0.00  0.00          NE
ATOM   3225  B       X   1     -78.224 -83.071 -72.412  0.00  0.00           B
ATOM   3226  B       X   1     -80.235 -78.270 -79.601  0.00  0.00           B
ATOM   3227  Ne      X   1     -74.620 -83.053 -73.152  0.00  0.00          NE
ATOM   3228  Ne      X   1     -79.764 -87.390 -71.733  0.00  0.00          NE
ATOM   3229  B       X   1     -77.719 -91.137 -69.830  0.00  0.00           B
ATOM   3230  B       X   1     -77.493 -89.946 -65.655  0.00  0.00           B
ATOM   3231  B       X   1     -79.207 -86.527 -70.526  0.00  0.00           B
ATOM   3232  B       X   1     -79.323 -89.202 -68.988  0.00  0.00           B
ATOM   3233  B       X   1     -78.880 -85.729 -67.935  0.00  0.00           B
ATOM   3234  B       X   1     -76.970 -89.358 -68.154  0.00  0.00           B
ATOM   3235  Ne      X   1     -78.575 -86.199 -66.498  0.00  0.00          NE
ATOM   3236  B       X   1     -76.957 -85.685 -69.521  0.00  0.00           B
ATOM   3237  Ne      X   1     -78.535 -85.524 -69.531  0.00  0.00          NE
ATOM   3238  B       X   1     -77.874 -87.569 -66.538  0.00  0.00           B
ATOM   3239  B       X   1     -79.824 -86.092 -65.576  0.00  0.00           B
ATOM   3240  Ne      X   1     -76.957 -88.902 -66.671  0.00  0.00          NE
ATOM   3241  B       X   1     -77.435 -85.219 -65.680  0.00  0.00           B
ATOM   3242  Ne      X   1     -77.837 -89.548 -69.439  0.00  0.00          NE
ATOM   3243  B       X   1     -77.423 -88.642 -70.602  0.00  0.00           B
ATOM   3244  Ne      X   1     -77.950 -91.088 -64.736  0.00  0.00          NE
ATOM   3245  Ne      X   1     -75.444 -85.608 -69.118  0.00  0.00          NE
ATOM   3246  B       X   1     -75.377 -88.642 -66.460  0.00  0.00           B
ATOM   3247  B       X   1     -75.027 -86.735 -68.089  0.00  0.00           B
ATOM   3248  Ne      X   1     -76.296 -84.403 -64.985  0.00  0.00          NE
ATOM   3249  B       X   1     -74.651 -85.726 -70.436  0.00  0.00           B
ATOM   3250  B       X   1     -75.092 -84.197 -68.417  0.00  0.00           B
ATOM   3251  B       X   1     -73.955 -91.755 -66.666  0.00  0.00           B
ATOM   3252  B       X   1     -69.389 -84.825 -68.019  0.00  0.00           B
ATOM   3253  Ne      X   1     -73.177 -91.253 -65.398  0.00  0.00          NE
ATOM   3254  B       X   1     -72.751 -89.756 -65.342  0.00  0.00           B
ATOM   3255  B       X   1     -73.427 -88.758 -68.489  0.00  0.00           B
ATOM   3256  Ne      X   1     -72.421 -88.154 -65.313  0.00  0.00          NE
ATOM   3257  B       X   1     -73.232 -87.392 -66.391  0.00  0.00           B
ATOM   3258  Ne      X   1     -72.006 -88.631 -69.307  0.00  0.00          NE
ATOM   3259  Ne      X   1     -74.304 -87.938 -67.428  0.00  0.00          NE
ATOM   3260  B       X   1     -71.990 -87.217 -69.961  0.00  0.00           B
ATOM   3261  B       X   1     -72.015 -89.759 -70.479  0.00  0.00           B
ATOM   3262  B       X   1     -78.868 -84.085 -70.058  0.00  0.00           B
ATOM   3263  B       X   1     -75.098 -84.124 -65.947  0.00  0.00           B
ATOM   3264  Ne      X   1     -79.112 -82.948 -71.111  0.00  0.00          NE
ATOM   3265  B       X   1     -77.344 -80.464 -68.426  0.00  0.00           B
ATOM   3266  Ne      X   1     -78.663 -80.421 -69.324  0.00  0.00          NE
ATOM   3267  B       X   1     -79.909 -80.873 -68.445  0.00  0.00           B
ATOM   3268  B       X   1     -78.693 -81.551 -70.492  0.00  0.00           B
ATOM   3269  B       X   1     -77.064 -80.186 -65.773  0.00  0.00           B
ATOM   3270  Ne      X   1     -76.333 -80.611 -67.205  0.00  0.00          NE
ATOM   3271  B       X   1     -75.875 -82.115 -67.243  0.00  0.00           B
ATOM   3272  B       X   1     -75.018 -79.803 -67.566  0.00  0.00           B
ATOM   3273  Ne      X   1     -74.860 -83.253 -67.215  0.00  0.00          NE
ATOM   3274  B       X   1     -76.930 -83.050 -64.385  0.00  0.00           B
ATOM   3275  Ne      X   1     -69.547 -81.551 -65.468  0.00  0.00          NE
ATOM   3276  B       X   1     -71.036 -81.686 -66.066  0.00  0.00           B
ATOM   3277  B       X   1     -72.456 -80.527 -67.951  0.00  0.00           B
ATOM   3278  B       X   1     -74.067 -80.703 -69.825  0.00  0.00           B
ATOM   3279  Ne      X   1     -73.751 -79.878 -68.550  0.00  0.00          NE
ATOM   3280  B       X   1     -71.213 -82.776 -68.289  0.00  0.00           B
ATOM   3281  Ne      X   1     -73.864 -80.654 -71.339  0.00  0.00          NE
ATOM   3282  B       X   1     -71.885 -77.865 -65.084  0.00  0.00           B
ATOM   3283  B       X   1     -73.383 -82.650 -67.146  0.00  0.00           B
ATOM   3284  Ne      X   1     -71.993 -81.842 -67.302  0.00  0.00          NE
ATOM   3285  Ne      X   1     -78.237 -73.758-105.159  0.00  0.00          NE
ATOM   3286  B       X   1     -76.756 -74.343-105.000  0.00  0.00           B
ATOM   3287  B       X   1     -79.259 -74.946-104.761  0.00  0.00           B
ATOM   3288  Ne      X   1     -80.156 -76.360-104.543  0.00  0.00          NE
ATOM   3289  B       X   1     -74.477 -73.813-106.107  0.00  0.00           B
ATOM   3290  B       X   1     -78.219 -72.322-104.395  0.00  0.00           B
ATOM   3291  B       X   1     -80.302 -74.246 -98.755  0.00  0.00           B
ATOM   3292  B       X   1     -78.896 -73.998-100.956  0.00  0.00           B
ATOM   3293  Ne      X   1     -77.775 -70.335-101.039  0.00  0.00          NE
ATOM   3294  B       X   1     -76.441 -73.651-101.636  0.00  0.00           B
ATOM   3295  Ne      X   1     -77.562 -73.370-100.543  0.00  0.00          NE
ATOM   3296  B       X   1     -77.738 -71.794-100.455  0.00  0.00           B
ATOM   3297  B       X   1     -79.620 -69.762 -97.884  0.00  0.00           B
ATOM   3298  B       X   1     -78.484 -70.539-102.509  0.00  0.00           B
ATOM   3299  B       X   1     -78.756 -69.435-100.217  0.00  0.00           B
ATOM   3300  B       X   1     -76.290 -69.804-101.251  0.00  0.00           B
ATOM   3301  Ne      X   1     -79.941 -69.072 -99.306  0.00  0.00          NE
ATOM   3302  Ne      X   1     -75.018 -73.520-102.181  0.00  0.00          NE
ATOM   3303  B       X   1     -74.745 -73.970-103.613  0.00  0.00           B
ATOM   3304  Ne      X   1     -80.254 -74.440-100.391  0.00  0.00          NE
ATOM   3305  B       X   1     -69.937 -70.900-100.657  0.00  0.00           B
ATOM   3306  Ne      X   1     -70.112 -69.402-100.164  0.00  0.00          NE
ATOM   3307  B       X   1     -73.896 -73.346-101.157  0.00  0.00           B
ATOM   3308  Ne      X   1     -70.635 -73.890 -98.885  0.00  0.00          NE
ATOM   3309  B       X   1     -69.689 -73.316-100.036  0.00  0.00           B
ATOM   3310  Ne      X   1     -70.640 -69.437 -97.080  0.00  0.00          NE
ATOM   3311  B       X   1     -70.209 -69.496 -98.584  0.00  0.00           B
ATOM   3312  B       X   1     -72.206 -69.149 -96.913  0.00  0.00           B
ATOM   3313  Ne      X   1     -69.010 -72.132-100.858  0.00  0.00          NE
ATOM   3314  B       X   1     -69.874 -68.252 -96.411  0.00  0.00           B
ATOM   3315  B       X   1     -71.347 -68.697-100.773  0.00  0.00           B
ATOM   3316  B       X   1     -75.684 -72.954 -91.668  0.00  0.00           B
ATOM   3317  B       X   1     -74.910 -73.167 -89.289  0.00  0.00           B
ATOM   3318  B       X   1     -79.203 -76.202 -88.682  0.00  0.00           B
ATOM   3319  B       X   1     -74.771 -70.764 -90.518  0.00  0.00           B
ATOM   3320  Ne      X   1     -74.690 -72.324 -90.622  0.00  0.00          NE
ATOM   3321  B       X   1     -80.177 -70.948 -88.906  0.00  0.00           B
ATOM   3322  B       X   1     -80.312 -72.600 -91.154  0.00  0.00           B
ATOM   3323  B       X   1     -73.192 -72.576 -91.076  0.00  0.00           B
ATOM   3324  Ne      X   1     -69.895 -74.846 -90.766  0.00  0.00          NE
ATOM   3325  B       X   1     -71.692 -71.515 -92.957  0.00  0.00           B
ATOM   3326  Ne      X   1     -72.381 -70.150 -93.507  0.00  0.00          NE
ATOM   3327  B       X   1     -73.227 -70.113 -94.834  0.00  0.00           B
ATOM   3328  B       X   1     -70.666 -73.662 -91.509  0.00  0.00           B
ATOM   3329  B       X   1     -71.069 -75.625 -89.986  0.00  0.00           B
ATOM   3330  B       X   1     -73.432 -69.812 -92.327  0.00  0.00           B
ATOM   3331  Ne      X   1     -72.077 -76.138 -88.918  0.00  0.00          NE
ATOM   3332  B       X   1     -73.222 -75.098 -88.797  0.00  0.00           B
ATOM   3333  Ne      X   1     -74.247 -69.359 -91.085  0.00  0.00          NE
ATOM   3334  B       X   1     -69.114 -75.882 -91.688  0.00  0.00           B
ATOM   3335  Ne      X   1     -73.584 -69.291 -96.148  0.00  0.00          NE
ATOM   3336  B       X   1     -70.415 -70.794 -96.261  0.00  0.00           B
ATOM   3337  B       X   1     -77.953 -67.832 -91.264  0.00  0.00           B
ATOM   3338  Ne      X   1     -76.478 -67.267 -90.824  0.00  0.00          NE
ATOM   3339  B       X   1     -79.882 -66.330 -91.792  0.00  0.00           B
ATOM   3340  Ne      X   1     -76.611 -64.439 -92.322  0.00  0.00          NE
ATOM   3341  Ne      X   1     -78.790 -62.621 -88.873  0.00  0.00          NE
ATOM   3342  B       X   1     -76.509 -65.836 -91.640  0.00  0.00           B
ATOM   3343  B       X   1     -76.318 -64.591 -93.901  0.00  0.00           B
ATOM   3344  B       X   1     -77.280 -62.553 -88.739  0.00  0.00           B
ATOM   3345  B       X   1     -76.106 -66.930 -89.366  0.00  0.00           B
ATOM   3346  B       X   1     -79.360 -64.077 -88.593  0.00  0.00           B
ATOM   3347  B       X   1     -75.598 -63.348 -91.724  0.00  0.00           B
ATOM   3348  B       X   1     -75.428 -68.366 -91.344  0.00  0.00           B
ATOM   3349  Ne      X   1     -74.771 -62.089 -91.236  0.00  0.00          NE
ATOM   3350  B       X   1     -74.942 -61.960 -89.680  0.00  0.00           B
ATOM   3351  Ne      X   1     -75.843 -61.981 -88.391  0.00  0.00          NE
ATOM   3352  B       X   1     -70.849 -68.548 -89.353  0.00  0.00           B
ATOM   3353  B       X   1     -69.422 -62.401 -94.879  0.00  0.00           B
ATOM   3354  Ne      X   1     -70.758 -62.052 -94.280  0.00  0.00          NE
ATOM   3355  B       X   1     -73.159 -68.369 -90.357  0.00  0.00           B
ATOM   3356  Ne      X   1     -70.228 -68.192 -92.918  0.00  0.00          NE
ATOM   3357  Ne      X   1     -71.770 -67.641 -90.291  0.00  0.00          NE
ATOM   3358  B       X   1     -71.185 -67.605 -91.726  0.00  0.00           B
ATOM   3359  Ne      X   1     -70.835 -64.747 -89.575  0.00  0.00          NE
ATOM   3360  B       X   1     -71.436 -63.733 -90.581  0.00  0.00           B
ATOM   3361  Ne      X   1     -71.686 -62.502 -91.494  0.00  0.00          NE
ATOM   3362  B       X   1     -71.549 -66.152 -89.715  0.00  0.00           B
ATOM   3363  B       X   1     -70.920 -62.547 -92.812  0.00  0.00           B
ATOM   3364  B       X   1     -73.269 -62.331 -91.629  0.00  0.00           B
ATOM   3365  B       X   1     -69.303 -64.760 -89.790  0.00  0.00           B
ATOM   3366  B       X   1     -69.523 -67.289 -93.962  0.00  0.00           B
ATOM   3367  B       X   1     -74.273 -67.912 -95.896  0.00  0.00           B
ATOM   3368  B       X   1     -80.168 -73.699 -80.467  0.00  0.00           B
ATOM   3369  B       X   1     -77.023 -69.603 -80.566  0.00  0.00           B
ATOM   3370  B       X   1     -76.911 -72.042 -81.103  0.00  0.00           B
ATOM   3371  B       X   1     -79.040 -75.671 -84.766  0.00  0.00           B
ATOM   3372  Ne      X   1     -79.981 -70.449 -87.351  0.00  0.00          NE
ATOM   3373  B       X   1     -78.949 -73.082 -84.591  0.00  0.00           B
ATOM   3374  B       X   1     -79.061 -71.463 -86.499  0.00  0.00           B
ATOM   3375  B       X   1     -77.344 -70.977 -84.775  0.00  0.00           B
ATOM   3376  B       X   1     -79.239 -74.714 -82.501  0.00  0.00           B
ATOM   3377  Ne      X   1     -79.581 -74.386 -83.999  0.00  0.00          NE
ATOM   3378  Ne      X   1     -78.030 -72.160 -85.518  0.00  0.00          NE
ATOM   3379  B       X   1     -77.035 -73.136 -86.231  0.00  0.00           B
ATOM   3380  B       X   1     -76.956 -75.618 -87.252  0.00  0.00           B
ATOM   3381  Ne      X   1     -79.594 -75.039 -81.078  0.00  0.00          NE
ATOM   3382  Ne      X   1     -76.726 -69.615 -84.312  0.00  0.00          NE
ATOM   3383  Ne      X   1     -76.271 -74.445 -86.288  0.00  0.00          NE
ATOM   3384  B       X   1     -76.151 -74.956 -84.773  0.00  0.00           B
ATOM   3385  B       X   1     -75.989 -69.664 -82.876  0.00  0.00           B
ATOM   3386  Ne      X   1     -75.877 -73.254 -81.034  0.00  0.00          NE
ATOM   3387  B       X   1     -75.972 -74.299 -82.197  0.00  0.00           B
ATOM   3388  Ne      X   1     -75.653 -69.159 -81.402  0.00  0.00          NE
ATOM   3389  B       X   1     -75.612 -69.286 -85.404  0.00  0.00           B
ATOM   3390  Ne      X   1     -75.624 -75.456 -83.203  0.00  0.00          NE
ATOM   3391  B       X   1     -74.856 -74.338 -86.941  0.00  0.00           B
ATOM   3392  B       X   1     -79.237 -69.099 -87.376  0.00  0.00           B
ATOM   3393  B       X   1     -79.195 -71.322 -80.321  0.00  0.00           B
ATOM   3394  B       X   1     -71.344 -76.377 -87.550  0.00  0.00           B
ATOM   3395  B       X   1     -71.501 -70.656 -88.025  0.00  0.00           B
ATOM   3396  Ne      X   1     -74.025 -73.919 -88.174  0.00  0.00          NE
ATOM   3397  B       X   1     -74.467 -70.121 -80.818  0.00  0.00           B
ATOM   3398  Ne      X   1     -70.607 -69.336 -88.010  0.00  0.00          NE
ATOM   3399  Ne      X   1     -73.395 -71.407 -80.797  0.00  0.00          NE
ATOM   3400  B       X   1     -71.702 -76.083 -82.646  0.00  0.00           B
ATOM   3401  B       X   1     -72.117 -75.933 -85.157  0.00  0.00           B
ATOM   3402  B       X   1     -69.688 -71.268 -81.124  0.00  0.00           B
ATOM   3403  B       X   1     -73.000 -72.742 -87.773  0.00  0.00           B
ATOM   3404  B       X   1     -69.741 -73.598 -85.226  0.00  0.00           B
ATOM   3405  B       X   1     -69.609 -76.019 -85.744  0.00  0.00           B
ATOM   3406  B       X   1     -70.445 -71.681 -83.580  0.00  0.00           B
ATOM   3407  B       X   1     -71.938 -73.799 -83.938  0.00  0.00           B
ATOM   3408  Ne      X   1     -72.528 -75.307 -83.724  0.00  0.00          NE
ATOM   3409  B       X   1     -71.742 -71.973 -85.762  0.00  0.00           B
ATOM   3410  B       X   1     -74.039 -75.415 -83.465  0.00  0.00           B
ATOM   3411  Ne      X   1     -72.505 -71.496 -87.044  0.00  0.00          NE
ATOM   3412  B       X   1     -73.655 -70.430 -86.668  0.00  0.00           B
ATOM   3413  Ne      X   1     -70.940 -72.742 -84.609  0.00  0.00          NE
ATOM   3414  Ne      X   1     -70.765 -70.881 -82.259  0.00  0.00          NE
ATOM   3415  B       X   1     -72.319 -71.264 -81.923  0.00  0.00           B
ATOM   3416  B       X   1     -70.605 -69.350 -82.504  0.00  0.00           B
ATOM   3417  B       X   1     -74.422 -72.638 -80.944  0.00  0.00           B
ATOM   3418  Ne      X   1     -74.339 -69.048 -86.318  0.00  0.00          NE
ATOM   3419  B       X   1     -69.171 -69.812 -87.943  0.00  0.00           B
ATOM   3420  B       X   1     -79.413 -66.657 -88.213  0.00  0.00           B
ATOM   3421  B       X   1     -80.239 -67.653 -83.450  0.00  0.00           B
ATOM   3422  B       X   1     -79.524 -61.619 -87.869  0.00  0.00           B
ATOM   3423  B       X   1     -77.842 -68.522 -84.124  0.00  0.00           B
ATOM   3424  Ne      X   1     -78.472 -61.829 -82.761  0.00  0.00          NE
ATOM   3425  Ne      X   1     -78.935 -67.266 -84.229  0.00  0.00          NE
ATOM   3426  B       X   1     -79.274 -67.219 -85.713  0.00  0.00           B
ATOM   3427  Ne      X   1     -78.833 -67.605 -87.140  0.00  0.00          NE
ATOM   3428  B       X   1     -77.267 -67.379 -87.208  0.00  0.00           B
ATOM   3429  B       X   1     -79.134 -64.173 -85.465  0.00  0.00           B
ATOM   3430  B       X   1     -79.047 -62.313 -81.414  0.00  0.00           B
ATOM   3431  Ne      X   1     -77.778 -64.322 -84.534  0.00  0.00          NE
ATOM   3432  B       X   1     -78.191 -65.848 -83.954  0.00  0.00           B
ATOM   3433  B       X   1     -77.919 -63.168 -83.528  0.00  0.00           B
ATOM   3434  B       X   1     -76.469 -64.267 -85.406  0.00  0.00           B
ATOM   3435  Ne      X   1     -75.884 -66.985 -87.780  0.00  0.00          NE
ATOM   3436  B       X   1     -75.312 -65.495 -82.776  0.00  0.00           B
ATOM   3437  Ne      X   1     -74.855 -66.188 -81.417  0.00  0.00          NE
ATOM   3438  B       X   1     -75.343 -65.599 -87.183  0.00  0.00           B
ATOM   3439  B       X   1     -75.340 -63.024 -87.360  0.00  0.00           B
ATOM   3440  B       X   1     -75.379 -67.684 -81.239  0.00  0.00           B
ATOM   3441  B       X   1     -74.836 -68.144 -87.523  0.00  0.00           B
ATOM   3442  Ne      X   1     -75.135 -64.239 -86.311  0.00  0.00          NE
ATOM   3443  B       X   1     -70.700 -66.771 -81.993  0.00  0.00           B
ATOM   3444  Ne      X   1     -72.657 -62.942 -84.913  0.00  0.00          NE
ATOM   3445  B       X   1     -69.355 -64.976 -86.249  0.00  0.00           B
ATOM   3446  B       X   1     -71.475 -64.249 -81.470  0.00  0.00           B
ATOM   3447  B       X   1     -72.709 -61.537 -85.489  0.00  0.00           B
ATOM   3448  B       X   1     -72.735 -61.935 -80.869  0.00  0.00           B
ATOM   3449  B       X   1     -71.023 -67.749 -84.336  0.00  0.00           B
ATOM   3450  B       X   1     -73.203 -68.175 -85.642  0.00  0.00           B
ATOM   3451  B       X   1     -73.907 -63.861 -85.475  0.00  0.00           B
ATOM   3452  B       X   1     -71.020 -68.536 -86.786  0.00  0.00           B
ATOM   3453  B       X   1     -71.096 -64.324 -88.028  0.00  0.00           B
ATOM   3454  B       X   1     -73.226 -66.219 -81.380  0.00  0.00           B
ATOM   3455  Ne      X   1     -71.827 -62.668 -81.915  0.00  0.00          NE
ATOM   3456  B       X   1     -72.454 -62.816 -83.394  0.00  0.00           B
ATOM   3457  B       X   1     -71.621 -66.144 -86.220  0.00  0.00           B
ATOM   3458  Ne      X   1     -70.242 -67.930 -82.990  0.00  0.00          NE
ATOM   3459  B       X   1     -70.406 -61.850 -82.049  0.00  0.00           B
ATOM   3460  Ne      X   1     -71.735 -67.635 -85.726  0.00  0.00          NE
ATOM   3461  B       X   1     -71.385 -63.692 -85.581  0.00  0.00           B
ATOM   3462  Ne      X   1     -70.931 -64.773 -86.553  0.00  0.00          NE
ATOM   3463  Ne      X   1     -71.659 -65.794 -81.127  0.00  0.00          NE
ATOM   3464  B       X   1     -78.849 -71.595 -76.432  0.00  0.00           B
ATOM   3465  Ne      X   1     -79.882 -72.315 -75.531  0.00  0.00          NE
ATOM   3466  Ne      X   1     -79.790 -75.205 -76.823  0.00  0.00          NE
ATOM   3467  B       X   1     -79.968 -73.848 -76.006  0.00  0.00           B
ATOM   3468  B       X   1     -77.466 -71.276 -78.682  0.00  0.00           B
ATOM   3469  Ne      X   1     -77.478 -71.320 -77.157  0.00  0.00          NE
ATOM   3470  Ne      X   1     -77.378 -75.076 -79.029  0.00  0.00          NE
ATOM   3471  B       X   1     -78.431 -74.977 -77.773  0.00  0.00           B
ATOM   3472  B       X   1     -76.304 -73.963 -79.605  0.00  0.00           B
ATOM   3473  B       X   1     -78.292 -75.415 -80.265  0.00  0.00           B
ATOM   3474  B       X   1     -76.518 -76.310 -78.684  0.00  0.00           B
ATOM   3475  B       X   1     -79.594 -76.439 -75.747  0.00  0.00           B
ATOM   3476  Ne      X   1     -77.670 -70.968 -80.218  0.00  0.00          NE
ATOM   3477  B       X   1     -71.616 -72.552 -77.411  0.00  0.00           B
ATOM   3478  B       X   1     -71.799 -69.795 -77.638  0.00  0.00           B
ATOM   3479  Ne      X   1     -71.491 -71.227 -78.299  0.00  0.00          NE
ATOM   3480  B       X   1     -72.522 -71.391 -79.483  0.00  0.00           B
ATOM   3481  B       X   1     -69.927 -71.149 -78.647  0.00  0.00           B
ATOM   3482  Ne      X   1     -68.888 -71.010 -79.793  0.00  0.00          NE
ATOM   3483  B       X   1     -75.325 -65.217 -80.228  0.00  0.00           B
ATOM   3484  B       X   1     -79.678 -63.653 -79.305  0.00  0.00           B
ATOM   3485  B       X   1     -77.184 -63.458 -80.019  0.00  0.00           B
ATOM   3486  B       X   1     -76.046 -64.135 -77.881  0.00  0.00           B
ATOM   3487  Ne      X   1     -75.766 -63.959 -79.433  0.00  0.00          NE
ATOM   3488  B       X   1     -74.648 -62.888 -79.448  0.00  0.00           B
ATOM   3489  Ne      X   1     -69.101 -63.570 -77.855  0.00  0.00          NE
ATOM   3490  B       X   1     -71.370 -66.070 -79.605  0.00  0.00           B
ATOM   3491  B       X   1     -70.413 -62.728 -77.777  0.00  0.00           B
ATOM   3492  B       X   1     -70.695 -67.440 -77.540  0.00  0.00           B
ATOM   3493  Ne      X   1     -70.270 -66.415 -78.570  0.00  0.00          NE
ATOM   3494  B       X   1     -69.629 -65.086 -77.975  0.00  0.00           B
ATOM   3495  B       X   1     -69.090 -67.118 -79.424  0.00  0.00           B
ATOM   3496  B       X   1    -166.829-109.054 -41.823  0.00  0.00           B
ATOM   3497  B       X   1    -163.429-112.066 -42.041  0.00  0.00           B
ATOM   3498  Ne      X   1    -163.960-111.713 -40.642  0.00  0.00          NE
ATOM   3499  B       X   1    -164.956-110.552 -40.754  0.00  0.00           B
ATOM   3500  B       X   1    -163.209-115.028 -39.052  0.00  0.00           B
ATOM   3501  B       X   1    -170.816-108.112 -32.980  0.00  0.00           B
ATOM   3502  B       X   1    -168.415-108.567 -36.355  0.00  0.00           B
ATOM   3503  Ne      X   1    -167.002-108.249 -35.788  0.00  0.00          NE
ATOM   3504  Ne      X   1    -169.582-108.632 -37.447  0.00  0.00          NE
ATOM   3505  Ne      X   1    -166.527-111.112 -34.928  0.00  0.00          NE
ATOM   3506  B       X   1    -167.080-107.297 -34.452  0.00  0.00           B
ATOM   3507  Ne      X   1    -162.373-107.934 -37.590  0.00  0.00          NE
ATOM   3508  B       X   1    -166.389-111.347 -33.407  0.00  0.00           B
ATOM   3509  B       X   1    -160.802-111.747 -38.226  0.00  0.00           B
ATOM   3510  B       X   1    -166.317-109.564 -35.250  0.00  0.00           B
ATOM   3511  B       X   1    -161.120-113.371 -34.598  0.00  0.00           B
ATOM   3512  B       X   1    -165.448-111.923 -35.794  0.00  0.00           B
ATOM   3513  B       X   1    -166.167-107.746 -37.013  0.00  0.00           B
ATOM   3514  Ne      X   1    -162.178-110.956 -38.210  0.00  0.00          NE
ATOM   3515  Ne      X   1    -164.606-114.323 -39.102  0.00  0.00          NE
ATOM   3516  B       X   1    -163.869-107.924 -38.105  0.00  0.00           B
ATOM   3517  Ne      X   1    -164.265-112.629 -36.451  0.00  0.00          NE
ATOM   3518  B       X   1    -162.850-111.170 -39.605  0.00  0.00           B
ATOM   3519  B       X   1    -163.243-111.630 -37.182  0.00  0.00           B
ATOM   3520  B       X   1    -161.983-109.462 -37.785  0.00  0.00           B
ATOM   3521  Ne      X   1    -161.815-110.318 -33.223  0.00  0.00          NE
ATOM   3522  Ne      X   1    -162.579-113.126 -34.083  0.00  0.00          NE
ATOM   3523  Ne      X   1    -165.333-107.567 -38.393  0.00  0.00          NE
ATOM   3524  B       X   1    -162.876-114.202 -32.853  0.00  0.00           B
ATOM   3525  B       X   1    -164.742-113.678 -37.574  0.00  0.00           B
ATOM   3526  B       X   1    -161.412-109.300 -34.322  0.00  0.00           B
ATOM   3527  B       X   1    -163.517-113.309 -35.312  0.00  0.00           B
ATOM   3528  B       X   1    -162.594-111.592 -33.691  0.00  0.00           B
ATOM   3529  B       X   1    -162.151-107.520 -36.109  0.00  0.00           B
ATOM   3530  Ne      X   1    -161.033-107.851 -34.879  0.00  0.00          NE
ATOM   3531  B       X   1    -165.981-108.592 -39.452  0.00  0.00           B
ATOM   3532  B       X   1    -167.138-111.830 -28.334  0.00  0.00           B
ATOM   3533  B       X   1    -166.948-108.156 -29.398  0.00  0.00           B
ATOM   3534  Ne      X   1    -168.011-108.045 -28.247  0.00  0.00          NE
ATOM   3535  B       X   1    -169.550-111.422 -27.604  0.00  0.00           B
ATOM   3536  Ne      X   1    -170.255-110.356 -28.587  0.00  0.00          NE
ATOM   3537  B       X   1    -170.277-111.027 -29.993  0.00  0.00           B
ATOM   3538  Ne      X   1    -166.836-109.448 -25.804  0.00  0.00          NE
ATOM   3539  B       X   1    -167.701-110.799 -26.131  0.00  0.00           B
ATOM   3540  Ne      X   1    -168.196-111.919 -27.079  0.00  0.00          NE
ATOM   3541  B       X   1    -169.215-109.151 -28.618  0.00  0.00           B
ATOM   3542  B       X   1    -167.311-108.414 -26.885  0.00  0.00           B
ATOM   3543  B       X   1    -167.101-109.182 -24.272  0.00  0.00           B
ATOM   3544  Ne      X   1    -166.923-111.284 -31.947  0.00  0.00          NE
ATOM   3545  B       X   1    -166.629-114.116 -29.078  0.00  0.00           B
ATOM   3546  B       X   1    -166.571-109.856 -31.278  0.00  0.00           B
ATOM   3547  B       X   1    -166.512-107.395 -31.808  0.00  0.00           B
ATOM   3548  B       X   1    -166.410-112.287 -30.786  0.00  0.00           B
ATOM   3549  Ne      X   1    -166.104-108.446 -30.710  0.00  0.00          NE
ATOM   3550  Ne      X   1    -166.162-112.653 -29.273  0.00  0.00          NE
ATOM   3551  B       X   1    -164.578-108.622 -30.565  0.00  0.00           B
ATOM   3552  B       X   1    -164.662-112.555 -28.843  0.00  0.00           B
ATOM   3553  Ne      X   1    -164.105-109.962 -24.906  0.00  0.00          NE
ATOM   3554  Ne      X   1    -163.246-109.383 -30.685  0.00  0.00          NE
ATOM   3555  Ne      X   1    -163.282-111.907 -29.096  0.00  0.00          NE
ATOM   3556  B       X   1    -163.523-110.842 -30.177  0.00  0.00           B
ATOM   3557  Ne      X   1    -161.763-110.769 -26.555  0.00  0.00          NE
ATOM   3558  B       X   1    -162.766-110.469 -25.439  0.00  0.00           B
ATOM   3559  B       X   1    -162.176-108.746 -29.796  0.00  0.00           B
ATOM   3560  B       X   1    -162.120-112.847 -29.609  0.00  0.00           B
ATOM   3561  B       X   1    -162.679-111.223 -27.769  0.00  0.00           B
ATOM   3562  B       X   1    -165.310-109.773 -25.963  0.00  0.00           B
ATOM   3563  B       X   1    -163.913-108.517 -24.340  0.00  0.00           B
ATOM   3564  Ne      X   1    -161.441-107.327 -29.636  0.00  0.00          NE
ATOM   3565  B       X   1    -160.900-109.512 -27.030  0.00  0.00           B
ATOM   3566  B       X   1    -161.685-107.270 -24.223  0.00  0.00           B
ATOM   3567  B       X   1    -162.623-109.537 -32.122  0.00  0.00           B
ATOM   3568  B       X   1    -163.011-117.993 -23.807  0.00  0.00           B
ATOM   3569  Ne      X   1    -163.617-117.636 -22.393  0.00  0.00          NE
ATOM   3570  B       X   1    -163.449-116.233 -21.751  0.00  0.00           B
ATOM   3571  B       X   1    -163.633-115.855 -19.110  0.00  0.00           B
ATOM   3572  Ne      X   1    -163.644-115.178 -20.524  0.00  0.00          NE
ATOM   3573  B       X   1    -162.759-115.249 -16.792  0.00  0.00           B
ATOM   3574  Ne      X   1    -170.461-109.131 -22.334  0.00  0.00          NE
ATOM   3575  B       X   1    -167.401-114.203 -21.995  0.00  0.00           B
ATOM   3576  B       X   1    -168.814-109.277 -22.365  0.00  0.00           B
ATOM   3577  Ne      X   1    -167.532-108.710 -22.918  0.00  0.00          NE
ATOM   3578  B       X   1    -167.683-108.072 -18.969  0.00  0.00           B
ATOM   3579  B       X   1    -166.930-113.044 -19.617  0.00  0.00           B
ATOM   3580  B       X   1    -167.541-109.247 -16.719  0.00  0.00           B
ATOM   3581  B       X   1    -166.680-107.689 -22.300  0.00  0.00           B
ATOM   3582  B       X   1    -164.633-110.934 -23.772  0.00  0.00           B
ATOM   3583  Ne      X   1    -164.595-111.354 -22.215  0.00  0.00          NE
ATOM   3584  B       X   1    -165.068-114.528 -20.726  0.00  0.00           B
ATOM   3585  Ne      X   1    -166.284-113.629 -21.073  0.00  0.00          NE
ATOM   3586  B       X   1    -163.173-112.077 -21.937  0.00  0.00           B
ATOM   3587  B       X   1    -163.156-112.793 -17.168  0.00  0.00           B
ATOM   3588  Ne      X   1    -163.094-107.442 -23.559  0.00  0.00          NE
ATOM   3589  B       X   1    -164.627-107.646 -20.180  0.00  0.00           B
ATOM   3590  Ne      X   1    -163.788-108.748 -20.878  0.00  0.00          NE
ATOM   3591  B       X   1    -164.553-109.977 -21.481  0.00  0.00           B
ATOM   3592  B       X   1    -162.636-109.269 -19.892  0.00  0.00           B
ATOM   3593  Ne      X   1    -162.303-110.398 -18.893  0.00  0.00          NE
ATOM   3594  Ne      X   1    -164.181-111.654 -17.091  0.00  0.00          NE
ATOM   3595  B       X   1    -161.008-110.087 -17.975  0.00  0.00           B
ATOM   3596  B       X   1    -162.524-114.098 -20.587  0.00  0.00           B
ATOM   3597  B       X   1    -161.976-111.715 -19.719  0.00  0.00           B
ATOM   3598  Ne      X   1    -162.077-113.826 -16.653  0.00  0.00          NE
ATOM   3599  B       X   1    -163.073-107.968 -22.070  0.00  0.00           B
ATOM   3600  B       X   1    -163.607-110.489 -17.976  0.00  0.00           B
ATOM   3601  Ne      X   1    -161.997-112.689 -21.051  0.00  0.00          NE
ATOM   3602  B       X   1    -165.711-112.286 -21.693  0.00  0.00           B
ATOM   3603  B       X   1    -160.745-113.779 -17.475  0.00  0.00           B
ATOM   3604  Ne      X   1    -164.690-110.378 -14.289  0.00  0.00          NE
ATOM   3605  Ne      X   1    -162.204-110.136 -12.746  0.00  0.00          NE
ATOM   3606  B       X   1    -161.706-111.499 -13.450  0.00  0.00           B
ATOM   3607  B       X   1    -163.423-109.600 -13.554  0.00  0.00           B
ATOM   3608  Ne      X   1    -162.542-109.951  -9.667  0.00  0.00          NE
ATOM   3609  B       X   1    -160.981-109.049 -12.820  0.00  0.00           B
ATOM   3610  B       X   1    -163.966-109.300  -9.390  0.00  0.00           B
ATOM   3611  B       X   1    -161.375-109.071  -9.070  0.00  0.00           B
ATOM   3612  B       X   1    -162.427-110.311 -11.223  0.00  0.00           B
ATOM   3613  B       X   1    -162.689-111.329  -8.867  0.00  0.00           B
ATOM   3614  B       X   1    -164.250-111.211 -15.506  0.00  0.00           B
ATOM   3615  Ne      X   1    -162.116-112.137  -7.555  0.00  0.00          NE
ATOM   3616  B       X   1    -160.824-111.391  -7.263  0.00  0.00           B
ATOM   3617  Ne      X   1    -164.514-109.447  -4.065  0.00  0.00          NE
ATOM   3618  B       X   1    -163.950-107.981  -3.677  0.00  0.00           B
ATOM   3619  B       X   1    -167.482-100.082 -58.205  0.00  0.00           B
ATOM   3620  B       X   1    -163.321-100.338 -57.382  0.00  0.00           B
ATOM   3621  B       X   1    -167.891 -98.960 -62.945  0.00  0.00           B
ATOM   3622  Ne      X   1    -166.859 -98.864 -57.345  0.00  0.00          NE
ATOM   3623  B       X   1    -169.672 -92.752 -63.084  0.00  0.00           B
ATOM   3624  Ne      X   1    -169.774 -94.351 -62.891  0.00  0.00          NE
ATOM   3625  Ne      X   1    -167.413 -95.611 -61.218  0.00  0.00          NE
ATOM   3626  B       X   1    -166.841 -96.934 -61.978  0.00  0.00           B
ATOM   3627  B       X   1    -167.653 -97.556 -57.730  0.00  0.00           B
ATOM   3628  Ne      X   1    -166.502 -98.281 -62.733  0.00  0.00          NE
ATOM   3629  B       X   1    -164.079 -99.409 -59.772  0.00  0.00           B
ATOM   3630  B       X   1    -165.727 -97.981 -64.062  0.00  0.00           B
ATOM   3631  B       X   1    -166.106 -94.754 -60.915  0.00  0.00           B
ATOM   3632  B       X   1    -165.541 -99.254 -61.911  0.00  0.00           B
ATOM   3633  B       X   1    -165.353 -98.798 -57.652  0.00  0.00           B
ATOM   3634  Ne      X   1    -163.937 -99.087 -58.241  0.00  0.00          NE
ATOM   3635  Ne      X   1    -162.075 -97.721 -61.992  0.00  0.00          NE
ATOM   3636  B       X   1    -162.355 -96.583 -63.050  0.00  0.00           B
ATOM   3637  B       X   1    -162.268 -97.098 -60.506  0.00  0.00           B
ATOM   3638  Ne      X   1    -162.436 -94.962 -63.046  0.00  0.00          NE
ATOM   3639  B       X   1    -160.832-101.326 -55.327  0.00  0.00           B
ATOM   3640  B       X   1    -165.945-103.109 -54.790  0.00  0.00           B
ATOM   3641  Ne      X   1    -164.605-102.438 -49.101  0.00  0.00          NE
ATOM   3642  B       X   1    -163.744-102.175 -55.478  0.00  0.00           B
ATOM   3643  Ne      X   1    -164.382-103.192 -54.519  0.00  0.00          NE
ATOM   3644  B       X   1    -164.019-102.275 -50.517  0.00  0.00           B
ATOM   3645  B       X   1    -163.770-100.620 -52.407  0.00  0.00           B
ATOM   3646  Ne      X   1    -163.415-102.070 -51.884  0.00  0.00          NE
ATOM   3647  B       X   1    -161.839-102.295 -51.770  0.00  0.00           B
ATOM   3648  B       X   1    -164.020-102.966 -53.009  0.00  0.00           B
ATOM   3649  B       X   1    -166.104 -99.802 -53.393  0.00  0.00           B
ATOM   3650  B       X   1    -160.837-100.529 -50.210  0.00  0.00           B
ATOM   3651  Ne      X   1    -165.373 -99.520 -49.280  0.00  0.00          NE
ATOM   3652  Ne      X   1    -164.933 -99.537 -52.385  0.00  0.00          NE
ATOM   3653  Ne      X   1    -167.350 -99.443 -54.209  0.00  0.00          NE
ATOM   3654  B       X   1    -167.055 -99.154 -55.798  0.00  0.00           B
ATOM   3655  B       X   1    -167.100 -94.680 -50.343  0.00  0.00           B
ATOM   3656  B       X   1    -166.504 -98.703 -48.598  0.00  0.00           B
ATOM   3657  B       X   1    -166.646 -92.458 -49.299  0.00  0.00           B
ATOM   3658  B       X   1    -162.529 -96.672 -53.441  0.00  0.00           B
ATOM   3659  B       X   1    -165.370 -99.469 -50.809  0.00  0.00           B
ATOM   3660  B       X   1    -161.389 -98.896 -54.140  0.00  0.00           B
ATOM   3661  B       X   1    -162.018 -94.736 -49.902  0.00  0.00           B
ATOM   3662  Ne      X   1    -162.819 -97.863 -48.299  0.00  0.00          NE
ATOM   3663  Ne      X   1    -161.227 -97.393 -53.854  0.00  0.00          NE
ATOM   3664  Ne      X   1    -163.877 -96.712 -52.653  0.00  0.00          NE
ATOM   3665  B       X   1    -161.598 -98.261 -49.223  0.00  0.00           B
ATOM   3666  Ne      X   1    -163.455 -95.344 -49.897  0.00  0.00          NE
ATOM   3667  B       X   1    -164.934 -95.758 -53.394  0.00  0.00           B
ATOM   3668  B       X   1    -164.408 -98.125 -52.674  0.00  0.00           B
ATOM   3669  B       X   1    -163.412 -96.389 -48.681  0.00  0.00           B
ATOM   3670  Ne      X   1    -166.073 -93.962 -49.275  0.00  0.00          NE
ATOM   3671  B       X   1    -162.173 -92.579 -53.922  0.00  0.00           B
ATOM   3672  B       X   1    -164.610 -94.320 -49.763  0.00  0.00           B
ATOM   3673  B       X   1    -164.003 -98.911 -48.654  0.00  0.00           B
ATOM   3674  B       X   1    -163.701 -96.250 -51.167  0.00  0.00           B
ATOM   3675  B       X   1    -167.484-105.247 -45.213  0.00  0.00           B
ATOM   3676  B       X   1    -170.120-104.580 -41.116  0.00  0.00           B
ATOM   3677  B       X   1    -167.829-103.562 -40.831  0.00  0.00           B
ATOM   3678  B       X   1    -167.133 -99.759 -41.692  0.00  0.00           B
ATOM   3679  B       X   1    -166.501-104.439 -42.852  0.00  0.00           B
ATOM   3680  B       X   1    -169.155 -99.958 -40.160  0.00  0.00           B
ATOM   3681  Ne      X   1    -166.342-105.570 -43.959  0.00  0.00          NE
ATOM   3682  Ne      X   1    -166.428-103.575 -41.550  0.00  0.00          NE
ATOM   3683  B       X   1    -161.289-105.640 -43.130  0.00  0.00           B
ATOM   3684  B       X   1    -166.007-102.002 -41.978  0.00  0.00           B
ATOM   3685  Ne      X   1    -165.727-100.528 -41.904  0.00  0.00          NE
ATOM   3686  B       X   1    -161.269-102.461 -46.596  0.00  0.00           B
ATOM   3687  Ne      X   1    -162.371-103.364 -47.164  0.00  0.00          NE
ATOM   3688  B       X   1    -161.188-100.186 -45.484  0.00  0.00           B
ATOM   3689  B       X   1    -162.693-106.282 -45.097  0.00  0.00           B
ATOM   3690  B       X   1    -164.742-100.264 -40.681  0.00  0.00           B
ATOM   3691  B       X   1    -165.032-105.478 -44.700  0.00  0.00           B
ATOM   3692  B       X   1    -165.266-104.136 -40.638  0.00  0.00           B
ATOM   3693  B       X   1    -165.044 -99.917 -43.224  0.00  0.00           B
ATOM   3694  B       X   1    -162.052-100.717 -40.336  0.00  0.00           B
ATOM   3695  B       X   1    -163.433-102.650 -48.097  0.00  0.00           B
ATOM   3696  B       X   1    -169.804 -99.037 -44.833  0.00  0.00           B
ATOM   3697  Ne      X   1    -167.548 -97.929 -47.773  0.00  0.00          NE
ATOM   3698  Ne      X   1    -168.421 -99.041 -41.211  0.00  0.00          NE
ATOM   3699  B       X   1    -169.496 -98.739 -42.361  0.00  0.00           B
ATOM   3700  B       X   1    -168.513 -92.479 -44.360  0.00  0.00           B
ATOM   3701  B       X   1    -167.737 -94.378 -45.998  0.00  0.00           B
ATOM   3702  Ne      X   1    -170.513 -98.453 -43.540  0.00  0.00          NE
ATOM   3703  B       X   1    -167.618 -93.209 -42.116  0.00  0.00           B
ATOM   3704  B       X   1    -167.031 -96.753 -46.837  0.00  0.00           B
ATOM   3705  B       X   1    -168.001 -97.654 -40.487  0.00  0.00           B
ATOM   3706  Ne      X   1    -168.503 -92.069 -42.859  0.00  0.00          NE
ATOM   3707  B       X   1    -170.044 -92.103 -42.430  0.00  0.00           B
ATOM   3708  B       X   1    -167.242 -95.259 -40.625  0.00  0.00           B
ATOM   3709  Ne      X   1    -166.605 -95.286 -46.507  0.00  0.00          NE
ATOM   3710  Ne      X   1    -166.564 -94.364 -41.709  0.00  0.00          NE
ATOM   3711  B       X   1    -160.747 -97.754 -44.707  0.00  0.00           B
ATOM   3712  B       X   1    -163.848 -91.932 -42.742  0.00  0.00           B
ATOM   3713  B       X   1    -166.005 -95.125 -42.978  0.00  0.00           B
ATOM   3714  B       X   1    -166.155 -94.620 -47.873  0.00  0.00           B
ATOM   3715  B       X   1    -165.406 -95.422 -45.507  0.00  0.00           B
ATOM   3716  B       X   1    -163.111 -98.799 -44.552  0.00  0.00           B
ATOM   3717  Ne      X   1    -164.483 -98.695 -43.884  0.00  0.00          NE
ATOM   3718  Ne      X   1    -163.815 -92.985 -41.399  0.00  0.00          NE
ATOM   3719  Ne      X   1    -161.805 -98.675 -45.409  0.00  0.00          NE
ATOM   3720  B       X   1    -163.519 -95.304 -43.728  0.00  0.00           B
ATOM   3721  Ne      X   1    -162.176 -94.651 -43.161  0.00  0.00          NE
ATOM   3722  B       X   1    -161.048 -95.730 -43.225  0.00  0.00           B
ATOM   3723  B       X   1    -162.155 -98.107 -46.836  0.00  0.00           B
ATOM   3724  B       X   1    -162.588 -93.927 -41.815  0.00  0.00           B
ATOM   3725  B       X   1    -161.635 -93.571 -44.169  0.00  0.00           B
ATOM   3726  B       X   1    -163.397 -96.911 -40.601  0.00  0.00           B
ATOM   3727  Ne      X   1    -165.006 -95.729 -44.003  0.00  0.00          NE
ATOM   3728  B       X   1    -165.058 -97.338 -43.933  0.00  0.00           B
ATOM   3729  B       X   1    -165.168 -93.685 -41.157  0.00  0.00           B
ATOM   3730  B       X   1    -163.384 -92.033 -40.253  0.00  0.00           B
ATOM   3731  Ne      X   1    -169.141-103.770 -40.088  0.00  0.00          NE
ATOM   3732  B       X   1    -169.698-102.365 -39.585  0.00  0.00           B
ATOM   3733  Ne      X   1    -170.349-106.645 -32.783  0.00  0.00          NE
ATOM   3734  Ne      X   1    -167.231-106.628 -33.001  0.00  0.00          NE
ATOM   3735  Ne      X   1    -169.889-105.589 -37.740  0.00  0.00          NE
ATOM   3736  B       X   1    -170.513-100.430 -38.086  0.00  0.00           B
ATOM   3737  Ne      X   1    -167.121-101.206 -36.919  0.00  0.00          NE
ATOM   3738  B       X   1    -168.869-103.692 -34.148  0.00  0.00           B
ATOM   3739  Ne      X   1    -170.045-104.493 -34.898  0.00  0.00          NE
ATOM   3740  B       X   1    -169.518-105.241 -36.222  0.00  0.00           B
ATOM   3741  B       X   1    -167.905-102.041 -35.839  0.00  0.00           B
ATOM   3742  Ne      X   1    -167.908-102.464 -34.368  0.00  0.00          NE
ATOM   3743  B       X   1    -168.059-100.991 -38.174  0.00  0.00           B
ATOM   3744  B       X   1    -169.144-104.709 -38.776  0.00  0.00           B
ATOM   3745  Ne      X   1    -169.409-100.939 -39.033  0.00  0.00          NE
ATOM   3746  B       X   1    -170.591-105.618 -33.952  0.00  0.00           B
ATOM   3747  Ne      X   1    -167.851 -99.988 -32.655  0.00  0.00          NE
ATOM   3748  B       X   1    -168.747-106.580 -32.685  0.00  0.00           B
ATOM   3749  B       X   1    -166.738 -99.836 -36.226  0.00  0.00           B
ATOM   3750  B       X   1    -169.789-107.112 -37.992  0.00  0.00           B
ATOM   3751  B       X   1    -166.442-102.843 -33.956  0.00  0.00           B
ATOM   3752  B       X   1    -166.381-105.204 -32.951  0.00  0.00           B
ATOM   3753  B       X   1    -160.955-104.449 -38.330  0.00  0.00           B
ATOM   3754  B       X   1    -160.913-106.834 -33.695  0.00  0.00           B
ATOM   3755  Ne      X   1    -165.710-103.782 -32.837  0.00  0.00          NE
ATOM   3756  B       X   1    -165.764-101.940 -37.119  0.00  0.00           B
ATOM   3757  B       X   1    -165.404-106.052 -38.933  0.00  0.00           B
ATOM   3758  Ne      X   1    -163.500-100.268 -39.656  0.00  0.00          NE
ATOM   3759  B       X   1    -163.059-105.174 -39.681  0.00  0.00           B
ATOM   3760  Ne      X   1    -164.579-104.810 -39.388  0.00  0.00          NE
ATOM   3761  B       X   1    -163.854-101.380 -38.647  0.00  0.00           B
ATOM   3762  Ne      X   1    -164.308-102.366 -37.514  0.00  0.00          NE
ATOM   3763  Ne      X   1    -161.542-105.555 -39.302  0.00  0.00          NE
ATOM   3764  B       X   1    -163.188-102.216 -36.384  0.00  0.00           B
ATOM   3765  Ne      X   1    -161.874-102.317 -35.498  0.00  0.00          NE
ATOM   3766  B       X   1    -161.504-100.933 -34.890  0.00  0.00           B
ATOM   3767  B       X   1    -162.096-103.356 -34.334  0.00  0.00           B
ATOM   3768  Ne      X   1    -162.606-103.627 -32.845  0.00  0.00          NE
ATOM   3769  B       X   1    -164.151-103.713 -32.903  0.00  0.00           B
ATOM   3770  B       X   1    -164.478-103.830 -38.088  0.00  0.00           B
ATOM   3771  B       X   1    -161.899-104.938 -32.328  0.00  0.00           B
ATOM   3772  B       X   1    -161.560-106.939 -38.515  0.00  0.00           B
ATOM   3773  Ne      X   1    -160.780-106.024 -32.335  0.00  0.00          NE
ATOM   3774  Ne      X   1    -160.886 -99.537 -34.565  0.00  0.00          NE
ATOM   3775  B       X   1    -166.986 -93.773 -32.280  0.00  0.00           B
ATOM   3776  Ne      X   1    -167.740 -96.385 -36.596  0.00  0.00          NE
ATOM   3777  B       X   1    -169.669 -95.887 -39.485  0.00  0.00           B
ATOM   3778  Ne      X   1    -170.778 -96.976 -36.116  0.00  0.00          NE
ATOM   3779  B       X   1    -166.831 -97.335 -35.674  0.00  0.00           B
ATOM   3780  B       X   1    -166.953 -99.208 -33.766  0.00  0.00           B
ATOM   3781  B       X   1    -167.636 -96.550 -38.177  0.00  0.00           B
ATOM   3782  Ne      X   1    -168.012 -96.317 -39.667  0.00  0.00          NE
ATOM   3783  B       X   1    -167.250 -94.926 -36.365  0.00  0.00           B
ATOM   3784  B       X   1    -169.232 -96.684 -36.117  0.00  0.00           B
ATOM   3785  Ne      X   1    -166.310 -98.805 -35.106  0.00  0.00          NE
ATOM   3786  B       X   1    -163.250 -98.893 -39.025  0.00  0.00           B
ATOM   3787  Ne      X   1    -161.405 -93.252 -36.882  0.00  0.00          NE
ATOM   3788  Ne      X   1    -163.386 -95.641 -36.749  0.00  0.00          NE
ATOM   3789  B       X   1    -165.688 -92.027 -33.964  0.00  0.00           B
ATOM   3790  Ne      X   1    -162.783 -97.316 -39.318  0.00  0.00          NE
ATOM   3791  B       X   1    -165.771 -94.434 -34.454  0.00  0.00           B
ATOM   3792  B       X   1    -161.898 -92.483 -38.238  0.00  0.00           B
ATOM   3793  B       X   1    -161.635 -92.064 -35.793  0.00  0.00           B
ATOM   3794  B       X   1    -164.782 -94.975 -36.813  0.00  0.00           B
ATOM   3795  B       X   1    -163.531 -97.274 -33.005  0.00  0.00           B
ATOM   3796  B       X   1    -163.477 -96.539 -35.496  0.00  0.00           B
ATOM   3797  B       X   1    -164.369 -93.619 -32.381  0.00  0.00           B
ATOM   3798  B       X   1    -163.200 -96.501 -38.026  0.00  0.00           B
ATOM   3799  B       X   1    -161.216 -97.400 -39.348  0.00  0.00           B
ATOM   3800  Ne      X   1    -165.707 -93.496 -33.207  0.00  0.00          NE
ATOM   3801  B       X   1    -162.312 -94.475 -36.625  0.00  0.00           B
ATOM   3802  B       X   1    -162.114 -98.525 -34.830  0.00  0.00           B
ATOM   3803  B       X   1    -164.747 -98.613 -34.827  0.00  0.00           B
ATOM   3804  Ne      X   1    -163.495 -97.796 -34.502  0.00  0.00          NE
ATOM   3805  Ne      X   1    -165.928 -94.231 -36.119  0.00  0.00          NE
ATOM   3806  B       X   1    -165.812 -92.778 -36.360  0.00  0.00           B
ATOM   3807  B       X   1    -167.530-102.193 -29.596  0.00  0.00           B
ATOM   3808  Ne      X   1    -167.603-103.019 -28.314  0.00  0.00          NE
ATOM   3809  B       X   1    -170.221-105.133 -26.799  0.00  0.00           B
ATOM   3810  Ne      X   1    -167.679-101.599 -25.665  0.00  0.00          NE
ATOM   3811  B       X   1    -167.265-102.898 -24.802  0.00  0.00           B
ATOM   3812  B       X   1    -166.901-100.560 -31.566  0.00  0.00           B
ATOM   3813  B       X   1    -170.574-104.463 -24.399  0.00  0.00           B
ATOM   3814  B       X   1    -168.719-106.691 -28.187  0.00  0.00           B
ATOM   3815  Ne      X   1    -166.834-104.311 -24.407  0.00  0.00          NE
ATOM   3816  Ne      X   1    -166.421-101.696 -30.617  0.00  0.00          NE
ATOM   3817  Ne      X   1    -160.903-106.602 -25.379  0.00  0.00          NE
ATOM   3818  B       X   1    -166.305-100.786 -25.845  0.00  0.00           B
ATOM   3819  B       X   1    -166.132-103.512 -27.897  0.00  0.00           B
ATOM   3820  B       X   1    -166.054-104.915 -25.775  0.00  0.00           B
ATOM   3821  B       X   1    -166.134-103.084 -31.453  0.00  0.00           B
ATOM   3822  Ne      X   1    -161.587-101.820 -30.571  0.00  0.00          NE
ATOM   3823  B       X   1    -161.919-106.312 -26.583  0.00  0.00           B
ATOM   3824  Ne      X   1    -162.445-105.422 -27.802  0.00  0.00          NE
ATOM   3825  B       X   1    -162.815-101.893 -29.576  0.00  0.00           B
ATOM   3826  Ne      X   1    -163.891-100.962 -29.028  0.00  0.00          NE
ATOM   3827  B       X   1    -163.862-104.676 -27.403  0.00  0.00           B
ATOM   3828  B       X   1    -161.251-104.357 -28.119  0.00  0.00           B
ATOM   3829  B       X   1    -161.062-100.391 -30.763  0.00  0.00           B
ATOM   3830  B       X   1    -163.862-100.474 -24.936  0.00  0.00           B
ATOM   3831  B       X   1    -164.247-101.054 -27.463  0.00  0.00           B
ATOM   3832  B       X   1    -162.486-106.298 -29.108  0.00  0.00           B
ATOM   3833  B       X   1    -164.731-102.851 -25.865  0.00  0.00           B
ATOM   3834  Ne      X   1    -164.731-101.225 -26.034  0.00  0.00          NE
ATOM   3835  Ne      X   1    -165.115-104.082 -26.779  0.00  0.00          NE
ATOM   3836  B       X   1    -165.203-101.217 -29.823  0.00  0.00           B
ATOM   3837  B       X   1    -161.015-106.938 -31.068  0.00  0.00           B
ATOM   3838  B       X   1    -162.108-102.417 -31.952  0.00  0.00           B
ATOM   3839  B       X   1    -163.300 -99.503 -29.169  0.00  0.00           B
ATOM   3840  Ne      X   1    -167.955 -93.816 -31.045  0.00  0.00          NE
ATOM   3841  B       X   1    -167.284 -96.869 -28.370  0.00  0.00           B
ATOM   3842  B       X   1    -169.456 -93.252 -31.166  0.00  0.00           B
ATOM   3843  Ne      X   1    -170.544 -92.181 -30.663  0.00  0.00          NE
ATOM   3844  B       X   1    -162.987 -95.457 -31.222  0.00  0.00           B
ATOM   3845  Ne      X   1    -163.574 -93.886 -31.050  0.00  0.00          NE
ATOM   3846  B       X   1    -162.399 -93.004 -30.831  0.00  0.00           B
ATOM   3847  Ne      X   1    -162.058 -96.286 -26.998  0.00  0.00          NE
ATOM   3848  B       X   1    -162.728 -97.214 -28.097  0.00  0.00           B
ATOM   3849  B       X   1    -161.322 -97.114 -25.779  0.00  0.00           B
ATOM   3850  Ne      X   1    -163.777 -98.059 -28.901  0.00  0.00          NE
ATOM   3851  B       X   1    -164.085 -97.494 -30.330  0.00  0.00           B
ATOM   3852  B       X   1    -161.694 -97.855 -31.299  0.00  0.00           B
ATOM   3853  Ne      X   1    -163.030 -96.980 -31.517  0.00  0.00          NE
ATOM   3854  B       X   1    -164.729 -93.504 -29.950  0.00  0.00           B
ATOM   3855  B       X   1    -165.116 -98.149 -28.022  0.00  0.00           B
ATOM   3856  B       X   1    -161.771 -99.001 -24.161  0.00  0.00           B
ATOM   3857  B       X   1    -160.856 -95.450 -27.664  0.00  0.00           B
ATOM   3858  B       X   1    -168.148-104.976 -23.931  0.00  0.00           B
ATOM   3859  Ne      X   1    -170.574-106.345 -20.866  0.00  0.00          NE
ATOM   3860  Ne      X   1    -170.716-101.476 -18.958  0.00  0.00          NE
ATOM   3861  B       X   1    -170.145-101.824 -20.389  0.00  0.00           B
ATOM   3862  B       X   1    -168.084-105.956 -17.609  0.00  0.00           B
ATOM   3863  Ne      X   1    -169.476-104.451 -23.247  0.00  0.00          NE
ATOM   3864  B       X   1    -169.267-103.047 -22.570  0.00  0.00           B
ATOM   3865  B       X   1    -170.051-105.497 -22.153  0.00  0.00           B
ATOM   3866  B       X   1    -167.734-101.358 -21.411  0.00  0.00           B
ATOM   3867  Ne      X   1    -169.214-101.723 -21.675  0.00  0.00          NE
ATOM   3868  Ne      X   1    -167.956-100.695 -17.887  0.00  0.00          NE
ATOM   3869  B       X   1    -169.397-101.070 -18.139  0.00  0.00           B
ATOM   3870  B       X   1    -167.120-102.020 -17.464  0.00  0.00           B
ATOM   3871  B       X   1    -166.751-105.914 -19.842  0.00  0.00           B
ATOM   3872  Ne      X   1    -168.013-106.543 -19.121  0.00  0.00          NE
ATOM   3873  B       X   1    -169.411-106.319 -19.831  0.00  0.00           B
ATOM   3874  Ne      X   1    -167.011-100.106 -20.805  0.00  0.00          NE
ATOM   3875  B       X   1    -167.289-100.103 -19.280  0.00  0.00           B
ATOM   3876  Ne      X   1    -167.362-105.771 -16.245  0.00  0.00          NE
ATOM   3877  B       X   1    -167.702 -99.583 -16.858  0.00  0.00           B
ATOM   3878  B       X   1    -166.427-104.489 -16.460  0.00  0.00           B
ATOM   3879  B       X   1    -165.623-104.389 -23.351  0.00  0.00           B
ATOM   3880  Ne      X   1    -166.066-103.034 -16.918  0.00  0.00          NE
ATOM   3881  B       X   1    -165.439 -99.928 -21.029  0.00  0.00           B
ATOM   3882  Ne      X   1    -165.166-106.152 -20.023  0.00  0.00          NE
ATOM   3883  B       X   1    -164.910-103.182 -18.051  0.00  0.00           B
ATOM   3884  Ne      X   1    -162.916 -99.956 -23.757  0.00  0.00          NE
ATOM   3885  B       X   1    -164.407-105.641 -18.668  0.00  0.00           B
ATOM   3886  B       X   1    -163.662-106.003 -23.468  0.00  0.00           B
ATOM   3887  Ne      X   1    -164.281-104.771 -22.640  0.00  0.00          NE
ATOM   3888  Ne      X   1    -163.856-104.300 -18.134  0.00  0.00          NE
ATOM   3889  B       X   1    -162.276-101.290 -23.202  0.00  0.00           B
ATOM   3890  B       X   1    -162.674-103.710 -19.006  0.00  0.00           B
ATOM   3891  B       X   1    -163.185-103.665 -22.610  0.00  0.00           B
ATOM   3892  Ne      X   1    -161.979-102.684 -22.574  0.00  0.00          NE
ATOM   3893  Ne      X   1    -161.549-102.836 -19.572  0.00  0.00          NE
ATOM   3894  B       X   1    -161.743-102.452 -21.008  0.00  0.00           B
ATOM   3895  B       X   1    -163.164-104.611 -16.721  0.00  0.00           B
ATOM   3896  B       X   1    -164.593-105.226 -21.180  0.00  0.00           B
ATOM   3897  B       X   1    -167.654 -97.003 -16.969  0.00  0.00           B
ATOM   3898  B       X   1    -167.674 -98.773 -21.499  0.00  0.00           B
ATOM   3899  Ne      X   1    -167.355 -98.284 -16.117  0.00  0.00          NE
ATOM   3900  B       X   1    -162.375 -95.164 -16.346  0.00  0.00           B
ATOM   3901  Ne      X   1    -161.538 -93.820 -16.474  0.00  0.00          NE
ATOM   3902  B       X   1    -163.024 -95.661 -20.240  0.00  0.00           B
ATOM   3903  Ne      X   1    -163.716 -96.022 -16.551  0.00  0.00          NE
ATOM   3904  B       X   1    -163.601 -98.096 -20.235  0.00  0.00           B
ATOM   3905  B       X   1    -161.236 -94.982 -21.853  0.00  0.00           B
ATOM   3906  Ne      X   1    -164.548 -98.693 -21.443  0.00  0.00          NE
ATOM   3907  B       X   1    -163.720 -96.666 -17.977  0.00  0.00           B
ATOM   3908  Ne      X   1    -162.998 -96.977 -19.383  0.00  0.00          NE
ATOM   3909  B       X   1    -161.440 -97.334 -19.168  0.00  0.00           B
ATOM   3910  B       X   1    -163.667 -99.241 -22.623  0.00  0.00           B
ATOM   3911  B       X   1    -164.930 -95.076 -16.194  0.00  0.00           B
ATOM   3912  B       X   1    -167.569-103.619 -13.317  0.00  0.00           B
ATOM   3913  B       X   1    -166.176-101.348 -13.583  0.00  0.00           B
ATOM   3914  B       X   1    -161.260-105.193 -10.366  0.00  0.00           B
ATOM   3915  B       X   1    -161.449-101.136 -11.384  0.00  0.00           B
ATOM   3916  B       X   1    -161.001-101.239 -13.986  0.00  0.00           B
ATOM   3917  B       X   1    -163.923-102.450 -13.571  0.00  0.00           B
ATOM   3918  B       X   1    -163.097-104.750 -14.115  0.00  0.00           B
ATOM   3919  B       X   1    -164.311-100.036 -14.832  0.00  0.00           B
ATOM   3920  Ne      X   1    -161.131-100.258 -12.723  0.00  0.00          NE
ATOM   3921  B       X   1    -161.361-103.403 -15.224  0.00  0.00           B
ATOM   3922  Ne      X   1    -162.268-104.801 -15.437  0.00  0.00          NE
ATOM   3923  Ne      X   1    -164.888-101.499 -14.421  0.00  0.00          NE
ATOM   3924  B       X   1    -161.402-106.057 -15.700  0.00  0.00           B
ATOM   3925  B       X   1    -165.294-102.252 -15.698  0.00  0.00           B
ATOM   3926  B       X   1    -164.086 -99.237 -11.037  0.00  0.00           B
ATOM   3927  B       X   1    -165.913 -98.253 -15.587  0.00  0.00           B
ATOM   3928  B       X   1    -162.278 -99.223 -12.793  0.00  0.00           B
ATOM   3929  B       X   1    -163.605 -97.417 -15.652  0.00  0.00           B
ATOM   3930  Ne      X   1    -164.452 -98.424 -14.846  0.00  0.00          NE
ATOM   3931  Ne      X   1    -163.554 -98.320 -12.089  0.00  0.00          NE
ATOM   3932  Ne      X   1    -162.514 -96.140 -10.402  0.00  0.00          NE
ATOM   3933  B       X   1    -163.022 -97.029 -11.520  0.00  0.00           B
ATOM   3934  B       X   1    -161.911 -92.848 -12.687  0.00  0.00           B
ATOM   3935  B       X   1    -164.579 -98.047 -13.298  0.00  0.00           B
ATOM   3936  B       X   1    -161.217 -93.327 -15.035  0.00  0.00           B
ATOM   3937  B       X   1    -161.674 -93.231  -8.141  0.00  0.00           B
ATOM   3938  Ne      X   1    -163.014-106.717  -3.698  0.00  0.00          NE
ATOM   3939  Ne      X   1    -170.569 -87.133 -59.889  0.00  0.00          NE
ATOM   3940  B       X   1    -168.372 -89.944 -59.951  0.00  0.00           B
ATOM   3941  B       X   1    -170.519 -88.650 -60.296  0.00  0.00           B
ATOM   3942  B       X   1    -169.151 -86.674 -59.595  0.00  0.00           B
ATOM   3943  Ne      X   1    -166.828 -89.835 -59.569  0.00  0.00          NE
ATOM   3944  B       X   1    -169.698 -90.423 -62.069  0.00  0.00           B
ATOM   3945  Ne      X   1    -169.871 -90.039 -60.545  0.00  0.00          NE
ATOM   3946  Ne      X   1    -168.067 -85.529 -59.975  0.00  0.00          NE
ATOM   3947  B       X   1    -167.867 -84.785 -58.652  0.00  0.00           B
ATOM   3948  B       X   1    -168.698 -84.648 -61.137  0.00  0.00           B
ATOM   3949  Ne      X   1    -168.270 -84.492 -57.184  0.00  0.00          NE
ATOM   3950  B       X   1    -167.526 -91.318 -63.099  0.00  0.00           B
ATOM   3951  B       X   1    -168.737 -85.827 -56.518  0.00  0.00           B
ATOM   3952  B       X   1    -166.742 -86.151 -60.475  0.00  0.00           B
ATOM   3953  B       X   1    -166.523 -89.516 -58.024  0.00  0.00           B
ATOM   3954  B       X   1    -167.857 -88.268 -56.252  0.00  0.00           B
ATOM   3955  B       X   1    -166.457 -87.439 -62.652  0.00  0.00           B
ATOM   3956  B       X   1    -166.316 -88.652 -60.440  0.00  0.00           B
ATOM   3957  Ne      X   1    -166.064 -91.046 -63.555  0.00  0.00          NE
ATOM   3958  Ne      X   1    -165.985 -87.351 -61.208  0.00  0.00          NE
ATOM   3959  B       X   1    -165.843 -91.023 -59.905  0.00  0.00           B
ATOM   3960  B       X   1    -165.147 -91.216 -62.315  0.00  0.00           B
ATOM   3961  B       X   1    -166.072 -89.499 -64.088  0.00  0.00           B
ATOM   3962  B       X   1    -166.935 -83.996 -56.380  0.00  0.00           B
ATOM   3963  Ne      X   1    -168.757 -83.526 -62.257  0.00  0.00          NE
ATOM   3964  Ne      X   1    -165.584 -83.270 -56.436  0.00  0.00          NE
ATOM   3965  Ne      X   1    -168.738 -87.116 -55.585  0.00  0.00          NE
ATOM   3966  Ne      X   1    -167.386 -91.056 -49.547  0.00  0.00          NE
ATOM   3967  B       X   1    -167.920 -86.617 -54.305  0.00  0.00           B
ATOM   3968  B       X   1    -170.052 -87.798 -55.153  0.00  0.00           B
ATOM   3969  Ne      X   1    -166.843 -85.681 -53.636  0.00  0.00          NE
ATOM   3970  B       X   1    -167.567 -90.179 -48.277  0.00  0.00           B
ATOM   3971  B       X   1    -166.706 -85.841 -52.094  0.00  0.00           B
ATOM   3972  B       X   1    -167.402 -84.189 -53.774  0.00  0.00           B
ATOM   3973  B       X   1    -166.366 -90.313 -50.513  0.00  0.00           B
ATOM   3974  Ne      X   1    -160.803 -90.307 -48.932  0.00  0.00          NE
ATOM   3975  Ne      X   1    -166.239 -86.261 -50.663  0.00  0.00          NE
ATOM   3976  B       X   1    -166.002 -87.827 -50.679  0.00  0.00           B
ATOM   3977  B       X   1    -165.456 -85.976 -54.299  0.00  0.00           B
ATOM   3978  B       X   1    -162.117 -87.326 -51.112  0.00  0.00           B
ATOM   3979  B       X   1    -164.084 -90.795 -54.013  0.00  0.00           B
ATOM   3980  Ne      X   1    -162.923 -88.351 -50.000  0.00  0.00          NE
ATOM   3981  B       X   1    -161.781 -89.126 -49.360  0.00  0.00           B
ATOM   3982  B       X   1    -163.954 -89.190 -50.712  0.00  0.00           B
ATOM   3983  B       X   1    -163.663 -87.583 -48.771  0.00  0.00           B
ATOM   3984  Ne      X   1    -167.219 -87.194 -41.491  0.00  0.00          NE
ATOM   3985  Ne      X   1    -166.990 -90.171 -41.319  0.00  0.00          NE
ATOM   3986  B       X   1    -166.966 -88.666 -40.999  0.00  0.00           B
ATOM   3987  B       X   1    -166.587 -90.145 -46.030  0.00  0.00           B
ATOM   3988  B       X   1    -166.669 -87.102 -42.998  0.00  0.00           B
ATOM   3989  B       X   1    -166.397 -86.161 -40.627  0.00  0.00           B
ATOM   3990  B       X   1    -165.572 -90.483 -41.743  0.00  0.00           B
ATOM   3991  B       X   1    -162.568 -86.999 -42.333  0.00  0.00           B
ATOM   3992  B       X   1    -163.264 -86.491 -46.478  0.00  0.00           B
ATOM   3993  B       X   1    -161.789 -89.108 -46.353  0.00  0.00           B
ATOM   3994  B       X   1    -163.216 -89.513 -42.410  0.00  0.00           B
ATOM   3995  Ne      X   1    -164.390 -90.452 -42.825  0.00  0.00          NE
ATOM   3996  Ne      X   1    -164.360 -87.155 -47.431  0.00  0.00          NE
ATOM   3997  Ne      X   1    -162.259 -90.623 -46.507  0.00  0.00          NE
ATOM   3998  B       X   1    -163.818 -90.522 -46.313  0.00  0.00           B
ATOM   3999  B       X   1    -164.907 -89.834 -44.174  0.00  0.00           B
ATOM   4000  B       X   1    -164.972 -88.313 -46.616  0.00  0.00           B
ATOM   4001  B       X   1    -161.540 -91.323 -45.283  0.00  0.00           B
ATOM   4002  Ne      X   1    -165.060 -89.648 -45.797  0.00  0.00          NE
ATOM   4003  B       X   1    -161.643 -91.128 -47.833  0.00  0.00           B
ATOM   4004  B       X   1    -160.933 -86.773 -45.701  0.00  0.00           B
ATOM   4005  Ne      X   1    -160.748 -88.287 -45.420  0.00  0.00          NE
ATOM   4006  B       X   1    -167.726 -90.770 -40.048  0.00  0.00           B
ATOM   4007  Ne      X   1    -168.885 -90.204 -39.145  0.00  0.00          NE
ATOM   4008  B       X   1    -166.621 -90.424 -35.792  0.00  0.00           B
ATOM   4009  B       X   1    -168.234 -89.790 -37.770  0.00  0.00           B
ATOM   4010  Ne      X   1    -167.652 -89.394 -36.358  0.00  0.00          NE
ATOM   4011  B       X   1    -168.965 -89.219 -35.520  0.00  0.00           B
ATOM   4012  B       X   1    -169.988 -91.297 -38.997  0.00  0.00           B
ATOM   4013  B       X   1    -160.989 -90.979 -40.007  0.00  0.00           B
ATOM   4014  Ne      X   1    -165.451 -85.901 -39.483  0.00  0.00          NE
ATOM   4015  Ne      X   1    -165.503 -87.430 -36.915  0.00  0.00          NE
ATOM   4016  B       X   1    -165.772 -86.990 -38.321  0.00  0.00           B
ATOM   4017  Ne      X   1    -165.523 -91.477 -35.374  0.00  0.00          NE
ATOM   4018  Ne      X   1    -162.521 -89.840 -32.460  0.00  0.00          NE
ATOM   4019  Ne      X   1    -162.338 -91.406 -39.246  0.00  0.00          NE
ATOM   4020  B       X   1    -164.025 -91.057 -35.701  0.00  0.00           B
ATOM   4021  B       X   1    -164.393 -88.550 -36.992  0.00  0.00           B
ATOM   4022  B       X   1    -162.358 -87.563 -38.147  0.00  0.00           B
ATOM   4023  B       X   1    -162.955 -90.160 -38.489  0.00  0.00           B
ATOM   4024  Ne      X   1    -162.923 -88.907 -37.510  0.00  0.00          NE
ATOM   4025  B       X   1    -162.481 -90.515 -33.857  0.00  0.00           B
ATOM   4026  B       X   1    -162.156 -89.449 -36.248  0.00  0.00           B
ATOM   4027  Ne      X   1    -162.525 -90.814 -35.363  0.00  0.00          NE
ATOM   4028  B       X   1    -164.040 -89.770 -32.056  0.00  0.00           B
ATOM   4029  B       X   1    -161.878 -86.558 -14.321  0.00  0.00           B
ATOM   4030  Ne      X   1    -161.290 -87.654 -15.298  0.00  0.00          NE
ATOM   4031  Ne      X   1    -161.384 -88.424  -0.571  0.00  0.00          NE
ATOM   4032  B       X   1    -161.919 -90.805  -3.518  0.00  0.00           B
ATOM   4033  B       X   1    -161.674 -63.394  -3.848  0.00  0.00           B
ATOM   4034  Ne      X   1    -163.821 -68.464  -0.848  0.00  0.00          NE
ATOM   4035  Ne      X   1    -161.095 -64.836  -4.008  0.00  0.00          NE
ATOM   4036  B       X   1    -158.410-112.240 -32.302  0.00  0.00           B
ATOM   4037  B       X   1    -160.445-110.751 -32.532  0.00  0.00           B
ATOM   4038  B       X   1    -159.730-107.753 -35.697  0.00  0.00           B
ATOM   4039  Ne      X   1    -159.913-114.057 -35.342  0.00  0.00          NE
ATOM   4040  B       X   1    -156.894-108.429 -32.902  0.00  0.00           B
ATOM   4041  B       X   1    -158.124-108.039 -37.736  0.00  0.00           B
ATOM   4042  Ne      X   1    -157.589-108.609 -39.019  0.00  0.00          NE
ATOM   4043  Ne      X   1    -158.312-107.447 -36.283  0.00  0.00          NE
ATOM   4044  B       X   1    -157.214-108.123 -35.416  0.00  0.00           B
ATOM   4045  B       X   1    -160.253-114.411 -30.429  0.00  0.00           B
ATOM   4046  B       X   1    -159.921-113.221 -28.203  0.00  0.00           B
ATOM   4047  Ne      X   1    -159.765-108.343 -27.371  0.00  0.00          NE
ATOM   4048  B       X   1    -159.911-111.794 -30.320  0.00  0.00           B
ATOM   4049  Ne      X   1    -159.267-112.544 -26.909  0.00  0.00          NE
ATOM   4050  B       X   1    -160.287-107.552 -28.613  0.00  0.00           B
ATOM   4051  Ne      X   1    -159.296-111.121 -31.597  0.00  0.00          NE
ATOM   4052  B       X   1    -158.393-113.540 -26.048  0.00  0.00           B
ATOM   4053  B       X   1    -158.493-109.787 -31.302  0.00  0.00           B
ATOM   4054  B       X   1    -158.340-108.930 -27.536  0.00  0.00           B
ATOM   4055  B       X   1    -158.228-111.429 -27.319  0.00  0.00           B
ATOM   4056  Ne      X   1    -157.005-114.251 -25.517  0.00  0.00          NE
ATOM   4057  B       X   1    -156.993-110.009 -25.644  0.00  0.00           B
ATOM   4058  Ne      X   1    -157.371-110.139 -27.141  0.00  0.00          NE
ATOM   4059  B       X   1    -156.227-108.911 -30.463  0.00  0.00           B
ATOM   4060  Ne      X   1    -157.437-108.548 -31.370  0.00  0.00          NE
ATOM   4061  Ne      X   1    -156.107-109.941 -24.341  0.00  0.00          NE
ATOM   4062  Ne      X   1    -160.560-113.108 -29.606  0.00  0.00          NE
ATOM   4063  B       X   1    -160.593-111.860 -26.261  0.00  0.00           B
ATOM   4064  B       X   1    -159.792-107.463 -26.096  0.00  0.00           B
ATOM   4065  B       X   1    -155.727-108.459 -24.123  0.00  0.00           B
ATOM   4066  B       X   1    -154.911-110.906 -24.732  0.00  0.00           B
ATOM   4067  B       X   1    -154.016-108.736 -29.176  0.00  0.00           B
ATOM   4068  Ne      X   1    -157.234-115.105 -22.525  0.00  0.00          NE
ATOM   4069  B       X   1    -157.205-114.672 -24.030  0.00  0.00           B
ATOM   4070  B       X   1    -159.871-108.083 -16.751  0.00  0.00           B
ATOM   4071  Ne      X   1    -159.643-109.346 -17.623  0.00  0.00          NE
ATOM   4072  Ne      X   1    -159.188-113.250 -21.257  0.00  0.00          NE
ATOM   4073  Ne      X   1    -159.350-113.843 -18.175  0.00  0.00          NE
ATOM   4074  B       X   1    -159.455-113.567 -19.726  0.00  0.00           B
ATOM   4075  B       X   1    -158.848-109.023 -18.922  0.00  0.00           B
ATOM   4076  B       X   1    -158.657-110.432 -16.943  0.00  0.00           B
ATOM   4077  B       X   1    -158.546-114.508 -21.908  0.00  0.00           B
ATOM   4078  B       X   1    -158.137-112.027 -21.468  0.00  0.00           B
ATOM   4079  B       X   1    -157.123-109.848 -20.576  0.00  0.00           B
ATOM   4080  Ne      X   1    -157.384-108.779 -19.558  0.00  0.00          NE
ATOM   4081  Ne      X   1    -156.919-111.022 -21.513  0.00  0.00          NE
ATOM   4082  Ne      X   1    -157.586-111.564 -16.804  0.00  0.00          NE
ATOM   4083  B       X   1    -155.615-111.880 -21.289  0.00  0.00           B
ATOM   4084  B       X   1    -156.152-111.157 -17.432  0.00  0.00           B
ATOM   4085  B       X   1    -156.287-108.918 -18.419  0.00  0.00           B
ATOM   4086  B       X   1    -156.866-110.482 -23.057  0.00  0.00           B
ATOM   4087  B       X   1    -157.385-107.369 -20.087  0.00  0.00           B
ATOM   4088  Ne      X   1    -155.155-109.943 -17.690  0.00  0.00          NE
ATOM   4089  B       X   1    -160.615-112.726 -21.759  0.00  0.00           B
ATOM   4090  B       X   1    -151.933-108.392 -18.569  0.00  0.00           B
ATOM   4091  B       X   1    -154.027-110.027 -18.844  0.00  0.00           B
ATOM   4092  B       X   1    -154.349-109.592 -16.331  0.00  0.00           B
ATOM   4093  Ne      X   1    -151.273-107.812 -17.299  0.00  0.00          NE
ATOM   4094  Ne      X   1    -152.776-107.266 -21.712  0.00  0.00          NE
ATOM   4095  B       X   1    -152.714-108.693 -20.977  0.00  0.00           B
ATOM   4096  B       X   1    -153.891-107.196 -22.824  0.00  0.00           B
ATOM   4097  B       X   1    -151.945-108.644 -16.092  0.00  0.00           B
ATOM   4098  Ne      X   1    -159.794-108.039 -12.960  0.00  0.00          NE
ATOM   4099  Ne      X   1    -160.287-108.249  -8.265  0.00  0.00          NE
ATOM   4100  B       X   1    -159.323-107.502  -9.218  0.00  0.00           B
ATOM   4101  B       X   1    -158.467-108.813 -12.701  0.00  0.00           B
ATOM   4102  Ne      X   1    -157.076-108.923 -12.022  0.00  0.00          NE
ATOM   4103  B       X   1    -157.274-108.044 -10.696  0.00  0.00           B
ATOM   4104  B       X   1    -159.805-107.377 -14.379  0.00  0.00           B
ATOM   4105  Ne      X   1    -154.772-107.431 -13.475  0.00  0.00          NE
ATOM   4106  B       X   1    -153.780-108.398 -14.235  0.00  0.00           B
ATOM   4107  B       X   1    -159.315-109.375  -7.616  0.00  0.00           B
ATOM   4108  Ne      X   1    -159.837-110.393  -6.550  0.00  0.00          NE
ATOM   4109  B       X   1    -159.499-103.372 -56.503  0.00  0.00           B
ATOM   4110  Ne      X   1    -160.573-102.234 -56.645  0.00  0.00          NE
ATOM   4111  Ne      X   1    -160.534-101.453 -51.461  0.00  0.00          NE
ATOM   4112  B       X   1    -160.286-100.636 -52.877  0.00  0.00           B
ATOM   4113  B       X   1    -159.208-102.141 -51.039  0.00  0.00           B
ATOM   4114  Ne      X   1    -160.437-100.154 -54.303  0.00  0.00          NE
ATOM   4115  B       X   1    -157.124-100.732 -51.237  0.00  0.00           B
ATOM   4116  B       X   1    -156.850 -99.894 -53.625  0.00  0.00           B
ATOM   4117  B       X   1    -160.561 -96.569 -55.022  0.00  0.00           B
ATOM   4118  Ne      X   1    -156.712 -92.007 -51.890  0.00  0.00          NE
ATOM   4119  Ne      X   1    -160.390 -99.142 -49.463  0.00  0.00          NE
ATOM   4120  B       X   1    -160.300 -92.708 -52.204  0.00  0.00           B
ATOM   4121  Ne      X   1    -159.583 -92.345 -50.793  0.00  0.00          NE
ATOM   4122  Ne      X   1    -159.815 -95.269 -55.407  0.00  0.00          NE
ATOM   4123  B       X   1    -159.435 -98.505 -50.533  0.00  0.00           B
ATOM   4124  B       X   1    -159.808 -96.033 -50.351  0.00  0.00           B
ATOM   4125  B       X   1    -160.269 -97.171 -52.597  0.00  0.00           B
ATOM   4126  B       X   1    -159.736 -93.597 -49.908  0.00  0.00           B
ATOM   4127  Ne      X   1    -159.273 -97.147 -51.359  0.00  0.00          NE
ATOM   4128  B       X   1    -156.577 -93.356 -52.828  0.00  0.00           B
ATOM   4129  B       X   1    -157.821 -96.896 -51.776  0.00  0.00           B
ATOM   4130  Ne      X   1    -160.451 -94.886 -49.571  0.00  0.00          NE
ATOM   4131  Ne      X   1    -160.576 -92.860 -53.672  0.00  0.00          NE
ATOM   4132  B       X   1    -158.021 -92.071 -51.065  0.00  0.00           B
ATOM   4133  B       X   1    -159.954-102.094 -44.161  0.00  0.00           B
ATOM   4134  B       X   1    -159.566-103.944 -42.396  0.00  0.00           B
ATOM   4135  Ne      X   1    -159.273-102.461 -42.801  0.00  0.00          NE
ATOM   4136  Ne      X   1    -160.126-105.417 -42.069  0.00  0.00          NE
ATOM   4137  Ne      X   1    -160.340-101.523 -45.611  0.00  0.00          NE
ATOM   4138  B       X   1    -159.829-101.509 -41.606  0.00  0.00           B
ATOM   4139  B       X   1    -159.001-106.499 -42.238  0.00  0.00           B
ATOM   4140  Ne      X   1    -158.503-100.332 -47.593  0.00  0.00          NE
ATOM   4141  B       X   1    -157.738-102.281 -42.815  0.00  0.00           B
ATOM   4142  B       X   1    -156.790-105.821 -41.195  0.00  0.00           B
ATOM   4143  Ne      X   1    -160.479-101.006 -40.258  0.00  0.00          NE
ATOM   4144  B       X   1    -160.695-105.481 -40.611  0.00  0.00           B
ATOM   4145  B       X   1    -157.357 -99.484 -47.048  0.00  0.00           B
ATOM   4146  B       X   1    -159.885 -95.546 -45.566  0.00  0.00           B
ATOM   4147  Ne      X   1    -160.029 -96.498 -44.227  0.00  0.00          NE
ATOM   4148  B       X   1    -159.949 -93.164 -46.234  0.00  0.00           B
ATOM   4149  Ne      X   1    -159.590 -94.626 -46.734  0.00  0.00          NE
ATOM   4150  B       X   1    -158.560 -96.544 -43.730  0.00  0.00           B
ATOM   4151  B       X   1    -158.058 -94.635 -47.185  0.00  0.00           B
ATOM   4152  Ne      X   1    -157.016 -96.404 -44.023  0.00  0.00          NE
ATOM   4153  B       X   1    -156.374 -97.826 -43.919  0.00  0.00           B
ATOM   4154  B       X   1    -156.761 -95.994 -45.568  0.00  0.00           B
ATOM   4155  Ne      X   1    -156.578 -95.040 -46.787  0.00  0.00          NE
ATOM   4156  B       X   1    -156.439 -95.297 -43.107  0.00  0.00           B
ATOM   4157  B       X   1    -157.542 -93.006 -42.430  0.00  0.00           B
ATOM   4158  B       X   1    -157.465 -95.085 -40.873  0.00  0.00           B
ATOM   4159  B       X   1    -160.458 -94.983 -47.979  0.00  0.00           B
ATOM   4160  B       X   1    -159.484 -92.214 -43.982  0.00  0.00           B
ATOM   4161  Ne      X   1    -160.648 -92.540 -44.899  0.00  0.00          NE
ATOM   4162  B       X   1    -159.695 -99.480 -48.149  0.00  0.00           B
ATOM   4163  B       X   1    -160.688-102.711 -36.521  0.00  0.00           B
ATOM   4164  B       X   1    -160.268-102.002 -39.023  0.00  0.00           B
ATOM   4165  Ne      X   1    -160.033-103.274 -37.882  0.00  0.00          NE
ATOM   4166  B       X   1    -158.509-103.643 -37.654  0.00  0.00           B
ATOM   4167  B       X   1    -157.979-105.873 -36.474  0.00  0.00           B
ATOM   4168  Ne      X   1    -157.361-104.720 -37.357  0.00  0.00          NE
ATOM   4169  B       X   1    -156.851-105.360 -38.736  0.00  0.00           B
ATOM   4170  B       X   1    -157.573-100.043 -37.028  0.00  0.00           B
ATOM   4171  B       X   1    -159.815 -99.575 -39.918  0.00  0.00           B
ATOM   4172  B       X   1    -159.649 -99.327 -35.432  0.00  0.00           B
ATOM   4173  B       X   1    -158.712 -97.124 -39.768  0.00  0.00           B
ATOM   4174  Ne      X   1    -159.815 -98.166 -39.314  0.00  0.00          NE
ATOM   4175  B       X   1    -159.920 -93.707 -37.010  0.00  0.00           B
ATOM   4176  B       X   1    -159.433 -98.411 -37.749  0.00  0.00           B
ATOM   4177  Ne      X   1    -158.612 -98.883 -36.473  0.00  0.00          NE
ATOM   4178  Ne      X   1    -157.699 -95.930 -39.602  0.00  0.00          NE
ATOM   4179  B       X   1    -160.612 -99.340 -33.021  0.00  0.00           B
ATOM   4180  Ne      X   1    -159.924-103.762 -28.911  0.00  0.00          NE
ATOM   4181  B       X   1    -159.161-104.860 -29.651  0.00  0.00           B
ATOM   4182  B       X   1    -160.225-105.318 -24.831  0.00  0.00           B
ATOM   4183  B       X   1    -159.040-102.985 -27.831  0.00  0.00           B
ATOM   4184  B       X   1    -159.042-103.083 -25.300  0.00  0.00           B
ATOM   4185  B       X   1    -158.367-100.737 -26.249  0.00  0.00           B
ATOM   4186  Ne      X   1    -158.360-102.357 -26.494  0.00  0.00          NE
ATOM   4187  Ne      X   1    -158.346-105.455 -30.880  0.00  0.00          NE
ATOM   4188  B       X   1    -156.803-102.669 -26.600  0.00  0.00           B
ATOM   4189  Ne      X   1    -155.473-103.004 -27.399  0.00  0.00          NE
ATOM   4190  B       X   1    -156.997-104.611 -30.899  0.00  0.00           B
ATOM   4191  B       X   1    -160.463-102.758 -29.945  0.00  0.00           B
ATOM   4192  Ne      X   1    -159.574-103.996 -24.143  0.00  0.00          NE
ATOM   4193  B       X   1    -157.954-107.001 -30.950  0.00  0.00           B
ATOM   4194  B       X   1    -159.389-105.293 -32.116  0.00  0.00           B
ATOM   4195  B       X   1    -154.794-104.392 -27.045  0.00  0.00           B
ATOM   4196  B       X   1    -154.563-106.396 -25.239  0.00  0.00           B
ATOM   4197  B       X   1    -154.419-101.888 -27.055  0.00  0.00           B
ATOM   4198  Ne      X   1    -153.925-105.604 -26.458  0.00  0.00          NE
ATOM   4199  B       X   1    -152.534-105.095 -25.919  0.00  0.00           B
ATOM   4200  B       X   1    -153.129-101.206 -24.842  0.00  0.00           B
ATOM   4201  Ne      X   1    -153.101-100.957 -26.391  0.00  0.00          NE
ATOM   4202  B       X   1    -153.588-106.562 -27.667  0.00  0.00           B
ATOM   4203  B       X   1    -152.031-101.400 -30.523  0.00  0.00           B
ATOM   4204  B       X   1    -151.790-101.560 -26.991  0.00  0.00           B
ATOM   4205  Ne      X   1    -150.480-102.383 -27.324  0.00  0.00          NE
ATOM   4206  Ne      X   1    -150.550-101.960 -30.225  0.00  0.00          NE
ATOM   4207  B       X   1    -150.509-103.662 -26.371  0.00  0.00           B
ATOM   4208  B       X   1    -150.593-102.605 -28.810  0.00  0.00           B
ATOM   4209  B       X   1    -150.614-105.449 -24.316  0.00  0.00           B
ATOM   4210  Ne      X   1    -151.329-104.398 -25.199  0.00  0.00          NE
ATOM   4211  B       X   1    -149.572-100.720 -30.210  0.00  0.00           B
ATOM   4212  B       X   1    -150.348 -99.815 -24.842  0.00  0.00           B
ATOM   4213  B       X   1    -151.924-103.274 -24.252  0.00  0.00           B
ATOM   4214  B       X   1    -156.924 -99.227 -24.464  0.00  0.00           B
ATOM   4215  B       X   1    -159.157 -98.693 -31.017  0.00  0.00           B
ATOM   4216  B       X   1    -159.427 -98.767 -24.985  0.00  0.00           B
ATOM   4217  Ne      X   1    -159.307 -94.981 -27.824  0.00  0.00          NE
ATOM   4218  B       X   1    -159.898 -92.574 -30.913  0.00  0.00           B
ATOM   4219  B       X   1    -158.797 -94.208 -26.531  0.00  0.00           B
ATOM   4220  Ne      X   1    -158.078 -99.287 -25.536  0.00  0.00          NE
ATOM   4221  B       X   1    -155.419 -92.505 -28.683  0.00  0.00           B
ATOM   4222  B       X   1    -157.584 -98.318 -26.725  0.00  0.00           B
ATOM   4223  Ne      X   1    -157.797 -93.186 -25.872  0.00  0.00          NE
ATOM   4224  B       X   1    -155.853 -96.789 -27.830  0.00  0.00           B
ATOM   4225  B       X   1    -156.296 -93.516 -26.433  0.00  0.00           B
ATOM   4226  B       X   1    -157.610 -93.405 -24.287  0.00  0.00           B
ATOM   4227  Ne      X   1    -155.036 -93.180 -27.347  0.00  0.00          NE
ATOM   4228  Ne      X   1    -160.667 -97.974 -24.554  0.00  0.00          NE
ATOM   4229  Ne      X   1    -160.641 -99.017 -31.444  0.00  0.00          NE
ATOM   4230  B       X   1    -149.312 -93.124 -28.197  0.00  0.00           B
ATOM   4231  B       X   1    -153.215 -99.349 -26.534  0.00  0.00           B
ATOM   4232  B       X   1    -151.913 -92.917 -25.514  0.00  0.00           B
ATOM   4233  B       X   1    -152.675 -98.958 -30.177  0.00  0.00           B
ATOM   4234  Ne      X   1    -153.271 -97.610 -30.048  0.00  0.00          NE
ATOM   4235  B       X   1    -153.517 -96.813 -28.796  0.00  0.00           B
ATOM   4236  Ne      X   1    -154.337 -96.203 -27.589  0.00  0.00          NE
ATOM   4237  B       X   1    -154.388 -94.721 -27.570  0.00  0.00           B
ATOM   4238  B       X   1    -153.809 -96.959 -26.327  0.00  0.00           B
ATOM   4239  Ne      X   1    -153.393 -98.189 -25.431  0.00  0.00          NE
ATOM   4240  B       X   1    -152.039 -97.957 -24.688  0.00  0.00           B
ATOM   4241  B       X   1    -154.098 -92.192 -26.598  0.00  0.00           B
ATOM   4242  Ne      X   1    -150.164 -94.549 -28.352  0.00  0.00          NE
ATOM   4243  B       X   1    -150.620 -94.734 -26.815  0.00  0.00           B
ATOM   4244  B       X   1    -149.631 -93.430 -24.722  0.00  0.00           B
ATOM   4245  Ne      X   1    -150.925 -94.155 -25.252  0.00  0.00          NE
ATOM   4246  B       X   1    -151.366 -94.330 -29.474  0.00  0.00           B
ATOM   4247  B       X   1    -154.428 -98.688 -24.385  0.00  0.00           B
ATOM   4248  B       X   1    -149.374 -95.735 -29.079  0.00  0.00           B
ATOM   4249  B       X   1    -151.601 -95.041 -24.187  0.00  0.00           B
ATOM   4250  Ne      X   1    -150.686 -98.559 -24.103  0.00  0.00          NE
ATOM   4251  B       X   1    -160.682-103.320 -23.238  0.00  0.00           B
ATOM   4252  B       X   1    -156.453-104.778 -16.134  0.00  0.00           B
ATOM   4253  B       X   1    -159.915-101.579 -16.300  0.00  0.00           B
ATOM   4254  B       X   1    -160.363-102.383 -18.736  0.00  0.00           B
ATOM   4255  Ne      X   1    -159.185-101.999 -17.591  0.00  0.00          NE
ATOM   4256  B       X   1    -158.378-100.850 -18.195  0.00  0.00           B
ATOM   4257  B       X   1    -158.541-103.416 -17.314  0.00  0.00           B
ATOM   4258  B       X   1    -158.426-104.476 -23.219  0.00  0.00           B
ATOM   4259  B       X   1    -156.193-106.116 -23.238  0.00  0.00           B
ATOM   4260  Ne      X   1    -157.827-104.841 -17.047  0.00  0.00          NE
ATOM   4261  Ne      X   1    -156.974-105.853 -19.808  0.00  0.00          NE
ATOM   4262  B       X   1    -157.645-105.478 -18.428  0.00  0.00           B
ATOM   4263  Ne      X   1    -157.008-104.906 -22.675  0.00  0.00          NE
ATOM   4264  B       X   1    -156.021-103.720 -22.748  0.00  0.00           B
ATOM   4265  B       X   1    -157.315-105.120 -21.102  0.00  0.00           B
ATOM   4266  B       X   1    -155.668-101.973 -21.032  0.00  0.00           B
ATOM   4267  Ne      X   1    -155.632-100.388 -20.823  0.00  0.00          NE
ATOM   4268  B       X   1    -155.423-105.777 -19.510  0.00  0.00           B
ATOM   4269  B       X   1    -155.605 -99.808 -22.265  0.00  0.00           B
ATOM   4270  B       X   1    -156.960 -99.920 -20.097  0.00  0.00           B
ATOM   4271  B       X   1    -158.889-105.775 -16.195  0.00  0.00           B
ATOM   4272  Ne      X   1    -155.057-107.050 -23.921  0.00  0.00          NE
ATOM   4273  Ne      X   1    -150.389-102.853 -16.227  0.00  0.00          NE
ATOM   4274  Ne      X   1    -154.930-103.046 -21.844  0.00  0.00          NE
ATOM   4275  Ne      X   1    -151.673-100.083 -16.759  0.00  0.00          NE
ATOM   4276  B       X   1    -151.678-101.243 -22.620  0.00  0.00           B
ATOM   4277  B       X   1    -151.812-106.304 -17.036  0.00  0.00           B
ATOM   4278  Ne      X   1    -152.599-101.989 -23.604  0.00  0.00          NE
ATOM   4279  Ne      X   1    -152.597-104.935 -17.080  0.00  0.00          NE
ATOM   4280  B       X   1    -153.803-102.442 -22.715  0.00  0.00           B
ATOM   4281  B       X   1    -153.229-104.780 -18.532  0.00  0.00           B
ATOM   4282  B       X   1    -154.250-104.062 -20.830  0.00  0.00           B
ATOM   4283  Ne      X   1    -153.956-105.220 -19.836  0.00  0.00          NE
ATOM   4284  B       X   1    -153.168-106.295 -20.546  0.00  0.00           B
ATOM   4285  B       X   1    -154.396-100.039 -19.963  0.00  0.00           B
ATOM   4286  B       X   1    -152.688-100.420 -17.988  0.00  0.00           B
ATOM   4287  B       X   1    -151.906 -99.929 -20.417  0.00  0.00           B
ATOM   4288  B       X   1    -151.483-103.857 -16.853  0.00  0.00           B
ATOM   4289  B       X   1    -149.570-100.556 -21.379  0.00  0.00           B
ATOM   4290  Ne      X   1    -150.222-106.504 -23.246  0.00  0.00          NE
ATOM   4291  Ne      X   1    -151.032-100.155 -21.720  0.00  0.00          NE
ATOM   4292  Ne      X   1    -153.037 -99.609 -19.331  0.00  0.00          NE
ATOM   4293  B       X   1    -150.903-101.350 -16.294  0.00  0.00           B
ATOM   4294  B       X   1    -160.432 -96.931 -23.374  0.00  0.00           B
ATOM   4295  B       X   1    -155.007 -91.907 -21.995  0.00  0.00           B
ATOM   4296  Ne      X   1    -157.885 -99.494 -18.893  0.00  0.00          NE
ATOM   4297  B       X   1    -158.013 -95.122 -16.484  0.00  0.00           B
ATOM   4298  B       X   1    -160.230 -94.098 -17.296  0.00  0.00           B
ATOM   4299  Ne      X   1    -159.847 -97.213 -19.537  0.00  0.00          NE
ATOM   4300  Ne      X   1    -159.997 -95.910 -22.253  0.00  0.00          NE
ATOM   4301  B       X   1    -159.677 -96.716 -20.955  0.00  0.00           B
ATOM   4302  B       X   1    -159.028 -98.497 -19.335  0.00  0.00           B
ATOM   4303  B       X   1    -159.214 -96.032 -18.623  0.00  0.00           B
ATOM   4304  Ne      X   1    -158.877 -94.668 -17.772  0.00  0.00          NE
ATOM   4305  B       X   1    -158.740 -95.000 -22.657  0.00  0.00           B
ATOM   4306  Ne      X   1    -156.034 -97.987 -16.916  0.00  0.00          NE
ATOM   4307  Ne      X   1    -155.237 -96.195 -22.130  0.00  0.00          NE
ATOM   4308  B       X   1    -155.956 -97.454 -22.714  0.00  0.00           B
ATOM   4309  Ne      X   1    -156.438 -93.167 -18.484  0.00  0.00          NE
ATOM   4310  Ne      X   1    -155.753 -98.867 -23.494  0.00  0.00          NE
ATOM   4311  B       X   1    -155.471 -96.833 -17.847  0.00  0.00           B
ATOM   4312  B       X   1    -157.356 -92.867 -21.871  0.00  0.00           B
ATOM   4313  B       X   1    -156.184 -92.617 -17.018  0.00  0.00           B
ATOM   4314  B       X   1    -156.132 -94.924 -22.560  0.00  0.00           B
ATOM   4315  B       X   1    -158.008 -93.567 -18.514  0.00  0.00           B
ATOM   4316  Ne      X   1    -157.437 -94.051 -22.894  0.00  0.00          NE
ATOM   4317  B       X   1    -155.699 -94.443 -18.692  0.00  0.00           B
ATOM   4318  B       X   1    -156.964 -98.817 -17.771  0.00  0.00           B
ATOM   4319  B       X   1    -156.218 -92.202 -19.714  0.00  0.00           B
ATOM   4320  B       X   1    -155.125 -96.243 -20.498  0.00  0.00           B
ATOM   4321  B       X   1    -154.989 -98.708 -16.119  0.00  0.00           B
ATOM   4322  B       X   1    -153.455 -95.383 -18.516  0.00  0.00           B
ATOM   4323  Ne      X   1    -150.634 -93.360 -18.959  0.00  0.00          NE
ATOM   4324  Ne      X   1    -152.360 -95.179 -17.386  0.00  0.00          NE
ATOM   4325  B       X   1    -153.108 -93.507 -22.765  0.00  0.00           B
ATOM   4326  B       X   1    -151.345 -96.388 -17.262  0.00  0.00           B
ATOM   4327  Ne      X   1    -154.891 -95.887 -18.979  0.00  0.00          NE
ATOM   4328  B       X   1    -153.878 -95.899 -22.961  0.00  0.00           B
ATOM   4329  Ne      X   1    -150.397 -97.477 -17.917  0.00  0.00          NE
ATOM   4330  Ne      X   1    -153.591 -92.017 -22.704  0.00  0.00          NE
ATOM   4331  Ne      X   1    -150.487 -95.938 -20.659  0.00  0.00          NE
ATOM   4332  B       X   1    -150.791 -98.897 -17.361  0.00  0.00           B
ATOM   4333  Ne      X   1    -152.567 -94.976 -22.879  0.00  0.00          NE
ATOM   4334  B       X   1    -151.786 -95.508 -21.507  0.00  0.00           B
ATOM   4335  B       X   1    -151.581 -93.882 -17.862  0.00  0.00           B
ATOM   4336  B       X   1    -150.515 -97.114 -19.555  0.00  0.00           B
ATOM   4337  B       X   1    -149.419 -92.746 -18.207  0.00  0.00           B
ATOM   4338  B       X   1    -150.128 -94.615 -19.802  0.00  0.00           B
ATOM   4339  B       X   1    -151.101 -98.837 -22.554  0.00  0.00           B
ATOM   4340  B       X   1    -149.348 -96.116 -21.714  0.00  0.00           B
ATOM   4341  B       X   1    -151.080 -92.195 -19.953  0.00  0.00           B
ATOM   4342  B       X   1    -149.527 -97.493 -23.944  0.00  0.00           B
ATOM   4343  B       X   1    -153.132 -98.152 -18.924  0.00  0.00           B
ATOM   4344  Ne      X   1    -159.906-105.413 -11.091  0.00  0.00          NE
ATOM   4345  B       X   1    -159.699-104.223 -12.145  0.00  0.00           B
ATOM   4346  Ne      X   1    -160.366-102.270 -14.929  0.00  0.00          NE
ATOM   4347  B       X   1    -159.117-102.836 -14.227  0.00  0.00           B
ATOM   4348  B       X   1    -159.946-106.860 -11.963  0.00  0.00           B
ATOM   4349  Ne      X   1    -158.632-103.193 -12.768  0.00  0.00          NE
ATOM   4350  B       X   1    -158.613-101.870 -11.955  0.00  0.00           B
ATOM   4351  B       X   1    -158.430-105.595 -10.453  0.00  0.00           B
ATOM   4352  B       X   1    -158.179-100.047 -10.267  0.00  0.00           B
ATOM   4353  Ne      X   1    -158.320-100.309 -11.820  0.00  0.00          NE
ATOM   4354  B       X   1    -157.095-103.716 -12.771  0.00  0.00           B
ATOM   4355  Ne      X   1    -155.512-100.341 -12.595  0.00  0.00          NE
ATOM   4356  B       X   1    -155.354-101.902 -12.511  0.00  0.00           B
ATOM   4357  Ne      X   1    -155.537-103.391 -12.722  0.00  0.00          NE
ATOM   4358  B       X   1    -155.271-106.327 -14.497  0.00  0.00           B
ATOM   4359  B       X   1    -157.016-100.007 -12.596  0.00  0.00           B
ATOM   4360  Ne      X   1    -160.029-106.810 -15.786  0.00  0.00          NE
ATOM   4361  B       X   1    -159.632 -99.677 -12.564  0.00  0.00           B
ATOM   4362  Ne      X   1    -155.150-104.958 -15.241  0.00  0.00          NE
ATOM   4363  B       X   1    -155.013-103.841 -14.157  0.00  0.00           B
ATOM   4364  B       X   1    -154.740 -99.878 -13.890  0.00  0.00           B
ATOM   4365  B       X   1    -149.992-103.495 -14.809  0.00  0.00           B
ATOM   4366  Ne      X   1    -150.668 -99.541 -10.352  0.00  0.00          NE
ATOM   4367  B       X   1    -154.741 -99.531 -11.451  0.00  0.00           B
ATOM   4368  B       X   1    -152.663 -99.613 -15.597  0.00  0.00           B
ATOM   4369  B       X   1    -153.763-104.935 -16.038  0.00  0.00           B
ATOM   4370  B       X   1    -159.545 -93.541 -13.073  0.00  0.00           B
ATOM   4371  B       X   1    -159.798 -94.507  -9.454  0.00  0.00           B
ATOM   4372  B       X   1    -158.983 -95.673 -11.646  0.00  0.00           B
ATOM   4373  B       X   1    -158.555 -96.776  -9.271  0.00  0.00           B
ATOM   4374  Ne      X   1    -158.422 -94.589 -12.578  0.00  0.00          NE
ATOM   4375  Ne      X   1    -156.862 -92.352 -11.105  0.00  0.00          NE
ATOM   4376  B       X   1    -157.688 -95.217 -13.902  0.00  0.00           B
ATOM   4377  B       X   1    -155.529 -92.581 -10.224  0.00  0.00           B
ATOM   4378  B       X   1    -157.356 -93.639 -11.832  0.00  0.00           B
ATOM   4379  Ne      X   1    -157.403 -95.810 -15.280  0.00  0.00          NE
ATOM   4380  B       X   1    -156.817 -97.152 -15.699  0.00  0.00           B
ATOM   4381  Ne      X   1    -155.385 -92.023 -15.818  0.00  0.00          NE
ATOM   4382  Ne      X   1    -160.237 -93.756  -8.051  0.00  0.00          NE
ATOM   4383  Ne      X   1    -160.711 -92.743 -13.712  0.00  0.00          NE
ATOM   4384  B       X   1    -159.290 -92.480  -8.053  0.00  0.00           B
ATOM   4385  B       X   1    -152.911 -94.785 -16.000  0.00  0.00           B
ATOM   4386  B       X   1    -152.282 -99.297 -10.559  0.00  0.00           B
ATOM   4387  Ne      X   1    -154.549 -92.198  -9.020  0.00  0.00          NE
ATOM   4388  Ne      X   1    -153.899 -98.933 -14.967  0.00  0.00          NE
ATOM   4389  Ne      X   1    -153.728 -98.663 -10.661  0.00  0.00          NE
ATOM   4390  B       X   1    -154.228 -98.226  -9.254  0.00  0.00           B
ATOM   4391  B       X   1    -153.458 -95.318 -13.556  0.00  0.00           B
ATOM   4392  Ne      X   1    -153.289 -94.100 -14.627  0.00  0.00          NE
ATOM   4393  Ne      X   1    -152.926 -96.748 -12.997  0.00  0.00          NE
ATOM   4394  B       X   1    -153.528 -97.275 -11.661  0.00  0.00           B
ATOM   4395  B       X   1    -153.359 -97.744 -14.109  0.00  0.00           B
ATOM   4396  B       X   1    -154.654 -93.230 -14.937  0.00  0.00           B
ATOM   4397  B       X   1    -152.255 -93.226 -13.949  0.00  0.00           B
ATOM   4398  B       X   1    -151.322 -96.649 -12.725  0.00  0.00           B
ATOM   4399  Ne      X   1    -151.266 -92.149 -13.444  0.00  0.00          NE
ATOM   4400  B       X   1    -150.814 -95.892 -10.357  0.00  0.00           B
ATOM   4401  B       X   1    -150.057 -98.246 -11.059  0.00  0.00           B
ATOM   4402  Ne      X   1    -150.169 -96.692 -11.570  0.00  0.00          NE
ATOM   4403  B       X   1    -149.724 -92.621 -13.327  0.00  0.00           B
ATOM   4404  Ne      X   1    -151.107 -94.780  -9.277  0.00  0.00          NE
ATOM   4405  B       X   1    -151.444 -93.402 -10.025  0.00  0.00           B
ATOM   4406  B       X   1    -149.824 -94.445  -8.451  0.00  0.00           B
ATOM   4407  B       X   1    -152.272 -95.060  -8.177  0.00  0.00           B
ATOM   4408  B       X   1    -154.271 -93.460  -8.048  0.00  0.00           B
ATOM   4409  Ne      X   1    -151.857 -91.892 -10.381  0.00  0.00          NE
ATOM   4410  B       X   1    -156.516 -97.652  -8.011  0.00  0.00           B
ATOM   4411  Ne      X   1    -158.071 -97.593  -7.955  0.00  0.00          NE
ATOM   4412  Ne      X   1    -156.619 -92.111  -2.039  0.00  0.00          NE
ATOM   4413  B       X   1    -157.259 -93.416  -1.339  0.00  0.00           B
ATOM   4414  Ne      X   1    -157.648 -94.734  -0.653  0.00  0.00          NE
ATOM   4415  B       X   1    -155.111 -92.548  -2.266  0.00  0.00           B
ATOM   4416  B       X   1    -149.353 -93.107  -6.319  0.00  0.00           B
ATOM   4417  Ne      X   1    -149.791 -92.994  -4.826  0.00  0.00          NE
ATOM   4418  B       X   1    -153.274 -94.636  -5.796  0.00  0.00           B
ATOM   4419  B       X   1    -154.149 -94.516  -0.896  0.00  0.00           B
ATOM   4420  B       X   1    -152.776 -92.297  -1.458  0.00  0.00           B
ATOM   4421  Ne      X   1    -153.619 -94.833  -7.329  0.00  0.00          NE
ATOM   4422  B       X   1    -154.468 -96.154  -7.627  0.00  0.00           B
ATOM   4423  Ne      X   1    -152.467 -94.702  -4.422  0.00  0.00          NE
ATOM   4424  B       X   1    -153.273 -93.999  -3.289  0.00  0.00           B
ATOM   4425  Ne      X   1    -154.940 -97.731  -7.922  0.00  0.00          NE
ATOM   4426  Ne      X   1    -153.839 -93.376  -1.978  0.00  0.00          NE
ATOM   4427  B       X   1    -151.132 -93.940  -4.592  0.00  0.00           B
ATOM   4428  B       X   1    -159.751 -87.031 -50.406  0.00  0.00           B
ATOM   4429  Ne      X   1    -159.209 -86.260 -49.163  0.00  0.00          NE
ATOM   4430  B       X   1    -160.329 -91.178 -50.105  0.00  0.00           B
ATOM   4431  B       X   1    -159.358 -88.728 -45.840  0.00  0.00           B
ATOM   4432  B       X   1    -159.140 -90.867 -41.754  0.00  0.00           B
ATOM   4433  Ne      X   1    -159.991 -90.042 -40.755  0.00  0.00          NE
ATOM   4434  B       X   1    -157.249 -89.078 -47.211  0.00  0.00           B
ATOM   4435  B       X   1    -159.571 -89.658 -48.181  0.00  0.00           B
ATOM   4436  B       X   1    -159.196 -89.247 -39.660  0.00  0.00           B
ATOM   4437  Ne      X   1    -152.930 -91.634 -25.652  0.00  0.00          NE
ATOM   4438  B       X   1    -152.126 -90.498 -26.307  0.00  0.00           B
ATOM   4439  B       X   1    -149.689 -90.984 -26.883  0.00  0.00           B
ATOM   4440  Ne      X   1    -150.765 -89.803 -26.970  0.00  0.00          NE
ATOM   4441  B       X   1    -153.577 -91.458 -24.201  0.00  0.00           B
ATOM   4442  Ne      X   1    -156.398 -91.758 -21.218  0.00  0.00          NE
ATOM   4443  B       X   1    -158.845 -86.490 -18.573  0.00  0.00           B
ATOM   4444  Ne      X   1    -158.298 -89.338 -21.195  0.00  0.00          NE
ATOM   4445  B       X   1    -157.887 -87.996 -20.457  0.00  0.00           B
ATOM   4446  Ne      X   1    -155.533 -87.093 -17.255  0.00  0.00          NE
ATOM   4447  B       X   1    -157.136 -90.386 -21.245  0.00  0.00           B
ATOM   4448  Ne      X   1    -157.535 -86.816 -19.543  0.00  0.00          NE
ATOM   4449  B       X   1    -156.558 -87.385 -18.409  0.00  0.00           B
ATOM   4450  Ne      X   1    -155.585 -84.897 -20.960  0.00  0.00          NE
ATOM   4451  B       X   1    -154.919 -88.430 -16.637  0.00  0.00           B
ATOM   4452  Ne      X   1    -149.562 -88.922 -17.237  0.00  0.00          NE
ATOM   4453  Ne      X   1    -151.900 -88.749 -19.019  0.00  0.00          NE
ATOM   4454  Ne      X   1    -153.722 -89.544 -16.626  0.00  0.00          NE
ATOM   4455  B       X   1    -152.648 -87.528 -19.597  0.00  0.00           B
ATOM   4456  B       X   1    -154.273 -86.396 -18.026  0.00  0.00           B
ATOM   4457  Ne      X   1    -153.362 -86.152 -19.312  0.00  0.00          NE
ATOM   4458  B       X   1    -153.029 -89.449 -18.013  0.00  0.00           B
ATOM   4459  B       X   1    -154.336 -85.790 -20.493  0.00  0.00           B
ATOM   4460  B       X   1    -152.474 -91.243 -21.911  0.00  0.00           B
ATOM   4461  B       X   1    -149.954 -90.763 -21.868  0.00  0.00           B
ATOM   4462  B       X   1    -150.736 -88.332 -18.056  0.00  0.00           B
ATOM   4463  Ne      X   1    -151.261 -90.987 -20.914  0.00  0.00          NE
ATOM   4464  B       X   1    -151.487 -89.739 -20.014  0.00  0.00           B
ATOM   4465  B       X   1    -154.366 -90.998 -16.456  0.00  0.00           B
ATOM   4466  Ne      X   1    -150.997 -84.264 -18.885  0.00  0.00          NE
ATOM   4467  B       X   1    -155.396 -83.541 -20.160  0.00  0.00           B
ATOM   4468  B       X   1    -150.854 -83.612 -17.429  0.00  0.00           B
ATOM   4469  Ne      X   1    -159.753 -89.816 -13.546  0.00  0.00          NE
ATOM   4470  B       X   1    -160.174 -89.579 -12.048  0.00  0.00           B
ATOM   4471  Ne      X   1    -160.267 -89.191 -10.454  0.00  0.00          NE
ATOM   4472  B       X   1    -159.896 -90.320  -9.470  0.00  0.00           B
ATOM   4473  B       X   1    -160.401 -88.758 -14.516  0.00  0.00           B
ATOM   4474  B       X   1    -159.117 -88.031 -10.414  0.00  0.00           B
ATOM   4475  B       X   1    -160.294 -91.250 -13.960  0.00  0.00           B
ATOM   4476  Ne      X   1    -158.780 -91.239  -8.856  0.00  0.00          NE
ATOM   4477  Ne      X   1    -158.738 -86.637  -9.819  0.00  0.00          NE
ATOM   4478  B       X   1    -158.181 -89.861 -13.594  0.00  0.00           B
ATOM   4479  B       X   1    -156.577 -91.236 -12.192  0.00  0.00           B
ATOM   4480  B       X   1    -155.743 -89.044 -13.186  0.00  0.00           B
ATOM   4481  Ne      X   1    -156.667 -90.231 -13.393  0.00  0.00          NE
ATOM   4482  Ne      X   1    -155.860 -87.455  -9.675  0.00  0.00          NE
ATOM   4483  B       X   1    -155.381 -87.532 -11.119  0.00  0.00           B
ATOM   4484  B       X   1    -156.252 -88.944  -9.124  0.00  0.00           B
ATOM   4485  B       X   1    -157.179 -86.689  -9.595  0.00  0.00           B
ATOM   4486  Ne      X   1    -155.703 -85.350 -14.594  0.00  0.00          NE
ATOM   4487  B       X   1    -155.593 -86.422 -13.455  0.00  0.00           B
ATOM   4488  B       X   1    -156.247 -91.267 -14.711  0.00  0.00           B
ATOM   4489  B       X   1    -157.080 -84.307 -14.410  0.00  0.00           B
ATOM   4490  Ne      X   1    -155.106 -87.726 -12.649  0.00  0.00          NE
ATOM   4491  B       X   1    -155.294 -91.097  -8.170  0.00  0.00           B
ATOM   4492  B       X   1    -157.953 -91.820 -10.097  0.00  0.00           B
ATOM   4493  B       X   1    -155.831 -86.182 -16.003  0.00  0.00           B
ATOM   4494  B       X   1    -154.752 -87.012  -8.698  0.00  0.00           B
ATOM   4495  B       X   1    -153.501 -87.681 -12.776  0.00  0.00           B
ATOM   4496  B       X   1    -152.302 -86.471  -8.734  0.00  0.00           B
ATOM   4497  B       X   1    -152.717 -89.252 -15.462  0.00  0.00           B
ATOM   4498  Ne      X   1    -151.916 -87.516 -12.514  0.00  0.00          NE
ATOM   4499  B       X   1    -150.144 -87.599  -8.867  0.00  0.00           B
ATOM   4500  Ne      X   1    -150.850 -84.582 -13.445  0.00  0.00          NE
ATOM   4501  B       X   1    -150.790 -90.978  -9.602  0.00  0.00           B
ATOM   4502  B       X   1    -149.650 -84.778 -14.400  0.00  0.00           B
ATOM   4503  Ne      X   1    -151.150 -86.750  -9.682  0.00  0.00          NE
ATOM   4504  B       X   1    -151.189 -88.550 -13.411  0.00  0.00           B
ATOM   4505  Ne      X   1    -151.356 -89.390 -14.700  0.00  0.00          NE
ATOM   4506  B       X   1    -151.257 -90.909 -14.305  0.00  0.00           B
ATOM   4507  B       X   1    -151.557 -87.489 -10.998  0.00  0.00           B
ATOM   4508  B       X   1    -150.170 -89.194 -15.819  0.00  0.00           B
ATOM   4509  Ne      X   1    -149.356 -90.733  -8.987  0.00  0.00          NE
ATOM   4510  B       X   1    -154.487 -84.362 -14.655  0.00  0.00           B
ATOM   4511  Ne      X   1    -149.563 -84.243 -10.716  0.00  0.00          NE
ATOM   4512  B       X   1    -153.230 -91.692  -9.692  0.00  0.00           B
ATOM   4513  B       X   1    -151.755 -91.768 -11.937  0.00  0.00           B
ATOM   4514  Ne      X   1    -158.304 -83.439 -14.014  0.00  0.00          NE
ATOM   4515  B       X   1    -150.201 -83.994 -12.141  0.00  0.00           B
ATOM   4516  B       X   1    -152.091 -83.879 -14.047  0.00  0.00           B
ATOM   4517  B       X   1    -157.836 -90.409  -7.949  0.00  0.00           B
ATOM   4518  Ne      X   1    -156.294 -89.883  -7.896  0.00  0.00          NE
ATOM   4519  B       X   1    -158.417 -86.390  -2.608  0.00  0.00           B
ATOM   4520  Ne      X   1    -158.344 -91.117  -4.377  0.00  0.00          NE
ATOM   4521  B       X   1    -157.877 -89.827  -4.918  0.00  0.00           B
ATOM   4522  B       X   1    -156.720 -90.776  -1.244  0.00  0.00           B
ATOM   4523  B       X   1    -157.043 -88.345  -1.843  0.00  0.00           B
ATOM   4524  B       X   1    -156.092 -88.999  -6.574  0.00  0.00           B
ATOM   4525  Ne      X   1    -157.040 -87.040  -2.815  0.00  0.00          NE
ATOM   4526  B       X   1    -156.754 -87.696  -4.218  0.00  0.00           B
ATOM   4527  B       X   1    -155.903 -86.129  -2.173  0.00  0.00           B
ATOM   4528  Ne      X   1    -156.717 -89.284  -0.629  0.00  0.00          NE
ATOM   4529  B       X   1    -155.368 -89.026  -0.013  0.00  0.00           B
ATOM   4530  B       X   1    -157.436 -91.800  -3.385  0.00  0.00           B
ATOM   4531  B       X   1    -149.305 -89.653  -7.808  0.00  0.00           B
ATOM   4532  Ne      X   1    -153.615 -86.513  -7.767  0.00  0.00          NE
ATOM   4533  B       X   1    -151.894 -89.189  -4.771  0.00  0.00           B
ATOM   4534  Ne      X   1    -152.085 -90.887  -1.200  0.00  0.00          NE
ATOM   4535  B       X   1    -153.139 -89.712  -0.907  0.00  0.00           B
ATOM   4536  Ne      X   1    -152.468 -85.149  -3.883  0.00  0.00          NE
ATOM   4537  B       X   1    -153.991 -87.237  -1.091  0.00  0.00           B
ATOM   4538  B       X   1    -153.489 -85.434  -2.728  0.00  0.00           B
ATOM   4539  Ne      X   1    -154.487 -85.769  -1.663  0.00  0.00          NE
ATOM   4540  B       X   1    -153.137 -87.332  -6.495  0.00  0.00           B
ATOM   4541  B       X   1    -154.341 -84.732  -0.533  0.00  0.00           B
ATOM   4542  Ne      X   1    -151.978 -87.757  -5.458  0.00  0.00          NE
ATOM   4543  B       X   1    -151.945 -86.518  -4.455  0.00  0.00           B
ATOM   4544  Ne      X   1    -153.901 -88.552  -0.243  0.00  0.00          NE
ATOM   4545  B       X   1    -150.200 -91.469  -4.550  0.00  0.00           B
ATOM   4546  Ne      X   1    -150.681 -90.131  -3.908  0.00  0.00          NE
ATOM   4547  Ne      X   1    -149.462 -88.078  -7.508  0.00  0.00          NE
ATOM   4548  B       X   1    -149.540 -89.094  -3.692  0.00  0.00           B
ATOM   4549  B       X   1    -150.533 -87.728  -6.313  0.00  0.00           B
ATOM   4550  B       X   1    -151.345 -90.433  -2.506  0.00  0.00           B
ATOM   4551  B       X   1    -151.385 -84.198  -3.301  0.00  0.00           B
ATOM   4552  B       X   1    -152.244 -82.168  -2.068  0.00  0.00           B
ATOM   4553  B       X   1    -149.963 -82.164  -3.347  0.00  0.00           B
ATOM   4554  Ne      X   1    -150.902 -82.931  -2.454  0.00  0.00          NE
ATOM   4555  B       X   1    -149.833 -78.274  -3.052  0.00  0.00           B
ATOM   4556  B       X   1    -151.146 -77.549  -0.857  0.00  0.00           B
ATOM   4557  Ne      X   1    -154.626 -77.020  -1.074  0.00  0.00          NE
ATOM   4558  Ne      X   1    -149.740 -77.465  -1.647  0.00  0.00          NE
ATOM   4559  B       X   1    -153.031 -79.820  -2.888  0.00  0.00           B
ATOM   4560  B       X   1    -154.056 -80.632  -0.741  0.00  0.00           B
ATOM   4561  B       X   1    -149.987 -83.287  -1.125  0.00  0.00           B
ATOM   4562  B       X   1    -153.344 -76.711  -0.134  0.00  0.00           B
ATOM   4563  B       X   1    -149.826 -66.257 -58.535  0.00  0.00           B
ATOM   4564  Ne      X   1    -149.670 -64.992 -59.601  0.00  0.00          NE
ATOM   4565  B       X   1    -149.773 -67.976 -56.508  0.00  0.00           B
ATOM   4566  Ne      X   1    -149.345 -66.533 -57.113  0.00  0.00          NE
ATOM   4567  B       X   1    -151.121 -62.116 -51.472  0.00  0.00           B
ATOM   4568  B       X   1    -149.515 -65.375 -56.075  0.00  0.00           B
ATOM   4569  B       X   1    -149.776 -61.942 -55.669  0.00  0.00           B
ATOM   4570  Ne      X   1    -150.129 -61.418 -50.406  0.00  0.00          NE
ATOM   4571  B       X   1    -149.641 -62.490 -49.383  0.00  0.00           B
ATOM   4572  B       X   1    -150.009 -65.058 -53.620  0.00  0.00           B
ATOM   4573  Ne      X   1    -150.173 -62.778 -45.976  0.00  0.00          NE
ATOM   4574  B       X   1    -149.634 -62.639 -44.470  0.00  0.00           B
ATOM   4575  B       X   1    -149.547 -61.237 -42.204  0.00  0.00           B
ATOM   4576  B       X   1    -156.014 -62.209 -25.363  0.00  0.00           B
ATOM   4577  Ne      X   1    -151.606 -64.006 -27.293  0.00  0.00          NE
ATOM   4578  B       X   1    -152.478 -65.034 -26.483  0.00  0.00           B
ATOM   4579  B       X   1    -152.803 -61.777 -30.332  0.00  0.00           B
ATOM   4580  B       X   1    -150.214 -64.882 -27.809  0.00  0.00           B
ATOM   4581  Ne      X   1    -150.305 -61.976 -25.439  0.00  0.00          NE
ATOM   4582  B       X   1    -151.158 -62.814 -26.454  0.00  0.00           B
ATOM   4583  B       X   1    -158.161 -65.662 -16.090  0.00  0.00           B
ATOM   4584  B       X   1    -158.538 -65.578 -18.612  0.00  0.00           B
ATOM   4585  Ne      X   1    -155.516 -63.344 -16.468  0.00  0.00          NE
ATOM   4586  Ne      X   1    -156.399 -62.584 -19.217  0.00  0.00          NE
ATOM   4587  B       X   1    -156.359 -62.602 -17.588  0.00  0.00           B
ATOM   4588  B       X   1    -155.785 -64.890 -16.762  0.00  0.00           B
ATOM   4589  B       X   1    -155.205 -61.455 -22.912  0.00  0.00           B
ATOM   4590  B       X   1    -157.138 -61.268 -19.642  0.00  0.00           B
ATOM   4591  Ne      X   1    -153.437 -62.810 -20.299  0.00  0.00          NE
ATOM   4592  B       X   1    -154.911 -62.527 -19.802  0.00  0.00           B
ATOM   4593  B       X   1    -153.208 -61.705 -21.333  0.00  0.00           B
ATOM   4594  B       X   1    -152.119 -61.544 -16.804  0.00  0.00           B
ATOM   4595  B       X   1    -153.983 -63.142 -16.826  0.00  0.00           B
ATOM   4596  B       X   1    -150.960 -64.966 -22.926  0.00  0.00           B
ATOM   4597  B       X   1    -152.537 -62.747 -18.972  0.00  0.00           B
ATOM   4598  B       X   1    -153.487 -64.265 -20.903  0.00  0.00           B
ATOM   4599  B       X   1    -155.803 -63.060 -14.934  0.00  0.00           B
ATOM   4600  B       X   1    -155.863 -65.007  -9.571  0.00  0.00           B
ATOM   4601  B       X   1    -155.623 -64.706 -12.986  0.00  0.00           B
ATOM   4602  Ne      X   1    -155.765 -63.155 -13.372  0.00  0.00          NE
ATOM   4603  Ne      X   1    -149.454 -63.151 -13.100  0.00  0.00          NE
ATOM   4604  B       X   1    -153.677 -63.819  -9.369  0.00  0.00           B
ATOM   4605  Ne      X   1    -154.331 -65.260  -9.512  0.00  0.00          NE
ATOM   4606  B       X   1    -154.579 -62.191 -12.970  0.00  0.00           B
ATOM   4607  B       X   1    -152.168 -61.908  -8.518  0.00  0.00           B
ATOM   4608  B       X   1    -150.199 -64.308 -12.409  0.00  0.00           B
ATOM   4609  Ne      X   1    -150.488 -65.660 -11.679  0.00  0.00          NE
ATOM   4610  B       X   1    -150.828 -65.341 -10.166  0.00  0.00           B
ATOM   4611  Ne      X   1    -150.453 -65.316  -8.623  0.00  0.00          NE
ATOM   4612  B       X   1    -150.356 -61.896 -13.345  0.00  0.00           B
ATOM   4613  B       X   1    -153.590 -61.588 -10.721  0.00  0.00           B
ATOM   4614  Ne      X   1    -155.668 -70.177  -0.846  0.00  0.00          NE
ATOM   4615  B       X   1    -157.239 -70.000  -1.087  0.00  0.00           B
ATOM   4616  Ne      X   1    -155.967 -74.243  -1.437  0.00  0.00          NE
ATOM   4617  B       X   1    -155.510 -75.758  -1.254  0.00  0.00           B
ATOM   4618  B       X   1    -155.076 -70.871  -2.130  0.00  0.00           B
ATOM   4619  B       X   1    -155.657 -73.514  -0.044  0.00  0.00           B
ATOM   4620  B       X   1    -149.437 -74.577  -4.324  0.00  0.00           B
ATOM   4621  Ne      X   1    -151.697 -71.744  -3.485  0.00  0.00          NE
ATOM   4622  B       X   1    -153.239 -72.024  -3.501  0.00  0.00           B
ATOM   4623  B       X   1    -151.430 -70.193  -3.438  0.00  0.00           B
ATOM   4624  B       X   1    -151.118 -72.113  -1.974  0.00  0.00           B
ATOM   4625  Ne      X   1    -149.727 -72.366  -1.258  0.00  0.00          NE
ATOM   4626  B       X   1    -149.305 -76.060  -2.125  0.00  0.00           B
ATOM   4627  B       X   1    -156.724 -63.830  -0.174  0.00  0.00           B
ATOM   4628  Ne      X   1    -158.703 -68.471  -4.357  0.00  0.00          NE
ATOM   4629  B       X   1    -159.599 -64.990  -3.525  0.00  0.00           B
ATOM   4630  B       X   1    -158.888 -68.105  -0.879  0.00  0.00           B
ATOM   4631  B       X   1    -158.175 -66.994  -3.973  0.00  0.00           B
ATOM   4632  B       X   1    -157.291 -64.698  -4.656  0.00  0.00           B
ATOM   4633  Ne      X   1    -156.016 -64.410  -5.640  0.00  0.00          NE
ATOM   4634  B       X   1    -155.433 -63.021  -5.197  0.00  0.00           B
ATOM   4635  Ne      X   1    -156.965 -65.298  -0.620  0.00  0.00          NE
ATOM   4636  B       X   1    -155.667 -66.247  -0.253  0.00  0.00           B
ATOM   4637  Ne      X   1    -158.109 -65.457  -3.592  0.00  0.00          NE
ATOM   4638  B       X   1    -157.306 -65.422  -2.184  0.00  0.00           B
ATOM   4639  B       X   1    -156.588 -64.408  -7.147  0.00  0.00           B
ATOM   4640  B       X   1    -155.460 -68.105  -5.985  0.00  0.00           B
ATOM   4641  B       X   1    -155.072 -65.630  -5.527  0.00  0.00           B
ATOM   4642  B       X   1    -155.196 -68.712  -0.656  0.00  0.00           B
ATOM   4643  Ne      X   1    -154.446 -67.073  -5.358  0.00  0.00          NE
ATOM   4644  B       X   1    -149.671 -68.843  -1.975  0.00  0.00           B
ATOM   4645  Ne      X   1    -150.665 -68.823  -3.255  0.00  0.00          NE
ATOM   4646  B       X   1    -152.748 -65.240  -3.116  0.00  0.00           B
ATOM   4647  B       X   1    -153.013 -63.027  -1.575  0.00  0.00           B
ATOM   4648  B       X   1    -151.482 -62.891  -3.571  0.00  0.00           B
ATOM   4649  Ne      X   1    -150.945 -62.413  -7.551  0.00  0.00          NE
ATOM   4650  Ne      X   1    -154.533 -67.299  -0.334  0.00  0.00          NE
ATOM   4651  B       X   1    -153.461 -66.926  -1.370  0.00  0.00           B
ATOM   4652  B       X   1    -150.691 -63.930  -7.949  0.00  0.00           B
ATOM   4653  B       X   1    -153.130 -67.240  -6.175  0.00  0.00           B
ATOM   4654  Ne      X   1    -152.998 -66.791  -2.865  0.00  0.00          NE
ATOM   4655  B       X   1    -151.683 -67.633  -3.058  0.00  0.00           B
ATOM   4656  B       X   1    -150.861 -64.486  -1.654  0.00  0.00           B
ATOM   4657  B       X   1    -154.075 -67.273  -3.859  0.00  0.00           B
ATOM   4658  Ne      X   1    -152.093 -63.920  -2.488  0.00  0.00          NE
ATOM   4659  B       X   1    -149.792 -61.516  -7.943  0.00  0.00           B
ATOM   4660  Ne      X   1    -146.559 -93.331 -32.809  0.00  0.00          NE
ATOM   4661  Ne      X   1    -149.187 -94.574 -32.382  0.00  0.00          NE
ATOM   4662  B       X   1    -147.929 -93.668 -32.180  0.00  0.00           B
ATOM   4663  B       X   1    -140.254 -92.001 -33.155  0.00  0.00           B
ATOM   4664  B       X   1    -142.849 -96.213 -33.271  0.00  0.00           B
ATOM   4665  B       X   1    -141.131 -94.383 -32.934  0.00  0.00           B
ATOM   4666  Ne      X   1    -141.625 -95.740 -32.391  0.00  0.00          NE
ATOM   4667  Ne      X   1    -146.776-103.447 -29.905  0.00  0.00          NE
ATOM   4668  B       X   1    -147.374-102.493 -28.862  0.00  0.00           B
ATOM   4669  B       X   1    -146.654-101.381 -26.632  0.00  0.00           B
ATOM   4670  Ne      X   1    -147.654-101.324 -27.782  0.00  0.00          NE
ATOM   4671  Ne      X   1    -145.870-101.635 -25.304  0.00  0.00          NE
ATOM   4672  B       X   1    -147.683-100.044 -28.755  0.00  0.00           B
ATOM   4673  B       X   1    -147.333-100.230 -31.284  0.00  0.00           B
ATOM   4674  B       X   1    -145.236-100.213 -24.878  0.00  0.00           B
ATOM   4675  B       X   1    -144.645-102.722 -25.583  0.00  0.00           B
ATOM   4676  Ne      X   1    -148.327 -99.735 -30.149  0.00  0.00          NE
ATOM   4677  B       X   1    -144.709-100.659 -31.684  0.00  0.00           B
ATOM   4678  B       X   1    -149.058-101.650 -27.147  0.00  0.00           B
ATOM   4679  Ne      X   1    -143.265-103.436 -25.357  0.00  0.00          NE
ATOM   4680  B       X   1    -142.234-102.553 -26.137  0.00  0.00           B
ATOM   4681  B       X   1    -141.325-100.061 -26.338  0.00  0.00           B
ATOM   4682  B       X   1    -138.225 -99.583 -27.140  0.00  0.00           B
ATOM   4683  B       X   1    -148.921 -95.874 -31.513  0.00  0.00           B
ATOM   4684  B       X   1    -148.750 -98.174 -30.270  0.00  0.00           B
ATOM   4685  B       X   1    -146.938 -96.498 -29.935  0.00  0.00           B
ATOM   4686  Ne      X   1    -148.503 -96.664 -30.218  0.00  0.00          NE
ATOM   4687  B       X   1    -145.899 -96.196 -27.555  0.00  0.00           B
ATOM   4688  B       X   1    -145.896 -95.058 -25.287  0.00  0.00           B
ATOM   4689  Ne      X   1    -145.321 -96.248 -26.035  0.00  0.00          NE
ATOM   4690  Ne      X   1    -145.809 -95.901 -29.086  0.00  0.00          NE
ATOM   4691  B       X   1    -145.980 -94.288 -29.332  0.00  0.00           B
ATOM   4692  B       X   1    -145.481 -97.551 -25.212  0.00  0.00           B
ATOM   4693  Ne      X   1    -148.302 -92.526 -24.667  0.00  0.00          NE
ATOM   4694  Ne      X   1    -145.023 -93.160 -30.126  0.00  0.00          NE
ATOM   4695  B       X   1    -147.844 -92.469 -26.113  0.00  0.00           B
ATOM   4696  B       X   1    -145.497 -93.124 -31.640  0.00  0.00           B
ATOM   4697  Ne      X   1    -144.660 -98.812 -24.695  0.00  0.00          NE
ATOM   4698  B       X   1    -144.367 -96.143 -29.688  0.00  0.00           B
ATOM   4699  B       X   1    -143.741 -96.017 -26.277  0.00  0.00           B
ATOM   4700  B       X   1    -143.609 -93.797 -29.946  0.00  0.00           B
ATOM   4701  Ne      X   1    -148.557 -91.957 -27.454  0.00  0.00          NE
ATOM   4702  B       X   1    -145.318 -91.916 -29.299  0.00  0.00           B
ATOM   4703  B       X   1    -143.365 -98.836 -25.632  0.00  0.00           B
ATOM   4704  B       X   1    -142.018 -92.549 -24.671  0.00  0.00           B
ATOM   4705  Ne      X   1    -141.901 -98.658 -25.889  0.00  0.00          NE
ATOM   4706  B       X   1    -139.001 -93.144 -29.873  0.00  0.00           B
ATOM   4707  B       X   1    -142.377 -95.235 -28.289  0.00  0.00           B
ATOM   4708  Ne      X   1    -142.269 -95.802 -26.766  0.00  0.00          NE
ATOM   4709  B       X   1    -139.584 -93.112 -25.617  0.00  0.00           B
ATOM   4710  B       X   1    -142.177 -95.664 -30.916  0.00  0.00           B
ATOM   4711  B       X   1    -141.437 -94.849 -25.810  0.00  0.00           B
ATOM   4712  Ne      X   1    -142.997 -95.223 -29.700  0.00  0.00          NE
ATOM   4713  B       X   1    -141.630 -97.272 -26.782  0.00  0.00           B
ATOM   4714  Ne      X   1    -140.869 -93.660 -24.952  0.00  0.00          NE
ATOM   4715  B       X   1    -138.736 -98.834 -24.439  0.00  0.00           B
ATOM   4716  Ne      X   1    -138.147 -93.476 -26.173  0.00  0.00          NE
ATOM   4717  B       X   1    -141.145 -98.299 -24.543  0.00  0.00           B
ATOM   4718  B       X   1    -138.179 -95.607 -29.590  0.00  0.00           B
ATOM   4719  B       X   1    -138.236 -94.064 -27.626  0.00  0.00           B
ATOM   4720  Ne      X   1    -137.995 -94.211 -29.135  0.00  0.00          NE
ATOM   4721  B       X   1    -146.600-102.189 -24.078  0.00  0.00           B
ATOM   4722  B       X   1    -149.146-102.840 -17.132  0.00  0.00           B
ATOM   4723  B       X   1    -148.050-106.104 -18.228  0.00  0.00           B
ATOM   4724  Ne      X   1    -146.510-102.859 -22.707  0.00  0.00          NE
ATOM   4725  Ne      X   1    -146.121-100.001 -17.056  0.00  0.00          NE
ATOM   4726  B       X   1    -147.071-101.181 -17.356  0.00  0.00           B
ATOM   4727  Ne      X   1    -147.582-105.480 -21.904  0.00  0.00          NE
ATOM   4728  Ne      X   1    -148.163-101.029 -20.777  0.00  0.00          NE
ATOM   4729  B       X   1    -147.073-103.608 -18.366  0.00  0.00           B
ATOM   4730  Ne      X   1    -147.921-102.265 -17.977  0.00  0.00          NE
ATOM   4731  B       X   1    -148.453-101.790 -19.366  0.00  0.00           B
ATOM   4732  B       X   1    -147.308-102.006 -21.651  0.00  0.00           B
ATOM   4733  Ne      X   1    -147.569-104.908 -19.003  0.00  0.00          NE
ATOM   4734  B       X   1    -147.760-104.908 -20.464  0.00  0.00           B
ATOM   4735  B       X   1    -144.925-103.010 -22.275  0.00  0.00           B
ATOM   4736  B       X   1    -147.298 -99.721 -20.519  0.00  0.00           B
ATOM   4737  B       X   1    -144.733-100.255 -17.850  0.00  0.00           B
ATOM   4738  B       X   1    -148.925-106.046 -22.405  0.00  0.00           B
ATOM   4739  Ne      X   1    -143.286-102.846 -22.367  0.00  0.00          NE
ATOM   4740  B       X   1    -142.943-103.140 -23.795  0.00  0.00           B
ATOM   4741  B       X   1    -138.615-100.410 -21.526  0.00  0.00           B
ATOM   4742  B       X   1    -142.926-101.387 -22.008  0.00  0.00           B
ATOM   4743  B       X   1    -139.615-100.561 -17.453  0.00  0.00           B
ATOM   4744  B       X   1    -143.239-102.156 -17.020  0.00  0.00           B
ATOM   4745  Ne      X   1    -143.370-100.988 -18.041  0.00  0.00          NE
ATOM   4746  B       X   1    -142.356-103.766 -21.482  0.00  0.00           B
ATOM   4747  B       X   1    -143.216-101.266 -19.540  0.00  0.00           B
ATOM   4748  Ne      X   1    -142.530-100.541 -20.678  0.00  0.00          NE
ATOM   4749  B       X   1    -140.932-100.370 -20.496  0.00  0.00           B
ATOM   4750  B       X   1    -142.129 -99.977 -17.697  0.00  0.00           B
ATOM   4751  Ne      X   1    -140.782 -99.566 -17.006  0.00  0.00          NE
ATOM   4752  B       X   1    -142.137-104.376 -16.092  0.00  0.00           B
ATOM   4753  B       X   1    -147.245 -91.948 -19.239  0.00  0.00           B
ATOM   4754  Ne      X   1    -146.517 -94.784 -23.854  0.00  0.00          NE
ATOM   4755  B       X   1    -147.280 -93.369 -23.815  0.00  0.00           B
ATOM   4756  Ne      X   1    -145.514 -95.111 -16.638  0.00  0.00          NE
ATOM   4757  B       X   1    -147.564 -95.859 -23.559  0.00  0.00           B
ATOM   4758  B       X   1    -146.502 -96.026 -17.466  0.00  0.00           B
ATOM   4759  Ne      X   1    -146.911 -98.213 -20.747  0.00  0.00          NE
ATOM   4760  B       X   1    -146.733 -98.580 -17.445  0.00  0.00           B
ATOM   4761  Ne      X   1    -148.593 -96.853 -22.910  0.00  0.00          NE
ATOM   4762  B       X   1    -147.711 -97.872 -22.124  0.00  0.00           B
ATOM   4763  B       X   1    -147.264 -97.364 -19.561  0.00  0.00           B
ATOM   4764  B       X   1    -145.341 -94.599 -22.813  0.00  0.00           B
ATOM   4765  Ne      X   1    -147.364 -97.193 -17.994  0.00  0.00          NE
ATOM   4766  B       X   1    -145.388 -98.075 -21.051  0.00  0.00           B
ATOM   4767  B       X   1    -148.852 -97.259 -17.629  0.00  0.00           B
ATOM   4768  B       X   1    -145.361 -92.696 -21.001  0.00  0.00           B
ATOM   4769  B       X   1    -144.160 -98.458 -23.226  0.00  0.00           B
ATOM   4770  B       X   1    -144.036 -94.969 -17.310  0.00  0.00           B
ATOM   4771  Ne      X   1    -144.501 -93.492 -22.146  0.00  0.00          NE
ATOM   4772  Ne      X   1    -143.915 -98.083 -21.693  0.00  0.00          NE
ATOM   4773  B       X   1    -144.086 -92.466 -23.276  0.00  0.00           B
ATOM   4774  B       X   1    -145.900 -93.582 -16.343  0.00  0.00           B
ATOM   4775  B       X   1    -140.432 -91.859 -16.270  0.00  0.00           B
ATOM   4776  Ne      X   1    -139.731 -99.463 -20.902  0.00  0.00          NE
ATOM   4777  B       X   1    -142.104 -93.330 -17.896  0.00  0.00           B
ATOM   4778  Ne      X   1    -142.628 -94.897 -17.960  0.00  0.00          NE
ATOM   4779  Ne      X   1    -139.800 -95.282 -22.617  0.00  0.00          NE
ATOM   4780  Ne      X   1    -140.309 -96.515 -16.516  0.00  0.00          NE
ATOM   4781  Ne      X   1    -141.623 -91.893 -17.421  0.00  0.00          NE
ATOM   4782  B       X   1    -142.551 -95.332 -19.443  0.00  0.00           B
ATOM   4783  B       X   1    -141.532 -95.808 -17.195  0.00  0.00           B
ATOM   4784  B       X   1    -140.362 -98.086 -16.972  0.00  0.00           B
ATOM   4785  B       X   1    -140.365 -94.203 -23.537  0.00  0.00           B
ATOM   4786  B       X   1    -140.158 -98.575 -22.124  0.00  0.00           B
ATOM   4787  B       X   1    -140.898 -95.536 -21.497  0.00  0.00           B
ATOM   4788  B       X   1    -143.190 -94.081 -21.556  0.00  0.00           B
ATOM   4789  B       X   1    -139.029 -98.624 -19.854  0.00  0.00           B
ATOM   4790  B       X   1    -143.034 -99.129 -20.964  0.00  0.00           B
ATOM   4791  Ne      X   1    -142.528 -95.426 -20.973  0.00  0.00          NE
ATOM   4792  Ne      X   1    -139.881 -98.140 -23.628  0.00  0.00          NE
ATOM   4793  B       X   1    -138.871 -95.891 -16.943  0.00  0.00           B
ATOM   4794  B       X   1    -139.581 -96.574 -23.458  0.00  0.00           B
ATOM   4795  B       X   1    -143.284 -96.683 -21.513  0.00  0.00           B
ATOM   4796  B       X   1    -138.284 -95.020 -21.977  0.00  0.00           B
ATOM   4797  B       X   1    -145.736 -99.927 -15.578  0.00  0.00           B
ATOM   4798  Ne      X   1    -145.179 -99.492 -14.199  0.00  0.00          NE
ATOM   4799  Ne      X   1    -146.400 -92.217 -15.738  0.00  0.00          NE
ATOM   4800  B       X   1    -147.174 -92.402 -14.342  0.00  0.00           B
ATOM   4801  B       X   1    -146.298 -92.810  -9.677  0.00  0.00           B
ATOM   4802  B       X   1    -148.741 -96.107 -11.909  0.00  0.00           B
ATOM   4803  Ne      X   1    -147.404 -95.291 -11.804  0.00  0.00          NE
ATOM   4804  B       X   1    -147.671 -93.771 -12.283  0.00  0.00           B
ATOM   4805  B       X   1    -146.750 -95.226 -10.366  0.00  0.00           B
ATOM   4806  B       X   1    -146.353 -95.932 -12.889  0.00  0.00           B
ATOM   4807  Ne      X   1    -146.316 -94.299  -9.041  0.00  0.00          NE
ATOM   4808  Ne      X   1    -145.222 -96.509 -13.857  0.00  0.00          NE
ATOM   4809  Ne      X   1    -148.114 -92.473 -13.092  0.00  0.00          NE
ATOM   4810  B       X   1    -145.372 -95.735 -15.231  0.00  0.00           B
ATOM   4811  B       X   1    -145.419 -97.989 -14.064  0.00  0.00           B
ATOM   4812  B       X   1    -143.848 -96.236 -13.221  0.00  0.00           B
ATOM   4813  B       X   1    -144.165 -92.290 -10.950  0.00  0.00           B
ATOM   4814  B       X   1    -148.809 -92.108  -8.524  0.00  0.00           B
ATOM   4815  B       X   1    -145.056 -94.781  -8.279  0.00  0.00           B
ATOM   4816  B       X   1    -142.951 -94.591 -11.533  0.00  0.00           B
ATOM   4817  B       X   1    -139.489 -92.930 -11.533  0.00  0.00           B
ATOM   4818  Ne      X   1    -142.910 -92.996 -11.359  0.00  0.00          NE
ATOM   4819  B       X   1    -141.724 -92.690 -10.419  0.00  0.00           B
ATOM   4820  Ne      X   1    -138.570 -93.994 -12.105  0.00  0.00          NE
ATOM   4821  Ne      X   1    -140.230 -92.269 -10.304  0.00  0.00          NE
ATOM   4822  B       X   1    -142.551 -92.288 -12.802  0.00  0.00           B
ATOM   4823  B       X   1    -137.895 -94.829 -11.035  0.00  0.00           B
ATOM   4824  B       X   1    -147.423 -94.118  -7.943  0.00  0.00           B
ATOM   4825  Ne      X   1    -148.804 -93.477  -7.737  0.00  0.00          NE
ATOM   4826  B       X   1    -147.616 -94.162  -1.557  0.00  0.00           B
ATOM   4827  Ne      X   1    -147.358 -93.377  -2.881  0.00  0.00          NE
ATOM   4828  B       X   1    -145.975 -93.844  -3.533  0.00  0.00           B
ATOM   4829  B       X   1    -148.599 -93.354  -3.869  0.00  0.00           B
ATOM   4830  B       X   1    -147.032 -91.886  -2.419  0.00  0.00           B
ATOM   4831  B       X   1    -138.466 -94.139  -7.000  0.00  0.00           B
ATOM   4832  Ne      X   1    -143.400 -78.834 -56.871  0.00  0.00          NE
ATOM   4833  Ne      X   1    -141.385 -85.979 -53.956  0.00  0.00          NE
ATOM   4834  B       X   1    -142.623 -85.942 -51.004  0.00  0.00           B
ATOM   4835  B       X   1    -140.658 -86.000 -49.527  0.00  0.00           B
ATOM   4836  Ne      X   1    -142.095 -85.389 -49.653  0.00  0.00          NE
ATOM   4837  B       X   1    -140.983 -84.535 -53.394  0.00  0.00           B
ATOM   4838  B       X   1    -143.053 -85.857 -48.461  0.00  0.00           B
ATOM   4839  Ne      X   1    -146.983 -82.624 -49.552  0.00  0.00          NE
ATOM   4840  B       X   1    -146.133 -79.288 -52.964  0.00  0.00           B
ATOM   4841  B       X   1    -145.505 -82.335 -49.965  0.00  0.00           B
ATOM   4842  Ne      X   1    -144.887 -78.965 -52.071  0.00  0.00          NE
ATOM   4843  B       X   1    -144.965 -77.528 -51.472  0.00  0.00           B
ATOM   4844  B       X   1    -144.842 -79.983 -50.889  0.00  0.00           B
ATOM   4845  B       X   1    -144.855 -82.017 -52.348  0.00  0.00           B
ATOM   4846  Ne      X   1    -144.723 -83.027 -53.463  0.00  0.00          NE
ATOM   4847  Ne      X   1    -144.520 -81.546 -50.823  0.00  0.00          NE
ATOM   4848  B       X   1    -143.064 -81.669 -50.381  0.00  0.00           B
ATOM   4849  B       X   1    -143.110 -83.202 -53.445  0.00  0.00           B
ATOM   4850  B       X   1    -141.784 -77.001 -53.632  0.00  0.00           B
ATOM   4851  B       X   1    -141.066 -79.454 -53.946  0.00  0.00           B
ATOM   4852  B       X   1    -140.720 -81.726 -49.042  0.00  0.00           B
ATOM   4853  B       X   1    -140.770 -81.928 -53.889  0.00  0.00           B
ATOM   4854  B       X   1    -142.943 -78.561 -55.402  0.00  0.00           B
ATOM   4855  B       X   1    -143.481 -78.971 -52.890  0.00  0.00           B
ATOM   4856  B       X   1    -139.203 -80.426 -52.419  0.00  0.00           B
ATOM   4857  Ne      X   1    -141.678 -82.301 -50.178  0.00  0.00          NE
ATOM   4858  B       X   1    -141.129 -82.657 -51.600  0.00  0.00           B
ATOM   4859  B       X   1    -138.406 -80.769 -48.205  0.00  0.00           B
ATOM   4860  B       X   1    -142.032 -83.805 -49.600  0.00  0.00           B
ATOM   4861  Ne      X   1    -139.928 -80.554 -53.836  0.00  0.00          NE
ATOM   4862  Ne      X   1    -141.478 -83.076 -53.099  0.00  0.00          NE
ATOM   4863  Ne      X   1    -142.356 -78.484 -53.905  0.00  0.00          NE
ATOM   4864  Ne      X   1    -137.846 -76.804 -48.345  0.00  0.00          NE
ATOM   4865  Ne      X   1    -144.008 -85.446 -47.285  0.00  0.00          NE
ATOM   4866  B       X   1    -139.659 -85.059 -41.227  0.00  0.00           B
ATOM   4867  B       X   1    -138.034 -88.747 -46.363  0.00  0.00           B
ATOM   4868  Ne      X   1    -143.213 -84.404 -42.536  0.00  0.00          NE
ATOM   4869  B       X   1    -138.016 -86.582 -42.531  0.00  0.00           B
ATOM   4870  B       X   1    -143.131 -84.264 -44.077  0.00  0.00           B
ATOM   4871  B       X   1    -138.666 -84.314 -46.349  0.00  0.00           B
ATOM   4872  B       X   1    -143.552 -79.710 -41.169  0.00  0.00           B
ATOM   4873  B       X   1    -143.297 -84.138 -46.611  0.00  0.00           B
ATOM   4874  B       X   1    -143.369 -77.675 -42.718  0.00  0.00           B
ATOM   4875  Ne      X   1    -143.430 -80.560 -44.940  0.00  0.00          NE
ATOM   4876  B       X   1    -141.029 -83.855 -45.289  0.00  0.00           B
ATOM   4877  Ne      X   1    -139.836 -81.118 -47.713  0.00  0.00          NE
ATOM   4878  Ne      X   1    -140.516 -83.760 -41.202  0.00  0.00          NE
ATOM   4879  Ne      X   1    -142.573 -83.552 -45.337  0.00  0.00          NE
ATOM   4880  B       X   1    -138.997 -82.708 -44.240  0.00  0.00           B
ATOM   4881  Ne      X   1    -139.574 -83.306 -45.617  0.00  0.00          NE
ATOM   4882  B       X   1    -143.059 -80.112 -43.502  0.00  0.00           B
ATOM   4883  Ne      X   1    -141.235 -78.905 -46.117  0.00  0.00          NE
ATOM   4884  B       X   1    -142.917 -81.998 -45.243  0.00  0.00           B
ATOM   4885  B       X   1    -139.714 -82.571 -41.774  0.00  0.00           B
ATOM   4886  B       X   1    -140.448 -78.864 -44.736  0.00  0.00           B
ATOM   4887  Ne      X   1    -142.774 -79.100 -42.342  0.00  0.00          NE
ATOM   4888  B       X   1    -139.242 -80.424 -43.043  0.00  0.00           B
ATOM   4889  Ne      X   1    -139.908 -79.009 -43.229  0.00  0.00          NE
ATOM   4890  B       X   1    -141.234 -78.941 -42.287  0.00  0.00           B
ATOM   4891  Ne      X   1    -138.809 -81.935 -42.829  0.00  0.00          NE
ATOM   4892  B       X   1    -140.484 -79.833 -47.170  0.00  0.00           B
ATOM   4893  B       X   1    -141.336 -77.506 -46.817  0.00  0.00           B
ATOM   4894  B       X   1    -139.858 -82.117 -46.537  0.00  0.00           B
ATOM   4895  B       X   1    -138.947 -77.962 -42.603  0.00  0.00           B
ATOM   4896  B       X   1    -142.638 -79.512 -45.857  0.00  0.00           B
ATOM   4897  Ne      X   1    -138.204 -76.909 -41.725  0.00  0.00          NE
ATOM   4898  B       X   1    -138.507 -76.975 -40.159  0.00  0.00           B
ATOM   4899  B       X   1    -143.233 -89.549 -32.328  0.00  0.00           B
ATOM   4900  B       X   1    -137.966 -85.369 -32.695  0.00  0.00           B
ATOM   4901  B       X   1    -138.709 -85.927 -35.088  0.00  0.00           B
ATOM   4902  B       X   1    -138.240 -85.406 -37.516  0.00  0.00           B
ATOM   4903  Ne      X   1    -137.991 -85.030 -36.059  0.00  0.00          NE
ATOM   4904  B       X   1    -138.018 -86.459 -39.884  0.00  0.00           B
ATOM   4905  B       X   1    -140.069 -82.585 -37.404  0.00  0.00           B
ATOM   4906  Ne      X   1    -138.736 -82.173 -36.647  0.00  0.00          NE
ATOM   4907  B       X   1    -138.162 -79.509 -33.799  0.00  0.00           B
ATOM   4908  Ne      X   1    -138.758 -76.662 -38.639  0.00  0.00          NE
ATOM   4909  Ne      X   1    -141.303 -83.165 -38.137  0.00  0.00          NE
ATOM   4910  B       X   1    -138.332 -83.532 -35.815  0.00  0.00           B
ATOM   4911  B       X   1    -141.589 -79.558 -37.507  0.00  0.00           B
ATOM   4912  B       X   1    -139.622 -77.830 -37.800  0.00  0.00           B
ATOM   4913  B       X   1    -141.687 -77.252 -36.544  0.00  0.00           B
ATOM   4914  B       X   1    -140.815 -83.429 -39.574  0.00  0.00           B
ATOM   4915  Ne      X   1    -140.718 -78.414 -36.827  0.00  0.00          NE
ATOM   4916  B       X   1    -148.947 -86.874 -24.816  0.00  0.00           B
ATOM   4917  B       X   1    -146.330 -89.770 -30.015  0.00  0.00           B
ATOM   4918  B       X   1    -148.882 -89.479 -30.545  0.00  0.00           B
ATOM   4919  Ne      X   1    -146.024 -90.667 -28.743  0.00  0.00          NE
ATOM   4920  B       X   1    -145.068 -90.110 -27.596  0.00  0.00           B
ATOM   4921  Ne      X   1    -147.529 -86.353 -24.329  0.00  0.00          NE
ATOM   4922  B       X   1    -147.449 -91.094 -28.182  0.00  0.00           B
ATOM   4923  Ne      X   1    -143.820 -89.719 -26.666  0.00  0.00          NE
ATOM   4924  B       X   1    -143.692 -90.776 -25.405  0.00  0.00           B
ATOM   4925  Ne      X   1    -138.555 -88.623 -27.225  0.00  0.00          NE
ATOM   4926  B       X   1    -142.478 -89.902 -27.487  0.00  0.00           B
ATOM   4927  B       X   1    -141.779 -89.274 -29.861  0.00  0.00           B
ATOM   4928  Ne      X   1    -141.219 -89.846 -28.440  0.00  0.00          NE
ATOM   4929  B       X   1    -138.687 -87.240 -26.565  0.00  0.00           B
ATOM   4930  B       X   1    -140.351 -91.216 -28.840  0.00  0.00           B
ATOM   4931  Ne      X   1    -139.140 -91.678 -29.700  0.00  0.00          NE
ATOM   4932  Ne      X   1    -143.144 -91.587 -24.176  0.00  0.00          NE
ATOM   4933  B       X   1    -147.441 -91.654 -16.745  0.00  0.00           B
ATOM   4934  B       X   1    -144.085 -87.199 -23.873  0.00  0.00           B
ATOM   4935  B       X   1    -147.254 -91.282 -21.666  0.00  0.00           B
ATOM   4936  B       X   1    -148.478 -91.148 -23.954  0.00  0.00           B
ATOM   4937  Ne      X   1    -147.378 -86.653 -17.086  0.00  0.00          NE
ATOM   4938  B       X   1    -149.100 -90.265 -17.890  0.00  0.00           B
ATOM   4939  B       X   1    -148.091 -89.007 -22.270  0.00  0.00           B
ATOM   4940  B       X   1    -146.046 -88.041 -20.993  0.00  0.00           B
ATOM   4941  B       X   1    -147.229 -86.780 -22.809  0.00  0.00           B
ATOM   4942  B       X   1    -148.369 -86.944 -20.598  0.00  0.00           B
ATOM   4943  B       X   1    -147.555 -85.942 -18.455  0.00  0.00           B
ATOM   4944  Ne      X   1    -147.450 -87.730 -21.626  0.00  0.00          NE
ATOM   4945  Ne      X   1    -148.433 -90.568 -22.527  0.00  0.00          NE
ATOM   4946  B       X   1    -145.518 -90.328 -20.086  0.00  0.00           B
ATOM   4947  B       X   1    -145.865 -87.097 -16.994  0.00  0.00           B
ATOM   4948  B       X   1    -148.353 -87.870 -17.120  0.00  0.00           B
ATOM   4949  Ne      X   1    -144.863 -88.873 -20.267  0.00  0.00          NE
ATOM   4950  B       X   1    -144.572 -88.222 -18.838  0.00  0.00           B
ATOM   4951  Ne      X   1    -144.367 -87.589 -17.433  0.00  0.00          NE
ATOM   4952  B       X   1    -143.928 -88.800 -16.370  0.00  0.00           B
ATOM   4953  B       X   1    -143.536 -89.139 -21.063  0.00  0.00           B
ATOM   4954  Ne      X   1    -146.334 -91.626 -20.461  0.00  0.00          NE
ATOM   4955  Ne      X   1    -148.317 -91.647 -18.030  0.00  0.00          NE
ATOM   4956  B       X   1    -143.264 -86.413 -17.522  0.00  0.00           B
ATOM   4957  Ne      X   1    -138.260 -85.448 -20.836  0.00  0.00          NE
ATOM   4958  B       X   1    -142.886 -91.047 -16.737  0.00  0.00           B
ATOM   4959  B       X   1    -138.829 -91.069 -20.127  0.00  0.00           B
ATOM   4960  B       X   1    -142.525 -90.542 -23.115  0.00  0.00           B
ATOM   4961  B       X   1    -139.149 -87.326 -17.510  0.00  0.00           B
ATOM   4962  B       X   1    -141.109 -86.562 -18.987  0.00  0.00           B
ATOM   4963  Ne      X   1    -139.704 -87.304 -19.000  0.00  0.00          NE
ATOM   4964  B       X   1    -138.836 -86.644 -20.062  0.00  0.00           B
ATOM   4965  Ne      X   1    -140.262 -90.328 -19.788  0.00  0.00          NE
ATOM   4966  B       X   1    -141.208 -89.972 -21.001  0.00  0.00           B
ATOM   4967  Ne      X   1    -142.815 -86.758 -23.063  0.00  0.00          NE
ATOM   4968  Ne      X   1    -142.267 -89.480 -22.000  0.00  0.00          NE
ATOM   4969  B       X   1    -141.989 -88.014 -22.647  0.00  0.00           B
ATOM   4970  B       X   1    -139.807 -88.911 -19.241  0.00  0.00           B
ATOM   4971  Ne      X   1    -142.145 -85.464 -18.336  0.00  0.00          NE
ATOM   4972  B       X   1    -141.033 -91.115 -18.698  0.00  0.00           B
ATOM   4973  B       X   1    -139.404 -84.493 -21.490  0.00  0.00           B
ATOM   4974  B       X   1    -140.985 -84.434 -17.717  0.00  0.00           B
ATOM   4975  Ne      X   1    -138.607 -88.218 -16.305  0.00  0.00          NE
ATOM   4976  Ne      X   1    -139.858 -83.409 -17.119  0.00  0.00          NE
ATOM   4977  B       X   1    -138.414 -83.924 -17.625  0.00  0.00           B
ATOM   4978  Ne      X   1    -147.533 -90.004 -11.379  0.00  0.00          NE
ATOM   4979  B       X   1    -147.492 -88.547 -12.118  0.00  0.00           B
ATOM   4980  B       X   1    -148.435 -89.989 -10.144  0.00  0.00           B
ATOM   4981  Ne      X   1    -146.992 -87.267 -12.696  0.00  0.00          NE
ATOM   4982  B       X   1    -145.525 -86.888 -12.704  0.00  0.00           B
ATOM   4983  B       X   1    -146.036 -90.499 -10.990  0.00  0.00           B
ATOM   4984  B       X   1    -147.862 -86.262 -13.426  0.00  0.00           B
ATOM   4985  Ne      X   1    -148.117 -84.968 -14.514  0.00  0.00          NE
ATOM   4986  B       X   1    -148.079 -84.797 -10.833  0.00  0.00           B
ATOM   4987  B       X   1    -147.989 -91.119 -12.321  0.00  0.00           B
ATOM   4988  B       X   1    -145.210 -91.137 -15.695  0.00  0.00           B
ATOM   4989  B       X   1    -144.683 -84.778  -8.479  0.00  0.00           B
ATOM   4990  B       X   1    -144.721 -90.872  -8.835  0.00  0.00           B
ATOM   4991  Ne      X   1    -144.700 -85.738 -12.001  0.00  0.00          NE
ATOM   4992  B       X   1    -144.334 -86.135 -10.576  0.00  0.00           B
ATOM   4993  Ne      X   1    -143.834 -86.011  -8.977  0.00  0.00          NE
ATOM   4994  B       X   1    -145.815 -84.557 -11.817  0.00  0.00           B
ATOM   4995  Ne      X   1    -143.879 -90.221 -15.747  0.00  0.00          NE
ATOM   4996  Ne      X   1    -145.301 -91.596 -10.143  0.00  0.00          NE
ATOM   4997  B       X   1    -147.696 -85.591 -15.989  0.00  0.00           B
ATOM   4998  Ne      X   1    -143.537 -90.269  -8.111  0.00  0.00          NE
ATOM   4999  B       X   1    -144.273 -87.193  -8.091  0.00  0.00           B
ATOM   5000  B       X   1    -143.542 -85.119 -12.786  0.00  0.00           B
ATOM   5001  B       X   1    -143.281 -90.250 -14.314  0.00  0.00           B
ATOM   5002  B       X   1    -138.553 -91.405 -14.487  0.00  0.00           B
ATOM   5003  Ne      X   1    -141.456 -89.558 -10.497  0.00  0.00          NE
ATOM   5004  B       X   1    -142.279 -85.862  -9.088  0.00  0.00           B
ATOM   5005  B       X   1    -139.912 -85.804 -10.195  0.00  0.00           B
ATOM   5006  B       X   1    -139.394 -86.998 -12.433  0.00  0.00           B
ATOM   5007  Ne      X   1    -139.624 -87.151 -10.910  0.00  0.00          NE
ATOM   5008  B       X   1    -138.925 -85.078 -14.000  0.00  0.00           B
ATOM   5009  Ne      X   1    -142.252 -90.784 -13.260  0.00  0.00          NE
ATOM   5010  B       X   1    -142.159 -89.893 -11.874  0.00  0.00           B
ATOM   5011  B       X   1    -142.555 -89.609  -9.301  0.00  0.00           B
ATOM   5012  B       X   1    -138.753 -87.361 -15.014  0.00  0.00           B
ATOM   5013  B       X   1    -140.684 -88.240 -10.502  0.00  0.00           B
ATOM   5014  B       X   1    -140.910 -90.710 -14.017  0.00  0.00           B
ATOM   5015  Ne      X   1    -138.483 -86.569 -13.673  0.00  0.00          NE
ATOM   5016  B       X   1    -140.320 -90.675 -10.394  0.00  0.00           B
ATOM   5017  Ne      X   1    -139.807 -90.884 -15.215  0.00  0.00          NE
ATOM   5018  Ne      X   1    -141.182 -84.969  -9.822  0.00  0.00          NE
ATOM   5019  B       X   1    -138.136 -87.746 -10.484  0.00  0.00           B
ATOM   5020  B       X   1    -141.768 -84.453 -11.161  0.00  0.00           B
ATOM   5021  B       X   1    -139.466 -89.542 -16.023  0.00  0.00           B
ATOM   5022  B       X   1    -147.457 -83.578 -14.267  0.00  0.00           B
ATOM   5023  Ne      X   1    -146.823 -83.730 -11.006  0.00  0.00          NE
ATOM   5024  B       X   1    -146.275 -83.295  -9.649  0.00  0.00           B
ATOM   5025  Ne      X   1    -145.467 -83.393  -8.283  0.00  0.00          NE
ATOM   5026  Ne      X   1    -144.148 -80.907  -8.570  0.00  0.00          NE
ATOM   5027  B       X   1    -143.728 -81.110 -10.090  0.00  0.00           B
ATOM   5028  B       X   1    -141.269 -84.026 -13.536  0.00  0.00           B
ATOM   5029  Ne      X   1    -142.414 -84.027 -12.516  0.00  0.00          NE
ATOM   5030  B       X   1    -140.975 -83.760  -8.788  0.00  0.00           B
ATOM   5031  Ne      X   1    -139.791 -83.746 -14.073  0.00  0.00          NE
ATOM   5032  Ne      X   1    -139.002 -80.538  -8.494  0.00  0.00          NE
ATOM   5033  B       X   1    -139.823 -83.315 -15.570  0.00  0.00           B
ATOM   5034  B       X   1    -148.885 -85.447  -0.409  0.00  0.00           B
ATOM   5035  B       X   1    -146.533 -86.304  -0.619  0.00  0.00           B
ATOM   5036  Ne      X   1    -148.150 -86.747  -0.636  0.00  0.00          NE
ATOM   5037  B       X   1    -145.793 -87.285  -6.107  0.00  0.00           B
ATOM   5038  Ne      X   1    -147.249 -86.788  -5.865  0.00  0.00          NE
ATOM   5039  B       X   1    -148.484 -87.325  -2.065  0.00  0.00           B
ATOM   5040  B       X   1    -148.152 -87.400  -7.077  0.00  0.00           B
ATOM   5041  Ne      X   1    -148.262 -88.233  -3.339  0.00  0.00          NE
ATOM   5042  B       X   1    -147.901 -87.437  -4.605  0.00  0.00           B
ATOM   5043  B       X   1    -147.202 -89.380  -3.022  0.00  0.00           B
ATOM   5044  Ne      X   1    -146.673 -90.409  -1.996  0.00  0.00          NE
ATOM   5045  B       X   1    -147.210 -85.255  -5.720  0.00  0.00           B
ATOM   5046  B       X   1    -145.096 -90.343  -1.878  0.00  0.00           B
ATOM   5047  B       X   1    -147.381 -89.961  -0.615  0.00  0.00           B
ATOM   5048  B       X   1    -144.048 -89.305  -6.976  0.00  0.00           B
ATOM   5049  Ne      X   1    -144.395 -87.721  -6.629  0.00  0.00          NE
ATOM   5050  Ne      X   1    -143.651 -90.512  -1.246  0.00  0.00          NE
ATOM   5051  B       X   1    -145.085 -84.221  -0.121  0.00  0.00           B
ATOM   5052  B       X   1    -143.713 -91.782  -0.300  0.00  0.00           B
ATOM   5053  B       X   1    -144.123 -86.683  -0.156  0.00  0.00           B
ATOM   5054  Ne      X   1    -142.905 -87.739  -0.154  0.00  0.00          NE
ATOM   5055  B       X   1    -142.062 -91.608  -4.932  0.00  0.00           B
ATOM   5056  B       X   1    -143.178 -89.270  -0.389  0.00  0.00           B
ATOM   5057  B       X   1    -138.634 -88.783  -7.315  0.00  0.00           B
ATOM   5058  Ne      X   1    -138.650 -89.106  -3.319  0.00  0.00          NE
ATOM   5059  B       X   1    -139.118 -89.390  -4.808  0.00  0.00           B
ATOM   5060  B       X   1    -143.203 -87.145  -5.729  0.00  0.00           B
ATOM   5061  B       X   1    -141.424 -87.104  -3.843  0.00  0.00           B
ATOM   5062  Ne      X   1    -139.731 -89.109  -6.250  0.00  0.00          NE
[truncated: 22,156,898 more chars]
