# Supplementary material for: Insights into the 3D permeable pore structure within novel monodisperse mesoporous silica nanoparticles by cryogenic electron tomography
Source: Nanoscale Adv. 2023 Apr 18;5(11):2879–86. doi: 10.1039/d3na00145h (PMC10228490; doi:10.1039/d3na00145h)
Supplement: NA-005-D3NA00145H-s002 [file NA-005-D3NA00145H-s002.zip › Supporting_Information_B_MSN_pdb_files/MSN_007.pdb]

CRYST1    0.000    0.000    0.000  90.00  90.00  90.00 P 1           1
ATOM      1  Ne      X   1    -123.733-123.952 -74.984  0.00  0.00          NE
ATOM      2  B       X   1    -122.316-123.385 -75.459  0.00  0.00           B
ATOM      3  B       X   1    -119.804-123.189 -75.282  0.00  0.00           B
ATOM      4  B       X   1    -117.539-123.937 -74.234  0.00  0.00           B
ATOM      5  Ne      X   1    -124.049-122.901 -72.018  0.00  0.00          NE
ATOM      6  B       X   1    -121.901-122.610 -67.334  0.00  0.00           B
ATOM      7  B       X   1    -119.881-123.646 -71.082  0.00  0.00           B
ATOM      8  B       X   1    -116.262-123.221 -71.865  0.00  0.00           B
ATOM      9  Ne      X   1    -104.528-124.207 -64.649  0.00  0.00          NE
ATOM     10  B       X   1    -100.632-123.399 -64.279  0.00  0.00           B
ATOM     11  B       X   1    -101.684-127.822 -65.391  0.00  0.00           B
ATOM     12  Ne      X   1    -101.647-124.010 -65.408  0.00  0.00          NE
ATOM     13  B       X   1     -98.746-125.610 -68.437  0.00  0.00           B
ATOM     14  Ne      X   1    -100.473-126.798 -65.623  0.00  0.00          NE
ATOM     15  B       X   1    -100.951-125.343 -65.930  0.00  0.00           B
ATOM     16  Ne      X   1    -102.067-129.304 -65.554  0.00  0.00          NE
ATOM     17  B       X   1    -101.956-122.866 -66.385  0.00  0.00           B
ATOM     18  B       X   1    -103.005-124.483 -64.707  0.00  0.00           B
ATOM     19  B       X   1     -99.605-126.890 -64.322  0.00  0.00           B
ATOM     20  Ne      X   1     -80.224-138.420 -74.479  0.00  0.00          NE
ATOM     21  B       X   1     -74.440-138.672 -72.743  0.00  0.00           B
ATOM     22  Ne      X   1     -73.211-138.139 -73.544  0.00  0.00          NE
ATOM     23  B       X   1     -69.739-138.257 -77.723  0.00  0.00           B
ATOM     24  Ne      X   1     -68.887-138.593 -76.427  0.00  0.00          NE
ATOM     25  B       X   1     -70.853-138.038 -80.299  0.00  0.00           B
ATOM     26  B       X   1     -71.410-138.172 -69.387  0.00  0.00           B
ATOM     27  Ne      X   1     -72.818-138.190 -68.773  0.00  0.00          NE
ATOM     28  Ne      X   1     -70.067-138.325 -70.255  0.00  0.00          NE
ATOM     29  B       X   1     -80.168-134.930 -80.467  0.00  0.00           B
ATOM     30  B       X   1     -77.023-130.834 -80.566  0.00  0.00           B
ATOM     31  B       X   1     -76.911-133.272 -81.103  0.00  0.00           B
ATOM     32  B       X   1     -78.949-134.312 -84.591  0.00  0.00           B
ATOM     33  B       X   1     -77.344-132.208 -84.775  0.00  0.00           B
ATOM     34  Ne      X   1     -79.581-135.617 -83.999  0.00  0.00          NE
ATOM     35  Ne      X   1     -78.030-133.391 -85.518  0.00  0.00          NE
ATOM     36  Ne      X   1     -76.726-130.845 -84.312  0.00  0.00          NE
ATOM     37  B       X   1     -75.989-130.895 -82.876  0.00  0.00           B
ATOM     38  Ne      X   1     -75.877-134.485 -81.034  0.00  0.00          NE
ATOM     39  B       X   1     -75.972-135.530 -82.197  0.00  0.00           B
ATOM     40  Ne      X   1     -75.653-130.389 -81.402  0.00  0.00          NE
ATOM     41  B       X   1     -75.612-130.516 -85.404  0.00  0.00           B
ATOM     42  B       X   1     -79.195-132.552 -80.321  0.00  0.00           B
ATOM     43  B       X   1     -74.467-131.351 -80.818  0.00  0.00           B
ATOM     44  Ne      X   1     -73.395-132.637 -80.797  0.00  0.00          NE
ATOM     45  B       X   1     -69.688-132.498 -81.124  0.00  0.00           B
ATOM     46  Ne      X   1     -70.765-132.112 -82.259  0.00  0.00          NE
ATOM     47  B       X   1     -72.319-132.495 -81.923  0.00  0.00           B
ATOM     48  B       X   1     -70.605-130.581 -82.504  0.00  0.00           B
ATOM     49  B       X   1     -74.422-133.868 -80.944  0.00  0.00           B
ATOM     50  B       X   1     -75.312-126.726 -82.776  0.00  0.00           B
ATOM     51  Ne      X   1     -74.855-127.418 -81.417  0.00  0.00          NE
ATOM     52  B       X   1     -75.379-128.914 -81.239  0.00  0.00           B
ATOM     53  B       X   1     -70.700-128.001 -81.993  0.00  0.00           B
ATOM     54  B       X   1     -71.475-125.479 -81.470  0.00  0.00           B
ATOM     55  B       X   1     -71.023-128.979 -84.336  0.00  0.00           B
ATOM     56  B       X   1     -73.203-129.405 -85.642  0.00  0.00           B
ATOM     57  B       X   1     -73.226-127.450 -81.380  0.00  0.00           B
ATOM     58  Ne      X   1     -70.242-129.160 -82.990  0.00  0.00          NE
ATOM     59  Ne      X   1     -71.735-128.866 -85.726  0.00  0.00          NE
ATOM     60  Ne      X   1     -71.659-127.024 -81.127  0.00  0.00          NE
ATOM     61  B       X   1     -78.849-132.825 -76.432  0.00  0.00           B
ATOM     62  Ne      X   1     -79.882-133.546 -75.531  0.00  0.00          NE
ATOM     63  Ne      X   1     -79.790-136.436 -76.823  0.00  0.00          NE
ATOM     64  Ne      X   1     -77.829-134.401 -73.380  0.00  0.00          NE
ATOM     65  B       X   1     -79.968-135.078 -76.006  0.00  0.00           B
ATOM     66  B       X   1     -77.466-132.507 -78.682  0.00  0.00           B
ATOM     67  Ne      X   1     -77.478-132.550 -77.157  0.00  0.00          NE
ATOM     68  B       X   1     -76.953-131.089 -76.566  0.00  0.00           B
ATOM     69  B       X   1     -76.371-133.510 -76.618  0.00  0.00           B
ATOM     70  B       X   1     -79.072-133.736 -74.075  0.00  0.00           B
ATOM     71  B       X   1     -78.212-135.884 -72.980  0.00  0.00           B
ATOM     72  B       X   1     -76.490-134.278 -74.230  0.00  0.00           B
ATOM     73  B       X   1     -76.304-135.194 -79.605  0.00  0.00           B
ATOM     74  Ne      X   1     -75.532-134.146 -75.514  0.00  0.00          NE
ATOM     75  B       X   1     -74.968-135.522 -75.954  0.00  0.00           B
ATOM     76  B       X   1     -80.144-137.363 -73.265  0.00  0.00           B
ATOM     77  B       X   1     -76.937-130.113 -74.101  0.00  0.00           B
ATOM     78  B       X   1     -79.594-137.669 -75.747  0.00  0.00           B
ATOM     79  Ne      X   1     -77.670-132.198 -80.218  0.00  0.00          NE
ATOM     80  B       X   1     -73.539-137.325 -74.839  0.00  0.00           B
ATOM     81  B       X   1     -69.924-136.382 -73.692  0.00  0.00           B
ATOM     82  B       X   1     -73.175-133.397 -72.964  0.00  0.00           B
ATOM     83  B       X   1     -70.794-136.070 -78.462  0.00  0.00           B
ATOM     84  Ne      X   1     -73.180-132.478 -74.248  0.00  0.00          NE
ATOM     85  B       X   1     -74.235-133.198 -75.195  0.00  0.00           B
ATOM     86  B       X   1     -71.588-132.229 -74.491  0.00  0.00           B
ATOM     87  Ne      X   1     -71.295-135.327 -77.151  0.00  0.00          NE
ATOM     88  Ne      X   1     -70.168-131.472 -74.500  0.00  0.00          NE
ATOM     89  B       X   1     -71.616-133.783 -77.411  0.00  0.00           B
ATOM     90  B       X   1     -70.187-135.458 -76.007  0.00  0.00           B
ATOM     91  Ne      X   1     -73.971-136.705 -76.172  0.00  0.00          NE
ATOM     92  B       X   1     -72.621-135.997 -76.635  0.00  0.00           B
ATOM     93  B       X   1     -71.799-131.026 -77.638  0.00  0.00           B
ATOM     94  Ne      X   1     -71.491-132.457 -78.299  0.00  0.00          NE
ATOM     95  B       X   1     -72.522-132.622 -79.483  0.00  0.00           B
ATOM     96  B       X   1     -73.653-130.893 -74.218  0.00  0.00           B
ATOM     97  B       X   1     -69.927-132.379 -78.647  0.00  0.00           B
ATOM     98  B       X   1     -72.170-137.300 -72.681  0.00  0.00           B
ATOM     99  B       X   1     -70.069-130.514 -73.236  0.00  0.00           B
ATOM    100  Ne      X   1     -70.157-137.391 -79.044  0.00  0.00          NE
ATOM    101  Ne      X   1     -70.796-136.415 -72.377  0.00  0.00          NE
ATOM    102  B       X   1     -74.380-137.646 -77.336  0.00  0.00           B
ATOM    103  Ne      X   1     -69.144-135.966 -74.972  0.00  0.00          NE
ATOM    104  B       X   1     -70.250-130.461 -75.689  0.00  0.00           B
ATOM    105  Ne      X   1     -68.888-132.240 -79.793  0.00  0.00          NE
ATOM    106  B       X   1     -75.325-126.447 -80.228  0.00  0.00           B
ATOM    107  B       X   1     -78.510-122.656 -79.069  0.00  0.00           B
ATOM    108  B       X   1     -80.060-124.214 -73.032  0.00  0.00           B
ATOM    109  Ne      X   1     -78.586-123.985 -80.012  0.00  0.00          NE
ATOM    110  Ne      X   1     -76.640-129.820 -75.735  0.00  0.00          NE
ATOM    111  B       X   1     -77.589-128.651 -76.235  0.00  0.00           B
ATOM    112  B       X   1     -80.001-127.456 -76.325  0.00  0.00           B
ATOM    113  B       X   1     -78.606-127.591 -74.290  0.00  0.00           B
ATOM    114  Ne      X   1     -78.483-127.367 -75.788  0.00  0.00          NE
ATOM    115  B       X   1     -77.905-125.955 -76.166  0.00  0.00           B
ATOM    116  Ne      X   1     -76.229-124.273 -73.770  0.00  0.00          NE
ATOM    117  Ne      X   1     -76.775-124.898 -76.593  0.00  0.00          NE
ATOM    118  B       X   1     -77.462-123.465 -77.001  0.00  0.00           B
ATOM    119  B       X   1     -77.577-125.027 -73.149  0.00  0.00           B
ATOM    120  Ne      X   1     -79.181-127.972 -72.876  0.00  0.00          NE
ATOM    121  B       X   1     -79.678-124.884 -79.305  0.00  0.00           B
ATOM    122  B       X   1     -75.952-124.733 -75.261  0.00  0.00           B
ATOM    123  B       X   1     -77.184-124.689 -80.019  0.00  0.00           B
ATOM    124  B       X   1     -76.483-122.781 -73.544  0.00  0.00           B
ATOM    125  B       X   1     -76.046-125.365 -77.881  0.00  0.00           B
ATOM    126  Ne      X   1     -75.766-125.190 -79.433  0.00  0.00          NE
ATOM    127  B       X   1     -75.108-129.404 -75.650  0.00  0.00           B
ATOM    128  B       X   1     -75.051-124.918 -72.888  0.00  0.00           B
ATOM    129  B       X   1     -74.648-124.119 -79.448  0.00  0.00           B
ATOM    130  Ne      X   1     -76.994-129.932 -72.547  0.00  0.00          NE
ATOM    131  Ne      X   1     -78.924-125.041 -72.377  0.00  0.00          NE
ATOM    132  Ne      X   1     -69.101-124.800 -77.855  0.00  0.00          NE
ATOM    133  Ne      X   1     -71.228-129.801 -76.740  0.00  0.00          NE
ATOM    134  B       X   1     -71.370-127.300 -79.605  0.00  0.00           B
ATOM    135  B       X   1     -72.432-129.364 -75.851  0.00  0.00           B
ATOM    136  Ne      X   1     -73.760-129.425 -74.881  0.00  0.00          NE
ATOM    137  B       X   1     -70.695-128.671 -77.540  0.00  0.00           B
ATOM    138  B       X   1     -70.147-124.540 -74.423  0.00  0.00           B
ATOM    139  B       X   1     -73.565-128.233 -73.951  0.00  0.00           B
ATOM    140  Ne      X   1     -70.270-127.645 -78.570  0.00  0.00          NE
ATOM    141  B       X   1     -72.671-124.143 -73.463  0.00  0.00           B
ATOM    142  Ne      X   1     -71.492-123.662 -74.354  0.00  0.00          NE
ATOM    143  B       X   1     -71.913-123.307 -75.871  0.00  0.00           B
ATOM    144  B       X   1     -69.629-126.317 -77.975  0.00  0.00           B
ATOM    145  B       X   1     -71.209-128.234 -72.998  0.00  0.00           B
ATOM    146  B       X   1     -69.090-128.348 -79.424  0.00  0.00           B
ATOM    147  Ne      X   1     -72.664-127.784 -72.758  0.00  0.00          NE
ATOM    148  Ne      X   1     -73.696-122.901 -79.578  0.00  0.00          NE
ATOM    149  Ne      X   1     -71.483-122.871 -77.342  0.00  0.00          NE
ATOM    150  B       X   1     -72.658-122.814 -78.348  0.00  0.00           B
ATOM    151  Ne      X   1     -69.966-129.142 -72.619  0.00  0.00          NE
ATOM    152  Ne      X   1     -73.578-124.942 -72.364  0.00  0.00          NE
ATOM    153  B       X   1     -72.992-126.346 -72.334  0.00  0.00           B
ATOM    154  Ne      X   1     -79.291-136.686 -72.195  0.00  0.00          NE
ATOM    155  B       X   1     -80.145-135.710 -71.297  0.00  0.00           B
ATOM    156  B       X   1     -77.533-133.684 -71.996  0.00  0.00           B
ATOM    157  B       X   1     -77.328-135.567 -68.387  0.00  0.00           B
ATOM    158  B       X   1     -77.121-131.246 -71.646  0.00  0.00           B
ATOM    159  Ne      X   1     -77.688-132.561 -70.940  0.00  0.00          NE
ATOM    160  B       X   1     -77.096-133.132 -69.525  0.00  0.00           B
ATOM    161  B       X   1     -79.256-132.294 -70.656  0.00  0.00           B
ATOM    162  B       X   1     -76.713-133.605 -66.982  0.00  0.00           B
ATOM    163  Ne      X   1     -76.518-134.148 -68.436  0.00  0.00          NE
ATOM    164  B       X   1     -75.138-134.658 -68.886  0.00  0.00           B
ATOM    165  B       X   1     -71.306-134.931 -72.098  0.00  0.00           B
ATOM    166  B       X   1     -70.432-137.221 -66.226  0.00  0.00           B
ATOM    167  Ne      X   1     -72.458-134.011 -71.763  0.00  0.00          NE
ATOM    168  Ne      X   1     -69.509-133.566 -66.669  0.00  0.00          NE
ATOM    169  B       X   1     -73.678-136.946 -69.278  0.00  0.00           B
ATOM    170  B       X   1     -73.447-134.929 -70.798  0.00  0.00           B
ATOM    171  B       X   1     -71.948-132.644 -70.940  0.00  0.00           B
ATOM    172  B       X   1     -70.888-133.352 -67.379  0.00  0.00           B
ATOM    173  B       X   1     -72.778-134.774 -68.269  0.00  0.00           B
ATOM    174  Ne      X   1     -73.790-135.415 -69.340  0.00  0.00          NE
ATOM    175  Ne      X   1     -72.460-133.343 -67.610  0.00  0.00          NE
ATOM    176  B       X   1     -73.203-132.929 -66.319  0.00  0.00           B
ATOM    177  B       X   1     -72.928-132.324 -68.693  0.00  0.00           B
ATOM    178  Ne      X   1     -72.532-131.542 -70.016  0.00  0.00          NE
ATOM    179  B       X   1     -73.840-130.844 -70.695  0.00  0.00           B
ATOM    180  B       X   1     -70.074-137.011 -71.167  0.00  0.00           B
ATOM    181  Ne      X   1     -73.984-132.707 -64.947  0.00  0.00          NE
ATOM    182  B       X   1     -71.483-130.500 -69.640  0.00  0.00           B
ATOM    183  B       X   1     -69.040-130.776 -69.099  0.00  0.00           B
ATOM    184  B       X   1     -69.189-135.086 -66.408  0.00  0.00           B
ATOM    185  Ne      X   1     -68.998-136.608 -66.034  0.00  0.00          NE
ATOM    186  B       X   1     -78.222-128.991 -72.267  0.00  0.00           B
ATOM    187  B       X   1     -79.319-126.581 -72.204  0.00  0.00           B
ATOM    188  B       X   1     -78.831-124.590 -70.860  0.00  0.00           B
ATOM    189  Ne      X   1     -79.548-125.200 -69.588  0.00  0.00          NE
ATOM    190  B       X   1     -78.988-126.643 -69.209  0.00  0.00           B
ATOM    191  B       X   1     -76.769-127.684 -68.617  0.00  0.00           B
ATOM    192  Ne      X   1     -75.244-127.609 -68.763  0.00  0.00          NE
ATOM    193  B       X   1     -75.568-129.355 -72.038  0.00  0.00           B
ATOM    194  B       X   1     -74.857-128.753 -69.652  0.00  0.00           B
ATOM    195  B       X   1     -74.756-126.178 -69.266  0.00  0.00           B
ATOM    196  B       X   1     -74.642-127.842 -67.250  0.00  0.00           B
ATOM    197  B       X   1     -69.740-127.448 -66.167  0.00  0.00           B
ATOM    198  B       X   1     -70.679-126.103 -68.106  0.00  0.00           B
ATOM    199  B       X   1     -73.497-127.058 -65.036  0.00  0.00           B
ATOM    200  B       X   1     -73.422-129.425 -65.546  0.00  0.00           B
ATOM    201  B       X   1     -72.141-127.839 -67.094  0.00  0.00           B
ATOM    202  Ne      X   1     -74.354-129.401 -70.956  0.00  0.00          NE
ATOM    203  B       X   1     -72.801-124.768 -68.442  0.00  0.00           B
ATOM    204  B       X   1     -73.155-128.638 -71.525  0.00  0.00           B
ATOM    205  Ne      X   1     -74.145-124.758 -69.360  0.00  0.00          NE
ATOM    206  B       X   1     -71.183-124.164 -66.517  0.00  0.00           B
ATOM    207  Ne      X   1     -73.507-128.080 -66.268  0.00  0.00          NE
ATOM    208  Ne      X   1     -70.112-129.744 -69.579  0.00  0.00          NE
ATOM    209  Ne      X   1     -70.635-127.543 -67.472  0.00  0.00          NE
ATOM    210  B       X   1     -73.713-124.438 -70.862  0.00  0.00           B
ATOM    211  B       X   1     -69.926-129.217 -71.032  0.00  0.00           B
ATOM    212  Ne      X   1     -71.709-123.676 -65.150  0.00  0.00          NE
ATOM    213  B       X   1     -70.148-128.589 -68.510  0.00  0.00           B
ATOM    214  B       X   1     -70.561-123.637 -69.010  0.00  0.00           B
ATOM    215  B       X   1     -72.520-124.781 -64.548  0.00  0.00           B
ATOM    216  Ne      X   1     -71.296-124.614 -68.021  0.00  0.00          NE
ATOM    217  Ne      X   1    -127.012-122.892 -61.374  0.00  0.00          NE
ATOM    218  B       X   1    -126.600-123.102 -57.370  0.00  0.00           B
ATOM    219  B       X   1    -129.177-123.438 -58.230  0.00  0.00           B
ATOM    220  Ne      X   1    -127.783-122.614 -58.342  0.00  0.00          NE
ATOM    221  B       X   1    -127.341-122.823 -59.837  0.00  0.00           B
ATOM    222  Ne      X   1    -128.260-123.528 -51.391  0.00  0.00          NE
ATOM    223  B       X   1    -129.738-123.151 -50.939  0.00  0.00           B
ATOM    224  Ne      X   1    -128.013-123.192 -54.481  0.00  0.00          NE
ATOM    225  B       X   1    -129.464-123.858 -54.955  0.00  0.00           B
ATOM    226  B       X   1    -127.312-122.650 -50.566  0.00  0.00           B
ATOM    227  B       X   1    -126.762-123.946 -55.005  0.00  0.00           B
ATOM    228  B       X   1    -128.034-123.222 -52.904  0.00  0.00           B
ATOM    229  B       X   1    -125.435-123.046 -61.723  0.00  0.00           B
ATOM    230  Ne      X   1    -124.995-126.751 -57.328  0.00  0.00          NE
ATOM    231  B       X   1    -125.316-125.282 -56.734  0.00  0.00           B
ATOM    232  B       X   1    -123.756-126.509 -58.371  0.00  0.00           B
ATOM    233  B       X   1    -122.758-123.840 -61.412  0.00  0.00           B
ATOM    234  Ne      X   1    -122.513-127.015 -59.285  0.00  0.00          NE
ATOM    235  Ne      X   1    -123.999-123.256 -62.310  0.00  0.00          NE
ATOM    236  Ne      X   1    -125.737-123.856 -56.238  0.00  0.00          NE
ATOM    237  Ne      X   1    -119.342-123.968 -59.410  0.00  0.00          NE
ATOM    238  B       X   1    -116.709-123.459 -56.852  0.00  0.00           B
ATOM    239  B       X   1    -119.617-122.538 -58.737  0.00  0.00           B
ATOM    240  B       X   1    -122.654-122.539 -54.109  0.00  0.00           B
ATOM    241  B       X   1    -124.769-122.890 -50.439  0.00  0.00           B
ATOM    242  B       X   1    -124.563-122.831 -55.832  0.00  0.00           B
ATOM    243  B       X   1    -123.218-124.086 -52.134  0.00  0.00           B
ATOM    244  Ne      X   1    -121.204-126.280 -54.806  0.00  0.00          NE
ATOM    245  Ne      X   1    -122.087-123.718 -53.144  0.00  0.00          NE
ATOM    246  B       X   1    -114.834-122.542 -54.058  0.00  0.00           B
ATOM    247  B       X   1    -108.893-155.121 -27.148  0.00  0.00           B
ATOM    248  B       X   1    -103.725-154.097 -24.818  0.00  0.00           B
ATOM    249  B       X   1    -112.232-153.701 -24.090  0.00  0.00           B
ATOM    250  Ne      X   1    -111.986-153.409 -22.544  0.00  0.00          NE
ATOM    251  B       X   1    -112.140-154.659 -21.532  0.00  0.00           B
ATOM    252  B       X   1    -104.226-156.141 -23.561  0.00  0.00           B
ATOM    253  Ne      X   1    -107.354-154.853 -21.040  0.00  0.00          NE
ATOM    254  B       X   1    -106.118-155.474 -21.851  0.00  0.00           B
ATOM    255  B       X   1    -108.052-153.664 -21.822  0.00  0.00           B
ATOM    256  B       X   1    -106.696-154.193 -19.722  0.00  0.00           B
ATOM    257  B       X   1    -108.238-156.145 -20.710  0.00  0.00           B
ATOM    258  Ne      X   1    -104.647-147.677 -24.647  0.00  0.00          NE
ATOM    259  B       X   1    -103.546-138.588 -24.621  0.00  0.00           B
ATOM    260  B       X   1    -110.471-152.962 -22.436  0.00  0.00           B
ATOM    261  B       X   1    -112.930-152.240 -22.011  0.00  0.00           B
ATOM    262  B       X   1    -109.788-148.834 -21.759  0.00  0.00           B
ATOM    263  B       X   1    -109.924-149.458 -19.291  0.00  0.00           B
ATOM    264  Ne      X   1    -109.075-149.764 -20.585  0.00  0.00          NE
ATOM    265  B       X   1    -109.111-151.257 -21.232  0.00  0.00           B
ATOM    266  B       X   1    -107.191-153.039 -17.594  0.00  0.00           B
ATOM    267  B       X   1    -103.804-148.793 -23.831  0.00  0.00           B
ATOM    268  Ne      X   1    -108.973-152.472 -22.251  0.00  0.00          NE
ATOM    269  B       X   1    -108.560-151.785 -23.699  0.00  0.00           B
ATOM    270  B       X   1    -106.185-151.620 -19.475  0.00  0.00           B
ATOM    271  B       X   1    -104.944-149.439 -19.791  0.00  0.00           B
ATOM    272  B       X   1    -107.559-149.570 -20.256  0.00  0.00           B
ATOM    273  Ne      X   1    -106.320-150.074 -19.335  0.00  0.00          NE
ATOM    274  Ne      X   1    -107.818-152.631 -16.256  0.00  0.00          NE
ATOM    275  B       X   1    -106.561-137.840 -23.007  0.00  0.00           B
ATOM    276  B       X   1    -104.321-139.653 -19.164  0.00  0.00           B
ATOM    277  Ne      X   1    -106.464-139.407 -22.595  0.00  0.00          NE
ATOM    278  B       X   1    -105.082-139.926 -23.095  0.00  0.00           B
ATOM    279  B       X   1    -103.364-138.741  -8.858  0.00  0.00           B
ATOM    280  B       X   1    -103.372-143.507  -7.076  0.00  0.00           B
ATOM    281  B       X   1    -109.494-122.692 -59.736  0.00  0.00           B
ATOM    282  B       X   1    -113.318-123.665 -59.653  0.00  0.00           B
ATOM    283  Ne      X   1    -109.197-124.244 -59.708  0.00  0.00          NE
ATOM    284  B       X   1    -104.411-129.444 -56.960  0.00  0.00           B
ATOM    285  B       X   1    -104.255-129.587 -59.510  0.00  0.00           B
ATOM    286  Ne      X   1    -106.466-125.194 -58.823  0.00  0.00          NE
ATOM    287  B       X   1    -105.234-124.319 -59.322  0.00  0.00           B
ATOM    288  B       X   1    -106.277-126.505 -59.644  0.00  0.00           B
ATOM    289  Ne      X   1    -106.117-127.313 -60.965  0.00  0.00          NE
ATOM    290  B       X   1    -104.597-127.602 -61.022  0.00  0.00           B
ATOM    291  B       X   1    -106.654-125.436 -57.310  0.00  0.00           B
ATOM    292  B       X   1    -107.706-124.443 -59.414  0.00  0.00           B
ATOM    293  Ne      X   1    -104.334-123.215 -59.964  0.00  0.00          NE
ATOM    294  Ne      X   1    -103.614-128.837 -60.752  0.00  0.00          NE
ATOM    295  B       X   1    -104.699-122.696 -61.455  0.00  0.00           B
ATOM    296  B       X   1    -103.630-129.783 -61.965  0.00  0.00           B
ATOM    297  B       X   1    -105.587-125.160 -63.961  0.00  0.00           B
ATOM    298  B       X   1    -105.177-131.461 -49.891  0.00  0.00           B
ATOM    299  Ne      X   1    -106.361-132.845 -52.672  0.00  0.00          NE
ATOM    300  Ne      X   1    -104.509-132.785 -50.358  0.00  0.00          NE
ATOM    301  B       X   1    -105.856-131.458 -53.204  0.00  0.00           B
ATOM    302  Ne      X   1    -105.884-130.182 -49.365  0.00  0.00          NE
ATOM    303  B       X   1    -103.990-130.120 -51.958  0.00  0.00           B
ATOM    304  Ne      X   1    -111.412-124.045 -54.399  0.00  0.00          NE
ATOM    305  Ne      X   1    -114.574-124.018 -54.161  0.00  0.00          NE
ATOM    306  B       X   1    -109.327-126.001 -51.549  0.00  0.00           B
ATOM    307  B       X   1    -103.546-125.760 -53.259  0.00  0.00           B
ATOM    308  B       X   1    -106.266-129.000 -52.776  0.00  0.00           B
ATOM    309  B       X   1    -105.241-124.260 -48.642  0.00  0.00           B
ATOM    310  Ne      X   1    -103.859-126.028 -54.858  0.00  0.00          NE
ATOM    311  B       X   1    -104.107-123.252 -52.616  0.00  0.00           B
ATOM    312  B       X   1    -104.207-129.846 -54.442  0.00  0.00           B
ATOM    313  B       X   1    -104.912-128.982 -48.970  0.00  0.00           B
ATOM    314  B       X   1    -107.230-123.905 -55.309  0.00  0.00           B
ATOM    315  B       X   1    -105.377-125.643 -55.111  0.00  0.00           B
ATOM    316  B       X   1    -103.985-126.529 -48.641  0.00  0.00           B
ATOM    317  Ne      X   1    -103.625-129.019 -55.678  0.00  0.00          NE
ATOM    318  Ne      X   1    -103.937-124.967 -49.163  0.00  0.00          NE
ATOM    319  Ne      X   1    -106.854-125.327 -55.693  0.00  0.00          NE
ATOM    320  Ne      X   1    -103.396-124.631 -52.107  0.00  0.00          NE
ATOM    321  B       X   1    -108.017-126.309 -55.268  0.00  0.00           B
ATOM    322  B       X   1    -103.997-125.061 -50.739  0.00  0.00           B
ATOM    323  Ne      X   1    -105.081-130.056 -53.178  0.00  0.00          NE
ATOM    324  B       X   1    -103.695-127.487 -55.312  0.00  0.00           B
ATOM    325  B       X   1    -104.607-127.847 -46.612  0.00  0.00           B
ATOM    326  Ne      X   1    -104.031-128.002 -48.101  0.00  0.00          NE
ATOM    327  B       X   1    -106.473-135.518 -24.460  0.00  0.00           B
ATOM    328  Ne      X   1    -103.376-132.929 -28.163  0.00  0.00          NE
ATOM    329  Ne      X   1    -108.980-130.324 -17.668  0.00  0.00          NE
ATOM    330  B       X   1    -103.661-137.448 -19.935  0.00  0.00           B
ATOM    331  B       X   1    -106.196-137.093 -19.926  0.00  0.00           B
ATOM    332  B       X   1    -104.778-135.638 -21.439  0.00  0.00           B
ATOM    333  Ne      X   1    -105.153-134.042 -17.954  0.00  0.00          NE
ATOM    334  B       X   1    -106.272-133.092 -18.563  0.00  0.00           B
ATOM    335  B       X   1    -104.787-135.223 -18.940  0.00  0.00           B
ATOM    336  B       X   1    -108.410-131.669 -18.342  0.00  0.00           B
ATOM    337  Ne      X   1    -104.806-136.362 -20.008  0.00  0.00          NE
ATOM    338  B       X   1    -103.923-133.214 -17.395  0.00  0.00           B
ATOM    339  B       X   1    -104.062-133.728 -22.819  0.00  0.00           B
ATOM    340  Ne      X   1    -103.737-135.239 -22.494  0.00  0.00          NE
ATOM    341  B       X   1    -105.820-134.769 -16.580  0.00  0.00           B
ATOM    342  B       X   1    -103.632-136.216 -23.752  0.00  0.00           B
ATOM    343  Ne      X   1    -109.298-123.576 -21.283  0.00  0.00          NE
ATOM    344  B       X   1    -109.124-129.226 -18.778  0.00  0.00           B
ATOM    345  B       X   1    -106.188-124.582 -17.397  0.00  0.00           B
ATOM    346  B       X   1    -108.196-129.932 -16.365  0.00  0.00           B
ATOM    347  B       X   1    -103.942-124.670 -23.782  0.00  0.00           B
ATOM    348  B       X   1    -108.410-125.320 -16.279  0.00  0.00           B
ATOM    349  B       X   1    -103.590-124.600 -17.647  0.00  0.00           B
ATOM    350  B       X   1    -108.495-123.504 -18.028  0.00  0.00           B
ATOM    351  B       X   1    -107.883-125.943 -18.640  0.00  0.00           B
ATOM    352  Ne      X   1    -104.835-124.064 -16.836  0.00  0.00          NE
ATOM    353  Ne      X   1    -107.717-124.844 -17.566  0.00  0.00          NE
ATOM    354  B       X   1    -105.120-126.920 -22.772  0.00  0.00           B
ATOM    355  Ne      X   1    -104.111-126.262 -23.882  0.00  0.00          NE
ATOM    356  B       X   1    -104.943-122.500 -16.706  0.00  0.00           B
ATOM    357  B       X   1    -111.237-131.376 -13.793  0.00  0.00           B
ATOM    358  Ne      X   1    -110.495-132.737 -13.240  0.00  0.00          NE
ATOM    359  Ne      X   1    -112.198-130.161 -14.325  0.00  0.00          NE
ATOM    360  Ne      X   1    -107.291-132.564 -13.470  0.00  0.00          NE
ATOM    361  B       X   1    -106.545-132.879 -12.082  0.00  0.00           B
ATOM    362  B       X   1    -106.709-133.629 -14.448  0.00  0.00           B
ATOM    363  B       X   1    -104.500-134.906 -14.346  0.00  0.00           B
ATOM    364  Ne      X   1    -105.937-134.865 -14.995  0.00  0.00          NE
ATOM    365  B       X   1    -106.564-136.239 -14.675  0.00  0.00           B
ATOM    366  B       X   1    -107.158-131.184 -14.223  0.00  0.00           B
ATOM    367  B       X   1    -108.914-132.683 -13.335  0.00  0.00           B
ATOM    368  Ne      X   1    -104.239-131.135  -9.164  0.00  0.00          NE
ATOM    369  B       X   1    -104.911-132.197 -10.117  0.00  0.00           B
ATOM    370  Ne      X   1    -105.592-133.345 -10.752  0.00  0.00          NE
ATOM    371  B       X   1    -104.278-134.434 -10.981  0.00  0.00           B
ATOM    372  B       X   1    -110.272-128.050  -9.829  0.00  0.00           B
ATOM    373  B       X   1    -111.850-129.753  -8.693  0.00  0.00           B
ATOM    374  B       X   1    -111.321-128.841 -14.207  0.00  0.00           B
ATOM    375  B       X   1    -112.147-123.493 -10.867  0.00  0.00           B
ATOM    376  Ne      X   1    -110.741-128.654  -8.460  0.00  0.00          NE
ATOM    377  B       X   1    -111.301-122.874 -13.123  0.00  0.00           B
ATOM    378  B       X   1    -110.461-125.522 -10.752  0.00  0.00           B
ATOM    379  B       X   1    -110.297-124.611 -14.760  0.00  0.00           B
ATOM    380  Ne      X   1    -110.317-123.100 -14.339  0.00  0.00          NE
ATOM    381  Ne      X   1    -109.992-128.113 -13.837  0.00  0.00          NE
ATOM    382  Ne      X   1    -109.870-125.749 -15.744  0.00  0.00          NE
ATOM    383  Ne      X   1    -109.685-126.977 -10.958  0.00  0.00          NE
ATOM    384  B       X   1    -109.775-127.079 -14.947  0.00  0.00           B
ATOM    385  B       X   1    -110.012-127.537 -12.409  0.00  0.00           B
ATOM    386  B       X   1    -105.277-130.093  -8.748  0.00  0.00           B
ATOM    387  B       X   1    -108.864-129.240 -13.963  0.00  0.00           B
ATOM    388  Ne      X   1    -107.602-129.808 -14.814  0.00  0.00          NE
ATOM    389  B       X   1    -105.179-123.097 -10.849  0.00  0.00           B
ATOM    390  B       X   1    -107.480-123.590 -10.033  0.00  0.00           B
ATOM    391  B       X   1    -105.389-126.342 -13.830  0.00  0.00           B
ATOM    392  B       X   1    -106.250-127.854 -12.091  0.00  0.00           B
ATOM    393  B       X   1    -106.502-128.665 -14.574  0.00  0.00           B
ATOM    394  Ne      X   1    -105.637-127.881 -13.482  0.00  0.00          NE
ATOM    395  B       X   1    -108.158-126.780 -10.689  0.00  0.00           B
ATOM    396  B       X   1    -105.920-125.569 -10.767  0.00  0.00           B
ATOM    397  Ne      X   1    -106.555-127.080 -10.701  0.00  0.00          NE
ATOM    398  B       X   1    -106.187-127.802  -9.346  0.00  0.00           B
ATOM    399  Ne      X   1    -105.972-124.211 -10.047  0.00  0.00          NE
ATOM    400  Ne      X   1    -104.307-125.204 -13.960  0.00  0.00          NE
ATOM    401  B       X   1    -104.311-124.074 -12.924  0.00  0.00           B
ATOM    402  B       X   1    -104.278-128.614 -13.400  0.00  0.00           B
ATOM    403  B       X   1    -105.395-124.154  -8.638  0.00  0.00           B
ATOM    404  B       X   1    -104.635-124.569 -15.361  0.00  0.00           B
ATOM    405  Ne      X   1    -104.989-122.816 -12.348  0.00  0.00          NE
ATOM    406  Ne      X   1    -108.599-122.800  -9.167  0.00  0.00          NE
ATOM    407  Ne      X   1    -105.875-128.743  -8.088  0.00  0.00          NE
ATOM    408  Ne      X   1    -103.985-123.635  -8.218  0.00  0.00          NE
ATOM    409  B       X   1    -108.868-122.657 -13.972  0.00  0.00           B
ATOM    410  B       X   1    -106.428-122.535 -13.041  0.00  0.00           B
ATOM    411  Ne      X   1    -103.528-135.202  -5.782  0.00  0.00          NE
ATOM    412  B       X   1    -103.591-131.900  -7.942  0.00  0.00           B
ATOM    413  B       X   1    -103.358-134.951  -4.200  0.00  0.00           B
ATOM    414  B       X   1    -111.439-127.437  -7.666  0.00  0.00           B
ATOM    415  B       X   1    -109.587-129.378  -7.585  0.00  0.00           B
ATOM    416  B       X   1    -106.087-122.888  -3.765  0.00  0.00           B
ATOM    417  B       X   1    -103.441-126.305  -5.640  0.00  0.00           B
ATOM    418  B       X   1    -108.362-123.301  -7.676  0.00  0.00           B
ATOM    419  Ne      X   1    -108.460-123.402  -6.177  0.00  0.00          NE
ATOM    420  B       X   1    -102.203-138.549 -18.191  0.00  0.00           B
ATOM    421  Ne      X   1    -101.329-137.988 -16.993  0.00  0.00          NE
ATOM    422  B       X   1     -99.603-146.487  -9.240  0.00  0.00           B
ATOM    423  Ne      X   1     -98.511-145.456  -8.863  0.00  0.00          NE
ATOM    424  B       X   1     -97.452-147.439 -12.334  0.00  0.00           B
ATOM    425  Ne      X   1     -94.113-147.124  -9.140  0.00  0.00          NE
ATOM    426  B       X   1     -95.288-146.392 -12.889  0.00  0.00           B
ATOM    427  B       X   1     -93.659-145.578  -9.095  0.00  0.00           B
ATOM    428  B       X   1     -95.279-147.282  -8.066  0.00  0.00           B
ATOM    429  B       X   1    -101.825-138.597 -15.624  0.00  0.00           B
ATOM    430  B       X   1    -101.399-138.796 -10.583  0.00  0.00           B
ATOM    431  B       X   1    -101.548-139.249 -13.134  0.00  0.00           B
ATOM    432  Ne      X   1    -102.373-139.501 -14.518  0.00  0.00          NE
ATOM    433  B       X   1    -102.112-141.015 -14.813  0.00  0.00           B
ATOM    434  Ne      X   1    -100.599-139.265 -11.883  0.00  0.00          NE
ATOM    435  B       X   1     -99.945-140.695 -11.880  0.00  0.00           B
ATOM    436  B       X   1     -99.034-143.175 -11.739  0.00  0.00           B
ATOM    437  Ne      X   1    -100.172-142.203 -12.194  0.00  0.00          NE
ATOM    438  B       X   1     -99.527-138.091 -12.080  0.00  0.00           B
ATOM    439  B       X   1     -99.107-144.129  -8.397  0.00  0.00           B
ATOM    440  Ne      X   1    -102.232-137.892  -9.477  0.00  0.00          NE
ATOM    441  Ne      X   1     -97.801-144.121 -11.541  0.00  0.00          NE
ATOM    442  B       X   1     -97.557-144.996 -12.873  0.00  0.00           B
ATOM    443  B       X   1     -96.489-143.222 -11.461  0.00  0.00           B
ATOM    444  B       X   1     -97.209-140.020  -9.251  0.00  0.00           B
ATOM    445  B       X   1     -95.882-138.815 -11.116  0.00  0.00           B
ATOM    446  Ne      X   1     -95.808-139.844  -9.967  0.00  0.00          NE
ATOM    447  B       X   1     -94.222-139.939 -14.029  0.00  0.00           B
ATOM    448  B       X   1     -95.307-141.280 -10.305  0.00  0.00           B
ATOM    449  Ne      X   1     -92.942-144.321  -9.804  0.00  0.00          NE
ATOM    450  B       X   1     -92.500-143.052  -8.932  0.00  0.00           B
ATOM    451  B       X   1     -94.081-143.727 -10.767  0.00  0.00           B
ATOM    452  B       X   1     -94.439-142.082 -12.604  0.00  0.00           B
ATOM    453  B       X   1     -92.267-141.608 -13.951  0.00  0.00           B
ATOM    454  Ne      X   1     -93.869-141.463 -13.938  0.00  0.00          NE
ATOM    455  Ne      X   1     -95.088-142.608 -11.282  0.00  0.00          NE
ATOM    456  B       X   1     -94.631-139.214  -9.047  0.00  0.00           B
ATOM    457  Ne      X   1     -94.684-138.603 -14.589  0.00  0.00          NE
ATOM    458  B       X   1     -92.282-140.415  -8.641  0.00  0.00           B
ATOM    459  B       X   1     -95.790-138.061 -13.619  0.00  0.00           B
ATOM    460  Ne      X   1     -93.305-139.120  -8.236  0.00  0.00          NE
ATOM    461  B       X   1     -92.561-137.827  -8.476  0.00  0.00           B
ATOM    462  B       X   1    -100.015-146.542  -0.003  0.00  0.00           B
ATOM    463  Ne      X   1     -98.038-149.205  -2.465  0.00  0.00          NE
ATOM    464  B       X   1     -98.806-147.871  -2.008  0.00  0.00           B
ATOM    465  B       X   1     -97.806-149.215  -4.030  0.00  0.00           B
ATOM    466  B       X   1     -97.545-146.181  -7.773  0.00  0.00           B
ATOM    467  B       X   1     -92.122-148.011  -2.984  0.00  0.00           B
ATOM    468  B       X   1     -96.660-149.290  -1.688  0.00  0.00           B
ATOM    469  Ne      X   1     -96.997-149.654  -5.350  0.00  0.00          NE
ATOM    470  B       X   1     -97.015-148.438  -6.344  0.00  0.00           B
ATOM    471  Ne      X   1     -96.413-147.032  -6.972  0.00  0.00          NE
ATOM    472  B       X   1     -95.892-146.153  -5.816  0.00  0.00           B
ATOM    473  B       X   1     -95.495-150.003  -4.907  0.00  0.00           B
ATOM    474  Ne      X   1     -93.999-150.342  -4.675  0.00  0.00          NE
ATOM    475  B       X   1     -93.200-148.974  -4.928  0.00  0.00           B
ATOM    476  Ne      X   1     -92.810-147.713  -1.688  0.00  0.00          NE
ATOM    477  Ne      X   1     -92.177-147.866  -4.581  0.00  0.00          NE
ATOM    478  B       X   1     -92.644-146.429  -4.884  0.00  0.00           B
ATOM    479  B       X   1     -93.557-146.246  -1.858  0.00  0.00           B
ATOM    480  B       X   1     -95.873-147.018  -1.185  0.00  0.00           B
ATOM    481  Ne      X   1     -95.063-145.775  -1.798  0.00  0.00          NE
ATOM    482  B       X   1     -95.540-145.535  -3.251  0.00  0.00           B
ATOM    483  Ne      X   1    -100.276-138.004  -7.159  0.00  0.00          NE
ATOM    484  B       X   1     -98.813-141.587  -7.673  0.00  0.00           B
ATOM    485  Ne      X   1     -98.041-140.163  -7.936  0.00  0.00          NE
ATOM    486  B       X   1     -99.504-143.505  -5.981  0.00  0.00           B
ATOM    487  B       X   1     -99.234-139.075  -7.817  0.00  0.00           B
ATOM    488  Ne      X   1    -101.027-141.013  -2.179  0.00  0.00          NE
ATOM    489  B       X   1    -102.184-140.083  -2.439  0.00  0.00           B
ATOM    490  B       X   1     -99.798-144.044  -3.565  0.00  0.00           B
ATOM    491  B       X   1     -98.266-142.111  -4.390  0.00  0.00           B
ATOM    492  Ne      X   1    -102.715-138.125  -5.503  0.00  0.00          NE
ATOM    493  Ne      X   1     -99.621-142.915  -7.384  0.00  0.00          NE
ATOM    494  Ne      X   1     -98.772-143.649  -4.617  0.00  0.00          NE
ATOM    495  B       X   1    -101.266-138.583  -6.054  0.00  0.00           B
ATOM    496  Ne      X   1     -98.272-140.736  -3.526  0.00  0.00          NE
ATOM    497  B       X   1     -99.776-140.666  -3.031  0.00  0.00           B
ATOM    498  Ne      X   1    -100.946-143.944  -2.514  0.00  0.00          NE
ATOM    499  B       X   1    -100.334-144.313  -1.056  0.00  0.00           B
ATOM    500  B       X   1    -101.437-142.503  -2.489  0.00  0.00           B
ATOM    501  B       X   1    -100.600-140.881  -0.588  0.00  0.00           B
ATOM    502  B       X   1    -102.897-138.197  -3.948  0.00  0.00           B
ATOM    503  B       X   1     -97.802-139.485  -4.373  0.00  0.00           B
ATOM    504  B       X   1     -97.603-144.584  -4.619  0.00  0.00           B
ATOM    505  B       X   1    -102.852-137.894  -1.292  0.00  0.00           B
ATOM    506  B       X   1    -103.168-141.037  -7.684  0.00  0.00           B
ATOM    507  Ne      X   1    -103.158-138.802  -2.511  0.00  0.00          NE
ATOM    508  B       X   1     -93.058-143.895  -4.107  0.00  0.00           B
ATOM    509  B       X   1     -95.283-143.704  -5.028  0.00  0.00           B
ATOM    510  B       X   1     -95.011-142.263  -2.974  0.00  0.00           B
ATOM    511  B       X   1     -95.286-139.332  -4.971  0.00  0.00           B
ATOM    512  B       X   1     -97.182-141.001  -2.366  0.00  0.00           B
ATOM    513  Ne      X   1     -96.075-145.032  -4.714  0.00  0.00          NE
ATOM    514  B       X   1     -95.653-142.159  -0.545  0.00  0.00           B
ATOM    515  B       X   1     -97.053-139.908  -6.747  0.00  0.00           B
ATOM    516  Ne      X   1     -95.729-141.329  -1.910  0.00  0.00          NE
ATOM    517  B       X   1     -93.869-141.449  -5.021  0.00  0.00           B
ATOM    518  B       X   1     -94.987-140.039  -1.616  0.00  0.00           B
ATOM    519  Ne      X   1     -95.202-139.052  -0.334  0.00  0.00          NE
ATOM    520  B       X   1     -93.673-139.491  -6.786  0.00  0.00           B
ATOM    521  Ne      X   1     -94.234-142.793  -4.253  0.00  0.00          NE
ATOM    522  B       X   1     -92.624-139.267  -4.540  0.00  0.00           B
ATOM    523  B       X   1     -95.231-144.562  -0.799  0.00  0.00           B
ATOM    524  Ne      X   1     -93.892-139.924  -5.300  0.00  0.00          NE
ATOM    525  Ne      X   1     -96.672-138.917  -5.423  0.00  0.00          NE
ATOM    526  Ne      X   1     -92.089-145.012  -4.651  0.00  0.00          NE
ATOM    527  B       X   1    -102.847-123.753 -60.082  0.00  0.00           B
ATOM    528  B       X   1    -100.476-123.893 -59.276  0.00  0.00           B
ATOM    529  B       X   1     -99.809-129.116 -57.088  0.00  0.00           B
ATOM    530  Ne      X   1     -98.921-127.398 -63.031  0.00  0.00          NE
ATOM    531  B       X   1    -100.004-127.661 -61.829  0.00  0.00           B
ATOM    532  B       X   1    -101.332-125.838 -60.639  0.00  0.00           B
ATOM    533  Ne      X   1    -100.886-127.319 -60.551  0.00  0.00          NE
ATOM    534  Ne      X   1     -99.223-128.749 -58.521  0.00  0.00          NE
ATOM    535  B       X   1    -100.014-127.576 -59.240  0.00  0.00           B
ATOM    536  Ne      X   1    -101.450-124.286 -60.425  0.00  0.00          NE
ATOM    537  B       X   1    -102.154-128.274 -60.497  0.00  0.00           B
ATOM    538  B       X   1     -98.601-123.775 -62.604  0.00  0.00           B
ATOM    539  B       X   1     -97.937-126.242 -62.575  0.00  0.00           B
ATOM    540  B       X   1     -98.203-128.777 -63.297  0.00  0.00           B
ATOM    541  B       X   1    -100.945-123.505 -61.704  0.00  0.00           B
ATOM    542  B       X   1     -98.406-123.758 -57.767  0.00  0.00           B
ATOM    543  Ne      X   1     -99.867-123.308 -57.950  0.00  0.00          NE
ATOM    544  B       X   1    -100.770-123.793 -56.678  0.00  0.00           B
ATOM    545  Ne      X   1     -99.984-122.962 -62.902  0.00  0.00          NE
ATOM    546  Ne      X   1     -96.849-123.873 -57.428  0.00  0.00          NE
ATOM    547  Ne      X   1    -102.685-130.705 -51.307  0.00  0.00          NE
ATOM    548  B       X   1    -101.514-130.471 -52.347  0.00  0.00           B
ATOM    549  B       X   1    -102.244-122.605 -55.049  0.00  0.00           B
ATOM    550  B       X   1    -102.151-129.424 -55.904  0.00  0.00           B
ATOM    551  B       X   1    -102.811-125.114 -55.565  0.00  0.00           B
ATOM    552  Ne      X   1    -101.646-124.011 -55.422  0.00  0.00          NE
ATOM    553  B       X   1    -101.854-124.410 -52.005  0.00  0.00           B
ATOM    554  B       X   1    -100.720-124.538 -54.243  0.00  0.00           B
ATOM    555  Ne      X   1     -94.938-133.004 -42.227  0.00  0.00          NE
ATOM    556  B       X   1     -95.430-134.534 -41.845  0.00  0.00           B
ATOM    557  B       X   1    -102.742-132.800 -32.877  0.00  0.00           B
ATOM    558  B       X   1     -99.505-132.516 -39.306  0.00  0.00           B
ATOM    559  B       X   1     -99.467-134.138 -33.168  0.00  0.00           B
ATOM    560  B       X   1    -100.270-133.711 -35.562  0.00  0.00           B
ATOM    561  Ne      X   1     -99.266-134.534 -34.694  0.00  0.00          NE
ATOM    562  B       X   1    -101.878-130.333 -33.321  0.00  0.00           B
ATOM    563  B       X   1     -97.775-134.392 -35.179  0.00  0.00           B
ATOM    564  B       X   1     -97.413-134.075 -39.192  0.00  0.00           B
ATOM    565  B       X   1     -97.144-130.605 -33.535  0.00  0.00           B
ATOM    566  Ne      X   1     -96.421-130.815 -34.904  0.00  0.00          NE
ATOM    567  B       X   1     -95.308-135.486 -39.487  0.00  0.00           B
ATOM    568  B       X   1     -95.082-134.209 -34.698  0.00  0.00           B
ATOM    569  B       X   1     -92.675-131.034 -35.705  0.00  0.00           B
ATOM    570  B       X   1     -96.023-134.478 -37.091  0.00  0.00           B
ATOM    571  Ne      X   1     -96.299-133.856 -35.667  0.00  0.00          NE
ATOM    572  Ne      X   1     -96.482-135.184 -38.478  0.00  0.00          NE
ATOM    573  B       X   1     -96.409-132.239 -35.582  0.00  0.00           B
ATOM    574  B       X   1     -94.956-130.236 -34.906  0.00  0.00           B
ATOM    575  B       X   1     -99.453-129.458 -33.139  0.00  0.00           B
ATOM    576  Ne      X   1     -97.996-129.666 -32.619  0.00  0.00          NE
ATOM    577  Ne      X   1     -99.714-127.284 -37.596  0.00  0.00          NE
ATOM    578  B       X   1     -99.894-128.630 -38.297  0.00  0.00           B
ATOM    579  B       X   1     -98.438-127.665 -36.649  0.00  0.00           B
ATOM    580  B       X   1    -100.167-125.626 -34.623  0.00  0.00           B
ATOM    581  B       X   1     -96.677-128.751 -38.190  0.00  0.00           B
ATOM    582  B       X   1     -94.502-127.702 -38.805  0.00  0.00           B
ATOM    583  Ne      X   1     -93.523-129.806 -35.289  0.00  0.00          NE
ATOM    584  B       X   1     -93.622-128.785 -36.560  0.00  0.00           B
ATOM    585  Ne      X   1     -93.298-127.787 -37.758  0.00  0.00          NE
ATOM    586  B       X   1     -93.073-128.798 -34.155  0.00  0.00           B
ATOM    587  B       X   1     -97.182-129.876 -35.908  0.00  0.00           B
ATOM    588  B       X   1     -97.302-128.264 -32.558  0.00  0.00           B
ATOM    589  B       X   1     -94.967-125.052 -36.464  0.00  0.00           B
ATOM    590  B       X   1     -97.115-124.890 -37.802  0.00  0.00           B
ATOM    591  B       X   1     -92.719-124.142 -35.701  0.00  0.00           B
ATOM    592  Ne      X   1     -97.427-128.775 -36.881  0.00  0.00          NE
ATOM    593  Ne      X   1     -93.593-125.418 -35.904  0.00  0.00          NE
ATOM    594  B       X   1     -93.557-126.274 -34.594  0.00  0.00           B
ATOM    595  Ne      X   1    -103.131-137.109 -24.947  0.00  0.00          NE
ATOM    596  Ne      X   1     -99.801-133.933 -31.619  0.00  0.00          NE
ATOM    597  B       X   1    -100.051-132.554 -27.042  0.00  0.00           B
ATOM    598  Ne      X   1    -100.749-131.494 -28.042  0.00  0.00          NE
ATOM    599  Ne      X   1     -99.434-134.044 -26.910  0.00  0.00          NE
ATOM    600  B       X   1    -100.063-135.059 -25.785  0.00  0.00           B
ATOM    601  B       X   1     -99.668-131.090 -29.139  0.00  0.00           B
ATOM    602  Ne      X   1     -98.555-131.473 -30.235  0.00  0.00          NE
ATOM    603  B       X   1    -102.008-132.366 -28.670  0.00  0.00           B
ATOM    604  B       X   1     -99.094-135.070 -30.740  0.00  0.00           B
ATOM    605  B       X   1     -97.903-134.010 -26.487  0.00  0.00           B
ATOM    606  B       X   1     -99.588-134.766 -28.251  0.00  0.00           B
ATOM    607  B       X   1     -99.253-132.522 -31.182  0.00  0.00           B
ATOM    608  B       X   1    -101.544-136.962 -24.819  0.00  0.00           B
ATOM    609  B       X   1     -98.033-130.286 -31.126  0.00  0.00           B
ATOM    610  B       X   1    -101.394-130.171 -27.510  0.00  0.00           B
ATOM    611  Ne      X   1     -96.210-127.283 -31.914  0.00  0.00          NE
ATOM    612  Ne      X   1     -96.617-124.197 -31.968  0.00  0.00          NE
ATOM    613  B       X   1     -96.556-125.754 -31.917  0.00  0.00           B
ATOM    614  Ne      X   1    -101.069-135.009 -16.376  0.00  0.00          NE
ATOM    615  Ne      X   1    -102.461-132.577 -17.081  0.00  0.00          NE
ATOM    616  B       X   1    -102.131-131.487 -18.109  0.00  0.00           B
ATOM    617  B       X   1    -101.573-133.854 -17.228  0.00  0.00           B
ATOM    618  B       X   1    -101.331-136.403 -16.929  0.00  0.00           B
ATOM    619  Ne      X   1    -101.409-130.330 -18.931  0.00  0.00          NE
ATOM    620  B       X   1     -97.854-130.961 -17.395  0.00  0.00           B
ATOM    621  B       X   1    -100.972-124.686 -18.013  0.00  0.00           B
ATOM    622  B       X   1    -102.036-126.366 -16.401  0.00  0.00           B
ATOM    623  Ne      X   1    -102.297-125.541 -17.750  0.00  0.00          NE
ATOM    624  B       X   1    -102.525-126.601 -18.883  0.00  0.00           B
ATOM    625  B       X   1     -99.625-134.752 -15.786  0.00  0.00           B
ATOM    626  B       X   1    -102.246-132.124 -15.622  0.00  0.00           B
ATOM    627  Ne      X   1    -103.036-134.697 -13.811  0.00  0.00          NE
ATOM    628  B       X   1    -102.757-135.580 -12.573  0.00  0.00           B
ATOM    629  B       X   1    -102.961-136.626 -10.198  0.00  0.00           B
ATOM    630  B       X   1    -102.827-133.171 -13.359  0.00  0.00           B
ATOM    631  Ne      X   1    -102.902-135.262 -10.925  0.00  0.00          NE
ATOM    632  Ne      X   1     -98.502-135.518 -15.008  0.00  0.00          NE
ATOM    633  Ne      X   1    -100.038-134.367 -10.511  0.00  0.00          NE
ATOM    634  B       X   1     -99.485-135.655 -11.219  0.00  0.00           B
ATOM    635  B       X   1     -99.659-133.118 -11.453  0.00  0.00           B
ATOM    636  B       X   1    -101.595-134.560 -10.456  0.00  0.00           B
ATOM    637  Ne      X   1     -99.791-131.652 -12.146  0.00  0.00          NE
ATOM    638  B       X   1     -99.270-134.297  -9.139  0.00  0.00           B
ATOM    639  Ne      X   1     -98.871-136.678 -12.178  0.00  0.00          NE
ATOM    640  B       X   1     -98.954-136.178 -13.671  0.00  0.00           B
ATOM    641  Ne      X   1    -102.107-131.924 -14.118  0.00  0.00          NE
ATOM    642  B       X   1    -100.574-131.911 -13.509  0.00  0.00           B
ATOM    643  B       X   1     -98.433-130.960 -12.338  0.00  0.00           B
ATOM    644  B       X   1    -101.987-134.957 -14.967  0.00  0.00           B
ATOM    645  B       X   1    -100.740-130.877 -11.079  0.00  0.00           B
ATOM    646  B       X   1    -102.685-130.592 -13.626  0.00  0.00           B
ATOM    647  B       X   1    -103.052-130.460  -9.972  0.00  0.00           B
ATOM    648  B       X   1    -101.160-137.468  -8.390  0.00  0.00           B
ATOM    649  Ne      X   1     -98.225-133.747  -8.120  0.00  0.00          NE
ATOM    650  B       X   1     -98.172-136.669 -16.002  0.00  0.00           B
ATOM    651  Ne      X   1     -95.965-137.520 -12.072  0.00  0.00          NE
ATOM    652  B       X   1     -97.334-136.825 -11.895  0.00  0.00           B
ATOM    653  B       X   1     -97.205-134.680 -14.676  0.00  0.00           B
ATOM    654  B       X   1     -96.959-133.115  -8.859  0.00  0.00           B
ATOM    655  B       X   1     -96.893-130.928 -10.353  0.00  0.00           B
ATOM    656  Ne      X   1     -93.434-135.724 -11.768  0.00  0.00          NE
ATOM    657  B       X   1     -93.659-134.226 -12.041  0.00  0.00           B
ATOM    658  B       X   1     -92.358-136.253 -12.815  0.00  0.00           B
ATOM    659  B       X   1     -92.796-135.963 -10.311  0.00  0.00           B
ATOM    660  B       X   1     -95.408-133.093 -13.533  0.00  0.00           B
ATOM    661  B       X   1     -94.870-131.487  -8.867  0.00  0.00           B
ATOM    662  B       X   1     -94.724-136.654 -11.864  0.00  0.00           B
ATOM    663  B       X   1     -95.357-132.834 -10.954  0.00  0.00           B
ATOM    664  Ne      X   1     -92.206-136.658 -14.330  0.00  0.00          NE
ATOM    665  Ne      X   1     -96.030-132.051  -9.707  0.00  0.00          NE
ATOM    666  Ne      X   1     -96.048-133.682 -14.857  0.00  0.00          NE
ATOM    667  B       X   1     -95.983-130.218 -12.592  0.00  0.00           B
ATOM    668  Ne      X   1     -97.242-130.176 -11.662  0.00  0.00          NE
ATOM    669  B       X   1     -93.424-137.616 -14.565  0.00  0.00           B
ATOM    670  B       X   1    -102.853-125.965 -14.114  0.00  0.00           B
ATOM    671  B       X   1    -102.541-125.951 -11.130  0.00  0.00           B
ATOM    672  Ne      X   1    -101.727-129.791 -10.567  0.00  0.00          NE
ATOM    673  Ne      X   1    -102.783-129.052 -13.305  0.00  0.00          NE
ATOM    674  B       X   1    -102.141-128.950 -11.855  0.00  0.00           B
ATOM    675  B       X   1    -101.959-128.314 -14.435  0.00  0.00           B
ATOM    676  B       X   1     -98.633-126.670 -12.676  0.00  0.00           B
ATOM    677  B       X   1    -100.745-124.075 -10.664  0.00  0.00           B
ATOM    678  Ne      X   1    -101.810-126.782 -14.821  0.00  0.00          NE
ATOM    679  B       X   1     -99.219-127.335 -10.180  0.00  0.00           B
ATOM    680  B       X   1    -100.348-126.360 -14.499  0.00  0.00           B
ATOM    681  Ne      X   1     -98.897-126.050 -14.096  0.00  0.00          NE
ATOM    682  Ne      X   1    -101.859-125.097 -10.108  0.00  0.00          NE
ATOM    683  B       X   1     -98.707-124.481 -14.223  0.00  0.00           B
ATOM    684  Ne      X   1     -98.374-123.373 -15.307  0.00  0.00          NE
ATOM    685  B       X   1    -101.037-128.872  -9.511  0.00  0.00           B
ATOM    686  Ne      X   1    -100.274-127.541  -9.041  0.00  0.00          NE
ATOM    687  Ne      X   1     -98.114-127.239 -11.308  0.00  0.00          NE
ATOM    688  B       X   1     -98.238-123.792 -10.394  0.00  0.00           B
ATOM    689  B       X   1     -97.892-126.641 -15.127  0.00  0.00           B
ATOM    690  B       X   1    -101.188-126.259  -9.020  0.00  0.00           B
ATOM    691  B       X   1    -102.866-124.265  -9.216  0.00  0.00           B
ATOM    692  Ne      X   1     -99.592-123.031 -10.691  0.00  0.00          NE
ATOM    693  B       X   1    -102.921-136.614  -6.020  0.00  0.00           B
ATOM    694  B       X   1    -102.940-133.992  -6.504  0.00  0.00           B
ATOM    695  Ne      X   1    -102.917-132.423  -6.630  0.00  0.00          NE
ATOM    696  B       X   1     -99.355-136.859  -6.541  0.00  0.00           B
ATOM    697  B       X   1     -98.949-132.500  -7.442  0.00  0.00           B
ATOM    698  Ne      X   1     -99.851-131.726  -6.426  0.00  0.00          NE
ATOM    699  B       X   1    -101.361-132.059  -6.605  0.00  0.00           B
ATOM    700  Ne      X   1     -97.968-136.152  -5.996  0.00  0.00          NE
ATOM    701  B       X   1     -98.138-135.565  -4.552  0.00  0.00           B
ATOM    702  Ne      X   1     -99.479-131.079  -1.634  0.00  0.00          NE
ATOM    703  B       X   1     -99.208-132.166  -4.968  0.00  0.00           B
ATOM    704  B       X   1    -100.153-132.449  -1.761  0.00  0.00           B
ATOM    705  Ne      X   1    -100.430-133.994  -1.620  0.00  0.00          NE
ATOM    706  B       X   1     -99.193-134.751  -2.349  0.00  0.00           B
ATOM    707  Ne      X   1     -97.913-134.795  -3.229  0.00  0.00          NE
ATOM    708  B       X   1     -98.451-131.026  -2.870  0.00  0.00           B
ATOM    709  Ne      X   1     -97.952-131.899  -4.085  0.00  0.00          NE
ATOM    710  B       X   1    -101.759-134.370  -2.347  0.00  0.00           B
ATOM    711  B       X   1     -98.723-130.919  -0.287  0.00  0.00           B
ATOM    712  B       X   1     -97.765-134.970  -7.102  0.00  0.00           B
ATOM    713  B       X   1    -100.519-134.189  -0.081  0.00  0.00           B
ATOM    714  Ne      X   1    -103.247-134.359  -2.806  0.00  0.00          NE
ATOM    715  B       X   1     -99.558-130.166  -6.476  0.00  0.00           B
ATOM    716  B       X   1     -97.485-133.278  -3.518  0.00  0.00           B
ATOM    717  B       X   1     -92.221-135.809  -1.546  0.00  0.00           B
ATOM    718  Ne      X   1     -94.025-130.512  -7.942  0.00  0.00          NE
ATOM    719  B       X   1     -97.002-137.434  -5.786  0.00  0.00           B
ATOM    720  B       X   1     -96.866-131.194  -4.943  0.00  0.00           B
ATOM    721  B       X   1     -96.819-135.599  -2.282  0.00  0.00           B
ATOM    722  Ne      X   1     -96.121-136.120  -0.979  0.00  0.00          NE
ATOM    723  Ne      X   1     -93.146-135.231  -0.454  0.00  0.00          NE
ATOM    724  B       X   1     -94.189-131.529  -0.575  0.00  0.00           B
ATOM    725  B       X   1     -94.666-135.423  -0.793  0.00  0.00           B
ATOM    726  B       X   1     -92.424-132.802  -5.417  0.00  0.00           B
ATOM    727  B       X   1     -92.756-131.152  -7.376  0.00  0.00           B
ATOM    728  Ne      X   1     -92.952-132.243  -1.237  0.00  0.00          NE
ATOM    729  B       X   1     -93.062-132.637  -2.807  0.00  0.00           B
ATOM    730  Ne      X   1     -92.442-133.299  -4.000  0.00  0.00          NE
ATOM    731  B       X   1     -92.863-133.678  -0.461  0.00  0.00           B
ATOM    732  B       X   1     -95.728-137.644  -0.972  0.00  0.00           B
ATOM    733  B       X   1     -95.064-130.324  -6.697  0.00  0.00           B
ATOM    734  B       X   1    -100.632-123.399  -0.026  0.00  0.00           B
ATOM    735  B       X   1    -102.671-129.951  -0.012  0.00  0.00           B
ATOM    736  B       X   1    -100.658-129.983  -1.638  0.00  0.00           B
ATOM    737  Ne      X   1    -103.142-124.740  -5.502  0.00  0.00          NE
ATOM    738  B       X   1     -99.401-127.878  -7.678  0.00  0.00           B
ATOM    739  B       X   1     -99.316-123.256  -4.957  0.00  0.00           B
ATOM    740  B       X   1     -99.065-128.021  -5.038  0.00  0.00           B
ATOM    741  B       X   1    -101.684-127.822  -1.139  0.00  0.00           B
ATOM    742  B       X   1     -99.520-127.344  -2.561  0.00  0.00           B
ATOM    743  Ne      X   1    -101.647-124.010  -1.156  0.00  0.00          NE
ATOM    744  Ne      X   1    -100.701-122.950  -5.617  0.00  0.00          NE
ATOM    745  Ne      X   1     -98.877-128.727  -6.460  0.00  0.00          NE
ATOM    746  B       X   1     -98.746-125.610  -4.185  0.00  0.00           B
ATOM    747  Ne      X   1    -100.473-126.798  -1.370  0.00  0.00          NE
ATOM    748  B       X   1    -101.625-124.245  -5.507  0.00  0.00           B
ATOM    749  Ne      X   1     -98.249-124.284  -4.709  0.00  0.00          NE
ATOM    750  Ne      X   1     -98.643-127.149  -3.780  0.00  0.00          NE
ATOM    751  B       X   1    -100.951-125.343  -1.678  0.00  0.00           B
ATOM    752  Ne      X   1    -102.067-129.304  -1.302  0.00  0.00          NE
ATOM    753  B       X   1    -101.956-122.866  -2.132  0.00  0.00           B
ATOM    754  B       X   1    -103.005-124.483  -0.455  0.00  0.00           B
ATOM    755  B       X   1    -103.024-129.433  -2.531  0.00  0.00           B
ATOM    756  B       X   1     -97.773-124.790  -6.327  0.00  0.00           B
ATOM    757  B       X   1     -99.605-126.890  -0.069  0.00  0.00           B
ATOM    758  Ne      X   1     -95.574-123.307  -3.317  0.00  0.00          NE
ATOM    759  B       X   1     -95.441-123.834  -1.857  0.00  0.00           B
ATOM    760  B       X   1     -97.068-127.357  -3.545  0.00  0.00           B
ATOM    761  B       X   1     -93.166-127.941  -0.154  0.00  0.00           B
ATOM    762  B       X   1     -92.407-126.505  -2.126  0.00  0.00           B
ATOM    763  Ne      X   1     -96.557-124.764  -7.214  0.00  0.00          NE
ATOM    764  Ne      X   1     -96.196-129.846  -5.668  0.00  0.00          NE
ATOM    765  Ne      X   1     -95.462-127.682  -3.746  0.00  0.00          NE
ATOM    766  B       X   1     -97.312-129.156  -6.468  0.00  0.00           B
ATOM    767  B       X   1     -94.512-125.824  -0.661  0.00  0.00           B
ATOM    768  Ne      X   1     -95.195-124.429  -0.426  0.00  0.00          NE
ATOM    769  B       X   1     -95.545-128.970  -4.589  0.00  0.00           B
ATOM    770  Ne      X   1     -93.707-127.014  -1.263  0.00  0.00          NE
ATOM    771  B       X   1     -94.654-127.792  -2.380  0.00  0.00           B
ATOM    772  B       X   1     -96.919-123.942  -4.017  0.00  0.00           B
ATOM    773  B       X   1     -95.235-124.849  -6.536  0.00  0.00           B
ATOM    774  Ne      X   1     -91.760-141.790  -8.397  0.00  0.00          NE
ATOM    775  B       X   1     -90.089-141.493 -12.457  0.00  0.00           B
ATOM    776  B       X   1     -89.556-139.793 -10.480  0.00  0.00           B
ATOM    777  Ne      X   1     -89.494-138.352  -9.803  0.00  0.00          NE
ATOM    778  B       X   1     -87.548-143.997  -9.021  0.00  0.00           B
ATOM    779  B       X   1     -89.432-138.436  -8.198  0.00  0.00           B
ATOM    780  B       X   1     -89.015-146.400  -2.036  0.00  0.00           B
ATOM    781  B       X   1     -88.922-146.448  -4.615  0.00  0.00           B
ATOM    782  B       X   1     -87.193-145.934  -7.218  0.00  0.00           B
ATOM    783  Ne      X   1     -89.438-145.559  -3.276  0.00  0.00          NE
ATOM    784  B       X   1     -90.887-145.267  -3.584  0.00  0.00           B
ATOM    785  B       X   1     -90.443-138.450  -5.646  0.00  0.00           B
ATOM    786  B       X   1     -90.836-142.178  -7.287  0.00  0.00           B
ATOM    787  B       X   1     -91.415-144.318  -5.949  0.00  0.00           B
ATOM    788  Ne      X   1     -91.258-138.628  -4.210  0.00  0.00          NE
ATOM    789  B       X   1     -90.544-139.506  -3.116  0.00  0.00           B
ATOM    790  Ne      X   1     -90.301-143.347  -6.361  0.00  0.00          NE
ATOM    791  B       X   1     -89.840-140.222  -0.661  0.00  0.00           B
ATOM    792  B       X   1     -88.144-139.398  -6.290  0.00  0.00           B
ATOM    793  Ne      X   1     -86.613-139.441  -5.983  0.00  0.00          NE
ATOM    794  B       X   1     -86.452-138.892  -4.483  0.00  0.00           B
ATOM    795  Ne      X   1     -88.784-142.656  -3.814  0.00  0.00          NE
ATOM    796  B       X   1     -89.398-141.765  -2.728  0.00  0.00           B
ATOM    797  B       X   1     -86.759-143.363  -6.693  0.00  0.00           B
ATOM    798  B       X   1     -89.717-142.663  -5.082  0.00  0.00           B
ATOM    799  B       X   1     -89.129-144.185  -7.080  0.00  0.00           B
ATOM    800  B       X   1     -88.091-139.589  -2.541  0.00  0.00           B
ATOM    801  B       X   1     -88.655-144.194  -3.352  0.00  0.00           B
ATOM    802  Ne      X   1     -86.815-138.692  -2.960  0.00  0.00          NE
ATOM    803  Ne      X   1     -89.464-140.257  -2.187  0.00  0.00          NE
ATOM    804  B       X   1     -87.269-142.398  -4.333  0.00  0.00           B
ATOM    805  Ne      X   1     -87.609-144.459  -7.575  0.00  0.00          NE
ATOM    806  Ne      X   1     -89.186-138.313  -6.646  0.00  0.00          NE
ATOM    807  Ne      X   1     -86.217-142.431  -5.478  0.00  0.00          NE
ATOM    808  B       X   1     -86.086-140.960  -5.952  0.00  0.00           B
ATOM    809  B       X   1     -85.643-139.308  -2.058  0.00  0.00           B
ATOM    810  B       X   1     -85.802-138.631  -7.007  0.00  0.00           B
ATOM    811  B       X   1     -83.723-137.901  -5.980  0.00  0.00           B
ATOM    812  B       X   1     -88.412-128.626 -41.704  0.00  0.00           B
ATOM    813  Ne      X   1     -86.921-129.233 -41.706  0.00  0.00          NE
ATOM    814  B       X   1     -86.536-129.671 -40.280  0.00  0.00           B
ATOM    815  Ne      X   1     -86.930-132.046 -37.170  0.00  0.00          NE
ATOM    816  B       X   1     -88.226-131.087 -37.078  0.00  0.00           B
ATOM    817  B       X   1     -86.302-128.717 -37.831  0.00  0.00           B
ATOM    818  B       X   1     -91.172-135.558  -8.456  0.00  0.00           B
ATOM    819  Ne      X   1     -90.260-134.254  -8.286  0.00  0.00          NE
ATOM    820  B       X   1     -89.857-133.794  -9.835  0.00  0.00           B
ATOM    821  B       X   1     -86.636-135.784  -9.583  0.00  0.00           B
ATOM    822  B       X   1     -90.752-137.494 -10.105  0.00  0.00           B
ATOM    823  Ne      X   1     -91.822-136.646  -9.330  0.00  0.00          NE
ATOM    824  B       X   1     -91.520-131.562  -1.036  0.00  0.00           B
ATOM    825  B       X   1     -91.435-137.175  -3.645  0.00  0.00           B
ATOM    826  B       X   1     -91.112-133.094  -7.606  0.00  0.00           B
ATOM    827  B       X   1     -90.630-131.178  -5.828  0.00  0.00           B
ATOM    828  Ne      X   1     -91.213-135.845  -2.824  0.00  0.00          NE
ATOM    829  B       X   1     -89.665-135.744  -2.405  0.00  0.00           B
ATOM    830  B       X   1     -88.475-136.468  -0.326  0.00  0.00           B
ATOM    831  Ne      X   1     -89.272-130.431  -5.386  0.00  0.00          NE
ATOM    832  B       X   1     -89.056-134.514  -7.388  0.00  0.00           B
ATOM    833  B       X   1     -87.337-137.218  -2.499  0.00  0.00           B
ATOM    834  B       X   1     -86.618-135.205  -7.077  0.00  0.00           B
ATOM    835  B       X   1     -88.555-136.900  -6.457  0.00  0.00           B
ATOM    836  B       X   1     -88.270-131.308  -4.611  0.00  0.00           B
ATOM    837  Ne      X   1     -88.202-136.062  -1.848  0.00  0.00          NE
ATOM    838  B       X   1     -87.299-134.749  -1.815  0.00  0.00           B
ATOM    839  B       X   1     -88.072-134.920  -4.941  0.00  0.00           B
ATOM    840  Ne      X   1     -87.108-131.489  -3.572  0.00  0.00          NE
ATOM    841  Ne      X   1     -88.024-135.282  -6.423  0.00  0.00          NE
ATOM    842  B       X   1     -87.607-130.760  -2.186  0.00  0.00           B
ATOM    843  B       X   1     -86.520-132.821  -3.124  0.00  0.00           B
ATOM    844  Ne      X   1     -91.665-131.989  -6.703  0.00  0.00          NE
ATOM    845  B       X   1     -91.748-134.599  -3.763  0.00  0.00           B
ATOM    846  Ne      X   1     -90.557-130.842  -0.006  0.00  0.00          NE
ATOM    847  Ne      X   1     -86.081-133.855  -2.107  0.00  0.00          NE
ATOM    848  B       X   1     -85.891-130.526  -4.027  0.00  0.00           B
ATOM    849  B       X   1     -85.505-133.129  -0.656  0.00  0.00           B
ATOM    850  B       X   1     -83.600-136.799  -3.416  0.00  0.00           B
ATOM    851  Ne      X   1     -83.634-135.765  -2.227  0.00  0.00          NE
ATOM    852  B       X   1     -84.774-134.712  -2.469  0.00  0.00           B
ATOM    853  B       X   1     -89.407-130.028  -0.629  0.00  0.00           B
ATOM    854  Ne      X   1     -90.962-125.965  -2.426  0.00  0.00          NE
ATOM    855  B       X   1     -90.856-124.556  -3.008  0.00  0.00           B
ATOM    856  B       X   1     -90.258-125.962  -1.026  0.00  0.00           B
ATOM    857  B       X   1     -90.151-126.839  -3.411  0.00  0.00           B
ATOM    858  B       X   1     -89.592-129.196  -4.466  0.00  0.00           B
ATOM    859  B       X   1     -88.419-128.379  -2.387  0.00  0.00           B
ATOM    860  B       X   1     -87.860-127.376  -4.825  0.00  0.00           B
ATOM    861  Ne      X   1     -88.087-129.515  -1.353  0.00  0.00          NE
ATOM    862  Ne      X   1     -86.719-127.409  -5.885  0.00  0.00          NE
ATOM    863  B       X   1     -88.720-129.794  -6.695  0.00  0.00           B
ATOM    864  Ne      X   1     -88.984-127.850  -3.793  0.00  0.00          NE
ATOM    865  B       X   1     -87.227-127.949  -7.297  0.00  0.00           B
ATOM    866  B       X   1     -87.044-129.107  -0.194  0.00  0.00           B
ATOM    867  B       X   1     -83.892-128.982  -3.565  0.00  0.00           B
ATOM    868  B       X   1     -76.695-142.624 -32.299  0.00  0.00           B
ATOM    869  Ne      X   1     -72.708-142.495 -33.624  0.00  0.00          NE
ATOM    870  B       X   1     -74.024-142.497 -32.741  0.00  0.00           B
ATOM    871  B       X   1     -72.827-143.532 -34.812  0.00  0.00           B
ATOM    872  B       X   1     -71.557-138.198 -32.506  0.00  0.00           B
ATOM    873  B       X   1     -75.385-140.608 -31.461  0.00  0.00           B
ATOM    874  Ne      X   1     -75.499-139.038 -31.238  0.00  0.00          NE
ATOM    875  Ne      X   1     -75.285-142.204 -31.809  0.00  0.00          NE
ATOM    876  B       X   1     -74.005-138.566 -31.578  0.00  0.00           B
ATOM    877  Ne      X   1     -72.510-138.205 -31.266  0.00  0.00          NE
ATOM    878  B       X   1     -73.371-131.551 -64.136  0.00  0.00           B
ATOM    879  B       X   1     -70.621-132.275 -62.819  0.00  0.00           B
ATOM    880  B       X   1     -69.042-123.276 -61.917  0.00  0.00           B
ATOM    881  B       X   1     -70.086-129.902 -61.928  0.00  0.00           B
ATOM    882  Ne      X   1     -72.104-122.704 -59.401  0.00  0.00          NE
ATOM    883  Ne      X   1     -69.200-122.950 -63.442  0.00  0.00          NE
ATOM    884  Ne      X   1     -69.241-123.231 -60.378  0.00  0.00          NE
ATOM    885  B       X   1     -72.432-125.951 -57.408  0.00  0.00           B
ATOM    886  B       X   1     -71.311-127.746 -61.627  0.00  0.00           B
ATOM    887  B       X   1     -73.045-126.205 -62.507  0.00  0.00           B
ATOM    888  B       X   1     -72.795-126.271 -59.940  0.00  0.00           B
ATOM    889  Ne      X   1     -73.306-125.521 -58.695  0.00  0.00          NE
ATOM    890  B       X   1     -72.986-123.910 -58.986  0.00  0.00           B
ATOM    891  Ne      X   1     -70.685-128.725 -62.746  0.00  0.00          NE
ATOM    892  B       X   1     -69.911-125.241 -57.587  0.00  0.00           B
ATOM    893  B       X   1     -70.797-123.182 -60.063  0.00  0.00           B
ATOM    894  B       X   1     -71.911-129.415 -63.567  0.00  0.00           B
ATOM    895  B       X   1     -69.640-128.026 -63.763  0.00  0.00           B
ATOM    896  Ne      X   1     -73.491-125.837 -64.056  0.00  0.00          NE
ATOM    897  Ne      X   1     -73.305-129.995 -64.058  0.00  0.00          NE
ATOM    898  B       X   1     -70.527-123.500 -64.131  0.00  0.00           B
ATOM    899  B       X   1     -73.093-122.655 -54.789  0.00  0.00           B
ATOM    900  Ne      X   1     -71.549-123.143 -54.826  0.00  0.00          NE
ATOM    901  B       X   1     -70.512-134.114 -33.426  0.00  0.00           B
ATOM    902  Ne      X   1     -70.640-130.667 -32.827  0.00  0.00          NE
ATOM    903  B       X   1     -72.206-130.380 -32.661  0.00  0.00           B
ATOM    904  B       X   1     -74.771-131.994 -26.265  0.00  0.00           B
ATOM    905  B       X   1     -69.046-134.136 -31.380  0.00  0.00           B
ATOM    906  Ne      X   1     -71.882-134.076 -27.868  0.00  0.00          NE
ATOM    907  B       X   1     -71.692-132.745 -28.705  0.00  0.00           B
ATOM    908  Ne      X   1     -72.697-135.139 -30.412  0.00  0.00          NE
ATOM    909  B       X   1     -72.565-135.080 -28.911  0.00  0.00           B
ATOM    910  Ne      X   1     -72.381-131.380 -29.254  0.00  0.00          NE
ATOM    911  B       X   1     -73.227-131.343 -30.581  0.00  0.00           B
ATOM    912  B       X   1     -74.155-134.722 -30.899  0.00  0.00           B
ATOM    913  B       X   1     -70.666-134.893 -27.256  0.00  0.00           B
ATOM    914  B       X   1     -72.537-136.664 -30.834  0.00  0.00           B
ATOM    915  B       X   1     -73.432-131.043 -28.074  0.00  0.00           B
ATOM    916  B       X   1     -71.560-134.227 -31.075  0.00  0.00           B
ATOM    917  Ne      X   1     -74.247-130.590 -26.832  0.00  0.00          NE
ATOM    918  B       X   1     -71.230-130.381 -29.440  0.00  0.00           B
ATOM    919  Ne      X   1     -73.584-130.522 -31.895  0.00  0.00          NE
ATOM    920  Ne      X   1     -70.353-133.625 -31.940  0.00  0.00          NE
ATOM    921  B       X   1     -69.133-130.272 -27.928  0.00  0.00           B
ATOM    922  B       X   1     -70.415-132.025 -32.009  0.00  0.00           B
ATOM    923  B       X   1     -77.953-129.062 -27.011  0.00  0.00           B
ATOM    924  Ne      X   1     -76.478-128.497 -26.571  0.00  0.00          NE
ATOM    925  B       X   1     -79.882-127.561 -27.540  0.00  0.00           B
ATOM    926  B       X   1     -76.509-127.067 -27.387  0.00  0.00           B
ATOM    927  B       X   1     -76.106-128.161 -25.113  0.00  0.00           B
ATOM    928  B       X   1     -75.598-124.579 -27.472  0.00  0.00           B
ATOM    929  B       X   1     -75.428-129.597 -27.091  0.00  0.00           B
ATOM    930  B       X   1     -70.849-129.778 -25.101  0.00  0.00           B
ATOM    931  B       X   1     -73.159-129.600 -26.104  0.00  0.00           B
ATOM    932  Ne      X   1     -70.228-129.423 -28.666  0.00  0.00          NE
ATOM    933  Ne      X   1     -71.770-128.871 -26.039  0.00  0.00          NE
ATOM    934  B       X   1     -71.185-128.836 -27.474  0.00  0.00           B
ATOM    935  B       X   1     -71.549-127.382 -25.462  0.00  0.00           B
ATOM    936  B       X   1     -69.523-128.520 -29.709  0.00  0.00           B
ATOM    937  B       X   1     -79.413-127.887 -23.961  0.00  0.00           B
ATOM    938  Ne      X   1     -78.833-128.835 -22.887  0.00  0.00          NE
ATOM    939  B       X   1     -77.267-128.610 -22.956  0.00  0.00           B
ATOM    940  Ne      X   1     -75.884-128.216 -23.527  0.00  0.00          NE
ATOM    941  B       X   1     -75.343-126.829 -22.930  0.00  0.00           B
ATOM    942  B       X   1     -75.340-124.255 -23.108  0.00  0.00           B
ATOM    943  B       X   1     -74.836-129.374 -23.270  0.00  0.00           B
ATOM    944  Ne      X   1     -75.135-125.470 -22.059  0.00  0.00          NE
ATOM    945  Ne      X   1     -73.984-132.707  -0.694  0.00  0.00          NE
ATOM    946  B       X   1    -114.961-122.612  16.638  0.00  0.00           B
ATOM    947  Ne      X   1    -114.880-123.280  20.528  0.00  0.00          NE
ATOM    948  B       X   1    -103.431-138.001   1.235  0.00  0.00           B
ATOM    949  Ne      X   1    -103.331-130.805   1.162  0.00  0.00          NE
ATOM    950  B       X   1    -104.556-122.820   0.330  0.00  0.00           B
ATOM    951  Ne      X   1    -104.334-123.215   4.289  0.00  0.00          NE
ATOM    952  Ne      X   1    -103.614-128.837   3.500  0.00  0.00          NE
ATOM    953  B       X   1    -104.699-122.696   2.798  0.00  0.00           B
ATOM    954  B       X   1    -103.630-129.783   2.287  0.00  0.00           B
ATOM    955  B       X   1    -105.177-131.461  14.362  0.00  0.00           B
ATOM    956  Ne      X   1    -104.509-132.785  13.895  0.00  0.00          NE
ATOM    957  Ne      X   1    -105.884-130.182  14.888  0.00  0.00          NE
ATOM    958  B       X   1    -112.324-125.010  15.591  0.00  0.00           B
ATOM    959  B       X   1    -111.744-125.889  13.359  0.00  0.00           B
ATOM    960  B       X   1    -109.327-126.001  12.704  0.00  0.00           B
ATOM    961  B       X   1    -109.257-127.635  14.637  0.00  0.00           B
ATOM    962  B       X   1    -103.546-125.760  10.993  0.00  0.00           B
ATOM    963  B       X   1    -106.266-129.000  11.477  0.00  0.00           B
ATOM    964  B       X   1    -105.241-124.260  15.610  0.00  0.00           B
ATOM    965  Ne      X   1    -103.859-126.028   9.395  0.00  0.00          NE
ATOM    966  B       X   1    -104.107-123.252  11.636  0.00  0.00           B
ATOM    967  B       X   1    -104.912-128.982  15.283  0.00  0.00           B
ATOM    968  B       X   1    -108.239-122.800  14.307  0.00  0.00           B
ATOM    969  Ne      X   1    -108.417-126.519  13.873  0.00  0.00          NE
ATOM    970  B       X   1    -107.230-123.905   8.943  0.00  0.00           B
ATOM    971  B       X   1    -105.377-125.643   9.142  0.00  0.00           B
ATOM    972  B       X   1    -103.985-126.529  15.612  0.00  0.00           B
ATOM    973  Ne      X   1    -103.625-129.019   8.574  0.00  0.00          NE
ATOM    974  Ne      X   1    -103.937-124.967  15.090  0.00  0.00          NE
ATOM    975  Ne      X   1    -103.396-124.631  12.145  0.00  0.00          NE
ATOM    976  B       X   1    -108.280-125.326  14.922  0.00  0.00           B
ATOM    977  B       X   1    -103.997-125.061  13.514  0.00  0.00           B
ATOM    978  Ne      X   1    -108.543-123.813  15.503  0.00  0.00          NE
ATOM    979  B       X   1    -107.285-127.342  13.198  0.00  0.00           B
ATOM    980  B       X   1    -106.939-129.703  13.835  0.00  0.00           B
ATOM    981  Ne      X   1    -111.221-132.743  16.926  0.00  0.00          NE
ATOM    982  B       X   1    -111.722-131.947  18.142  0.00  0.00           B
ATOM    983  B       X   1    -110.988-131.588  20.577  0.00  0.00           B
ATOM    984  Ne      X   1    -111.693-130.913  19.350  0.00  0.00          NE
ATOM    985  Ne      X   1    -110.287-132.400  21.750  0.00  0.00          NE
ATOM    986  B       X   1    -108.981-131.688  22.269  0.00  0.00           B
ATOM    987  Ne      X   1    -106.181-131.485  17.667  0.00  0.00          NE
ATOM    988  B       X   1    -104.734-131.861  17.671  0.00  0.00           B
ATOM    989  B       X   1    -107.116-132.695  17.483  0.00  0.00           B
ATOM    990  B       X   1    -106.796-131.091  23.644  0.00  0.00           B
ATOM    991  B       X   1    -104.409-132.048  23.719  0.00  0.00           B
ATOM    992  B       X   1    -106.543-130.578  18.912  0.00  0.00           B
ATOM    993  Ne      X   1    -107.898-130.591  22.660  0.00  0.00          NE
ATOM    994  Ne      X   1    -108.190-133.324  16.546  0.00  0.00          NE
ATOM    995  B       X   1    -108.075-134.850  16.365  0.00  0.00           B
ATOM    996  B       X   1    -106.469-130.550  16.292  0.00  0.00           B
ATOM    997  B       X   1    -114.635-126.591  19.892  0.00  0.00           B
ATOM    998  B       X   1    -112.417-123.128  17.308  0.00  0.00           B
ATOM    999  B       X   1    -111.023-125.249  17.813  0.00  0.00           B
ATOM   1000  B       X   1    -112.219-125.898  19.949  0.00  0.00           B
ATOM   1001  B       X   1    -114.030-124.457  21.052  0.00  0.00           B
ATOM   1002  Ne      X   1    -113.548-125.921  20.761  0.00  0.00          NE
ATOM   1003  Ne      X   1    -110.861-125.853  19.296  0.00  0.00          NE
ATOM   1004  Ne      X   1    -111.473-124.183  16.714  0.00  0.00          NE
ATOM   1005  B       X   1    -110.724-129.716  18.934  0.00  0.00           B
ATOM   1006  B       X   1    -109.928-124.884  20.112  0.00  0.00           B
ATOM   1007  Ne      X   1    -109.722-128.591  18.574  0.00  0.00          NE
ATOM   1008  B       X   1    -109.761-128.458  17.012  0.00  0.00           B
ATOM   1009  B       X   1    -110.298-127.263  19.121  0.00  0.00           B
ATOM   1010  B       X   1    -114.375-122.714  19.083  0.00  0.00           B
ATOM   1011  B       X   1    -112.140-123.136  24.019  0.00  0.00           B
ATOM   1012  B       X   1    -110.233-124.811  23.985  0.00  0.00           B
ATOM   1013  B       X   1    -110.043-123.783  16.071  0.00  0.00           B
ATOM   1014  B       X   1    -107.263-130.011  21.311  0.00  0.00           B
ATOM   1015  Ne      X   1    -105.952-123.428  16.747  0.00  0.00          NE
ATOM   1016  Ne      X   1    -106.943-129.434  19.897  0.00  0.00          NE
ATOM   1017  B       X   1    -105.784-128.347  19.882  0.00  0.00           B
ATOM   1018  B       X   1    -105.074-125.920  19.529  0.00  0.00           B
ATOM   1019  B       X   1    -108.326-128.860  19.234  0.00  0.00           B
ATOM   1020  Ne      X   1    -108.670-124.153  20.721  0.00  0.00          NE
ATOM   1021  B       X   1    -107.346-124.530  19.899  0.00  0.00           B
ATOM   1022  Ne      X   1    -105.790-124.560  19.520  0.00  0.00          NE
ATOM   1023  B       X   1    -108.441-124.523  22.211  0.00  0.00           B
ATOM   1024  B       X   1    -105.550-123.915  18.126  0.00  0.00           B
ATOM   1025  B       X   1    -108.498-129.306  23.389  0.00  0.00           B
ATOM   1026  Ne      X   1    -104.683-127.405  19.156  0.00  0.00          NE
ATOM   1027  B       X   1    -104.607-127.847  17.640  0.00  0.00           B
ATOM   1028  Ne      X   1    -108.684-125.148  23.633  0.00  0.00          NE
ATOM   1029  B       X   1    -105.202-123.578  20.640  0.00  0.00           B
ATOM   1030  B       X   1    -108.429-126.662  23.667  0.00  0.00           B
ATOM   1031  B       X   1    -107.484-123.589  16.587  0.00  0.00           B
ATOM   1032  Ne      X   1    -104.031-128.002  16.152  0.00  0.00          NE
ATOM   1033  B       X   1    -108.933-122.561  20.647  0.00  0.00           B
ATOM   1034  Ne      X   1    -105.598-131.477  24.617  0.00  0.00          NE
ATOM   1035  B       X   1    -109.145-123.969  32.024  0.00  0.00           B
ATOM   1036  B       X   1    -110.088-122.753  28.047  0.00  0.00           B
ATOM   1037  B       X   1    -110.728-125.223  28.373  0.00  0.00           B
ATOM   1038  B       X   1    -111.351-124.238  26.229  0.00  0.00           B
ATOM   1039  B       X   1    -111.678-129.225  25.804  0.00  0.00           B
ATOM   1040  B       X   1    -110.663-127.570  27.387  0.00  0.00           B
ATOM   1041  Ne      X   1    -111.007-126.764  28.681  0.00  0.00          NE
ATOM   1042  Ne      X   1    -111.617-124.473  24.673  0.00  0.00          NE
ATOM   1043  Ne      X   1    -110.275-124.131  27.357  0.00  0.00          NE
ATOM   1044  Ne      X   1    -110.304-128.726  26.483  0.00  0.00          NE
ATOM   1045  B       X   1    -109.149-128.181  25.557  0.00  0.00           B
ATOM   1046  B       X   1    -106.444-125.274  26.709  0.00  0.00           B
ATOM   1047  B       X   1    -103.932-125.344  26.471  0.00  0.00           B
ATOM   1048  B       X   1    -104.152-123.599  29.365  0.00  0.00           B
ATOM   1049  Ne      X   1    -104.062-125.168  29.740  0.00  0.00          NE
ATOM   1050  B       X   1    -105.019-125.894  28.714  0.00  0.00           B
ATOM   1051  B       X   1    -107.718-124.435  24.638  0.00  0.00           B
ATOM   1052  B       X   1    -104.130-127.817  24.266  0.00  0.00           B
ATOM   1053  B       X   1    -103.758-123.667  24.533  0.00  0.00           B
ATOM   1054  B       X   1    -104.441-125.577  31.257  0.00  0.00           B
ATOM   1055  B       X   1    -105.068-127.609  26.605  0.00  0.00           B
ATOM   1056  B       X   1    -106.996-122.708  26.435  0.00  0.00           B
ATOM   1057  Ne      X   1    -105.239-128.469  25.305  0.00  0.00          NE
ATOM   1058  Ne      X   1    -107.494-124.226  26.187  0.00  0.00          NE
ATOM   1059  B       X   1    -108.899-124.579  26.781  0.00  0.00           B
ATOM   1060  B       X   1    -106.661-128.152  24.730  0.00  0.00           B
ATOM   1061  Ne      X   1    -108.161-128.111  24.324  0.00  0.00          NE
ATOM   1062  Ne      X   1    -105.165-126.051  27.162  0.00  0.00          NE
ATOM   1063  B       X   1    -105.072-125.686  33.959  0.00  0.00           B
ATOM   1064  B       X   1    -104.691-124.061  35.762  0.00  0.00           B
ATOM   1065  Ne      X   1    -105.316-125.445  35.456  0.00  0.00          NE
ATOM   1066  B       X   1    -104.746-126.615  36.366  0.00  0.00           B
ATOM   1067  Ne      X   1    -104.888-126.376  32.518  0.00  0.00          NE
ATOM   1068  Ne      X   1    -103.666-122.942  35.417  0.00  0.00          NE
ATOM   1069  B       X   1     -99.161-144.558   1.319  0.00  0.00           B
ATOM   1070  B       X   1    -101.558-139.615   4.057  0.00  0.00           B
ATOM   1071  Ne      X   1     -97.906-144.154   2.146  0.00  0.00          NE
ATOM   1072  B       X   1     -98.896-139.921   1.184  0.00  0.00           B
ATOM   1073  B       X   1     -98.312-143.076   3.250  0.00  0.00           B
ATOM   1074  B       X   1     -99.459-143.733   5.487  0.00  0.00           B
ATOM   1075  Ne      X   1    -101.486-141.154   3.376  0.00  0.00          NE
ATOM   1076  B       X   1    -100.294-141.775   4.239  0.00  0.00           B
ATOM   1077  Ne      X   1     -98.956-142.507   4.634  0.00  0.00          NE
ATOM   1078  B       X   1    -101.163-140.915   1.894  0.00  0.00           B
ATOM   1079  B       X   1     -97.983-141.446   5.127  0.00  0.00           B
ATOM   1080  Ne      X   1    -100.367-140.189   0.743  0.00  0.00          NE
ATOM   1081  B       X   1    -101.043-138.697   0.591  0.00  0.00           B
ATOM   1082  Ne      X   1    -100.240-145.055   0.315  0.00  0.00          NE
ATOM   1083  B       X   1    -100.627-137.927   5.760  0.00  0.00           B
ATOM   1084  Ne      X   1     -97.545-139.263   1.763  0.00  0.00          NE
ATOM   1085  B       X   1     -96.770-143.719   1.178  0.00  0.00           B
ATOM   1086  B       X   1     -97.201-139.903   3.135  0.00  0.00           B
ATOM   1087  Ne      X   1     -96.900-140.360   4.673  0.00  0.00          NE
ATOM   1088  B       X   1     -96.780-138.960   5.560  0.00  0.00           B
ATOM   1089  B       X   1     -92.392-144.525   2.671  0.00  0.00           B
ATOM   1090  Ne      X   1     -92.932-139.396   1.664  0.00  0.00          NE
ATOM   1091  Ne      X   1     -93.804-143.920   2.599  0.00  0.00          NE
ATOM   1092  B       X   1     -93.729-140.142   2.839  0.00  0.00           B
ATOM   1093  B       X   1     -93.786-142.623   3.605  0.00  0.00           B
ATOM   1094  Ne      X   1     -93.898-141.037   4.143  0.00  0.00          NE
ATOM   1095  B       X   1     -95.438-140.921   4.687  0.00  0.00           B
ATOM   1096  B       X   1     -92.730-140.490   5.140  0.00  0.00           B
ATOM   1097  B       X   1     -94.310-143.333   1.259  0.00  0.00           B
ATOM   1098  B       X   1     -93.965-138.929   0.588  0.00  0.00           B
ATOM   1099  Ne      X   1     -95.453-143.443   0.265  0.00  0.00          NE
ATOM   1100  B       X   1     -96.371-139.424   0.736  0.00  0.00           B
ATOM   1101  B       X   1     -92.258-138.108   2.300  0.00  0.00           B
ATOM   1102  Ne      X   1     -99.645-137.403   6.920  0.00  0.00          NE
ATOM   1103  Ne      X   1    -100.809-135.124   1.130  0.00  0.00          NE
ATOM   1104  B       X   1    -100.470-132.113   3.444  0.00  0.00           B
ATOM   1105  Ne      X   1     -99.151-131.280   3.694  0.00  0.00          NE
ATOM   1106  B       X   1     -98.241-132.257   4.575  0.00  0.00           B
ATOM   1107  B       X   1     -99.387-135.687   1.547  0.00  0.00           B
ATOM   1108  B       X   1     -98.524-130.809   2.359  0.00  0.00           B
ATOM   1109  B       X   1     -98.121-137.090   6.430  0.00  0.00           B
ATOM   1110  B       X   1    -101.755-136.239   0.655  0.00  0.00           B
ATOM   1111  Ne      X   1     -97.925-136.149   1.676  0.00  0.00          NE
ATOM   1112  Ne      X   1     -98.004-130.318   0.950  0.00  0.00          NE
ATOM   1113  B       X   1     -97.941-137.745   1.914  0.00  0.00           B
ATOM   1114  Ne      X   1    -102.269-137.704   0.263  0.00  0.00          NE
ATOM   1115  B       X   1     -97.122-135.572   2.887  0.00  0.00           B
ATOM   1116  B       X   1     -97.097-135.918   0.288  0.00  0.00           B
ATOM   1117  B       X   1     -96.473-130.735   0.865  0.00  0.00           B
ATOM   1118  Ne      X   1     -96.424-135.166   4.257  0.00  0.00          NE
ATOM   1119  Ne      X   1     -96.644-137.481   6.100  0.00  0.00          NE
ATOM   1120  B       X   1     -94.502-131.321   4.273  0.00  0.00           B
ATOM   1121  B       X   1     -93.068-133.252   3.398  0.00  0.00           B
ATOM   1122  Ne      X   1     -94.517-132.769   3.363  0.00  0.00          NE
ATOM   1123  B       X   1     -94.786-132.277   1.914  0.00  0.00           B
ATOM   1124  B       X   1     -95.437-133.952   3.923  0.00  0.00           B
ATOM   1125  B       X   1     -92.767-135.916   0.931  0.00  0.00           B
ATOM   1126  Ne      X   1     -94.938-131.041   0.826  0.00  0.00          NE
ATOM   1127  B       X   1     -95.972-136.507   4.974  0.00  0.00           B
ATOM   1128  B       X   1     -91.907-135.605   3.343  0.00  0.00           B
ATOM   1129  Ne      X   1     -91.900-136.595   2.133  0.00  0.00          NE
ATOM   1130  B       X   1     -99.281-129.972   4.650  0.00  0.00           B
ATOM   1131  B       X   1    -102.847-123.753   4.171  0.00  0.00           B
ATOM   1132  B       X   1    -100.476-123.893   4.976  0.00  0.00           B
ATOM   1133  B       X   1     -99.809-129.116   7.165  0.00  0.00           B
ATOM   1134  Ne      X   1     -98.921-127.398   1.222  0.00  0.00          NE
ATOM   1135  B       X   1    -100.004-127.661   2.424  0.00  0.00           B
ATOM   1136  B       X   1    -101.332-125.838   3.614  0.00  0.00           B
ATOM   1137  Ne      X   1    -100.886-127.319   3.702  0.00  0.00          NE
ATOM   1138  Ne      X   1     -99.223-128.749   5.731  0.00  0.00          NE
ATOM   1139  B       X   1    -100.014-127.576   5.013  0.00  0.00           B
ATOM   1140  Ne      X   1    -101.450-124.286   3.828  0.00  0.00          NE
ATOM   1141  B       X   1    -102.154-128.274   3.756  0.00  0.00           B
ATOM   1142  B       X   1     -98.601-123.775   1.649  0.00  0.00           B
ATOM   1143  B       X   1     -97.937-126.242   1.678  0.00  0.00           B
ATOM   1144  B       X   1     -98.203-128.777   0.956  0.00  0.00           B
ATOM   1145  B       X   1    -100.945-123.505   2.548  0.00  0.00           B
ATOM   1146  B       X   1     -98.406-123.758   6.486  0.00  0.00           B
ATOM   1147  Ne      X   1     -99.867-123.308   6.303  0.00  0.00          NE
ATOM   1148  B       X   1    -100.770-123.793   7.575  0.00  0.00           B
ATOM   1149  Ne      X   1     -99.984-122.962   1.351  0.00  0.00          NE
ATOM   1150  Ne      X   1     -97.367-124.783   1.768  0.00  0.00          NE
ATOM   1151  B       X   1     -94.024-129.857   1.315  0.00  0.00           B
ATOM   1152  B       X   1     -92.235-128.125   2.398  0.00  0.00           B
ATOM   1153  B       X   1     -94.073-125.122   4.251  0.00  0.00           B
ATOM   1154  Ne      X   1     -92.589-124.740   4.009  0.00  0.00          NE
ATOM   1155  Ne      X   1     -92.728-128.904   1.139  0.00  0.00          NE
ATOM   1156  Ne      X   1     -95.579-125.135   4.367  0.00  0.00          NE
ATOM   1157  B       X   1     -96.431-124.705   3.050  0.00  0.00           B
ATOM   1158  B       X   1     -96.447-124.593   0.469  0.00  0.00           B
ATOM   1159  B       X   1     -91.875-124.642   0.338  0.00  0.00           B
ATOM   1160  B       X   1    -103.132-132.227  13.278  0.00  0.00           B
ATOM   1161  B       X   1    -102.688-135.731  14.536  0.00  0.00           B
ATOM   1162  Ne      X   1    -102.685-130.705  12.946  0.00  0.00          NE
ATOM   1163  B       X   1    -101.514-130.471  11.906  0.00  0.00           B
ATOM   1164  B       X   1    -102.170-130.129  14.304  0.00  0.00           B
ATOM   1165  B       X   1    -102.244-122.605   9.203  0.00  0.00           B
ATOM   1166  B       X   1    -102.151-129.424   8.348  0.00  0.00           B
ATOM   1167  B       X   1    -100.160-129.511   9.910  0.00  0.00           B
ATOM   1168  Ne      X   1     -98.129-123.278  13.076  0.00  0.00          NE
ATOM   1169  Ne      X   1     -99.197-127.280  12.575  0.00  0.00          NE
ATOM   1170  B       X   1     -99.744-128.764  12.416  0.00  0.00           B
ATOM   1171  Ne      X   1    -100.441-124.790  11.537  0.00  0.00          NE
ATOM   1172  B       X   1    -102.811-125.114   8.687  0.00  0.00           B
ATOM   1173  Ne      X   1     -98.865-125.507  15.087  0.00  0.00          NE
ATOM   1174  Ne      X   1    -101.646-124.011   8.831  0.00  0.00          NE
ATOM   1175  Ne      X   1    -100.674-129.744   8.391  0.00  0.00          NE
ATOM   1176  B       X   1     -98.944-126.725  14.013  0.00  0.00           B
ATOM   1177  B       X   1    -100.220-124.724  15.222  0.00  0.00           B
ATOM   1178  B       X   1    -102.664-124.286  15.542  0.00  0.00           B
ATOM   1179  B       X   1    -100.260-126.340  11.768  0.00  0.00           B
ATOM   1180  B       X   1    -101.854-124.410  12.247  0.00  0.00           B
ATOM   1181  Ne      X   1    -101.245-123.592  15.674  0.00  0.00          NE
ATOM   1182  B       X   1    -100.720-124.538  10.010  0.00  0.00           B
ATOM   1183  B       X   1     -98.002-124.354  14.251  0.00  0.00           B
ATOM   1184  B       X   1     -99.257-123.922  12.060  0.00  0.00           B
ATOM   1185  B       X   1     -97.916-127.066  11.686  0.00  0.00           B
ATOM   1186  Ne      X   1    -101.811-129.919  15.853  0.00  0.00          NE
ATOM   1187  B       X   1    -102.671-131.656  21.860  0.00  0.00           B
ATOM   1188  Ne      X   1    -102.204-130.784  20.632  0.00  0.00          NE
ATOM   1189  B       X   1    -100.863-131.128  19.836  0.00  0.00           B
ATOM   1190  B       X   1     -97.960-132.534  22.940  0.00  0.00           B
ATOM   1191  Ne      X   1     -99.445-130.779  19.436  0.00  0.00          NE
ATOM   1192  B       X   1     -98.432-131.450  20.471  0.00  0.00           B
ATOM   1193  B       X   1    -102.445-131.056  16.822  0.00  0.00           B
ATOM   1194  Ne      X   1    -103.147-132.633  23.013  0.00  0.00          NE
ATOM   1195  Ne      X   1    -103.207-131.824  18.087  0.00  0.00          NE
ATOM   1196  B       X   1    -101.991-132.815  24.089  0.00  0.00           B
ATOM   1197  B       X   1    -103.257-130.909  19.434  0.00  0.00           B
ATOM   1198  B       X   1    -103.268-127.556  19.795  0.00  0.00           B
ATOM   1199  B       X   1    -101.902-129.287  21.055  0.00  0.00           B
ATOM   1200  B       X   1    -100.685-127.101  20.369  0.00  0.00           B
ATOM   1201  B       X   1     -98.338-126.631  19.098  0.00  0.00           B
ATOM   1202  Ne      X   1     -99.077-127.610  20.116  0.00  0.00          NE
ATOM   1203  Ne      X   1    -102.120-127.671  20.861  0.00  0.00          NE
ATOM   1204  B       X   1    -102.552-127.033  22.206  0.00  0.00           B
ATOM   1205  B       X   1     -99.351-129.135  19.475  0.00  0.00           B
ATOM   1206  Ne      X   1     -97.880-128.736  22.693  0.00  0.00          NE
ATOM   1207  B       X   1     -98.337-127.856  21.469  0.00  0.00           B
ATOM   1208  B       X   1     -99.277-129.096  23.522  0.00  0.00           B
ATOM   1209  B       X   1    -101.003-123.172  17.195  0.00  0.00           B
ATOM   1210  B       X   1     -98.225-125.862  16.513  0.00  0.00           B
ATOM   1211  Ne      X   1    -102.738-127.219  23.798  0.00  0.00          NE
ATOM   1212  B       X   1    -102.543-128.633  16.255  0.00  0.00           B
ATOM   1213  B       X   1    -101.622-128.198  24.241  0.00  0.00           B
ATOM   1214  B       X   1    -100.928-126.915  27.612  0.00  0.00           B
ATOM   1215  Ne      X   1    -102.952-124.672  25.362  0.00  0.00          NE
ATOM   1216  Ne      X   1    -101.298-126.606  29.157  0.00  0.00          NE
ATOM   1217  B       X   1    -101.781-123.887  26.136  0.00  0.00           B
ATOM   1218  B       X   1    -102.588-125.764  29.417  0.00  0.00           B
ATOM   1219  Ne      X   1    -100.507-129.202  24.536  0.00  0.00          NE
ATOM   1220  B       X   1    -102.501-125.906  24.514  0.00  0.00           B
ATOM   1221  B       X   1    -102.376-123.821  34.834  0.00  0.00           B
ATOM   1222  B       X   1    -101.547-124.069  40.354  0.00  0.00           B
ATOM   1223  Ne      X   1    -102.953-123.384  40.442  0.00  0.00          NE
ATOM   1224  B       X   1     -89.290-147.321   0.328  0.00  0.00           B
ATOM   1225  Ne      X   1     -90.241-140.656   0.798  0.00  0.00          NE
ATOM   1226  B       X   1     -89.973-142.199   0.959  0.00  0.00           B
ATOM   1227  B       X   1     -89.426-140.056   2.064  0.00  0.00           B
ATOM   1228  Ne      X   1     -86.705-144.358   0.700  0.00  0.00          NE
ATOM   1229  B       X   1     -91.814-140.345   1.051  0.00  0.00           B
ATOM   1230  B       X   1     -90.377-136.566   1.528  0.00  0.00           B
ATOM   1231  B       X   1     -90.513-133.421   3.008  0.00  0.00           B
ATOM   1232  B       X   1     -89.915-131.944   0.903  0.00  0.00           B
ATOM   1233  Ne      X   1     -89.432-133.095   1.968  0.00  0.00          NE
ATOM   1234  B       X   1     -89.027-134.467   1.268  0.00  0.00           B
ATOM   1235  B       X   1     -88.245-132.456   2.741  0.00  0.00           B
ATOM   1236  Ne      X   1     -87.168-132.074   3.796  0.00  0.00          NE
ATOM   1237  Ne      X   1     -88.979-136.072   1.161  0.00  0.00          NE
ATOM   1238  B       X   1     -86.314-133.313   4.075  0.00  0.00           B
ATOM   1239  B       X   1     -86.202-131.060   3.059  0.00  0.00           B
ATOM   1240  Ne      X   1     -91.810-134.096   3.808  0.00  0.00          NE
ATOM   1241  B       X   1     -84.485-131.927   1.411  0.00  0.00           B
ATOM   1242  Ne      X   1     -84.882-130.784   2.371  0.00  0.00          NE
ATOM   1243  B       X   1     -83.860-130.526   3.525  0.00  0.00           B
ATOM   1244  Ne      X   1     -84.338-132.779   0.209  0.00  0.00          NE
ATOM   1245  B       X   1     -89.764-129.876   5.793  0.00  0.00           B
ATOM   1246  B       X   1     -91.600-129.902   0.693  0.00  0.00           B
ATOM   1247  Ne      X   1     -90.449-125.408   0.388  0.00  0.00          NE
ATOM   1248  Ne      X   1     -90.990-127.164   2.829  0.00  0.00          NE
ATOM   1249  B       X   1     -90.545-126.494   1.463  0.00  0.00           B
ATOM   1250  B       X   1     -89.618-127.729   3.370  0.00  0.00           B
ATOM   1251  B       X   1     -89.482-124.320   0.939  0.00  0.00           B
ATOM   1252  Ne      X   1     -88.058-127.861   3.457  0.00  0.00          NE
ATOM   1253  B       X   1     -87.510-126.430   3.978  0.00  0.00           B
ATOM   1254  B       X   1     -87.374-128.197   2.163  0.00  0.00           B
ATOM   1255  Ne      X   1     -86.251-128.484   0.993  0.00  0.00          NE
ATOM   1256  B       X   1     -91.735-126.011   3.673  0.00  0.00           B
ATOM   1257  B       X   1     -85.981-124.450   3.711  0.00  0.00           B
ATOM   1258  B       X   1     -85.213-129.514   1.503  0.00  0.00           B
ATOM   1259  B       X   1     -85.454-127.140   0.752  0.00  0.00           B
ATOM   1260  B       X   1     -84.572-124.984   1.694  0.00  0.00           B
ATOM   1261  B       X   1     -83.023-127.106   1.599  0.00  0.00           B
ATOM   1262  Ne      X   1     -81.741-127.738   2.263  0.00  0.00          NE
ATOM   1263  B       X   1     -80.805-128.366   1.215  0.00  0.00           B
ATOM   1264  B       X   1     -81.914-128.952   3.329  0.00  0.00           B
ATOM   1265  Ne      X   1     -91.062-132.492  48.193  0.00  0.00          NE
ATOM   1266  B       X   1     -91.096-131.807  53.208  0.00  0.00           B
ATOM   1267  B       X   1     -90.332-133.369  49.311  0.00  0.00           B
ATOM   1268  Ne      X   1     -89.727-132.601  53.224  0.00  0.00          NE
ATOM   1269  B       X   1     -89.580-133.040  51.725  0.00  0.00           B
ATOM   1270  B       X   1     -88.266-132.045  49.596  0.00  0.00           B
ATOM   1271  Ne      X   1     -89.029-133.284  50.212  0.00  0.00          NE
ATOM   1272  B       X   1     -88.458-131.729  53.615  0.00  0.00           B
ATOM   1273  Ne      X   1     -87.044-135.605  50.582  0.00  0.00          NE
ATOM   1274  B       X   1     -88.128-134.577  50.166  0.00  0.00           B
ATOM   1275  Ne      X   1     -87.800-130.528  49.329  0.00  0.00          NE
ATOM   1276  B       X   1     -91.072-131.066  48.789  0.00  0.00           B
ATOM   1277  B       X   1     -91.289-130.257  51.143  0.00  0.00           B
ATOM   1278  B       X   1     -86.527-130.203  53.019  0.00  0.00           B
ATOM   1279  B       X   1     -86.760-130.263  50.526  0.00  0.00           B
ATOM   1280  B       X   1     -83.503-133.793  51.619  0.00  0.00           B
ATOM   1281  B       X   1     -83.985-133.465  49.180  0.00  0.00           B
ATOM   1282  B       X   1     -85.612-134.880  50.518  0.00  0.00           B
ATOM   1283  Ne      X   1     -84.094-134.503  50.334  0.00  0.00          NE
ATOM   1284  B       X   1     -83.817-132.558  53.763  0.00  0.00           B
ATOM   1285  B       X   1     -89.128-129.722  49.656  0.00  0.00           B
ATOM   1286  Ne      X   1     -90.700-129.867  49.690  0.00  0.00          NE
ATOM   1287  B       X   1     -91.322-125.865  49.492  0.00  0.00           B
ATOM   1288  Ne      X   1     -90.252-124.945  50.079  0.00  0.00          NE
ATOM   1289  B       X   1     -89.982-125.466  51.558  0.00  0.00           B
ATOM   1290  Ne      X   1     -89.128-125.340  52.949  0.00  0.00          NE
ATOM   1291  B       X   1     -86.824-128.087  51.762  0.00  0.00           B
ATOM   1292  B       X   1     -91.369-128.503  49.219  0.00  0.00           B
ATOM   1293  B       X   1     -80.682-132.843  63.249  0.00  0.00           B
ATOM   1294  B       X   1     -83.675-125.781  63.673  0.00  0.00           B
ATOM   1295  B       X   1     -83.831-124.832  61.155  0.00  0.00           B
ATOM   1296  B       X   1     -81.563-124.808  62.509  0.00  0.00           B
ATOM   1297  B       X   1     -81.372-129.194  61.056  0.00  0.00           B
ATOM   1298  B       X   1     -82.577-127.023  61.802  0.00  0.00           B
ATOM   1299  Ne      X   1     -82.554-128.225  60.752  0.00  0.00          NE
ATOM   1300  Ne      X   1     -82.962-125.572  62.285  0.00  0.00          NE
ATOM   1301  Ne      X   1     -82.313-126.336  58.270  0.00  0.00          NE
ATOM   1302  Ne      X   1     -84.842-123.686  60.741  0.00  0.00          NE
ATOM   1303  B       X   1     -81.091-125.392  58.550  0.00  0.00           B
ATOM   1304  B       X   1     -73.471-138.362   5.675  0.00  0.00           B
ATOM   1305  Ne      X   1     -80.282-137.827  13.518  0.00  0.00          NE
ATOM   1306  B       X   1     -75.856-140.747  16.066  0.00  0.00           B
ATOM   1307  B       X   1     -78.736-137.947  13.563  0.00  0.00           B
ATOM   1308  Ne      X   1     -77.265-140.890  15.388  0.00  0.00          NE
ATOM   1309  B       X   1     -76.742-138.757  11.988  0.00  0.00           B
ATOM   1310  B       X   1     -77.298-139.841  14.158  0.00  0.00           B
ATOM   1311  Ne      X   1     -77.282-138.466  13.414  0.00  0.00          NE
ATOM   1312  Ne      X   1     -76.398-138.834  10.446  0.00  0.00          NE
ATOM   1313  B       X   1     -74.866-138.622  10.229  0.00  0.00           B
ATOM   1314  Ne      X   1     -70.097-141.079  12.809  0.00  0.00          NE
ATOM   1315  B       X   1     -68.987-141.486  11.797  0.00  0.00           B
ATOM   1316  B       X   1     -70.840-139.805  12.383  0.00  0.00           B
ATOM   1317  Ne      X   1     -73.439-138.286   9.636  0.00  0.00          NE
ATOM   1318  B       X   1     -73.388-139.170   8.200  0.00  0.00           B
ATOM   1319  Ne      X   1     -74.412-143.227  11.041  0.00  0.00          NE
ATOM   1320  B       X   1     -69.466-140.956  14.242  0.00  0.00           B
ATOM   1321  Ne      X   1     -71.087-138.365  11.719  0.00  0.00          NE
ATOM   1322  Ne      X   1     -72.485-142.949  13.329  0.00  0.00          NE
ATOM   1323  B       X   1     -73.654-142.540  12.225  0.00  0.00           B
ATOM   1324  B       X   1     -69.668-137.961  11.179  0.00  0.00           B
ATOM   1325  B       X   1     -69.092-143.135  15.422  0.00  0.00           B
ATOM   1326  B       X   1     -72.477-144.512  13.347  0.00  0.00           B
ATOM   1327  Ne      X   1     -69.419-141.615  15.642  0.00  0.00          NE
ATOM   1328  B       X   1     -74.571-138.577  15.616  0.00  0.00           B
ATOM   1329  B       X   1     -72.200-138.546  10.535  0.00  0.00           B
ATOM   1330  B       X   1     -72.750-142.420  14.816  0.00  0.00           B
ATOM   1331  B       X   1     -76.179-138.097  19.769  0.00  0.00           B
ATOM   1332  Ne      X   1     -79.015-139.614  17.639  0.00  0.00          NE
ATOM   1333  B       X   1     -79.087-140.681  18.851  0.00  0.00           B
ATOM   1334  Ne      X   1     -78.410-141.330  20.109  0.00  0.00          NE
ATOM   1335  B       X   1     -76.844-141.107  20.107  0.00  0.00           B
ATOM   1336  B       X   1     -79.033-140.637  21.385  0.00  0.00           B
ATOM   1337  B       X   1     -78.165-138.440  18.187  0.00  0.00           B
ATOM   1338  B       X   1     -78.321-140.377  16.457  0.00  0.00           B
ATOM   1339  Ne      X   1     -75.516-141.258  20.983  0.00  0.00          NE
ATOM   1340  B       X   1     -74.885-139.543  18.127  0.00  0.00           B
ATOM   1341  Ne      X   1     -74.757-138.906  19.557  0.00  0.00          NE
ATOM   1342  B       X   1     -74.652-140.001  20.671  0.00  0.00           B
ATOM   1343  Ne      X   1     -74.601-139.865  16.540  0.00  0.00          NE
ATOM   1344  B       X   1     -69.673-137.813  23.000  0.00  0.00           B
ATOM   1345  B       X   1     -71.507-137.809  21.255  0.00  0.00           B
ATOM   1346  B       X   1     -70.887-141.432  16.243  0.00  0.00           B
ATOM   1347  B       X   1     -73.488-137.991  19.673  0.00  0.00           B
ATOM   1348  B       X   1     -69.563-139.427  20.918  0.00  0.00           B
ATOM   1349  Ne      X   1     -70.527-138.757  21.978  0.00  0.00          NE
ATOM   1350  B       X   1     -71.199-139.953  22.768  0.00  0.00           B
ATOM   1351  B       X   1     -73.284-140.655  16.497  0.00  0.00           B
ATOM   1352  Ne      X   1     -72.098-140.499  23.918  0.00  0.00          NE
ATOM   1353  B       X   1     -73.405-139.628  23.894  0.00  0.00           B
ATOM   1354  Ne      X   1     -68.888-140.851  20.391  0.00  0.00          NE
ATOM   1355  B       X   1     -77.292-138.409  29.701  0.00  0.00           B
ATOM   1356  B       X   1     -73.531-139.509  28.261  0.00  0.00           B
ATOM   1357  B       X   1     -69.205-138.738  30.880  0.00  0.00           B
ATOM   1358  B       X   1     -72.453-141.002  30.065  0.00  0.00           B
ATOM   1359  B       X   1     -71.306-140.372  25.277  0.00  0.00           B
ATOM   1360  B       X   1     -74.240-138.369  25.930  0.00  0.00           B
ATOM   1361  B       X   1     -71.414-138.711  29.400  0.00  0.00           B
ATOM   1362  B       X   1     -69.122-140.183  26.484  0.00  0.00           B
ATOM   1363  Ne      X   1     -70.475-140.917  26.516  0.00  0.00          NE
ATOM   1364  Ne      X   1     -70.537-138.056  30.580  0.00  0.00          NE
ATOM   1365  B       X   1     -71.557-138.198  31.747  0.00  0.00           B
ATOM   1366  Ne      X   1     -74.346-138.433  27.475  0.00  0.00          NE
ATOM   1367  Ne      X   1     -72.223-140.004  28.931  0.00  0.00          NE
ATOM   1368  B       X   1     -71.283-140.595  27.842  0.00  0.00           B
ATOM   1369  Ne      X   1     -76.713-138.235  35.760  0.00  0.00          NE
ATOM   1370  B       X   1     -76.758-138.521  32.156  0.00  0.00           B
ATOM   1371  B       X   1     -74.005-138.566  32.674  0.00  0.00           B
ATOM   1372  Ne      X   1     -72.510-138.205  32.987  0.00  0.00          NE
ATOM   1373  B       X   1     -77.064-141.416  62.732  0.00  0.00           B
ATOM   1374  B       X   1     -75.018-141.034  60.940  0.00  0.00           B
ATOM   1375  B       X   1     -72.712-137.995  61.329  0.00  0.00           B
ATOM   1376  Ne      X   1     -73.751-141.109  59.955  0.00  0.00          NE
ATOM   1377  B       X   1     -71.885-139.096  63.422  0.00  0.00           B
ATOM   1378  B       X   1     -77.056-133.202   4.612  0.00  0.00           B
ATOM   1379  B       X   1     -77.196-133.932   7.067  0.00  0.00           B
ATOM   1380  Ne      X   1     -76.293-133.328   5.927  0.00  0.00          NE
ATOM   1381  B       X   1     -75.964-135.518   1.965  0.00  0.00           B
ATOM   1382  B       X   1     -76.047-131.798   6.450  0.00  0.00           B
ATOM   1383  Ne      X   1     -75.792-130.648   7.375  0.00  0.00          NE
ATOM   1384  B       X   1     -74.882-134.033   5.823  0.00  0.00           B
ATOM   1385  B       X   1     -73.371-131.551   0.117  0.00  0.00           B
ATOM   1386  B       X   1     -73.384-135.777   1.651  0.00  0.00           B
ATOM   1387  B       X   1     -72.335-133.376   5.592  0.00  0.00           B
ATOM   1388  Ne      X   1     -73.328-134.523   6.205  0.00  0.00          NE
ATOM   1389  B       X   1     -72.972-135.942   5.625  0.00  0.00           B
ATOM   1390  B       X   1     -71.235-131.690   3.980  0.00  0.00           B
ATOM   1391  B       X   1     -72.234-131.029   6.392  0.00  0.00           B
ATOM   1392  Ne      X   1     -71.476-132.108   5.499  0.00  0.00          NE
ATOM   1393  B       X   1     -70.621-132.275   1.434  0.00  0.00           B
ATOM   1394  B       X   1     -69.996-132.099   6.067  0.00  0.00           B
ATOM   1395  Ne      X   1     -70.239-131.456   2.734  0.00  0.00          NE
ATOM   1396  Ne      X   1     -73.087-137.239   4.700  0.00  0.00          NE
ATOM   1397  B       X   1     -73.122-134.664   7.762  0.00  0.00           B
ATOM   1398  Ne      X   1     -72.781-130.379   7.714  0.00  0.00          NE
ATOM   1399  B       X   1     -74.353-130.249   7.467  0.00  0.00           B
ATOM   1400  Ne      X   1     -77.706-129.552   3.222  0.00  0.00          NE
ATOM   1401  B       X   1     -78.453-129.113   1.908  0.00  0.00           B
ATOM   1402  B       X   1     -77.100-127.047   5.701  0.00  0.00           B
ATOM   1403  B       X   1     -76.201-129.146   3.011  0.00  0.00           B
ATOM   1404  B       X   1     -75.710-127.173   1.614  0.00  0.00           B
ATOM   1405  Ne      X   1     -75.063-128.544   2.168  0.00  0.00          NE
ATOM   1406  B       X   1     -70.086-129.902   2.324  0.00  0.00           B
ATOM   1407  B       X   1     -73.824-128.144   3.018  0.00  0.00           B
ATOM   1408  B       X   1     -71.311-127.746   2.626  0.00  0.00           B
ATOM   1409  Ne      X   1     -72.678-127.109   2.992  0.00  0.00          NE
ATOM   1410  Ne      X   1     -70.685-128.725   1.506  0.00  0.00          NE
ATOM   1411  Ne      X   1     -73.305-129.995   0.195  0.00  0.00          NE
ATOM   1412  B       X   1     -76.195-137.481  14.007  0.00  0.00           B
ATOM   1413  B       X   1     -79.306-133.026  15.358  0.00  0.00           B
ATOM   1414  B       X   1     -78.770-134.939  13.780  0.00  0.00           B
ATOM   1415  B       X   1     -77.108-133.091  14.208  0.00  0.00           B
ATOM   1416  Ne      X   1     -78.205-134.043  14.901  0.00  0.00          NE
ATOM   1417  B       X   1     -76.657-133.436   9.462  0.00  0.00           B
ATOM   1418  B       X   1     -75.818-133.669  11.932  0.00  0.00           B
ATOM   1419  Ne      X   1     -75.423-133.386  10.431  0.00  0.00          NE
ATOM   1420  Ne      X   1     -74.912-137.259  14.856  0.00  0.00          NE
ATOM   1421  B       X   1     -74.923-131.916  13.501  0.00  0.00           B
ATOM   1422  B       X   1     -77.149-137.507   9.838  0.00  0.00           B
ATOM   1423  B       X   1     -75.337-136.232  16.045  0.00  0.00           B
ATOM   1424  B       X   1     -74.325-134.485   9.904  0.00  0.00           B
ATOM   1425  B       X   1     -71.700-137.365  12.750  0.00  0.00           B
ATOM   1426  B       X   1     -73.793-136.605  13.999  0.00  0.00           B
ATOM   1427  B       X   1     -71.786-134.823  10.073  0.00  0.00           B
ATOM   1428  Ne      X   1     -72.310-136.204  13.562  0.00  0.00          NE
ATOM   1429  B       X   1     -72.192-134.894  12.628  0.00  0.00           B
ATOM   1430  Ne      X   1     -73.067-135.211   9.244  0.00  0.00          NE
ATOM   1431  Ne      X   1     -71.576-133.994  11.618  0.00  0.00          NE
ATOM   1432  B       X   1     -72.582-131.341   9.002  0.00  0.00           B
ATOM   1433  B       X   1     -73.323-136.752   9.258  0.00  0.00           B
ATOM   1434  B       X   1     -76.878-129.991   8.222  0.00  0.00           B
ATOM   1435  B       X   1     -71.977-129.118   8.047  0.00  0.00           B
ATOM   1436  B       X   1     -69.486-129.372   8.762  0.00  0.00           B
ATOM   1437  B       X   1     -70.598-127.035   8.337  0.00  0.00           B
ATOM   1438  Ne      X   1     -70.789-128.453   8.942  0.00  0.00          NE
ATOM   1439  Ne      X   1     -79.323-132.622  19.202  0.00  0.00          NE
ATOM   1440  B       X   1     -79.733-132.328  17.736  0.00  0.00           B
ATOM   1441  B       X   1     -78.822-134.113  19.473  0.00  0.00           B
ATOM   1442  Ne      X   1     -79.111-135.295  20.512  0.00  0.00          NE
ATOM   1443  B       X   1     -78.343-136.567  20.042  0.00  0.00           B
ATOM   1444  B       X   1     -78.186-131.516  19.514  0.00  0.00           B
ATOM   1445  Ne      X   1     -76.767-130.818  19.349  0.00  0.00          NE
ATOM   1446  B       X   1     -76.782-136.281  18.068  0.00  0.00           B
ATOM   1447  B       X   1     -78.560-134.747  21.829  0.00  0.00           B
ATOM   1448  Ne      X   1     -78.237-134.988  23.347  0.00  0.00          NE
ATOM   1449  B       X   1     -76.756-135.574  23.505  0.00  0.00           B
ATOM   1450  Ne      X   1     -77.370-137.346  19.045  0.00  0.00          NE
ATOM   1451  B       X   1     -80.010-131.631  23.750  0.00  0.00           B
ATOM   1452  Ne      X   1     -76.248-135.351  16.963  0.00  0.00          NE
ATOM   1453  B       X   1     -75.950-131.823  18.382  0.00  0.00           B
ATOM   1454  B       X   1     -76.039-130.521  20.641  0.00  0.00           B
ATOM   1455  B       X   1     -75.335-134.110  17.555  0.00  0.00           B
ATOM   1456  Ne      X   1     -75.193-135.860  23.485  0.00  0.00          NE
ATOM   1457  B       X   1     -74.783-137.408  23.547  0.00  0.00           B
ATOM   1458  Ne      X   1     -74.938-132.622  17.592  0.00  0.00          NE
ATOM   1459  B       X   1     -79.259-136.176  23.745  0.00  0.00           B
ATOM   1460  Ne      X   1     -80.055-131.954  16.300  0.00  0.00          NE
ATOM   1461  B       X   1     -77.643-130.809  23.991  0.00  0.00           B
ATOM   1462  Ne      X   1     -80.156-137.590  23.962  0.00  0.00          NE
ATOM   1463  B       X   1     -77.497-134.751  16.094  0.00  0.00           B
ATOM   1464  B       X   1     -74.668-132.102  16.082  0.00  0.00           B
ATOM   1465  B       X   1     -71.753-131.801  22.660  0.00  0.00           B
ATOM   1466  B       X   1     -72.797-135.769  20.612  0.00  0.00           B
ATOM   1467  B       X   1     -73.493-132.376  18.293  0.00  0.00           B
ATOM   1468  B       X   1     -73.319-133.257  20.680  0.00  0.00           B
ATOM   1469  B       X   1     -71.188-136.761  18.927  0.00  0.00           B
ATOM   1470  Ne      X   1     -70.969-133.146  22.736  0.00  0.00          NE
ATOM   1471  Ne      X   1     -72.588-132.299  19.598  0.00  0.00          NE
ATOM   1472  Ne      X   1     -73.256-134.611  21.526  0.00  0.00          NE
ATOM   1473  Ne      X   1     -69.957-135.990  18.381  0.00  0.00          NE
ATOM   1474  B       X   1     -71.099-132.730  19.333  0.00  0.00           B
ATOM   1475  B       X   1     -74.477-135.043  22.398  0.00  0.00           B
ATOM   1476  Ne      X   1     -69.668-133.289  19.759  0.00  0.00          NE
ATOM   1477  B       X   1     -70.368-135.273  17.087  0.00  0.00           B
ATOM   1478  B       X   1     -69.986-133.215  21.401  0.00  0.00           B
ATOM   1479  B       X   1     -72.074-134.321  22.498  0.00  0.00           B
ATOM   1480  Ne      X   1     -72.404-130.548  22.074  0.00  0.00          NE
ATOM   1481  Ne      X   1     -72.197-137.120  20.079  0.00  0.00          NE
ATOM   1482  B       X   1     -72.346-130.863  20.366  0.00  0.00           B
ATOM   1483  B       X   1     -69.526-134.773  19.402  0.00  0.00           B
ATOM   1484  B       X   1     -73.927-130.406  22.203  0.00  0.00           B
ATOM   1485  B       X   1     -71.431-130.673  16.475  0.00  0.00           B
ATOM   1486  B       X   1     -70.160-133.401  24.001  0.00  0.00           B
ATOM   1487  B       X   1     -76.713-129.453  18.462  0.00  0.00           B
ATOM   1488  Ne      X   1     -76.406-127.957  17.943  0.00  0.00          NE
ATOM   1489  B       X   1     -76.060-129.179  22.851  0.00  0.00           B
ATOM   1490  B       X   1     -75.683-128.066  16.487  0.00  0.00           B
ATOM   1491  B       X   1     -75.404-127.315  18.901  0.00  0.00           B
ATOM   1492  B       X   1     -75.272-125.808  21.076  0.00  0.00           B
ATOM   1493  Ne      X   1     -75.185-129.595  21.703  0.00  0.00          NE
ATOM   1494  Ne      X   1     -75.065-124.381  21.693  0.00  0.00          NE
ATOM   1495  Ne      X   1     -74.502-126.970  20.188  0.00  0.00          NE
ATOM   1496  B       X   1     -74.521-128.302  20.979  0.00  0.00           B
ATOM   1497  B       X   1     -69.480-129.685  23.599  0.00  0.00           B
ATOM   1498  B       X   1     -73.097-128.748  16.829  0.00  0.00           B
ATOM   1499  B       X   1     -71.743-129.346  22.685  0.00  0.00           B
ATOM   1500  B       X   1     -70.570-126.562  19.290  0.00  0.00           B
ATOM   1501  B       X   1     -71.919-124.536  18.410  0.00  0.00           B
ATOM   1502  B       X   1     -73.118-126.462  19.768  0.00  0.00           B
ATOM   1503  B       X   1     -73.576-124.417  22.276  0.00  0.00           B
ATOM   1504  B       X   1     -71.546-124.710  20.895  0.00  0.00           B
ATOM   1505  Ne      X   1     -71.703-129.319  17.106  0.00  0.00          NE
ATOM   1506  Ne      X   1     -72.044-124.254  22.307  0.00  0.00          NE
ATOM   1507  B       X   1     -70.550-128.526  17.694  0.00  0.00           B
ATOM   1508  Ne      X   1     -71.733-125.582  19.597  0.00  0.00          NE
ATOM   1509  B       X   1     -71.364-125.241  23.344  0.00  0.00           B
ATOM   1510  Ne      X   1     -69.572-127.410  18.415  0.00  0.00          NE
ATOM   1511  Ne      X   1     -70.836-128.989  23.934  0.00  0.00          NE
ATOM   1512  B       X   1     -68.939-126.469  17.290  0.00  0.00           B
ATOM   1513  B       X   1     -78.219-133.552  24.111  0.00  0.00           B
ATOM   1514  Ne      X   1     -78.892-131.128  32.063  0.00  0.00          NE
ATOM   1515  Ne      X   1     -78.645-131.985  24.476  0.00  0.00          NE
ATOM   1516  B       X   1     -76.202-135.168  31.841  0.00  0.00           B
ATOM   1517  B       X   1     -77.123-135.110  29.407  0.00  0.00           B
ATOM   1518  B       X   1     -76.441-134.882  26.869  0.00  0.00           B
ATOM   1519  B       X   1     -77.314-131.321  31.619  0.00  0.00           B
ATOM   1520  B       X   1     -76.290-131.034  27.254  0.00  0.00           B
ATOM   1521  Ne      X   1     -76.029-132.100  31.566  0.00  0.00          NE
ATOM   1522  Ne      X   1     -76.030-134.739  30.379  0.00  0.00          NE
ATOM   1523  B       X   1     -76.030-133.168  30.387  0.00  0.00           B
ATOM   1524  Ne      X   1     -75.018-134.751  26.325  0.00  0.00          NE
ATOM   1525  B       X   1     -74.745-135.201  24.892  0.00  0.00           B
ATOM   1526  B       X   1     -74.672-131.277  31.480  0.00  0.00           B
ATOM   1527  Ne      X   1     -68.923-134.212  24.623  0.00  0.00          NE
ATOM   1528  B       X   1     -74.582-135.164  29.747  0.00  0.00           B
ATOM   1529  B       X   1     -69.122-135.736  24.421  0.00  0.00           B
ATOM   1530  B       X   1     -73.985-136.924  28.026  0.00  0.00           B
ATOM   1531  B       X   1     -69.937-132.130  27.848  0.00  0.00           B
ATOM   1532  Ne      X   1     -70.112-130.632  28.341  0.00  0.00          NE
ATOM   1533  B       X   1     -70.512-134.114  30.826  0.00  0.00           B
ATOM   1534  B       X   1     -73.896-134.577  27.349  0.00  0.00           B
ATOM   1535  Ne      X   1     -70.635-135.121  29.620  0.00  0.00          NE
ATOM   1536  B       X   1     -72.125-135.267  29.090  0.00  0.00           B
ATOM   1537  Ne      X   1     -73.558-135.540  28.572  0.00  0.00          NE
ATOM   1538  B       X   1     -70.333-136.565  30.171  0.00  0.00           B
ATOM   1539  B       X   1     -69.689-134.547  28.470  0.00  0.00           B
ATOM   1540  Ne      X   1     -70.640-130.667  31.425  0.00  0.00          NE
ATOM   1541  B       X   1     -70.209-130.727  29.921  0.00  0.00           B
ATOM   1542  B       X   1     -72.206-130.380  31.592  0.00  0.00           B
ATOM   1543  Ne      X   1     -69.010-133.362  27.648  0.00  0.00          NE
ATOM   1544  Ne      X   1     -76.893-129.372  24.142  0.00  0.00          NE
ATOM   1545  B       X   1     -76.039-129.393  25.455  0.00  0.00           B
ATOM   1546  B       X   1     -75.626-128.724  28.002  0.00  0.00           B
ATOM   1547  B       X   1     -75.590-128.174  30.531  0.00  0.00           B
ATOM   1548  Ne      X   1     -75.357-129.796  26.819  0.00  0.00          NE
ATOM   1549  B       X   1     -75.496-124.144  27.412  0.00  0.00           B
ATOM   1550  Ne      X   1     -75.478-127.655  29.064  0.00  0.00          NE
ATOM   1551  B       X   1     -74.968-126.261  28.871  0.00  0.00           B
ATOM   1552  Ne      X   1     -75.487-128.183  32.096  0.00  0.00          NE
ATOM   1553  Ne      X   1     -71.894-126.118  27.202  0.00  0.00          NE
ATOM   1554  B       X   1     -70.411-127.452  24.148  0.00  0.00           B
ATOM   1555  B       X   1     -69.874-129.483  32.095  0.00  0.00           B
ATOM   1556  B       X   1     -73.158-125.180  27.518  0.00  0.00           B
ATOM   1557  B       X   1     -68.996-125.292  24.490  0.00  0.00           B
ATOM   1558  Ne      X   1     -72.216-129.229  26.662  0.00  0.00          NE
ATOM   1559  B       X   1     -71.347-129.927  27.732  0.00  0.00           B
ATOM   1560  B       X   1     -73.522-122.632  31.672  0.00  0.00           B
ATOM   1561  B       X   1     -74.151-123.853  29.493  0.00  0.00           B
ATOM   1562  Ne      X   1     -69.379-125.920  28.885  0.00  0.00          NE
ATOM   1563  B       X   1     -70.833-125.977  28.323  0.00  0.00           B
ATOM   1564  B       X   1     -71.204-125.808  25.864  0.00  0.00           B
ATOM   1565  Ne      X   1     -74.464-124.797  28.324  0.00  0.00          NE
ATOM   1566  B       X   1     -69.163-126.097  30.421  0.00  0.00           B
ATOM   1567  B       X   1     -71.528-129.408  25.266  0.00  0.00           B
ATOM   1568  B       X   1     -73.763-129.848  26.694  0.00  0.00           B
ATOM   1569  B       X   1     -72.366-127.659  27.026  0.00  0.00           B
ATOM   1570  Ne      X   1     -70.466-125.930  24.423  0.00  0.00          NE
ATOM   1571  Ne      X   1     -76.643-135.168  36.062  0.00  0.00          NE
ATOM   1572  B       X   1     -76.454-136.716  36.101  0.00  0.00           B
ATOM   1573  B       X   1     -76.441-134.753  34.562  0.00  0.00           B
ATOM   1574  B       X   1     -79.431-132.230  32.979  0.00  0.00           B
ATOM   1575  B       X   1     -75.927-132.933  32.889  0.00  0.00           B
ATOM   1576  Ne      X   1     -75.671-134.465  33.228  0.00  0.00          NE
ATOM   1577  Ne      X   1     -80.124-133.591  33.305  0.00  0.00          NE
ATOM   1578  B       X   1     -74.771-131.994  37.987  0.00  0.00           B
ATOM   1579  B       X   1     -79.640-134.723  32.306  0.00  0.00           B
ATOM   1580  B       X   1     -69.046-134.136  32.872  0.00  0.00           B
ATOM   1581  B       X   1     -73.192-133.807  37.430  0.00  0.00           B
ATOM   1582  Ne      X   1     -71.882-134.076  36.385  0.00  0.00          NE
ATOM   1583  B       X   1     -71.692-132.745  35.548  0.00  0.00           B
ATOM   1584  Ne      X   1     -72.697-135.139  33.841  0.00  0.00          NE
ATOM   1585  B       X   1     -72.565-135.080  35.342  0.00  0.00           B
ATOM   1586  Ne      X   1     -72.381-131.380  34.999  0.00  0.00          NE
ATOM   1587  B       X   1     -73.227-131.343  33.671  0.00  0.00           B
ATOM   1588  B       X   1     -74.155-134.722  33.354  0.00  0.00           B
ATOM   1589  B       X   1     -70.666-134.893  36.997  0.00  0.00           B
ATOM   1590  B       X   1     -72.537-136.664  33.418  0.00  0.00           B
ATOM   1591  B       X   1     -73.432-131.043  36.178  0.00  0.00           B
ATOM   1592  B       X   1     -71.560-134.227  33.178  0.00  0.00           B
ATOM   1593  Ne      X   1     -74.247-130.590  37.420  0.00  0.00          NE
ATOM   1594  B       X   1     -71.230-130.381  34.813  0.00  0.00           B
ATOM   1595  Ne      X   1     -73.584-130.522  32.357  0.00  0.00          NE
ATOM   1596  Ne      X   1     -70.353-133.625  32.312  0.00  0.00          NE
ATOM   1597  B       X   1     -69.133-130.272  36.325  0.00  0.00           B
ATOM   1598  B       X   1     -70.415-132.025  32.244  0.00  0.00           B
ATOM   1599  B       X   1     -76.767-128.601  32.816  0.00  0.00           B
ATOM   1600  Ne      X   1     -76.478-128.497  37.682  0.00  0.00          NE
ATOM   1601  Ne      X   1     -76.611-125.669  36.184  0.00  0.00          NE
ATOM   1602  B       X   1     -76.509-127.067  36.865  0.00  0.00           B
ATOM   1603  B       X   1     -76.318-125.822  34.604  0.00  0.00           B
ATOM   1604  B       X   1     -76.106-128.161  39.140  0.00  0.00           B
ATOM   1605  Ne      X   1     -75.746-125.392  33.212  0.00  0.00          NE
ATOM   1606  B       X   1     -75.124-126.693  32.541  0.00  0.00           B
ATOM   1607  B       X   1     -75.428-129.597  37.162  0.00  0.00           B
ATOM   1608  B       X   1     -76.972-124.980  32.340  0.00  0.00           B
ATOM   1609  B       X   1     -74.594-124.297  33.262  0.00  0.00           B
ATOM   1610  B       X   1     -70.849-129.778  39.152  0.00  0.00           B
ATOM   1611  B       X   1     -69.422-123.631  33.626  0.00  0.00           B
ATOM   1612  Ne      X   1     -73.536-123.080  33.114  0.00  0.00          NE
ATOM   1613  Ne      X   1     -70.758-123.282  34.226  0.00  0.00          NE
ATOM   1614  B       X   1     -73.159-129.600  38.149  0.00  0.00           B
ATOM   1615  B       X   1     -72.098-123.620  33.428  0.00  0.00           B
ATOM   1616  Ne      X   1     -70.228-129.423  35.587  0.00  0.00          NE
ATOM   1617  Ne      X   1     -71.770-128.871  38.214  0.00  0.00          NE
ATOM   1618  B       X   1     -71.185-128.836  36.779  0.00  0.00           B
ATOM   1619  Ne      X   1     -70.835-125.978  38.931  0.00  0.00          NE
ATOM   1620  B       X   1     -71.436-124.963  37.924  0.00  0.00           B
ATOM   1621  B       X   1     -71.549-127.382  38.790  0.00  0.00           B
ATOM   1622  B       X   1     -70.920-123.778  35.693  0.00  0.00           B
ATOM   1623  B       X   1     -69.303-125.990  38.715  0.00  0.00           B
ATOM   1624  B       X   1     -69.523-128.520  34.544  0.00  0.00           B
ATOM   1625  B       X   1     -74.273-129.143  32.609  0.00  0.00           B
ATOM   1626  B       X   1     -71.501-131.887  40.480  0.00  0.00           B
ATOM   1627  Ne      X   1     -70.607-130.566  40.496  0.00  0.00          NE
ATOM   1628  B       X   1     -69.171-131.042  40.563  0.00  0.00           B
ATOM   1629  B       X   1     -69.355-126.207  42.256  0.00  0.00           B
ATOM   1630  B       X   1     -71.020-129.767  41.719  0.00  0.00           B
ATOM   1631  B       X   1     -71.096-125.554  40.477  0.00  0.00           B
ATOM   1632  B       X   1     -70.406-123.081  46.457  0.00  0.00           B
ATOM   1633  B       X   1     -71.385-124.923  42.924  0.00  0.00           B
ATOM   1634  Ne      X   1     -70.931-126.003  41.952  0.00  0.00          NE
ATOM   1635  Ne      X   1     -76.229-124.273  54.735  0.00  0.00          NE
ATOM   1636  B       X   1     -76.483-122.781  54.961  0.00  0.00           B
ATOM   1637  B       X   1     -75.051-124.918  55.617  0.00  0.00           B
ATOM   1638  B       X   1     -70.147-124.540  54.083  0.00  0.00           B
ATOM   1639  B       X   1     -73.565-128.233  54.554  0.00  0.00           B
ATOM   1640  B       X   1     -72.671-124.143  55.042  0.00  0.00           B
ATOM   1641  Ne      X   1     -71.492-123.662  54.151  0.00  0.00          NE
ATOM   1642  Ne      X   1     -72.664-127.784  55.747  0.00  0.00          NE
ATOM   1643  Ne      X   1     -73.578-124.942  56.141  0.00  0.00          NE
ATOM   1644  B       X   1     -72.992-126.346  56.172  0.00  0.00           B
ATOM   1645  B       X   1     -80.145-135.710  57.208  0.00  0.00           B
ATOM   1646  B       X   1     -77.328-135.567  60.119  0.00  0.00           B
ATOM   1647  Ne      X   1     -77.688-132.561  57.565  0.00  0.00          NE
ATOM   1648  Ne      X   1     -79.635-131.674  63.362  0.00  0.00          NE
ATOM   1649  B       X   1     -77.096-133.132  58.980  0.00  0.00           B
ATOM   1650  B       X   1     -79.256-132.294  57.849  0.00  0.00           B
ATOM   1651  Ne      X   1     -76.816-133.110  63.008  0.00  0.00          NE
ATOM   1652  B       X   1     -76.713-133.605  61.523  0.00  0.00           B
ATOM   1653  Ne      X   1     -76.518-134.148  60.069  0.00  0.00          NE
ATOM   1654  B       X   1     -79.760-130.776  62.144  0.00  0.00           B
ATOM   1655  B       X   1     -78.197-132.307  63.295  0.00  0.00           B
ATOM   1656  B       X   1     -79.817-137.426  64.098  0.00  0.00           B
ATOM   1657  B       X   1     -75.483-132.321  63.295  0.00  0.00           B
ATOM   1658  B       X   1     -75.138-134.658  59.619  0.00  0.00           B
ATOM   1659  B       X   1     -76.906-134.295  64.060  0.00  0.00           B
ATOM   1660  Ne      X   1     -69.509-133.566  61.836  0.00  0.00          NE
ATOM   1661  B       X   1     -73.447-134.929  57.708  0.00  0.00           B
ATOM   1662  B       X   1     -71.948-132.644  57.565  0.00  0.00           B
ATOM   1663  B       X   1     -70.888-133.352  61.127  0.00  0.00           B
ATOM   1664  B       X   1     -72.778-134.774  60.237  0.00  0.00           B
ATOM   1665  Ne      X   1     -73.790-135.415  59.166  0.00  0.00          NE
ATOM   1666  Ne      X   1     -72.460-133.343  60.895  0.00  0.00          NE
ATOM   1667  B       X   1     -73.203-132.929  62.187  0.00  0.00           B
ATOM   1668  B       X   1     -72.928-132.324  59.812  0.00  0.00           B
ATOM   1669  Ne      X   1     -72.532-131.542  58.489  0.00  0.00          NE
ATOM   1670  B       X   1     -73.840-130.844  57.811  0.00  0.00           B
ATOM   1671  B       X   1     -72.605-136.546  63.556  0.00  0.00           B
ATOM   1672  Ne      X   1     -73.984-132.707  63.559  0.00  0.00          NE
ATOM   1673  B       X   1     -71.483-130.500  58.865  0.00  0.00           B
ATOM   1674  B       X   1     -69.040-130.776  59.407  0.00  0.00           B
ATOM   1675  B       X   1     -69.189-135.086  62.097  0.00  0.00           B
ATOM   1676  Ne      X   1     -71.952-137.724  62.649  0.00  0.00          NE
ATOM   1677  B       X   1     -73.973-134.186  64.169  0.00  0.00           B
ATOM   1678  Ne      X   1     -75.756-122.526  60.595  0.00  0.00          NE
ATOM   1679  Ne      X   1     -80.135-130.073  60.791  0.00  0.00          NE
ATOM   1680  B       X   1     -77.268-122.822  60.972  0.00  0.00           B
ATOM   1681  B       X   1     -79.577-125.822  63.696  0.00  0.00           B
ATOM   1682  Ne      X   1     -78.819-123.084  61.104  0.00  0.00          NE
ATOM   1683  B       X   1     -79.353-123.520  62.543  0.00  0.00           B
ATOM   1684  Ne      X   1     -78.479-126.890  63.263  0.00  0.00          NE
ATOM   1685  B       X   1     -78.378-127.025  61.732  0.00  0.00           B
ATOM   1686  B       X   1     -78.958-129.079  60.304  0.00  0.00           B
ATOM   1687  B       X   1     -78.831-124.590  57.645  0.00  0.00           B
ATOM   1688  Ne      X   1     -79.548-125.200  58.918  0.00  0.00          NE
ATOM   1689  B       X   1     -79.322-124.270  60.147  0.00  0.00           B
ATOM   1690  B       X   1     -78.988-126.643  59.296  0.00  0.00           B
ATOM   1691  Ne      X   1     -78.277-127.639  60.251  0.00  0.00          NE
ATOM   1692  B       X   1     -76.769-127.684  59.889  0.00  0.00           B
ATOM   1693  Ne      X   1     -75.244-127.609  59.742  0.00  0.00          NE
ATOM   1694  B       X   1     -75.120-123.800  59.942  0.00  0.00           B
ATOM   1695  B       X   1     -77.172-126.325  63.984  0.00  0.00           B
ATOM   1696  B       X   1     -78.846-128.269  63.809  0.00  0.00           B
ATOM   1697  B       X   1     -74.857-128.753  58.853  0.00  0.00           B
ATOM   1698  B       X   1     -74.756-126.178  59.239  0.00  0.00           B
ATOM   1699  B       X   1     -74.642-127.842  61.255  0.00  0.00           B
ATOM   1700  Ne      X   1     -80.265-124.502  63.408  0.00  0.00          NE
ATOM   1701  B       X   1     -69.740-127.448  62.338  0.00  0.00           B
ATOM   1702  B       X   1     -70.679-126.103  60.400  0.00  0.00           B
ATOM   1703  B       X   1     -73.497-127.058  63.469  0.00  0.00           B
ATOM   1704  B       X   1     -73.422-129.425  62.960  0.00  0.00           B
ATOM   1705  B       X   1     -72.141-127.839  61.412  0.00  0.00           B
ATOM   1706  Ne      X   1     -74.354-129.401  57.549  0.00  0.00          NE
ATOM   1707  B       X   1     -72.801-124.768  60.063  0.00  0.00           B
ATOM   1708  B       X   1     -73.155-128.638  56.981  0.00  0.00           B
ATOM   1709  Ne      X   1     -74.145-124.758  59.146  0.00  0.00          NE
ATOM   1710  B       X   1     -71.183-124.164  61.989  0.00  0.00           B
ATOM   1711  Ne      X   1     -73.507-128.080  62.238  0.00  0.00          NE
ATOM   1712  Ne      X   1     -70.112-129.744  58.927  0.00  0.00          NE
ATOM   1713  Ne      X   1     -70.635-127.543  61.033  0.00  0.00          NE
ATOM   1714  B       X   1     -73.713-124.438  57.643  0.00  0.00           B
ATOM   1715  B       X   1     -69.926-129.217  57.473  0.00  0.00           B
ATOM   1716  Ne      X   1     -71.709-123.676  63.355  0.00  0.00          NE
ATOM   1717  B       X   1     -70.148-128.589  59.995  0.00  0.00           B
ATOM   1718  B       X   1     -70.561-123.637  59.495  0.00  0.00           B
ATOM   1719  B       X   1     -72.520-124.781  63.958  0.00  0.00           B
ATOM   1720  Ne      X   1     -71.296-124.614  60.485  0.00  0.00          NE
ATOM   1721  B       X   1     -80.759-123.858  64.772  0.00  0.00           B
ATOM   1722  B       X   1     -81.437-122.787  67.064  0.00  0.00           B
ATOM   1723  Ne      X   1     -84.230-126.225  65.028  0.00  0.00          NE
ATOM   1724  B       X   1     -83.023-127.106  65.852  0.00  0.00           B
ATOM   1725  Ne      X   1     -82.069-123.377  68.392  0.00  0.00          NE
ATOM   1726  Ne      X   1     -81.741-127.738  66.516  0.00  0.00          NE
ATOM   1727  B       X   1     -81.021-126.595  67.385  0.00  0.00           B
ATOM   1728  B       X   1     -80.805-128.366  65.467  0.00  0.00           B
ATOM   1729  B       X   1     -81.914-128.952  67.581  0.00  0.00           B
ATOM   1730  Ne      X   1     -80.804-122.526  65.668  0.00  0.00          NE
ATOM   1731  Ne      X   1     -75.104-139.325  65.423  0.00  0.00          NE
ATOM   1732  B       X   1     -75.009-137.789  65.648  0.00  0.00           B
ATOM   1733  B       X   1     -76.097-139.713  64.293  0.00  0.00           B
ATOM   1734  B       X   1     -73.752-139.874  64.936  0.00  0.00           B
ATOM   1735  Ne      X   1     -72.237-139.803  64.825  0.00  0.00          NE
ATOM   1736  B       X   1     -71.551-141.155  65.303  0.00  0.00           B
ATOM   1737  B       X   1     -77.653-133.508  66.380  0.00  0.00           B
ATOM   1738  B       X   1     -78.464-135.735  65.342  0.00  0.00           B
ATOM   1739  Ne      X   1     -77.292-134.733  65.507  0.00  0.00          NE
ATOM   1740  B       X   1     -79.459-132.775  68.176  0.00  0.00           B
ATOM   1741  Ne      X   1     -77.963-132.646  67.699  0.00  0.00          NE
ATOM   1742  B       X   1     -77.761-131.111  67.642  0.00  0.00           B
ATOM   1743  Ne      X   1     -79.880-136.260  65.130  0.00  0.00          NE
ATOM   1744  B       X   1     -75.964-135.518  66.218  0.00  0.00           B
ATOM   1745  B       X   1     -79.712-130.659  64.605  0.00  0.00           B
ATOM   1746  B       X   1     -73.371-131.551  64.370  0.00  0.00           B
ATOM   1747  B       X   1     -70.621-132.275  65.686  0.00  0.00           B
ATOM   1748  Ne      X   1     -72.872-135.284  64.489  0.00  0.00          NE
ATOM   1749  B       X   1     -71.552-134.390  64.427  0.00  0.00           B
ATOM   1750  Ne      X   1     -77.706-129.552  67.474  0.00  0.00          NE
ATOM   1751  B       X   1     -78.453-129.113  66.161  0.00  0.00           B
ATOM   1752  Ne      X   1     -79.464-129.137  64.982  0.00  0.00          NE
ATOM   1753  B       X   1     -78.991-124.925  67.668  0.00  0.00           B
ATOM   1754  B       X   1     -76.968-124.860  66.137  0.00  0.00           B
ATOM   1755  Ne      X   1     -77.459-124.299  67.511  0.00  0.00          NE
ATOM   1756  Ne      X   1     -76.259-125.814  65.119  0.00  0.00          NE
ATOM   1757  B       X   1     -76.201-129.146  67.264  0.00  0.00           B
ATOM   1758  B       X   1     -77.678-122.757  67.619  0.00  0.00           B
ATOM   1759  B       X   1     -75.710-127.173  65.867  0.00  0.00           B
ATOM   1760  Ne      X   1     -75.063-128.544  66.421  0.00  0.00          NE
ATOM   1761  Ne      X   1     -80.180-125.733  68.348  0.00  0.00          NE
ATOM   1762  B       X   1     -74.914-125.184  64.543  0.00  0.00           B
ATOM   1763  B       X   1     -69.042-123.276  66.588  0.00  0.00           B
ATOM   1764  B       X   1     -74.466-129.442  65.282  0.00  0.00           B
ATOM   1765  Ne      X   1     -69.200-122.950  65.064  0.00  0.00          NE
ATOM   1766  Ne      X   1     -69.241-123.231  68.128  0.00  0.00          NE
ATOM   1767  B       X   1     -73.824-128.144  67.271  0.00  0.00           B
ATOM   1768  B       X   1     -73.045-126.205  65.998  0.00  0.00           B
ATOM   1769  B       X   1     -72.795-126.271  68.565  0.00  0.00           B
ATOM   1770  Ne      X   1     -72.678-127.109  67.245  0.00  0.00          NE
ATOM   1771  B       X   1     -70.797-123.182  68.443  0.00  0.00           B
ATOM   1772  B       X   1     -71.911-129.415  64.938  0.00  0.00           B
ATOM   1773  B       X   1     -69.640-128.026  64.743  0.00  0.00           B
ATOM   1774  Ne      X   1     -73.491-125.837  64.450  0.00  0.00          NE
ATOM   1775  Ne      X   1     -73.305-129.995  64.447  0.00  0.00          NE
ATOM   1776  B       X   1     -70.527-123.500  64.374  0.00  0.00           B
ATOM   1777  Ne      X   1    -152.770 -61.614-129.346  0.00  0.00          NE
ATOM   1778  B       X   1    -151.406 -61.712-128.513  0.00  0.00           B
ATOM   1779  B       X   1     -81.370 -62.056-139.320  0.00  0.00           B
ATOM   1780  Ne      X   1     -81.197 -61.652-140.896  0.00  0.00          NE
ATOM   1781  B       X   1     -72.066 -93.285-138.658  0.00  0.00           B
ATOM   1782  B       X   1     -74.243 -92.273-137.445  0.00  0.00           B
ATOM   1783  Ne      X   1     -72.864 -92.022-138.087  0.00  0.00          NE
ATOM   1784  B       X   1     -72.286 -94.598-134.965  0.00  0.00           B
ATOM   1785  B       X   1     -73.215 -92.903-133.092  0.00  0.00           B
ATOM   1786  B       X   1     -71.282 -92.193-134.718  0.00  0.00           B
ATOM   1787  Ne      X   1     -71.876 -93.388-133.934  0.00  0.00          NE
ATOM   1788  B       X   1     -70.809 -93.964-132.946  0.00  0.00           B
ATOM   1789  B       X   1     -74.206 -88.644-138.761  0.00  0.00           B
ATOM   1790  Ne      X   1     -73.317 -89.531-139.801  0.00  0.00          NE
ATOM   1791  B       X   1     -73.939 -89.330-141.250  0.00  0.00           B
ATOM   1792  B       X   1     -71.420 -86.607-140.432  0.00  0.00           B
ATOM   1793  Ne      X   1     -70.663 -87.960-139.989  0.00  0.00          NE
ATOM   1794  B       X   1     -71.887 -88.937-139.719  0.00  0.00           B
ATOM   1795  B       X   1     -73.279 -91.049-139.368  0.00  0.00           B
ATOM   1796  B       X   1     -69.916 -88.385-141.285  0.00  0.00           B
ATOM   1797  B       X   1     -69.998 -87.597-138.571  0.00  0.00           B
ATOM   1798  B       X   1     -71.948 -91.245-137.007  0.00  0.00           B
ATOM   1799  Ne      X   1     -69.283 -86.987-137.289  0.00  0.00          NE
ATOM   1800  B       X   1     -68.961 -90.953-140.435  0.00  0.00           B
ATOM   1801  B       X   1     -70.298 -86.493-136.099  0.00  0.00           B
ATOM   1802  B       X   1     -73.955 -91.755-130.918  0.00  0.00           B
ATOM   1803  B       X   1     -69.389 -84.825-132.272  0.00  0.00           B
ATOM   1804  B       X   1     -69.813 -90.337-135.901  0.00  0.00           B
ATOM   1805  Ne      X   1     -71.267 -90.829-135.602  0.00  0.00          NE
ATOM   1806  B       X   1     -73.427 -88.758-132.741  0.00  0.00           B
ATOM   1807  Ne      X   1     -69.897 -88.565-131.253  0.00  0.00          NE
ATOM   1808  B       X   1     -70.888 -88.154-130.068  0.00  0.00           B
ATOM   1809  B       X   1     -73.232 -87.392-130.644  0.00  0.00           B
ATOM   1810  Ne      X   1     -72.006 -88.631-133.559  0.00  0.00          NE
ATOM   1811  B       X   1     -70.888 -88.964-132.500  0.00  0.00           B
ATOM   1812  Ne      X   1     -71.448 -85.996-135.117  0.00  0.00          NE
ATOM   1813  B       X   1     -71.007 -84.803-134.231  0.00  0.00           B
ATOM   1814  Ne      X   1     -74.304 -87.938-131.681  0.00  0.00          NE
ATOM   1815  B       X   1     -71.990 -87.217-134.214  0.00  0.00           B
ATOM   1816  B       X   1     -72.015 -89.759-134.732  0.00  0.00           B
ATOM   1817  B       X   1     -68.988 -87.357-131.693  0.00  0.00           B
ATOM   1818  B       X   1     -69.026 -89.692-130.672  0.00  0.00           B
ATOM   1819  B       X   1     -71.410 -76.942-133.640  0.00  0.00           B
ATOM   1820  Ne      X   1     -70.229 -83.801-133.211  0.00  0.00          NE
ATOM   1821  Ne      X   1     -69.547 -81.551-129.721  0.00  0.00          NE
ATOM   1822  B       X   1     -71.036 -81.686-130.318  0.00  0.00           B
ATOM   1823  B       X   1     -72.456 -80.527-132.204  0.00  0.00           B
ATOM   1824  B       X   1     -71.213 -82.776-132.541  0.00  0.00           B
ATOM   1825  B       X   1     -70.304 -78.432-135.385  0.00  0.00           B
ATOM   1826  B       X   1     -70.250 -80.876-135.158  0.00  0.00           B
ATOM   1827  B       X   1     -73.383 -82.650-131.399  0.00  0.00           B
ATOM   1828  B       X   1     -69.184 -82.909-133.971  0.00  0.00           B
ATOM   1829  Ne      X   1     -71.993 -81.842-131.554  0.00  0.00          NE
ATOM   1830  Ne      X   1     -70.067 -77.094-134.508  0.00  0.00          NE
ATOM   1831  Ne      X   1     -68.957 -81.439-134.426  0.00  0.00          NE
ATOM   1832  B       X   1     -69.924 -75.151-137.944  0.00  0.00           B
ATOM   1833  Ne      X   1     -71.295 -74.097-141.403  0.00  0.00          NE
ATOM   1834  B       X   1     -70.187 -74.227-140.260  0.00  0.00           B
ATOM   1835  B       X   1     -70.069 -69.283-137.488  0.00  0.00           B
ATOM   1836  Ne      X   1     -70.796 -75.185-136.630  0.00  0.00          NE
ATOM   1837  B       X   1     -78.510 -61.425-143.322  0.00  0.00           B
ATOM   1838  Ne      X   1     -78.586 -62.755-144.265  0.00  0.00          NE
ATOM   1839  Ne      X   1     -76.229 -63.042-138.023  0.00  0.00          NE
ATOM   1840  Ne      X   1     -76.775 -63.668-140.846  0.00  0.00          NE
ATOM   1841  B       X   1     -77.462 -62.234-141.254  0.00  0.00           B
ATOM   1842  B       X   1     -75.952 -63.503-139.514  0.00  0.00           B
ATOM   1843  B       X   1     -76.483 -61.550-137.797  0.00  0.00           B
ATOM   1844  B       X   1     -75.051 -63.687-137.141  0.00  0.00           B
ATOM   1845  B       X   1     -72.671 -62.913-137.716  0.00  0.00           B
ATOM   1846  B       X   1     -71.913 -62.077-140.123  0.00  0.00           B
ATOM   1847  Ne      X   1     -73.578 -63.712-136.617  0.00  0.00          NE
ATOM   1848  B       X   1     -72.992 -65.115-136.587  0.00  0.00           B
ATOM   1849  B       X   1     -71.306 -73.701-136.351  0.00  0.00           B
ATOM   1850  B       X   1     -70.432 -75.991-130.479  0.00  0.00           B
ATOM   1851  B       X   1     -70.074 -75.781-135.420  0.00  0.00           B
ATOM   1852  B       X   1     -71.483 -69.269-133.893  0.00  0.00           B
ATOM   1853  B       X   1     -69.040 -69.545-133.352  0.00  0.00           B
ATOM   1854  Ne      X   1     -68.998 -75.378-130.287  0.00  0.00          NE
ATOM   1855  Ne      X   1     -75.756 -61.295-132.163  0.00  0.00          NE
ATOM   1856  B       X   1     -77.268 -61.591-131.786  0.00  0.00           B
ATOM   1857  B       X   1     -75.120 -62.569-132.817  0.00  0.00           B
ATOM   1858  B       X   1     -70.679 -64.873-132.359  0.00  0.00           B
ATOM   1859  Ne      X   1     -74.145 -63.528-133.613  0.00  0.00          NE
ATOM   1860  B       X   1     -71.183 -62.933-130.770  0.00  0.00           B
ATOM   1861  B       X   1     -73.713 -63.207-135.115  0.00  0.00           B
ATOM   1862  Ne      X   1     -71.709 -62.446-129.403  0.00  0.00          NE
ATOM   1863  B       X   1     -70.561 -62.407-133.263  0.00  0.00           B
ATOM   1864  B       X   1     -72.520 -63.550-128.801  0.00  0.00           B
ATOM   1865  Ne      X   1     -71.296 -63.384-132.273  0.00  0.00          NE
ATOM   1866  B       X   1    -156.043 -61.753-127.328  0.00  0.00           B
ATOM   1867  B       X   1    -152.985 -62.740-123.657  0.00  0.00           B
ATOM   1868  Ne      X   1    -154.161 -62.003-124.459  0.00  0.00          NE
ATOM   1869  B       X   1    -153.888 -61.717-125.939  0.00  0.00           B
ATOM   1870  Ne      X   1    -149.968 -61.654-128.035  0.00  0.00          NE
ATOM   1871  B       X   1    -151.399 -62.104-121.821  0.00  0.00           B
ATOM   1872  B       X   1    -149.463 -61.679-126.500  0.00  0.00           B
ATOM   1873  B       X   1    -153.905 -61.230-128.420  0.00  0.00           B
ATOM   1874  B       X   1    -153.194 -63.162-114.487  0.00  0.00           B
ATOM   1875  Ne      X   1    -150.129 -61.418-114.659  0.00  0.00          NE
ATOM   1876  B       X   1    -149.641 -62.490-113.636  0.00  0.00           B
ATOM   1877  B       X   1    -150.009 -65.058-117.873  0.00  0.00           B
ATOM   1878  B       X   1    -156.109 -62.741-106.129  0.00  0.00           B
ATOM   1879  B       X   1    -155.040 -62.193-110.557  0.00  0.00           B
ATOM   1880  Ne      X   1    -156.036 -61.327-106.911  0.00  0.00          NE
ATOM   1881  B       X   1    -155.102 -61.370-108.180  0.00  0.00           B
ATOM   1882  B       X   1    -150.837 -61.495-110.658  0.00  0.00           B
ATOM   1883  B       X   1    -152.214 -64.880-106.110  0.00  0.00           B
ATOM   1884  Ne      X   1    -153.291 -65.309-107.159  0.00  0.00          NE
ATOM   1885  B       X   1    -153.020 -64.798-108.577  0.00  0.00           B
ATOM   1886  Ne      X   1    -152.520 -64.879-110.090  0.00  0.00          NE
ATOM   1887  B       X   1    -149.733 -67.340-109.573  0.00  0.00           B
ATOM   1888  B       X   1    -149.910 -63.802-106.334  0.00  0.00           B
ATOM   1889  Ne      X   1    -150.173 -62.778-110.229  0.00  0.00          NE
ATOM   1890  B       X   1    -149.634 -62.639-108.723  0.00  0.00           B
ATOM   1891  Ne      X   1    -150.749 -64.655-105.426  0.00  0.00          NE
ATOM   1892  B       X   1    -149.780 -66.502-111.876  0.00  0.00           B
ATOM   1893  B       X   1    -151.357 -63.848-110.226  0.00  0.00           B
ATOM   1894  B       X   1    -149.547 -61.237-106.457  0.00  0.00           B
ATOM   1895  B       X   1    -151.136 -63.686-104.121  0.00  0.00           B
ATOM   1896  B       X   1    -147.969 -62.037-124.408  0.00  0.00           B
ATOM   1897  B       X   1    -148.073 -62.620-121.750  0.00  0.00           B
ATOM   1898  B       X   1    -146.817 -61.856-126.776  0.00  0.00           B
ATOM   1899  Ne      X   1    -145.802 -61.886-128.005  0.00  0.00          NE
ATOM   1900  B       X   1    -144.036 -63.483-121.418  0.00  0.00           B
ATOM   1901  B       X   1    -143.854 -64.043-123.943  0.00  0.00           B
ATOM   1902  Ne      X   1    -148.034 -61.304-125.781  0.00  0.00          NE
ATOM   1903  B       X   1    -143.094 -62.263-125.638  0.00  0.00           B
ATOM   1904  B       X   1    -143.164 -64.741-126.320  0.00  0.00           B
ATOM   1905  Ne      X   1    -142.887 -63.716-125.157  0.00  0.00          NE
ATOM   1906  Ne      X   1    -140.195 -64.189-123.747  0.00  0.00          NE
ATOM   1907  B       X   1    -140.504 -64.529-122.196  0.00  0.00           B
ATOM   1908  B       X   1    -139.498 -62.803-123.690  0.00  0.00           B
ATOM   1909  Ne      X   1    -140.655 -64.445-120.650  0.00  0.00          NE
ATOM   1910  Ne      X   1    -139.768 -61.276-123.714  0.00  0.00          NE
ATOM   1911  B       X   1    -149.198 -67.132-114.231  0.00  0.00           B
ATOM   1912  Ne      X   1    -145.083 -61.340-115.635  0.00  0.00          NE
ATOM   1913  Ne      X   1    -145.755 -61.949-112.659  0.00  0.00          NE
ATOM   1914  Ne      X   1    -148.573 -63.306-112.771  0.00  0.00          NE
ATOM   1915  B       X   1    -145.136 -61.843-114.092  0.00  0.00           B
ATOM   1916  Ne      X   1    -148.738 -66.294-113.100  0.00  0.00          NE
ATOM   1917  B       X   1    -145.631 -64.927-117.503  0.00  0.00           B
ATOM   1918  B       X   1    -148.618 -64.735-113.333  0.00  0.00           B
ATOM   1919  B       X   1    -147.216 -62.616-112.836  0.00  0.00           B
ATOM   1920  B       X   1    -144.824 -62.637-116.505  0.00  0.00           B
ATOM   1921  Ne      X   1    -144.394 -63.960-117.247  0.00  0.00          NE
ATOM   1922  B       X   1    -143.909 -63.662-118.783  0.00  0.00           B
ATOM   1923  B       X   1    -143.726 -67.485-116.285  0.00  0.00           B
ATOM   1924  B       X   1    -147.290 -66.700-112.577  0.00  0.00           B
ATOM   1925  B       X   1    -141.791 -63.520-120.194  0.00  0.00           B
ATOM   1926  Ne      X   1    -138.753 -63.537-116.131  0.00  0.00          NE
ATOM   1927  B       X   1    -143.409 -61.488-119.773  0.00  0.00           B
ATOM   1928  B       X   1    -137.962 -61.801-119.500  0.00  0.00           B
ATOM   1929  Ne      X   1    -142.645 -66.367-116.605  0.00  0.00          NE
ATOM   1930  Ne      X   1    -138.482 -68.377-115.081  0.00  0.00          NE
ATOM   1931  B       X   1    -143.318 -64.905-116.588  0.00  0.00           B
ATOM   1932  B       X   1    -138.496 -68.422-116.700  0.00  0.00           B
ATOM   1933  B       X   1    -138.516 -63.574-117.679  0.00  0.00           B
ATOM   1934  B       X   1    -139.172 -67.075-114.561  0.00  0.00           B
ATOM   1935  B       X   1    -141.386 -66.496-115.607  0.00  0.00           B
ATOM   1936  B       X   1    -139.497 -64.824-115.683  0.00  0.00           B
ATOM   1937  B       X   1    -140.834 -65.218-113.583  0.00  0.00           B
ATOM   1938  Ne      X   1    -143.328 -63.020-120.096  0.00  0.00          NE
ATOM   1939  B       X   1    -142.111 -66.616-118.103  0.00  0.00           B
ATOM   1940  B       X   1    -139.206 -63.896-120.151  0.00  0.00           B
ATOM   1941  Ne      X   1    -138.076 -63.329-119.258  0.00  0.00          NE
ATOM   1942  Ne      X   1    -138.641 -68.613-118.244  0.00  0.00          NE
ATOM   1943  Ne      X   1    -140.192 -65.891-114.792  0.00  0.00          NE
ATOM   1944  B       X   1    -139.681 -62.254-115.807  0.00  0.00           B
ATOM   1945  B       X   1    -141.502 -62.766-112.574  0.00  0.00           B
ATOM   1946  Ne      X   1    -149.130 -62.625-107.182  0.00  0.00          NE
ATOM   1947  B       X   1    -149.092 -63.249-111.249  0.00  0.00           B
ATOM   1948  B       X   1    -145.968 -65.140-111.063  0.00  0.00           B
ATOM   1949  Ne      X   1    -146.359 -66.627-111.312  0.00  0.00          NE
ATOM   1950  B       X   1    -147.283 -67.112-110.101  0.00  0.00           B
ATOM   1951  B       X   1    -147.660 -62.913-107.275  0.00  0.00           B
ATOM   1952  B       X   1    -146.227 -65.063-107.107  0.00  0.00           B
ATOM   1953  B       X   1    -145.850 -63.446-109.059  0.00  0.00           B
ATOM   1954  Ne      X   1    -146.192 -63.496-107.541  0.00  0.00          NE
ATOM   1955  B       X   1    -145.189 -67.663-111.329  0.00  0.00           B
ATOM   1956  Ne      X   1    -145.106 -63.873-110.383  0.00  0.00          NE
ATOM   1957  B       X   1    -145.204 -62.689-106.600  0.00  0.00           B
ATOM   1958  B       X   1    -145.110 -62.764-111.512  0.00  0.00           B
ATOM   1959  Ne      X   1    -144.804 -61.769-105.361  0.00  0.00          NE
ATOM   1960  B       X   1    -143.725 -64.497-110.110  0.00  0.00           B
ATOM   1961  B       X   1    -143.494 -68.488-107.930  0.00  0.00           B
ATOM   1962  Ne      X   1    -138.150 -66.106-109.547  0.00  0.00          NE
ATOM   1963  Ne      X   1    -142.640 -68.311-109.250  0.00  0.00          NE
ATOM   1964  Ne      X   1    -139.829 -62.110-107.038  0.00  0.00          NE
ATOM   1965  B       X   1    -139.216 -65.350-108.637  0.00  0.00           B
ATOM   1966  Ne      X   1    -142.417 -65.321-109.907  0.00  0.00          NE
ATOM   1967  Ne      X   1    -140.419 -65.005-107.661  0.00  0.00          NE
ATOM   1968  B       X   1    -142.759 -66.891-109.856  0.00  0.00           B
ATOM   1969  B       X   1    -141.710 -65.073-108.481  0.00  0.00           B
ATOM   1970  B       X   1    -140.120 -63.620-107.015  0.00  0.00           B
ATOM   1971  B       X   1    -141.487 -64.959-111.155  0.00  0.00           B
ATOM   1972  B       X   1    -138.885 -67.530-109.900  0.00  0.00           B
ATOM   1973  B       X   1    -139.423 -61.775-108.519  0.00  0.00           B
ATOM   1974  B       X   1    -138.627 -61.711-106.115  0.00  0.00           B
ATOM   1975  Ne      X   1    -141.665 -61.642-111.458  0.00  0.00          NE
ATOM   1976  B       X   1    -142.383 -62.173-110.250  0.00  0.00           B
ATOM   1977  Ne      X   1    -138.883 -61.418-109.992  0.00  0.00          NE
ATOM   1978  B       X   1    -137.866 -62.539-110.412  0.00  0.00           B
ATOM   1979  Ne      X   1    -140.882 -64.182-112.389  0.00  0.00          NE
ATOM   1980  B       X   1    -139.365 -63.924-111.953  0.00  0.00           B
ATOM   1981  B       X   1    -141.061 -61.372-106.516  0.00  0.00           B
ATOM   1982  Ne      X   1    -137.839 -63.798-111.489  0.00  0.00          NE
ATOM   1983  B       X   1    -143.326 -61.401-105.182  0.00  0.00           B
ATOM   1984  Ne      X   1    -141.711 -61.248-105.054  0.00  0.00          NE
ATOM   1985  B       X   1    -140.070 -61.375-110.956  0.00  0.00           B
ATOM   1986  B       X   1    -145.265 -62.731-104.098  0.00  0.00           B
ATOM   1987  B       X   1    -140.521 -64.876-104.277  0.00  0.00           B
ATOM   1988  B       X   1    -141.268 -62.456-104.121  0.00  0.00           B
ATOM   1989  B       X   1    -126.639-116.951 -67.201  0.00  0.00           B
ATOM   1990  B       X   1    -126.723-119.171 -65.976  0.00  0.00           B
ATOM   1991  B       X   1    -126.801 -77.301-113.361  0.00  0.00           B
ATOM   1992  B       X   1    -135.045 -64.130-121.173  0.00  0.00           B
ATOM   1993  B       X   1    -129.988 -68.701-121.060  0.00  0.00           B
ATOM   1994  B       X   1    -131.248 -62.538-121.022  0.00  0.00           B
ATOM   1995  Ne      X   1    -131.206 -67.823-120.640  0.00  0.00          NE
ATOM   1996  B       X   1    -135.875 -69.382-112.543  0.00  0.00           B
ATOM   1997  B       X   1    -134.951 -70.183-114.761  0.00  0.00           B
ATOM   1998  B       X   1    -129.839 -73.380-112.792  0.00  0.00           B
ATOM   1999  B       X   1    -127.563 -73.366-117.400  0.00  0.00           B
ATOM   2000  Ne      X   1    -128.604 -73.519-113.746  0.00  0.00          NE
ATOM   2001  B       X   1    -127.601 -72.315-113.369  0.00  0.00           B
ATOM   2002  Ne      X   1    -126.670 -71.001-113.435  0.00  0.00          NE
ATOM   2003  B       X   1    -129.018 -73.554-115.222  0.00  0.00           B
ATOM   2004  B       X   1    -126.945 -70.870-117.300  0.00  0.00           B
ATOM   2005  Ne      X   1    -126.620 -72.269-118.016  0.00  0.00          NE
ATOM   2006  Ne      X   1    -128.855 -74.152-116.746  0.00  0.00          NE
ATOM   2007  B       X   1    -126.711 -70.404-114.907  0.00  0.00           B
ATOM   2008  Ne      X   1    -126.955 -69.706-116.299  0.00  0.00          NE
ATOM   2009  B       X   1    -127.157 -69.760-112.521  0.00  0.00           B
ATOM   2010  B       X   1    -132.502 -68.854-120.292  0.00  0.00           B
ATOM   2011  Ne      X   1    -135.607 -68.838-113.966  0.00  0.00          NE
ATOM   2012  B       X   1    -134.827 -68.584-119.156  0.00  0.00           B
ATOM   2013  B       X   1    -136.875 -63.543-112.807  0.00  0.00           B
ATOM   2014  B       X   1    -136.988 -68.393-114.590  0.00  0.00           B
ATOM   2015  B       X   1    -137.370 -68.155-119.108  0.00  0.00           B
ATOM   2016  B       X   1    -132.571 -68.502-117.876  0.00  0.00           B
ATOM   2017  B       X   1    -135.739 -66.311-119.957  0.00  0.00           B
ATOM   2018  Ne      X   1    -133.251 -66.543-113.430  0.00  0.00          NE
ATOM   2019  Ne      X   1    -135.453 -64.746-119.864  0.00  0.00          NE
ATOM   2020  B       X   1    -134.428 -67.690-113.943  0.00  0.00           B
ATOM   2021  Ne      X   1    -136.065 -67.811-119.915  0.00  0.00          NE
ATOM   2022  B       X   1    -134.858 -63.331-114.542  0.00  0.00           B
ATOM   2023  Ne      X   1    -136.362 -62.971-114.210  0.00  0.00          NE
ATOM   2024  B       X   1    -136.748 -64.052-119.325  0.00  0.00           B
ATOM   2025  B       X   1    -134.251 -64.567-118.830  0.00  0.00           B
ATOM   2026  B       X   1    -132.333 -65.862-117.632  0.00  0.00           B
ATOM   2027  B       X   1    -133.132 -65.169-114.329  0.00  0.00           B
ATOM   2028  Ne      X   1    -133.389 -63.681-114.938  0.00  0.00          NE
ATOM   2029  Ne      X   1    -132.959 -64.460-117.879  0.00  0.00          NE
ATOM   2030  B       X   1    -133.230 -63.814-116.449  0.00  0.00           B
ATOM   2031  B       X   1    -132.208 -62.613-114.445  0.00  0.00           B
ATOM   2032  B       X   1    -137.358 -63.387-115.322  0.00  0.00           B
ATOM   2033  B       X   1    -136.325 -61.423-114.163  0.00  0.00           B
ATOM   2034  Ne      X   1    -128.260 -62.297-115.643  0.00  0.00          NE
ATOM   2035  B       X   1    -129.738 -61.921-115.192  0.00  0.00           B
ATOM   2036  Ne      X   1    -131.019 -62.517-119.441  0.00  0.00          NE
ATOM   2037  Ne      X   1    -128.013 -61.962-118.734  0.00  0.00          NE
ATOM   2038  B       X   1    -128.148 -63.852-115.192  0.00  0.00           B
ATOM   2039  Ne      X   1    -128.187 -65.139-114.325  0.00  0.00          NE
ATOM   2040  B       X   1    -129.464 -62.627-119.208  0.00  0.00           B
ATOM   2041  B       X   1    -131.871 -67.235-113.123  0.00  0.00           B
ATOM   2042  Ne      X   1    -129.453 -67.837-115.608  0.00  0.00          NE
ATOM   2043  B       X   1    -126.728 -65.594-113.962  0.00  0.00           B
ATOM   2044  B       X   1    -128.874 -66.368-115.031  0.00  0.00           B
ATOM   2045  Ne      X   1    -131.606 -67.228-117.781  0.00  0.00          NE
ATOM   2046  B       X   1    -130.978 -67.188-119.271  0.00  0.00           B
ATOM   2047  B       X   1    -127.312 -61.419-114.819  0.00  0.00           B
ATOM   2048  Ne      X   1    -131.183 -61.460-114.871  0.00  0.00          NE
ATOM   2049  Ne      X   1    -130.683 -68.355-112.954  0.00  0.00          NE
ATOM   2050  B       X   1    -129.037 -64.891-112.991  0.00  0.00           B
ATOM   2051  B       X   1    -131.848 -63.645-118.727  0.00  0.00           B
ATOM   2052  B       X   1    -128.034 -61.991-117.156  0.00  0.00           B
ATOM   2053  B       X   1    -130.526 -67.448-116.672  0.00  0.00           B
ATOM   2054  B       X   1    -128.208 -68.731-116.133  0.00  0.00           B
ATOM   2055  B       X   1    -130.113 -68.522-114.400  0.00  0.00           B
ATOM   2056  B       X   1    -135.590 -70.416-110.043  0.00  0.00           B
ATOM   2057  Ne      X   1    -134.988 -69.725-111.243  0.00  0.00          NE
ATOM   2058  B       X   1    -133.712 -70.621-111.683  0.00  0.00           B
ATOM   2059  Ne      X   1    -132.208 -70.587-111.335  0.00  0.00          NE
ATOM   2060  B       X   1    -132.131 -70.453-109.692  0.00  0.00           B
ATOM   2061  B       X   1    -126.709 -70.604-108.746  0.00  0.00           B
ATOM   2062  B       X   1    -128.455 -70.365-110.517  0.00  0.00           B
ATOM   2063  Ne      X   1    -128.019 -71.334-109.305  0.00  0.00          NE
ATOM   2064  B       X   1    -129.144 -71.138-108.247  0.00  0.00           B
ATOM   2065  B       X   1    -127.519 -72.764-109.588  0.00  0.00           B
ATOM   2066  Ne      X   1    -126.733 -73.908-108.921  0.00  0.00          NE
ATOM   2067  Ne      X   1    -128.113 -69.178-111.438  0.00  0.00          NE
ATOM   2068  B       X   1    -131.510 -69.493-112.177  0.00  0.00           B
ATOM   2069  B       X   1    -134.399 -68.347-110.712  0.00  0.00           B
ATOM   2070  B       X   1    -136.851 -66.307-108.697  0.00  0.00           B
ATOM   2071  Ne      X   1    -133.843 -66.884-110.594  0.00  0.00          NE
ATOM   2072  B       X   1    -135.057 -66.515-106.947  0.00  0.00           B
ATOM   2073  Ne      X   1    -135.450 -65.784-108.293  0.00  0.00          NE
ATOM   2074  B       X   1    -134.547 -66.105-109.489  0.00  0.00           B
ATOM   2075  B       X   1    -135.487 -64.224-107.931  0.00  0.00           B
ATOM   2076  Ne      X   1    -134.978 -63.042-107.169  0.00  0.00          NE
ATOM   2077  B       X   1    -136.125 -62.200-106.516  0.00  0.00           B
ATOM   2078  B       X   1    -133.983 -62.094-107.960  0.00  0.00           B
ATOM   2079  B       X   1    -133.961 -63.743-106.058  0.00  0.00           B
ATOM   2080  Ne      X   1    -132.968 -64.026-104.965  0.00  0.00          NE
ATOM   2081  B       X   1    -133.839 -66.172-111.998  0.00  0.00           B
ATOM   2082  B       X   1    -132.334 -66.999-110.233  0.00  0.00           B
ATOM   2083  B       X   1    -132.048 -65.193-104.683  0.00  0.00           B
ATOM   2084  Ne      X   1    -132.746 -61.301-108.594  0.00  0.00          NE
ATOM   2085  B       X   1    -137.661 -65.162-110.764  0.00  0.00           B
ATOM   2086  B       X   1    -131.944 -62.066-109.680  0.00  0.00           B
ATOM   2087  B       X   1    -126.344 -66.262-109.007  0.00  0.00           B
ATOM   2088  B       X   1    -131.942 -64.664-109.450  0.00  0.00           B
ATOM   2089  Ne      X   1    -131.125 -63.348-109.842  0.00  0.00          NE
ATOM   2090  Ne      X   1    -131.253 -66.074-109.628  0.00  0.00          NE
ATOM   2091  B       X   1    -130.799 -66.599-108.251  0.00  0.00           B
ATOM   2092  B       X   1    -130.480 -63.542-111.260  0.00  0.00           B
ATOM   2093  B       X   1    -127.270 -68.180-110.453  0.00  0.00           B
ATOM   2094  B       X   1    -130.060 -65.890-110.656  0.00  0.00           B
ATOM   2095  Ne      X   1    -129.777 -67.289-107.203  0.00  0.00          NE
ATOM   2096  B       X   1    -129.875 -63.547-108.860  0.00  0.00           B
ATOM   2097  B       X   1    -128.133 -64.196-110.565  0.00  0.00           B
ATOM   2098  Ne      X   1    -128.259 -63.455-109.143  0.00  0.00          NE
ATOM   2099  B       X   1    -127.552 -64.252-108.056  0.00  0.00           B
ATOM   2100  Ne      X   1    -127.115 -65.727-107.698  0.00  0.00          NE
ATOM   2101  Ne      X   1    -129.341 -64.700-111.517  0.00  0.00          NE
ATOM   2102  B       X   1    -128.331 -66.763-107.428  0.00  0.00           B
ATOM   2103  B       X   1    -127.978 -61.981-109.294  0.00  0.00           B
ATOM   2104  B       X   1    -129.298 -68.269-112.073  0.00  0.00           B
ATOM   2105  B       X   1    -132.751 -62.784-104.051  0.00  0.00           B
ATOM   2106  B       X   1    -129.607 -64.986-103.997  0.00  0.00           B
ATOM   2107  B       X   1    -129.546 -62.399-103.480  0.00  0.00           B
ATOM   2108  B       X   1    -126.750 -61.831 -77.342  0.00  0.00           B
ATOM   2109  B       X   1    -123.614-115.541 -86.880  0.00  0.00           B
ATOM   2110  B       X   1    -123.471-117.230 -84.912  0.00  0.00           B
ATOM   2111  Ne      X   1    -123.059-115.868 -85.439  0.00  0.00          NE
ATOM   2112  B       X   1    -122.296-118.873 -83.291  0.00  0.00           B
ATOM   2113  B       X   1    -121.500-115.741 -85.585  0.00  0.00           B
ATOM   2114  B       X   1    -121.261-120.854 -84.337  0.00  0.00           B
ATOM   2115  Ne      X   1    -123.595-118.426 -83.888  0.00  0.00          NE
ATOM   2116  B       X   1    -118.140-116.329 -80.910  0.00  0.00           B
ATOM   2117  Ne      X   1    -119.940-115.851 -85.896  0.00  0.00          NE
ATOM   2118  B       X   1    -119.453-117.362 -85.734  0.00  0.00           B
ATOM   2119  B       X   1    -119.835-119.899 -82.527  0.00  0.00           B
ATOM   2120  Ne      X   1    -118.193-119.658 -82.752  0.00  0.00          NE
ATOM   2121  Ne      X   1    -118.195-118.244 -85.556  0.00  0.00          NE
ATOM   2122  B       X   1    -117.722-118.829 -81.534  0.00  0.00           B
ATOM   2123  B       X   1    -117.517-121.050 -82.810  0.00  0.00           B
ATOM   2124  B       X   1    -117.018-117.242 -85.901  0.00  0.00           B
ATOM   2125  Ne      X   1    -116.058-116.060 -86.063  0.00  0.00          NE
ATOM   2126  B       X   1    -119.141-114.943 -84.857  0.00  0.00           B
ATOM   2127  Ne      X   1    -118.169-114.896 -81.496  0.00  0.00          NE
ATOM   2128  Ne      X   1    -117.585-117.710 -80.432  0.00  0.00          NE
ATOM   2129  B       X   1    -123.595-114.782 -84.479  0.00  0.00           B
ATOM   2130  Ne      X   1    -121.169-113.797 -81.544  0.00  0.00          NE
ATOM   2131  Ne      X   1    -122.991-113.475 -84.009  0.00  0.00          NE
ATOM   2132  B       X   1    -122.163-112.745 -85.265  0.00  0.00           B
ATOM   2133  B       X   1    -120.953-112.289 -81.105  0.00  0.00           B
ATOM   2134  B       X   1    -117.298-113.993 -80.553  0.00  0.00           B
ATOM   2135  B       X   1    -116.773-114.803 -85.347  0.00  0.00           B
ATOM   2136  B       X   1    -117.891-112.655 -84.419  0.00  0.00           B
ATOM   2137  B       X   1    -118.193-110.187 -83.591  0.00  0.00           B
ATOM   2138  B       X   1    -119.715-114.386 -81.668  0.00  0.00           B
ATOM   2139  Ne      X   1    -117.825-108.977 -82.609  0.00  0.00          NE
ATOM   2140  B       X   1    -118.019-109.419 -81.155  0.00  0.00           B
ATOM   2141  Ne      X   1    -117.819-114.237 -84.419  0.00  0.00          NE
ATOM   2142  B       X   1    -117.796-110.533 -86.068  0.00  0.00           B
ATOM   2143  B       X   1    -117.530-114.727 -82.931  0.00  0.00           B
ATOM   2144  B       X   1    -116.277-108.618 -82.937  0.00  0.00           B
ATOM   2145  Ne      X   1    -124.014-116.051 -74.384  0.00  0.00          NE
ATOM   2146  B       X   1    -121.480-121.252 -74.348  0.00  0.00           B
ATOM   2147  Ne      X   1    -122.289-120.775 -73.039  0.00  0.00          NE
ATOM   2148  B       X   1    -121.166-121.634 -76.996  0.00  0.00           B
ATOM   2149  B       X   1    -123.626-120.036 -73.480  0.00  0.00           B
ATOM   2150  B       X   1    -123.635-117.500 -73.979  0.00  0.00           B
ATOM   2151  Ne      X   1    -121.108-122.344 -75.564  0.00  0.00          NE
ATOM   2152  B       X   1    -115.751-121.226 -77.162  0.00  0.00           B
ATOM   2153  Ne      X   1    -120.904-111.378 -79.780  0.00  0.00          NE
ATOM   2154  B       X   1    -114.837-113.149 -79.717  0.00  0.00           B
ATOM   2155  B       X   1    -115.039-108.833 -78.007  0.00  0.00           B
ATOM   2156  B       X   1    -119.621-108.139 -75.764  0.00  0.00           B
ATOM   2157  B       X   1    -117.851-108.281 -73.987  0.00  0.00           B
ATOM   2158  B       X   1    -119.407-110.951 -79.513  0.00  0.00           B
ATOM   2159  Ne      X   1    -118.173-107.790 -75.477  0.00  0.00          NE
ATOM   2160  Ne      X   1    -118.012-110.304 -79.859  0.00  0.00          NE
ATOM   2161  B       X   1    -117.437-109.457 -78.740  0.00  0.00           B
ATOM   2162  B       X   1    -117.084-108.531 -76.379  0.00  0.00           B
ATOM   2163  B       X   1    -116.928-113.512 -78.201  0.00  0.00           B
ATOM   2164  B       X   1    -116.968-111.558 -79.979  0.00  0.00           B
ATOM   2165  Ne      X   1    -116.394-112.983 -79.653  0.00  0.00          NE
ATOM   2166  Ne      X   1    -116.533-108.455 -77.921  0.00  0.00          NE
ATOM   2167  B       X   1    -122.758-121.940 -72.107  0.00  0.00           B
ATOM   2168  B       X   1    -121.298-119.833 -72.261  0.00  0.00           B
ATOM   2169  Ne      X   1    -123.997-119.856 -68.267  0.00  0.00          NE
ATOM   2170  B       X   1    -124.829-118.734 -67.609  0.00  0.00           B
ATOM   2171  B       X   1    -124.805-117.631 -65.358  0.00  0.00           B
ATOM   2172  Ne      X   1    -125.777-118.062 -66.582  0.00  0.00          NE
ATOM   2173  B       X   1    -122.713-117.096 -69.180  0.00  0.00           B
ATOM   2174  Ne      X   1    -121.636-118.221 -68.727  0.00  0.00          NE
ATOM   2175  B       X   1    -122.465-119.401 -68.170  0.00  0.00           B
ATOM   2176  Ne      X   1    -122.917-115.585 -69.621  0.00  0.00          NE
ATOM   2177  B       X   1    -122.720-121.553 -65.213  0.00  0.00           B
ATOM   2178  B       X   1    -122.628-115.536 -71.195  0.00  0.00           B
ATOM   2179  B       X   1    -124.027-121.202 -67.456  0.00  0.00           B
ATOM   2180  Ne      X   1    -123.209-122.174 -66.642  0.00  0.00          NE
ATOM   2181  B       X   1    -120.853-118.864 -69.967  0.00  0.00           B
ATOM   2182  Ne      X   1    -119.270-122.456 -70.268  0.00  0.00          NE
ATOM   2183  B       X   1    -119.099-118.538 -71.720  0.00  0.00           B
ATOM   2184  Ne      X   1    -120.135-119.586 -71.178  0.00  0.00          NE
ATOM   2185  B       X   1    -119.460-121.023 -70.974  0.00  0.00           B
ATOM   2186  B       X   1    -116.180-114.983 -64.646  0.00  0.00           B
ATOM   2187  B       X   1    -118.729-120.854 -64.344  0.00  0.00           B
ATOM   2188  B       X   1    -119.965-122.394 -68.892  0.00  0.00           B
ATOM   2189  Ne      X   1    -119.187-117.099 -64.278  0.00  0.00          NE
ATOM   2190  B       X   1    -122.775-112.111 -64.708  0.00  0.00           B
ATOM   2191  B       X   1    -121.782-113.032 -66.925  0.00  0.00           B
ATOM   2192  B       X   1    -120.927-102.331 -74.307  0.00  0.00           B
ATOM   2193  B       X   1    -121.023-106.642 -79.477  0.00  0.00           B
ATOM   2194  B       X   1    -120.670-104.180 -79.828  0.00  0.00           B
ATOM   2195  B       X   1    -120.549 -99.997 -73.135  0.00  0.00           B
ATOM   2196  Ne      X   1    -119.853-101.232 -73.991  0.00  0.00          NE
ATOM   2197  B       X   1    -118.096-106.219 -76.316  0.00  0.00           B
ATOM   2198  B       X   1    -118.818-101.892 -72.906  0.00  0.00           B
ATOM   2199  B       X   1    -118.706-105.576 -78.907  0.00  0.00           B
ATOM   2200  Ne      X   1    -117.778-100.050 -75.856  0.00  0.00          NE
ATOM   2201  B       X   1    -117.663-100.158 -77.429  0.00  0.00           B
ATOM   2202  Ne      X   1    -117.550-105.698 -77.735  0.00  0.00          NE
ATOM   2203  Ne      X   1    -119.950-105.604 -79.927  0.00  0.00          NE
ATOM   2204  Ne      X   1    -117.594 -99.706 -78.910  0.00  0.00          NE
ATOM   2205  B       X   1    -116.598-104.457 -77.570  0.00  0.00           B
ATOM   2206  Ne      X   1    -115.354-103.527 -77.624  0.00  0.00          NE
ATOM   2207  B       X   1    -116.531-100.693 -75.224  0.00  0.00           B
ATOM   2208  B       X   1    -116.356-100.365 -79.620  0.00  0.00           B
ATOM   2209  B       X   1    -116.723-106.945 -78.290  0.00  0.00           B
ATOM   2210  B       X   1    -115.420-102.582 -79.004  0.00  0.00           B
ATOM   2211  Ne      X   1    -115.034-101.244 -79.766  0.00  0.00          NE
ATOM   2212  B       X   1    -115.088-102.458 -76.445  0.00  0.00           B
ATOM   2213  Ne      X   1    -115.023-101.149 -75.600  0.00  0.00          NE
ATOM   2214  Ne      X   1    -120.704 -98.439 -72.950  0.00  0.00          NE
ATOM   2215  B       X   1    -119.468 -97.850 -73.747  0.00  0.00           B
ATOM   2216  Ne      X   1    -117.944 -97.702 -74.117  0.00  0.00          NE
ATOM   2217  B       X   1    -117.851 -98.504 -75.492  0.00  0.00           B
ATOM   2218  B       X   1    -117.497 -96.207 -74.235  0.00  0.00           B
ATOM   2219  B       X   1    -117.214 -98.571 -73.013  0.00  0.00           B
ATOM   2220  B       X   1    -117.261 -98.133 -78.967  0.00  0.00           B
ATOM   2221  B       X   1    -116.230 -93.966 -73.656  0.00  0.00           B
ATOM   2222  Ne      X   1    -115.119 -93.169 -72.923  0.00  0.00          NE
ATOM   2223  B       X   1    -114.898 -98.139 -78.371  0.00  0.00           B
ATOM   2224  Ne      X   1    -120.744-102.863 -70.326  0.00  0.00          NE
ATOM   2225  Ne      X   1    -120.852-102.173 -67.444  0.00  0.00          NE
ATOM   2226  B       X   1    -115.045-102.347 -69.725  0.00  0.00           B
ATOM   2227  Ne      X   1    -118.165-101.911 -71.522  0.00  0.00          NE
ATOM   2228  B       X   1    -119.282-102.324 -70.461  0.00  0.00           B
ATOM   2229  B       X   1    -119.535-103.036 -67.056  0.00  0.00           B
ATOM   2230  Ne      X   1    -118.215-102.939 -66.167  0.00  0.00          NE
ATOM   2231  B       X   1    -120.329-100.621 -67.496  0.00  0.00           B
ATOM   2232  B       X   1    -117.694-100.362 -71.228  0.00  0.00           B
ATOM   2233  B       X   1    -118.816-102.357 -64.829  0.00  0.00           B
ATOM   2234  B       X   1    -117.366-101.727 -66.743  0.00  0.00           B
ATOM   2235  B       X   1    -116.975-102.918 -71.302  0.00  0.00           B
ATOM   2236  Ne      X   1    -116.870-100.275 -67.040  0.00  0.00          NE
ATOM   2237  B       X   1    -115.978-104.748 -69.439  0.00  0.00           B
ATOM   2238  Ne      X   1    -115.708-103.577 -70.482  0.00  0.00          NE
ATOM   2239  B       X   1    -115.782-100.529 -68.128  0.00  0.00           B
ATOM   2240  Ne      X   1    -115.804-106.147 -68.895  0.00  0.00          NE
ATOM   2241  B       X   1    -116.337 -99.603 -65.704  0.00  0.00           B
ATOM   2242  B       X   1    -120.733 -93.931 -68.777  0.00  0.00           B
ATOM   2243  Ne      X   1    -120.810 -96.923 -66.034  0.00  0.00          NE
ATOM   2244  B       X   1    -120.642 -96.011 -67.322  0.00  0.00           B
ATOM   2245  Ne      X   1    -119.825 -95.144 -68.411  0.00  0.00          NE
ATOM   2246  B       X   1    -118.052 -97.923 -70.677  0.00  0.00           B
ATOM   2247  Ne      X   1    -117.423 -94.245 -66.764  0.00  0.00          NE
ATOM   2248  B       X   1    -115.578 -98.867 -71.143  0.00  0.00           B
ATOM   2249  B       X   1    -119.675 -96.106 -69.713  0.00  0.00           B
ATOM   2250  B       X   1    -118.079 -99.452 -67.507  0.00  0.00           B
ATOM   2251  B       X   1    -120.143 -96.110 -64.863  0.00  0.00           B
ATOM   2252  B       X   1    -119.981 -98.208 -66.430  0.00  0.00           B
ATOM   2253  B       X   1    -116.017 -95.069 -66.669  0.00  0.00           B
ATOM   2254  B       X   1    -118.432 -94.812 -67.820  0.00  0.00           B
ATOM   2255  B       X   1    -115.494 -93.239 -71.386  0.00  0.00           B
ATOM   2256  B       X   1    -120.433 -97.975 -71.481  0.00  0.00           B
ATOM   2257  Ne      X   1    -119.529 -97.552 -70.243  0.00  0.00          NE
ATOM   2258  Ne      X   1    -119.618 -99.178 -67.648  0.00  0.00          NE
ATOM   2259  B       X   1    -119.871 -98.489 -68.992  0.00  0.00           B
ATOM   2260  B       X   1    -117.045 -92.748 -66.984  0.00  0.00           B
ATOM   2261  B       X   1    -115.615 -92.271 -68.963  0.00  0.00           B
ATOM   2262  Ne      X   1    -117.093 -98.920 -71.488  0.00  0.00          NE
ATOM   2263  B       X   1    -124.374 -77.232-114.121  0.00  0.00           B
ATOM   2264  Ne      X   1    -121.434 -78.621-113.532  0.00  0.00          NE
ATOM   2265  B       X   1    -121.829 -80.046-114.045  0.00  0.00           B
ATOM   2266  B       X   1    -122.000 -77.542-114.435  0.00  0.00           B
ATOM   2267  Ne      X   1    -123.040 -76.997-118.065  0.00  0.00          NE
ATOM   2268  Ne      X   1    -123.204 -76.681-114.969  0.00  0.00          NE
ATOM   2269  B       X   1    -123.277 -76.782-116.525  0.00  0.00           B
ATOM   2270  Ne      X   1    -118.568 -79.162-114.202  0.00  0.00          NE
ATOM   2271  B       X   1    -119.862 -78.439-113.616  0.00  0.00           B
ATOM   2272  B       X   1    -117.310 -78.790-113.395  0.00  0.00           B
ATOM   2273  Ne      X   1    -116.045 -78.312-112.471  0.00  0.00          NE
ATOM   2274  B       X   1    -121.591 -79.570-109.667  0.00  0.00           B
ATOM   2275  Ne      X   1    -122.054 -78.282-110.462  0.00  0.00          NE
ATOM   2276  B       X   1    -123.604 -78.028-110.254  0.00  0.00           B
ATOM   2277  B       X   1    -121.291 -76.979-109.910  0.00  0.00           B
ATOM   2278  B       X   1    -121.772 -78.458-111.974  0.00  0.00           B
ATOM   2279  B       X   1    -118.520 -79.955-106.667  0.00  0.00           B
ATOM   2280  B       X   1    -117.935 -77.514-107.060  0.00  0.00           B
ATOM   2281  Ne      X   1    -117.294 -78.918-107.076  0.00  0.00          NE
ATOM   2282  B       X   1    -116.612 -79.210-108.484  0.00  0.00           B
ATOM   2283  B       X   1    -116.027 -78.925-111.055  0.00  0.00           B
ATOM   2284  Ne      X   1    -115.744 -79.693-109.703  0.00  0.00          NE
ATOM   2285  B       X   1    -116.275 -79.006-105.832  0.00  0.00           B
ATOM   2286  Ne      X   1    -115.683 -79.604-104.492  0.00  0.00          NE
ATOM   2287  B       X   1    -116.260 -76.781-112.415  0.00  0.00           B
ATOM   2288  B       X   1    -116.610 -76.595 -86.606  0.00  0.00           B
ATOM   2289  Ne      X   1    -115.394 -76.958 -87.537  0.00  0.00          NE
ATOM   2290  B       X   1    -117.474 -89.788 -70.881  0.00  0.00           B
ATOM   2291  Ne      X   1    -115.047 -77.176 -68.559  0.00  0.00          NE
ATOM   2292  B       X   1    -122.012 -70.526-121.051  0.00  0.00           B
ATOM   2293  Ne      X   1    -123.393 -70.037-120.554  0.00  0.00          NE
ATOM   2294  B       X   1    -116.234 -72.656-120.779  0.00  0.00           B
ATOM   2295  B       X   1    -125.316 -64.051-120.987  0.00  0.00           B
ATOM   2296  Ne      X   1    -117.278 -66.363-120.833  0.00  0.00          NE
ATOM   2297  B       X   1    -120.529 -64.792-120.485  0.00  0.00           B
ATOM   2298  B       X   1    -125.077 -72.503-117.901  0.00  0.00           B
ATOM   2299  B       X   1    -125.186 -71.412-113.130  0.00  0.00           B
ATOM   2300  B       X   1    -124.073 -73.569-120.021  0.00  0.00           B
ATOM   2301  Ne      X   1    -123.756 -72.519-118.822  0.00  0.00          NE
ATOM   2302  B       X   1    -123.806 -71.087-119.487  0.00  0.00           B
ATOM   2303  Ne      X   1    -123.662 -71.602-113.157  0.00  0.00          NE
ATOM   2304  B       X   1    -123.036 -70.317-113.926  0.00  0.00           B
ATOM   2305  B       X   1    -122.314 -72.894-118.194  0.00  0.00           B
ATOM   2306  B       X   1    -122.885 -75.183-114.531  0.00  0.00           B
ATOM   2307  B       X   1    -122.984 -72.783-113.857  0.00  0.00           B
ATOM   2308  B       X   1    -121.572 -73.497-115.907  0.00  0.00           B
ATOM   2309  Ne      X   1    -120.989 -73.429-117.352  0.00  0.00          NE
ATOM   2310  Ne      X   1    -122.002 -73.874-114.435  0.00  0.00          NE
ATOM   2311  B       X   1    -120.743 -73.991-113.498  0.00  0.00           B
ATOM   2312  B       X   1    -120.519 -74.877-117.767  0.00  0.00           B
ATOM   2313  B       X   1    -116.064 -70.161-120.214  0.00  0.00           B
ATOM   2314  B       X   1    -119.889 -72.362-117.553  0.00  0.00           B
ATOM   2315  Ne      X   1    -119.073 -71.373-118.465  0.00  0.00          NE
ATOM   2316  B       X   1    -119.913 -71.358-119.805  0.00  0.00           B
ATOM   2317  B       X   1    -118.950 -69.945-117.861  0.00  0.00           B
ATOM   2318  B       X   1    -117.567 -71.799-118.785  0.00  0.00           B
ATOM   2319  B       X   1    -119.842 -70.713-113.617  0.00  0.00           B
ATOM   2320  B       X   1    -118.454 -75.422-112.914  0.00  0.00           B
ATOM   2321  B       X   1    -117.332 -70.741-113.152  0.00  0.00           B
ATOM   2322  B       X   1    -116.084 -74.899-114.040  0.00  0.00           B
ATOM   2323  B       X   1    -115.352 -70.043-114.741  0.00  0.00           B
ATOM   2324  Ne      X   1    -116.173 -71.685-119.560  0.00  0.00          NE
ATOM   2325  Ne      X   1    -115.797 -70.931-113.511  0.00  0.00          NE
ATOM   2326  B       X   1    -115.501 -72.453-113.853  0.00  0.00           B
ATOM   2327  B       X   1    -116.630 -69.158-116.714  0.00  0.00           B
ATOM   2328  Ne      X   1    -116.948 -75.464-112.756  0.00  0.00          NE
ATOM   2329  Ne      X   1    -118.288 -68.917-116.904  0.00  0.00          NE
ATOM   2330  Ne      X   1    -118.699 -70.356-112.549  0.00  0.00          NE
ATOM   2331  Ne      X   1    -119.792 -69.161-114.186  0.00  0.00          NE
ATOM   2332  B       X   1    -119.064 -69.151-115.514  0.00  0.00           B
ATOM   2333  Ne      X   1    -115.286 -68.915-115.863  0.00  0.00          NE
ATOM   2334  Ne      X   1    -119.730 -74.484-112.470  0.00  0.00          NE
ATOM   2335  Ne      X   1    -114.904 -73.969-113.912  0.00  0.00          NE
ATOM   2336  Ne      X   1    -122.793 -68.835-114.254  0.00  0.00          NE
ATOM   2337  B       X   1    -125.732 -68.711-116.655  0.00  0.00           B
ATOM   2338  B       X   1    -123.363 -68.445-115.652  0.00  0.00           B
ATOM   2339  B       X   1    -124.535 -66.559-120.463  0.00  0.00           B
ATOM   2340  B       X   1    -121.209 -68.536-114.190  0.00  0.00           B
ATOM   2341  B       X   1    -124.895 -66.575-115.453  0.00  0.00           B
ATOM   2342  Ne      X   1    -124.528 -67.718-116.478  0.00  0.00          NE
ATOM   2343  B       X   1    -124.803 -64.152-114.955  0.00  0.00           B
ATOM   2344  B       X   1    -124.769 -61.659-114.692  0.00  0.00           B
ATOM   2345  B       X   1    -124.302 -65.675-112.979  0.00  0.00           B
ATOM   2346  Ne      X   1    -125.195 -65.493-114.320  0.00  0.00          NE
ATOM   2347  B       X   1    -124.167 -67.223-117.894  0.00  0.00           B
ATOM   2348  Ne      X   1    -123.908 -62.901-114.973  0.00  0.00          NE
ATOM   2349  B       X   1    -120.742 -61.610-113.996  0.00  0.00           B
ATOM   2350  B       X   1    -123.257 -68.642-119.940  0.00  0.00           B
ATOM   2351  B       X   1    -123.481 -67.998-113.101  0.00  0.00           B
ATOM   2352  B       X   1    -123.218 -62.856-116.387  0.00  0.00           B
ATOM   2353  Ne      X   1    -121.204 -65.049-119.058  0.00  0.00          NE
ATOM   2354  B       X   1    -121.637 -63.767-118.252  0.00  0.00           B
ATOM   2355  Ne      X   1    -122.087 -62.487-117.397  0.00  0.00          NE
ATOM   2356  B       X   1    -122.345 -66.106-119.205  0.00  0.00           B
ATOM   2357  B       X   1    -122.783 -63.037-113.867  0.00  0.00           B
ATOM   2358  Ne      X   1    -121.551 -62.632-113.079  0.00  0.00          NE
ATOM   2359  B       X   1    -120.930 -61.818-116.561  0.00  0.00           B
ATOM   2360  Ne      X   1    -123.568 -67.093-119.345  0.00  0.00          NE
ATOM   2361  B       X   1    -120.742 -63.891-112.670  0.00  0.00           B
ATOM   2362  B       X   1    -116.713 -61.446-113.913  0.00  0.00           B
ATOM   2363  B       X   1    -118.866 -68.675-113.002  0.00  0.00           B
ATOM   2364  B       X   1    -117.357 -62.936-115.923  0.00  0.00           B
ATOM   2365  Ne      X   1    -115.341 -66.155-114.408  0.00  0.00          NE
ATOM   2366  B       X   1    -117.626 -64.876-117.366  0.00  0.00           B
ATOM   2367  B       X   1    -117.769 -66.414-119.373  0.00  0.00           B
ATOM   2368  Ne      X   1    -116.570 -64.136-116.536  0.00  0.00          NE
ATOM   2369  B       X   1    -118.334 -67.366-117.076  0.00  0.00           B
ATOM   2370  B       X   1    -115.948 -65.169-115.440  0.00  0.00           B
ATOM   2371  Ne      X   1    -118.459 -66.105-118.021  0.00  0.00          NE
ATOM   2372  B       X   1    -116.161 -66.038-113.122  0.00  0.00           B
ATOM   2373  B       X   1    -115.296 -67.549-115.097  0.00  0.00           B
ATOM   2374  B       X   1    -119.967 -65.740-118.256  0.00  0.00           B
ATOM   2375  B       X   1    -115.311 -63.630-117.331  0.00  0.00           B
ATOM   2376  B       X   1    -124.170 -70.565-109.432  0.00  0.00           B
ATOM   2377  B       X   1    -124.833 -70.500-107.029  0.00  0.00           B
ATOM   2378  Ne      X   1    -125.256 -70.068-108.444  0.00  0.00          NE
ATOM   2379  B       X   1    -125.132 -73.812-108.970  0.00  0.00           B
ATOM   2380  Ne      X   1    -123.937 -70.822-105.751  0.00  0.00          NE
ATOM   2381  B       X   1    -121.650 -70.475-109.979  0.00  0.00           B
ATOM   2382  B       X   1    -122.506 -70.323-106.201  0.00  0.00           B
ATOM   2383  B       X   1    -122.826 -72.613-109.165  0.00  0.00           B
ATOM   2384  Ne      X   1    -121.329 -75.418-109.857  0.00  0.00          NE
ATOM   2385  B       X   1    -122.832 -75.041-109.512  0.00  0.00           B
ATOM   2386  Ne      X   1    -122.985 -71.333-110.046  0.00  0.00          NE
ATOM   2387  Ne      X   1    -123.379 -73.783-105.510  0.00  0.00          NE
ATOM   2388  B       X   1    -123.299 -74.092-107.097  0.00  0.00           B
ATOM   2389  Ne      X   1    -121.209 -69.544-106.040  0.00  0.00          NE
ATOM   2390  B       X   1    -123.306 -71.675-111.588  0.00  0.00           B
ATOM   2391  Ne      X   1    -123.518 -73.910-108.651  0.00  0.00          NE
ATOM   2392  B       X   1    -122.038 -73.914-104.699  0.00  0.00           B
ATOM   2393  B       X   1    -123.973 -72.321-105.442  0.00  0.00           B
ATOM   2394  B       X   1    -120.652 -75.034-111.251  0.00  0.00           B
ATOM   2395  B       X   1    -121.230 -68.933-104.561  0.00  0.00           B
ATOM   2396  B       X   1    -120.443 -74.564-108.779  0.00  0.00           B
ATOM   2397  B       X   1    -119.991 -70.540-106.203  0.00  0.00           B
ATOM   2398  B       X   1    -119.585 -70.210-108.678  0.00  0.00           B
ATOM   2399  Ne      X   1    -119.046 -73.992-108.221  0.00  0.00          NE
ATOM   2400  Ne      X   1    -120.253 -69.738-109.983  0.00  0.00          NE
ATOM   2401  B       X   1    -119.136 -72.533-107.658  0.00  0.00           B
ATOM   2402  B       X   1    -118.488 -74.982-107.181  0.00  0.00           B
ATOM   2403  Ne      X   1    -119.039 -70.967-107.372  0.00  0.00          NE
ATOM   2404  B       X   1    -119.282 -70.314-111.113  0.00  0.00           B
ATOM   2405  B       X   1    -118.054 -73.881-109.488  0.00  0.00           B
ATOM   2406  B       X   1    -117.634 -70.439-107.036  0.00  0.00           B
ATOM   2407  Ne      X   1    -117.856 -76.104-106.265  0.00  0.00          NE
ATOM   2408  B       X   1    -118.558 -76.145-104.912  0.00  0.00           B
ATOM   2409  B       X   1    -118.804 -73.230-111.835  0.00  0.00           B
ATOM   2410  Ne      X   1    -117.518 -73.295-110.862  0.00  0.00          NE
ATOM   2411  B       X   1    -116.619 -74.399-111.613  0.00  0.00           B
ATOM   2412  B       X   1    -116.733 -71.983-110.703  0.00  0.00           B
ATOM   2413  Ne      X   1    -116.432 -69.742-106.253  0.00  0.00          NE
ATOM   2414  Ne      X   1    -115.307 -71.262-110.648  0.00  0.00          NE
ATOM   2415  B       X   1    -115.237 -70.139-109.613  0.00  0.00           B
ATOM   2416  B       X   1    -115.399 -73.309-106.055  0.00  0.00           B
ATOM   2417  B       X   1    -115.637 -70.805-105.429  0.00  0.00           B
ATOM   2418  Ne      X   1    -115.200 -72.240-104.949  0.00  0.00          NE
ATOM   2419  B       X   1    -116.328 -75.737-106.282  0.00  0.00           B
ATOM   2420  B       X   1    -115.455 -69.107-107.359  0.00  0.00           B
ATOM   2421  B       X   1    -115.132 -70.626-112.136  0.00  0.00           B
ATOM   2422  Ne      X   1    -115.050 -74.863-106.237  0.00  0.00          NE
ATOM   2423  B       X   1    -125.325 -68.501-108.758  0.00  0.00           B
ATOM   2424  Ne      X   1    -125.943 -67.527-109.808  0.00  0.00          NE
ATOM   2425  B       X   1    -124.895 -67.242-110.965  0.00  0.00           B
ATOM   2426  B       X   1    -123.983 -65.898-105.350  0.00  0.00           B
ATOM   2427  Ne      X   1    -123.798 -66.876-112.033  0.00  0.00          NE
ATOM   2428  B       X   1    -121.108 -68.325-107.051  0.00  0.00           B
ATOM   2429  B       X   1    -122.464 -66.697-111.174  0.00  0.00           B
ATOM   2430  B       X   1    -122.394 -63.706-105.575  0.00  0.00           B
ATOM   2431  B       X   1    -121.535 -66.429-108.731  0.00  0.00           B
ATOM   2432  Ne      X   1    -120.854 -66.814-107.325  0.00  0.00          NE
ATOM   2433  Ne      X   1    -121.204 -66.733-110.241  0.00  0.00          NE
ATOM   2434  B       X   1    -121.566 -65.978-106.172  0.00  0.00           B
ATOM   2435  Ne      X   1    -122.564 -65.218-105.215  0.00  0.00          NE
ATOM   2436  B       X   1    -121.906 -61.694-111.821  0.00  0.00           B
ATOM   2437  B       X   1    -122.441 -61.492-107.057  0.00  0.00           B
ATOM   2438  B       X   1    -120.525 -68.141-110.192  0.00  0.00           B
ATOM   2439  B       X   1    -117.557 -61.496-111.446  0.00  0.00           B
ATOM   2440  B       X   1    -120.269 -65.502-110.679  0.00  0.00           B
ATOM   2441  B       X   1    -119.370 -66.320-107.225  0.00  0.00           B
ATOM   2442  Ne      X   1    -118.102 -65.502-107.429  0.00  0.00          NE
ATOM   2443  Ne      X   1    -117.885 -62.516-107.964  0.00  0.00          NE
ATOM   2444  B       X   1    -118.341 -64.062-107.948  0.00  0.00           B
ATOM   2445  B       X   1    -119.430 -63.050-110.835  0.00  0.00           B
ATOM   2446  Ne      X   1    -119.715 -64.380-111.609  0.00  0.00          NE
ATOM   2447  Ne      X   1    -118.803 -61.584-110.563  0.00  0.00          NE
ATOM   2448  B       X   1    -118.508 -61.591-109.060  0.00  0.00           B
ATOM   2449  B       X   1    -117.348 -65.273-105.987  0.00  0.00           B
ATOM   2450  B       X   1    -117.062 -66.213-108.362  0.00  0.00           B
ATOM   2451  B       X   1    -116.957 -68.557-105.299  0.00  0.00           B
ATOM   2452  B       X   1    -116.335 -62.470-108.119  0.00  0.00           B
ATOM   2453  B       X   1    -116.247 -65.485-110.665  0.00  0.00           B
ATOM   2454  Ne      X   1    -115.800 -66.166-109.338  0.00  0.00          NE
ATOM   2455  B       X   1    -115.164 -67.602-109.425  0.00  0.00           B
ATOM   2456  Ne      X   1    -116.729 -65.018-112.107  0.00  0.00          NE
ATOM   2457  B       X   1    -118.317 -64.915-112.097  0.00  0.00           B
ATOM   2458  Ne      X   1    -116.648 -65.122-104.530  0.00  0.00          NE
ATOM   2459  B       X   1    -114.961 -61.382-111.868  0.00  0.00           B
ATOM   2460  B       X   1    -115.083 -65.213-104.618  0.00  0.00           B
ATOM   2461  Ne      X   1    -114.880 -62.050-107.977  0.00  0.00          NE
ATOM   2462  Ne      X   1    -116.301 -61.852-112.438  0.00  0.00          NE
ATOM   2463  B       X   1    -116.214 -63.497-112.315  0.00  0.00           B
ATOM   2464  B       X   1    -118.212 -71.774-102.447  0.00  0.00           B
ATOM   2465  B       X   1    -116.654 -73.388-101.327  0.00  0.00           B
ATOM   2466  B       X   1    -116.117 -72.622-103.715  0.00  0.00           B
ATOM   2467  Ne      X   1    -116.724 -72.191-102.309  0.00  0.00          NE
ATOM   2468  B       X   1    -115.704 -70.982-102.026  0.00  0.00           B
ATOM   2469  Ne      X   1    -115.556 -69.375-101.866  0.00  0.00          NE
ATOM   2470  B       X   1    -125.790 -65.519-103.704  0.00  0.00           B
ATOM   2471  B       X   1    -122.191 -65.477-103.705  0.00  0.00           B
ATOM   2472  Ne      X   1    -117.387 -67.905-103.890  0.00  0.00          NE
ATOM   2473  B       X   1    -117.100 -63.790-103.882  0.00  0.00           B
ATOM   2474  B       X   1    -116.680 -68.665-102.701  0.00  0.00           B
ATOM   2475  B       X   1    -119.023 -68.025-103.701  0.00  0.00           B
ATOM   2476  B       X   1    -117.047 -66.381-103.724  0.00  0.00           B
ATOM   2477  Ne      X   1    -118.254 -71.677 -90.128  0.00  0.00          NE
ATOM   2478  B       X   1    -118.128 -70.105 -90.177  0.00  0.00           B
ATOM   2479  B       X   1    -117.639 -72.180 -88.731  0.00  0.00           B
ATOM   2480  B       X   1    -117.310 -72.347 -91.266  0.00  0.00           B
ATOM   2481  B       X   1    -114.807 -75.758 -88.483  0.00  0.00           B
ATOM   2482  Ne      X   1    -120.720 -67.519 -88.704  0.00  0.00          NE
ATOM   2483  Ne      X   1    -118.018 -68.516 -90.075  0.00  0.00          NE
ATOM   2484  B       X   1    -119.370 -68.079 -89.348  0.00  0.00           B
ATOM   2485  B       X   1    -117.878 -67.834 -91.469  0.00  0.00           B
ATOM   2486  Ne      X   1    -118.255 -67.445 -93.024  0.00  0.00          NE
ATOM   2487  B       X   1    -116.866 -67.184 -93.710  0.00  0.00           B
ATOM   2488  B       X   1    -116.830 -68.232 -89.138  0.00  0.00           B
ATOM   2489  Ne      X   1    -115.564 -66.874 -94.504  0.00  0.00          NE
ATOM   2490  B       X   1    -121.110 -68.994 -84.822  0.00  0.00           B
ATOM   2491  B       X   1    -114.913 -71.767 -83.491  0.00  0.00           B
ATOM   2492  B       X   1    -119.877 -71.250 -84.536  0.00  0.00           B
ATOM   2493  B       X   1    -117.945 -71.921 -86.157  0.00  0.00           B
ATOM   2494  B       X   1    -117.385 -71.348 -83.799  0.00  0.00           B
ATOM   2495  Ne      X   1    -116.990 -71.716 -87.411  0.00  0.00          NE
ATOM   2496  B       X   1    -116.734 -70.075 -87.413  0.00  0.00           B
ATOM   2497  B       X   1    -115.606 -72.345 -87.109  0.00  0.00           B
ATOM   2498  B       X   1    -115.194 -74.306 -83.433  0.00  0.00           B
ATOM   2499  B       X   1    -115.605 -69.370 -83.386  0.00  0.00           B
ATOM   2500  Ne      X   1    -115.223 -66.684 -85.870  0.00  0.00          NE
ATOM   2501  B       X   1    -120.320 -66.360 -87.768  0.00  0.00           B
ATOM   2502  Ne      X   1    -115.981 -68.803 -87.943  0.00  0.00          NE
ATOM   2503  B       X   1    -116.472 -63.129 -86.444  0.00  0.00           B
ATOM   2504  B       X   1    -115.897 -67.764 -86.750  0.00  0.00           B
ATOM   2505  B       X   1    -124.738 -62.239 -76.016  0.00  0.00           B
ATOM   2506  B       X   1    -124.156 -62.091 -73.564  0.00  0.00           B
ATOM   2507  Ne      X   1    -123.733 -62.722 -74.984  0.00  0.00          NE
ATOM   2508  B       X   1    -122.316 -62.155 -75.459  0.00  0.00           B
ATOM   2509  B       X   1    -119.804 -61.958 -75.282  0.00  0.00           B
ATOM   2510  B       X   1    -117.539 -62.706 -74.234  0.00  0.00           B
ATOM   2511  Ne      X   1    -116.910 -63.098 -72.805  0.00  0.00          NE
ATOM   2512  B       X   1    -115.863 -64.240 -73.095  0.00  0.00           B
ATOM   2513  Ne      X   1    -115.274 -65.609 -72.681  0.00  0.00          NE
ATOM   2514  B       X   1    -117.731 -72.130 -67.930  0.00  0.00           B
ATOM   2515  Ne      X   1    -117.017 -72.925 -66.796  0.00  0.00          NE
ATOM   2516  B       X   1    -117.144 -70.191 -69.358  0.00  0.00           B
ATOM   2517  B       X   1    -116.876 -74.386 -67.360  0.00  0.00           B
ATOM   2518  B       X   1    -115.593 -72.465 -66.378  0.00  0.00           B
ATOM   2519  Ne      X   1    -116.084 -69.618 -70.275  0.00  0.00          NE
ATOM   2520  B       X   1    -114.848 -74.070 -69.148  0.00  0.00           B
ATOM   2521  Ne      X   1    -124.049 -61.671 -72.018  0.00  0.00          NE
ATOM   2522  Ne      X   1    -120.705 -64.719 -66.866  0.00  0.00          NE
ATOM   2523  B       X   1    -121.901 -61.380 -67.334  0.00  0.00           B
ATOM   2524  B       X   1    -115.563 -65.870 -71.118  0.00  0.00           B
ATOM   2525  Ne      X   1    -119.488 -63.925 -71.244  0.00  0.00          NE
ATOM   2526  B       X   1    -116.042 -68.078 -70.114  0.00  0.00           B
ATOM   2527  B       X   1    -119.313 -64.583 -69.845  0.00  0.00           B
ATOM   2528  B       X   1    -117.406 -66.153 -69.174  0.00  0.00           B
ATOM   2529  B       X   1    -120.476 -64.724 -72.070  0.00  0.00           B
ATOM   2530  Ne      X   1    -120.370 -61.629 -67.450  0.00  0.00          NE
ATOM   2531  Ne      X   1    -115.985 -66.553 -69.666  0.00  0.00          NE
ATOM   2532  B       X   1    -120.217 -63.216 -67.246  0.00  0.00           B
ATOM   2533  B       X   1    -119.606 -65.671 -67.563  0.00  0.00           B
ATOM   2534  B       X   1    -115.090 -63.009 -69.817  0.00  0.00           B
ATOM   2535  B       X   1    -119.881 -62.415 -71.082  0.00  0.00           B
ATOM   2536  B       X   1    -117.779 -61.702 -70.012  0.00  0.00           B
ATOM   2537  B       X   1    -114.992 -66.364 -68.443  0.00  0.00           B
ATOM   2538  B       X   1    -118.077 -63.860 -72.004  0.00  0.00           B
ATOM   2539  Ne      X   1    -116.184 -61.820 -70.173  0.00  0.00          NE
ATOM   2540  B       X   1    -116.262 -61.990 -71.865  0.00  0.00           B
ATOM   2541  Ne      X   1    -114.201-120.973 -80.409  0.00  0.00          NE
ATOM   2542  Ne      X   1    -103.745-114.977 -80.816  0.00  0.00          NE
ATOM   2543  Ne      X   1    -112.234-110.157 -80.388  0.00  0.00          NE
ATOM   2544  Ne      X   1    -112.304-114.751 -82.360  0.00  0.00          NE
ATOM   2545  B       X   1    -110.184-111.749 -84.505  0.00  0.00           B
ATOM   2546  B       X   1    -111.567-113.567 -83.197  0.00  0.00           B
ATOM   2547  Ne      X   1    -112.840-109.882 -83.427  0.00  0.00          NE
ATOM   2548  B       X   1    -112.927-114.055 -81.119  0.00  0.00           B
ATOM   2549  B       X   1    -111.667-108.956 -83.908  0.00  0.00           B
ATOM   2550  B       X   1    -111.053-107.474 -85.897  0.00  0.00           B
ATOM   2551  B       X   1    -112.576-111.342 -83.923  0.00  0.00           B
ATOM   2552  Ne      X   1    -111.117-107.553 -84.269  0.00  0.00          NE
ATOM   2553  B       X   1    -112.809-109.829 -81.819  0.00  0.00           B
ATOM   2554  Ne      X   1    -109.138-109.600 -80.819  0.00  0.00          NE
ATOM   2555  B       X   1    -109.585-107.400 -83.709  0.00  0.00           B
ATOM   2556  B       X   1    -110.638-110.051 -80.518  0.00  0.00           B
ATOM   2557  B       X   1    -105.567-107.671 -85.760  0.00  0.00           B
ATOM   2558  Ne      X   1    -108.592-108.581 -83.696  0.00  0.00          NE
ATOM   2559  B       X   1    -105.525-110.071 -84.500  0.00  0.00           B
ATOM   2560  B       X   1    -108.874-109.561 -84.852  0.00  0.00           B
ATOM   2561  B       X   1    -104.483-108.018 -83.488  0.00  0.00           B
ATOM   2562  Ne      X   1    -105.993-111.557 -84.150  0.00  0.00          NE
ATOM   2563  Ne      X   1    -108.897-111.099 -85.057  0.00  0.00          NE
ATOM   2564  B       X   1    -107.554-111.536 -84.282  0.00  0.00           B
ATOM   2565  B       X   1    -104.272-113.546 -81.102  0.00  0.00           B
ATOM   2566  B       X   1    -105.643-112.080 -82.746  0.00  0.00           B
ATOM   2567  B       X   1    -103.705-111.055 -81.441  0.00  0.00           B
ATOM   2568  Ne      X   1    -105.649-108.428 -84.431  0.00  0.00          NE
ATOM   2569  B       X   1    -105.469-112.637 -85.269  0.00  0.00           B
ATOM   2570  B       X   1    -107.047-108.204 -83.782  0.00  0.00           B
ATOM   2571  B       X   1    -108.806-109.381 -82.327  0.00  0.00           B
ATOM   2572  Ne      X   1    -104.896-112.115 -81.292  0.00  0.00          NE
ATOM   2573  B       X   1    -112.741-109.162 -79.270  0.00  0.00           B
ATOM   2574  B       X   1    -112.927-108.974 -76.594  0.00  0.00           B
ATOM   2575  Ne      X   1    -112.581-109.053 -75.028  0.00  0.00          NE
ATOM   2576  B       X   1    -112.467-113.856 -78.621  0.00  0.00           B
ATOM   2577  B       X   1    -111.164-109.711 -75.000  0.00  0.00           B
ATOM   2578  Ne      X   1    -113.485-108.511 -77.984  0.00  0.00          NE
ATOM   2579  Ne      X   1    -113.293-113.189 -79.837  0.00  0.00          NE
ATOM   2580  B       X   1    -112.678-107.599 -74.461  0.00  0.00           B
ATOM   2581  B       X   1    -112.761-111.654 -80.098  0.00  0.00           B
ATOM   2582  Ne      X   1    -109.828-110.514 -74.712  0.00  0.00          NE
ATOM   2583  B       X   1    -110.100-112.063 -74.925  0.00  0.00           B
ATOM   2584  B       X   1    -110.532-107.985 -72.770  0.00  0.00           B
ATOM   2585  B       X   1    -108.141-110.582 -80.171  0.00  0.00           B
ATOM   2586  B       X   1    -109.046-108.159 -80.162  0.00  0.00           B
ATOM   2587  Ne      X   1    -103.514-110.619 -77.788  0.00  0.00          NE
ATOM   2588  B       X   1    -106.342-107.444 -74.553  0.00  0.00           B
ATOM   2589  Ne      X   1    -105.374-108.122 -75.521  0.00  0.00          NE
ATOM   2590  B       X   1    -106.152-109.560 -75.895  0.00  0.00           B
ATOM   2591  B       X   1    -107.218-110.959 -77.805  0.00  0.00           B
ATOM   2592  B       X   1    -108.700-110.075 -75.672  0.00  0.00           B
ATOM   2593  Ne      X   1    -107.286-110.637 -76.242  0.00  0.00          NE
ATOM   2594  B       X   1    -107.028-111.902 -75.444  0.00  0.00           B
ATOM   2595  B       X   1    -104.018-108.557 -74.824  0.00  0.00           B
ATOM   2596  Ne      X   1    -107.281-111.527 -79.341  0.00  0.00          NE
ATOM   2597  B       X   1    -104.218-111.953 -77.275  0.00  0.00           B
ATOM   2598  B       X   1    -104.512-109.518 -78.295  0.00  0.00           B
ATOM   2599  Ne      X   1    -105.420-108.035 -78.403  0.00  0.00          NE
ATOM   2600  B       X   1    -105.144-107.468 -76.871  0.00  0.00           B
ATOM   2601  B       X   1    -106.984-107.839 -78.686  0.00  0.00           B
ATOM   2602  B       X   1    -105.903-111.604 -80.132  0.00  0.00           B
ATOM   2603  B       X   1    -104.771-107.296 -79.534  0.00  0.00           B
ATOM   2604  B       X   1    -103.397-110.924 -74.011  0.00  0.00           B
ATOM   2605  Ne      X   1    -110.116-109.337 -72.032  0.00  0.00          NE
ATOM   2606  B       X   1    -106.315-108.150 -72.087  0.00  0.00           B
ATOM   2607  B       X   1    -103.475-112.537 -71.999  0.00  0.00           B
ATOM   2608  Ne      X   1    -110.760-103.096 -80.979  0.00  0.00          NE
ATOM   2609  B       X   1    -112.110-102.638 -81.548  0.00  0.00           B
ATOM   2610  Ne      X   1    -113.189-101.642 -82.127  0.00  0.00          NE
ATOM   2611  B       X   1    -114.441-101.615 -81.185  0.00  0.00           B
ATOM   2612  B       X   1    -109.717-103.238 -82.185  0.00  0.00           B
ATOM   2613  B       X   1    -108.918-103.906 -84.644  0.00  0.00           B
ATOM   2614  B       X   1    -106.453-101.419 -81.402  0.00  0.00           B
ATOM   2615  Ne      X   1    -107.053-100.744 -82.727  0.00  0.00          NE
ATOM   2616  B       X   1    -107.468-104.433 -82.596  0.00  0.00           B
ATOM   2617  Ne      X   1    -106.707-104.971 -81.321  0.00  0.00          NE
ATOM   2618  B       X   1    -105.133-105.523 -81.329  0.00  0.00           B
ATOM   2619  Ne      X   1    -104.026-106.240 -80.514  0.00  0.00          NE
ATOM   2620  B       X   1    -107.460-106.208 -80.579  0.00  0.00           B
ATOM   2621  B       X   1    -106.608-103.705 -80.370  0.00  0.00           B
ATOM   2622  B       X   1    -107.649 -99.359 -82.294  0.00  0.00           B
ATOM   2623  B       X   1    -114.073-104.460 -77.699  0.00  0.00           B
ATOM   2624  B       X   1    -112.657-105.572 -75.850  0.00  0.00           B
ATOM   2625  Ne      X   1    -112.952-105.479 -77.434  0.00  0.00          NE
ATOM   2626  B       X   1    -111.545-105.044 -78.030  0.00  0.00           B
ATOM   2627  Ne      X   1    -113.074-101.169 -73.203  0.00  0.00          NE
ATOM   2628  Ne      X   1    -112.375-106.091 -74.400  0.00  0.00          NE
ATOM   2629  B       X   1    -113.143-105.192 -73.370  0.00  0.00           B
ATOM   2630  B       X   1    -114.084-101.280 -74.377  0.00  0.00           B
ATOM   2631  B       X   1    -111.584-100.975 -73.619  0.00  0.00           B
ATOM   2632  B       X   1    -113.926-100.453 -78.946  0.00  0.00           B
ATOM   2633  B       X   1    -114.439 -99.958 -76.514  0.00  0.00           B
ATOM   2634  B       X   1    -110.832-105.785 -73.940  0.00  0.00           B
ATOM   2635  B       X   1    -113.074-102.678 -72.558  0.00  0.00           B
ATOM   2636  B       X   1    -109.470-103.511 -78.108  0.00  0.00           B
ATOM   2637  Ne      X   1    -109.889-106.460 -72.813  0.00  0.00          NE
ATOM   2638  B       X   1    -109.987 -99.836 -75.141  0.00  0.00           B
ATOM   2639  Ne      X   1    -110.114-100.430 -73.748  0.00  0.00          NE
ATOM   2640  Ne      X   1    -110.132-104.829 -78.652  0.00  0.00          NE
ATOM   2641  B       X   1    -110.254-101.969 -79.909  0.00  0.00           B
ATOM   2642  B       X   1    -109.276-100.956 -77.375  0.00  0.00           B
ATOM   2643  B       X   1    -110.632-104.455 -80.168  0.00  0.00           B
ATOM   2644  Ne      X   1    -109.291 -99.619 -76.554  0.00  0.00          NE
ATOM   2645  B       X   1    -113.367-106.920 -77.975  0.00  0.00           B
ATOM   2646  Ne      X   1    -109.210-102.013 -78.629  0.00  0.00          NE
ATOM   2647  B       X   1    -109.105-106.017 -78.697  0.00  0.00           B
ATOM   2648  B       X   1    -108.948-101.452 -73.468  0.00  0.00           B
ATOM   2649  B       X   1    -104.447-103.849 -73.363  0.00  0.00           B
ATOM   2650  Ne      X   1    -104.209-100.827 -78.716  0.00  0.00          NE
ATOM   2651  B       X   1    -105.242-101.870 -79.191  0.00  0.00           B
ATOM   2652  B       X   1    -107.794-101.832 -79.250  0.00  0.00           B
ATOM   2653  B       X   1    -104.107-100.578 -73.322  0.00  0.00           B
ATOM   2654  B       X   1    -106.953-103.235 -72.788  0.00  0.00           B
ATOM   2655  B       X   1    -106.125-105.710 -72.816  0.00  0.00           B
ATOM   2656  Ne      X   1    -106.491-102.233 -79.999  0.00  0.00          NE
ATOM   2657  Ne      X   1    -105.787-104.187 -72.500  0.00  0.00          NE
ATOM   2658  Ne      X   1    -105.462 -99.792 -73.079  0.00  0.00          NE
ATOM   2659  B       X   1    -106.586-100.749 -72.612  0.00  0.00           B
ATOM   2660  B       X   1    -108.398-106.761 -73.074  0.00  0.00           B
ATOM   2661  Ne      X   1    -107.702-101.881 -72.511  0.00  0.00          NE
ATOM   2662  Ne      X   1    -108.122-107.049 -79.485  0.00  0.00          NE
ATOM   2663  Ne      X   1    -106.861-107.011 -73.127  0.00  0.00          NE
ATOM   2664  B       X   1    -104.881 -99.503 -78.154  0.00  0.00           B
ATOM   2665  B       X   1    -103.454-101.427 -77.458  0.00  0.00           B
ATOM   2666  Ne      X   1    -113.945 -99.278 -77.925  0.00  0.00          NE
ATOM   2667  B       X   1    -109.992 -99.268 -72.666  0.00  0.00           B
ATOM   2668  B       X   1    -110.937 -96.934 -79.129  0.00  0.00           B
ATOM   2669  B       X   1    -112.523 -98.614 -77.840  0.00  0.00           B
ATOM   2670  Ne      X   1    -112.303 -94.560 -73.047  0.00  0.00          NE
ATOM   2671  B       X   1    -111.886 -94.959 -74.523  0.00  0.00           B
ATOM   2672  Ne      X   1    -111.248 -97.606 -77.794  0.00  0.00          NE
ATOM   2673  B       X   1    -111.486 -96.487 -76.687  0.00  0.00           B
ATOM   2674  B       X   1    -113.744 -93.921 -73.096  0.00  0.00           B
ATOM   2675  Ne      X   1    -110.933 -95.394 -75.660  0.00  0.00          NE
ATOM   2676  B       X   1    -109.536 -95.919 -74.765  0.00  0.00           B
ATOM   2677  B       X   1    -110.060 -98.540 -77.330  0.00  0.00           B
ATOM   2678  B       X   1    -111.332 -93.429 -72.524  0.00  0.00           B
ATOM   2679  B       X   1    -107.832 -98.984 -76.158  0.00  0.00           B
ATOM   2680  B       X   1    -105.834 -99.118 -74.446  0.00  0.00           B
ATOM   2681  Ne      X   1    -106.692 -98.164 -75.375  0.00  0.00          NE
ATOM   2682  B       X   1    -107.213 -96.921 -74.555  0.00  0.00           B
ATOM   2683  Ne      X   1    -104.916 -97.954 -77.835  0.00  0.00          NE
ATOM   2684  Ne      X   1    -108.112 -95.721 -74.095  0.00  0.00          NE
ATOM   2685  B       X   1    -108.096 -95.851 -72.527  0.00  0.00           B
ATOM   2686  Ne      X   1    -113.306-104.162 -72.115  0.00  0.00          NE
ATOM   2687  B       X   1    -113.571-100.130 -72.152  0.00  0.00           B
ATOM   2688  B       X   1    -110.479-104.520 -69.144  0.00  0.00           B
ATOM   2689  B       X   1    -111.885-106.576 -69.432  0.00  0.00           B
ATOM   2690  Ne      X   1    -111.164-105.430 -70.207  0.00  0.00          NE
ATOM   2691  B       X   1    -112.301-104.608 -70.990  0.00  0.00           B
ATOM   2692  B       X   1    -111.337-102.977 -67.141  0.00  0.00           B
ATOM   2693  Ne      X   1    -112.635-102.067 -66.537  0.00  0.00          NE
ATOM   2694  B       X   1    -113.612-101.756 -67.678  0.00  0.00           B
ATOM   2695  Ne      X   1    -114.546-101.190 -68.811  0.00  0.00          NE
ATOM   2696  B       X   1    -113.817-100.079 -69.692  0.00  0.00           B
ATOM   2697  B       X   1    -111.980-100.796 -66.026  0.00  0.00           B
ATOM   2698  B       X   1    -110.225-105.871 -71.400  0.00  0.00           B
ATOM   2699  B       X   1    -109.514-102.203 -68.696  0.00  0.00           B
ATOM   2700  B       X   1    -109.599 -99.982 -70.268  0.00  0.00           B
ATOM   2701  Ne      X   1    -110.136-103.499 -67.967  0.00  0.00          NE
ATOM   2702  Ne      X   1    -110.922 -99.626 -66.067  0.00  0.00          NE
ATOM   2703  B       X   1    -109.890 -99.782 -67.207  0.00  0.00           B
ATOM   2704  B       X   1    -114.727-104.121 -71.536  0.00  0.00           B
ATOM   2705  B       X   1    -109.055-104.213 -67.042  0.00  0.00           B
ATOM   2706  B       X   1    -107.857-103.285 -65.087  0.00  0.00           B
ATOM   2707  B       X   1    -108.043-105.935 -65.075  0.00  0.00           B
ATOM   2708  Ne      X   1    -108.764-104.497 -65.444  0.00  0.00          NE
ATOM   2709  B       X   1    -108.399-102.011 -71.077  0.00  0.00           B
ATOM   2710  B       X   1    -106.718-101.508 -66.813  0.00  0.00           B
ATOM   2711  B       X   1    -107.402-100.721 -69.144  0.00  0.00           B
ATOM   2712  Ne      X   1    -108.816-101.204 -69.663  0.00  0.00          NE
ATOM   2713  Ne      X   1    -106.978-101.904 -65.337  0.00  0.00          NE
ATOM   2714  B       X   1    -107.829-100.859 -64.580  0.00  0.00           B
ATOM   2715  Ne      X   1    -114.731 -92.509 -70.198  0.00  0.00          NE
ATOM   2716  B       X   1    -112.192 -95.868 -72.175  0.00  0.00           B
ATOM   2717  Ne      X   1    -110.254 -92.274 -72.147  0.00  0.00          NE
ATOM   2718  B       X   1    -113.623 -96.207 -65.834  0.00  0.00           B
ATOM   2719  Ne      X   1    -114.418 -94.984 -66.420  0.00  0.00          NE
ATOM   2720  Ne      X   1    -112.240 -96.721 -70.858  0.00  0.00          NE
ATOM   2721  B       X   1    -111.709 -98.180 -66.020  0.00  0.00           B
ATOM   2722  B       X   1    -113.424 -93.354 -69.940  0.00  0.00           B
ATOM   2723  B       X   1    -112.148 -95.685 -69.613  0.00  0.00           B
ATOM   2724  Ne      X   1    -112.532 -94.293 -68.896  0.00  0.00          NE
ATOM   2725  B       X   1    -113.391 -97.776 -70.793  0.00  0.00           B
ATOM   2726  B       X   1    -113.589 -94.572 -67.750  0.00  0.00           B
ATOM   2727  Ne      X   1    -114.040 -99.219 -70.951  0.00  0.00          NE
ATOM   2728  B       X   1    -110.883 -97.737 -70.842  0.00  0.00           B
ATOM   2729  B       X   1    -110.158 -92.224 -70.573  0.00  0.00           B
ATOM   2730  Ne      X   1    -109.992 -92.525 -69.004  0.00  0.00          NE
ATOM   2731  Ne      X   1    -109.694 -98.687 -71.181  0.00  0.00          NE
ATOM   2732  B       X   1    -108.371 -97.873 -71.120  0.00  0.00           B
ATOM   2733  B       X   1    -105.176 -98.686 -71.995  0.00  0.00           B
ATOM   2734  Ne      X   1    -113.910 -79.558-114.334  0.00  0.00          NE
ATOM   2735  B       X   1    -112.584 -80.083-113.604  0.00  0.00           B
ATOM   2736  B       X   1    -114.718 -78.770-113.306  0.00  0.00           B
ATOM   2737  B       X   1    -112.068 -79.823-111.222  0.00  0.00           B
ATOM   2738  B       X   1    -114.208 -79.731-109.500  0.00  0.00           B
ATOM   2739  Ne      X   1    -112.689 -79.948-109.702  0.00  0.00          NE
ATOM   2740  B       X   1    -112.007 -78.872-108.826  0.00  0.00           B
ATOM   2741  Ne      X   1    -111.245 -77.616-108.414  0.00  0.00          NE
ATOM   2742  B       X   1    -110.673 -77.813-106.982  0.00  0.00           B
ATOM   2743  B       X   1    -110.011 -77.192-109.301  0.00  0.00           B
ATOM   2744  B       X   1    -110.140 -76.835-104.739  0.00  0.00           B
ATOM   2745  B       X   1    -113.201 -77.011-103.530  0.00  0.00           B
ATOM   2746  Ne      X   1    -112.874 -78.600-103.806  0.00  0.00          NE
ATOM   2747  B       X   1    -114.241 -79.220-104.083  0.00  0.00           B
ATOM   2748  Ne      X   1    -111.764 -78.017 -94.015  0.00  0.00          NE
ATOM   2749  B       X   1    -110.511 -78.956 -93.775  0.00  0.00           B
ATOM   2750  Ne      X   1    -109.338 -79.963 -93.803  0.00  0.00          NE
ATOM   2751  B       X   1    -111.680 -77.711 -88.770  0.00  0.00           B
ATOM   2752  Ne      X   1    -111.721 -79.230 -88.412  0.00  0.00          NE
ATOM   2753  B       X   1    -110.121 -76.553 -90.312  0.00  0.00           B
ATOM   2754  B       X   1    -108.164 -78.427 -90.524  0.00  0.00           B
ATOM   2755  Ne      X   1    -107.703 -79.873 -91.136  0.00  0.00          NE
ATOM   2756  B       X   1    -108.649 -79.999 -92.428  0.00  0.00           B
ATOM   2757  Ne      X   1    -108.557 -76.861 -90.544  0.00  0.00          NE
ATOM   2758  B       X   1    -110.219 -79.718 -88.276  0.00  0.00           B
ATOM   2759  B       X   1    -111.021 -76.902 -83.526  0.00  0.00           B
ATOM   2760  B       X   1    -114.271 -91.135 -70.863  0.00  0.00           B
ATOM   2761  B       X   1    -111.115 -76.590 -70.438  0.00  0.00           B
ATOM   2762  B       X   1    -111.437 -78.515 -64.347  0.00  0.00           B
ATOM   2763  B       X   1    -110.902 -78.578 -68.793  0.00  0.00           B
ATOM   2764  Ne      X   1    -111.273 -79.970 -68.158  0.00  0.00          NE
ATOM   2765  Ne      X   1    -111.229 -79.870 -65.053  0.00  0.00          NE
ATOM   2766  B       X   1    -111.327 -79.885 -66.614  0.00  0.00           B
ATOM   2767  Ne      X   1    -110.181 -77.702 -69.814  0.00  0.00          NE
ATOM   2768  B       X   1    -109.498 -80.229 -64.897  0.00  0.00           B
ATOM   2769  B       X   1    -109.682 -78.768 -70.941  0.00  0.00           B
ATOM   2770  B       X   1    -107.036 -79.337 -65.777  0.00  0.00           B
ATOM   2771  Ne      X   1    -107.941 -80.306 -64.815  0.00  0.00          NE
ATOM   2772  B       X   1    -104.669 -78.136 -66.693  0.00  0.00           B
ATOM   2773  Ne      X   1    -106.940 -83.079 -65.969  0.00  0.00          NE
ATOM   2774  B       X   1    -107.481 -81.821 -65.114  0.00  0.00           B
ATOM   2775  B       X   1    -106.046 -79.997 -67.930  0.00  0.00           B
ATOM   2776  B       X   1    -108.942 -76.958 -69.278  0.00  0.00           B
ATOM   2777  B       X   1    -106.851 -77.545 -67.851  0.00  0.00           B
ATOM   2778  Ne      X   1    -106.168 -78.777 -66.988  0.00  0.00          NE
ATOM   2779  B       X   1    -114.119 -74.073-112.484  0.00  0.00           B
ATOM   2780  B       X   1    -112.972 -76.083-116.330  0.00  0.00           B
ATOM   2781  B       X   1    -113.805 -74.011-115.045  0.00  0.00           B
ATOM   2782  B       X   1    -113.039 -73.638-117.403  0.00  0.00           B
ATOM   2783  B       X   1    -112.661 -71.107-117.627  0.00  0.00           B
ATOM   2784  Ne      X   1    -112.520 -69.752-116.831  0.00  0.00          NE
ATOM   2785  Ne      X   1    -112.791 -74.517-116.096  0.00  0.00          NE
ATOM   2786  B       X   1    -112.151 -69.819-115.310  0.00  0.00           B
ATOM   2787  Ne      X   1    -111.034 -69.806-114.121  0.00  0.00          NE
ATOM   2788  B       X   1    -111.411 -70.803-112.959  0.00  0.00           B
ATOM   2789  Ne      X   1    -109.844 -74.296-115.069  0.00  0.00          NE
ATOM   2790  B       X   1    -109.787 -70.392-114.887  0.00  0.00           B
ATOM   2791  B       X   1    -109.630 -74.930-113.656  0.00  0.00           B
ATOM   2792  B       X   1    -114.003 -69.100-116.751  0.00  0.00           B
ATOM   2793  B       X   1    -111.276 -68.775-117.440  0.00  0.00           B
ATOM   2794  Ne      X   1    -112.426 -65.012-113.800  0.00  0.00          NE
ATOM   2795  B       X   1    -110.928 -63.907-117.563  0.00  0.00           B
ATOM   2796  B       X   1    -112.324 -63.780-112.915  0.00  0.00           B
ATOM   2797  B       X   1    -111.054 -66.335-116.886  0.00  0.00           B
ATOM   2798  B       X   1    -113.850 -65.587-114.113  0.00  0.00           B
ATOM   2799  B       X   1    -110.693 -68.425-113.583  0.00  0.00           B
ATOM   2800  B       X   1    -111.660 -66.233-113.040  0.00  0.00           B
ATOM   2801  Ne      X   1    -110.762 -64.900-116.417  0.00  0.00          NE
ATOM   2802  B       X   1    -111.744 -64.659-115.147  0.00  0.00           B
ATOM   2803  Ne      X   1    -110.265 -67.585-117.539  0.00  0.00          NE
ATOM   2804  Ne      X   1    -110.396 -67.070-112.961  0.00  0.00          NE
ATOM   2805  B       X   1    -109.257 -66.404-113.868  0.00  0.00           B
ATOM   2806  B       X   1    -108.239 -61.570-114.199  0.00  0.00           B
ATOM   2807  Ne      X   1    -108.417 -65.288-114.632  0.00  0.00          NE
ATOM   2808  B       X   1    -108.280 -64.095-113.584  0.00  0.00           B
ATOM   2809  Ne      X   1    -108.543 -62.583-113.002  0.00  0.00          NE
ATOM   2810  B       X   1    -107.285 -66.112-115.307  0.00  0.00           B
ATOM   2811  B       X   1    -106.939 -68.473-114.670  0.00  0.00           B
ATOM   2812  B       X   1    -113.285 -74.818-110.091  0.00  0.00           B
ATOM   2813  B       X   1    -114.244 -72.411-110.486  0.00  0.00           B
ATOM   2814  Ne      X   1    -113.377 -73.649-111.157  0.00  0.00          NE
ATOM   2815  B       X   1    -112.012 -73.921-107.957  0.00  0.00           B
ATOM   2816  Ne      X   1    -113.049 -75.049-108.539  0.00  0.00          NE
ATOM   2817  B       X   1    -114.322 -75.023-107.651  0.00  0.00           B
ATOM   2818  B       X   1    -111.325 -71.436-105.643  0.00  0.00           B
ATOM   2819  B       X   1    -111.934 -73.037-111.525  0.00  0.00           B
ATOM   2820  Ne      X   1    -111.221 -71.512-111.580  0.00  0.00          NE
ATOM   2821  B       X   1    -111.722 -70.716-110.364  0.00  0.00           B
ATOM   2822  B       X   1    -110.988 -70.357-107.928  0.00  0.00           B
ATOM   2823  Ne      X   1    -111.693 -69.683-109.155  0.00  0.00          NE
ATOM   2824  B       X   1    -114.144 -75.170-105.008  0.00  0.00           B
ATOM   2825  Ne      X   1    -110.458 -73.957-107.556  0.00  0.00          NE
ATOM   2826  B       X   1    -110.312 -74.738-106.195  0.00  0.00           B
ATOM   2827  Ne      X   1    -110.287 -71.170-106.756  0.00  0.00          NE
ATOM   2828  B       X   1    -109.656 -71.768-111.486  0.00  0.00           B
ATOM   2829  B       X   1    -109.809 -74.792-108.712  0.00  0.00           B
ATOM   2830  B       X   1    -109.898 -72.551-107.367  0.00  0.00           B
ATOM   2831  Ne      X   1    -110.297 -75.258-104.743  0.00  0.00          NE
ATOM   2832  B       X   1    -113.105 -69.176-108.812  0.00  0.00           B
ATOM   2833  B       X   1    -113.703 -72.049-104.611  0.00  0.00           B
ATOM   2834  B       X   1    -112.324 -76.422-108.355  0.00  0.00           B
ATOM   2835  Ne      X   1    -114.672 -68.935-108.746  0.00  0.00          NE
ATOM   2836  Ne      X   1    -112.354 -71.226-104.442  0.00  0.00          NE
ATOM   2837  B       X   1    -108.981 -70.458-106.236  0.00  0.00           B
ATOM   2838  B       X   1    -107.116 -71.464-111.023  0.00  0.00           B
ATOM   2839  B       X   1    -106.796 -69.861-104.861  0.00  0.00           B
ATOM   2840  Ne      X   1    -107.898 -69.361-105.846  0.00  0.00          NE
ATOM   2841  Ne      X   1    -108.190 -72.094-111.960  0.00  0.00          NE
ATOM   2842  B       X   1    -108.075 -73.620-112.141  0.00  0.00           B
ATOM   2843  B       X   1    -114.635 -65.360-108.613  0.00  0.00           B
ATOM   2844  B       X   1    -112.417 -61.898-111.197  0.00  0.00           B
ATOM   2845  B       X   1    -111.023 -64.018-110.693  0.00  0.00           B
ATOM   2846  B       X   1    -112.219 -64.667-108.556  0.00  0.00           B
ATOM   2847  B       X   1    -114.030 -63.226-107.453  0.00  0.00           B
ATOM   2848  B       X   1    -113.261 -65.372-106.354  0.00  0.00           B
ATOM   2849  Ne      X   1    -113.548 -64.690-107.744  0.00  0.00          NE
ATOM   2850  Ne      X   1    -110.861 -64.622-109.210  0.00  0.00          NE
ATOM   2851  Ne      X   1    -111.473 -62.952-111.791  0.00  0.00          NE
ATOM   2852  B       X   1    -110.724 -68.485-109.571  0.00  0.00           B
ATOM   2853  Ne      X   1    -113.571 -65.541-104.811  0.00  0.00          NE
ATOM   2854  B       X   1    -109.928 -63.653-108.393  0.00  0.00           B
ATOM   2855  Ne      X   1    -109.722 -67.360-109.932  0.00  0.00          NE
ATOM   2856  B       X   1    -109.761 -67.228-111.493  0.00  0.00           B
ATOM   2857  B       X   1    -110.298 -66.033-109.384  0.00  0.00           B
ATOM   2858  B       X   1    -114.375 -61.483-109.422  0.00  0.00           B
ATOM   2859  B       X   1    -112.140 -61.905-104.486  0.00  0.00           B
ATOM   2860  B       X   1    -110.233 -63.580-104.521  0.00  0.00           B
ATOM   2861  B       X   1    -110.043 -62.553-112.434  0.00  0.00           B
ATOM   2862  B       X   1    -107.263 -68.781-107.194  0.00  0.00           B
ATOM   2863  Ne      X   1    -105.952 -62.198-111.758  0.00  0.00          NE
ATOM   2864  Ne      X   1    -106.943 -68.204-108.609  0.00  0.00          NE
ATOM   2865  B       X   1    -105.074 -64.690-108.976  0.00  0.00           B
ATOM   2866  B       X   1    -108.326 -67.629-109.272  0.00  0.00           B
ATOM   2867  Ne      X   1    -108.670 -62.923-107.785  0.00  0.00          NE
ATOM   2868  B       X   1    -107.346 -63.299-108.606  0.00  0.00           B
ATOM   2869  Ne      X   1    -105.790 -63.330-108.985  0.00  0.00          NE
ATOM   2870  B       X   1    -108.441 -63.292-106.294  0.00  0.00           B
ATOM   2871  B       X   1    -105.550 -62.684-110.379  0.00  0.00           B
ATOM   2872  B       X   1    -108.498 -68.076-105.117  0.00  0.00           B
ATOM   2873  Ne      X   1    -108.684 -63.918-104.873  0.00  0.00          NE
ATOM   2874  B       X   1    -105.202 -62.347-107.866  0.00  0.00           B
ATOM   2875  B       X   1    -108.429 -65.432-104.838  0.00  0.00           B
ATOM   2876  B       X   1    -107.484 -62.358-111.919  0.00  0.00           B
ATOM   2877  B       X   1    -108.933 -61.331-107.858  0.00  0.00           B
ATOM   2878  B       X   1    -112.765 -69.680-104.292  0.00  0.00           B
ATOM   2879  B       X   1    -111.746 -74.971-104.077  0.00  0.00           B
ATOM   2880  B       X   1    -110.869 -71.055-100.763  0.00  0.00           B
ATOM   2881  Ne      X   1    -113.208 -75.463-103.739  0.00  0.00          NE
ATOM   2882  B       X   1    -113.791 -74.773-102.435  0.00  0.00           B
ATOM   2883  B       X   1    -111.776 -71.692-103.076  0.00  0.00           B
ATOM   2884  B       X   1    -112.447 -73.108-100.996  0.00  0.00           B
ATOM   2885  Ne      X   1    -113.357 -74.392-100.920  0.00  0.00          NE
ATOM   2886  Ne      X   1    -111.314 -72.225-101.654  0.00  0.00          NE
ATOM   2887  B       X   1    -110.168 -73.271-101.967  0.00  0.00           B
ATOM   2888  Ne      X   1    -108.611 -73.858 -97.286  0.00  0.00          NE
ATOM   2889  B       X   1    -108.684 -75.344 -97.659  0.00  0.00           B
ATOM   2890  B       X   1    -114.228 -68.802-102.476  0.00  0.00           B
ATOM   2891  B       X   1    -109.145 -62.738 -96.481  0.00  0.00           B
ATOM   2892  B       X   1    -109.840 -68.745-101.178  0.00  0.00           B
ATOM   2893  B       X   1    -112.647 -64.557-104.021  0.00  0.00           B
ATOM   2894  B       X   1    -113.467 -67.078-104.218  0.00  0.00           B
ATOM   2895  B       X   1    -110.088 -61.522-100.458  0.00  0.00           B
ATOM   2896  B       X   1    -110.728 -63.992-100.133  0.00  0.00           B
ATOM   2897  B       X   1    -111.351 -63.007-102.277  0.00  0.00           B
ATOM   2898  B       X   1    -111.678 -67.995-102.701  0.00  0.00           B
ATOM   2899  Ne      X   1    -113.055 -68.364-103.446  0.00  0.00          NE
ATOM   2900  B       X   1    -110.663 -66.339-101.118  0.00  0.00           B
ATOM   2901  Ne      X   1    -111.007 -65.533 -99.825  0.00  0.00          NE
ATOM   2902  Ne      X   1    -111.617 -63.243-103.832  0.00  0.00          NE
ATOM   2903  Ne      X   1    -110.275 -62.900-101.148  0.00  0.00          NE
ATOM   2904  Ne      X   1    -110.304 -67.495-102.022  0.00  0.00          NE
ATOM   2905  B       X   1    -109.149 -66.951-102.948  0.00  0.00           B
ATOM   2906  B       X   1    -106.444 -64.043-101.796  0.00  0.00           B
ATOM   2907  B       X   1    -103.932 -64.113-102.034  0.00  0.00           B
ATOM   2908  B       X   1    -104.152 -62.369 -99.140  0.00  0.00           B
ATOM   2909  Ne      X   1    -104.062 -63.937 -98.765  0.00  0.00          NE
ATOM   2910  B       X   1    -105.019 -64.663 -99.792  0.00  0.00           B
ATOM   2911  B       X   1    -107.718 -63.204-103.868  0.00  0.00           B
ATOM   2912  B       X   1    -103.758 -62.436-103.973  0.00  0.00           B
ATOM   2913  B       X   1    -104.441 -64.347 -97.249  0.00  0.00           B
ATOM   2914  B       X   1    -106.996 -61.478-102.071  0.00  0.00           B
ATOM   2915  Ne      X   1    -107.494 -62.996-102.319  0.00  0.00          NE
ATOM   2916  B       X   1    -108.899 -63.349-101.725  0.00  0.00           B
ATOM   2917  B       X   1    -106.661 -66.922-103.775  0.00  0.00           B
ATOM   2918  B       X   1    -108.264 -66.839 -97.064  0.00  0.00           B
ATOM   2919  Ne      X   1    -108.161 -66.881-104.181  0.00  0.00          NE
ATOM   2920  Ne      X   1    -105.165 -64.821-101.343  0.00  0.00          NE
ATOM   2921  B       X   1    -114.215 -74.022 -90.436  0.00  0.00           B
ATOM   2922  Ne      X   1    -113.793 -73.398 -91.850  0.00  0.00          NE
ATOM   2923  Ne      X   1    -111.865 -70.983 -90.740  0.00  0.00          NE
ATOM   2924  B       X   1    -112.800 -72.145 -91.419  0.00  0.00           B
ATOM   2925  B       X   1    -112.429 -70.369 -89.402  0.00  0.00           B
ATOM   2926  Ne      X   1    -112.417 -75.118 -94.018  0.00  0.00          NE
ATOM   2927  B       X   1    -112.141 -69.605 -94.181  0.00  0.00           B
ATOM   2928  B       X   1    -111.518 -69.764 -91.728  0.00  0.00           B
ATOM   2929  B       X   1    -111.198 -74.261 -94.589  0.00  0.00           B
ATOM   2930  Ne      X   1    -113.735 -74.700 -89.142  0.00  0.00          NE
ATOM   2931  B       X   1    -112.386 -75.409 -89.469  0.00  0.00           B
ATOM   2932  B       X   1    -110.551 -71.802 -90.333  0.00  0.00           B
ATOM   2933  Ne      X   1    -109.543 -71.873 -89.125  0.00  0.00          NE
ATOM   2934  B       X   1    -109.350 -70.468 -88.610  0.00  0.00           B
ATOM   2935  Ne      X   1    -111.161 -76.290 -89.112  0.00  0.00          NE
ATOM   2936  B       X   1    -109.156 -72.623 -94.409  0.00  0.00           B
ATOM   2937  B       X   1    -111.902 -76.481 -93.445  0.00  0.00           B
ATOM   2938  Ne      X   1    -106.757 -73.193 -89.830  0.00  0.00          NE
ATOM   2939  Ne      X   1    -104.820 -70.826 -89.996  0.00  0.00          NE
ATOM   2940  Ne      X   1    -107.694 -73.215 -94.625  0.00  0.00          NE
ATOM   2941  B       X   1    -106.453 -72.272 -94.322  0.00  0.00           B
ATOM   2942  Ne      X   1    -105.087 -71.772 -94.722  0.00  0.00          NE
ATOM   2943  B       X   1    -104.404 -71.118 -93.500  0.00  0.00           B
ATOM   2944  B       X   1    -105.575 -72.176 -89.840  0.00  0.00           B
ATOM   2945  B       X   1    -108.130 -72.409 -89.530  0.00  0.00           B
ATOM   2946  B       X   1    -107.544 -74.439 -93.677  0.00  0.00           B
ATOM   2947  B       X   1    -105.391 -75.330 -92.496  0.00  0.00           B
ATOM   2948  B       X   1    -107.030 -73.902 -91.230  0.00  0.00           B
ATOM   2949  Ne      X   1    -106.944 -75.037 -92.354  0.00  0.00          NE
ATOM   2950  B       X   1    -105.860 -69.794 -90.508  0.00  0.00           B
ATOM   2951  Ne      X   1    -103.945 -74.869 -92.043  0.00  0.00          NE
ATOM   2952  B       X   1    -103.697 -71.051 -91.027  0.00  0.00           B
ATOM   2953  B       X   1    -107.579 -73.641 -96.105  0.00  0.00           B
ATOM   2954  B       X   1    -103.660 -73.258 -92.362  0.00  0.00           B
ATOM   2955  B       X   1    -107.916 -76.128 -89.307  0.00  0.00           B
ATOM   2956  B       X   1    -107.812 -76.233 -91.838  0.00  0.00           B
ATOM   2957  B       X   1    -109.969 -65.104 -96.331  0.00  0.00           B
ATOM   2958  Ne      X   1    -111.407 -68.779 -93.058  0.00  0.00          NE
ATOM   2959  Ne      X   1    -114.392 -61.846 -89.772  0.00  0.00          NE
ATOM   2960  B       X   1    -112.170 -67.420 -92.809  0.00  0.00           B
ATOM   2961  B       X   1    -113.809 -63.270 -90.189  0.00  0.00           B
ATOM   2962  B       X   1    -113.107 -65.608 -91.180  0.00  0.00           B
ATOM   2963  B       X   1    -114.485 -66.404 -93.342  0.00  0.00           B
ATOM   2964  Ne      X   1    -112.770 -64.464 -90.145  0.00  0.00          NE
ATOM   2965  Ne      X   1    -113.093 -66.111 -92.657  0.00  0.00          NE
ATOM   2966  Ne      X   1    -112.693 -63.528 -94.558  0.00  0.00          NE
ATOM   2967  B       X   1    -111.353 -63.790 -90.448  0.00  0.00           B
ATOM   2968  B       X   1    -112.550 -64.839 -93.512  0.00  0.00           B
ATOM   2969  B       X   1    -111.267 -63.238 -95.186  0.00  0.00           B
ATOM   2970  B       X   1    -112.687 -65.001 -88.598  0.00  0.00           B
ATOM   2971  B       X   1    -110.469 -61.898 -91.837  0.00  0.00           B
ATOM   2972  B       X   1    -109.286 -62.369 -89.671  0.00  0.00           B
ATOM   2973  Ne      X   1    -109.814 -63.746 -95.543  0.00  0.00          NE
ATOM   2974  B       X   1    -109.895 -68.370 -93.382  0.00  0.00           B
ATOM   2975  Ne      X   1    -109.980 -63.088 -90.871  0.00  0.00          NE
ATOM   2976  B       X   1    -109.073 -64.110 -91.582  0.00  0.00           B
ATOM   2977  Ne      X   1    -109.198 -61.408 -88.375  0.00  0.00          NE
ATOM   2978  B       X   1    -109.008 -64.027 -94.253  0.00  0.00           B
ATOM   2979  B       X   1    -107.840 -68.502 -89.514  0.00  0.00           B
ATOM   2980  Ne      X   1    -106.745 -68.496 -90.747  0.00  0.00          NE
ATOM   2981  B       X   1    -107.526 -68.475 -92.174  0.00  0.00           B
ATOM   2982  Ne      X   1    -108.388 -67.831 -93.317  0.00  0.00          NE
ATOM   2983  B       X   1    -108.538 -66.279 -93.017  0.00  0.00           B
ATOM   2984  B       X   1    -106.869 -64.214 -92.785  0.00  0.00           B
ATOM   2985  B       X   1    -105.842 -67.285 -90.724  0.00  0.00           B
ATOM   2986  Ne      X   1    -108.361 -64.683 -92.895  0.00  0.00          NE
ATOM   2987  B       X   1    -107.593 -67.872 -94.795  0.00  0.00           B
ATOM   2988  B       X   1    -105.072 -64.456 -94.547  0.00  0.00           B
ATOM   2989  B       X   1    -104.691 -62.830 -92.744  0.00  0.00           B
ATOM   2990  Ne      X   1    -105.316 -64.214 -93.049  0.00  0.00          NE
ATOM   2991  Ne      X   1    -104.603 -66.299 -90.932  0.00  0.00          NE
ATOM   2992  B       X   1    -104.746 -65.384 -92.139  0.00  0.00           B
ATOM   2993  B       X   1    -104.460 -65.402 -89.652  0.00  0.00           B
ATOM   2994  Ne      X   1    -104.888 -65.146 -95.987  0.00  0.00          NE
ATOM   2995  Ne      X   1    -103.666 -61.711 -93.089  0.00  0.00          NE
ATOM   2996  B       X   1    -105.990 -66.226 -96.191  0.00  0.00           B
ATOM   2997  Ne      X   1    -107.068 -67.427 -96.217  0.00  0.00          NE
ATOM   2998  B       X   1    -114.442 -69.192 -88.245  0.00  0.00           B
ATOM   2999  B       X   1    -109.979 -73.007 -88.091  0.00  0.00           B
ATOM   3000  B       X   1    -110.635 -75.480 -87.785  0.00  0.00           B
ATOM   3001  B       X   1    -110.636 -72.287 -83.252  0.00  0.00           B
ATOM   3002  Ne      X   1    -112.958 -69.903 -87.968  0.00  0.00          NE
ATOM   3003  B       X   1    -113.495 -73.665 -87.962  0.00  0.00           B
ATOM   3004  B       X   1    -111.588 -73.184 -80.930  0.00  0.00           B
ATOM   3005  B       X   1    -112.321 -70.987 -81.900  0.00  0.00           B
ATOM   3006  Ne      X   1    -111.888 -72.424 -82.278  0.00  0.00          NE
ATOM   3007  B       X   1    -113.912 -73.063 -85.418  0.00  0.00           B
ATOM   3008  Ne      X   1    -113.981 -72.588 -86.914  0.00  0.00          NE
ATOM   3009  B       X   1    -113.187 -71.243 -87.201  0.00  0.00           B
ATOM   3010  B       X   1    -112.991 -73.225 -83.012  0.00  0.00           B
ATOM   3011  Ne      X   1    -114.272 -73.161 -83.883  0.00  0.00          NE
ATOM   3012  Ne      X   1    -112.232 -69.430 -81.546  0.00  0.00          NE
ATOM   3013  B       X   1    -109.692 -74.612 -83.359  0.00  0.00           B
ATOM   3014  Ne      X   1    -109.774 -73.271 -84.197  0.00  0.00          NE
ATOM   3015  Ne      X   1    -109.847 -74.223 -87.095  0.00  0.00          NE
ATOM   3016  B       X   1    -110.227 -73.781 -85.606  0.00  0.00           B
ATOM   3017  B       X   1    -110.591 -69.251 -81.532  0.00  0.00           B
ATOM   3018  B       X   1    -112.013 -68.927 -87.219  0.00  0.00           B
ATOM   3019  Ne      X   1    -107.216 -75.467 -88.032  0.00  0.00          NE
ATOM   3020  Ne      X   1    -108.528 -69.181 -88.264  0.00  0.00          NE
ATOM   3021  B       X   1    -108.298 -74.723 -87.121  0.00  0.00           B
ATOM   3022  B       X   1    -108.358 -72.464 -84.245  0.00  0.00           B
ATOM   3023  Ne      X   1    -107.532 -71.219 -83.623  0.00  0.00          NE
ATOM   3024  B       X   1    -107.034 -70.181 -84.701  0.00  0.00           B
ATOM   3025  B       X   1    -107.404 -69.551 -87.216  0.00  0.00           B
ATOM   3026  B       X   1    -114.442 -67.361 -84.572  0.00  0.00           B
ATOM   3027  B       X   1    -113.237 -68.657 -82.479  0.00  0.00           B
ATOM   3028  Ne      X   1    -110.946 -67.887 -86.728  0.00  0.00          NE
ATOM   3029  B       X   1    -114.093 -66.010 -86.766  0.00  0.00           B
ATOM   3030  B       X   1    -112.643 -64.173 -86.059  0.00  0.00           B
ATOM   3031  B       X   1    -112.028 -63.974 -83.487  0.00  0.00           B
ATOM   3032  Ne      X   1    -112.710 -65.398 -87.117  0.00  0.00          NE
ATOM   3033  B       X   1    -110.627 -68.012 -85.130  0.00  0.00           B
ATOM   3034  B       X   1    -111.574 -66.455 -86.842  0.00  0.00           B
ATOM   3035  Ne      X   1    -112.218 -63.223 -84.917  0.00  0.00          NE
ATOM   3036  Ne      X   1    -110.065 -67.152 -83.980  0.00  0.00          NE
ATOM   3037  B       X   1    -109.587 -68.192 -87.459  0.00  0.00           B
ATOM   3038  Ne      X   1    -109.298 -62.346 -85.536  0.00  0.00          NE
ATOM   3039  B       X   1    -109.201 -66.017 -84.600  0.00  0.00           B
ATOM   3040  B       X   1    -106.188 -63.351 -81.650  0.00  0.00           B
ATOM   3041  B       X   1    -103.942 -63.439 -88.034  0.00  0.00           B
ATOM   3042  B       X   1    -108.395 -63.598 -85.114  0.00  0.00           B
ATOM   3043  B       X   1    -108.946 -62.093 -87.044  0.00  0.00           B
ATOM   3044  Ne      X   1    -107.991 -64.999 -84.432  0.00  0.00          NE
ATOM   3045  Ne      X   1    -104.835 -62.833 -81.089  0.00  0.00          NE
ATOM   3046  B       X   1    -105.120 -65.690 -87.025  0.00  0.00           B
ATOM   3047  Ne      X   1    -104.111 -65.031 -88.134  0.00  0.00          NE
ATOM   3048  B       X   1    -106.653 -65.650 -84.980  0.00  0.00           B
ATOM   3049  B       X   1    -104.943 -61.270 -80.959  0.00  0.00           B
ATOM   3050  B       X   1    -112.471 -70.642 -74.325  0.00  0.00           B
ATOM   3051  Ne      X   1    -111.917 -72.050 -74.801  0.00  0.00          NE
ATOM   3052  Ne      X   1    -112.896 -69.642 -73.140  0.00  0.00          NE
ATOM   3053  B       X   1    -111.085 -72.630 -73.577  0.00  0.00           B
ATOM   3054  B       X   1    -110.982 -71.788 -76.053  0.00  0.00           B
ATOM   3055  B       X   1    -114.383 -69.072 -73.443  0.00  0.00           B
ATOM   3056  Ne      X   1    -110.104 -73.078 -72.437  0.00  0.00          NE
ATOM   3057  B       X   1    -108.878 -73.642 -73.243  0.00  0.00           B
ATOM   3058  Ne      X   1    -107.355 -74.124 -73.524  0.00  0.00          NE
ATOM   3059  B       X   1    -110.272 -66.819 -74.082  0.00  0.00           B
ATOM   3060  B       X   1    -111.850 -68.522 -72.946  0.00  0.00           B
ATOM   3061  B       X   1    -112.147 -62.262 -75.120  0.00  0.00           B
ATOM   3062  Ne      X   1    -111.119 -63.070 -74.222  0.00  0.00          NE
ATOM   3063  B       X   1    -111.683 -63.729 -72.872  0.00  0.00           B
ATOM   3064  B       X   1    -113.683 -65.425 -72.872  0.00  0.00           B
ATOM   3065  Ne      X   1    -110.741 -67.424 -72.713  0.00  0.00          NE
ATOM   3066  B       X   1    -111.301 -61.644 -77.376  0.00  0.00           B
ATOM   3067  B       X   1    -110.461 -64.291 -75.005  0.00  0.00           B
ATOM   3068  Ne      X   1    -109.685 -65.746 -75.211  0.00  0.00          NE
ATOM   3069  B       X   1    -110.026 -62.051 -73.828  0.00  0.00           B
ATOM   3070  B       X   1    -110.012 -66.306 -76.662  0.00  0.00           B
ATOM   3071  B       X   1    -105.179 -61.866 -75.102  0.00  0.00           B
ATOM   3072  B       X   1    -107.480 -62.360 -74.286  0.00  0.00           B
ATOM   3073  B       X   1    -105.389 -65.112 -78.083  0.00  0.00           B
ATOM   3074  B       X   1    -108.158 -65.549 -74.942  0.00  0.00           B
ATOM   3075  B       X   1    -105.920 -64.338 -75.020  0.00  0.00           B
ATOM   3076  B       X   1    -106.187 -66.572 -73.599  0.00  0.00           B
ATOM   3077  Ne      X   1    -105.972 -62.980 -74.299  0.00  0.00          NE
ATOM   3078  Ne      X   1    -104.307 -63.973 -78.212  0.00  0.00          NE
ATOM   3079  B       X   1    -104.311 -62.844 -77.177  0.00  0.00           B
ATOM   3080  B       X   1    -105.395 -62.924 -72.891  0.00  0.00           B
ATOM   3081  B       X   1    -104.635 -63.338 -79.614  0.00  0.00           B
ATOM   3082  Ne      X   1    -104.989 -61.586 -76.601  0.00  0.00          NE
ATOM   3083  Ne      X   1    -108.599 -61.569 -73.420  0.00  0.00          NE
ATOM   3084  Ne      X   1    -105.875 -67.513 -72.341  0.00  0.00          NE
ATOM   3085  Ne      X   1    -103.985 -62.405 -72.470  0.00  0.00          NE
ATOM   3086  B       X   1    -106.428 -61.304 -77.293  0.00  0.00           B
ATOM   3087  B       X   1    -114.725 -70.262 -70.083  0.00  0.00           B
ATOM   3088  B       X   1    -112.911 -70.503 -71.834  0.00  0.00           B
ATOM   3089  Ne      X   1    -111.715 -75.192 -70.846  0.00  0.00          NE
ATOM   3090  Ne      X   1    -112.132 -70.747 -67.964  0.00  0.00          NE
ATOM   3091  Ne      X   1    -113.521 -71.222 -70.638  0.00  0.00          NE
ATOM   3092  B       X   1    -114.188 -72.624 -70.984  0.00  0.00           B
ATOM   3093  Ne      X   1    -113.600 -74.685 -68.375  0.00  0.00          NE
ATOM   3094  B       X   1    -113.490 -73.932 -66.930  0.00  0.00           B
ATOM   3095  Ne      X   1    -114.032 -72.514 -66.230  0.00  0.00          NE
ATOM   3096  B       X   1    -113.376 -71.401 -67.172  0.00  0.00           B
ATOM   3097  B       X   1    -112.525 -71.290 -69.465  0.00  0.00           B
ATOM   3098  B       X   1    -110.851 -71.427 -67.340  0.00  0.00           B
ATOM   3099  B       X   1    -113.503 -72.268 -64.808  0.00  0.00           B
ATOM   3100  B       X   1    -110.724 -74.274 -71.537  0.00  0.00           B
ATOM   3101  B       X   1    -111.971 -69.215 -68.022  0.00  0.00           B
ATOM   3102  B       X   1    -113.875 -76.215 -68.126  0.00  0.00           B
ATOM   3103  Ne      X   1    -109.189 -71.618 -67.316  0.00  0.00          NE
ATOM   3104  B       X   1    -109.559 -72.052 -71.423  0.00  0.00           B
ATOM   3105  B       X   1    -109.592 -69.619 -64.297  0.00  0.00           B
ATOM   3106  Ne      X   1    -111.121 -68.999 -64.299  0.00  0.00          NE
ATOM   3107  B       X   1    -107.237 -70.907 -64.321  0.00  0.00           B
ATOM   3108  B       X   1    -108.808 -73.037 -66.735  0.00  0.00           B
ATOM   3109  B       X   1    -108.976 -75.033 -64.937  0.00  0.00           B
ATOM   3110  B       X   1    -108.847 -71.586 -68.848  0.00  0.00           B
ATOM   3111  Ne      X   1    -107.670 -76.375 -68.521  0.00  0.00          NE
ATOM   3112  B       X   1    -106.838 -74.658 -72.125  0.00  0.00           B
ATOM   3113  B       X   1    -107.031 -75.424 -69.654  0.00  0.00           B
ATOM   3114  B       X   1    -107.413 -72.894 -70.442  0.00  0.00           B
ATOM   3115  B       X   1    -104.146 -73.894 -66.048  0.00  0.00           B
ATOM   3116  Ne      X   1    -108.380 -71.561 -70.340  0.00  0.00          NE
ATOM   3117  B       X   1    -106.754 -74.166 -65.834  0.00  0.00           B
ATOM   3118  Ne      X   1    -105.399 -74.130 -65.126  0.00  0.00          NE
ATOM   3119  B       X   1    -105.955 -71.627 -68.529  0.00  0.00           B
ATOM   3120  Ne      X   1    -104.645 -70.851 -68.269  0.00  0.00          NE
ATOM   3121  Ne      X   1    -108.278 -74.460 -66.242  0.00  0.00          NE
ATOM   3122  B       X   1    -108.577 -70.528 -66.395  0.00  0.00           B
ATOM   3123  B       X   1    -108.093 -70.112 -70.855  0.00  0.00           B
ATOM   3124  B       X   1    -108.259 -75.446 -67.401  0.00  0.00           B
ATOM   3125  Ne      X   1    -108.246 -69.854 -64.978  0.00  0.00          NE
ATOM   3126  B       X   1    -104.999 -69.414 -67.782  0.00  0.00           B
ATOM   3127  B       X   1    -103.744 -71.626 -67.227  0.00  0.00           B
ATOM   3128  B       X   1    -105.207 -75.471 -64.287  0.00  0.00           B
ATOM   3129  B       X   1    -114.299 -65.181 -66.035  0.00  0.00           B
ATOM   3130  B       X   1    -111.439 -66.207 -71.919  0.00  0.00           B
ATOM   3131  B       X   1    -111.383 -68.418 -65.733  0.00  0.00           B
ATOM   3132  Ne      X   1    -112.369 -64.915 -72.128  0.00  0.00          NE
ATOM   3133  B       X   1    -113.881 -62.835 -65.129  0.00  0.00           B
ATOM   3134  B       X   1    -112.779 -66.795 -67.312  0.00  0.00           B
ATOM   3135  Ne      X   1    -113.891 -65.720 -67.442  0.00  0.00          NE
ATOM   3136  B       X   1    -112.566 -62.399 -69.400  0.00  0.00           B
ATOM   3137  Ne      X   1    -113.629 -63.577 -69.571  0.00  0.00          NE
ATOM   3138  B       X   1    -112.987 -64.378 -70.791  0.00  0.00           B
ATOM   3139  B       X   1    -113.539 -64.435 -68.271  0.00  0.00           B
ATOM   3140  Ne      X   1    -111.608 -67.832 -67.167  0.00  0.00          NE
ATOM   3141  B       X   1    -110.310 -67.212 -67.682  0.00  0.00           B
ATOM   3142  B       X   1    -110.021 -62.129 -70.055  0.00  0.00           B
ATOM   3143  B       X   1    -109.587 -68.147 -71.837  0.00  0.00           B
ATOM   3144  Ne      X   1    -111.285 -61.550 -69.449  0.00  0.00          NE
ATOM   3145  Ne      X   1    -113.875 -61.280 -65.529  0.00  0.00          NE
ATOM   3146  Ne      X   1    -114.698 -64.195 -64.913  0.00  0.00          NE
ATOM   3147  B       X   1    -107.092 -67.779 -71.453  0.00  0.00           B
ATOM   3148  B       X   1    -106.087 -61.657 -68.017  0.00  0.00           B
ATOM   3149  B       X   1    -106.288 -64.138 -67.837  0.00  0.00           B
ATOM   3150  Ne      X   1    -107.118 -64.635 -69.121  0.00  0.00          NE
ATOM   3151  Ne      X   1    -108.787 -66.968 -68.183  0.00  0.00          NE
ATOM   3152  B       X   1    -103.705 -62.912 -71.058  0.00  0.00           B
ATOM   3153  B       X   1    -104.464 -67.086 -68.717  0.00  0.00           B
ATOM   3154  Ne      X   1    -104.619 -66.171 -70.041  0.00  0.00          NE
ATOM   3155  B       X   1    -105.396 -67.321 -66.310  0.00  0.00           B
ATOM   3156  B       X   1    -103.983 -63.090 -68.488  0.00  0.00           B
ATOM   3157  B       X   1    -108.584 -67.919 -69.471  0.00  0.00           B
ATOM   3158  B       X   1    -104.978 -62.892 -66.113  0.00  0.00           B
ATOM   3159  Ne      X   1    -104.528 -62.976 -64.649  0.00  0.00          NE
ATOM   3160  Ne      X   1    -105.290 -62.951 -67.596  0.00  0.00          NE
ATOM   3161  B       X   1    -108.362 -62.070 -71.929  0.00  0.00           B
ATOM   3162  Ne      X   1    -106.847 -67.235 -65.764  0.00  0.00          NE
ATOM   3163  Ne      X   1    -108.356 -68.491 -70.879  0.00  0.00          NE
ATOM   3164  Ne      X   1    -108.460 -62.172 -70.429  0.00  0.00          NE
ATOM   3165  B       X   1    -107.716 -63.426 -69.910  0.00  0.00           B
ATOM   3166  B       X   1    -107.865 -67.151 -66.954  0.00  0.00           B
ATOM   3167  B       X   1    -106.053 -65.442 -69.937  0.00  0.00           B
ATOM   3168  B       X   1    -106.976 -66.013 -64.677  0.00  0.00           B
ATOM   3169  B       X   1    -107.374 -68.516 -65.070  0.00  0.00           B
ATOM   3170  B       X   1    -108.259 -65.541 -68.683  0.00  0.00           B
ATOM   3171  Ne      X   1    -104.409 -67.975 -67.380  0.00  0.00          NE
ATOM   3172  B       X   1    -104.708 -66.913 -71.433  0.00  0.00           B
ATOM   3173  B       X   1    -103.109-107.167 -81.384  0.00  0.00           B
ATOM   3174  Ne      X   1    -102.975-107.875 -82.793  0.00  0.00          NE
ATOM   3175  B       X   1    -102.350-109.333 -82.714  0.00  0.00           B
ATOM   3176  Ne      X   1    -102.374-110.801 -82.171  0.00  0.00          NE
ATOM   3177  B       X   1    -101.264-111.001 -81.098  0.00  0.00           B
ATOM   3178  B       X   1    -102.566-114.846 -79.805  0.00  0.00           B
ATOM   3179  Ne      X   1     -91.870-117.480 -77.616  0.00  0.00          NE
ATOM   3180  Ne      X   1     -94.364-118.335 -75.804  0.00  0.00          NE
ATOM   3181  B       X   1     -92.995-117.926 -76.566  0.00  0.00           B
ATOM   3182  B       X   1     -94.324-119.610 -74.848  0.00  0.00           B
ATOM   3183  B       X   1     -92.656-116.480 -78.596  0.00  0.00           B
ATOM   3184  B       X   1    -100.909-114.739 -77.750  0.00  0.00           B
ATOM   3185  Ne      X   1    -100.989-114.580 -79.312  0.00  0.00          NE
ATOM   3186  Ne      X   1    -101.576-114.568 -76.366  0.00  0.00          NE
ATOM   3187  B       X   1    -102.832-110.057 -76.411  0.00  0.00           B
ATOM   3188  Ne      X   1    -100.959-111.441 -79.606  0.00  0.00          NE
ATOM   3189  B       X   1     -99.538-110.703 -79.316  0.00  0.00           B
ATOM   3190  Ne      X   1    -102.871-109.694 -74.815  0.00  0.00          NE
ATOM   3191  Ne      X   1     -99.837-109.618 -74.585  0.00  0.00          NE
ATOM   3192  B       X   1    -102.226-111.073 -78.722  0.00  0.00           B
ATOM   3193  B       X   1    -100.924-113.305 -75.696  0.00  0.00           B
ATOM   3194  B       X   1     -99.696-111.077 -75.285  0.00  0.00           B
ATOM   3195  B       X   1    -101.379-109.409 -74.342  0.00  0.00           B
ATOM   3196  B       X   1     -99.241-108.367 -75.371  0.00  0.00           B
ATOM   3197  Ne      X   1     -98.052-110.361 -79.786  0.00  0.00          NE
ATOM   3198  Ne      X   1     -98.260-107.414 -76.207  0.00  0.00          NE
ATOM   3199  B       X   1    -103.069-114.128 -76.731  0.00  0.00           B
ATOM   3200  Ne      X   1    -102.014-121.590 -67.425  0.00  0.00          NE
ATOM   3201  B       X   1     -99.194-118.787 -67.389  0.00  0.00           B
ATOM   3202  B       X   1    -100.956-118.370 -65.420  0.00  0.00           B
ATOM   3203  B       X   1    -101.105-113.049 -71.730  0.00  0.00           B
ATOM   3204  Ne      X   1    -103.037-103.665 -73.873  0.00  0.00          NE
ATOM   3205  B       X   1    -102.871-103.199 -75.443  0.00  0.00           B
ATOM   3206  B       X   1    -102.139-103.535 -77.927  0.00  0.00           B
ATOM   3207  B       X   1    -102.021-104.858 -73.207  0.00  0.00           B
ATOM   3208  B       X   1    -101.254-101.365 -76.425  0.00  0.00           B
ATOM   3209  Ne      X   1    -102.479-102.377 -76.761  0.00  0.00          NE
ATOM   3210  B       X   1    -100.702-105.428 -78.949  0.00  0.00           B
ATOM   3211  Ne      X   1    -101.945-104.444 -79.150  0.00  0.00          NE
ATOM   3212  Ne      X   1     -99.404-106.221 -78.818  0.00  0.00          NE
ATOM   3213  B       X   1     -98.987-106.791 -77.509  0.00  0.00           B
ATOM   3214  B       X   1     -98.635-106.600 -80.024  0.00  0.00           B
ATOM   3215  B       X   1    -103.164-105.370 -79.533  0.00  0.00           B
ATOM   3216  Ne      X   1    -101.062-104.798 -71.937  0.00  0.00          NE
ATOM   3217  B       X   1    -100.517 -62.294-100.213  0.00  0.00           B
ATOM   3218  B       X   1     -98.385 -62.515 -98.940  0.00  0.00           B
ATOM   3219  Ne      X   1    -101.298 -65.375 -99.348  0.00  0.00          NE
ATOM   3220  B       X   1    -101.781 -62.656-102.369  0.00  0.00           B
ATOM   3221  B       X   1    -100.319 -62.401 -97.408  0.00  0.00           B
ATOM   3222  B       X   1    -102.588 -64.533 -99.089  0.00  0.00           B
ATOM   3223  B       X   1    -103.265 -67.176 -91.107  0.00  0.00           B
ATOM   3224  B       X   1    -102.376 -62.591 -93.672  0.00  0.00           B
ATOM   3225  Ne      X   1    -101.909 -67.497 -91.919  0.00  0.00          NE
ATOM   3226  B       X   1    -100.250 -63.095 -94.887  0.00  0.00           B
ATOM   3227  B       X   1    -102.274 -67.348 -93.539  0.00  0.00           B
ATOM   3228  B       X   1    -100.984 -66.335 -91.543  0.00  0.00           B
ATOM   3229  B       X   1    -100.671 -63.947 -92.416  0.00  0.00           B
ATOM   3230  B       X   1    -101.796 -65.020 -94.364  0.00  0.00           B
ATOM   3231  B       X   1     -98.650 -65.156 -91.551  0.00  0.00           B
ATOM   3232  B       X   1    -100.374 -64.387 -89.839  0.00  0.00           B
ATOM   3233  Ne      X   1    -100.168 -64.942 -91.367  0.00  0.00          NE
ATOM   3234  Ne      X   1    -102.268 -66.511 -94.856  0.00  0.00          NE
ATOM   3235  Ne      X   1    -101.266 -63.668 -93.817  0.00  0.00          NE
ATOM   3236  Ne      X   1     -99.704 -62.158 -95.965  0.00  0.00          NE
ATOM   3237  B       X   1     -98.130 -62.440 -96.067  0.00  0.00           B
ATOM   3238  B       X   1     -96.253 -61.543 -90.712  0.00  0.00           B
ATOM   3239  B       X   1     -96.589 -62.525 -88.403  0.00  0.00           B
ATOM   3240  Ne      X   1     -98.266 -61.270 -84.567  0.00  0.00          NE
ATOM   3241  B       X   1    -101.547 -62.839 -88.152  0.00  0.00           B
ATOM   3242  Ne      X   1    -102.953 -62.154 -88.063  0.00  0.00          NE
ATOM   3243  B       X   1     -98.953 -62.321 -83.497  0.00  0.00           B
ATOM   3244  B       X   1    -101.956 -61.635 -66.385  0.00  0.00           B
ATOM   3245  B       X   1     -91.371-118.724 -78.380  0.00  0.00           B
ATOM   3246  B       X   1     -90.520-116.736 -77.198  0.00  0.00           B
ATOM   3247  B       X   1     -90.109-120.875 -78.488  0.00  0.00           B
ATOM   3248  Ne      X   1     -89.941-119.370 -78.776  0.00  0.00          NE
ATOM   3249  B       X   1     -89.609-118.996 -80.245  0.00  0.00           B
ATOM   3250  B       X   1     -84.510 -61.490 -74.211  0.00  0.00           B
ATOM   3251  Ne      X   1     -84.103 -62.663 -73.186  0.00  0.00          NE
ATOM   3252  Ne      X   1     -81.193 -62.020 -73.493  0.00  0.00          NE
ATOM   3253  B       X   1     -82.567 -62.331 -72.771  0.00  0.00           B
ATOM   3254  B       X   1     -70.286-107.511 -96.646  0.00  0.00           B
ATOM   3255  B       X   1     -73.617-108.323 -82.643  0.00  0.00           B
ATOM   3256  B       X   1     -71.640-109.781 -83.181  0.00  0.00           B
ATOM   3257  B       X   1     -72.490-114.628 -82.420  0.00  0.00           B
ATOM   3258  B       X   1     -74.353-112.308 -80.428  0.00  0.00           B
ATOM   3259  Ne      X   1     -77.079-119.464 -77.598  0.00  0.00          NE
ATOM   3260  B       X   1     -77.574-117.891 -74.300  0.00  0.00           B
ATOM   3261  B       X   1     -76.344-119.009 -76.334  0.00  0.00           B
ATOM   3262  B       X   1     -79.715-117.129 -73.000  0.00  0.00           B
ATOM   3263  Ne      X   1     -78.120-117.105 -73.061  0.00  0.00          NE
ATOM   3264  B       X   1     -76.584-120.308 -74.014  0.00  0.00           B
ATOM   3265  Ne      X   1     -76.938-121.405 -72.935  0.00  0.00          NE
ATOM   3266  Ne      X   1     -76.325-118.870 -74.769  0.00  0.00          NE
ATOM   3267  B       X   1     -77.576-115.612 -72.985  0.00  0.00           B
ATOM   3268  B       X   1     -76.044-119.619 -78.792  0.00  0.00           B
ATOM   3269  B       X   1     -74.997-118.313 -74.226  0.00  0.00           B
ATOM   3270  Ne      X   1     -75.053-120.068 -79.838  0.00  0.00          NE
ATOM   3271  B       X   1     -78.476-121.450 -72.573  0.00  0.00           B
ATOM   3272  B       X   1     -79.701-122.401 -76.786  0.00  0.00           B
ATOM   3273  Ne      X   1     -78.362-122.260 -77.534  0.00  0.00          NE
ATOM   3274  B       X   1     -74.481-121.532 -79.602  0.00  0.00           B
ATOM   3275  B       X   1     -70.612-121.570 -77.208  0.00  0.00           B
ATOM   3276  Ne      X   1     -70.635-121.331 -72.520  0.00  0.00          NE
ATOM   3277  B       X   1     -70.987-122.349 -73.635  0.00  0.00           B
ATOM   3278  Ne      X   1     -77.027-113.359 -78.540  0.00  0.00          NE
ATOM   3279  B       X   1     -76.511-113.382 -80.022  0.00  0.00           B
ATOM   3280  B       X   1     -75.997-114.081 -77.577  0.00  0.00           B
ATOM   3281  B       X   1     -74.076-107.875 -78.105  0.00  0.00           B
ATOM   3282  B       X   1     -72.099-112.040 -79.342  0.00  0.00           B
ATOM   3283  Ne      X   1     -73.605-111.776 -79.113  0.00  0.00          NE
ATOM   3284  B       X   1     -73.874-110.263 -79.028  0.00  0.00           B
ATOM   3285  B       X   1     -80.116-121.451 -70.530  0.00  0.00           B
ATOM   3286  B       X   1     -80.035-119.467 -72.121  0.00  0.00           B
ATOM   3287  Ne      X   1     -79.896-121.023 -72.046  0.00  0.00          NE
ATOM   3288  B       X   1     -77.556-117.862 -71.813  0.00  0.00           B
ATOM   3289  B       X   1     -76.094-121.175 -71.575  0.00  0.00           B
ATOM   3290  B       X   1     -75.801-121.347 -68.957  0.00  0.00           B
ATOM   3291  B       X   1     -74.052-115.937 -65.342  0.00  0.00           B
ATOM   3292  Ne      X   1     -72.447-116.149 -65.386  0.00  0.00          NE
ATOM   3293  B       X   1     -72.279-117.749 -65.584  0.00  0.00           B
ATOM   3294  Ne      X   1     -73.864-121.514 -65.648  0.00  0.00          NE
ATOM   3295  B       X   1     -70.920-119.886 -65.297  0.00  0.00           B
ATOM   3296  B       X   1     -70.315-122.022 -71.129  0.00  0.00           B
ATOM   3297  Ne      X   1     -69.960-122.347 -69.625  0.00  0.00          NE
ATOM   3298  B       X   1     -72.622-122.430 -65.480  0.00  0.00           B
ATOM   3299  B       X   1     -70.129 -96.848-114.956  0.00  0.00           B
ATOM   3300  B       X   1     -69.463 -99.509-110.943  0.00  0.00           B
ATOM   3301  B       X   1     -77.121 -92.959-105.877  0.00  0.00           B
ATOM   3302  Ne      X   1     -75.558 -93.126-106.066  0.00  0.00          NE
ATOM   3303  B       X   1     -75.159 -94.072-104.937  0.00  0.00           B
ATOM   3304  B       X   1     -69.090 -97.214-109.961  0.00  0.00           B
ATOM   3305  B       X   1     -71.190 -98.690-109.221  0.00  0.00           B
ATOM   3306  B       X   1     -71.085 -93.025-107.785  0.00  0.00           B
ATOM   3307  Ne      X   1     -70.805 -93.651-109.186  0.00  0.00          NE
ATOM   3308  Ne      X   1     -74.011 -97.806-106.189  0.00  0.00          NE
ATOM   3309  B       X   1     -72.210 -94.217-109.714  0.00  0.00           B
ATOM   3310  B       X   1     -70.871 -93.224-105.169  0.00  0.00           B
ATOM   3311  B       X   1     -73.328 -97.299-104.875  0.00  0.00           B
ATOM   3312  Ne      X   1     -69.632 -98.652-109.579  0.00  0.00          NE
ATOM   3313  B       X   1     -69.939 -94.914-109.062  0.00  0.00           B
ATOM   3314  B       X   1     -69.716 -97.593-104.916  0.00  0.00           B
ATOM   3315  B       X   1     -70.106 -92.541-110.033  0.00  0.00           B
ATOM   3316  Ne      X   1     -71.010 -92.247-106.408  0.00  0.00          NE
ATOM   3317  B       X   1     -69.364 -95.118-104.520  0.00  0.00           B
ATOM   3318  Ne      X   1     -76.676 -99.944 -99.990  0.00  0.00          NE
ATOM   3319  B       X   1     -75.355 -99.917 -99.150  0.00  0.00           B
ATOM   3320  Ne      X   1     -69.377-101.418 -99.606  0.00  0.00          NE
ATOM   3321  B       X   1     -69.879-101.217-101.104  0.00  0.00           B
ATOM   3322  B       X   1     -70.050-106.020-102.350  0.00  0.00           B
ATOM   3323  Ne      X   1     -71.897-101.685 -97.771  0.00  0.00          NE
ATOM   3324  B       X   1     -72.896-100.469 -98.335  0.00  0.00           B
ATOM   3325  B       X   1     -70.495-101.613 -98.533  0.00  0.00           B
ATOM   3326  B       X   1     -72.746-102.917 -98.255  0.00  0.00           B
ATOM   3327  Ne      X   1     -70.914-100.411-102.031  0.00  0.00          NE
ATOM   3328  B       X   1     -70.270 -99.752-103.297  0.00  0.00           B
ATOM   3329  B       X   1     -76.847 -95.236-103.511  0.00  0.00           B
ATOM   3330  B       X   1     -76.801 -93.246-100.462  0.00  0.00           B
ATOM   3331  B       X   1     -75.174 -93.607-102.315  0.00  0.00           B
ATOM   3332  Ne      X   1     -75.321 -92.950-100.864  0.00  0.00          NE
ATOM   3333  Ne      X   1     -75.360 -94.611-103.449  0.00  0.00          NE
ATOM   3334  B       X   1     -70.236 -94.683-100.423  0.00  0.00           B
ATOM   3335  B       X   1     -74.012 -98.366 -97.528  0.00  0.00           B
ATOM   3336  Ne      X   1     -69.689 -93.523-101.278  0.00  0.00          NE
ATOM   3337  B       X   1     -69.984 -92.104-100.546  0.00  0.00           B
ATOM   3338  B       X   1     -72.595 -97.390-102.417  0.00  0.00           B
ATOM   3339  Ne      X   1     -73.838 -94.354 -98.464  0.00  0.00          NE
ATOM   3340  B       X   1     -71.878 -95.378-103.884  0.00  0.00           B
ATOM   3341  B       X   1     -74.355 -95.864 -98.051  0.00  0.00           B
ATOM   3342  Ne      X   1     -73.938 -99.355 -98.724  0.00  0.00          NE
ATOM   3343  B       X   1     -74.419 -93.761 -99.779  0.00  0.00           B
ATOM   3344  B       X   1     -73.396 -98.474 -99.994  0.00  0.00           B
ATOM   3345  B       X   1     -72.208 -94.682 -98.728  0.00  0.00           B
ATOM   3346  B       X   1     -70.434 -93.632-102.704  0.00  0.00           B
ATOM   3347  Ne      X   1     -70.655 -94.305-104.110  0.00  0.00          NE
ATOM   3348  B       X   1     -70.060 -96.078 -98.325  0.00  0.00           B
ATOM   3349  B       X   1     -71.578 -96.729-100.252  0.00  0.00           B
ATOM   3350  Ne      X   1     -71.035 -95.552 -99.423  0.00  0.00          NE
ATOM   3351  B       X   1     -74.370 -95.739-103.210  0.00  0.00           B
ATOM   3352  Ne      X   1     -72.988 -96.438-103.599  0.00  0.00          NE
ATOM   3353  B       X   1     -71.354 -99.200-101.144  0.00  0.00           B
ATOM   3354  Ne      X   1     -74.274 -96.885 -96.922  0.00  0.00          NE
ATOM   3355  Ne      X   1     -72.265 -97.960-100.983  0.00  0.00          NE
ATOM   3356  Ne      X   1     -71.262-102.226 -94.667  0.00  0.00          NE
ATOM   3357  B       X   1     -69.856-102.875 -94.566  0.00  0.00           B
ATOM   3358  B       X   1     -71.170-100.770 -93.866  0.00  0.00           B
ATOM   3359  B       X   1     -71.655-101.822 -96.158  0.00  0.00           B
ATOM   3360  B       X   1     -69.833-106.970 -92.116  0.00  0.00           B
ATOM   3361  B       X   1     -68.885-102.783 -92.205  0.00  0.00           B
ATOM   3362  B       X   1     -73.022 -96.585 -96.015  0.00  0.00           B
ATOM   3363  Ne      X   1     -71.798 -96.945 -95.135  0.00  0.00          NE
ATOM   3364  Ne      X   1     -71.096 -99.548 -85.653  0.00  0.00          NE
ATOM   3365  Ne      X   1     -71.387 -97.711 -80.684  0.00  0.00          NE
ATOM   3366  B       X   1     -69.659 -98.891 -85.668  0.00  0.00           B
ATOM   3367  B       X   1     -69.864 -97.672 -80.392  0.00  0.00           B
ATOM   3368  Ne      X   1     -74.386-100.713 -74.135  0.00  0.00          NE
ATOM   3369  B       X   1     -70.488-101.372 -79.908  0.00  0.00           B
ATOM   3370  Ne      X   1     -73.085-106.693 -77.683  0.00  0.00          NE
ATOM   3371  B       X   1     -70.917-100.591 -75.431  0.00  0.00           B
ATOM   3372  B       X   1     -74.079-102.206 -73.716  0.00  0.00           B
ATOM   3373  Ne      X   1     -69.489-101.007 -75.038  0.00  0.00          NE
ATOM   3374  B       X   1     -69.602-102.043 -73.823  0.00  0.00           B
ATOM   3375  B       X   1     -73.181 -99.909 -74.559  0.00  0.00           B
ATOM   3376  B       X   1     -72.658 -99.689 -77.126  0.00  0.00           B
ATOM   3377  Ne      X   1     -68.940-101.266 -79.909  0.00  0.00          NE
ATOM   3378  Ne      X   1     -72.037 -99.503 -75.596  0.00  0.00          NE
ATOM   3379  Ne      X   1     -69.355-102.356 -72.284  0.00  0.00          NE
ATOM   3380  B       X   1     -75.923 -95.941 -73.543  0.00  0.00           B
ATOM   3381  B       X   1     -75.245 -94.869 -75.996  0.00  0.00           B
ATOM   3382  B       X   1     -76.619 -91.876 -79.180  0.00  0.00           B
ATOM   3383  B       X   1     -76.690 -91.909 -73.730  0.00  0.00           B
ATOM   3384  Ne      X   1     -72.837 -92.995 -78.965  0.00  0.00          NE
ATOM   3385  B       X   1     -70.174 -95.053 -74.997  0.00  0.00           B
ATOM   3386  B       X   1     -71.514 -98.095 -75.306  0.00  0.00           B
ATOM   3387  B       X   1     -74.274 -96.469 -77.730  0.00  0.00           B
ATOM   3388  Ne      X   1     -71.706 -94.832 -74.683  0.00  0.00          NE
ATOM   3389  B       X   1     -72.704 -95.291 -75.794  0.00  0.00           B
ATOM   3390  B       X   1     -72.019 -95.495 -73.247  0.00  0.00           B
ATOM   3391  Ne      X   1     -73.887 -95.226 -76.772  0.00  0.00          NE
ATOM   3392  B       X   1     -73.401 -93.950 -77.843  0.00  0.00           B
ATOM   3393  B       X   1     -72.066 -93.285 -74.405  0.00  0.00           B
ATOM   3394  B       X   1     -71.412 -92.342 -78.864  0.00  0.00           B
ATOM   3395  B       X   1     -74.243 -92.273 -73.192  0.00  0.00           B
ATOM   3396  B       X   1     -74.015 -91.968 -79.360  0.00  0.00           B
ATOM   3397  B       X   1     -70.030 -98.510 -72.536  0.00  0.00           B
ATOM   3398  Ne      X   1     -72.864 -92.022 -73.835  0.00  0.00          NE
ATOM   3399  B       X   1     -72.723 -93.928 -80.268  0.00  0.00           B
ATOM   3400  B       X   1     -70.547-101.767 -71.398  0.00  0.00           B
ATOM   3401  B       X   1     -73.098-101.634 -70.253  0.00  0.00           B
ATOM   3402  Ne      X   1     -71.662-101.050 -70.523  0.00  0.00          NE
ATOM   3403  B       X   1     -70.869-100.667 -69.182  0.00  0.00           B
ATOM   3404  B       X   1     -71.947 -99.651 -71.193  0.00  0.00           B
ATOM   3405  B       X   1     -75.817 -92.011 -71.234  0.00  0.00           B
ATOM   3406  Ne      X   1     -75.539 -96.493 -72.112  0.00  0.00          NE
ATOM   3407  Ne      X   1     -76.643 -92.220 -69.900  0.00  0.00          NE
ATOM   3408  B       X   1     -75.633 -92.194 -68.670  0.00  0.00           B
ATOM   3409  Ne      X   1     -70.977 -98.323 -71.327  0.00  0.00          NE
ATOM   3410  Ne      X   1     -71.755 -97.477 -66.987  0.00  0.00          NE
ATOM   3411  B       X   1     -72.286 -94.598 -70.712  0.00  0.00           B
ATOM   3412  B       X   1     -73.215 -92.903 -68.840  0.00  0.00           B
ATOM   3413  B       X   1     -71.282 -92.193 -70.465  0.00  0.00           B
ATOM   3414  Ne      X   1     -74.409 -92.717 -67.822  0.00  0.00          NE
ATOM   3415  B       X   1     -74.080 -96.036 -71.881  0.00  0.00           B
ATOM   3416  B       X   1     -71.159 -96.033 -67.378  0.00  0.00           B
ATOM   3417  Ne      X   1     -71.876 -93.388 -69.681  0.00  0.00          NE
ATOM   3418  B       X   1     -70.809 -93.964 -68.694  0.00  0.00           B
ATOM   3419  Ne      X   1     -70.082 -94.849 -67.546  0.00  0.00          NE
ATOM   3420  B       X   1     -71.829 -97.071 -71.308  0.00  0.00           B
ATOM   3421  B       X   1     -70.129 -98.423 -69.965  0.00  0.00           B
ATOM   3422  Ne      X   1     -72.585 -95.709 -71.795  0.00  0.00          NE
ATOM   3423  B       X   1     -70.116 -93.997 -66.161  0.00  0.00           B
ATOM   3424  Ne      X   1     -70.061 -99.356 -68.692  0.00  0.00          NE
ATOM   3425  B       X   1     -69.661 -84.218-127.890  0.00  0.00           B
ATOM   3426  B       X   1     -69.846 -84.178-125.263  0.00  0.00           B
ATOM   3427  Ne      X   1     -70.675 -84.076-126.678  0.00  0.00          NE
ATOM   3428  B       X   1     -69.640 -80.285-125.727  0.00  0.00           B
ATOM   3429  B       X   1     -71.009 -82.396-126.665  0.00  0.00           B
ATOM   3430  Ne      X   1     -70.190 -79.172-121.929  0.00  0.00          NE
ATOM   3431  B       X   1     -69.682 -79.621-123.309  0.00  0.00           B
ATOM   3432  B       X   1     -69.838 -77.838-125.191  0.00  0.00           B
ATOM   3433  Ne      X   1     -70.421 -80.944-126.939  0.00  0.00          NE
ATOM   3434  B       X   1     -69.354 -77.895-121.484  0.00  0.00           B
ATOM   3435  B       X   1     -69.979 -80.311-120.825  0.00  0.00           B
ATOM   3436  Ne      X   1     -69.112 -79.173-124.710  0.00  0.00          NE
ATOM   3437  Ne      X   1     -70.825 -76.822-125.784  0.00  0.00          NE
ATOM   3438  B       X   1     -69.502 -81.052-128.270  0.00  0.00           B
ATOM   3439  B       X   1     -68.910 -82.512-121.177  0.00  0.00           B
ATOM   3440  B       X   1     -72.829 -85.030-113.248  0.00  0.00           B
ATOM   3441  B       X   1     -71.305 -85.528-115.324  0.00  0.00           B
ATOM   3442  Ne      X   1     -72.551 -84.816-114.800  0.00  0.00          NE
ATOM   3443  B       X   1     -69.064 -91.434-114.444  0.00  0.00           B
ATOM   3444  B       X   1     -70.922 -82.379-119.566  0.00  0.00           B
ATOM   3445  B       X   1     -69.092 -81.905-113.084  0.00  0.00           B
ATOM   3446  B       X   1     -72.477 -83.282-115.158  0.00  0.00           B
ATOM   3447  Ne      X   1     -69.616 -81.611-120.095  0.00  0.00          NE
ATOM   3448  Ne      X   1     -69.419 -80.384-112.863  0.00  0.00          NE
ATOM   3449  Ne      X   1     -77.203 -88.193-107.616  0.00  0.00          NE
ATOM   3450  B       X   1     -77.200 -88.631-111.774  0.00  0.00           B
ATOM   3451  B       X   1     -75.622 -88.096-107.475  0.00  0.00           B
ATOM   3452  B       X   1     -74.957 -87.591-112.018  0.00  0.00           B
ATOM   3453  B       X   1     -75.074 -85.044-104.745  0.00  0.00           B
ATOM   3454  B       X   1     -74.774 -91.756-106.016  0.00  0.00           B
ATOM   3455  B       X   1     -73.972 -89.998-107.596  0.00  0.00           B
ATOM   3456  Ne      X   1     -74.200 -88.529-107.974  0.00  0.00          NE
ATOM   3457  Ne      X   1     -73.786 -87.875-111.072  0.00  0.00          NE
ATOM   3458  B       X   1     -72.829 -86.623-111.092  0.00  0.00           B
ATOM   3459  Ne      X   1     -72.029 -86.714-106.667  0.00  0.00          NE
ATOM   3460  B       X   1     -71.100 -86.236-107.914  0.00  0.00           B
ATOM   3461  B       X   1     -72.838 -85.526-106.088  0.00  0.00           B
ATOM   3462  B       X   1     -73.050 -87.747-107.238  0.00  0.00           B
ATOM   3463  B       X   1     -74.132 -88.207-109.522  0.00  0.00           B
ATOM   3464  Ne      X   1     -73.680 -90.672-106.205  0.00  0.00          NE
ATOM   3465  B       X   1     -70.880 -90.649-111.580  0.00  0.00           B
ATOM   3466  B       X   1     -71.093 -87.263-105.475  0.00  0.00           B
ATOM   3467  Ne      X   1     -69.680 -91.204-110.820  0.00  0.00          NE
ATOM   3468  Ne      X   1     -69.333 -85.647-111.561  0.00  0.00          NE
ATOM   3469  Ne      X   1     -69.670 -86.318-108.634  0.00  0.00          NE
ATOM   3470  B       X   1     -69.670 -85.576-110.018  0.00  0.00           B
ATOM   3471  B       X   1     -72.265 -91.299-106.339  0.00  0.00           B
ATOM   3472  B       X   1     -73.910 -89.591-104.988  0.00  0.00           B
ATOM   3473  Ne      X   1     -72.141 -85.457-111.862  0.00  0.00          NE
ATOM   3474  B       X   1     -72.952 -89.115-111.596  0.00  0.00           B
ATOM   3475  B       X   1     -69.627 -91.344-106.565  0.00  0.00           B
ATOM   3476  B       X   1     -69.228 -87.755-108.831  0.00  0.00           B
ATOM   3477  Ne      X   1     -74.055 -84.448-105.781  0.00  0.00          NE
ATOM   3478  B       X   1     -73.121 -91.441-112.351  0.00  0.00           B
ATOM   3479  Ne      X   1     -70.237 -88.170-104.559  0.00  0.00          NE
ATOM   3480  Ne      X   1     -72.170 -90.250-112.323  0.00  0.00          NE
ATOM   3481  B       X   1     -72.101 -84.216-110.945  0.00  0.00           B
ATOM   3482  B       X   1     -69.296 -90.145-109.733  0.00  0.00           B
ATOM   3483  B       X   1     -70.709 -85.939-112.276  0.00  0.00           B
ATOM   3484  B       X   1     -76.569 -83.167-108.834  0.00  0.00           B
ATOM   3485  Ne      X   1     -75.082 -82.985-108.348  0.00  0.00          NE
ATOM   3486  B       X   1     -74.901 -81.474-107.842  0.00  0.00           B
ATOM   3487  B       X   1     -74.841 -83.974-107.096  0.00  0.00           B
ATOM   3488  B       X   1     -69.673 -76.583-105.506  0.00  0.00           B
ATOM   3489  B       X   1     -71.507 -76.579-107.251  0.00  0.00           B
ATOM   3490  B       X   1     -70.887 -80.202-112.263  0.00  0.00           B
ATOM   3491  B       X   1     -69.169 -82.945-108.020  0.00  0.00           B
ATOM   3492  B       X   1     -69.563 -78.197-107.588  0.00  0.00           B
ATOM   3493  Ne      X   1     -70.527 -77.526-106.527  0.00  0.00          NE
ATOM   3494  B       X   1     -74.044 -83.137-109.504  0.00  0.00           B
ATOM   3495  Ne      X   1     -72.569 -82.984-110.110  0.00  0.00          NE
ATOM   3496  B       X   1     -71.117 -82.306-106.480  0.00  0.00           B
ATOM   3497  Ne      X   1     -70.509 -82.102-107.969  0.00  0.00          NE
ATOM   3498  B       X   1     -71.539 -82.558-109.002  0.00  0.00           B
ATOM   3499  B       X   1     -72.668 -81.702-111.130  0.00  0.00           B
ATOM   3500  Ne      X   1     -71.920 -82.326-105.087  0.00  0.00          NE
ATOM   3501  B       X   1     -71.199 -78.722-105.737  0.00  0.00           B
ATOM   3502  B       X   1     -73.207 -83.218-105.211  0.00  0.00           B
ATOM   3503  B       X   1     -70.131 -80.592-108.270  0.00  0.00           B
ATOM   3504  B       X   1     -72.347 -80.779-104.809  0.00  0.00           B
ATOM   3505  Ne      X   1     -72.374 -80.656-112.231  0.00  0.00          NE
ATOM   3506  Ne      X   1     -72.098 -79.268-104.588  0.00  0.00          NE
ATOM   3507  B       X   1     -73.405 -78.397-104.611  0.00  0.00           B
ATOM   3508  Ne      X   1     -68.888 -79.620-108.114  0.00  0.00          NE
ATOM   3509  B       X   1     -76.381 -89.755-104.213  0.00  0.00           B
ATOM   3510  B       X   1     -77.248 -85.797-103.780  0.00  0.00           B
ATOM   3511  B       X   1     -75.984 -89.144-100.231  0.00  0.00           B
ATOM   3512  Ne      X   1     -75.681 -86.015-103.696  0.00  0.00          NE
ATOM   3513  B       X   1     -75.184 -87.458-103.980  0.00  0.00           B
ATOM   3514  Ne      X   1     -74.975 -89.129-103.895  0.00  0.00          NE
ATOM   3515  B       X   1     -75.172 -85.627-102.260  0.00  0.00           B
ATOM   3516  Ne      X   1     -75.313 -84.518-101.140  0.00  0.00          NE
ATOM   3517  B       X   1     -74.988 -91.415-100.813  0.00  0.00           B
ATOM   3518  Ne      X   1     -74.755 -89.903-100.957  0.00  0.00          NE
ATOM   3519  B       X   1     -74.636 -89.460-102.441  0.00  0.00           B
ATOM   3520  B       X   1     -70.722 -89.559-104.376  0.00  0.00           B
ATOM   3521  B       X   1     -69.364 -91.399 -98.305  0.00  0.00           B
ATOM   3522  Ne      X   1     -69.807 -90.791 -99.686  0.00  0.00          NE
ATOM   3523  B       X   1     -73.506 -89.387-100.184  0.00  0.00           B
ATOM   3524  B       X   1     -72.345 -88.773 -97.894  0.00  0.00           B
ATOM   3525  B       X   1     -71.791 -87.400-100.060  0.00  0.00           B
ATOM   3526  Ne      X   1     -72.179 -88.762 -99.479  0.00  0.00          NE
ATOM   3527  B       X   1     -71.024 -89.805 -99.694  0.00  0.00           B
ATOM   3528  Ne      X   1     -70.925 -85.336 -97.648  0.00  0.00          NE
ATOM   3529  B       X   1     -69.555 -85.780 -98.208  0.00  0.00           B
ATOM   3530  B       X   1     -71.826 -84.663 -98.858  0.00  0.00           B
ATOM   3531  B       X   1     -76.408 -80.973-103.528  0.00  0.00           B
ATOM   3532  Ne      X   1     -76.797 -82.259-102.733  0.00  0.00          NE
ATOM   3533  B       X   1     -75.758 -83.186-102.013  0.00  0.00           B
ATOM   3534  B       X   1     -73.531 -78.279-100.244  0.00  0.00           B
ATOM   3535  B       X   1     -69.205 -77.508 -97.625  0.00  0.00           B
ATOM   3536  B       X   1     -72.453 -79.771 -98.440  0.00  0.00           B
ATOM   3537  B       X   1     -70.798 -84.131 -96.568  0.00  0.00           B
ATOM   3538  B       X   1     -71.306 -79.141-103.229  0.00  0.00           B
ATOM   3539  Ne      X   1     -72.708 -81.264 -97.877  0.00  0.00          NE
ATOM   3540  B       X   1     -71.414 -77.480 -99.106  0.00  0.00           B
ATOM   3541  B       X   1     -70.192 -81.203-102.179  0.00  0.00           B
ATOM   3542  B       X   1     -69.122 -78.952-102.022  0.00  0.00           B
ATOM   3543  Ne      X   1     -70.475 -79.686-101.990  0.00  0.00          NE
ATOM   3544  B       X   1     -71.071 -82.781-103.843  0.00  0.00           B
ATOM   3545  B       X   1     -72.827 -82.302 -99.064  0.00  0.00           B
ATOM   3546  Ne      X   1     -70.537 -76.825 -97.925  0.00  0.00          NE
ATOM   3547  B       X   1     -73.928 -84.186-100.429  0.00  0.00           B
ATOM   3548  B       X   1     -71.457 -81.674 -96.939  0.00  0.00           B
ATOM   3549  B       X   1     -71.669 -83.231-101.174  0.00  0.00           B
ATOM   3550  Ne      X   1     -70.526 -82.757-102.313  0.00  0.00          NE
ATOM   3551  Ne      X   1     -72.223 -78.774 -99.574  0.00  0.00          NE
ATOM   3552  B       X   1     -69.176 -83.519-101.908  0.00  0.00           B
ATOM   3553  B       X   1     -71.283 -79.365-100.664  0.00  0.00           B
ATOM   3554  Ne      X   1     -72.534 -83.680 -99.922  0.00  0.00          NE
ATOM   3555  Ne      X   1     -72.281 -85.048 -89.468  0.00  0.00          NE
ATOM   3556  B       X   1     -71.320 -84.423 -90.607  0.00  0.00           B
ATOM   3557  B       X   1     -68.969 -82.395 -96.137  0.00  0.00           B
ATOM   3558  Ne      X   1     -74.408 -81.997 -93.357  0.00  0.00          NE
ATOM   3559  Ne      X   1     -70.484 -82.637 -96.067  0.00  0.00          NE
ATOM   3560  B       X   1     -73.315 -83.982 -89.123  0.00  0.00           B
ATOM   3561  B       X   1     -69.404 -82.979 -89.792  0.00  0.00           B
ATOM   3562  Ne      X   1     -70.196 -83.405 -91.100  0.00  0.00          NE
ATOM   3563  B       X   1     -72.531 -77.518 -89.458  0.00  0.00           B
ATOM   3564  B       X   1     -73.742 -79.441 -90.688  0.00  0.00           B
ATOM   3565  B       X   1     -70.875 -82.229 -91.938  0.00  0.00           B
ATOM   3566  Ne      X   1     -71.365 -81.568 -93.352  0.00  0.00          NE
ATOM   3567  B       X   1     -72.908 -81.617 -93.414  0.00  0.00           B
ATOM   3568  B       X   1     -71.892 -78.330 -91.894  0.00  0.00           B
ATOM   3569  Ne      X   1     -72.410 -78.689 -90.544  0.00  0.00          NE
ATOM   3570  B       X   1     -70.869 -82.350 -94.571  0.00  0.00           B
ATOM   3571  Ne      X   1     -71.015 -78.490 -93.279  0.00  0.00          NE
ATOM   3572  B       X   1     -70.976 -80.073 -93.602  0.00  0.00           B
ATOM   3573  B       X   1     -74.207 -81.704 -89.732  0.00  0.00           B
ATOM   3574  B       X   1     -71.317 -79.705 -89.889  0.00  0.00           B
ATOM   3575  B       X   1     -69.554 -78.000 -92.981  0.00  0.00           B
ATOM   3576  Ne      X   1     -73.408 -82.514 -88.699  0.00  0.00          NE
ATOM   3577  Ne      X   1     -71.074 -80.605 -88.617  0.00  0.00          NE
ATOM   3578  B       X   1     -71.959 -81.897 -88.791  0.00  0.00           B
ATOM   3579  B       X   1     -69.114 -83.917 -92.157  0.00  0.00           B
ATOM   3580  B       X   1     -71.494 -85.524 -88.141  0.00  0.00           B
ATOM   3581  B       X   1     -70.485 -91.402 -81.181  0.00  0.00           B
ATOM   3582  B       X   1     -69.487 -90.884 -83.479  0.00  0.00           B
ATOM   3583  Ne      X   1     -70.828 -91.207 -82.785  0.00  0.00          NE
ATOM   3584  B       X   1     -72.402 -86.582 -80.955  0.00  0.00           B
ATOM   3585  B       X   1     -69.903 -85.279 -83.687  0.00  0.00           B
ATOM   3586  B       X   1     -71.984 -90.133 -83.143  0.00  0.00           B
ATOM   3587  B       X   1     -72.508 -85.495 -83.272  0.00  0.00           B
ATOM   3588  B       X   1     -71.415 -85.571 -85.545  0.00  0.00           B
ATOM   3589  B       X   1     -73.220 -87.889 -83.142  0.00  0.00           B
ATOM   3590  Ne      X   1     -73.266 -86.537 -82.326  0.00  0.00          NE
ATOM   3591  Ne      X   1     -71.339 -84.846 -84.092  0.00  0.00          NE
ATOM   3592  Ne      X   1     -74.251 -80.249 -84.233  0.00  0.00          NE
ATOM   3593  B       X   1     -74.102 -82.407 -87.279  0.00  0.00           B
ATOM   3594  B       X   1     -73.189 -79.582 -85.154  0.00  0.00           B
ATOM   3595  B       X   1     -69.599 -81.001 -88.292  0.00  0.00           B
ATOM   3596  B       X   1     -69.792 -80.011 -80.560  0.00  0.00           B
ATOM   3597  B       X   1     -74.289 -82.531 -81.199  0.00  0.00           B
ATOM   3598  B       X   1     -71.298 -83.185 -84.141  0.00  0.00           B
ATOM   3599  Ne      X   1     -73.407 -81.247 -81.410  0.00  0.00          NE
ATOM   3600  B       X   1     -74.166 -80.063 -80.671  0.00  0.00           B
ATOM   3601  B       X   1     -71.024 -80.859 -85.289  0.00  0.00           B
ATOM   3602  B       X   1     -71.998 -81.331 -80.716  0.00  0.00           B
ATOM   3603  B       X   1     -72.948 -77.856 -81.296  0.00  0.00           B
ATOM   3604  B       X   1     -70.217 -81.107 -82.867  0.00  0.00           B
ATOM   3605  B       X   1     -71.843 -79.941 -87.396  0.00  0.00           B
ATOM   3606  B       X   1     -73.542 -80.837 -82.956  0.00  0.00           B
ATOM   3607  B       X   1     -70.724 -78.495 -82.285  0.00  0.00           B
ATOM   3608  Ne      X   1     -70.975 -76.640 -86.001  0.00  0.00          NE
ATOM   3609  Ne      X   1     -70.411 -81.847 -84.266  0.00  0.00          NE
ATOM   3610  B       X   1     -71.103 -78.173 -85.731  0.00  0.00           B
ATOM   3611  Ne      X   1     -69.796 -79.737 -82.180  0.00  0.00          NE
ATOM   3612  Ne      X   1     -71.815 -79.593 -85.881  0.00  0.00          NE
ATOM   3613  Ne      X   1     -71.541 -77.292 -81.643  0.00  0.00          NE
ATOM   3614  B       X   1     -69.047 -82.336 -84.807  0.00  0.00           B
ATOM   3615  B       X   1     -76.639 -88.255 -73.940  0.00  0.00           B
ATOM   3616  Ne      X   1     -78.104 -88.105 -74.256  0.00  0.00          NE
ATOM   3617  B       X   1     -78.864 -87.655 -72.960  0.00  0.00           B
ATOM   3618  Ne      X   1     -76.939 -87.231 -78.726  0.00  0.00          NE
ATOM   3619  B       X   1     -76.536 -86.576 -80.042  0.00  0.00           B
ATOM   3620  B       X   1     -75.608 -87.554 -77.951  0.00  0.00           B
ATOM   3621  Ne      X   1     -75.259 -91.175 -79.723  0.00  0.00          NE
ATOM   3622  Ne      X   1     -75.530 -91.505 -72.698  0.00  0.00          NE
ATOM   3623  Ne      X   1     -75.269 -88.495 -73.314  0.00  0.00          NE
ATOM   3624  B       X   1     -75.209 -89.715 -79.203  0.00  0.00           B
ATOM   3625  B       X   1     -75.259 -89.960 -72.682  0.00  0.00           B
ATOM   3626  B       X   1     -74.720 -87.260 -72.521  0.00  0.00           B
ATOM   3627  B       X   1     -74.758 -84.515 -72.726  0.00  0.00           B
ATOM   3628  Ne      X   1     -74.485 -88.630 -78.275  0.00  0.00          NE
ATOM   3629  B       X   1     -72.024 -85.795 -78.529  0.00  0.00           B
ATOM   3630  B       X   1     -74.206 -88.644 -74.508  0.00  0.00           B
ATOM   3631  Ne      X   1     -73.317 -89.531 -75.548  0.00  0.00          NE
ATOM   3632  B       X   1     -73.939 -89.330 -76.997  0.00  0.00           B
ATOM   3633  B       X   1     -71.420 -86.607 -76.180  0.00  0.00           B
ATOM   3634  Ne      X   1     -70.663 -87.960 -75.736  0.00  0.00          NE
ATOM   3635  B       X   1     -71.887 -88.937 -75.467  0.00  0.00           B
ATOM   3636  Ne      X   1     -71.715 -85.316 -77.016  0.00  0.00          NE
ATOM   3637  B       X   1     -73.328 -87.985 -79.114  0.00  0.00           B
ATOM   3638  B       X   1     -73.279 -91.049 -75.116  0.00  0.00           B
ATOM   3639  B       X   1     -69.916 -88.385 -77.032  0.00  0.00           B
ATOM   3640  Ne      X   1     -72.069 -87.063 -79.486  0.00  0.00          NE
ATOM   3641  B       X   1     -70.807 -87.911 -79.393  0.00  0.00           B
ATOM   3642  B       X   1     -69.967 -90.321 -78.845  0.00  0.00           B
ATOM   3643  B       X   1     -69.998 -87.597 -74.319  0.00  0.00           B
ATOM   3644  B       X   1     -71.948 -91.245 -72.754  0.00  0.00           B
ATOM   3645  Ne      X   1     -69.680 -88.848 -78.557  0.00  0.00          NE
ATOM   3646  Ne      X   1     -69.283 -86.987 -73.036  0.00  0.00          NE
ATOM   3647  B       X   1     -72.998 -84.491 -76.481  0.00  0.00           B
ATOM   3648  B       X   1     -70.423 -84.445 -76.989  0.00  0.00           B
ATOM   3649  B       X   1     -68.961 -90.953 -76.182  0.00  0.00           B
ATOM   3650  Ne      X   1     -70.141 -91.712 -79.588  0.00  0.00          NE
ATOM   3651  Ne      X   1     -77.047 -79.450 -76.938  0.00  0.00          NE
ATOM   3652  B       X   1     -76.787 -78.377 -73.275  0.00  0.00           B
ATOM   3653  B       X   1     -76.413 -80.819 -77.288  0.00  0.00           B
ATOM   3654  Ne      X   1     -76.113 -82.329 -77.596  0.00  0.00          NE
ATOM   3655  B       X   1     -76.055 -82.498 -73.525  0.00  0.00           B
ATOM   3656  B       X   1     -76.081 -78.340 -77.221  0.00  0.00           B
ATOM   3657  B       X   1     -75.785 -82.424 -79.141  0.00  0.00           B
ATOM   3658  Ne      X   1     -75.400 -77.222 -78.211  0.00  0.00          NE
ATOM   3659  B       X   1     -74.971 -82.915 -76.755  0.00  0.00           B
ATOM   3660  B       X   1     -74.696 -77.781 -79.458  0.00  0.00           B
ATOM   3661  Ne      X   1     -74.620 -83.053 -73.152  0.00  0.00          NE
ATOM   3662  B       X   1     -70.033 -82.126 -76.108  0.00  0.00           B
ATOM   3663  B       X   1     -69.888 -78.034 -75.285  0.00  0.00           B
ATOM   3664  Ne      X   1     -73.577 -83.141 -76.027  0.00  0.00          NE
ATOM   3665  B       X   1     -72.275 -78.130 -74.124  0.00  0.00           B
ATOM   3666  B       X   1     -72.619 -82.000 -76.636  0.00  0.00           B
ATOM   3667  B       X   1     -73.834 -83.007 -74.515  0.00  0.00           B
ATOM   3668  B       X   1     -71.386 -79.957 -75.735  0.00  0.00           B
ATOM   3669  Ne      X   1     -71.320 -81.141 -76.751  0.00  0.00          NE
ATOM   3670  B       X   1     -70.811 -80.929 -78.255  0.00  0.00           B
ATOM   3671  Ne      X   1     -71.006 -78.917 -74.675  0.00  0.00          NE
ATOM   3672  B       X   1     -70.497 -79.655 -73.285  0.00  0.00           B
ATOM   3673  B       X   1     -72.532 -78.973 -78.969  0.00  0.00           B
ATOM   3674  B       X   1     -74.440 -77.442 -72.743  0.00  0.00           B
ATOM   3675  Ne      X   1     -70.651 -81.203 -79.902  0.00  0.00          NE
ATOM   3676  Ne      X   1     -73.211 -76.909 -73.544  0.00  0.00          NE
ATOM   3677  B       X   1     -69.739 -77.027 -77.723  0.00  0.00           B
ATOM   3678  Ne      X   1     -73.615 -78.675 -80.057  0.00  0.00          NE
ATOM   3679  B       X   1     -69.634 -82.402 -79.824  0.00  0.00           B
ATOM   3680  Ne      X   1     -69.268 -83.423 -76.554  0.00  0.00          NE
ATOM   3681  Ne      X   1     -68.887 -77.362 -76.427  0.00  0.00          NE
ATOM   3682  B       X   1     -70.853 -76.808 -80.299  0.00  0.00           B
ATOM   3683  Ne      X   1     -79.764 -87.390 -71.733  0.00  0.00          NE
ATOM   3684  B       X   1     -79.207 -86.527 -70.526  0.00  0.00           B
ATOM   3685  B       X   1     -78.880 -85.729 -67.935  0.00  0.00           B
ATOM   3686  B       X   1     -76.957 -85.685 -69.521  0.00  0.00           B
ATOM   3687  Ne      X   1     -78.535 -85.524 -69.531  0.00  0.00          NE
ATOM   3688  Ne      X   1     -76.957 -88.902 -66.671  0.00  0.00          NE
ATOM   3689  B       X   1     -77.423 -88.642 -70.602  0.00  0.00           B
ATOM   3690  Ne      X   1     -75.444 -85.608 -69.118  0.00  0.00          NE
ATOM   3691  B       X   1     -75.377 -88.642 -66.460  0.00  0.00           B
ATOM   3692  B       X   1     -75.027 -86.735 -68.089  0.00  0.00           B
ATOM   3693  B       X   1     -74.651 -85.726 -70.436  0.00  0.00           B
ATOM   3694  B       X   1     -75.092 -84.197 -68.417  0.00  0.00           B
ATOM   3695  B       X   1     -70.298 -86.493 -71.846  0.00  0.00           B
ATOM   3696  B       X   1     -73.955 -91.755 -66.666  0.00  0.00           B
ATOM   3697  Ne      X   1     -74.254 -85.822 -71.979  0.00  0.00          NE
ATOM   3698  B       X   1     -69.389 -84.825 -68.019  0.00  0.00           B
ATOM   3699  B       X   1     -72.690 -85.646 -71.804  0.00  0.00           B
ATOM   3700  B       X   1     -69.813 -90.337 -71.649  0.00  0.00           B
ATOM   3701  Ne      X   1     -71.267 -90.829 -71.349  0.00  0.00          NE
ATOM   3702  B       X   1     -73.427 -88.758 -68.489  0.00  0.00           B
ATOM   3703  Ne      X   1     -69.897 -88.565 -67.000  0.00  0.00          NE
ATOM   3704  B       X   1     -70.888 -88.154 -65.815  0.00  0.00           B
ATOM   3705  B       X   1     -73.232 -87.392 -66.391  0.00  0.00           B
ATOM   3706  Ne      X   1     -72.006 -88.631 -69.307  0.00  0.00          NE
ATOM   3707  B       X   1     -70.888 -88.964 -68.247  0.00  0.00           B
ATOM   3708  Ne      X   1     -71.448 -85.996 -70.864  0.00  0.00          NE
ATOM   3709  B       X   1     -71.007 -84.803 -69.978  0.00  0.00           B
ATOM   3710  Ne      X   1     -74.304 -87.938 -67.428  0.00  0.00          NE
ATOM   3711  B       X   1     -71.990 -87.217 -69.961  0.00  0.00           B
ATOM   3712  B       X   1     -72.015 -89.759 -70.479  0.00  0.00           B
ATOM   3713  B       X   1     -68.988 -87.357 -67.441  0.00  0.00           B
ATOM   3714  B       X   1     -69.026 -89.692 -66.419  0.00  0.00           B
ATOM   3715  Ne      X   1     -75.627 -78.328 -72.173  0.00  0.00          NE
ATOM   3716  B       X   1     -78.868 -84.085 -70.058  0.00  0.00           B
ATOM   3717  B       X   1     -75.098 -84.124 -65.947  0.00  0.00           B
ATOM   3718  B       X   1     -74.911 -79.678 -71.977  0.00  0.00           B
ATOM   3719  Ne      X   1     -79.112 -82.948 -71.111  0.00  0.00          NE
ATOM   3720  Ne      X   1     -78.663 -80.421 -69.324  0.00  0.00          NE
ATOM   3721  B       X   1     -78.693 -81.551 -70.492  0.00  0.00           B
ATOM   3722  B       X   1     -76.458 -77.860 -70.923  0.00  0.00           B
ATOM   3723  Ne      X   1     -74.860 -83.253 -67.215  0.00  0.00          NE
ATOM   3724  B       X   1     -71.410 -76.942 -69.387  0.00  0.00           B
ATOM   3725  Ne      X   1     -70.229 -83.801 -68.959  0.00  0.00          NE
ATOM   3726  B       X   1     -73.992 -82.010 -72.116  0.00  0.00           B
ATOM   3727  B       X   1     -71.036 -81.686 -66.066  0.00  0.00           B
ATOM   3728  Ne      X   1     -72.818 -76.960 -68.773  0.00  0.00          NE
ATOM   3729  B       X   1     -72.456 -80.527 -67.951  0.00  0.00           B
ATOM   3730  Ne      X   1     -70.862 -79.752 -71.745  0.00  0.00          NE
ATOM   3731  B       X   1     -74.067 -80.703 -69.825  0.00  0.00           B
ATOM   3732  B       X   1     -71.213 -82.776 -68.289  0.00  0.00           B
ATOM   3733  Ne      X   1     -73.864 -80.654 -71.339  0.00  0.00          NE
ATOM   3734  B       X   1     -72.438 -79.953 -71.573  0.00  0.00           B
ATOM   3735  B       X   1     -70.304 -78.432 -71.132  0.00  0.00           B
ATOM   3736  B       X   1     -73.464 -78.371 -69.026  0.00  0.00           B
ATOM   3737  B       X   1     -70.250 -80.876 -70.905  0.00  0.00           B
ATOM   3738  B       X   1     -73.383 -82.650 -67.146  0.00  0.00           B
ATOM   3739  B       X   1     -69.184 -82.909 -69.718  0.00  0.00           B
ATOM   3740  Ne      X   1     -71.993 -81.842 -67.302  0.00  0.00          NE
ATOM   3741  Ne      X   1     -70.067 -77.094 -70.255  0.00  0.00          NE
ATOM   3742  Ne      X   1     -68.957 -81.439 -70.174  0.00  0.00          NE
ATOM   3743  Ne      X   1     -71.476 -70.878-123.007  0.00  0.00          NE
ATOM   3744  B       X   1     -69.996 -70.868-122.438  0.00  0.00           B
ATOM   3745  B       X   1     -70.065 -75.611-126.499  0.00  0.00           B
ATOM   3746  Ne      X   1     -68.991 -74.836-127.274  0.00  0.00          NE
ATOM   3747  B       X   1     -69.042 -62.046-126.170  0.00  0.00           B
ATOM   3748  Ne      X   1     -72.104 -61.474-123.654  0.00  0.00          NE
ATOM   3749  Ne      X   1     -69.200 -61.719-127.694  0.00  0.00          NE
ATOM   3750  Ne      X   1     -69.241 -62.001-124.631  0.00  0.00          NE
ATOM   3751  B       X   1     -71.311 -66.515-125.880  0.00  0.00           B
ATOM   3752  B       X   1     -73.045 -64.975-126.760  0.00  0.00           B
ATOM   3753  B       X   1     -72.795 -65.040-124.193  0.00  0.00           B
ATOM   3754  B       X   1     -72.986 -62.679-123.239  0.00  0.00           B
ATOM   3755  Ne      X   1     -70.685 -67.494-126.999  0.00  0.00          NE
ATOM   3756  B       X   1     -69.911 -64.010-121.839  0.00  0.00           B
ATOM   3757  Ne      X   1     -71.011 -64.503-120.889  0.00  0.00          NE
ATOM   3758  B       X   1     -70.797 -61.951-124.315  0.00  0.00           B
ATOM   3759  Ne      X   1     -73.491 -64.606-128.308  0.00  0.00          NE
ATOM   3760  B       X   1     -70.527 -62.270-128.384  0.00  0.00           B
ATOM   3761  B       X   1     -70.014 -69.882-114.078  0.00  0.00           B
ATOM   3762  Ne      X   1     -71.158 -70.607-113.255  0.00  0.00          NE
ATOM   3763  Ne      X   1     -69.382 -69.036-115.289  0.00  0.00          NE
ATOM   3764  B       X   1     -69.486 -68.141-119.743  0.00  0.00           B
ATOM   3765  B       X   1     -70.598 -65.805-120.168  0.00  0.00           B
ATOM   3766  B       X   1     -70.655 -62.571-115.058  0.00  0.00           B
ATOM   3767  B       X   1     -69.534 -64.246-113.467  0.00  0.00           B
ATOM   3768  Ne      X   1     -70.384 -61.543-116.293  0.00  0.00          NE
ATOM   3769  B       X   1     -71.219 -67.063-118.101  0.00  0.00           B
ATOM   3770  B       X   1     -71.308 -63.283-119.840  0.00  0.00           B
ATOM   3771  B       X   1     -71.125 -62.001-117.636  0.00  0.00           B
ATOM   3772  Ne      X   1     -70.803 -63.535-113.895  0.00  0.00          NE
ATOM   3773  B       X   1     -70.549 -68.257-115.979  0.00  0.00           B
ATOM   3774  Ne      X   1     -70.789 -67.222-119.564  0.00  0.00          NE
ATOM   3775  B       X   1     -71.388 -62.747-112.586  0.00  0.00           B
ATOM   3776  B       X   1     -71.431 -69.442-112.030  0.00  0.00           B
ATOM   3777  B       X   1     -70.178 -61.484-110.645  0.00  0.00           B
ATOM   3778  B       X   1     -70.550 -67.295-110.811  0.00  0.00           B
ATOM   3779  Ne      X   1     -69.572 -66.179-110.091  0.00  0.00          NE
ATOM   3780  B       X   1     -68.939 -65.239-111.216  0.00  0.00           B
ATOM   3781  B       X   1     -69.122 -74.505-104.085  0.00  0.00           B
ATOM   3782  B       X   1     -70.333 -75.334 -98.334  0.00  0.00           B
ATOM   3783  Ne      X   1     -69.895 -74.846 -90.766  0.00  0.00          NE
ATOM   3784  B       X   1     -70.666 -73.662 -91.509  0.00  0.00           B
ATOM   3785  B       X   1     -71.069 -75.625 -89.986  0.00  0.00           B
ATOM   3786  Ne      X   1     -72.077 -76.138 -88.918  0.00  0.00          NE
ATOM   3787  B       X   1     -73.222 -75.098 -88.797  0.00  0.00           B
ATOM   3788  B       X   1     -69.114 -75.882 -91.688  0.00  0.00           B
ATOM   3789  B       X   1     -71.344 -76.377 -87.550  0.00  0.00           B
ATOM   3790  B       X   1     -71.501 -70.656 -88.025  0.00  0.00           B
ATOM   3791  Ne      X   1     -70.607 -69.336 -88.010  0.00  0.00          NE
ATOM   3792  B       X   1     -71.702 -76.083 -82.646  0.00  0.00           B
ATOM   3793  B       X   1     -72.117 -75.933 -85.157  0.00  0.00           B
ATOM   3794  B       X   1     -69.688 -71.268 -81.124  0.00  0.00           B
ATOM   3795  B       X   1     -69.741 -73.598 -85.226  0.00  0.00           B
ATOM   3796  B       X   1     -69.609 -76.019 -85.744  0.00  0.00           B
ATOM   3797  B       X   1     -70.445 -71.681 -83.580  0.00  0.00           B
ATOM   3798  B       X   1     -71.938 -73.799 -83.938  0.00  0.00           B
ATOM   3799  Ne      X   1     -72.528 -75.307 -83.724  0.00  0.00          NE
ATOM   3800  B       X   1     -71.742 -71.973 -85.762  0.00  0.00           B
ATOM   3801  B       X   1     -74.039 -75.415 -83.465  0.00  0.00           B
ATOM   3802  Ne      X   1     -70.940 -72.742 -84.609  0.00  0.00          NE
ATOM   3803  Ne      X   1     -70.765 -70.881 -82.259  0.00  0.00          NE
ATOM   3804  B       X   1     -70.605 -69.350 -82.504  0.00  0.00           B
ATOM   3805  B       X   1     -74.422 -72.638 -80.944  0.00  0.00           B
ATOM   3806  B       X   1     -69.171 -69.812 -87.943  0.00  0.00           B
ATOM   3807  B       X   1     -70.700 -66.771 -81.993  0.00  0.00           B
ATOM   3808  B       X   1     -71.475 -64.249 -81.470  0.00  0.00           B
ATOM   3809  B       X   1     -71.023 -67.749 -84.336  0.00  0.00           B
ATOM   3810  Ne      X   1     -70.242 -67.930 -82.990  0.00  0.00          NE
ATOM   3811  B       X   1     -70.406 -61.850 -82.049  0.00  0.00           B
ATOM   3812  B       X   1     -71.385 -63.692 -85.581  0.00  0.00           B
ATOM   3813  B       X   1     -76.953 -69.859 -76.566  0.00  0.00           B
ATOM   3814  Ne      X   1     -77.378 -75.076 -79.029  0.00  0.00          NE
ATOM   3815  B       X   1     -76.371 -72.279 -76.618  0.00  0.00           B
ATOM   3816  B       X   1     -76.490 -73.047 -74.230  0.00  0.00           B
ATOM   3817  B       X   1     -76.304 -73.963 -79.605  0.00  0.00           B
ATOM   3818  Ne      X   1     -75.532 -72.915 -75.514  0.00  0.00          NE
ATOM   3819  B       X   1     -74.968 -74.291 -75.954  0.00  0.00           B
ATOM   3820  B       X   1     -76.518 -76.310 -78.684  0.00  0.00           B
ATOM   3821  B       X   1     -76.937 -68.883 -74.101  0.00  0.00           B
ATOM   3822  B       X   1     -73.539 -76.095 -74.839  0.00  0.00           B
ATOM   3823  B       X   1     -69.924 -75.151 -73.692  0.00  0.00           B
ATOM   3824  B       X   1     -73.175 -72.167 -72.964  0.00  0.00           B
ATOM   3825  B       X   1     -70.794 -74.839 -78.462  0.00  0.00           B
ATOM   3826  Ne      X   1     -73.180 -71.247 -74.248  0.00  0.00          NE
ATOM   3827  B       X   1     -74.235 -71.968 -75.195  0.00  0.00           B
ATOM   3828  B       X   1     -71.588 -70.998 -74.491  0.00  0.00           B
ATOM   3829  Ne      X   1     -71.295 -74.097 -77.151  0.00  0.00          NE
ATOM   3830  Ne      X   1     -70.168 -70.241 -74.500  0.00  0.00          NE
ATOM   3831  B       X   1     -71.616 -72.552 -77.411  0.00  0.00           B
ATOM   3832  B       X   1     -70.187 -74.227 -76.007  0.00  0.00           B
ATOM   3833  Ne      X   1     -73.971 -75.475 -76.172  0.00  0.00          NE
ATOM   3834  B       X   1     -72.621 -74.766 -76.635  0.00  0.00           B
ATOM   3835  B       X   1     -71.799 -69.795 -77.638  0.00  0.00           B
ATOM   3836  Ne      X   1     -71.491 -71.227 -78.299  0.00  0.00          NE
ATOM   3837  B       X   1     -72.522 -71.391 -79.483  0.00  0.00           B
ATOM   3838  B       X   1     -73.653 -69.663 -74.218  0.00  0.00           B
ATOM   3839  B       X   1     -69.927 -71.149 -78.647  0.00  0.00           B
ATOM   3840  B       X   1     -72.170 -76.070 -72.681  0.00  0.00           B
ATOM   3841  B       X   1     -70.069 -69.283 -73.236  0.00  0.00           B
ATOM   3842  Ne      X   1     -70.157 -76.160 -79.044  0.00  0.00          NE
ATOM   3843  Ne      X   1     -70.796 -75.185 -72.377  0.00  0.00          NE
ATOM   3844  B       X   1     -74.380 -76.415 -77.336  0.00  0.00           B
ATOM   3845  Ne      X   1     -69.144 -74.735 -74.972  0.00  0.00          NE
ATOM   3846  B       X   1     -70.250 -69.230 -75.689  0.00  0.00           B
ATOM   3847  Ne      X   1     -68.888 -71.010 -79.793  0.00  0.00          NE
ATOM   3848  Ne      X   1     -76.994 -68.702 -72.547  0.00  0.00          NE
ATOM   3849  Ne      X   1     -71.228 -68.570 -76.740  0.00  0.00          NE
ATOM   3850  B       X   1     -71.370 -66.070 -79.605  0.00  0.00           B
ATOM   3851  B       X   1     -70.413 -62.728 -77.777  0.00  0.00           B
ATOM   3852  B       X   1     -70.695 -67.440 -77.540  0.00  0.00           B
ATOM   3853  B       X   1     -70.147 -63.310 -74.423  0.00  0.00           B
ATOM   3854  B       X   1     -73.565 -67.003 -73.951  0.00  0.00           B
ATOM   3855  Ne      X   1     -70.270 -66.415 -78.570  0.00  0.00          NE
ATOM   3856  Ne      X   1     -71.492 -62.431 -74.354  0.00  0.00          NE
ATOM   3857  B       X   1     -71.209 -67.003 -72.998  0.00  0.00           B
ATOM   3858  B       X   1     -69.090 -67.118 -79.424  0.00  0.00           B
ATOM   3859  Ne      X   1     -72.664 -66.554 -72.758  0.00  0.00          NE
ATOM   3860  Ne      X   1     -71.483 -61.640 -77.342  0.00  0.00          NE
ATOM   3861  Ne      X   1     -69.966 -67.911 -72.619  0.00  0.00          NE
ATOM   3862  B       X   1     -77.121 -70.015 -71.646  0.00  0.00           B
ATOM   3863  B       X   1     -71.306 -73.701 -72.098  0.00  0.00           B
ATOM   3864  B       X   1     -70.432 -75.991 -66.226  0.00  0.00           B
ATOM   3865  Ne      X   1     -72.458 -72.781 -71.763  0.00  0.00          NE
ATOM   3866  Ne      X   1     -69.509 -72.335 -66.669  0.00  0.00          NE
ATOM   3867  B       X   1     -73.678 -75.715 -69.278  0.00  0.00           B
ATOM   3868  B       X   1     -73.447 -73.698 -70.798  0.00  0.00           B
ATOM   3869  B       X   1     -71.948 -71.414 -70.940  0.00  0.00           B
ATOM   3870  B       X   1     -70.888 -72.121 -67.379  0.00  0.00           B
ATOM   3871  Ne      X   1     -73.790 -74.185 -69.340  0.00  0.00          NE
ATOM   3872  B       X   1     -72.928 -71.093 -68.693  0.00  0.00           B
ATOM   3873  Ne      X   1     -72.532 -70.312 -70.016  0.00  0.00          NE
ATOM   3874  B       X   1     -73.840 -69.613 -70.695  0.00  0.00           B
ATOM   3875  B       X   1     -70.074 -75.781 -71.167  0.00  0.00           B
ATOM   3876  B       X   1     -71.483 -69.269 -69.640  0.00  0.00           B
ATOM   3877  B       X   1     -69.040 -69.545 -69.099  0.00  0.00           B
ATOM   3878  B       X   1     -69.189 -73.855 -66.408  0.00  0.00           B
ATOM   3879  Ne      X   1     -68.998 -75.378 -66.034  0.00  0.00          NE
ATOM   3880  Ne      X   1     -75.756 -61.295 -67.911  0.00  0.00          NE
ATOM   3881  B       X   1     -77.268 -61.591 -67.533  0.00  0.00           B
ATOM   3882  Ne      X   1     -78.819 -61.854 -67.402  0.00  0.00          NE
ATOM   3883  B       X   1     -79.353 -62.290 -65.962  0.00  0.00           B
ATOM   3884  B       X   1     -78.831 -63.360 -70.860  0.00  0.00           B
ATOM   3885  Ne      X   1     -79.548 -63.970 -69.588  0.00  0.00          NE
ATOM   3886  B       X   1     -79.322 -63.039 -68.359  0.00  0.00           B
ATOM   3887  B       X   1     -78.988 -65.413 -69.209  0.00  0.00           B
ATOM   3888  B       X   1     -75.120 -62.569 -68.564  0.00  0.00           B
ATOM   3889  B       X   1     -74.756 -64.947 -69.266  0.00  0.00           B
ATOM   3890  B       X   1     -69.740 -66.218 -66.167  0.00  0.00           B
ATOM   3891  B       X   1     -70.679 -64.873 -68.106  0.00  0.00           B
ATOM   3892  B       X   1     -72.141 -66.609 -67.094  0.00  0.00           B
ATOM   3893  Ne      X   1     -74.354 -68.171 -70.956  0.00  0.00          NE
ATOM   3894  B       X   1     -72.801 -63.537 -68.442  0.00  0.00           B
ATOM   3895  B       X   1     -73.155 -67.407 -71.525  0.00  0.00           B
ATOM   3896  Ne      X   1     -74.145 -63.528 -69.360  0.00  0.00          NE
ATOM   3897  B       X   1     -71.183 -62.933 -66.517  0.00  0.00           B
ATOM   3898  Ne      X   1     -73.507 -66.850 -66.268  0.00  0.00          NE
ATOM   3899  Ne      X   1     -70.112 -68.514 -69.579  0.00  0.00          NE
ATOM   3900  Ne      X   1     -70.635 -66.312 -67.472  0.00  0.00          NE
ATOM   3901  B       X   1     -73.713 -63.207 -70.862  0.00  0.00           B
ATOM   3902  B       X   1     -69.926 -67.986 -71.032  0.00  0.00           B
ATOM   3903  Ne      X   1     -71.709 -62.446 -65.150  0.00  0.00          NE
ATOM   3904  B       X   1     -70.148 -67.359 -68.510  0.00  0.00           B
ATOM   3905  B       X   1     -70.561 -62.407 -69.010  0.00  0.00           B
ATOM   3906  B       X   1     -72.520 -63.550 -64.548  0.00  0.00           B
ATOM   3907  Ne      X   1     -71.296 -63.384 -68.021  0.00  0.00          NE
ATOM   3908  B       X   1    -162.041 -62.066 -25.845  0.00  0.00           B
ATOM   3909  Ne      X   1    -160.841 -62.299 -29.188  0.00  0.00          NE
ATOM   3910  B       X   1    -160.883 -66.395 -21.630  0.00  0.00           B
ATOM   3911  B       X   1    -161.975 -68.095 -19.657  0.00  0.00           B
ATOM   3912  B       X   1    -161.516 -61.609 -21.414  0.00  0.00           B
ATOM   3913  Ne      X   1    -161.833 -67.586 -21.237  0.00  0.00          NE
ATOM   3914  B       X   1    -161.564 -62.409 -17.920  0.00  0.00           B
ATOM   3915  B       X   1    -161.461 -63.955 -22.134  0.00  0.00           B
ATOM   3916  Ne      X   1    -161.161 -67.782  -8.219  0.00  0.00          NE
ATOM   3917  B       X   1    -161.936 -70.324  -5.079  0.00  0.00           B
ATOM   3918  Ne      X   1    -161.626 -68.816  -5.404  0.00  0.00          NE
ATOM   3919  B       X   1    -161.674 -63.394  -3.848  0.00  0.00           B
ATOM   3920  B       X   1    -160.910 -63.483  -7.441  0.00  0.00           B
ATOM   3921  Ne      X   1    -161.598 -64.981  -7.060  0.00  0.00          NE
ATOM   3922  B       X   1    -161.282 -66.218  -7.943  0.00  0.00           B
ATOM   3923  B       X   1    -161.592 -68.533  -6.928  0.00  0.00           B
ATOM   3924  Ne      X   1    -161.095 -64.836  -4.008  0.00  0.00          NE
ATOM   3925  B       X   1    -161.122 -65.211  -5.585  0.00  0.00           B
ATOM   3926  B       X   1    -149.450 -71.505 -43.544  0.00  0.00           B
ATOM   3927  B       X   1    -149.733 -67.340 -45.321  0.00  0.00           B
ATOM   3928  B       X   1    -149.974 -65.899 -40.672  0.00  0.00           B
ATOM   3929  B       X   1    -149.780 -66.502 -47.623  0.00  0.00           B
ATOM   3930  Ne      X   1    -158.471 -62.175 -33.025  0.00  0.00          NE
ATOM   3931  B       X   1    -156.903 -62.674 -36.355  0.00  0.00           B
ATOM   3932  B       X   1    -157.225 -62.294 -33.967  0.00  0.00           B
ATOM   3933  Ne      X   1    -157.102 -62.142 -37.792  0.00  0.00          NE
ATOM   3934  Ne      X   1    -160.474 -61.916 -26.147  0.00  0.00          NE
ATOM   3935  B       X   1    -159.591 -62.828 -25.297  0.00  0.00           B
ATOM   3936  B       X   1    -160.223 -62.149 -27.724  0.00  0.00           B
ATOM   3937  Ne      X   1    -158.595 -63.634 -24.400  0.00  0.00          NE
ATOM   3938  B       X   1    -156.014 -62.209 -25.363  0.00  0.00           B
ATOM   3939  B       X   1    -157.413 -64.291 -25.315  0.00  0.00           B
ATOM   3940  B       X   1    -156.454 -61.514 -29.340  0.00  0.00           B
ATOM   3941  B       X   1    -158.161 -65.662 -16.090  0.00  0.00           B
ATOM   3942  Ne      X   1    -156.488 -61.540 -23.857  0.00  0.00          NE
ATOM   3943  B       X   1    -159.170 -61.681 -18.200  0.00  0.00           B
ATOM   3944  B       X   1    -159.770 -64.005 -17.162  0.00  0.00           B
ATOM   3945  B       X   1    -159.341 -64.626 -23.437  0.00  0.00           B
ATOM   3946  Ne      X   1    -160.262 -65.001 -22.108  0.00  0.00          NE
ATOM   3947  Ne      X   1    -160.121 -62.432 -17.241  0.00  0.00          NE
ATOM   3948  B       X   1    -159.216 -64.654 -20.957  0.00  0.00           B
ATOM   3949  Ne      X   1    -159.294 -65.493 -17.220  0.00  0.00          NE
ATOM   3950  B       X   1    -158.538 -65.578 -18.612  0.00  0.00           B
ATOM   3951  Ne      X   1    -157.060 -68.614 -17.952  0.00  0.00          NE
ATOM   3952  B       X   1    -156.592 -67.326 -17.088  0.00  0.00           B
ATOM   3953  B       X   1    -157.715 -62.481 -23.510  0.00  0.00           B
ATOM   3954  B       X   1    -156.529 -68.287 -19.428  0.00  0.00           B
ATOM   3955  Ne      X   1    -155.516 -63.344 -16.468  0.00  0.00          NE
ATOM   3956  Ne      X   1    -156.399 -62.584 -19.217  0.00  0.00          NE
ATOM   3957  Ne      X   1    -158.016 -65.143 -20.022  0.00  0.00          NE
ATOM   3958  B       X   1    -156.359 -62.602 -17.588  0.00  0.00           B
ATOM   3959  B       X   1    -157.126 -66.211 -20.710  0.00  0.00           B
ATOM   3960  B       X   1    -155.785 -64.890 -16.762  0.00  0.00           B
ATOM   3961  B       X   1    -157.170 -63.828 -19.677  0.00  0.00           B
ATOM   3962  Ne      X   1    -156.655 -66.060 -16.165  0.00  0.00          NE
ATOM   3963  B       X   1    -155.205 -61.455 -22.912  0.00  0.00           B
ATOM   3964  B       X   1    -157.138 -61.268 -19.642  0.00  0.00           B
ATOM   3965  Ne      X   1    -153.437 -62.810 -20.299  0.00  0.00          NE
ATOM   3966  B       X   1    -149.340 -62.865 -19.264  0.00  0.00           B
ATOM   3967  B       X   1    -154.911 -62.527 -19.802  0.00  0.00           B
ATOM   3968  B       X   1    -150.018 -65.163 -18.583  0.00  0.00           B
ATOM   3969  Ne      X   1    -149.497 -61.929 -20.490  0.00  0.00          NE
ATOM   3970  Ne      X   1    -152.572 -62.911 -17.443  0.00  0.00          NE
ATOM   3971  B       X   1    -153.208 -61.705 -21.333  0.00  0.00           B
ATOM   3972  Ne      X   1    -151.415 -65.684 -18.025  0.00  0.00          NE
ATOM   3973  B       X   1    -151.837 -64.403 -17.185  0.00  0.00           B
ATOM   3974  B       X   1    -152.119 -61.544 -16.804  0.00  0.00           B
ATOM   3975  B       X   1    -153.983 -63.142 -16.826  0.00  0.00           B
ATOM   3976  B       X   1    -150.204 -62.744 -21.626  0.00  0.00           B
ATOM   3977  B       X   1    -152.537 -62.747 -18.972  0.00  0.00           B
ATOM   3978  B       X   1    -153.487 -64.265 -20.903  0.00  0.00           B
ATOM   3979  B       X   1    -159.684 -68.035  -8.659  0.00  0.00           B
ATOM   3980  Ne      X   1    -158.155 -67.753  -8.944  0.00  0.00          NE
ATOM   3981  B       X   1    -157.780 -66.194  -8.695  0.00  0.00           B
ATOM   3982  B       X   1    -155.803 -63.060 -14.934  0.00  0.00           B
ATOM   3983  Ne      X   1    -155.765 -63.155 -13.372  0.00  0.00          NE
ATOM   3984  B       X   1    -150.356 -61.896 -13.345  0.00  0.00           B
ATOM   3985  B       X   1    -156.249 -70.535  -6.566  0.00  0.00           B
ATOM   3986  Ne      X   1    -156.623 -69.036  -6.565  0.00  0.00          NE
ATOM   3987  B       X   1    -157.781 -69.006  -5.522  0.00  0.00           B
ATOM   3988  B       X   1    -156.724 -63.830  -0.174  0.00  0.00           B
ATOM   3989  B       X   1    -160.163 -68.430  -4.803  0.00  0.00           B
ATOM   3990  B       X   1    -157.228 -68.536  -7.923  0.00  0.00           B
ATOM   3991  Ne      X   1    -158.703 -68.471  -4.357  0.00  0.00          NE
ATOM   3992  B       X   1    -159.599 -64.990  -3.525  0.00  0.00           B
ATOM   3993  B       X   1    -158.175 -66.994  -3.973  0.00  0.00           B
ATOM   3994  B       X   1    -157.291 -64.698  -4.656  0.00  0.00           B
ATOM   3995  Ne      X   1    -156.965 -65.298  -0.620  0.00  0.00          NE
ATOM   3996  Ne      X   1    -158.109 -65.457  -3.592  0.00  0.00          NE
ATOM   3997  B       X   1    -157.306 -65.422  -2.184  0.00  0.00           B
ATOM   3998  B       X   1    -156.588 -64.408  -7.147  0.00  0.00           B
ATOM   3999  B       X   1    -155.460 -68.105  -5.985  0.00  0.00           B
ATOM   4000  Ne      X   1    -154.446 -67.073  -5.358  0.00  0.00          NE
ATOM   4001  B       X   1    -154.075 -67.273  -3.859  0.00  0.00           B
ATOM   4002  B       X   1    -140.432 -91.859 -16.270  0.00  0.00           B
ATOM   4003  Ne      X   1    -143.144 -91.587 -24.176  0.00  0.00          NE
ATOM   4004  Ne      X   1    -143.158 -80.618 -24.429  0.00  0.00          NE
ATOM   4005  B       X   1    -141.249 -77.084 -24.602  0.00  0.00           B
ATOM   4006  Ne      X   1    -139.663 -76.694 -24.798  0.00  0.00          NE
ATOM   4007  B       X   1    -138.035 -80.520 -24.543  0.00  0.00           B
ATOM   4008  B       X   1    -144.085 -87.199 -23.873  0.00  0.00           B
ATOM   4009  Ne      X   1    -144.367 -87.589 -17.433  0.00  0.00          NE
ATOM   4010  B       X   1    -143.928 -88.800 -16.370  0.00  0.00           B
ATOM   4011  B       X   1    -143.536 -89.139 -21.063  0.00  0.00           B
ATOM   4012  Ne      X   1    -143.739 -84.589 -20.996  0.00  0.00          NE
ATOM   4013  B       X   1    -143.367 -85.837 -21.853  0.00  0.00           B
ATOM   4014  B       X   1    -141.947 -85.852 -24.026  0.00  0.00           B
ATOM   4015  B       X   1    -143.264 -86.413 -17.522  0.00  0.00           B
ATOM   4016  Ne      X   1    -138.260 -85.448 -20.836  0.00  0.00          NE
ATOM   4017  B       X   1    -138.829 -91.069 -20.127  0.00  0.00           B
ATOM   4018  B       X   1    -142.525 -90.542 -23.115  0.00  0.00           B
ATOM   4019  B       X   1    -139.149 -87.326 -17.510  0.00  0.00           B
ATOM   4020  B       X   1    -141.109 -86.562 -18.987  0.00  0.00           B
ATOM   4021  Ne      X   1    -139.704 -87.304 -19.000  0.00  0.00          NE
ATOM   4022  B       X   1    -138.836 -86.644 -20.062  0.00  0.00           B
ATOM   4023  Ne      X   1    -140.262 -90.328 -19.788  0.00  0.00          NE
ATOM   4024  B       X   1    -141.208 -89.972 -21.001  0.00  0.00           B
ATOM   4025  Ne      X   1    -142.815 -86.758 -23.063  0.00  0.00          NE
ATOM   4026  Ne      X   1    -142.267 -89.480 -22.000  0.00  0.00          NE
ATOM   4027  B       X   1    -141.989 -88.014 -22.647  0.00  0.00           B
ATOM   4028  B       X   1    -139.807 -88.911 -19.241  0.00  0.00           B
ATOM   4029  Ne      X   1    -142.145 -85.464 -18.336  0.00  0.00          NE
ATOM   4030  B       X   1    -142.991 -84.898 -19.533  0.00  0.00           B
ATOM   4031  B       X   1    -141.033 -91.115 -18.698  0.00  0.00           B
ATOM   4032  B       X   1    -139.404 -84.493 -21.490  0.00  0.00           B
ATOM   4033  B       X   1    -140.985 -84.434 -17.717  0.00  0.00           B
ATOM   4034  Ne      X   1    -138.607 -88.218 -16.305  0.00  0.00          NE
ATOM   4035  B       X   1    -143.045 -83.265 -21.541  0.00  0.00           B
ATOM   4036  B       X   1    -140.998 -77.397 -20.206  0.00  0.00           B
ATOM   4037  B       X   1    -140.744 -82.330 -21.590  0.00  0.00           B
ATOM   4038  B       X   1    -140.029 -81.904 -17.725  0.00  0.00           B
ATOM   4039  Ne      X   1    -139.895 -77.883 -19.263  0.00  0.00          NE
ATOM   4040  Ne      X   1    -139.858 -83.409 -17.119  0.00  0.00          NE
ATOM   4041  B       X   1    -142.704 -80.830 -20.805  0.00  0.00           B
ATOM   4042  B       X   1    -138.560 -82.412 -22.875  0.00  0.00           B
ATOM   4043  B       X   1    -138.553 -77.981 -20.045  0.00  0.00           B
ATOM   4044  B       X   1    -140.556 -83.814 -23.731  0.00  0.00           B
ATOM   4045  Ne      X   1    -142.250 -81.881 -21.779  0.00  0.00          NE
ATOM   4046  Ne      X   1    -139.843 -83.272 -22.436  0.00  0.00          NE
ATOM   4047  B       X   1    -138.414 -83.924 -17.625  0.00  0.00           B
ATOM   4048  B       X   1    -142.531 -81.409 -23.244  0.00  0.00           B
ATOM   4049  B       X   1    -145.959 -70.773 -50.478  0.00  0.00           B
ATOM   4050  Ne      X   1    -145.263 -71.209 -49.188  0.00  0.00          NE
ATOM   4051  B       X   1    -144.696 -70.007 -48.290  0.00  0.00           B
ATOM   4052  B       X   1    -147.290 -66.700 -48.324  0.00  0.00           B
ATOM   4053  B       X   1    -140.834 -65.218 -49.330  0.00  0.00           B
ATOM   4054  B       X   1    -141.502 -62.766 -48.321  0.00  0.00           B
ATOM   4055  B       X   1    -147.303 -71.562 -44.783  0.00  0.00           B
ATOM   4056  Ne      X   1    -146.718 -70.100 -44.785  0.00  0.00          NE
ATOM   4057  B       X   1    -145.821 -69.742 -43.595  0.00  0.00           B
ATOM   4058  B       X   1    -145.922 -69.833 -46.077  0.00  0.00           B
ATOM   4059  B       X   1    -148.018 -69.162 -44.681  0.00  0.00           B
ATOM   4060  Ne      X   1    -144.740 -69.164 -46.957  0.00  0.00          NE
ATOM   4061  B       X   1    -144.403 -69.562 -41.459  0.00  0.00           B
ATOM   4062  B       X   1    -139.113 -71.322 -48.170  0.00  0.00           B
ATOM   4063  B       X   1    -143.408 -69.273 -46.055  0.00  0.00           B
ATOM   4064  Ne      X   1    -142.206 -73.889 -43.422  0.00  0.00          NE
ATOM   4065  Ne      X   1    -141.590 -73.334 -46.357  0.00  0.00          NE
ATOM   4066  B       X   1    -142.259 -73.276 -44.893  0.00  0.00           B
ATOM   4067  B       X   1    -139.316 -70.132 -45.922  0.00  0.00           B
ATOM   4068  Ne      X   1    -139.044 -71.491 -46.643  0.00  0.00          NE
ATOM   4069  B       X   1    -140.279 -72.435 -46.284  0.00  0.00           B
ATOM   4070  B       X   1    -142.363 -72.840 -47.664  0.00  0.00           B
ATOM   4071  B       X   1    -143.046 -71.402 -40.183  0.00  0.00           B
ATOM   4072  B       X   1    -138.804 -69.126 -43.703  0.00  0.00           B
ATOM   4073  Ne      X   1    -144.762 -68.835 -42.778  0.00  0.00          NE
ATOM   4074  B       X   1    -149.092 -63.249 -46.996  0.00  0.00           B
ATOM   4075  B       X   1    -145.968 -65.140 -46.810  0.00  0.00           B
ATOM   4076  Ne      X   1    -146.359 -66.627 -47.059  0.00  0.00          NE
ATOM   4077  B       X   1    -147.283 -67.112 -45.848  0.00  0.00           B
ATOM   4078  Ne      X   1    -146.764 -66.427 -42.382  0.00  0.00          NE
ATOM   4079  Ne      X   1    -148.356 -67.578 -44.718  0.00  0.00          NE
ATOM   4080  B       X   1    -147.945 -66.881 -43.371  0.00  0.00           B
ATOM   4081  B       X   1    -147.660 -62.913 -43.022  0.00  0.00           B
ATOM   4082  B       X   1    -146.227 -65.063 -42.854  0.00  0.00           B
ATOM   4083  B       X   1    -147.409 -66.357 -40.988  0.00  0.00           B
ATOM   4084  B       X   1    -145.850 -63.446 -44.806  0.00  0.00           B
ATOM   4085  Ne      X   1    -146.192 -63.496 -43.289  0.00  0.00          NE
ATOM   4086  B       X   1    -145.615 -67.556 -42.508  0.00  0.00           B
ATOM   4087  B       X   1    -145.189 -67.663 -47.077  0.00  0.00           B
ATOM   4088  Ne      X   1    -145.106 -63.873 -46.130  0.00  0.00          NE
ATOM   4089  B       X   1    -145.204 -62.689 -42.348  0.00  0.00           B
ATOM   4090  B       X   1    -145.110 -62.764 -47.259  0.00  0.00           B
ATOM   4091  B       X   1    -143.725 -64.497 -45.857  0.00  0.00           B
ATOM   4092  B       X   1    -143.494 -68.488 -43.677  0.00  0.00           B
ATOM   4093  Ne      X   1    -139.579 -68.867 -45.065  0.00  0.00          NE
ATOM   4094  B       X   1    -141.136 -68.647 -44.848  0.00  0.00           B
ATOM   4095  Ne      X   1    -142.640 -68.311 -44.997  0.00  0.00          NE
ATOM   4096  Ne      X   1    -139.829 -62.110 -42.785  0.00  0.00          NE
ATOM   4097  B       X   1    -139.216 -65.350 -44.385  0.00  0.00           B
ATOM   4098  Ne      X   1    -142.417 -65.321 -45.655  0.00  0.00          NE
ATOM   4099  Ne      X   1    -140.419 -65.005 -43.408  0.00  0.00          NE
ATOM   4100  B       X   1    -142.759 -66.891 -45.604  0.00  0.00           B
ATOM   4101  B       X   1    -141.710 -65.073 -44.229  0.00  0.00           B
ATOM   4102  B       X   1    -140.120 -63.620 -42.762  0.00  0.00           B
ATOM   4103  B       X   1    -141.487 -64.959 -46.902  0.00  0.00           B
ATOM   4104  B       X   1    -138.885 -67.530 -45.647  0.00  0.00           B
ATOM   4105  B       X   1    -139.423 -61.775 -44.266  0.00  0.00           B
ATOM   4106  Ne      X   1    -141.665 -61.642 -47.205  0.00  0.00          NE
ATOM   4107  B       X   1    -142.383 -62.173 -45.997  0.00  0.00           B
ATOM   4108  Ne      X   1    -138.883 -61.418 -45.739  0.00  0.00          NE
ATOM   4109  Ne      X   1    -140.882 -64.182 -48.136  0.00  0.00          NE
ATOM   4110  B       X   1    -139.365 -63.924 -47.700  0.00  0.00           B
ATOM   4111  B       X   1    -140.070 -61.375 -46.704  0.00  0.00           B
ATOM   4112  Ne      X   1    -144.022 -70.145 -40.029  0.00  0.00          NE
ATOM   4113  Ne      X   1    -148.645 -66.626 -40.097  0.00  0.00          NE
ATOM   4114  B       X   1    -148.850 -68.141 -40.057  0.00  0.00           B
ATOM   4115  B       X   1    -146.279 -68.386 -35.434  0.00  0.00           B
ATOM   4116  B       X   1    -146.151 -64.163 -33.573  0.00  0.00           B
ATOM   4117  B       X   1    -148.981 -64.337 -36.690  0.00  0.00           B
ATOM   4118  Ne      X   1    -147.709 -65.084 -37.501  0.00  0.00          NE
ATOM   4119  B       X   1    -147.040 -66.013 -36.511  0.00  0.00           B
ATOM   4120  Ne      X   1    -146.282 -66.857 -35.318  0.00  0.00          NE
ATOM   4121  B       X   1    -148.330 -65.989 -38.731  0.00  0.00           B
ATOM   4122  B       X   1    -146.757 -63.964 -38.044  0.00  0.00           B
ATOM   4123  Ne      X   1    -145.362 -63.233 -38.297  0.00  0.00          NE
ATOM   4124  B       X   1    -147.040 -66.553 -33.992  0.00  0.00           B
ATOM   4125  B       X   1    -145.208 -61.847 -37.527  0.00  0.00           B
ATOM   4126  Ne      X   1    -146.664 -65.489 -32.868  0.00  0.00          NE
ATOM   4127  B       X   1    -144.845 -66.239 -35.233  0.00  0.00           B
ATOM   4128  Ne      X   1    -144.700 -63.336 -33.406  0.00  0.00          NE
ATOM   4129  B       X   1    -144.539 -61.897 -33.953  0.00  0.00           B
ATOM   4130  B       X   1    -143.687 -64.260 -34.137  0.00  0.00           B
ATOM   4131  B       X   1    -144.262 -64.253 -37.788  0.00  0.00           B
ATOM   4132  B       X   1    -142.846 -66.484 -38.319  0.00  0.00           B
ATOM   4133  Ne      X   1    -143.394 -65.695 -34.704  0.00  0.00          NE
ATOM   4134  Ne      X   1    -142.929 -65.099 -37.553  0.00  0.00          NE
ATOM   4135  B       X   1    -142.635 -65.500 -36.009  0.00  0.00           B
ATOM   4136  B       X   1    -139.358 -68.266 -32.849  0.00  0.00           B
ATOM   4137  B       X   1    -143.213 -66.630 -33.312  0.00  0.00           B
ATOM   4138  Ne      X   1    -142.228 -67.866 -38.828  0.00  0.00          NE
ATOM   4139  B       X   1    -141.834 -64.127 -38.037  0.00  0.00           B
ATOM   4140  B       X   1    -141.426 -72.003 -24.403  0.00  0.00           B
ATOM   4141  B       X   1    -137.991 -73.922 -27.146  0.00  0.00           B
ATOM   4142  B       X   1    -144.509 -63.269 -31.877  0.00  0.00           B
ATOM   4143  Ne      X   1    -144.028 -66.814 -31.912  0.00  0.00          NE
ATOM   4144  B       X   1    -140.885 -68.578 -30.777  0.00  0.00           B
ATOM   4145  Ne      X   1    -139.427 -68.414 -31.285  0.00  0.00          NE
ATOM   4146  B       X   1    -139.112 -76.078 -23.495  0.00  0.00           B
ATOM   4147  Ne      X   1    -138.214 -70.277 -17.922  0.00  0.00          NE
ATOM   4148  Ne      X   1    -138.529 -75.616 -17.732  0.00  0.00          NE
ATOM   4149  B       X   1    -138.861 -74.336 -18.595  0.00  0.00           B
ATOM   4150  B       X   1    -138.834 -71.628 -18.333  0.00  0.00           B
ATOM   4151  B       X   1    -140.956 -70.106 -22.720  0.00  0.00           B
ATOM   4152  Ne      X   1    -140.839 -71.710 -22.952  0.00  0.00          NE
ATOM   4153  B       X   1    -139.313 -72.013 -22.697  0.00  0.00           B
ATOM   4154  B       X   1    -140.706 -72.875 -19.482  0.00  0.00           B
ATOM   4155  Ne      X   1    -139.155 -72.930 -19.203  0.00  0.00          NE
ATOM   4156  B       X   1    -139.187 -69.370 -17.176  0.00  0.00           B
ATOM   4157  B       X   1    -138.338 -72.840 -20.514  0.00  0.00           B
ATOM   4158  Ne      X   1    -138.094 -72.722 -22.047  0.00  0.00          NE
ATOM   4159  B       X   1    -139.023 -69.014 -21.456  0.00  0.00           B
ATOM   4160  B       X   1    -138.691 -75.305 -16.246  0.00  0.00           B
ATOM   4161  B       X   1    -137.789 -74.083 -22.717  0.00  0.00           B
ATOM   4162  B       X   1    -147.993 -61.596 -20.891  0.00  0.00           B
ATOM   4163  Ne      X   1    -146.406 -61.678 -21.201  0.00  0.00          NE
ATOM   4164  Ne      X   1    -148.837 -64.135 -18.556  0.00  0.00          NE
ATOM   4165  B       X   1    -147.585 -64.820 -19.256  0.00  0.00           B
ATOM   4166  B       X   1    -148.341 -63.695 -17.098  0.00  0.00           B
ATOM   4167  B       X   1    -145.486 -62.103 -19.982  0.00  0.00           B
ATOM   4168  Ne      X   1    -144.178 -62.730 -19.267  0.00  0.00          NE
ATOM   4169  Ne      X   1    -144.224 -65.548 -17.932  0.00  0.00          NE
ATOM   4170  B       X   1    -144.247 -64.170 -18.624  0.00  0.00           B
ATOM   4171  B       X   1    -144.585 -65.384 -16.385  0.00  0.00           B
ATOM   4172  B       X   1    -143.575 -61.812 -18.199  0.00  0.00           B
ATOM   4173  B       X   1    -142.929 -62.718 -20.367  0.00  0.00           B
ATOM   4174  B       X   1    -141.064 -63.649 -18.921  0.00  0.00           B
ATOM   4175  B       X   1    -139.130 -65.645 -21.214  0.00  0.00           B
ATOM   4176  Ne      X   1    -140.648 -66.298 -20.930  0.00  0.00          NE
ATOM   4177  B       X   1    -140.768 -67.412 -16.999  0.00  0.00           B
ATOM   4178  Ne      X   1    -140.199 -68.789 -22.455  0.00  0.00          NE
ATOM   4179  B       X   1    -140.875 -67.478 -21.864  0.00  0.00           B
ATOM   4180  B       X   1    -140.734 -66.857 -19.446  0.00  0.00           B
ATOM   4181  B       X   1    -138.945 -63.217 -17.785  0.00  0.00           B
ATOM   4182  Ne      X   1    -141.611 -63.530 -20.478  0.00  0.00          NE
ATOM   4183  B       X   1    -140.639 -62.983 -21.654  0.00  0.00           B
ATOM   4184  B       X   1    -141.152 -61.653 -17.458  0.00  0.00           B
ATOM   4185  Ne      X   1    -140.486 -63.100 -17.555  0.00  0.00          NE
ATOM   4186  Ne      X   1    -139.974 -68.451 -16.118  0.00  0.00          NE
ATOM   4187  B       X   1    -140.925 -63.818 -16.126  0.00  0.00           B
ATOM   4188  B       X   1    -147.211 -61.902 -15.311  0.00  0.00           B
ATOM   4189  Ne      X   1    -144.409 -62.030 -10.701  0.00  0.00          NE
ATOM   4190  B       X   1    -139.025 -67.630 -15.153  0.00  0.00           B
ATOM   4191  Ne      X   1    -140.739 -64.051 -14.527  0.00  0.00          NE
ATOM   4192  B       X   1    -140.143 -62.803 -13.781  0.00  0.00           B
ATOM   4193  Ne      X   1    -139.952 -62.095 -12.306  0.00  0.00          NE
ATOM   4194  B       X   1    -142.099 -64.302 -13.578  0.00  0.00           B
ATOM   4195  B       X   1    -139.662 -65.286 -14.456  0.00  0.00           B
ATOM   4196  B       X   1    -129.696-116.300 -62.624  0.00  0.00           B
ATOM   4197  Ne      X   1    -129.768-115.510 -61.233  0.00  0.00          NE
ATOM   4198  B       X   1    -126.841-119.100 -61.479  0.00  0.00           B
ATOM   4199  B       X   1    -129.474-119.702 -61.843  0.00  0.00           B
ATOM   4200  Ne      X   1    -127.947-120.013 -62.287  0.00  0.00          NE
ATOM   4201  B       X   1    -128.126-121.167 -57.768  0.00  0.00           B
ATOM   4202  B       X   1    -126.808-116.826 -57.140  0.00  0.00           B
ATOM   4203  Ne      X   1    -126.803-115.337 -60.498  0.00  0.00          NE
ATOM   4204  B       X   1    -128.354-115.446 -60.600  0.00  0.00           B
ATOM   4205  Ne      X   1    -126.466-115.302 -57.432  0.00  0.00          NE
ATOM   4206  B       X   1    -126.836-119.422 -56.449  0.00  0.00           B
ATOM   4207  B       X   1    -126.423-115.096 -58.987  0.00  0.00           B
ATOM   4208  Ne      X   1    -128.030-120.518 -56.351  0.00  0.00          NE
ATOM   4209  B       X   1    -126.543-112.418 -63.696  0.00  0.00           B
ATOM   4210  B       X   1    -126.322-114.111 -61.559  0.00  0.00           B
ATOM   4211  B       X   1    -129.315-119.843 -55.798  0.00  0.00           B
ATOM   4212  B       X   1    -129.311-117.565 -51.882  0.00  0.00           B
ATOM   4213  B       X   1    -127.388-117.135 -53.578  0.00  0.00           B
ATOM   4214  B       X   1    -129.787-117.751 -54.321  0.00  0.00           B
ATOM   4215  Ne      X   1    -128.860-116.960 -53.252  0.00  0.00          NE
ATOM   4216  B       X   1    -129.255-115.378 -53.171  0.00  0.00           B
ATOM   4217  B       X   1    -127.962-121.822 -55.330  0.00  0.00           B
ATOM   4218  Ne      X   1    -127.909-107.239 -50.003  0.00  0.00          NE
ATOM   4219  B       X   1    -127.293-111.132 -50.846  0.00  0.00           B
ATOM   4220  Ne      X   1    -126.819-112.359 -51.735  0.00  0.00          NE
ATOM   4221  B       X   1    -127.318-108.665 -50.070  0.00  0.00           B
ATOM   4222  B       X   1    -126.655-110.450 -48.417  0.00  0.00           B
ATOM   4223  Ne      X   1    -127.611-110.126 -49.573  0.00  0.00          NE
ATOM   4224  B       X   1    -129.093-110.196 -48.932  0.00  0.00           B
ATOM   4225  B       X   1    -129.905-117.864 -43.808  0.00  0.00           B
ATOM   4226  B       X   1    -128.591-120.849 -45.988  0.00  0.00           B
ATOM   4227  Ne      X   1    -128.702-119.694 -47.031  0.00  0.00          NE
ATOM   4228  B       X   1    -129.015-118.400 -46.185  0.00  0.00           B
ATOM   4229  Ne      X   1    -128.865-117.445 -44.943  0.00  0.00          NE
ATOM   4230  B       X   1    -127.442-117.526 -44.407  0.00  0.00           B
ATOM   4231  B       X   1    -129.171-115.947 -45.451  0.00  0.00           B
ATOM   4232  B       X   1    -126.908-121.132 -44.090  0.00  0.00           B
ATOM   4233  B       X   1    -127.172-119.484 -47.654  0.00  0.00           B
ATOM   4234  B       X   1    -129.895-115.245 -47.853  0.00  0.00           B
ATOM   4235  Ne      X   1    -129.131-114.827 -46.575  0.00  0.00          NE
ATOM   4236  B       X   1    -129.781-119.927 -48.131  0.00  0.00           B
ATOM   4237  B       X   1    -126.319-117.943 -42.146  0.00  0.00           B
ATOM   4238  B       X   1    -132.949-107.940 -42.863  0.00  0.00           B
ATOM   4239  B       X   1    -131.811-107.951 -45.278  0.00  0.00           B
ATOM   4240  Ne      X   1    -131.478-107.791 -46.834  0.00  0.00          NE
ATOM   4241  Ne      X   1    -131.048-111.341 -42.644  0.00  0.00          NE
ATOM   4242  B       X   1    -131.133-109.171 -47.626  0.00  0.00           B
ATOM   4243  B       X   1    -130.950-111.659 -44.213  0.00  0.00           B
ATOM   4244  B       X   1    -127.664-114.517 -47.024  0.00  0.00           B
ATOM   4245  B       X   1    -129.489-110.989 -42.225  0.00  0.00           B
ATOM   4246  Ne      X   1    -127.119-109.000 -44.949  0.00  0.00          NE
ATOM   4247  B       X   1    -129.893-113.583 -45.854  0.00  0.00           B
ATOM   4248  B       X   1    -127.902-109.688 -43.756  0.00  0.00           B
ATOM   4249  Ne      X   1    -128.101-110.203 -42.283  0.00  0.00          NE
ATOM   4250  B       X   1    -126.866-111.249 -41.897  0.00  0.00           B
ATOM   4251  B       X   1    -128.158-109.051 -41.254  0.00  0.00           B
ATOM   4252  B       X   1    -127.942-108.102 -46.019  0.00  0.00           B
ATOM   4253  B       X   1    -126.290-110.030 -45.866  0.00  0.00           B
ATOM   4254  B       X   1    -129.092-115.827 -39.886  0.00  0.00           B
ATOM   4255  B       X   1    -126.860-117.073 -39.770  0.00  0.00           B
ATOM   4256  B       X   1    -127.022-120.949 -37.635  0.00  0.00           B
ATOM   4257  Ne      X   1    -127.820-116.068 -38.946  0.00  0.00          NE
ATOM   4258  Ne      X   1    -126.641-120.971 -39.299  0.00  0.00          NE
ATOM   4259  Ne      X   1    -126.805-118.929 -34.915  0.00  0.00          NE
ATOM   4260  B       X   1    -128.282-116.565 -37.538  0.00  0.00           B
ATOM   4261  B       X   1    -126.431-120.513 -35.234  0.00  0.00           B
ATOM   4262  B       X   1    -126.395-119.575 -39.990  0.00  0.00           B
ATOM   4263  B       X   1    -126.370-112.495 -39.706  0.00  0.00           B
ATOM   4264  B       X   1    -128.978-108.733 -38.720  0.00  0.00           B
ATOM   4265  Ne      X   1    -126.372-113.404 -38.328  0.00  0.00          NE
ATOM   4266  Ne      X   1    -129.055-109.118 -37.183  0.00  0.00          NE
ATOM   4267  B       X   1    -127.355-112.758 -37.289  0.00  0.00           B
ATOM   4268  B       X   1    -128.848-110.710 -36.906  0.00  0.00           B
ATOM   4269  B       X   1    -126.972-114.740 -38.825  0.00  0.00           B
ATOM   4270  Ne      X   1    -128.156-108.137 -40.020  0.00  0.00          NE
ATOM   4271  B       X   1    -128.322-106.983 -48.517  0.00  0.00           B
ATOM   4272  B       X   1    -126.747-106.192 -50.313  0.00  0.00           B
ATOM   4273  Ne      X   1    -135.913-103.731 -42.601  0.00  0.00          NE
ATOM   4274  B       X   1    -135.179-104.265 -43.831  0.00  0.00           B
ATOM   4275  Ne      X   1    -134.414-104.959 -45.050  0.00  0.00          NE
ATOM   4276  B       X   1    -133.838-103.787 -45.924  0.00  0.00           B
ATOM   4277  B       X   1    -135.542-105.603 -45.892  0.00  0.00           B
ATOM   4278  B       X   1    -133.365-106.086 -44.626  0.00  0.00           B
ATOM   4279  Ne      X   1    -132.336-107.142 -44.035  0.00  0.00          NE
ATOM   4280  B       X   1    -132.726-107.052 -47.636  0.00  0.00           B
ATOM   4281  B       X   1    -130.203-106.949 -46.920  0.00  0.00           B
ATOM   4282  B       X   1    -131.106-106.208 -43.500  0.00  0.00           B
ATOM   4283  B       X   1    -131.263-101.003 -43.251  0.00  0.00           B
ATOM   4284  B       X   1    -131.010-103.646 -42.999  0.00  0.00           B
ATOM   4285  Ne      X   1    -130.185-104.901 -43.423  0.00  0.00          NE
ATOM   4286  B       X   1    -129.079-105.153 -42.365  0.00  0.00           B
ATOM   4287  Ne      X   1    -128.219-104.310 -45.605  0.00  0.00          NE
ATOM   4288  B       X   1    -129.554-104.477 -44.809  0.00  0.00           B
ATOM   4289  B       X   1    -127.016-104.053 -44.592  0.00  0.00           B
ATOM   4290  B       X   1    -128.043-105.632 -46.329  0.00  0.00           B
ATOM   4291  B       X   1    -126.521-105.540 -41.561  0.00  0.00           B
ATOM   4292  Ne      X   1    -128.007-105.299 -41.197  0.00  0.00          NE
ATOM   4293  Ne      X   1    -128.617-106.886 -46.972  0.00  0.00          NE
ATOM   4294  B       X   1    -128.426-106.690 -40.376  0.00  0.00           B
ATOM   4295  B       X   1    -128.292-103.922 -40.351  0.00  0.00           B
ATOM   4296  Ne      X   1    -134.128 -77.920 -26.683  0.00  0.00          NE
ATOM   4297  B       X   1    -135.329 -78.431 -27.623  0.00  0.00           B
ATOM   4298  B       X   1    -133.397 -79.118 -25.883  0.00  0.00           B
ATOM   4299  B       X   1    -133.173 -77.188 -27.707  0.00  0.00           B
ATOM   4300  B       X   1    -136.889 -82.767 -24.817  0.00  0.00           B
ATOM   4301  B       X   1    -134.649 -76.901 -25.669  0.00  0.00           B
ATOM   4302  B       X   1    -135.859 -84.848 -23.748  0.00  0.00           B
ATOM   4303  B       X   1    -137.283 -85.904 -21.930  0.00  0.00           B
ATOM   4304  Ne      X   1    -135.877 -85.900 -22.629  0.00  0.00          NE
ATOM   4305  B       X   1    -135.949 -84.825 -17.539  0.00  0.00           B
ATOM   4306  B       X   1    -137.389 -84.455 -19.840  0.00  0.00           B
ATOM   4307  B       X   1    -137.117 -88.669 -16.543  0.00  0.00           B
ATOM   4308  Ne      X   1    -137.011 -83.926 -18.385  0.00  0.00          NE
ATOM   4309  Ne      X   1    -137.484 -81.736 -23.708  0.00  0.00          NE
ATOM   4310  Ne      X   1    -137.261 -77.712 -20.905  0.00  0.00          NE
ATOM   4311  B       X   1    -136.084 -77.602 -19.915  0.00  0.00           B
ATOM   4312  B       X   1    -137.045 -79.019 -21.780  0.00  0.00           B
ATOM   4313  B       X   1    -136.358 -82.542 -18.539  0.00  0.00           B
ATOM   4314  B       X   1    -136.397 -81.296 -22.696  0.00  0.00           B
ATOM   4315  Ne      X   1    -133.014 -79.538 -21.889  0.00  0.00          NE
ATOM   4316  Ne      X   1    -136.028 -80.183 -21.703  0.00  0.00          NE
ATOM   4317  B       X   1    -133.861 -82.022 -19.228  0.00  0.00           B
ATOM   4318  B       X   1    -135.954 -80.680 -20.200  0.00  0.00           B
ATOM   4319  B       X   1    -134.579 -79.566 -21.906  0.00  0.00           B
ATOM   4320  B       X   1    -136.672 -78.924 -16.182  0.00  0.00           B
ATOM   4321  B       X   1    -135.755 -74.776 -26.319  0.00  0.00           B
ATOM   4322  B       X   1    -135.850 -72.422 -27.504  0.00  0.00           B
ATOM   4323  B       X   1    -136.266 -70.057 -26.709  0.00  0.00           B
ATOM   4324  Ne      X   1    -136.379 -73.904 -27.471  0.00  0.00          NE
ATOM   4325  B       X   1    -136.715 -70.707 -29.219  0.00  0.00           B
ATOM   4326  Ne      X   1    -135.380 -75.624 -25.052  0.00  0.00          NE
ATOM   4327  Ne      X   1    -136.274 -69.252 -25.320  0.00  0.00          NE
ATOM   4328  B       X   1    -136.654 -75.938 -24.247  0.00  0.00           B
ATOM   4329  Ne      X   1    -137.729 -70.916 -30.360  0.00  0.00          NE
ATOM   4330  B       X   1    -136.376 -70.207 -24.127  0.00  0.00           B
ATOM   4331  B       X   1    -131.601 -72.359 -25.466  0.00  0.00           B
ATOM   4332  Ne      X   1    -131.044 -73.441 -24.402  0.00  0.00          NE
ATOM   4333  B       X   1    -130.934 -76.135 -27.503  0.00  0.00           B
ATOM   4334  B       X   1    -130.681 -74.705 -25.264  0.00  0.00           B
ATOM   4335  Ne      X   1    -129.980 -75.673 -26.271  0.00  0.00          NE
ATOM   4336  B       X   1    -134.261 -74.951 -24.082  0.00  0.00           B
ATOM   4337  B       X   1    -137.058 -76.102 -18.040  0.00  0.00           B
ATOM   4338  Ne      X   1    -133.223 -74.733 -22.927  0.00  0.00          NE
ATOM   4339  B       X   1    -133.900 -74.362 -21.577  0.00  0.00           B
ATOM   4340  B       X   1    -136.814 -71.828 -22.247  0.00  0.00           B
ATOM   4341  B       X   1    -133.551 -73.475 -19.171  0.00  0.00           B
ATOM   4342  Ne      X   1    -133.829 -74.717 -20.054  0.00  0.00          NE
ATOM   4343  B       X   1    -135.237 -75.293 -19.566  0.00  0.00           B
ATOM   4344  Ne      X   1    -136.009 -70.552 -22.617  0.00  0.00          NE
ATOM   4345  B       X   1    -134.502 -70.668 -22.362  0.00  0.00           B
ATOM   4346  Ne      X   1    -133.201 -70.244 -21.453  0.00  0.00          NE
ATOM   4347  B       X   1    -133.159 -71.271 -20.294  0.00  0.00           B
ATOM   4348  B       X   1    -136.546 -69.410 -21.583  0.00  0.00           B
ATOM   4349  B       X   1    -136.976 -70.622 -17.038  0.00  0.00           B
ATOM   4350  B       X   1    -132.387 -76.036 -22.472  0.00  0.00           B
ATOM   4351  B       X   1    -132.099 -73.758 -23.389  0.00  0.00           B
ATOM   4352  Ne      X   1    -137.703 -75.614 -22.977  0.00  0.00          NE
ATOM   4353  B       X   1    -137.697 -69.610 -19.280  0.00  0.00           B
ATOM   4354  B       X   1    -137.299 -76.446 -21.764  0.00  0.00           B
ATOM   4355  B       X   1    -133.517 -68.839 -20.756  0.00  0.00           B
ATOM   4356  Ne      X   1    -137.663 -63.420 -18.630  0.00  0.00          NE
ATOM   4357  B       X   1    -136.363 -63.229 -17.801  0.00  0.00           B
ATOM   4358  B       X   1    -137.469 -67.292 -20.370  0.00  0.00           B
ATOM   4359  Ne      X   1    -137.617 -68.848 -20.641  0.00  0.00          NE
ATOM   4360  Ne      X   1    -137.647 -65.746 -20.663  0.00  0.00          NE
ATOM   4361  Ne      X   1    -126.878 -72.127 -11.806  0.00  0.00          NE
ATOM   4362  B       X   1    -126.413 -75.167 -14.779  0.00  0.00           B
ATOM   4363  B       X   1    -131.503 -69.327  -2.581  0.00  0.00           B
ATOM   4364  B       X   1    -130.715 -71.227  -4.082  0.00  0.00           B
ATOM   4365  Ne      X   1    -130.302 -70.364  -2.871  0.00  0.00          NE
ATOM   4366  B       X   1    -129.857 -70.998  -1.484  0.00  0.00           B
ATOM   4367  B       X   1    -128.964 -69.494  -3.316  0.00  0.00           B
ATOM   4368  Ne      X   1    -128.771 -71.465  -0.414  0.00  0.00          NE
ATOM   4369  B       X   1    -126.379 -69.484  -3.659  0.00  0.00           B
ATOM   4370  B       X   1    -127.531 -70.330  -0.076  0.00  0.00           B
ATOM   4371  Ne      X   1    -133.857 -61.422  -0.496  0.00  0.00          NE
ATOM   4372  Ne      X   1    -132.231 -68.085  -2.044  0.00  0.00          NE
ATOM   4373  B       X   1    -133.992 -61.827  -1.996  0.00  0.00           B
ATOM   4374  B       X   1    -132.317 -68.205  -0.517  0.00  0.00           B
ATOM   4375  B       X   1    -132.067 -64.951  -4.321  0.00  0.00           B
ATOM   4376  B       X   1    -128.362 -61.317  -3.678  0.00  0.00           B
ATOM   4377  Ne      X   1    -127.861 -61.718  -2.265  0.00  0.00          NE
ATOM   4378  B       X   1    -129.062 -62.443  -1.464  0.00  0.00           B
ATOM   4379  Ne      X   1    -127.057 -68.779  -0.082  0.00  0.00          NE
ATOM   4380  B       X   1    -127.689 -67.286  -3.902  0.00  0.00           B
ATOM   4381  B       X   1    -127.398 -68.416  -1.562  0.00  0.00           B
ATOM   4382  Ne      X   1    -130.798 -65.477  -3.403  0.00  0.00          NE
ATOM   4383  Ne      X   1    -127.569 -68.638  -3.129  0.00  0.00          NE
ATOM   4384  Ne      X   1    -129.679 -63.740  -0.940  0.00  0.00          NE
ATOM   4385  B       X   1    -131.472 -66.703  -2.522  0.00  0.00           B
ATOM   4386  Ne      X   1    -129.793 -68.753  -6.945  0.00  0.00          NE
ATOM   4387  B       X   1    -130.222 -64.563  -2.227  0.00  0.00           B
ATOM   4388  B       X   1    -126.571 -62.607  -2.400  0.00  0.00           B
ATOM   4389  Ne      X   1    -125.585-118.150 -61.285  0.00  0.00          NE
ATOM   4390  B       X   1    -124.973-117.929 -62.690  0.00  0.00           B
ATOM   4391  B       X   1    -124.664-118.046 -57.594  0.00  0.00           B
ATOM   4392  B       X   1    -124.587-118.587 -60.116  0.00  0.00           B
ATOM   4393  Ne      X   1    -124.021-118.040 -64.036  0.00  0.00          NE
ATOM   4394  Ne      X   1    -121.320-116.765 -60.406  0.00  0.00          NE
ATOM   4395  B       X   1    -121.878-116.123 -61.766  0.00  0.00           B
ATOM   4396  B       X   1    -122.502-117.231 -59.492  0.00  0.00           B
ATOM   4397  B       X   1    -122.633-119.264 -58.035  0.00  0.00           B
ATOM   4398  Ne      X   1    -121.780-115.937 -63.332  0.00  0.00          NE
ATOM   4399  Ne      X   1    -121.860-119.683 -56.700  0.00  0.00          NE
ATOM   4400  B       X   1    -121.153-120.645 -63.339  0.00  0.00           B
ATOM   4401  B       X   1    -123.460-121.896 -62.900  0.00  0.00           B
ATOM   4402  Ne      X   1    -122.728-120.893 -63.809  0.00  0.00          NE
ATOM   4403  Ne      X   1    -123.549-118.267 -58.862  0.00  0.00          NE
ATOM   4404  Ne      X   1    -125.923-118.011 -56.637  0.00  0.00          NE
ATOM   4405  B       X   1    -122.790-117.006 -63.902  0.00  0.00           B
ATOM   4406  B       X   1    -123.399-119.471 -64.015  0.00  0.00           B
ATOM   4407  B       X   1    -125.093-114.850 -56.696  0.00  0.00           B
ATOM   4408  B       X   1    -126.158-116.705 -60.855  0.00  0.00           B
ATOM   4409  B       X   1    -120.537-120.542 -57.211  0.00  0.00           B
ATOM   4410  B       X   1    -120.503-115.669 -59.701  0.00  0.00           B
ATOM   4411  B       X   1    -120.285-118.072 -60.681  0.00  0.00           B
ATOM   4412  B       X   1    -119.121-119.998 -61.952  0.00  0.00           B
ATOM   4413  Ne      X   1    -119.089-119.132 -60.639  0.00  0.00          NE
ATOM   4414  B       X   1    -117.730-118.419 -60.415  0.00  0.00           B
ATOM   4415  B       X   1    -119.205-120.123 -59.352  0.00  0.00           B
ATOM   4416  Ne      X   1    -119.373-121.089 -58.087  0.00  0.00          NE
ATOM   4417  B       X   1    -118.054-121.222 -57.251  0.00  0.00           B
ATOM   4418  Ne      X   1    -119.653-120.109 -63.420  0.00  0.00          NE
ATOM   4419  B       X   1    -118.333-115.424 -58.196  0.00  0.00           B
ATOM   4420  B       X   1    -117.875-116.684 -63.536  0.00  0.00           B
ATOM   4421  B       X   1    -119.632-118.550 -63.896  0.00  0.00           B
ATOM   4422  Ne      X   1    -116.915-115.830 -57.714  0.00  0.00          NE
ATOM   4423  Ne      X   1    -116.807-115.539 -63.263  0.00  0.00          NE
ATOM   4424  B       X   1    -116.381-116.834 -58.798  0.00  0.00           B
ATOM   4425  Ne      X   1    -116.370-118.139 -59.673  0.00  0.00          NE
ATOM   4426  B       X   1    -115.749-116.121 -62.331  0.00  0.00           B
ATOM   4427  B       X   1    -115.938-119.351 -58.802  0.00  0.00           B
ATOM   4428  B       X   1    -115.145-117.902 -60.674  0.00  0.00           B
ATOM   4429  B       X   1    -115.563-121.203 -57.091  0.00  0.00           B
ATOM   4430  Ne      X   1    -116.861-121.859 -56.523  0.00  0.00          NE
ATOM   4431  B       X   1    -120.348-116.204 -63.851  0.00  0.00           B
ATOM   4432  B       X   1    -116.769-116.491 -56.312  0.00  0.00           B
ATOM   4433  Ne      X   1    -125.398-107.156 -56.484  0.00  0.00          NE
ATOM   4434  B       X   1    -122.109-114.469 -63.782  0.00  0.00           B
ATOM   4435  B       X   1    -124.132-110.111 -57.939  0.00  0.00           B
ATOM   4436  B       X   1    -124.583-112.565 -57.597  0.00  0.00           B
ATOM   4437  B       X   1    -124.854-111.822 -61.912  0.00  0.00           B
ATOM   4438  Ne      X   1    -125.630-113.069 -62.576  0.00  0.00          NE
ATOM   4439  B       X   1    -125.954-111.195 -59.334  0.00  0.00           B
ATOM   4440  Ne      X   1    -124.527-111.438 -58.710  0.00  0.00          NE
ATOM   4441  B       X   1    -124.439-113.711 -63.385  0.00  0.00           B
ATOM   4442  Ne      X   1    -124.147-113.502 -56.428  0.00  0.00          NE
ATOM   4443  Ne      X   1    -123.362-111.533 -61.393  0.00  0.00          NE
ATOM   4444  B       X   1    -122.766-110.160 -61.752  0.00  0.00           B
ATOM   4445  B       X   1    -122.531-112.597 -62.200  0.00  0.00           B
ATOM   4446  Ne      X   1    -122.976-113.223 -63.602  0.00  0.00          NE
ATOM   4447  Ne      X   1    -123.308-109.337 -56.899  0.00  0.00          NE
ATOM   4448  B       X   1    -123.467-111.786 -59.825  0.00  0.00           B
ATOM   4449  B       X   1    -122.622-113.794 -56.636  0.00  0.00           B
ATOM   4450  Ne      X   1    -121.131-114.154 -56.580  0.00  0.00          NE
ATOM   4451  B       X   1    -124.215-108.120 -56.424  0.00  0.00           B
ATOM   4452  B       X   1    -120.348-113.914 -57.920  0.00  0.00           B
ATOM   4453  Ne      X   1    -119.449-114.633 -58.992  0.00  0.00          NE
ATOM   4454  B       X   1    -116.089-114.451 -57.810  0.00  0.00           B
ATOM   4455  B       X   1    -118.591-113.878 -60.142  0.00  0.00           B
ATOM   4456  B       X   1    -117.486-109.849 -59.362  0.00  0.00           B
ATOM   4457  B       X   1    -117.453-114.319 -62.423  0.00  0.00           B
ATOM   4458  B       X   1    -117.693-111.792 -61.210  0.00  0.00           B
ATOM   4459  Ne      X   1    -117.467-113.374 -61.083  0.00  0.00          NE
ATOM   4460  Ne      X   1    -117.407-110.299 -60.849  0.00  0.00          NE
ATOM   4461  B       X   1    -116.010-109.804 -61.381  0.00  0.00           B
ATOM   4462  B       X   1    -115.883-113.493 -60.714  0.00  0.00           B
ATOM   4463  B       X   1    -122.765-120.664 -55.823  0.00  0.00           B
ATOM   4464  B       X   1    -121.296-118.408 -55.802  0.00  0.00           B
ATOM   4465  Ne      X   1    -124.061-115.228 -52.246  0.00  0.00          NE
ATOM   4466  B       X   1    -124.585-121.026 -53.949  0.00  0.00           B
ATOM   4467  Ne      X   1    -125.962-121.910 -50.270  0.00  0.00          NE
ATOM   4468  Ne      X   1    -124.697-120.104 -52.585  0.00  0.00          NE
ATOM   4469  B       X   1    -125.860-121.246 -48.814  0.00  0.00           B
ATOM   4470  B       X   1    -125.059-116.249 -53.022  0.00  0.00           B
ATOM   4471  B       X   1    -125.608-120.824 -51.401  0.00  0.00           B
ATOM   4472  B       X   1    -125.531-117.656 -55.196  0.00  0.00           B
ATOM   4473  Ne      X   1    -125.824-117.435 -53.718  0.00  0.00          NE
ATOM   4474  B       X   1    -125.392-118.745 -52.936  0.00  0.00           B
ATOM   4475  B       X   1    -124.466-115.150 -50.766  0.00  0.00           B
ATOM   4476  B       X   1    -120.855-115.763 -56.054  0.00  0.00           B
ATOM   4477  B       X   1    -123.326-119.800 -51.964  0.00  0.00           B
ATOM   4478  B       X   1    -122.384-119.321 -49.573  0.00  0.00           B
ATOM   4479  Ne      X   1    -122.010-119.438 -51.087  0.00  0.00          NE
ATOM   4480  B       X   1    -122.678-115.937 -52.250  0.00  0.00           B
ATOM   4481  B       X   1    -121.438-117.984 -51.630  0.00  0.00           B
ATOM   4482  Ne      X   1    -121.180-116.563 -52.152  0.00  0.00          NE
ATOM   4483  Ne      X   1    -123.680-121.769 -55.037  0.00  0.00          NE
ATOM   4484  Ne      X   1    -120.521-117.039 -55.201  0.00  0.00          NE
ATOM   4485  B       X   1    -118.928-117.199 -55.276  0.00  0.00           B
ATOM   4486  Ne      X   1    -117.472-116.626 -54.902  0.00  0.00          NE
ATOM   4487  B       X   1    -117.567-115.202 -54.226  0.00  0.00           B
ATOM   4488  B       X   1    -116.887-121.544 -54.945  0.00  0.00           B
ATOM   4489  Ne      X   1    -124.431-112.395 -53.610  0.00  0.00          NE
ATOM   4490  Ne      X   1    -124.932-113.907 -49.857  0.00  0.00          NE
ATOM   4491  B       X   1    -125.869-111.985 -52.904  0.00  0.00           B
ATOM   4492  B       X   1    -124.460-112.811 -55.091  0.00  0.00           B
ATOM   4493  B       X   1    -125.434-114.143 -48.409  0.00  0.00           B
ATOM   4494  B       X   1    -124.096-113.830 -52.820  0.00  0.00           B
ATOM   4495  B       X   1    -123.647-112.964 -49.848  0.00  0.00           B
ATOM   4496  B       X   1    -122.902-110.224 -55.743  0.00  0.00           B
ATOM   4497  B       X   1    -122.163-111.181 -48.684  0.00  0.00           B
ATOM   4498  B       X   1    -123.392-111.303 -53.289  0.00  0.00           B
ATOM   4499  Ne      X   1    -120.819-107.716 -52.531  0.00  0.00          NE
ATOM   4500  B       X   1    -122.043-111.294 -51.182  0.00  0.00           B
ATOM   4501  Ne      X   1    -122.225-112.206 -49.964  0.00  0.00          NE
ATOM   4502  B       X   1    -120.830-111.578 -53.479  0.00  0.00           B
ATOM   4503  B       X   1    -121.406-109.247 -52.678  0.00  0.00           B
ATOM   4504  Ne      X   1    -121.966-110.792 -52.721  0.00  0.00          NE
ATOM   4505  B       X   1    -126.031-113.244 -50.728  0.00  0.00           B
ATOM   4506  B       X   1    -120.487-113.184 -55.519  0.00  0.00           B
ATOM   4507  Ne      X   1    -119.847-112.082 -54.531  0.00  0.00          NE
ATOM   4508  B       X   1    -119.091-110.879 -55.257  0.00  0.00           B
ATOM   4509  B       X   1    -118.569-112.872 -53.853  0.00  0.00           B
ATOM   4510  B       X   1    -116.064-113.081 -54.460  0.00  0.00           B
ATOM   4511  B       X   1    -119.381-107.640 -51.825  0.00  0.00           B
ATOM   4512  B       X   1    -125.164-116.501 -44.135  0.00  0.00           B
ATOM   4513  Ne      X   1    -125.541-120.593 -44.657  0.00  0.00          NE
ATOM   4514  B       X   1    -125.402-119.092 -44.282  0.00  0.00           B
ATOM   4515  B       X   1    -125.532-120.739 -46.240  0.00  0.00           B
ATOM   4516  Ne      X   1    -124.458-115.308 -44.901  0.00  0.00          NE
ATOM   4517  Ne      X   1    -125.747-120.149 -47.722  0.00  0.00          NE
ATOM   4518  B       X   1    -124.451-117.774 -40.471  0.00  0.00           B
ATOM   4519  Ne      X   1    -121.720-118.651 -43.357  0.00  0.00          NE
ATOM   4520  B       X   1    -122.371-117.795 -42.156  0.00  0.00           B
ATOM   4521  B       X   1    -122.001-117.881 -44.724  0.00  0.00           B
ATOM   4522  Ne      X   1    -123.175-116.930 -41.003  0.00  0.00          NE
ATOM   4523  B       X   1    -122.444-117.837 -47.272  0.00  0.00           B
ATOM   4524  B       X   1    -122.205-120.109 -43.368  0.00  0.00           B
ATOM   4525  Ne      X   1    -122.091-116.918 -46.020  0.00  0.00          NE
ATOM   4526  B       X   1    -123.242-115.927 -45.676  0.00  0.00           B
ATOM   4527  B       X   1    -123.766-115.567 -41.649  0.00  0.00           B
ATOM   4528  Ne      X   1    -126.040-118.153 -40.606  0.00  0.00          NE
ATOM   4529  Ne      X   1    -126.073-117.689 -43.677  0.00  0.00          NE
ATOM   4530  B       X   1    -124.398-119.353 -47.960  0.00  0.00           B
ATOM   4531  B       X   1    -125.409-114.605 -45.927  0.00  0.00           B
ATOM   4532  B       X   1    -124.346-110.659 -47.295  0.00  0.00           B
ATOM   4533  Ne      X   1    -125.875-110.834 -47.141  0.00  0.00          NE
ATOM   4534  B       X   1    -125.203-113.302 -41.894  0.00  0.00           B
ATOM   4535  Ne      X   1    -122.786-110.485 -47.352  0.00  0.00          NE
ATOM   4536  B       X   1    -122.216-111.490 -43.722  0.00  0.00           B
ATOM   4537  B       X   1    -122.659-113.217 -41.825  0.00  0.00           B
ATOM   4538  Ne      X   1    -121.240-111.083 -44.819  0.00  0.00          NE
ATOM   4539  B       X   1    -122.017-111.139 -46.182  0.00  0.00           B
ATOM   4540  B       X   1    -122.561-108.954 -47.280  0.00  0.00           B
ATOM   4541  Ne      X   1    -122.556-107.482 -46.505  0.00  0.00          NE
ATOM   4542  Ne      X   1    -123.854-114.128 -42.275  0.00  0.00          NE
ATOM   4543  B       X   1    -123.647-107.597 -45.348  0.00  0.00           B
ATOM   4544  B       X   1    -123.982-114.296 -43.838  0.00  0.00           B
ATOM   4545  B       X   1    -126.273-112.390 -46.898  0.00  0.00           B
ATOM   4546  B       X   1    -121.223-107.355 -45.757  0.00  0.00           B
ATOM   4547  Ne      X   1    -126.157-112.348 -41.206  0.00  0.00          NE
ATOM   4548  Ne      X   1    -126.232-113.931 -47.057  0.00  0.00          NE
ATOM   4549  B       X   1    -124.786-107.204 -40.427  0.00  0.00           B
ATOM   4550  B       X   1    -126.023-107.961 -44.471  0.00  0.00           B
ATOM   4551  B       X   1    -122.330-116.602 -39.761  0.00  0.00           B
ATOM   4552  B       X   1    -121.710-116.447 -37.221  0.00  0.00           B
ATOM   4553  Ne      X   1    -121.778-115.704 -38.615  0.00  0.00          NE
ATOM   4554  B       X   1    -124.871-113.441 -37.919  0.00  0.00           B
ATOM   4555  Ne      X   1    -116.523-114.507 -24.447  0.00  0.00          NE
ATOM   4556  Ne      X   1    -117.653-109.750 -27.393  0.00  0.00          NE
ATOM   4557  B       X   1    -117.063-108.951 -26.122  0.00  0.00           B
ATOM   4558  Ne      X   1    -115.991-108.624 -25.011  0.00  0.00          NE
ATOM   4559  B       X   1    -115.330-113.639 -24.871  0.00  0.00           B
ATOM   4560  B       X   1    -115.111-108.692 -29.868  0.00  0.00           B
ATOM   4561  B       X   1    -118.193-110.187 -19.338  0.00  0.00           B
ATOM   4562  B       X   1    -116.377-109.268 -23.667  0.00  0.00           B
ATOM   4563  Ne      X   1    -115.377-108.357 -20.017  0.00  0.00          NE
ATOM   4564  B       X   1    -117.757-113.695 -23.833  0.00  0.00           B
ATOM   4565  B       X   1    -117.796-110.533 -21.815  0.00  0.00           B
ATOM   4566  B       X   1    -116.201-108.691 -21.228  0.00  0.00           B
ATOM   4567  Ne      X   1    -117.199-109.217 -22.330  0.00  0.00          NE
ATOM   4568  Ne      X   1    -115.044-115.642 -11.423  0.00  0.00          NE
ATOM   4569  Ne      X   1    -114.906-118.270 -15.059  0.00  0.00          NE
ATOM   4570  B       X   1    -114.837-113.149 -15.464  0.00  0.00           B
ATOM   4571  B       X   1    -115.039-108.833 -13.754  0.00  0.00           B
ATOM   4572  B       X   1    -120.639-105.672 -56.334  0.00  0.00           B
ATOM   4573  B       X   1    -120.371-101.917 -60.050  0.00  0.00           B
ATOM   4574  Ne      X   1    -120.319-100.950 -61.302  0.00  0.00          NE
ATOM   4575  B       X   1    -119.536-101.575 -62.482  0.00  0.00           B
ATOM   4576  Ne      X   1    -118.425-101.690 -63.470  0.00  0.00          NE
ATOM   4577  B       X   1    -117.780-100.299 -63.747  0.00  0.00           B
ATOM   4578  B       X   1    -119.517 -99.590 -61.032  0.00  0.00           B
ATOM   4579  Ne      X   1    -116.580 -99.385 -64.075  0.00  0.00          NE
ATOM   4580  B       X   1    -118.006 -95.592 -63.460  0.00  0.00           B
ATOM   4581  Ne      X   1    -119.397 -98.018 -60.785  0.00  0.00          NE
ATOM   4582  B       X   1    -116.888 -97.924 -63.709  0.00  0.00           B
ATOM   4583  Ne      X   1    -119.168 -94.908 -64.238  0.00  0.00          NE
ATOM   4584  B       X   1    -124.213-106.114 -50.963  0.00  0.00           B
ATOM   4585  Ne      X   1    -125.637-105.605 -51.237  0.00  0.00          NE
ATOM   4586  B       X   1    -125.598-103.981 -51.073  0.00  0.00           B
ATOM   4587  B       X   1    -121.791-106.785 -51.735  0.00  0.00           B
ATOM   4588  B       X   1    -122.267-105.027 -49.650  0.00  0.00           B
ATOM   4589  B       X   1    -121.104-104.558 -54.188  0.00  0.00           B
ATOM   4590  Ne      X   1    -122.193-103.662 -53.516  0.00  0.00          NE
ATOM   4591  B       X   1    -122.742-104.437 -52.229  0.00  0.00           B
ATOM   4592  Ne      X   1    -122.706-105.667 -51.085  0.00  0.00          NE
ATOM   4593  B       X   1    -125.980-106.830 -55.069  0.00  0.00           B
ATOM   4594  B       X   1    -126.063-105.774 -52.753  0.00  0.00           B
ATOM   4595  B       X   1    -120.650-107.051 -53.991  0.00  0.00           B
ATOM   4596  Ne      X   1    -120.253-105.745 -54.843  0.00  0.00          NE
ATOM   4597  B       X   1    -118.694-105.514 -54.575  0.00  0.00           B
ATOM   4598  Ne      X   1    -125.443-104.072 -44.760  0.00  0.00          NE
ATOM   4599  B       X   1    -125.043-105.543 -45.112  0.00  0.00           B
ATOM   4600  Ne      X   1    -124.937-106.072 -41.472  0.00  0.00          NE
ATOM   4601  B       X   1    -124.503-106.565 -42.933  0.00  0.00           B
ATOM   4602  B       X   1    -122.722-106.273 -47.453  0.00  0.00           B
ATOM   4603  B       X   1    -121.341-104.033 -47.422  0.00  0.00           B
ATOM   4604  B       X   1    -123.699-103.817 -47.901  0.00  0.00           B
ATOM   4605  Ne      X   1    -122.505-104.827 -48.113  0.00  0.00          NE
ATOM   4606  Ne      X   1    -124.782-106.964 -44.430  0.00  0.00          NE
ATOM   4607  B       X   1    -118.237-106.510 -24.419  0.00  0.00           B
ATOM   4608  B       X   1    -116.796-105.880 -26.665  0.00  0.00           B
ATOM   4609  Ne      X   1    -116.871-105.890 -25.015  0.00  0.00          NE
ATOM   4610  B       X   1    -115.348-102.432 -24.637  0.00  0.00           B
ATOM   4611  B       X   1    -116.608-104.530 -24.332  0.00  0.00           B
ATOM   4612  Ne      X   1    -116.727-102.997 -24.150  0.00  0.00          NE
ATOM   4613  B       X   1    -115.867-107.043 -24.650  0.00  0.00           B
ATOM   4614  B       X   1    -118.136-104.020 -20.967  0.00  0.00           B
ATOM   4615  B       X   1    -116.973-102.495 -22.670  0.00  0.00           B
ATOM   4616  B       X   1    -123.897 -79.928 -13.041  0.00  0.00           B
ATOM   4617  B       X   1    -122.206 -79.504 -10.356  0.00  0.00           B
ATOM   4618  B       X   1    -121.578 -78.060 -12.802  0.00  0.00           B
ATOM   4619  Ne      X   1    -122.247 -78.189 -11.321  0.00  0.00          NE
ATOM   4620  B       X   1    -122.125 -77.254 -15.309  0.00  0.00           B
ATOM   4621  B       X   1    -121.329 -77.219 -10.530  0.00  0.00           B
ATOM   4622  B       X   1    -123.785 -77.887 -11.624  0.00  0.00           B
ATOM   4623  B       X   1    -126.226 -76.602  -9.662  0.00  0.00           B
ATOM   4624  B       X   1    -119.888 -76.740 -14.320  0.00  0.00           B
ATOM   4625  Ne      X   1    -116.101 -77.260 -14.453  0.00  0.00          NE
ATOM   4626  B       X   1    -117.408 -76.688 -13.781  0.00  0.00           B
ATOM   4627  Ne      X   1    -118.018 -68.516 -25.823  0.00  0.00          NE
ATOM   4628  B       X   1    -117.878 -67.834 -27.217  0.00  0.00           B
ATOM   4629  B       X   1    -116.830 -68.232 -24.886  0.00  0.00           B
ATOM   4630  Ne      X   1    -121.177 -74.661 -18.021  0.00  0.00          NE
ATOM   4631  B       X   1    -121.127 -69.233 -17.107  0.00  0.00           B
ATOM   4632  B       X   1    -121.110 -68.994 -20.570  0.00  0.00           B
ATOM   4633  Ne      X   1    -118.416 -74.116 -16.699  0.00  0.00          NE
ATOM   4634  B       X   1    -119.902 -74.235 -17.224  0.00  0.00           B
ATOM   4635  B       X   1    -119.877 -71.250 -20.283  0.00  0.00           B
ATOM   4636  B       X   1    -117.385 -71.348 -19.547  0.00  0.00           B
ATOM   4637  B       X   1    -118.743 -70.214 -16.929  0.00  0.00           B
ATOM   4638  B       X   1    -116.734 -70.075 -23.160  0.00  0.00           B
ATOM   4639  B       X   1    -116.328 -70.911 -17.204  0.00  0.00           B
ATOM   4640  Ne      X   1    -116.045 -70.812 -18.819  0.00  0.00          NE
ATOM   4641  B       X   1    -115.605 -69.370 -19.133  0.00  0.00           B
ATOM   4642  Ne      X   1    -119.608 -68.932 -17.321  0.00  0.00          NE
ATOM   4643  B       X   1    -118.047 -72.635 -16.331  0.00  0.00           B
ATOM   4644  Ne      X   1    -117.587 -71.119 -16.286  0.00  0.00          NE
ATOM   4645  B       X   1    -119.116 -67.773 -16.463  0.00  0.00           B
ATOM   4646  B       X   1    -119.445 -68.403 -18.882  0.00  0.00           B
ATOM   4647  Ne      X   1    -115.981 -68.803 -23.690  0.00  0.00          NE
ATOM   4648  B       X   1    -115.897 -67.764 -22.497  0.00  0.00           B
ATOM   4649  B       X   1    -124.432 -75.089 -13.125  0.00  0.00           B
ATOM   4650  B       X   1    -125.110 -74.588 -10.650  0.00  0.00           B
ATOM   4651  Ne      X   1    -125.977 -69.726  -9.973  0.00  0.00          NE
ATOM   4652  B       X   1    -125.656 -72.945 -12.495  0.00  0.00           B
ATOM   4653  Ne      X   1    -125.235 -75.384  -9.344  0.00  0.00          NE
ATOM   4654  B       X   1    -125.748 -69.983  -8.465  0.00  0.00           B
ATOM   4655  Ne      X   1    -124.995 -75.774 -14.380  0.00  0.00          NE
ATOM   4656  Ne      X   1    -124.562 -73.934 -12.059  0.00  0.00          NE
ATOM   4657  Ne      X   1    -121.881 -72.518 -11.408  0.00  0.00          NE
ATOM   4658  B       X   1    -121.668 -71.418 -12.481  0.00  0.00           B
ATOM   4659  Ne      X   1    -121.971 -70.057 -13.144  0.00  0.00          NE
ATOM   4660  B       X   1    -122.014 -71.780  -9.988  0.00  0.00           B
ATOM   4661  B       X   1    -122.132 -70.103 -14.703  0.00  0.00           B
ATOM   4662  B       X   1    -123.223 -73.226 -11.779  0.00  0.00           B
ATOM   4663  Ne      X   1    -122.387 -71.912  -8.397  0.00  0.00          NE
ATOM   4664  B       X   1    -121.237 -75.610  -8.517  0.00  0.00           B
ATOM   4665  B       X   1    -123.814 -75.701  -8.815  0.00  0.00           B
ATOM   4666  B       X   1    -124.054 -75.645 -15.636  0.00  0.00           B
ATOM   4667  B       X   1    -123.274 -69.355 -12.587  0.00  0.00           B
ATOM   4668  B       X   1    -122.593 -73.473  -8.226  0.00  0.00           B
ATOM   4669  B       X   1    -120.729 -73.565 -11.347  0.00  0.00           B
ATOM   4670  B       X   1    -126.194 -71.040 -10.853  0.00  0.00           B
ATOM   4671  B       X   1    -120.785 -68.974 -12.779  0.00  0.00           B
ATOM   4672  B       X   1    -125.984 -74.590  -8.117  0.00  0.00           B
ATOM   4673  Ne      X   1    -122.618 -75.051  -8.087  0.00  0.00          NE
ATOM   4674  Ne      X   1    -119.228 -74.293 -11.262  0.00  0.00          NE
ATOM   4675  B       X   1    -118.972 -74.906 -12.725  0.00  0.00           B
ATOM   4676  B       X   1    -119.415 -75.539 -10.228  0.00  0.00           B
ATOM   4677  B       X   1    -118.418 -74.899 -15.259  0.00  0.00           B
ATOM   4678  B       X   1    -118.174 -73.282 -10.902  0.00  0.00           B
ATOM   4679  Ne      X   1    -118.655 -75.801 -14.007  0.00  0.00          NE
ATOM   4680  B       X   1    -117.508 -70.691 -14.764  0.00  0.00           B
ATOM   4681  B       X   1    -118.335 -69.312 -12.713  0.00  0.00           B
ATOM   4682  B       X   1    -118.783 -70.464  -8.294  0.00  0.00           B
ATOM   4683  Ne      X   1    -117.344 -70.230  -8.919  0.00  0.00          NE
ATOM   4684  Ne      X   1    -117.180 -70.282 -13.274  0.00  0.00          NE
ATOM   4685  B       X   1    -116.905 -71.552 -12.368  0.00  0.00           B
ATOM   4686  B       X   1    -116.882 -71.534  -9.690  0.00  0.00           B
ATOM   4687  Ne      X   1    -116.885 -72.437 -11.011  0.00  0.00          NE
ATOM   4688  B       X   1    -115.590 -73.309 -10.947  0.00  0.00           B
ATOM   4689  B       X   1    -115.837 -69.400 -13.322  0.00  0.00           B
ATOM   4690  B       X   1    -116.851 -69.050  -9.760  0.00  0.00           B
ATOM   4691  Ne      X   1    -120.345 -76.535  -9.452  0.00  0.00          NE
ATOM   4692  B       X   1    -124.879 -68.866 -10.701  0.00  0.00           B
ATOM   4693  B       X   1    -123.343 -66.812 -11.784  0.00  0.00           B
ATOM   4694  B       X   1    -121.060 -66.127  -9.751  0.00  0.00           B
ATOM   4695  Ne      X   1    -121.512 -65.886  -8.289  0.00  0.00          NE
ATOM   4696  Ne      X   1    -118.645 -66.838 -15.301  0.00  0.00          NE
ATOM   4697  Ne      X   1    -119.407 -68.212 -12.640  0.00  0.00          NE
ATOM   4698  Ne      X   1    -120.142 -65.749 -10.974  0.00  0.00          NE
ATOM   4699  B       X   1    -119.511 -67.113 -11.512  0.00  0.00           B
ATOM   4700  B       X   1    -119.252 -67.387 -13.949  0.00  0.00           B
ATOM   4701  B       X   1    -117.060 -66.760 -15.212  0.00  0.00           B
ATOM   4702  Ne      X   1    -115.906 -65.972 -14.593  0.00  0.00          NE
ATOM   4703  B       X   1    -123.543 -71.011  -7.908  0.00  0.00           B
ATOM   4704  B       X   1    -121.150 -71.561  -7.497  0.00  0.00           B
ATOM   4705  Ne      X   1    -125.214 -70.247  -4.350  0.00  0.00          NE
ATOM   4706  B       X   1    -125.180 -70.409  -5.922  0.00  0.00           B
ATOM   4707  Ne      X   1    -124.632 -69.982  -7.378  0.00  0.00          NE
ATOM   4708  B       X   1    -123.314 -73.501  -4.609  0.00  0.00           B
ATOM   4709  B       X   1    -122.321 -70.427  -0.968  0.00  0.00           B
ATOM   4710  B       X   1    -123.920 -69.369  -4.014  0.00  0.00           B
ATOM   4711  Ne      X   1    -121.953 -68.957  -1.056  0.00  0.00          NE
ATOM   4712  B       X   1    -118.824 -70.840  -0.315  0.00  0.00           B
ATOM   4713  B       X   1    -119.076 -71.508  -5.987  0.00  0.00           B
ATOM   4714  Ne      X   1    -119.855 -70.745  -7.128  0.00  0.00          NE
ATOM   4715  B       X   1    -120.270 -69.335  -6.498  0.00  0.00           B
ATOM   4716  B       X   1    -117.144 -70.191  -5.105  0.00  0.00           B
ATOM   4717  B       X   1    -116.553 -70.007  -7.467  0.00  0.00           B
ATOM   4718  Ne      X   1    -116.084 -69.618  -6.022  0.00  0.00          NE
ATOM   4719  B       X   1    -123.967 -68.582  -7.291  0.00  0.00           B
ATOM   4720  B       X   1    -122.975 -68.046  -0.173  0.00  0.00           B
ATOM   4721  Ne      X   1    -125.150 -63.344  -2.357  0.00  0.00          NE
ATOM   4722  B       X   1    -124.105 -62.199  -2.113  0.00  0.00           B
ATOM   4723  B       X   1    -125.114 -64.321  -1.091  0.00  0.00           B
ATOM   4724  B       X   1    -124.573 -64.217  -3.600  0.00  0.00           B
ATOM   4725  B       X   1    -122.076 -68.355  -2.494  0.00  0.00           B
ATOM   4726  Ne      X   1    -123.460 -65.263  -4.079  0.00  0.00          NE
ATOM   4727  B       X   1    -121.944 -68.070  -5.091  0.00  0.00           B
ATOM   4728  Ne      X   1    -122.873 -68.209  -3.861  0.00  0.00          NE
ATOM   4729  Ne      X   1    -120.785 -67.911  -6.102  0.00  0.00          NE
ATOM   4730  B       X   1    -121.287 -67.065  -7.313  0.00  0.00           B
ATOM   4731  B       X   1    -122.084 -64.934  -3.287  0.00  0.00           B
ATOM   4732  B       X   1    -123.250 -65.060  -5.588  0.00  0.00           B
ATOM   4733  B       X   1    -123.734 -66.820  -3.733  0.00  0.00           B
ATOM   4734  Ne      X   1    -123.857 -64.661  -6.958  0.00  0.00          NE
ATOM   4735  B       X   1    -123.885 -63.054  -6.996  0.00  0.00           B
ATOM   4736  B       X   1    -120.765 -64.780  -1.073  0.00  0.00           B
ATOM   4737  Ne      X   1    -120.705 -64.719  -2.614  0.00  0.00          NE
ATOM   4738  B       X   1    -121.901 -61.380  -3.082  0.00  0.00           B
ATOM   4739  Ne      X   1    -119.488 -63.925  -6.991  0.00  0.00          NE
ATOM   4740  B       X   1    -119.313 -64.583  -5.592  0.00  0.00           B
ATOM   4741  B       X   1    -119.685 -67.090  -5.403  0.00  0.00           B
ATOM   4742  Ne      X   1    -118.957 -65.823  -4.718  0.00  0.00          NE
ATOM   4743  B       X   1    -120.486 -68.873  -0.428  0.00  0.00           B
ATOM   4744  B       X   1    -120.217 -63.216  -2.994  0.00  0.00           B
ATOM   4745  B       X   1    -119.606 -65.671  -3.310  0.00  0.00           B
ATOM   4746  B       X   1    -113.275-117.118 -62.298  0.00  0.00           B
ATOM   4747  B       X   1    -111.469-118.505 -58.621  0.00  0.00           B
ATOM   4748  Ne      X   1    -112.384-118.662 -57.380  0.00  0.00          NE
ATOM   4749  B       X   1    -113.597-119.589 -57.604  0.00  0.00           B
ATOM   4750  B       X   1    -114.284-121.357 -59.260  0.00  0.00           B
ATOM   4751  B       X   1    -114.103-115.430 -60.634  0.00  0.00           B
ATOM   4752  B       X   1    -112.863-117.223 -56.953  0.00  0.00           B
ATOM   4753  B       X   1    -110.024-120.159 -59.776  0.00  0.00           B
ATOM   4754  Ne      X   1    -112.697-115.712 -56.344  0.00  0.00          NE
ATOM   4755  Ne      X   1    -114.517-116.703 -61.459  0.00  0.00          NE
ATOM   4756  B       X   1    -111.436-114.927 -56.944  0.00  0.00           B
ATOM   4757  B       X   1    -113.921-114.863 -56.696  0.00  0.00           B
ATOM   4758  Ne      X   1    -114.791-120.389 -58.172  0.00  0.00          NE
ATOM   4759  Ne      X   1    -108.936-121.244 -59.692  0.00  0.00          NE
ATOM   4760  B       X   1    -105.846-118.486 -62.679  0.00  0.00           B
ATOM   4761  B       X   1    -108.089-121.037 -58.343  0.00  0.00           B
ATOM   4762  B       X   1    -104.965-119.684 -60.512  0.00  0.00           B
ATOM   4763  B       X   1    -105.775-120.091 -58.024  0.00  0.00           B
ATOM   4764  Ne      X   1    -107.070-120.461 -57.233  0.00  0.00          NE
ATOM   4765  Ne      X   1    -104.674-120.312 -59.061  0.00  0.00          NE
ATOM   4766  Ne      X   1    -104.641-119.135 -61.936  0.00  0.00          NE
ATOM   4767  B       X   1    -104.166-120.432 -62.703  0.00  0.00           B
ATOM   4768  B       X   1    -104.504-121.876 -59.223  0.00  0.00           B
ATOM   4769  B       X   1    -107.569-119.266 -56.479  0.00  0.00           B
ATOM   4770  B       X   1    -103.409-119.689 -58.502  0.00  0.00           B
ATOM   4771  B       X   1    -114.115-113.508 -58.909  0.00  0.00           B
ATOM   4772  Ne      X   1    -114.317-113.839 -60.423  0.00  0.00          NE
ATOM   4773  B       X   1    -113.407-112.989 -61.380  0.00  0.00           B
ATOM   4774  B       X   1    -110.957-113.347 -62.391  0.00  0.00           B
ATOM   4775  Ne      X   1    -109.857-114.501 -62.486  0.00  0.00          NE
ATOM   4776  Ne      X   1    -114.763-113.749 -57.485  0.00  0.00          NE
ATOM   4777  B       X   1    -114.677-112.504 -56.582  0.00  0.00           B
ATOM   4778  B       X   1    -111.488-119.182 -56.188  0.00  0.00           B
ATOM   4779  B       X   1    -112.712-115.908 -54.748  0.00  0.00           B
ATOM   4780  Ne      X   1    -110.751-118.895 -54.819  0.00  0.00          NE
ATOM   4781  B       X   1    -109.417-121.582 -51.958  0.00  0.00           B
ATOM   4782  Ne      X   1    -107.068-122.388 -54.915  0.00  0.00          NE
ATOM   4783  B       X   1    -106.751-121.591 -56.207  0.00  0.00           B
ATOM   4784  B       X   1    -106.015-122.101 -53.778  0.00  0.00           B
ATOM   4785  B       X   1    -105.759-118.686 -51.309  0.00  0.00           B
ATOM   4786  B       X   1    -104.982-121.056 -51.481  0.00  0.00           B
ATOM   4787  B       X   1    -103.757-121.002 -53.734  0.00  0.00           B
ATOM   4788  Ne      X   1    -104.783-121.835 -52.823  0.00  0.00          NE
ATOM   4789  B       X   1    -108.461-121.855 -54.299  0.00  0.00           B
ATOM   4790  B       X   1    -113.451-115.235 -25.716  0.00  0.00           B
ATOM   4791  Ne      X   1    -113.314-108.972 -26.440  0.00  0.00          NE
ATOM   4792  B       X   1    -113.069-112.743 -25.834  0.00  0.00           B
ATOM   4793  B       X   1    -112.588-110.379 -26.644  0.00  0.00           B
ATOM   4794  Ne      X   1    -112.286-111.899 -26.910  0.00  0.00          NE
ATOM   4795  Ne      X   1    -113.800-113.857 -24.947  0.00  0.00          NE
ATOM   4796  B       X   1    -113.693-108.456 -27.864  0.00  0.00           B
ATOM   4797  B       X   1    -110.761-112.184 -26.585  0.00  0.00           B
ATOM   4798  B       X   1    -112.391-107.875 -25.828  0.00  0.00           B
ATOM   4799  Ne      X   1    -114.245-107.657 -29.083  0.00  0.00          NE
ATOM   4800  B       X   1    -109.910-109.974 -25.815  0.00  0.00           B
ATOM   4801  Ne      X   1    -109.535-111.479 -26.041  0.00  0.00          NE
ATOM   4802  B       X   1    -114.641-109.064 -25.561  0.00  0.00           B
ATOM   4803  B       X   1    -109.943-107.368 -25.521  0.00  0.00           B
ATOM   4804  B       X   1    -109.125-122.429 -20.204  0.00  0.00           B
ATOM   4805  B       X   1    -114.740-116.301 -21.075  0.00  0.00           B
ATOM   4806  B       X   1    -110.391-121.677 -17.933  0.00  0.00           B
ATOM   4807  Ne      X   1    -111.243-121.195 -16.639  0.00  0.00          NE
ATOM   4808  B       X   1    -112.479-115.672 -21.561  0.00  0.00           B
ATOM   4809  B       X   1    -111.157-119.126 -21.667  0.00  0.00           B
ATOM   4810  B       X   1    -112.867-117.911 -20.275  0.00  0.00           B
ATOM   4811  Ne      X   1    -113.332-116.423 -20.407  0.00  0.00          NE
ATOM   4812  B       X   1    -113.158-115.660 -19.066  0.00  0.00           B
ATOM   4813  B       X   1    -111.038-115.562 -17.574  0.00  0.00           B
ATOM   4814  Ne      X   1    -109.591-116.065 -17.303  0.00  0.00          NE
ATOM   4815  B       X   1    -109.764-117.306 -16.340  0.00  0.00           B
ATOM   4816  B       X   1    -110.750-119.756 -16.280  0.00  0.00           B
ATOM   4817  Ne      X   1    -114.201-120.973 -16.156  0.00  0.00          NE
ATOM   4818  B       X   1    -108.996-118.052 -20.691  0.00  0.00           B
ATOM   4819  Ne      X   1    -109.041-122.164 -18.624  0.00  0.00          NE
ATOM   4820  B       X   1    -103.334-115.833 -17.790  0.00  0.00           B
ATOM   4821  B       X   1    -108.925-116.577 -18.614  0.00  0.00           B
ATOM   4822  B       X   1    -108.011-121.013 -18.308  0.00  0.00           B
ATOM   4823  B       X   1    -105.419-117.779 -21.819  0.00  0.00           B
ATOM   4824  Ne      X   1    -107.269-119.732 -17.723  0.00  0.00          NE
ATOM   4825  B       X   1    -104.278-116.254 -20.220  0.00  0.00           B
ATOM   4826  Ne      X   1    -105.595-116.422 -21.066  0.00  0.00          NE
ATOM   4827  B       X   1    -107.332-118.630 -18.843  0.00  0.00           B
ATOM   4828  B       X   1    -106.943-116.498 -20.292  0.00  0.00           B
ATOM   4829  Ne      X   1    -108.081-117.465 -19.583  0.00  0.00          NE
ATOM   4830  B       X   1    -105.825-120.159 -17.236  0.00  0.00           B
ATOM   4831  B       X   1    -103.979-120.058 -21.795  0.00  0.00           B
ATOM   4832  B       X   1    -108.193-119.307 -16.464  0.00  0.00           B
ATOM   4833  Ne      X   1    -103.745-114.977 -16.563  0.00  0.00          NE
ATOM   4834  B       X   1    -108.681-115.037 -16.497  0.00  0.00           B
ATOM   4835  Ne      X   1    -105.424-121.147 -16.093  0.00  0.00          NE
ATOM   4836  Ne      X   1    -112.234-110.157 -16.135  0.00  0.00          NE
ATOM   4837  B       X   1    -110.762-114.641 -23.122  0.00  0.00           B
ATOM   4838  Ne      X   1    -112.304-114.751 -18.107  0.00  0.00          NE
ATOM   4839  B       X   1    -110.184-111.749 -20.253  0.00  0.00           B
ATOM   4840  B       X   1    -111.567-113.567 -18.944  0.00  0.00           B
ATOM   4841  Ne      X   1    -112.840-109.882 -19.175  0.00  0.00          NE
ATOM   4842  B       X   1    -113.146-113.952 -23.564  0.00  0.00           B
ATOM   4843  B       X   1    -111.980-113.153 -21.373  0.00  0.00           B
ATOM   4844  B       X   1    -112.927-114.055 -16.866  0.00  0.00           B
ATOM   4845  B       X   1    -111.667-108.956 -19.655  0.00  0.00           B
ATOM   4846  B       X   1    -114.215-109.372 -19.732  0.00  0.00           B
ATOM   4847  Ne      X   1    -111.557-112.462 -20.036  0.00  0.00          NE
ATOM   4848  B       X   1    -111.053-107.474 -21.644  0.00  0.00           B
ATOM   4849  B       X   1    -112.576-111.342 -19.670  0.00  0.00           B
ATOM   4850  Ne      X   1    -111.117-107.553 -20.016  0.00  0.00          NE
ATOM   4851  B       X   1    -112.809-109.829 -17.566  0.00  0.00           B
ATOM   4852  Ne      X   1    -112.112-114.299 -22.331  0.00  0.00          NE
ATOM   4853  Ne      X   1    -109.138-109.600 -16.567  0.00  0.00          NE
ATOM   4854  B       X   1    -109.585-107.400 -19.456  0.00  0.00           B
ATOM   4855  B       X   1    -110.638-110.051 -16.265  0.00  0.00           B
ATOM   4856  B       X   1    -108.874-109.561 -20.599  0.00  0.00           B
ATOM   4857  Ne      X   1    -108.897-111.099 -20.804  0.00  0.00          NE
ATOM   4858  B       X   1    -107.554-111.536 -20.030  0.00  0.00           B
ATOM   4859  B       X   1    -104.272-113.546 -16.850  0.00  0.00           B
ATOM   4860  B       X   1    -105.643-112.080 -18.494  0.00  0.00           B
ATOM   4861  B       X   1    -103.705-111.055 -17.188  0.00  0.00           B
ATOM   4862  Ne      X   1    -104.896-112.115 -17.039  0.00  0.00          NE
ATOM   4863  B       X   1    -113.902-116.249 -12.323  0.00  0.00           B
ATOM   4864  Ne      X   1    -112.914-117.072 -13.261  0.00  0.00          NE
ATOM   4865  B       X   1    -112.545-118.463 -12.526  0.00  0.00           B
ATOM   4866  B       X   1    -113.714-117.365 -14.551  0.00  0.00           B
ATOM   4867  Ne      X   1    -111.931-119.555 -11.587  0.00  0.00          NE
ATOM   4868  B       X   1    -112.133-119.174 -10.117  0.00  0.00           B
ATOM   4869  B       X   1    -111.716-116.100 -13.398  0.00  0.00           B
ATOM   4870  B       X   1    -112.495-121.006 -11.819  0.00  0.00           B
ATOM   4871  B       X   1    -110.379-119.650 -11.939  0.00  0.00           B
ATOM   4872  B       X   1    -109.435-118.730 -14.226  0.00  0.00           B
ATOM   4873  Ne      X   1    -109.572-118.759 -15.810  0.00  0.00          NE
ATOM   4874  B       X   1    -110.800-122.171 -15.548  0.00  0.00           B
ATOM   4875  B       X   1    -114.280-119.402 -15.792  0.00  0.00           B
ATOM   4876  Ne      X   1    -109.066-119.189 -12.763  0.00  0.00          NE
ATOM   4877  B       X   1    -104.712-119.087 -12.974  0.00  0.00           B
ATOM   4878  Ne      X   1    -104.842-117.615 -12.264  0.00  0.00          NE
ATOM   4879  B       X   1    -108.363-118.157 -11.826  0.00  0.00           B
ATOM   4880  B       X   1    -105.200-116.536 -13.358  0.00  0.00           B
ATOM   4881  B       X   1    -108.083-120.422 -13.071  0.00  0.00           B
ATOM   4882  Ne      X   1    -103.874-120.277 -13.653  0.00  0.00          NE
ATOM   4883  Ne      X   1    -107.457-117.777 -10.597  0.00  0.00          NE
ATOM   4884  B       X   1    -107.490-118.904  -9.501  0.00  0.00           B
ATOM   4885  B       X   1    -106.029-117.646 -11.244  0.00  0.00           B
ATOM   4886  B       X   1    -108.048-116.479  -9.933  0.00  0.00           B
ATOM   4887  Ne      X   1    -105.684-115.534 -14.397  0.00  0.00          NE
ATOM   4888  B       X   1    -104.400-120.521 -15.114  0.00  0.00           B
ATOM   4889  B       X   1    -104.105-121.500 -12.746  0.00  0.00           B
ATOM   4890  Ne      X   1    -107.550-121.716 -13.817  0.00  0.00          NE
ATOM   4891  B       X   1    -106.785-121.323 -15.197  0.00  0.00           B
ATOM   4892  B       X   1    -108.177-121.269  -9.144  0.00  0.00           B
ATOM   4893  B       X   1    -107.285-115.387 -14.439  0.00  0.00           B
ATOM   4894  Ne      X   1    -107.419-120.078  -8.494  0.00  0.00          NE
ATOM   4895  Ne      X   1    -108.488-115.090  -9.283  0.00  0.00          NE
ATOM   4896  B       X   1    -105.011-115.676 -15.803  0.00  0.00           B
ATOM   4897  B       X   1    -104.044-122.037  -8.125  0.00  0.00           B
ATOM   4898  B       X   1    -103.454-117.335 -11.580  0.00  0.00           B
ATOM   4899  B       X   1    -105.853-120.308  -8.153  0.00  0.00           B
ATOM   4900  B       X   1    -113.528-114.709  -8.474  0.00  0.00           B
ATOM   4901  Ne      X   1    -111.252-114.590 -13.607  0.00  0.00          NE
ATOM   4902  B       X   1    -109.846-114.494 -14.293  0.00  0.00           B
ATOM   4903  B       X   1    -110.950-113.961 -12.201  0.00  0.00           B
ATOM   4904  Ne      X   1    -110.773-113.436 -10.739  0.00  0.00          NE
ATOM   4905  B       X   1    -112.741-109.162 -15.018  0.00  0.00           B
ATOM   4906  B       X   1    -112.927-108.974 -12.341  0.00  0.00           B
ATOM   4907  Ne      X   1    -112.581-109.053 -10.775  0.00  0.00          NE
ATOM   4908  B       X   1    -113.655-109.901  -9.985  0.00  0.00           B
ATOM   4909  B       X   1    -112.467-113.856 -14.368  0.00  0.00           B
ATOM   4910  Ne      X   1    -113.657-113.622  -9.628  0.00  0.00          NE
ATOM   4911  B       X   1    -112.211-113.377 -10.168  0.00  0.00           B
ATOM   4912  B       X   1    -111.164-109.711 -10.747  0.00  0.00           B
ATOM   4913  Ne      X   1    -113.485-108.511 -13.732  0.00  0.00          NE
ATOM   4914  B       X   1    -114.333-112.246  -9.239  0.00  0.00           B
ATOM   4915  Ne      X   1    -114.540-110.692  -8.950  0.00  0.00          NE
ATOM   4916  Ne      X   1    -113.293-113.189 -15.584  0.00  0.00          NE
ATOM   4917  B       X   1    -112.678-107.599 -10.208  0.00  0.00           B
ATOM   4918  B       X   1    -112.761-111.654 -15.845  0.00  0.00           B
ATOM   4919  B       X   1    -109.479-110.246  -8.942  0.00  0.00           B
ATOM   4920  Ne      X   1    -109.828-110.514 -10.459  0.00  0.00          NE
ATOM   4921  B       X   1    -109.823-114.454  -9.826  0.00  0.00           B
ATOM   4922  B       X   1    -110.100-112.063 -10.673  0.00  0.00           B
ATOM   4923  B       X   1    -110.532-107.985  -8.517  0.00  0.00           B
ATOM   4924  B       X   1    -114.598-114.338 -10.668  0.00  0.00           B
ATOM   4925  B       X   1    -108.141-110.582 -15.919  0.00  0.00           B
ATOM   4926  B       X   1    -109.046-108.159 -15.909  0.00  0.00           B
ATOM   4927  Ne      X   1    -103.514-110.619 -13.535  0.00  0.00          NE
ATOM   4928  B       X   1    -106.342-107.444 -10.300  0.00  0.00           B
ATOM   4929  Ne      X   1    -108.427-114.474 -15.047  0.00  0.00          NE
ATOM   4930  B       X   1    -105.184-114.067 -14.016  0.00  0.00           B
ATOM   4931  B       X   1    -107.917-112.986 -15.021  0.00  0.00           B
ATOM   4932  Ne      X   1    -105.374-108.122 -11.268  0.00  0.00          NE
ATOM   4933  B       X   1    -106.152-109.560 -11.642  0.00  0.00           B
ATOM   4934  Ne      X   1    -104.434-113.457 -12.763  0.00  0.00          NE
ATOM   4935  B       X   1    -107.218-110.959 -13.552  0.00  0.00           B
ATOM   4936  B       X   1    -105.341-112.524  -9.475  0.00  0.00           B
ATOM   4937  B       X   1    -108.700-110.075 -11.419  0.00  0.00           B
ATOM   4938  Ne      X   1    -106.308-113.094 -10.488  0.00  0.00          NE
ATOM   4939  Ne      X   1    -107.286-110.637 -11.990  0.00  0.00          NE
ATOM   4940  B       X   1    -105.390-113.772 -11.595  0.00  0.00           B
ATOM   4941  B       X   1    -107.329-114.060  -9.714  0.00  0.00           B
ATOM   4942  B       X   1    -107.028-111.902 -11.191  0.00  0.00           B
ATOM   4943  B       X   1    -104.018-108.557 -10.571  0.00  0.00           B
ATOM   4944  Ne      X   1    -107.281-111.527 -15.088  0.00  0.00          NE
ATOM   4945  B       X   1    -104.218-111.953 -13.022  0.00  0.00           B
ATOM   4946  Ne      X   1    -104.352-111.661  -8.670  0.00  0.00          NE
ATOM   4947  B       X   1    -104.512-109.518 -14.042  0.00  0.00           B
ATOM   4948  B       X   1    -105.144-107.468 -12.618  0.00  0.00           B
ATOM   4949  B       X   1    -106.984-107.839 -14.433  0.00  0.00           B
ATOM   4950  B       X   1    -105.903-111.604 -15.879  0.00  0.00           B
ATOM   4951  B       X   1    -103.397-110.924  -9.758  0.00  0.00           B
ATOM   4952  B       X   1    -112.211-115.503  -6.438  0.00  0.00           B
ATOM   4953  Ne      X   1    -111.479-115.011  -5.049  0.00  0.00          NE
ATOM   4954  B       X   1    -109.956-115.332  -5.374  0.00  0.00           B
ATOM   4955  Ne      X   1    -109.086-118.913  -6.118  0.00  0.00          NE
ATOM   4956  B       X   1    -108.965-119.441  -4.667  0.00  0.00           B
ATOM   4957  B       X   1    -103.491-121.096  -3.529  0.00  0.00           B
ATOM   4958  Ne      X   1    -108.918-119.803  -3.088  0.00  0.00          NE
ATOM   4959  B       X   1    -108.695-117.391  -6.266  0.00  0.00           B
ATOM   4960  Ne      X   1    -104.255-120.560  -7.691  0.00  0.00          NE
ATOM   4961  B       X   1    -108.151-118.605  -2.383  0.00  0.00           B
ATOM   4962  B       X   1    -107.978-121.112  -3.074  0.00  0.00           B
ATOM   4963  B       X   1    -108.158-119.728  -7.116  0.00  0.00           B
ATOM   4964  B       X   1    -107.594-116.030  -2.549  0.00  0.00           B
ATOM   4965  Ne      X   1    -108.131-117.232  -1.674  0.00  0.00          NE
ATOM   4966  B       X   1    -105.927-120.461  -4.381  0.00  0.00           B
ATOM   4967  Ne      X   1    -104.374-120.250  -4.540  0.00  0.00          NE
ATOM   4968  Ne      X   1    -108.567-115.780  -6.123  0.00  0.00          NE
ATOM   4969  B       X   1    -104.051-120.502  -6.100  0.00  0.00           B
ATOM   4970  B       X   1    -104.027-118.734  -4.245  0.00  0.00           B
ATOM   4971  B       X   1    -107.437-115.379  -5.120  0.00  0.00           B
ATOM   4972  Ne      X   1    -104.129-115.166  -2.524  0.00  0.00          NE
ATOM   4973  B       X   1    -108.491-115.250  -7.617  0.00  0.00           B
ATOM   4974  Ne      X   1    -107.021-115.020  -3.679  0.00  0.00          NE
ATOM   4975  B       X   1    -103.705-116.658  -2.809  0.00  0.00           B
ATOM   4976  B       X   1    -107.830-122.158  -5.414  0.00  0.00           B
ATOM   4977  B       X   1    -105.458-114.943  -3.287  0.00  0.00           B
ATOM   4978  Ne      X   1    -111.642-108.395  -1.844  0.00  0.00          NE
ATOM   4979  B       X   1    -113.152-108.784  -5.680  0.00  0.00           B
ATOM   4980  B       X   1    -111.390-109.901  -7.120  0.00  0.00           B
ATOM   4981  Ne      X   1    -112.145-112.069  -4.254  0.00  0.00          NE
ATOM   4982  B       X   1    -110.943-111.293  -3.604  0.00  0.00           B
ATOM   4983  Ne      X   1    -113.031-107.563  -4.609  0.00  0.00          NE
ATOM   4984  B       X   1    -113.918-110.433  -7.468  0.00  0.00           B
ATOM   4985  B       X   1    -112.377-109.284  -0.703  0.00  0.00           B
ATOM   4986  B       X   1    -111.693-113.531  -4.708  0.00  0.00           B
ATOM   4987  B       X   1    -110.368-109.189  -2.305  0.00  0.00           B
ATOM   4988  Ne      X   1    -109.725-110.375  -3.167  0.00  0.00          NE
ATOM   4989  Ne      X   1    -110.116-109.337  -7.780  0.00  0.00          NE
ATOM   4990  Ne      X   1    -105.746-109.399  -7.083  0.00  0.00          NE
ATOM   4991  Ne      X   1    -107.510-112.394  -2.408  0.00  0.00          NE
ATOM   4992  Ne      X   1    -104.652-111.030  -2.848  0.00  0.00          NE
ATOM   4993  B       X   1    -104.919-107.440  -4.235  0.00  0.00           B
ATOM   4994  B       X   1    -106.855-109.864  -6.129  0.00  0.00           B
ATOM   4995  B       X   1    -109.054-108.912  -6.725  0.00  0.00           B
ATOM   4996  B       X   1    -103.497-111.927  -3.434  0.00  0.00           B
ATOM   4997  B       X   1    -105.225-110.538  -7.988  0.00  0.00           B
ATOM   4998  B       X   1    -107.451-108.523  -0.365  0.00  0.00           B
ATOM   4999  B       X   1    -104.259-110.453  -1.401  0.00  0.00           B
ATOM   5000  B       X   1    -104.269-114.797  -0.981  0.00  0.00           B
ATOM   5001  Ne      X   1    -104.139-108.707  -4.663  0.00  0.00          NE
ATOM   5002  B       X   1    -108.635-111.297  -2.478  0.00  0.00           B
ATOM   5003  B       X   1    -106.011-111.747  -2.645  0.00  0.00           B
ATOM   5004  B       X   1    -104.803-109.844  -3.827  0.00  0.00           B
ATOM   5005  B       X   1    -104.506-108.943  -6.172  0.00  0.00           B
ATOM   5006  B       X   1    -108.909-109.707  -4.377  0.00  0.00           B
ATOM   5007  B       X   1    -106.315-108.150  -7.834  0.00  0.00           B
ATOM   5008  B       X   1    -107.596-113.562  -3.445  0.00  0.00           B
ATOM   5009  Ne      X   1    -108.079-109.063  -5.441  0.00  0.00          NE
ATOM   5010  B       X   1    -107.387-107.764  -4.827  0.00  0.00           B
ATOM   5011  B       X   1    -103.475-112.537  -7.747  0.00  0.00           B
ATOM   5012  B       X   1    -103.678-108.317  -0.140  0.00  0.00           B
ATOM   5013  Ne      X   1    -104.075-109.808   0.001  0.00  0.00          NE
ATOM   5014  B       X   1    -104.706 -92.881 -48.515  0.00  0.00           B
ATOM   5015  Ne      X   1    -106.185 -93.281 -48.993  0.00  0.00          NE
ATOM   5016  B       X   1    -106.226 -94.773 -49.457  0.00  0.00           B
ATOM   5017  B       X   1    -106.587 -92.430 -50.249  0.00  0.00           B
ATOM   5018  B       X   1    -109.272 -93.941 -46.724  0.00  0.00           B
ATOM   5019  B       X   1    -107.151 -93.101 -47.739  0.00  0.00           B
ATOM   5020  Ne      X   1    -107.750 -93.766 -46.455  0.00  0.00          NE
ATOM   5021  B       X   1    -105.751 -92.158 -33.024  0.00  0.00           B
ATOM   5022  B       X   1    -111.439-105.666 -26.643  0.00  0.00           B
ATOM   5023  Ne      X   1    -111.372-106.771 -25.529  0.00  0.00          NE
ATOM   5024  Ne      X   1    -110.601-104.423 -27.343  0.00  0.00          NE
ATOM   5025  B       X   1    -112.991-107.130 -29.876  0.00  0.00           B
ATOM   5026  B       X   1    -104.668 -94.848 -28.640  0.00  0.00           B
ATOM   5027  B       X   1    -104.669 -94.939 -26.094  0.00  0.00           B
ATOM   5028  B       X   1    -104.682 -97.130 -27.316  0.00  0.00           B
ATOM   5029  Ne      X   1    -105.271 -95.618 -27.413  0.00  0.00          NE
ATOM   5030  B       X   1    -104.810 -93.387 -30.762  0.00  0.00           B
ATOM   5031  Ne      X   1    -103.946 -94.448 -29.962  0.00  0.00          NE
ATOM   5032  Ne      X   1    -103.617 -97.111 -31.518  0.00  0.00          NE
ATOM   5033  Ne      X   1    -103.723 -94.385 -24.949  0.00  0.00          NE
ATOM   5034  Ne      X   1    -104.906 -92.114 -31.740  0.00  0.00          NE
ATOM   5035  B       X   1    -103.619 -95.700 -30.901  0.00  0.00           B
ATOM   5036  B       X   1    -111.578-106.226 -24.056  0.00  0.00           B
ATOM   5037  B       X   1    -114.690-106.898 -20.181  0.00  0.00           B
ATOM   5038  B       X   1    -112.994-105.869 -21.943  0.00  0.00           B
ATOM   5039  B       X   1    -113.905-104.456 -19.952  0.00  0.00           B
ATOM   5040  Ne      X   1    -113.537-105.906 -20.373  0.00  0.00          NE
ATOM   5041  Ne      X   1    -111.594-106.190 -22.546  0.00  0.00          NE
ATOM   5042  B       X   1    -112.262-106.503 -19.641  0.00  0.00           B
ATOM   5043  B       X   1    -110.582-105.085 -22.047  0.00  0.00           B
ATOM   5044  Ne      X   1    -109.587-103.877 -21.825  0.00  0.00          NE
ATOM   5045  B       X   1    -111.545-105.044 -13.777  0.00  0.00           B
ATOM   5046  Ne      X   1    -112.375-106.091 -10.147  0.00  0.00          NE
ATOM   5047  B       X   1    -113.143-105.192  -9.118  0.00  0.00           B
ATOM   5048  B       X   1    -111.584-100.975  -9.366  0.00  0.00           B
ATOM   5049  B       X   1    -110.832-105.785  -9.688  0.00  0.00           B
ATOM   5050  Ne      X   1    -109.889-106.460  -8.560  0.00  0.00          NE
ATOM   5051  Ne      X   1    -110.132-104.829 -14.399  0.00  0.00          NE
ATOM   5052  B       X   1    -109.276-100.956 -13.122  0.00  0.00           B
ATOM   5053  B       X   1    -110.632-104.455 -15.915  0.00  0.00           B
ATOM   5054  B       X   1    -113.367-106.920 -13.722  0.00  0.00           B
ATOM   5055  B       X   1    -108.948-101.452  -9.215  0.00  0.00           B
ATOM   5056  B       X   1    -104.447-103.849  -9.110  0.00  0.00           B
ATOM   5057  B       X   1    -104.107-100.578  -9.069  0.00  0.00           B
ATOM   5058  B       X   1    -106.953-103.235  -8.536  0.00  0.00           B
ATOM   5059  B       X   1    -106.125-105.710  -8.563  0.00  0.00           B
ATOM   5060  Ne      X   1    -105.787-104.187  -8.247  0.00  0.00          NE
ATOM   5061  Ne      X   1    -105.462 -99.792  -8.826  0.00  0.00          NE
ATOM   5062  B       X   1    -106.586-100.749  -8.359  0.00  0.00           B
[truncated: 18,009,161 more chars]
