# Supplementary material for: Insights into the 3D permeable pore structure within novel monodisperse mesoporous silica nanoparticles by cryogenic electron tomography
Source: Nanoscale Adv. 2023 Apr 18;5(11):2879–86. doi: 10.1039/d3na00145h (PMC10228490; doi:10.1039/d3na00145h)
Supplement: NA-005-D3NA00145H-s002 [file NA-005-D3NA00145H-s002.zip › Supporting_Information_B_MSN_pdb_files/MSN_008.pdb]

CRYST1    0.000    0.000    0.000  90.00  90.00  90.00 P 1           1
ATOM      1  B       X   1     -94.423-124.015 -68.533  0.00  0.00           B
ATOM      2  Ne      X   1     -90.217-123.133 -67.101  0.00  0.00          NE
ATOM      3  B       X   1    -114.913-132.998 -19.238  0.00  0.00           B
ATOM      4  B       X   1    -117.385-132.578 -19.547  0.00  0.00           B
ATOM      5  B       X   1    -115.194-135.537 -19.180  0.00  0.00           B
ATOM      6  B       X   1    -115.605-130.601 -19.133  0.00  0.00           B
ATOM      7  Ne      X   1    -114.953-126.835 -17.351  0.00  0.00          NE
ATOM      8  B       X   1    -116.711-123.400 -18.304  0.00  0.00           B
ATOM      9  Ne      X   1    -117.229-124.866 -18.519  0.00  0.00          NE
ATOM     10  B       X   1    -116.056-125.928 -17.986  0.00  0.00           B
ATOM     11  Ne      X   1    -115.223-127.915 -21.617  0.00  0.00          NE
ATOM     12  B       X   1    -115.266-128.310 -17.841  0.00  0.00           B
ATOM     13  B       X   1    -116.172-126.755 -21.299  0.00  0.00           B
ATOM     14  Ne      X   1    -117.182-125.506 -21.467  0.00  0.00          NE
ATOM     15  B       X   1    -117.567-125.070 -19.979  0.00  0.00           B
ATOM     16  B       X   1    -115.065-129.346 -11.368  0.00  0.00           B
ATOM     17  B       X   1    -115.129-128.140 -13.617  0.00  0.00           B
ATOM     18  Ne      X   1    -120.142-126.979 -10.974  0.00  0.00          NE
ATOM     19  B       X   1    -119.105-125.781 -10.868  0.00  0.00           B
ATOM     20  Ne      X   1    -118.619-124.255 -11.087  0.00  0.00          NE
ATOM     21  B       X   1    -117.906-124.200 -12.499  0.00  0.00           B
ATOM     22  B       X   1    -118.457-124.345 -15.046  0.00  0.00           B
ATOM     23  B       X   1    -119.804-123.189 -11.029  0.00  0.00           B
ATOM     24  B       X   1    -117.539-123.937  -9.982  0.00  0.00           B
ATOM     25  Ne      X   1    -117.201-124.431 -13.886  0.00  0.00          NE
ATOM     26  B       X   1    -117.060-127.990 -15.212  0.00  0.00           B
ATOM     27  Ne      X   1    -116.910-124.329  -8.552  0.00  0.00          NE
ATOM     28  B       X   1    -116.609-125.917 -13.973  0.00  0.00           B
ATOM     29  B       X   1    -116.070-123.423 -14.086  0.00  0.00           B
ATOM     30  Ne      X   1    -115.906-127.203 -14.593  0.00  0.00          NE
ATOM     31  B       X   1    -115.863-125.471  -8.842  0.00  0.00           B
ATOM     32  Ne      X   1    -115.274-126.839  -8.428  0.00  0.00          NE
ATOM     33  B       X   1    -119.145-126.656 -15.698  0.00  0.00           B
ATOM     34  Ne      X   1    -114.813-129.507 -12.899  0.00  0.00          NE
ATOM     35  B       X   1    -115.029-126.699 -15.797  0.00  0.00           B
ATOM     36  B       X   1    -118.077-125.091  -7.751  0.00  0.00           B
ATOM     37  B       X   1    -116.262-123.221  -7.613  0.00  0.00           B
ATOM     38  Ne      X   1    -105.952-123.428 -47.506  0.00  0.00          NE
ATOM     39  B       X   1    -105.784-128.347 -44.371  0.00  0.00           B
ATOM     40  B       X   1    -105.074-125.920 -44.723  0.00  0.00           B
ATOM     41  Ne      X   1    -108.670-124.153 -43.532  0.00  0.00          NE
ATOM     42  B       X   1    -107.346-124.530 -44.353  0.00  0.00           B
ATOM     43  Ne      X   1    -105.790-124.560 -44.732  0.00  0.00          NE
ATOM     44  B       X   1    -108.441-124.523 -42.041  0.00  0.00           B
ATOM     45  B       X   1    -105.550-123.915 -46.127  0.00  0.00           B
ATOM     46  Ne      X   1    -104.683-127.405 -45.096  0.00  0.00          NE
ATOM     47  Ne      X   1    -108.684-125.148 -40.620  0.00  0.00          NE
ATOM     48  B       X   1    -105.202-123.578 -43.613  0.00  0.00           B
ATOM     49  B       X   1    -108.429-126.662 -40.585  0.00  0.00           B
ATOM     50  B       X   1    -108.933-122.561 -43.605  0.00  0.00           B
ATOM     51  B       X   1    -109.145-123.969 -32.229  0.00  0.00           B
ATOM     52  B       X   1    -110.088-122.753 -36.205  0.00  0.00           B
ATOM     53  B       X   1    -110.728-125.223 -35.880  0.00  0.00           B
ATOM     54  Ne      X   1    -111.007-126.764 -35.572  0.00  0.00          NE
ATOM     55  B       X   1    -109.149-128.181 -38.695  0.00  0.00           B
ATOM     56  B       X   1    -106.444-125.274 -37.543  0.00  0.00           B
ATOM     57  B       X   1    -103.932-125.344 -37.782  0.00  0.00           B
ATOM     58  B       X   1    -104.152-123.599 -34.887  0.00  0.00           B
ATOM     59  Ne      X   1    -104.062-125.168 -34.513  0.00  0.00          NE
ATOM     60  B       X   1    -105.019-125.894 -35.539  0.00  0.00           B
ATOM     61  B       X   1    -107.718-124.435 -39.615  0.00  0.00           B
ATOM     62  B       X   1    -104.130-127.817 -39.987  0.00  0.00           B
ATOM     63  B       X   1    -103.758-123.667 -39.720  0.00  0.00           B
ATOM     64  B       X   1    -104.441-125.577 -32.996  0.00  0.00           B
ATOM     65  B       X   1    -105.068-127.609 -37.648  0.00  0.00           B
ATOM     66  B       X   1    -106.367-129.894 -32.626  0.00  0.00           B
ATOM     67  B       X   1    -106.996-122.708 -37.818  0.00  0.00           B
ATOM     68  Ne      X   1    -105.239-128.469 -38.948  0.00  0.00          NE
ATOM     69  Ne      X   1    -107.494-124.226 -38.066  0.00  0.00          NE
ATOM     70  B       X   1    -108.899-124.579 -37.472  0.00  0.00           B
ATOM     71  B       X   1    -108.264-128.070 -32.812  0.00  0.00           B
ATOM     72  Ne      X   1    -105.165-126.051 -37.091  0.00  0.00          NE
ATOM     73  Ne      X   1    -111.865-132.213 -26.487  0.00  0.00          NE
ATOM     74  B       X   1    -112.429-131.599 -25.149  0.00  0.00           B
ATOM     75  B       X   1    -111.518-130.995 -27.476  0.00  0.00           B
ATOM     76  B       X   1    -110.551-133.032 -26.081  0.00  0.00           B
ATOM     77  Ne      X   1    -109.543-133.103 -24.873  0.00  0.00          NE
ATOM     78  B       X   1    -109.350-131.699 -24.358  0.00  0.00           B
ATOM     79  Ne      X   1    -106.757-134.423 -25.578  0.00  0.00          NE
ATOM     80  Ne      X   1    -104.820-132.056 -25.743  0.00  0.00          NE
ATOM     81  B       X   1    -105.575-133.407 -25.587  0.00  0.00           B
ATOM     82  B       X   1    -108.130-133.640 -25.277  0.00  0.00           B
ATOM     83  B       X   1    -107.030-135.133 -26.977  0.00  0.00           B
ATOM     84  B       X   1    -105.860-131.024 -26.255  0.00  0.00           B
ATOM     85  B       X   1    -106.473-135.518 -24.460  0.00  0.00           B
ATOM     86  B       X   1    -103.697-132.282 -26.775  0.00  0.00           B
ATOM     87  B       X   1    -104.108-131.699 -24.418  0.00  0.00           B
ATOM     88  B       X   1    -109.969-126.335 -32.078  0.00  0.00           B
ATOM     89  B       X   1    -112.170-128.650 -28.556  0.00  0.00           B
ATOM     90  B       X   1    -113.809-124.500 -25.936  0.00  0.00           B
ATOM     91  B       X   1    -113.107-126.838 -26.927  0.00  0.00           B
ATOM     92  Ne      X   1    -112.770-125.695 -25.892  0.00  0.00          NE
ATOM     93  B       X   1    -111.353-125.020 -26.196  0.00  0.00           B
ATOM     94  B       X   1    -111.267-124.468 -30.934  0.00  0.00           B
ATOM     95  B       X   1    -112.687-126.232 -24.346  0.00  0.00           B
ATOM     96  B       X   1    -110.469-123.128 -27.584  0.00  0.00           B
ATOM     97  B       X   1    -109.286-123.600 -25.418  0.00  0.00           B
ATOM     98  Ne      X   1    -109.814-124.977 -31.290  0.00  0.00          NE
ATOM     99  B       X   1    -109.895-129.600 -29.129  0.00  0.00           B
ATOM    100  Ne      X   1    -109.980-124.318 -26.618  0.00  0.00          NE
ATOM    101  B       X   1    -109.073-125.341 -27.329  0.00  0.00           B
ATOM    102  Ne      X   1    -109.198-122.639 -24.122  0.00  0.00          NE
ATOM    103  B       X   1    -109.008-125.258 -30.000  0.00  0.00           B
ATOM    104  B       X   1    -107.840-129.733 -25.262  0.00  0.00           B
ATOM    105  Ne      X   1    -106.745-129.727 -26.494  0.00  0.00          NE
ATOM    106  B       X   1    -107.526-129.705 -27.921  0.00  0.00           B
ATOM    107  Ne      X   1    -108.388-129.062 -29.064  0.00  0.00          NE
ATOM    108  B       X   1    -108.538-127.509 -28.764  0.00  0.00           B
ATOM    109  B       X   1    -106.869-125.445 -28.532  0.00  0.00           B
ATOM    110  B       X   1    -105.842-128.516 -26.471  0.00  0.00           B
ATOM    111  Ne      X   1    -108.361-125.913 -28.642  0.00  0.00          NE
ATOM    112  B       X   1    -107.593-129.103 -30.542  0.00  0.00           B
ATOM    113  B       X   1    -105.072-125.686 -30.294  0.00  0.00           B
ATOM    114  B       X   1    -104.691-124.061 -28.491  0.00  0.00           B
ATOM    115  Ne      X   1    -105.316-125.445 -28.796  0.00  0.00          NE
ATOM    116  Ne      X   1    -104.603-127.529 -26.679  0.00  0.00          NE
ATOM    117  B       X   1    -104.746-126.615 -27.886  0.00  0.00           B
ATOM    118  B       X   1    -104.460-126.633 -25.400  0.00  0.00           B
ATOM    119  Ne      X   1    -104.888-126.376 -31.735  0.00  0.00          NE
ATOM    120  Ne      X   1    -103.666-122.942 -28.836  0.00  0.00          NE
ATOM    121  B       X   1    -105.990-127.456 -31.938  0.00  0.00           B
ATOM    122  Ne      X   1    -107.068-128.658 -31.964  0.00  0.00          NE
ATOM    123  B       X   1    -103.607-127.409 -31.454  0.00  0.00           B
ATOM    124  B       X   1    -114.442-130.422 -23.993  0.00  0.00           B
ATOM    125  B       X   1    -109.979-134.237 -23.839  0.00  0.00           B
ATOM    126  B       X   1    -110.636-133.518 -18.999  0.00  0.00           B
ATOM    127  Ne      X   1    -112.958-131.134 -23.715  0.00  0.00          NE
ATOM    128  B       X   1    -113.495-134.895 -23.709  0.00  0.00           B
ATOM    129  B       X   1    -111.588-134.414 -16.678  0.00  0.00           B
ATOM    130  B       X   1    -112.321-132.218 -17.647  0.00  0.00           B
ATOM    131  Ne      X   1    -111.888-133.655 -18.026  0.00  0.00          NE
ATOM    132  B       X   1    -113.912-134.293 -21.165  0.00  0.00           B
ATOM    133  Ne      X   1    -113.981-133.819 -22.662  0.00  0.00          NE
ATOM    134  B       X   1    -113.187-132.473 -22.948  0.00  0.00           B
ATOM    135  B       X   1    -112.991-134.455 -18.759  0.00  0.00           B
ATOM    136  Ne      X   1    -114.272-134.392 -19.630  0.00  0.00          NE
ATOM    137  Ne      X   1    -112.232-130.661 -17.294  0.00  0.00          NE
ATOM    138  Ne      X   1    -109.774-134.501 -19.945  0.00  0.00          NE
ATOM    139  Ne      X   1    -109.847-135.454 -22.843  0.00  0.00          NE
ATOM    140  B       X   1    -110.227-135.011 -21.353  0.00  0.00           B
ATOM    141  B       X   1    -110.591-130.481 -17.279  0.00  0.00           B
ATOM    142  B       X   1    -112.013-130.158 -22.967  0.00  0.00           B
ATOM    143  Ne      X   1    -108.980-130.324 -17.668  0.00  0.00          NE
ATOM    144  Ne      X   1    -108.528-130.412 -24.011  0.00  0.00          NE
ATOM    145  B       X   1    -104.778-135.638 -21.439  0.00  0.00           B
ATOM    146  Ne      X   1    -105.153-134.042 -17.954  0.00  0.00          NE
ATOM    147  B       X   1    -106.272-133.092 -18.563  0.00  0.00           B
ATOM    148  B       X   1    -108.358-133.695 -19.992  0.00  0.00           B
ATOM    149  B       X   1    -104.787-135.223 -18.940  0.00  0.00           B
ATOM    150  Ne      X   1    -107.532-132.450 -19.370  0.00  0.00          NE
ATOM    151  B       X   1    -108.410-131.669 -18.342  0.00  0.00           B
ATOM    152  B       X   1    -107.034-131.412 -20.449  0.00  0.00           B
ATOM    153  B       X   1    -105.064-131.430 -22.152  0.00  0.00           B
ATOM    154  Ne      X   1    -103.901-132.156 -22.905  0.00  0.00          NE
ATOM    155  Ne      X   1    -106.412-130.660 -21.678  0.00  0.00          NE
ATOM    156  B       X   1    -103.923-133.214 -17.395  0.00  0.00           B
ATOM    157  B       X   1    -107.404-130.782 -22.963  0.00  0.00           B
ATOM    158  B       X   1    -104.062-133.728 -22.819  0.00  0.00           B
ATOM    159  Ne      X   1    -103.737-135.239 -22.494  0.00  0.00          NE
ATOM    160  B       X   1    -105.820-134.769 -16.580  0.00  0.00           B
ATOM    161  B       X   1    -114.442-128.592 -20.319  0.00  0.00           B
ATOM    162  Ne      X   1    -114.580-129.360 -18.914  0.00  0.00          NE
ATOM    163  B       X   1    -113.237-129.887 -18.226  0.00  0.00           B
ATOM    164  Ne      X   1    -110.946-129.117 -22.475  0.00  0.00          NE
ATOM    165  B       X   1    -114.093-127.241 -22.514  0.00  0.00           B
ATOM    166  B       X   1    -112.643-125.403 -21.806  0.00  0.00           B
ATOM    167  B       X   1    -110.814-123.974 -21.179  0.00  0.00           B
ATOM    168  B       X   1    -112.028-125.205 -19.234  0.00  0.00           B
ATOM    169  Ne      X   1    -112.710-126.629 -22.865  0.00  0.00          NE
ATOM    170  B       X   1    -110.627-129.243 -20.878  0.00  0.00           B
ATOM    171  Ne      X   1    -111.914-126.340 -18.107  0.00  0.00          NE
ATOM    172  B       X   1    -110.951-125.919 -16.919  0.00  0.00           B
ATOM    173  B       X   1    -111.574-127.685 -22.589  0.00  0.00           B
ATOM    174  B       X   1    -113.186-123.220 -20.289  0.00  0.00           B
ATOM    175  Ne      X   1    -112.218-124.453 -20.664  0.00  0.00          NE
ATOM    176  B       X   1    -113.440-126.627 -17.761  0.00  0.00           B
ATOM    177  B       X   1    -111.164-127.650 -18.836  0.00  0.00           B
ATOM    178  Ne      X   1    -110.065-128.383 -19.728  0.00  0.00          NE
ATOM    179  B       X   1    -109.587-129.423 -23.207  0.00  0.00           B
ATOM    180  Ne      X   1    -109.298-123.576 -21.283  0.00  0.00          NE
ATOM    181  B       X   1    -109.201-127.248 -20.347  0.00  0.00           B
ATOM    182  B       X   1    -109.124-129.226 -18.778  0.00  0.00           B
ATOM    183  B       X   1    -106.188-124.582 -17.397  0.00  0.00           B
ATOM    184  B       X   1    -108.196-129.932 -16.365  0.00  0.00           B
ATOM    185  B       X   1    -103.942-124.670 -23.782  0.00  0.00           B
ATOM    186  B       X   1    -105.970-129.116 -21.558  0.00  0.00           B
ATOM    187  B       X   1    -108.410-125.320 -16.279  0.00  0.00           B
ATOM    188  B       X   1    -108.395-124.829 -20.862  0.00  0.00           B
ATOM    189  B       X   1    -104.191-127.552 -20.500  0.00  0.00           B
ATOM    190  B       X   1    -108.946-123.323 -22.791  0.00  0.00           B
ATOM    191  B       X   1    -103.590-124.600 -17.647  0.00  0.00           B
ATOM    192  B       X   1    -108.495-123.504 -18.028  0.00  0.00           B
ATOM    193  B       X   1    -107.883-125.943 -18.640  0.00  0.00           B
ATOM    194  Ne      X   1    -107.991-126.229 -20.180  0.00  0.00          NE
ATOM    195  Ne      X   1    -104.835-124.064 -16.836  0.00  0.00          NE
ATOM    196  Ne      X   1    -107.717-124.844 -17.566  0.00  0.00          NE
ATOM    197  B       X   1    -105.120-126.920 -22.772  0.00  0.00           B
ATOM    198  Ne      X   1    -104.111-126.262 -23.882  0.00  0.00          NE
ATOM    199  Ne      X   1    -105.451-127.612 -21.415  0.00  0.00          NE
ATOM    200  B       X   1    -106.653-126.880 -20.727  0.00  0.00           B
ATOM    201  B       X   1    -104.943-122.500 -16.706  0.00  0.00           B
ATOM    202  B       X   1    -111.237-131.376 -13.793  0.00  0.00           B
ATOM    203  Ne      X   1    -111.917-133.280 -10.548  0.00  0.00          NE
ATOM    204  Ne      X   1    -111.531-135.043 -15.220  0.00  0.00          NE
ATOM    205  B       X   1    -110.982-133.019 -11.801  0.00  0.00           B
ATOM    206  B       X   1    -110.938-133.943 -14.167  0.00  0.00           B
ATOM    207  B       X   1    -112.556-130.419 -15.762  0.00  0.00           B
ATOM    208  Ne      X   1    -110.495-132.737 -13.240  0.00  0.00          NE
ATOM    209  Ne      X   1    -112.198-130.161 -14.325  0.00  0.00          NE
ATOM    210  B       X   1    -106.544-134.205  -9.858  0.00  0.00           B
ATOM    211  Ne      X   1    -107.291-132.564 -13.470  0.00  0.00          NE
ATOM    212  B       X   1    -106.545-132.879 -12.082  0.00  0.00           B
ATOM    213  B       X   1    -106.709-133.629 -14.448  0.00  0.00           B
ATOM    214  B       X   1    -104.500-134.906 -14.346  0.00  0.00           B
ATOM    215  Ne      X   1    -105.937-134.865 -14.995  0.00  0.00          NE
ATOM    216  B       X   1    -108.878-134.873  -8.990  0.00  0.00           B
ATOM    217  B       X   1    -107.158-131.184 -14.223  0.00  0.00           B
ATOM    218  Ne      X   1    -107.355-135.354  -9.271  0.00  0.00          NE
ATOM    219  B       X   1    -108.914-132.683 -13.335  0.00  0.00           B
ATOM    220  Ne      X   1    -104.239-131.135  -9.164  0.00  0.00          NE
ATOM    221  B       X   1    -104.911-132.197 -10.117  0.00  0.00           B
ATOM    222  Ne      X   1    -105.592-133.345 -10.752  0.00  0.00          NE
ATOM    223  B       X   1    -104.278-134.434 -10.981  0.00  0.00           B
ATOM    224  B       X   1    -113.413-129.964 -13.389  0.00  0.00           B
ATOM    225  B       X   1    -110.272-128.050  -9.829  0.00  0.00           B
ATOM    226  B       X   1    -111.850-129.753  -8.693  0.00  0.00           B
ATOM    227  B       X   1    -111.321-128.841 -14.207  0.00  0.00           B
ATOM    228  B       X   1    -112.147-123.493 -10.867  0.00  0.00           B
ATOM    229  Ne      X   1    -111.119-124.300  -9.969  0.00  0.00          NE
ATOM    230  B       X   1    -111.683-124.959  -8.620  0.00  0.00           B
ATOM    231  B       X   1    -113.683-126.655  -8.619  0.00  0.00           B
ATOM    232  B       X   1    -113.870-123.056 -12.764  0.00  0.00           B
ATOM    233  Ne      X   1    -110.741-128.654  -8.460  0.00  0.00          NE
ATOM    234  B       X   1    -111.301-122.874 -13.123  0.00  0.00           B
ATOM    235  B       X   1    -110.461-125.522 -10.752  0.00  0.00           B
ATOM    236  B       X   1    -110.297-124.611 -14.760  0.00  0.00           B
ATOM    237  Ne      X   1    -110.317-123.100 -14.339  0.00  0.00          NE
ATOM    238  Ne      X   1    -109.992-128.113 -13.837  0.00  0.00          NE
ATOM    239  Ne      X   1    -109.870-125.749 -15.744  0.00  0.00          NE
ATOM    240  Ne      X   1    -109.685-126.977 -10.958  0.00  0.00          NE
ATOM    241  B       X   1    -110.026-123.282  -9.576  0.00  0.00           B
ATOM    242  B       X   1    -109.775-127.079 -14.947  0.00  0.00           B
ATOM    243  B       X   1    -110.012-127.537 -12.409  0.00  0.00           B
ATOM    244  Ne      X   1    -112.506-122.628 -12.091  0.00  0.00          NE
ATOM    245  B       X   1    -105.277-130.093  -8.748  0.00  0.00           B
ATOM    246  B       X   1    -108.864-129.240 -13.963  0.00  0.00           B
ATOM    247  Ne      X   1    -107.602-129.808 -14.814  0.00  0.00          NE
ATOM    248  B       X   1    -105.179-123.097 -10.849  0.00  0.00           B
ATOM    249  B       X   1    -107.480-123.590 -10.033  0.00  0.00           B
ATOM    250  B       X   1    -105.389-126.342 -13.830  0.00  0.00           B
ATOM    251  B       X   1    -106.250-127.854 -12.091  0.00  0.00           B
ATOM    252  B       X   1    -106.502-128.665 -14.574  0.00  0.00           B
ATOM    253  Ne      X   1    -105.637-127.881 -13.482  0.00  0.00          NE
ATOM    254  B       X   1    -108.158-126.780 -10.689  0.00  0.00           B
ATOM    255  B       X   1    -105.920-125.569 -10.767  0.00  0.00           B
ATOM    256  Ne      X   1    -106.555-127.080 -10.701  0.00  0.00          NE
ATOM    257  B       X   1    -106.187-127.802  -9.346  0.00  0.00           B
ATOM    258  Ne      X   1    -105.972-124.211 -10.047  0.00  0.00          NE
ATOM    259  Ne      X   1    -104.307-125.204 -13.960  0.00  0.00          NE
ATOM    260  B       X   1    -104.311-124.074 -12.924  0.00  0.00           B
ATOM    261  B       X   1    -104.278-128.614 -13.400  0.00  0.00           B
ATOM    262  B       X   1    -105.395-124.154  -8.638  0.00  0.00           B
ATOM    263  B       X   1    -104.635-124.569 -15.361  0.00  0.00           B
ATOM    264  Ne      X   1    -104.989-122.816 -12.348  0.00  0.00          NE
ATOM    265  Ne      X   1    -108.599-122.800  -9.167  0.00  0.00          NE
ATOM    266  Ne      X   1    -105.875-128.743  -8.088  0.00  0.00          NE
ATOM    267  Ne      X   1    -103.985-123.635  -8.218  0.00  0.00          NE
ATOM    268  B       X   1    -108.868-122.657 -13.972  0.00  0.00           B
ATOM    269  B       X   1    -106.428-122.535 -13.041  0.00  0.00           B
ATOM    270  B       X   1    -107.237-132.137  -0.068  0.00  0.00           B
ATOM    271  B       X   1    -103.801-131.883  -5.369  0.00  0.00           B
ATOM    272  B       X   1    -108.847-132.817  -4.595  0.00  0.00           B
ATOM    273  Ne      X   1    -103.528-135.202  -5.782  0.00  0.00          NE
ATOM    274  Ne      X   1    -106.563-135.464  -6.270  0.00  0.00          NE
ATOM    275  B       X   1    -107.413-134.125  -6.189  0.00  0.00           B
ATOM    276  B       X   1    -104.146-135.124  -1.795  0.00  0.00           B
ATOM    277  Ne      X   1    -108.380-132.792  -6.087  0.00  0.00          NE
ATOM    278  Ne      X   1    -105.399-135.360  -0.873  0.00  0.00          NE
ATOM    279  B       X   1    -105.955-132.858  -4.276  0.00  0.00           B
ATOM    280  Ne      X   1    -104.645-132.082  -4.016  0.00  0.00          NE
ATOM    281  B       X   1    -108.093-131.343  -6.602  0.00  0.00           B
ATOM    282  B       X   1    -105.040-135.209  -6.141  0.00  0.00           B
ATOM    283  Ne      X   1    -108.246-131.084  -0.725  0.00  0.00          NE
ATOM    284  B       X   1    -104.999-130.645  -3.529  0.00  0.00           B
ATOM    285  B       X   1    -103.744-132.857  -2.974  0.00  0.00           B
ATOM    286  B       X   1    -103.591-131.900  -7.942  0.00  0.00           B
ATOM    287  B       X   1    -105.207-136.701  -0.034  0.00  0.00           B
ATOM    288  B       X   1    -103.358-134.951  -4.200  0.00  0.00           B
ATOM    289  B       X   1    -111.439-127.437  -7.666  0.00  0.00           B
ATOM    290  Ne      X   1    -112.369-126.145  -7.876  0.00  0.00          NE
ATOM    291  B       X   1    -110.021-123.359  -5.803  0.00  0.00           B
ATOM    292  B       X   1    -109.587-129.378  -7.585  0.00  0.00           B
ATOM    293  Ne      X   1    -111.285-122.780  -5.196  0.00  0.00          NE
ATOM    294  B       X   1    -107.092-129.010  -7.200  0.00  0.00           B
ATOM    295  B       X   1    -103.441-126.305  -5.640  0.00  0.00           B
ATOM    296  Ne      X   1    -107.118-125.865  -4.868  0.00  0.00          NE
ATOM    297  B       X   1    -104.464-128.316  -4.465  0.00  0.00           B
ATOM    298  Ne      X   1    -104.619-127.401  -5.789  0.00  0.00          NE
ATOM    299  B       X   1    -105.396-128.552  -2.058  0.00  0.00           B
ATOM    300  B       X   1    -108.584-129.150  -5.218  0.00  0.00           B
ATOM    301  B       X   1    -108.362-123.301  -7.676  0.00  0.00           B
ATOM    302  Ne      X   1    -108.356-129.721  -6.626  0.00  0.00          NE
ATOM    303  Ne      X   1    -108.460-123.402  -6.177  0.00  0.00          NE
ATOM    304  B       X   1    -107.716-124.656  -5.657  0.00  0.00           B
ATOM    305  B       X   1    -106.976-127.244  -0.425  0.00  0.00           B
ATOM    306  B       X   1    -107.374-129.747  -0.817  0.00  0.00           B
ATOM    307  B       X   1    -108.259-126.771  -4.430  0.00  0.00           B
ATOM    308  Ne      X   1    -104.409-129.205  -3.128  0.00  0.00          NE
ATOM    309  B       X   1    -104.708-128.144  -7.180  0.00  0.00           B
ATOM    310  Ne      X   1    -100.599-139.265 -11.883  0.00  0.00          NE
ATOM    311  B       X   1     -99.945-140.695 -11.880  0.00  0.00           B
ATOM    312  B       X   1     -99.527-138.091 -12.080  0.00  0.00           B
ATOM    313  Ne      X   1    -102.232-137.892  -9.477  0.00  0.00          NE
ATOM    314  Ne      X   1    -100.276-138.004  -7.159  0.00  0.00          NE
ATOM    315  Ne      X   1    -101.027-141.013  -2.179  0.00  0.00          NE
ATOM    316  B       X   1    -102.184-140.083  -2.439  0.00  0.00           B
ATOM    317  Ne      X   1    -102.715-138.125  -5.503  0.00  0.00          NE
ATOM    318  B       X   1    -101.266-138.583  -6.054  0.00  0.00           B
ATOM    319  B       X   1    -102.897-138.197  -3.948  0.00  0.00           B
ATOM    320  B       X   1    -102.852-137.894  -1.292  0.00  0.00           B
ATOM    321  Ne      X   1    -103.158-138.802  -2.511  0.00  0.00          NE
ATOM    322  B       X   1    -100.476-123.893 -59.276  0.00  0.00           B
ATOM    323  B       X   1     -98.406-123.758 -57.767  0.00  0.00           B
ATOM    324  Ne      X   1     -99.867-123.308 -57.950  0.00  0.00          NE
ATOM    325  B       X   1     -91.876-123.892 -59.001  0.00  0.00           B
ATOM    326  B       X   1     -96.396-122.547 -56.744  0.00  0.00           B
ATOM    327  Ne      X   1     -96.849-123.873 -57.428  0.00  0.00          NE
ATOM    328  B       X   1     -96.679-125.026 -56.359  0.00  0.00           B
ATOM    329  B       X   1     -96.027-124.251 -58.689  0.00  0.00           B
ATOM    330  B       X   1     -94.121-123.558 -63.825  0.00  0.00           B
ATOM    331  Ne      X   1     -92.743-123.552 -63.137  0.00  0.00          NE
ATOM    332  B       X   1     -92.690-123.866 -61.649  0.00  0.00           B
ATOM    333  B       X   1     -95.813-127.274 -56.918  0.00  0.00           B
ATOM    334  B       X   1     -95.996-126.580 -59.423  0.00  0.00           B
ATOM    335  B       X   1     -99.511-132.562 -48.393  0.00  0.00           B
ATOM    336  B       X   1    -103.132-132.227 -50.975  0.00  0.00           B
ATOM    337  Ne      X   1     -98.123-132.205 -53.427  0.00  0.00          NE
ATOM    338  B       X   1     -99.114-131.224 -52.716  0.00  0.00           B
ATOM    339  B       X   1     -97.631-130.946 -48.472  0.00  0.00           B
ATOM    340  B       X   1    -102.170-130.129 -49.948  0.00  0.00           B
ATOM    341  B       X   1     -96.961-131.341 -53.995  0.00  0.00           B
ATOM    342  Ne      X   1     -96.197-131.615 -48.596  0.00  0.00          NE
ATOM    343  B       X   1     -96.053-132.241 -50.050  0.00  0.00           B
ATOM    344  B       X   1     -93.028-131.463 -52.696  0.00  0.00           B
ATOM    345  B       X   1    -100.169-130.075 -48.248  0.00  0.00           B
ATOM    346  Ne      X   1     -98.129-123.278 -51.176  0.00  0.00          NE
ATOM    347  Ne      X   1     -99.197-127.280 -51.678  0.00  0.00          NE
ATOM    348  B       X   1     -99.744-128.764 -51.837  0.00  0.00           B
ATOM    349  Ne      X   1    -100.441-124.790 -52.716  0.00  0.00          NE
ATOM    350  Ne      X   1     -98.865-125.507 -49.165  0.00  0.00          NE
ATOM    351  B       X   1     -98.944-126.725 -50.240  0.00  0.00           B
ATOM    352  B       X   1    -100.220-124.724 -49.031  0.00  0.00           B
ATOM    353  B       X   1    -102.664-124.286 -48.711  0.00  0.00           B
ATOM    354  B       X   1    -100.260-126.340 -52.485  0.00  0.00           B
ATOM    355  Ne      X   1    -100.132-129.966 -52.798  0.00  0.00          NE
ATOM    356  Ne      X   1    -101.245-123.592 -48.579  0.00  0.00          NE
ATOM    357  B       X   1    -100.720-124.538 -54.243  0.00  0.00           B
ATOM    358  B       X   1     -98.002-124.354 -50.002  0.00  0.00           B
ATOM    359  B       X   1     -99.257-123.922 -52.193  0.00  0.00           B
ATOM    360  B       X   1     -97.916-127.066 -52.567  0.00  0.00           B
ATOM    361  Ne      X   1    -101.811-129.919 -48.400  0.00  0.00          NE
ATOM    362  B       X   1     -94.711-130.093 -53.985  0.00  0.00           B
ATOM    363  B       X   1     -92.340-129.419 -54.348  0.00  0.00           B
ATOM    364  Ne      X   1     -95.541-122.708 -52.722  0.00  0.00          NE
ATOM    365  B       X   1     -91.904-123.924 -52.012  0.00  0.00           B
ATOM    366  B       X   1     -95.908-126.415 -54.376  0.00  0.00           B
ATOM    367  B       X   1     -95.713-122.629 -54.270  0.00  0.00           B
ATOM    368  B       X   1     -94.192-125.451 -56.160  0.00  0.00           B
ATOM    369  Ne      X   1     -93.302-129.964 -53.235  0.00  0.00          NE
ATOM    370  B       X   1     -96.823-123.058 -51.974  0.00  0.00           B
ATOM    371  B       X   1     -94.420-123.805 -52.540  0.00  0.00           B
ATOM    372  B       X   1     -92.406-127.098 -55.541  0.00  0.00           B
ATOM    373  B       X   1     -96.849-128.773 -54.005  0.00  0.00           B
ATOM    374  Ne      X   1     -93.935-127.482 -51.623  0.00  0.00          NE
ATOM    375  B       X   1     -93.344-126.102 -52.246  0.00  0.00           B
ATOM    376  Ne      X   1     -95.639-126.083 -55.889  0.00  0.00          NE
ATOM    377  B       X   1     -93.277-128.811 -52.233  0.00  0.00           B
ATOM    378  B       X   1     -93.694-127.295 -50.090  0.00  0.00           B
ATOM    379  B       X   1     -92.678-124.821 -54.252  0.00  0.00           B
ATOM    380  B       X   1     -95.462-127.550 -52.135  0.00  0.00           B
ATOM    381  Ne      X   1     -96.575-127.321 -53.262  0.00  0.00          NE
ATOM    382  Ne      X   1     -92.984-127.311 -48.722  0.00  0.00          NE
ATOM    383  Ne      X   1     -92.678-125.519 -55.670  0.00  0.00          NE
ATOM    384  Ne      X   1     -93.073-124.608 -52.787  0.00  0.00          NE
ATOM    385  B       X   1     -99.113-131.268 -46.260  0.00  0.00           B
ATOM    386  B       X   1    -102.445-131.056 -47.431  0.00  0.00           B
ATOM    387  Ne      X   1     -99.070-131.174 -47.869  0.00  0.00          NE
ATOM    388  Ne      X   1    -103.207-131.824 -46.166  0.00  0.00          NE
ATOM    389  B       X   1    -103.268-127.556 -44.458  0.00  0.00           B
ATOM    390  B       X   1    -101.902-129.287 -43.198  0.00  0.00           B
ATOM    391  B       X   1    -100.685-127.101 -43.884  0.00  0.00           B
ATOM    392  B       X   1     -98.338-126.631 -45.155  0.00  0.00           B
ATOM    393  Ne      X   1     -99.077-127.610 -44.136  0.00  0.00          NE
ATOM    394  Ne      X   1    -102.120-127.671 -43.391  0.00  0.00          NE
ATOM    395  B       X   1    -102.552-127.033 -42.047  0.00  0.00           B
ATOM    396  B       X   1     -99.351-129.135 -44.778  0.00  0.00           B
ATOM    397  Ne      X   1     -97.880-128.736 -41.560  0.00  0.00          NE
ATOM    398  B       X   1     -98.337-127.856 -42.784  0.00  0.00           B
ATOM    399  B       X   1     -98.034-123.103 -42.412  0.00  0.00           B
ATOM    400  B       X   1     -99.277-129.096 -40.731  0.00  0.00           B
ATOM    401  B       X   1    -101.003-123.172 -47.058  0.00  0.00           B
ATOM    402  B       X   1     -98.225-125.862 -47.739  0.00  0.00           B
ATOM    403  Ne      X   1    -102.738-127.219 -40.455  0.00  0.00          NE
ATOM    404  B       X   1     -99.776-122.673 -44.811  0.00  0.00           B
ATOM    405  B       X   1    -102.543-128.633 -47.998  0.00  0.00           B
ATOM    406  B       X   1     -97.707-124.493 -40.223  0.00  0.00           B
ATOM    407  Ne      X   1     -97.566-125.806 -46.304  0.00  0.00          NE
ATOM    408  B       X   1     -95.109-122.781 -45.651  0.00  0.00           B
ATOM    409  B       X   1     -97.343-124.157 -46.042  0.00  0.00           B
ATOM    410  Ne      X   1     -96.707-122.730 -45.922  0.00  0.00          NE
ATOM    411  Ne      X   1     -96.996-123.420 -41.171  0.00  0.00          NE
ATOM    412  B       X   1     -93.995-122.989 -43.404  0.00  0.00           B
ATOM    413  Ne      X   1     -94.054-124.052 -42.133  0.00  0.00          NE
ATOM    414  Ne      X   1     -94.692-126.998 -46.288  0.00  0.00          NE
ATOM    415  B       X   1     -93.191-123.371 -41.021  0.00  0.00           B
ATOM    416  B       X   1     -95.581-124.036 -41.692  0.00  0.00           B
ATOM    417  B       X   1     -93.795-126.634 -47.565  0.00  0.00           B
ATOM    418  B       X   1     -96.126-126.355 -46.330  0.00  0.00           B
ATOM    419  B       X   1    -101.622-128.198 -40.012  0.00  0.00           B
ATOM    420  Ne      X   1     -99.901-124.070 -34.621  0.00  0.00          NE
ATOM    421  Ne      X   1     -99.714-127.284 -37.596  0.00  0.00          NE
ATOM    422  Ne      X   1    -100.582-123.163 -37.438  0.00  0.00          NE
ATOM    423  B       X   1    -100.517-123.524 -35.960  0.00  0.00           B
ATOM    424  Ne      X   1    -100.970-129.050 -33.060  0.00  0.00          NE
ATOM    425  B       X   1    -100.928-126.915 -36.640  0.00  0.00           B
ATOM    426  Ne      X   1    -102.952-124.672 -38.891  0.00  0.00          NE
ATOM    427  B       X   1     -99.243-123.737 -38.285  0.00  0.00           B
ATOM    428  B       X   1     -98.385-123.746 -34.687  0.00  0.00           B
ATOM    429  Ne      X   1    -101.298-126.606 -35.095  0.00  0.00          NE
ATOM    430  B       X   1     -99.894-128.630 -38.297  0.00  0.00           B
ATOM    431  B       X   1     -98.438-127.665 -36.649  0.00  0.00           B
ATOM    432  B       X   1    -101.781-123.887 -38.117  0.00  0.00           B
ATOM    433  B       X   1    -100.319-123.632 -33.155  0.00  0.00           B
ATOM    434  B       X   1    -102.588-125.764 -34.836  0.00  0.00           B
ATOM    435  B       X   1     -99.266-126.217 -38.661  0.00  0.00           B
ATOM    436  B       X   1    -101.264-127.920 -34.161  0.00  0.00           B
ATOM    437  B       X   1    -100.167-125.626 -34.623  0.00  0.00           B
ATOM    438  Ne      X   1    -100.507-129.202 -39.717  0.00  0.00          NE
ATOM    439  Ne      X   1     -98.300-124.882 -38.867  0.00  0.00          NE
ATOM    440  B       X   1    -102.501-125.906 -39.739  0.00  0.00           B
ATOM    441  B       X   1     -95.392-123.058 -38.237  0.00  0.00           B
ATOM    442  B       X   1     -97.115-124.890 -37.802  0.00  0.00           B
ATOM    443  Ne      X   1     -95.978-124.063 -37.121  0.00  0.00          NE
ATOM    444  B       X   1    -101.394-130.171 -27.510  0.00  0.00           B
ATOM    445  B       X   1    -103.265-128.407 -26.854  0.00  0.00           B
ATOM    446  B       X   1    -101.313-128.366 -31.644  0.00  0.00           B
ATOM    447  B       X   1    -102.376-123.821 -29.419  0.00  0.00           B
ATOM    448  Ne      X   1    -101.909-128.728 -27.667  0.00  0.00          NE
ATOM    449  B       X   1    -102.274-128.578 -29.286  0.00  0.00           B
ATOM    450  B       X   1    -100.984-127.566 -27.290  0.00  0.00           B
ATOM    451  B       X   1    -101.796-126.250 -30.111  0.00  0.00           B
ATOM    452  B       X   1     -98.650-126.387 -27.299  0.00  0.00           B
ATOM    453  B       X   1    -100.374-125.618 -25.586  0.00  0.00           B
ATOM    454  Ne      X   1    -100.168-126.172 -27.114  0.00  0.00          NE
ATOM    455  Ne      X   1    -102.268-127.741 -30.603  0.00  0.00          NE
ATOM    456  Ne      X   1    -101.266-124.898 -29.565  0.00  0.00          NE
ATOM    457  Ne      X   1     -99.704-123.389 -31.712  0.00  0.00          NE
ATOM    458  B       X   1     -98.130-123.670 -31.814  0.00  0.00           B
ATOM    459  B       X   1     -98.435-129.470 -24.170  0.00  0.00           B
ATOM    460  Ne      X   1    -100.336-124.983 -24.117  0.00  0.00          NE
ATOM    461  B       X   1     -96.589-123.756 -24.150  0.00  0.00           B
ATOM    462  Ne      X   1    -101.069-135.009 -16.376  0.00  0.00          NE
ATOM    463  B       X   1    -102.267-135.303 -21.788  0.00  0.00           B
ATOM    464  B       X   1    -102.478-131.741 -22.351  0.00  0.00           B
ATOM    465  Ne      X   1    -102.461-132.577 -17.081  0.00  0.00          NE
ATOM    466  B       X   1    -102.131-131.487 -18.109  0.00  0.00           B
ATOM    467  Ne      X   1    -100.997-131.848 -21.728  0.00  0.00          NE
ATOM    468  B       X   1    -101.573-133.854 -17.228  0.00  0.00           B
ATOM    469  B       X   1    -100.974-131.039 -20.352  0.00  0.00           B
ATOM    470  Ne      X   1    -101.409-130.330 -18.931  0.00  0.00          NE
ATOM    471  B       X   1     -97.854-130.961 -17.395  0.00  0.00           B
ATOM    472  Ne      X   1     -98.266-122.500 -20.314  0.00  0.00          NE
ATOM    473  B       X   1    -100.056-129.875 -18.107  0.00  0.00           B
ATOM    474  B       X   1    -101.547-124.069 -23.899  0.00  0.00           B
ATOM    475  B       X   1     -99.056-124.125 -23.814  0.00  0.00           B
ATOM    476  Ne      X   1    -102.953-123.384 -23.811  0.00  0.00          NE
ATOM    477  Ne      X   1     -99.509-129.630 -23.025  0.00  0.00          NE
ATOM    478  B       X   1    -101.743-127.481 -21.264  0.00  0.00           B
ATOM    479  B       X   1    -102.296-129.063 -19.298  0.00  0.00           B
ATOM    480  B       X   1    -100.972-124.686 -18.013  0.00  0.00           B
ATOM    481  Ne      X   1    -101.345-127.401 -22.770  0.00  0.00          NE
ATOM    482  B       X   1    -102.036-126.366 -16.401  0.00  0.00           B
ATOM    483  B       X   1     -98.953-123.551 -19.244  0.00  0.00           B
ATOM    484  B       X   1     -99.221-123.490 -16.662  0.00  0.00           B
ATOM    485  Ne      X   1    -102.297-125.541 -17.750  0.00  0.00          NE
ATOM    486  B       X   1     -97.796-123.204 -21.709  0.00  0.00           B
ATOM    487  B       X   1    -102.729-127.016 -23.534  0.00  0.00           B
ATOM    488  Ne      X   1    -102.670-127.635 -19.971  0.00  0.00          NE
ATOM    489  B       X   1     -98.250-128.515 -16.791  0.00  0.00           B
ATOM    490  B       X   1     -98.718-129.154 -21.662  0.00  0.00           B
ATOM    491  B       X   1    -102.525-126.601 -18.883  0.00  0.00           B
ATOM    492  B       X   1    -100.412-126.195 -23.063  0.00  0.00           B
ATOM    493  Ne      X   1     -98.568-129.568 -17.879  0.00  0.00          NE
ATOM    494  Ne      X   1     -99.955-123.477 -18.038  0.00  0.00          NE
ATOM    495  B       X   1    -100.715-128.736 -23.223  0.00  0.00           B
ATOM    496  B       X   1     -97.849-129.117 -19.213  0.00  0.00           B
ATOM    497  Ne      X   1     -95.408-123.773 -16.310  0.00  0.00          NE
ATOM    498  B       X   1     -95.665-122.898 -17.605  0.00  0.00           B
ATOM    499  B       X   1    -102.246-132.124 -15.622  0.00  0.00           B
ATOM    500  Ne      X   1    -103.036-134.697 -13.811  0.00  0.00          NE
ATOM    501  B       X   1    -102.757-135.580 -12.573  0.00  0.00           B
ATOM    502  B       X   1    -102.961-136.626 -10.198  0.00  0.00           B
ATOM    503  B       X   1    -102.827-133.171 -13.359  0.00  0.00           B
ATOM    504  Ne      X   1    -102.902-135.262 -10.925  0.00  0.00          NE
ATOM    505  Ne      X   1    -100.038-134.367 -10.511  0.00  0.00          NE
ATOM    506  B       X   1     -99.485-135.655 -11.219  0.00  0.00           B
ATOM    507  B       X   1     -99.659-133.118 -11.453  0.00  0.00           B
ATOM    508  B       X   1    -101.595-134.560 -10.456  0.00  0.00           B
ATOM    509  Ne      X   1     -99.791-131.652 -12.146  0.00  0.00          NE
ATOM    510  B       X   1     -99.270-134.297  -9.139  0.00  0.00           B
ATOM    511  Ne      X   1     -98.871-136.678 -12.178  0.00  0.00          NE
ATOM    512  Ne      X   1    -102.107-131.924 -14.118  0.00  0.00          NE
ATOM    513  B       X   1    -100.574-131.911 -13.509  0.00  0.00           B
ATOM    514  B       X   1     -98.433-130.960 -12.338  0.00  0.00           B
ATOM    515  B       X   1    -101.987-134.957 -14.967  0.00  0.00           B
ATOM    516  B       X   1    -100.740-130.877 -11.079  0.00  0.00           B
ATOM    517  B       X   1    -102.685-130.592 -13.626  0.00  0.00           B
ATOM    518  B       X   1    -103.052-130.460  -9.972  0.00  0.00           B
ATOM    519  B       X   1    -101.160-137.468  -8.390  0.00  0.00           B
ATOM    520  Ne      X   1     -98.225-133.747  -8.120  0.00  0.00          NE
ATOM    521  B       X   1     -96.959-133.115  -8.859  0.00  0.00           B
ATOM    522  B       X   1     -96.893-130.928 -10.353  0.00  0.00           B
ATOM    523  B       X   1     -94.870-131.487  -8.867  0.00  0.00           B
ATOM    524  B       X   1     -95.357-132.834 -10.954  0.00  0.00           B
ATOM    525  Ne      X   1     -96.030-132.051  -9.707  0.00  0.00          NE
ATOM    526  B       X   1     -95.983-130.218 -12.592  0.00  0.00           B
ATOM    527  Ne      X   1     -97.242-130.176 -11.662  0.00  0.00          NE
ATOM    528  B       X   1    -102.853-125.965 -14.114  0.00  0.00           B
ATOM    529  B       X   1    -102.541-125.951 -11.130  0.00  0.00           B
ATOM    530  Ne      X   1    -101.727-129.791 -10.567  0.00  0.00          NE
ATOM    531  Ne      X   1    -102.783-129.052 -13.305  0.00  0.00          NE
ATOM    532  B       X   1    -102.141-128.950 -11.855  0.00  0.00           B
ATOM    533  B       X   1    -101.959-128.314 -14.435  0.00  0.00           B
ATOM    534  B       X   1     -98.633-126.670 -12.676  0.00  0.00           B
ATOM    535  B       X   1    -100.745-124.075 -10.664  0.00  0.00           B
ATOM    536  Ne      X   1    -101.810-126.782 -14.821  0.00  0.00          NE
ATOM    537  B       X   1     -99.219-127.335 -10.180  0.00  0.00           B
ATOM    538  B       X   1    -100.348-126.360 -14.499  0.00  0.00           B
ATOM    539  Ne      X   1     -98.897-126.050 -14.096  0.00  0.00          NE
ATOM    540  Ne      X   1    -101.859-125.097 -10.108  0.00  0.00          NE
ATOM    541  B       X   1     -98.707-124.481 -14.223  0.00  0.00           B
ATOM    542  Ne      X   1     -98.374-123.373 -15.307  0.00  0.00          NE
ATOM    543  B       X   1    -101.037-128.872  -9.511  0.00  0.00           B
ATOM    544  Ne      X   1    -100.274-127.541  -9.041  0.00  0.00          NE
ATOM    545  Ne      X   1     -98.114-127.239 -11.308  0.00  0.00          NE
ATOM    546  B       X   1     -98.238-123.792 -10.394  0.00  0.00           B
ATOM    547  B       X   1     -97.892-126.641 -15.127  0.00  0.00           B
ATOM    548  B       X   1    -101.188-126.259  -9.020  0.00  0.00           B
ATOM    549  B       X   1    -102.866-124.265  -9.216  0.00  0.00           B
ATOM    550  Ne      X   1     -99.592-123.031 -10.691  0.00  0.00          NE
ATOM    551  B       X   1     -97.569-128.690 -11.395  0.00  0.00           B
ATOM    552  B       X   1     -96.845-128.834 -14.632  0.00  0.00           B
ATOM    553  B       X   1     -97.111-126.146 -10.741  0.00  0.00           B
ATOM    554  Ne      X   1     -96.963-124.639 -10.280  0.00  0.00          NE
ATOM    555  B       X   1     -96.825-123.563 -15.603  0.00  0.00           B
ATOM    556  B       X   1     -96.688-124.818  -8.677  0.00  0.00           B
ATOM    557  B       X   1     -92.394-129.686 -10.766  0.00  0.00           B
ATOM    558  B       X   1     -94.291-123.090 -15.425  0.00  0.00           B
ATOM    559  B       X   1     -94.171-123.094 -12.910  0.00  0.00           B
ATOM    560  B       X   1     -94.980-127.931 -13.166  0.00  0.00           B
ATOM    561  Ne      X   1     -93.906-127.089 -12.353  0.00  0.00          NE
ATOM    562  B       X   1     -93.747-127.651 -10.928  0.00  0.00           B
ATOM    563  Ne      X   1     -92.881-128.511  -9.877  0.00  0.00          NE
ATOM    564  B       X   1     -94.210-125.565 -12.249  0.00  0.00           B
ATOM    565  Ne      X   1     -94.370-124.070 -11.731  0.00  0.00          NE
ATOM    566  B       X   1     -93.287-123.572 -10.652  0.00  0.00           B
ATOM    567  B       X   1     -93.642-129.207  -8.714  0.00  0.00           B
ATOM    568  Ne      X   1     -95.565-129.251 -13.797  0.00  0.00          NE
ATOM    569  B       X   1     -95.731-124.034 -10.990  0.00  0.00           B
ATOM    570  Ne      X   1     -92.601-122.887  -9.443  0.00  0.00          NE
ATOM    571  Ne      X   1     -97.220-127.866 -15.833  0.00  0.00          NE
ATOM    572  B       X   1     -92.563-123.908  -8.220  0.00  0.00           B
ATOM    573  B       X   1    -102.921-136.614  -6.020  0.00  0.00           B
ATOM    574  B       X   1    -102.940-133.992  -6.504  0.00  0.00           B
ATOM    575  Ne      X   1    -102.917-132.423  -6.630  0.00  0.00          NE
ATOM    576  B       X   1     -99.355-136.859  -6.541  0.00  0.00           B
ATOM    577  B       X   1     -98.949-132.500  -7.442  0.00  0.00           B
ATOM    578  Ne      X   1     -99.851-131.726  -6.426  0.00  0.00          NE
ATOM    579  B       X   1    -101.361-132.059  -6.605  0.00  0.00           B
ATOM    580  Ne      X   1     -97.968-136.152  -5.996  0.00  0.00          NE
ATOM    581  B       X   1     -98.138-135.565  -4.552  0.00  0.00           B
ATOM    582  Ne      X   1     -99.479-131.079  -1.634  0.00  0.00          NE
ATOM    583  B       X   1     -99.208-132.166  -4.968  0.00  0.00           B
ATOM    584  B       X   1    -100.153-132.449  -1.761  0.00  0.00           B
ATOM    585  Ne      X   1    -100.430-133.994  -1.620  0.00  0.00          NE
ATOM    586  B       X   1     -99.193-134.751  -2.349  0.00  0.00           B
ATOM    587  Ne      X   1     -97.913-134.795  -3.229  0.00  0.00          NE
ATOM    588  B       X   1     -98.451-131.026  -2.870  0.00  0.00           B
ATOM    589  Ne      X   1     -97.952-131.899  -4.085  0.00  0.00          NE
ATOM    590  B       X   1    -101.759-134.370  -2.347  0.00  0.00           B
ATOM    591  B       X   1     -98.723-130.919  -0.287  0.00  0.00           B
ATOM    592  B       X   1     -97.765-134.970  -7.102  0.00  0.00           B
ATOM    593  B       X   1    -100.519-134.189  -0.081  0.00  0.00           B
ATOM    594  Ne      X   1    -103.247-134.359  -2.806  0.00  0.00          NE
ATOM    595  B       X   1     -99.558-130.166  -6.476  0.00  0.00           B
ATOM    596  B       X   1     -97.485-133.278  -3.518  0.00  0.00           B
ATOM    597  Ne      X   1     -94.025-130.512  -7.942  0.00  0.00          NE
ATOM    598  B       X   1     -97.002-137.434  -5.786  0.00  0.00           B
ATOM    599  B       X   1     -96.866-131.194  -4.943  0.00  0.00           B
ATOM    600  B       X   1     -96.819-135.599  -2.282  0.00  0.00           B
ATOM    601  Ne      X   1     -96.121-136.120  -0.979  0.00  0.00          NE
ATOM    602  Ne      X   1     -93.146-135.231  -0.454  0.00  0.00          NE
ATOM    603  B       X   1     -94.189-131.529  -0.575  0.00  0.00           B
ATOM    604  B       X   1     -94.666-135.423  -0.793  0.00  0.00           B
ATOM    605  B       X   1     -92.424-132.802  -5.417  0.00  0.00           B
ATOM    606  B       X   1     -92.756-131.152  -7.376  0.00  0.00           B
ATOM    607  Ne      X   1     -92.952-132.243  -1.237  0.00  0.00          NE
ATOM    608  B       X   1     -93.062-132.637  -2.807  0.00  0.00           B
ATOM    609  Ne      X   1     -92.442-133.299  -4.000  0.00  0.00          NE
ATOM    610  B       X   1     -92.863-133.678  -0.461  0.00  0.00           B
ATOM    611  B       X   1     -95.728-137.644  -0.972  0.00  0.00           B
ATOM    612  B       X   1     -95.064-130.324  -6.697  0.00  0.00           B
ATOM    613  B       X   1    -100.632-123.399  -0.026  0.00  0.00           B
ATOM    614  B       X   1    -102.671-129.951  -0.012  0.00  0.00           B
ATOM    615  B       X   1    -100.658-129.983  -1.638  0.00  0.00           B
ATOM    616  Ne      X   1    -103.142-124.740  -5.502  0.00  0.00          NE
ATOM    617  B       X   1     -99.401-127.878  -7.678  0.00  0.00           B
ATOM    618  B       X   1     -99.316-123.256  -4.957  0.00  0.00           B
ATOM    619  B       X   1     -99.065-128.021  -5.038  0.00  0.00           B
ATOM    620  B       X   1    -101.684-127.822  -1.139  0.00  0.00           B
ATOM    621  B       X   1     -99.520-127.344  -2.561  0.00  0.00           B
ATOM    622  Ne      X   1    -100.701-122.950  -5.617  0.00  0.00          NE
ATOM    623  Ne      X   1     -98.877-128.727  -6.460  0.00  0.00          NE
ATOM    624  B       X   1     -98.746-125.610  -4.185  0.00  0.00           B
ATOM    625  Ne      X   1    -100.473-126.798  -1.370  0.00  0.00          NE
ATOM    626  B       X   1    -101.625-124.245  -5.507  0.00  0.00           B
ATOM    627  Ne      X   1     -98.249-124.284  -4.709  0.00  0.00          NE
ATOM    628  Ne      X   1     -98.643-127.149  -3.780  0.00  0.00          NE
ATOM    629  B       X   1    -100.951-125.343  -1.678  0.00  0.00           B
ATOM    630  Ne      X   1    -102.067-129.304  -1.302  0.00  0.00          NE
ATOM    631  B       X   1    -101.956-122.866  -2.132  0.00  0.00           B
ATOM    632  B       X   1    -103.005-124.483  -0.455  0.00  0.00           B
ATOM    633  B       X   1    -103.024-129.433  -2.531  0.00  0.00           B
ATOM    634  B       X   1     -97.773-124.790  -6.327  0.00  0.00           B
ATOM    635  B       X   1     -99.605-126.890  -0.069  0.00  0.00           B
ATOM    636  B       X   1     -92.784-125.110  -5.941  0.00  0.00           B
ATOM    637  Ne      X   1     -95.574-123.307  -3.317  0.00  0.00          NE
ATOM    638  Ne      X   1     -94.161-125.115  -5.350  0.00  0.00          NE
ATOM    639  B       X   1     -95.441-123.834  -1.857  0.00  0.00           B
ATOM    640  B       X   1     -97.068-127.357  -3.545  0.00  0.00           B
ATOM    641  B       X   1     -93.166-127.941  -0.154  0.00  0.00           B
ATOM    642  B       X   1     -92.407-126.505  -2.126  0.00  0.00           B
ATOM    643  Ne      X   1     -96.557-124.764  -7.214  0.00  0.00          NE
ATOM    644  B       X   1     -94.800-126.494  -4.665  0.00  0.00           B
ATOM    645  Ne      X   1     -96.196-129.846  -5.668  0.00  0.00          NE
ATOM    646  Ne      X   1     -95.462-127.682  -3.746  0.00  0.00          NE
ATOM    647  B       X   1     -97.312-129.156  -6.468  0.00  0.00           B
ATOM    648  B       X   1     -94.512-125.824  -0.661  0.00  0.00           B
ATOM    649  B       X   1     -94.423-124.015  -4.281  0.00  0.00           B
ATOM    650  Ne      X   1     -95.195-124.429  -0.426  0.00  0.00          NE
ATOM    651  B       X   1     -95.545-128.970  -4.589  0.00  0.00           B
ATOM    652  Ne      X   1     -93.707-127.014  -1.263  0.00  0.00          NE
ATOM    653  B       X   1     -94.654-127.792  -2.380  0.00  0.00           B
ATOM    654  B       X   1     -96.919-123.942  -4.017  0.00  0.00           B
ATOM    655  B       X   1     -95.235-124.849  -6.536  0.00  0.00           B
ATOM    656  Ne      X   1     -91.328-123.478 -57.561  0.00  0.00          NE
ATOM    657  B       X   1     -91.451-129.241 -56.728  0.00  0.00           B
ATOM    658  B       X   1     -89.775-123.269 -57.586  0.00  0.00           B
ATOM    659  Ne      X   1     -88.230-123.156 -58.077  0.00  0.00          NE
ATOM    660  B       X   1     -91.755-124.806 -56.647  0.00  0.00           B
ATOM    661  B       X   1     -87.045-122.474 -57.375  0.00  0.00           B
ATOM    662  B       X   1     -88.620-122.534 -48.592  0.00  0.00           B
ATOM    663  B       X   1     -90.510-122.556 -50.320  0.00  0.00           B
ATOM    664  B       X   1     -91.538-126.773 -48.817  0.00  0.00           B
ATOM    665  Ne      X   1     -90.132-122.861 -48.731  0.00  0.00          NE
ATOM    666  Ne      X   1     -90.669-122.874 -51.859  0.00  0.00          NE
ATOM    667  Ne      X   1     -91.586-128.512 -55.368  0.00  0.00          NE
ATOM    668  B       X   1     -90.241-128.044 -54.719  0.00  0.00           B
ATOM    669  B       X   1     -90.320-124.416 -48.634  0.00  0.00           B
ATOM    670  B       X   1     -87.947-125.450 -51.372  0.00  0.00           B
ATOM    671  Ne      X   1     -88.265-124.786 -52.802  0.00  0.00          NE
ATOM    672  B       X   1     -89.389-123.691 -52.455  0.00  0.00           B
ATOM    673  B       X   1     -86.900-124.229 -53.332  0.00  0.00           B
ATOM    674  B       X   1     -88.790-126.165 -53.650  0.00  0.00           B
ATOM    675  Ne      X   1     -90.255-125.989 -48.474  0.00  0.00          NE
ATOM    676  B       X   1     -86.724-123.266 -42.425  0.00  0.00           B
ATOM    677  B       X   1     -86.480-123.292 -45.092  0.00  0.00           B
ATOM    678  B       X   1     -86.314-122.876 -47.723  0.00  0.00           B
ATOM    679  B       X   1     -84.284-122.780 -46.324  0.00  0.00           B
ATOM    680  Ne      X   1     -85.663-123.522 -46.405  0.00  0.00          NE
ATOM    681  B       X   1     -85.298-123.832 -40.327  0.00  0.00           B
ATOM    682  Ne      X   1     -80.700-122.540 -36.316  0.00  0.00          NE
ATOM    683  Ne      X   1     -81.591-123.930 -38.912  0.00  0.00          NE
ATOM    684  B       X   1     -83.950-123.074 -35.326  0.00  0.00           B
ATOM    685  B       X   1     -81.308-123.046 -37.668  0.00  0.00           B
ATOM    686  Ne      X   1     -85.124-123.253 -36.396  0.00  0.00          NE
ATOM    687  B       X   1     -84.678-123.315 -37.910  0.00  0.00           B
ATOM    688  Ne      X   1     -84.365-122.927 -39.464  0.00  0.00          NE
ATOM    689  B       X   1     -80.453-123.844 -35.294  0.00  0.00           B
ATOM    690  Ne      X   1     -90.496-126.798  -8.799  0.00  0.00          NE
ATOM    691  B       X   1     -89.881-126.016 -10.046  0.00  0.00           B
ATOM    692  B       X   1     -89.417-127.904  -8.373  0.00  0.00           B
ATOM    693  B       X   1     -89.222-123.761 -10.963  0.00  0.00           B
ATOM    694  B       X   1     -91.808-127.545  -9.295  0.00  0.00           B
ATOM    695  B       X   1     -91.126-122.466  -9.678  0.00  0.00           B
ATOM    696  Ne      X   1     -91.721-124.533  -7.019  0.00  0.00          NE
ATOM    697  B       X   1     -90.907-125.800  -7.634  0.00  0.00           B
ATOM    698  B       X   1     -90.964-123.306  -6.337  0.00  0.00           B
ATOM    699  Ne      X   1     -90.962-125.965  -2.426  0.00  0.00          NE
ATOM    700  B       X   1     -90.856-124.556  -3.008  0.00  0.00           B
ATOM    701  Ne      X   1     -90.217-123.133  -2.848  0.00  0.00          NE
ATOM    702  B       X   1     -90.258-125.962  -1.026  0.00  0.00           B
ATOM    703  B       X   1     -90.151-126.839  -3.411  0.00  0.00           B
ATOM    704  Ne      X   1     -87.277-122.988  -1.720  0.00  0.00          NE
ATOM    705  B       X   1     -89.592-129.196  -4.466  0.00  0.00           B
ATOM    706  B       X   1     -88.736-123.233  -2.249  0.00  0.00           B
ATOM    707  B       X   1     -86.164-123.674  -2.613  0.00  0.00           B
ATOM    708  B       X   1     -87.369-123.314  -0.140  0.00  0.00           B
ATOM    709  Ne      X   1     -71.178-155.437 -53.416  0.00  0.00          NE
ATOM    710  B       X   1     -70.129-158.078 -50.703  0.00  0.00           B
ATOM    711  B       X   1     -71.514-153.884 -53.261  0.00  0.00           B
ATOM    712  B       X   1     -69.657-155.494 -53.884  0.00  0.00           B
ATOM    713  B       X   1     -69.090-158.445 -45.709  0.00  0.00           B
ATOM    714  B       X   1     -71.085-154.256 -43.533  0.00  0.00           B
ATOM    715  Ne      X   1     -70.805-154.881 -44.933  0.00  0.00          NE
ATOM    716  B       X   1     -69.939-156.144 -44.809  0.00  0.00           B
ATOM    717  B       X   1     -70.106-153.772 -45.781  0.00  0.00           B
ATOM    718  B       X   1     -70.112-149.952 -57.535  0.00  0.00           B
ATOM    719  Ne      X   1     -69.618-148.989 -56.400  0.00  0.00          NE
ATOM    720  B       X   1     -68.910-143.742 -56.924  0.00  0.00           B
ATOM    721  Ne      X   1     -77.360-146.481 -50.150  0.00  0.00          NE
ATOM    722  B       X   1     -69.161-149.914 -55.185  0.00  0.00           B
ATOM    723  B       X   1     -70.777-147.987 -55.820  0.00  0.00           B
ATOM    724  B       X   1     -69.727-151.914 -53.741  0.00  0.00           B
ATOM    725  Ne      X   1     -71.263-152.305 -53.434  0.00  0.00          NE
ATOM    726  B       X   1     -72.829-146.261 -48.996  0.00  0.00           B
ATOM    727  B       X   1     -71.568-147.813 -53.404  0.00  0.00           B
ATOM    728  Ne      X   1     -70.845-147.936 -51.956  0.00  0.00          NE
ATOM    729  B       X   1     -71.309-149.234 -51.267  0.00  0.00           B
ATOM    730  B       X   1     -71.305-146.758 -51.072  0.00  0.00           B
ATOM    731  B       X   1     -73.741-150.348 -51.017  0.00  0.00           B
ATOM    732  B       X   1     -73.721-146.586 -51.419  0.00  0.00           B
ATOM    733  Ne      X   1     -72.551-146.047 -50.548  0.00  0.00          NE
ATOM    734  B       X   1     -69.290-147.845 -52.387  0.00  0.00           B
ATOM    735  B       X   1     -69.064-152.665 -50.191  0.00  0.00           B
ATOM    736  Ne      X   1     -74.412-143.227 -53.212  0.00  0.00          NE
ATOM    737  B       X   1     -69.466-140.956 -50.011  0.00  0.00           B
ATOM    738  B       X   1     -70.922-143.610 -55.314  0.00  0.00           B
ATOM    739  Ne      X   1     -72.485-142.949 -50.923  0.00  0.00          NE
ATOM    740  B       X   1     -73.654-142.540 -52.028  0.00  0.00           B
ATOM    741  B       X   1     -69.092-143.135 -48.831  0.00  0.00           B
ATOM    742  B       X   1     -72.477-144.512 -50.906  0.00  0.00           B
ATOM    743  B       X   1     -71.141-142.285 -51.387  0.00  0.00           B
ATOM    744  Ne      X   1     -69.616-142.842 -55.843  0.00  0.00          NE
ATOM    745  Ne      X   1     -69.419-141.615 -48.610  0.00  0.00          NE
ATOM    746  B       X   1     -72.750-142.420 -49.436  0.00  0.00           B
ATOM    747  B       X   1     -78.800-146.345 -41.338  0.00  0.00           B
ATOM    748  B       X   1     -70.880-151.880 -47.327  0.00  0.00           B
ATOM    749  Ne      X   1     -69.680-152.435 -46.567  0.00  0.00          NE
ATOM    750  Ne      X   1     -69.333-146.877 -47.309  0.00  0.00          NE
ATOM    751  B       X   1     -69.670-146.807 -45.765  0.00  0.00           B
ATOM    752  Ne      X   1     -72.141-146.687 -47.610  0.00  0.00          NE
ATOM    753  B       X   1     -72.101-145.446 -46.692  0.00  0.00           B
ATOM    754  B       X   1     -69.296-151.375 -45.480  0.00  0.00           B
ATOM    755  B       X   1     -70.709-147.170 -48.023  0.00  0.00           B
ATOM    756  B       X   1     -76.569-144.398 -44.581  0.00  0.00           B
ATOM    757  Ne      X   1     -75.082-144.216 -44.095  0.00  0.00          NE
ATOM    758  B       X   1     -74.901-142.704 -43.589  0.00  0.00           B
ATOM    759  B       X   1     -74.885-139.543 -46.126  0.00  0.00           B
ATOM    760  Ne      X   1     -74.601-139.865 -47.713  0.00  0.00          NE
ATOM    761  B       X   1     -70.887-141.432 -48.010  0.00  0.00           B
ATOM    762  B       X   1     -69.169-144.175 -43.768  0.00  0.00           B
ATOM    763  B       X   1     -69.563-139.427 -43.335  0.00  0.00           B
ATOM    764  B       X   1     -74.044-144.368 -45.251  0.00  0.00           B
ATOM    765  Ne      X   1     -72.569-144.214 -45.857  0.00  0.00          NE
ATOM    766  Ne      X   1     -70.509-143.333 -43.716  0.00  0.00          NE
ATOM    767  B       X   1     -71.539-143.789 -44.749  0.00  0.00           B
ATOM    768  B       X   1     -72.668-142.932 -46.877  0.00  0.00           B
ATOM    769  B       X   1     -70.131-141.822 -44.017  0.00  0.00           B
ATOM    770  B       X   1     -73.284-140.655 -47.755  0.00  0.00           B
ATOM    771  Ne      X   1     -72.374-141.887 -47.978  0.00  0.00          NE
ATOM    772  Ne      X   1     -68.888-140.851 -43.862  0.00  0.00          NE
ATOM    773  Ne      X   1     -78.362-145.895 -39.838  0.00  0.00          NE
ATOM    774  B       X   1     -77.676-144.457 -39.528  0.00  0.00           B
ATOM    775  B       X   1     -70.849-129.778 -25.101  0.00  0.00           B
ATOM    776  B       X   1     -69.422-123.631 -30.627  0.00  0.00           B
ATOM    777  Ne      X   1     -70.758-123.282 -30.027  0.00  0.00          NE
ATOM    778  Ne      X   1     -70.228-129.423 -28.666  0.00  0.00          NE
ATOM    779  B       X   1     -71.185-128.836 -27.474  0.00  0.00           B
ATOM    780  Ne      X   1     -70.835-125.978 -25.322  0.00  0.00          NE
ATOM    781  B       X   1     -71.436-124.963 -26.329  0.00  0.00           B
ATOM    782  Ne      X   1     -71.686-123.732 -27.241  0.00  0.00          NE
ATOM    783  B       X   1     -70.920-123.778 -28.560  0.00  0.00           B
ATOM    784  B       X   1     -73.269-123.561 -27.377  0.00  0.00           B
ATOM    785  B       X   1     -69.303-125.990 -25.538  0.00  0.00           B
ATOM    786  B       X   1     -69.523-128.520 -29.709  0.00  0.00           B
ATOM    787  B       X   1     -69.355-126.207 -21.997  0.00  0.00           B
ATOM    788  B       X   1     -72.709-122.768 -21.236  0.00  0.00           B
ATOM    789  B       X   1     -72.735-123.165 -16.617  0.00  0.00           B
ATOM    790  B       X   1     -71.096-125.554 -23.775  0.00  0.00           B
ATOM    791  Ne      X   1     -71.827-123.898 -17.662  0.00  0.00          NE
ATOM    792  B       X   1     -72.454-124.046 -19.141  0.00  0.00           B
ATOM    793  B       X   1     -70.406-123.081 -17.796  0.00  0.00           B
ATOM    794  Ne      X   1     -70.931-126.003 -22.301  0.00  0.00          NE
ATOM    795  B       X   1    -103.431-138.001   1.235  0.00  0.00           B
ATOM    796  Ne      X   1    -104.613-138.227   6.374  0.00  0.00          NE
ATOM    797  Ne      X   1    -105.011-137.825   1.047  0.00  0.00          NE
ATOM    798  B       X   1    -109.188-130.540   6.661  0.00  0.00           B
ATOM    799  Ne      X   1    -109.060-132.168   3.771  0.00  0.00          NE
ATOM    800  B       X   1    -105.291-133.648   4.392  0.00  0.00           B
ATOM    801  Ne      X   1    -106.565-133.720   3.483  0.00  0.00          NE
ATOM    802  B       X   1    -106.195-132.929   2.180  0.00  0.00           B
ATOM    803  Ne      X   1    -103.975-133.086   5.192  0.00  0.00          NE
ATOM    804  B       X   1    -104.592-136.618   6.779  0.00  0.00           B
ATOM    805  B       X   1    -104.508-131.736   5.857  0.00  0.00           B
ATOM    806  B       X   1    -108.453-130.755   3.537  0.00  0.00           B
ATOM    807  Ne      X   1    -104.144-135.247   7.455  0.00  0.00          NE
ATOM    808  Ne      X   1    -105.878-132.586   0.661  0.00  0.00          NE
ATOM    809  B       X   1    -105.685-137.257   2.354  0.00  0.00           B
ATOM    810  B       X   1    -104.688-131.577   0.647  0.00  0.00           B
ATOM    811  B       X   1    -103.711-134.178   6.286  0.00  0.00           B
ATOM    812  Ne      X   1    -105.009-130.207   6.020  0.00  0.00          NE
ATOM    813  Ne      X   1    -103.331-130.805   1.162  0.00  0.00          NE
ATOM    814  B       X   1    -105.459-134.012   0.061  0.00  0.00           B
ATOM    815  B       X   1    -109.488-128.597   2.688  0.00  0.00           B
ATOM    816  B       X   1    -106.667-130.045   6.093  0.00  0.00           B
ATOM    817  B       X   1    -104.411-129.444   7.293  0.00  0.00           B
ATOM    818  B       X   1    -104.255-129.587   4.742  0.00  0.00           B
ATOM    819  Ne      X   1    -108.105-129.452   6.422  0.00  0.00          NE
ATOM    820  B       X   1    -106.869-128.737   3.194  0.00  0.00           B
ATOM    821  Ne      X   1    -108.401-129.195   3.562  0.00  0.00          NE
ATOM    822  B       X   1    -108.580-128.793   5.058  0.00  0.00           B
ATOM    823  Ne      X   1    -106.117-127.313   3.288  0.00  0.00          NE
ATOM    824  B       X   1    -104.597-127.602   3.231  0.00  0.00           B
ATOM    825  B       X   1    -108.156-128.393   7.559  0.00  0.00           B
ATOM    826  Ne      X   1    -103.614-128.837   3.500  0.00  0.00          NE
ATOM    827  B       X   1    -103.630-129.783   2.287  0.00  0.00           B
ATOM    828  B       X   1    -105.281-134.647   8.337  0.00  0.00           B
ATOM    829  B       X   1    -105.177-131.461  14.362  0.00  0.00           B
ATOM    830  Ne      X   1    -106.361-132.845  11.580  0.00  0.00          NE
ATOM    831  B       X   1    -105.352-133.386  12.703  0.00  0.00           B
ATOM    832  Ne      X   1    -104.509-132.785  13.895  0.00  0.00          NE
ATOM    833  B       X   1    -105.856-131.458  11.048  0.00  0.00           B
ATOM    834  Ne      X   1    -105.884-130.182  14.888  0.00  0.00          NE
ATOM    835  B       X   1    -103.990-130.120  12.295  0.00  0.00           B
ATOM    836  B       X   1    -109.327-126.001  12.704  0.00  0.00           B
ATOM    837  B       X   1    -109.257-127.635  14.637  0.00  0.00           B
ATOM    838  B       X   1    -108.953-129.027  11.991  0.00  0.00           B
ATOM    839  B       X   1    -103.546-125.760  10.993  0.00  0.00           B
ATOM    840  Ne      X   1    -107.338-128.777  12.624  0.00  0.00          NE
ATOM    841  B       X   1    -106.266-129.000  11.477  0.00  0.00           B
ATOM    842  B       X   1    -105.241-124.260  15.610  0.00  0.00           B
ATOM    843  Ne      X   1    -103.859-126.028   9.395  0.00  0.00          NE
ATOM    844  B       X   1    -104.107-123.252  11.636  0.00  0.00           B
ATOM    845  B       X   1    -104.207-129.846   9.811  0.00  0.00           B
ATOM    846  B       X   1    -104.912-128.982  15.283  0.00  0.00           B
ATOM    847  B       X   1    -108.239-122.800  14.307  0.00  0.00           B
ATOM    848  Ne      X   1    -108.417-126.519  13.873  0.00  0.00          NE
ATOM    849  B       X   1    -107.230-123.905   8.943  0.00  0.00           B
ATOM    850  B       X   1    -105.377-125.643   9.142  0.00  0.00           B
ATOM    851  B       X   1    -103.985-126.529  15.612  0.00  0.00           B
ATOM    852  Ne      X   1    -103.625-129.019   8.574  0.00  0.00          NE
ATOM    853  Ne      X   1    -103.937-124.967  15.090  0.00  0.00          NE
ATOM    854  Ne      X   1    -109.026-127.420   8.428  0.00  0.00          NE
ATOM    855  Ne      X   1    -103.396-124.631  12.145  0.00  0.00          NE
ATOM    856  B       X   1    -108.280-125.326  14.922  0.00  0.00           B
ATOM    857  B       X   1    -103.997-125.061  13.514  0.00  0.00           B
ATOM    858  Ne      X   1    -108.543-123.813  15.503  0.00  0.00          NE
ATOM    859  B       X   1    -107.285-127.342  13.198  0.00  0.00           B
ATOM    860  B       X   1    -106.939-129.703  13.835  0.00  0.00           B
ATOM    861  Ne      X   1    -105.081-130.056  11.075  0.00  0.00          NE
ATOM    862  B       X   1    -103.695-127.487   8.940  0.00  0.00           B
ATOM    863  Ne      X   1    -106.181-131.485  17.667  0.00  0.00          NE
ATOM    864  B       X   1    -104.734-131.861  17.671  0.00  0.00           B
ATOM    865  B       X   1    -106.543-130.578  18.912  0.00  0.00           B
ATOM    866  B       X   1    -106.469-130.550  16.292  0.00  0.00           B
ATOM    867  Ne      X   1    -105.952-123.428  16.747  0.00  0.00          NE
ATOM    868  B       X   1    -105.784-128.347  19.882  0.00  0.00           B
ATOM    869  B       X   1    -105.074-125.920  19.529  0.00  0.00           B
ATOM    870  Ne      X   1    -105.790-124.560  19.520  0.00  0.00          NE
ATOM    871  B       X   1    -105.550-123.915  18.126  0.00  0.00           B
ATOM    872  Ne      X   1    -104.683-127.405  19.156  0.00  0.00          NE
ATOM    873  B       X   1    -104.607-127.847  17.640  0.00  0.00           B
ATOM    874  Ne      X   1    -104.031-128.002  16.152  0.00  0.00          NE
ATOM    875  Ne      X   1    -101.790-138.563   5.074  0.00  0.00          NE
ATOM    876  B       X   1    -101.558-139.615   4.057  0.00  0.00           B
ATOM    877  Ne      X   1    -101.486-141.154   3.376  0.00  0.00          NE
ATOM    878  B       X   1    -101.163-140.915   1.894  0.00  0.00           B
ATOM    879  B       X   1    -101.043-138.697   0.591  0.00  0.00           B
ATOM    880  B       X   1    -103.150-138.410   5.632  0.00  0.00           B
ATOM    881  B       X   1     -99.626-138.621   7.978  0.00  0.00           B
ATOM    882  B       X   1    -100.627-137.927   5.760  0.00  0.00           B
ATOM    883  Ne      X   1     -99.645-137.403   6.920  0.00  0.00          NE
ATOM    884  B       X   1    -102.857-132.789   4.163  0.00  0.00           B
ATOM    885  B       X   1    -102.410-131.922   1.747  0.00  0.00           B
ATOM    886  Ne      X   1    -100.809-135.124   1.130  0.00  0.00          NE
ATOM    887  Ne      X   1    -101.831-132.800   2.895  0.00  0.00          NE
ATOM    888  B       X   1    -100.470-132.113   3.444  0.00  0.00           B
ATOM    889  Ne      X   1     -99.151-131.280   3.694  0.00  0.00          NE
ATOM    890  B       X   1    -101.445-134.212   2.272  0.00  0.00           B
ATOM    891  B       X   1     -98.904-133.006   6.944  0.00  0.00           B
ATOM    892  B       X   1     -98.241-132.257   4.575  0.00  0.00           B
ATOM    893  B       X   1     -99.387-135.687   1.547  0.00  0.00           B
ATOM    894  B       X   1     -98.524-130.809   2.359  0.00  0.00           B
ATOM    895  B       X   1     -98.121-137.090   6.430  0.00  0.00           B
ATOM    896  B       X   1    -101.755-136.239   0.655  0.00  0.00           B
ATOM    897  B       X   1    -100.431-136.246   7.654  0.00  0.00           B
ATOM    898  Ne      X   1     -97.925-136.149   1.676  0.00  0.00          NE
ATOM    899  Ne      X   1     -97.777-133.025   5.891  0.00  0.00          NE
ATOM    900  Ne      X   1     -98.004-130.318   0.950  0.00  0.00          NE
ATOM    901  B       X   1     -97.941-137.745   1.914  0.00  0.00           B
ATOM    902  Ne      X   1    -102.269-137.704   0.263  0.00  0.00          NE
ATOM    903  B       X   1     -97.479-134.458   5.331  0.00  0.00           B
ATOM    904  B       X   1     -97.122-135.572   2.887  0.00  0.00           B
ATOM    905  B       X   1     -97.097-135.918   0.288  0.00  0.00           B
ATOM    906  B       X   1     -96.473-130.735   0.865  0.00  0.00           B
ATOM    907  Ne      X   1     -96.424-135.166   4.257  0.00  0.00          NE
ATOM    908  Ne      X   1     -96.644-137.481   6.100  0.00  0.00          NE
ATOM    909  B       X   1     -94.502-131.321   4.273  0.00  0.00           B
ATOM    910  B       X   1     -93.068-133.252   3.398  0.00  0.00           B
ATOM    911  Ne      X   1     -94.517-132.769   3.363  0.00  0.00          NE
ATOM    912  B       X   1     -94.786-132.277   1.914  0.00  0.00           B
ATOM    913  B       X   1     -94.278-131.150   6.653  0.00  0.00           B
ATOM    914  B       X   1     -95.437-133.952   3.923  0.00  0.00           B
ATOM    915  Ne      X   1     -95.519-131.617   7.431  0.00  0.00          NE
ATOM    916  Ne      X   1     -94.938-131.041   0.826  0.00  0.00          NE
ATOM    917  B       X   1     -95.972-136.507   4.974  0.00  0.00           B
ATOM    918  B       X   1     -96.553-132.370   6.530  0.00  0.00           B
ATOM    919  Ne      X   1     -94.131-130.214   5.330  0.00  0.00          NE
ATOM    920  B       X   1     -99.281-129.972   4.650  0.00  0.00           B
ATOM    921  B       X   1     -99.809-129.116   7.165  0.00  0.00           B
ATOM    922  Ne      X   1     -98.921-127.398   1.222  0.00  0.00          NE
ATOM    923  B       X   1    -100.004-127.661   2.424  0.00  0.00           B
ATOM    924  B       X   1    -101.332-125.838   3.614  0.00  0.00           B
ATOM    925  Ne      X   1    -100.886-127.319   3.702  0.00  0.00          NE
ATOM    926  Ne      X   1     -99.223-128.749   5.731  0.00  0.00          NE
ATOM    927  B       X   1    -100.014-127.576   5.013  0.00  0.00           B
ATOM    928  Ne      X   1    -101.450-124.286   3.828  0.00  0.00          NE
ATOM    929  B       X   1    -102.154-128.274   3.756  0.00  0.00           B
ATOM    930  B       X   1     -98.601-123.775   1.649  0.00  0.00           B
ATOM    931  B       X   1     -97.937-126.242   1.678  0.00  0.00           B
ATOM    932  B       X   1     -98.203-128.777   0.956  0.00  0.00           B
ATOM    933  Ne      X   1     -99.984-122.962   1.351  0.00  0.00          NE
ATOM    934  B       X   1     -97.659-128.346   5.798  0.00  0.00           B
ATOM    935  B       X   1     -96.396-122.547   7.509  0.00  0.00           B
ATOM    936  B       X   1     -92.574-129.844   5.357  0.00  0.00           B
ATOM    937  Ne      X   1     -97.367-124.783   1.768  0.00  0.00          NE
ATOM    938  Ne      X   1     -96.849-123.873   6.825  0.00  0.00          NE
ATOM    939  B       X   1     -96.027-124.251   5.564  0.00  0.00           B
ATOM    940  B       X   1     -94.024-129.857   1.315  0.00  0.00           B
ATOM    941  B       X   1     -94.121-123.558   0.428  0.00  0.00           B
ATOM    942  B       X   1     -92.235-128.125   2.398  0.00  0.00           B
ATOM    943  B       X   1     -94.073-125.122   4.251  0.00  0.00           B
ATOM    944  Ne      X   1     -92.589-124.740   4.009  0.00  0.00          NE
ATOM    945  Ne      X   1     -92.743-123.552   1.115  0.00  0.00          NE
ATOM    946  Ne      X   1     -92.728-128.904   1.139  0.00  0.00          NE
ATOM    947  B       X   1     -95.161-128.995   5.508  0.00  0.00           B
ATOM    948  B       X   1     -92.690-123.866   2.604  0.00  0.00           B
ATOM    949  Ne      X   1     -95.579-125.135   4.367  0.00  0.00          NE
ATOM    950  B       X   1     -95.813-127.274   7.334  0.00  0.00           B
ATOM    951  B       X   1     -95.996-126.580   4.829  0.00  0.00           B
ATOM    952  Ne      X   1     -96.185-127.835   5.857  0.00  0.00          NE
ATOM    953  B       X   1     -96.431-124.705   3.050  0.00  0.00           B
ATOM    954  B       X   1     -96.447-124.593   0.469  0.00  0.00           B
ATOM    955  B       X   1     -91.875-124.642   0.338  0.00  0.00           B
ATOM    956  B       X   1    -102.859-135.564   8.208  0.00  0.00           B
ATOM    957  B       X   1     -99.511-132.562  15.860  0.00  0.00           B
ATOM    958  B       X   1    -103.132-132.227  13.278  0.00  0.00           B
ATOM    959  B       X   1    -100.372-131.319   8.258  0.00  0.00           B
ATOM    960  B       X   1    -100.878-133.865   8.329  0.00  0.00           B
ATOM    961  Ne      X   1     -99.767-132.773   8.291  0.00  0.00          NE
ATOM    962  Ne      X   1    -101.316-135.302   8.574  0.00  0.00          NE
ATOM    963  B       X   1    -102.688-135.731  14.536  0.00  0.00           B
ATOM    964  B       X   1     -98.911-132.841   9.615  0.00  0.00           B
ATOM    965  Ne      X   1     -98.123-132.205  10.826  0.00  0.00          NE
ATOM    966  B       X   1    -100.915-135.772  12.785  0.00  0.00           B
ATOM    967  B       X   1    -101.072-135.748  10.056  0.00  0.00           B
ATOM    968  B       X   1     -99.114-131.224  11.537  0.00  0.00           B
ATOM    969  Ne      X   1    -102.685-130.705  12.946  0.00  0.00          NE
ATOM    970  B       X   1    -101.514-130.471  11.906  0.00  0.00           B
ATOM    971  B       X   1    -102.170-130.129  14.304  0.00  0.00           B
ATOM    972  B       X   1     -96.077-130.375   8.207  0.00  0.00           B
ATOM    973  B       X   1     -95.063-132.728   8.494  0.00  0.00           B
ATOM    974  Ne      X   1     -96.164-130.126   9.692  0.00  0.00          NE
ATOM    975  B       X   1    -100.169-130.075  16.005  0.00  0.00           B
ATOM    976  B       X   1    -102.151-129.424   8.348  0.00  0.00           B
ATOM    977  B       X   1    -100.160-129.511   9.910  0.00  0.00           B
ATOM    978  Ne      X   1     -98.129-123.278  13.076  0.00  0.00          NE
ATOM    979  Ne      X   1     -99.197-127.280  12.575  0.00  0.00          NE
ATOM    980  B       X   1     -99.744-128.764  12.416  0.00  0.00           B
ATOM    981  Ne      X   1    -100.441-124.790  11.537  0.00  0.00          NE
ATOM    982  Ne      X   1     -98.865-125.507  15.087  0.00  0.00          NE
ATOM    983  Ne      X   1    -100.674-129.744   8.391  0.00  0.00          NE
ATOM    984  B       X   1     -98.944-126.725  14.013  0.00  0.00           B
ATOM    985  B       X   1    -100.220-124.724  15.222  0.00  0.00           B
ATOM    986  B       X   1    -102.664-124.286  15.542  0.00  0.00           B
ATOM    987  B       X   1    -100.260-126.340  11.768  0.00  0.00           B
ATOM    988  Ne      X   1    -100.132-129.966  11.454  0.00  0.00          NE
ATOM    989  B       X   1    -101.854-124.410  12.247  0.00  0.00           B
ATOM    990  Ne      X   1    -101.245-123.592  15.674  0.00  0.00          NE
ATOM    991  B       X   1     -98.002-124.354  14.251  0.00  0.00           B
ATOM    992  B       X   1     -99.257-123.922  12.060  0.00  0.00           B
ATOM    993  B       X   1     -97.916-127.066  11.686  0.00  0.00           B
ATOM    994  Ne      X   1    -101.811-129.919  15.853  0.00  0.00          NE
ATOM    995  Ne      X   1     -95.541-122.708  11.531  0.00  0.00          NE
ATOM    996  B       X   1     -91.904-123.924  12.241  0.00  0.00           B
ATOM    997  B       X   1     -95.713-122.629   9.983  0.00  0.00           B
ATOM    998  B       X   1     -96.823-123.058  12.279  0.00  0.00           B
ATOM    999  B       X   1     -94.420-123.805  11.713  0.00  0.00           B
ATOM   1000  B       X   1     -96.849-128.773  10.248  0.00  0.00           B
ATOM   1001  B       X   1     -93.344-126.102  12.007  0.00  0.00           B
ATOM   1002  B       X   1     -93.694-127.295  14.162  0.00  0.00           B
ATOM   1003  B       X   1     -95.462-127.550  12.117  0.00  0.00           B
ATOM   1004  Ne      X   1     -96.575-127.321  10.991  0.00  0.00          NE
ATOM   1005  Ne      X   1     -92.984-127.311  15.531  0.00  0.00          NE
ATOM   1006  Ne      X   1     -93.073-124.608  11.466  0.00  0.00          NE
ATOM   1007  B       X   1    -102.671-131.656  21.860  0.00  0.00           B
ATOM   1008  Ne      X   1    -102.204-130.784  20.632  0.00  0.00          NE
ATOM   1009  B       X   1    -100.863-131.128  19.836  0.00  0.00           B
ATOM   1010  B       X   1     -99.113-131.268  17.992  0.00  0.00           B
ATOM   1011  Ne      X   1     -99.445-130.779  19.436  0.00  0.00          NE
ATOM   1012  B       X   1     -98.432-131.450  20.471  0.00  0.00           B
ATOM   1013  B       X   1    -102.445-131.056  16.822  0.00  0.00           B
ATOM   1014  Ne      X   1     -99.070-131.174  16.383  0.00  0.00          NE
ATOM   1015  Ne      X   1    -103.207-131.824  18.087  0.00  0.00          NE
ATOM   1016  B       X   1    -103.257-130.909  19.434  0.00  0.00           B
ATOM   1017  Ne      X   1     -97.470-131.637  21.756  0.00  0.00          NE
ATOM   1018  B       X   1     -96.136-132.283  21.274  0.00  0.00           B
ATOM   1019  B       X   1     -95.046-130.682  16.289  0.00  0.00           B
ATOM   1020  B       X   1    -103.268-127.556  19.795  0.00  0.00           B
ATOM   1021  B       X   1    -101.902-129.287  21.055  0.00  0.00           B
ATOM   1022  B       X   1    -100.685-127.101  20.369  0.00  0.00           B
ATOM   1023  B       X   1     -98.338-126.631  19.098  0.00  0.00           B
ATOM   1024  Ne      X   1     -99.077-127.610  20.116  0.00  0.00          NE
ATOM   1025  Ne      X   1    -102.120-127.671  20.861  0.00  0.00          NE
ATOM   1026  B       X   1     -99.351-129.135  19.475  0.00  0.00           B
ATOM   1027  Ne      X   1     -97.880-128.736  22.693  0.00  0.00          NE
ATOM   1028  B       X   1     -98.337-127.856  21.469  0.00  0.00           B
ATOM   1029  B       X   1     -98.034-123.103  21.841  0.00  0.00           B
ATOM   1030  B       X   1     -99.277-129.096  23.522  0.00  0.00           B
ATOM   1031  B       X   1    -101.003-123.172  17.195  0.00  0.00           B
ATOM   1032  B       X   1     -98.225-125.862  16.513  0.00  0.00           B
ATOM   1033  B       X   1     -99.776-122.673  19.442  0.00  0.00           B
ATOM   1034  B       X   1    -102.543-128.633  16.255  0.00  0.00           B
ATOM   1035  B       X   1     -97.707-124.493  24.030  0.00  0.00           B
ATOM   1036  Ne      X   1     -97.566-125.806  17.949  0.00  0.00          NE
ATOM   1037  B       X   1     -95.109-122.781  18.601  0.00  0.00           B
ATOM   1038  B       X   1     -97.343-124.157  18.210  0.00  0.00           B
ATOM   1039  Ne      X   1     -96.707-122.730  18.330  0.00  0.00          NE
ATOM   1040  Ne      X   1     -96.996-123.420  23.082  0.00  0.00          NE
ATOM   1041  B       X   1     -96.701-128.119  23.642  0.00  0.00           B
ATOM   1042  B       X   1     -93.995-122.989  20.848  0.00  0.00           B
ATOM   1043  Ne      X   1     -94.012-129.816  17.054  0.00  0.00          NE
ATOM   1044  Ne      X   1     -92.347-129.321  21.507  0.00  0.00          NE
ATOM   1045  Ne      X   1     -94.054-124.052  22.119  0.00  0.00          NE
ATOM   1046  Ne      X   1     -93.074-126.503  20.563  0.00  0.00          NE
ATOM   1047  B       X   1     -94.738-128.601  17.867  0.00  0.00           B
ATOM   1048  B       X   1     -93.516-125.434  21.671  0.00  0.00           B
ATOM   1049  B       X   1     -93.087-128.018  21.064  0.00  0.00           B
ATOM   1050  B       X   1     -93.976-126.526  19.310  0.00  0.00           B
ATOM   1051  Ne      X   1     -94.692-126.998  17.965  0.00  0.00          NE
ATOM   1052  B       X   1     -93.191-123.371  23.232  0.00  0.00           B
ATOM   1053  B       X   1     -95.581-124.036  22.560  0.00  0.00           B
ATOM   1054  B       X   1     -93.795-126.634  16.688  0.00  0.00           B
ATOM   1055  B       X   1     -96.126-126.355  17.923  0.00  0.00           B
ATOM   1056  B       X   1     -92.959-128.873  16.087  0.00  0.00           B
ATOM   1057  B       X   1     -97.144-130.605  30.717  0.00  0.00           B
ATOM   1058  Ne      X   1     -96.421-130.815  29.349  0.00  0.00          NE
ATOM   1059  B       X   1     -92.675-131.034  28.548  0.00  0.00           B
ATOM   1060  B       X   1     -96.409-132.239  28.671  0.00  0.00           B
ATOM   1061  B       X   1     -94.956-130.236  29.346  0.00  0.00           B
ATOM   1062  B       X   1     -99.453-129.458  31.114  0.00  0.00           B
ATOM   1063  Ne      X   1     -97.996-129.666  31.634  0.00  0.00          NE
ATOM   1064  Ne      X   1     -99.901-124.070  29.632  0.00  0.00          NE
ATOM   1065  Ne      X   1    -100.582-123.163  26.814  0.00  0.00          NE
ATOM   1066  B       X   1    -100.517-123.524  28.293  0.00  0.00           B
ATOM   1067  B       X   1     -99.243-123.737  25.968  0.00  0.00           B
ATOM   1068  B       X   1     -98.385-123.746  29.566  0.00  0.00           B
ATOM   1069  B       X   1    -100.319-123.632  31.098  0.00  0.00           B
ATOM   1070  B       X   1     -99.266-126.217  25.592  0.00  0.00           B
ATOM   1071  B       X   1    -100.167-125.626  29.629  0.00  0.00           B
ATOM   1072  Ne      X   1    -100.507-129.202  24.536  0.00  0.00          NE
ATOM   1073  Ne      X   1     -98.300-124.882  25.385  0.00  0.00          NE
ATOM   1074  B       X   1    -102.501-125.906  24.514  0.00  0.00           B
ATOM   1075  Ne      X   1     -93.360-127.348  30.797  0.00  0.00          NE
ATOM   1076  B       X   1     -91.945-128.303  25.804  0.00  0.00           B
ATOM   1077  B       X   1     -92.987-126.418  27.205  0.00  0.00           B
ATOM   1078  B       X   1     -96.677-128.751  26.063  0.00  0.00           B
ATOM   1079  B       X   1     -94.502-127.702  25.448  0.00  0.00           B
ATOM   1080  Ne      X   1     -93.523-129.806  28.963  0.00  0.00          NE
ATOM   1081  Ne      X   1     -97.019-122.943  29.751  0.00  0.00          NE
ATOM   1082  B       X   1     -93.622-128.785  27.693  0.00  0.00           B
ATOM   1083  Ne      X   1     -93.298-127.787  26.495  0.00  0.00          NE
ATOM   1084  B       X   1     -93.073-128.798  30.097  0.00  0.00           B
ATOM   1085  B       X   1     -97.182-129.876  28.345  0.00  0.00           B
ATOM   1086  B       X   1     -97.302-128.264  31.695  0.00  0.00           B
ATOM   1087  B       X   1     -96.182-123.713  30.872  0.00  0.00           B
ATOM   1088  B       X   1     -92.131-127.023  31.670  0.00  0.00           B
ATOM   1089  B       X   1     -94.799-127.428  31.513  0.00  0.00           B
ATOM   1090  B       X   1     -94.967-125.052  27.789  0.00  0.00           B
ATOM   1091  B       X   1     -96.415-123.055  28.308  0.00  0.00           B
ATOM   1092  B       X   1     -94.990-129.871  24.443  0.00  0.00           B
ATOM   1093  B       X   1     -95.392-123.058  26.016  0.00  0.00           B
ATOM   1094  B       X   1     -97.115-124.890  26.451  0.00  0.00           B
ATOM   1095  B       X   1     -92.719-124.142  28.552  0.00  0.00           B
ATOM   1096  Ne      X   1     -97.427-128.775  27.372  0.00  0.00          NE
ATOM   1097  Ne      X   1     -95.978-124.063  27.131  0.00  0.00          NE
ATOM   1098  Ne      X   1     -93.593-125.418  28.349  0.00  0.00          NE
ATOM   1099  B       X   1     -93.557-126.274  29.659  0.00  0.00           B
ATOM   1100  Ne      X   1     -95.686-128.555  24.809  0.00  0.00          NE
ATOM   1101  B       X   1    -100.250-124.325  33.619  0.00  0.00           B
ATOM   1102  B       X   1    -100.671-125.178  36.090  0.00  0.00           B
ATOM   1103  Ne      X   1     -99.704-123.389  32.541  0.00  0.00          NE
ATOM   1104  B       X   1     -98.130-123.670  32.438  0.00  0.00           B
ATOM   1105  Ne      X   1     -95.143-127.389  35.139  0.00  0.00          NE
ATOM   1106  B       X   1     -94.503-128.740  35.600  0.00  0.00           B
ATOM   1107  B       X   1     -94.115-126.258  34.766  0.00  0.00           B
ATOM   1108  Ne      X   1     -93.068-125.080  35.070  0.00  0.00          NE
ATOM   1109  B       X   1     -93.459-123.849  34.244  0.00  0.00           B
ATOM   1110  B       X   1     -95.791-123.517  33.407  0.00  0.00           B
ATOM   1111  B       X   1     -95.842-127.731  33.763  0.00  0.00           B
ATOM   1112  Ne      X   1     -94.602-122.764  34.161  0.00  0.00          NE
ATOM   1113  B       X   1     -96.220-127.017  36.146  0.00  0.00           B
ATOM   1114  Ne      X   1     -96.210-127.283  32.338  0.00  0.00          NE
ATOM   1115  Ne      X   1     -96.617-124.197  32.285  0.00  0.00          NE
ATOM   1116  B       X   1     -96.556-125.754  32.335  0.00  0.00           B
ATOM   1117  B       X   1     -99.221-123.490  47.591  0.00  0.00           B
ATOM   1118  Ne      X   1     -99.955-123.477  46.215  0.00  0.00          NE
ATOM   1119  B       X   1     -91.600-129.902   0.693  0.00  0.00           B
ATOM   1120  Ne      X   1     -90.449-125.408   0.388  0.00  0.00          NE
ATOM   1121  Ne      X   1     -90.990-127.164   2.829  0.00  0.00          NE
ATOM   1122  B       X   1     -90.545-126.494   1.463  0.00  0.00           B
ATOM   1123  B       X   1     -89.618-127.729   3.370  0.00  0.00           B
ATOM   1124  B       X   1     -89.482-124.320   0.939  0.00  0.00           B
ATOM   1125  Ne      X   1     -88.584-122.997   0.869  0.00  0.00          NE
ATOM   1126  Ne      X   1     -88.230-123.156   6.175  0.00  0.00          NE
ATOM   1127  B       X   1     -91.735-126.011   3.673  0.00  0.00           B
ATOM   1128  B       X   1     -87.045-122.474   6.878  0.00  0.00           B
ATOM   1129  B       X   1     -88.620-122.534  15.660  0.00  0.00           B
ATOM   1130  B       X   1     -90.510-122.556  13.933  0.00  0.00           B
ATOM   1131  B       X   1     -91.538-126.773  15.435  0.00  0.00           B
ATOM   1132  Ne      X   1     -90.132-122.861  15.521  0.00  0.00          NE
ATOM   1133  Ne      X   1     -90.669-122.874  12.394  0.00  0.00          NE
ATOM   1134  B       X   1     -90.320-124.416  15.619  0.00  0.00           B
ATOM   1135  B       X   1     -87.947-125.450  12.881  0.00  0.00           B
ATOM   1136  Ne      X   1     -88.265-124.786  11.451  0.00  0.00          NE
ATOM   1137  Ne      X   1     -87.632-126.385  14.107  0.00  0.00          NE
ATOM   1138  B       X   1     -88.992-126.400  14.926  0.00  0.00           B
ATOM   1139  B       X   1     -89.389-123.691  11.798  0.00  0.00           B
ATOM   1140  B       X   1     -86.900-124.229  10.920  0.00  0.00           B
ATOM   1141  B       X   1     -88.790-126.165  10.603  0.00  0.00           B
ATOM   1142  Ne      X   1     -90.255-125.989  15.779  0.00  0.00          NE
ATOM   1143  B       X   1     -86.198-125.888  14.542  0.00  0.00           B
ATOM   1144  Ne      X   1     -80.767-122.590  14.544  0.00  0.00          NE
ATOM   1145  Ne      X   1     -83.940-123.883   8.753  0.00  0.00          NE
ATOM   1146  B       X   1     -80.739-123.450  10.433  0.00  0.00           B
ATOM   1147  Ne      X   1     -85.388-123.764  11.297  0.00  0.00          NE
ATOM   1148  B       X   1     -81.243-123.990  14.998  0.00  0.00           B
ATOM   1149  B       X   1     -85.097-124.619  12.624  0.00  0.00           B
ATOM   1150  B       X   1     -83.624-125.312  14.669  0.00  0.00           B
ATOM   1151  Ne      X   1     -84.835-125.702  13.723  0.00  0.00          NE
ATOM   1152  B       X   1     -82.394-123.502   8.551  0.00  0.00           B
ATOM   1153  Ne      X   1     -80.863-123.193   8.878  0.00  0.00          NE
ATOM   1154  B       X   1     -84.902-122.715   8.296  0.00  0.00           B
ATOM   1155  B       X   1     -84.272-124.066  10.278  0.00  0.00           B
ATOM   1156  B       X   1     -91.011-128.791  22.265  0.00  0.00           B
ATOM   1157  Ne      X   1     -90.062-125.738  20.801  0.00  0.00          NE
ATOM   1158  B       X   1     -89.884-126.259  17.259  0.00  0.00           B
ATOM   1159  Ne      X   1     -89.712-127.884  22.835  0.00  0.00          NE
ATOM   1160  B       X   1     -89.820-126.562  22.103  0.00  0.00           B
ATOM   1161  B       X   1     -89.766-124.284  20.888  0.00  0.00           B
ATOM   1162  B       X   1     -89.152-126.465  19.665  0.00  0.00           B
ATOM   1163  B       X   1     -89.218-128.554  18.085  0.00  0.00           B
ATOM   1164  Ne      X   1     -88.907-127.020  18.219  0.00  0.00          NE
ATOM   1165  B       X   1     -86.724-123.266  21.828  0.00  0.00           B
ATOM   1166  B       X   1     -87.453-126.799  17.746  0.00  0.00           B
ATOM   1167  B       X   1     -88.412-128.626  22.549  0.00  0.00           B
ATOM   1168  Ne      X   1     -86.921-129.233  22.547  0.00  0.00          NE
ATOM   1169  Ne      X   1     -86.428-124.351  22.946  0.00  0.00          NE
ATOM   1170  B       X   1     -86.480-123.292  19.161  0.00  0.00           B
ATOM   1171  B       X   1     -86.314-122.876  16.529  0.00  0.00           B
ATOM   1172  B       X   1     -86.536-129.671  23.973  0.00  0.00           B
ATOM   1173  B       X   1     -91.553-126.164  20.251  0.00  0.00           B
ATOM   1174  B       X   1     -87.632-124.563  23.911  0.00  0.00           B
ATOM   1175  Ne      X   1     -85.962-126.548  18.303  0.00  0.00          NE
ATOM   1176  B       X   1     -86.023-126.683  19.884  0.00  0.00           B
ATOM   1177  B       X   1     -85.875-125.596  22.242  0.00  0.00           B
ATOM   1178  B       X   1     -85.971-128.104  22.043  0.00  0.00           B
ATOM   1179  B       X   1     -84.284-122.780  17.929  0.00  0.00           B
ATOM   1180  B       X   1     -83.929-126.877  21.116  0.00  0.00           B
ATOM   1181  Ne      X   1     -85.446-126.792  21.352  0.00  0.00          NE
ATOM   1182  B       X   1     -85.482-125.125  17.786  0.00  0.00           B
ATOM   1183  Ne      X   1     -85.663-123.522  17.847  0.00  0.00          NE
ATOM   1184  B       X   1     -85.298-123.832  23.926  0.00  0.00           B
ATOM   1185  B       X   1     -80.868-123.281  19.713  0.00  0.00           B
ATOM   1186  Ne      X   1     -91.212-131.388  24.981  0.00  0.00          NE
ATOM   1187  B       X   1     -91.095-131.711  26.484  0.00  0.00           B
ATOM   1188  Ne      X   1     -91.276-131.718  28.075  0.00  0.00          NE
ATOM   1189  B       X   1     -90.217-130.708  28.639  0.00  0.00           B
ATOM   1190  Ne      X   1     -89.043-129.922  27.835  0.00  0.00          NE
ATOM   1191  B       X   1     -89.977-127.640  24.411  0.00  0.00           B
ATOM   1192  Ne      X   1     -90.562-127.134  31.848  0.00  0.00          NE
ATOM   1193  Ne      X   1     -91.596-123.059  28.928  0.00  0.00          NE
ATOM   1194  Ne      X   1     -90.489-128.680  25.423  0.00  0.00          NE
ATOM   1195  B       X   1     -90.552-123.743  29.819  0.00  0.00           B
ATOM   1196  B       X   1     -90.140-128.549  31.380  0.00  0.00           B
ATOM   1197  B       X   1     -89.899-126.036  30.956  0.00  0.00           B
ATOM   1198  B       X   1     -89.752-128.991  26.839  0.00  0.00           B
ATOM   1199  B       X   1     -89.477-123.323  25.386  0.00  0.00           B
ATOM   1200  Ne      X   1     -88.374-124.393  25.176  0.00  0.00          NE
ATOM   1201  B       X   1     -88.099-125.010  26.543  0.00  0.00           B
ATOM   1202  Ne      X   1     -89.342-124.672  30.397  0.00  0.00          NE
ATOM   1203  Ne      X   1     -86.566-128.261  27.998  0.00  0.00          NE
ATOM   1204  Ne      X   1     -87.386-125.291  28.024  0.00  0.00          NE
ATOM   1205  B       X   1     -86.996-126.770  27.984  0.00  0.00           B
ATOM   1206  B       X   1     -88.662-123.897  31.543  0.00  0.00           B
ATOM   1207  B       X   1     -88.370-124.915  29.163  0.00  0.00           B
ATOM   1208  B       X   1     -87.858-129.079  28.518  0.00  0.00           B
ATOM   1209  B       X   1     -90.883-122.572  27.607  0.00  0.00           B
ATOM   1210  B       X   1     -86.302-128.717  26.422  0.00  0.00           B
ATOM   1211  Ne      X   1     -89.537-129.866  32.003  0.00  0.00          NE
ATOM   1212  B       X   1     -86.166-124.366  28.145  0.00  0.00           B
ATOM   1213  B       X   1     -80.500-123.942  24.214  0.00  0.00           B
ATOM   1214  B       X   1     -83.950-123.074  28.927  0.00  0.00           B
ATOM   1215  Ne      X   1     -85.124-123.253  27.857  0.00  0.00          NE
ATOM   1216  B       X   1     -84.678-123.315  26.343  0.00  0.00           B
ATOM   1217  Ne      X   1     -84.365-122.927  24.789  0.00  0.00          NE
ATOM   1218  B       X   1     -82.919-123.300  24.610  0.00  0.00           B
ATOM   1219  B       X   1     -91.660-125.705  34.930  0.00  0.00           B
ATOM   1220  Ne      X   1     -90.194-126.403  34.817  0.00  0.00          NE
ATOM   1221  B       X   1     -90.131-126.944  33.343  0.00  0.00           B
ATOM   1222  B       X   1     -89.224-125.256  35.126  0.00  0.00           B
ATOM   1223  B       X   1     -86.513-123.100  32.737  0.00  0.00           B
ATOM   1224  B       X   1     -88.736-123.061  34.026  0.00  0.00           B
ATOM   1225  Ne      X   1     -88.775-123.834  35.461  0.00  0.00          NE
ATOM   1226  B       X   1     -87.339-123.645  35.950  0.00  0.00           B
ATOM   1227  Ne      X   1     -88.110-122.883  32.627  0.00  0.00          NE
ATOM   1228  Ne      X   1     -77.861-124.035   8.147  0.00  0.00          NE
ATOM   1229  B       X   1     -80.210-122.720  12.987  0.00  0.00           B
ATOM   1230  B       X   1     -79.555-123.865   8.182  0.00  0.00           B
ATOM   1231  Ne      X   1     -79.639-123.029  11.577  0.00  0.00          NE
ATOM   1232  B       X   1     -74.606-123.493  11.285  0.00  0.00           B
ATOM   1233  B       X   1     -71.235-131.690  68.232  0.00  0.00           B
ATOM   1234  B       X   1     -70.621-132.275  65.686  0.00  0.00           B
ATOM   1235  Ne      X   1     -70.239-131.456  66.987  0.00  0.00          NE
ATOM   1236  B       X   1     -70.086-129.902  66.577  0.00  0.00           B
ATOM   1237  B       X   1     -71.311-127.746  66.878  0.00  0.00           B
ATOM   1238  Ne      X   1     -70.685-128.725  65.759  0.00  0.00          NE
ATOM   1239  B       X   1     -69.640-128.026  64.743  0.00  0.00           B
ATOM   1240  Ne      X   1    -138.214 -70.277-146.427  0.00  0.00          NE
ATOM   1241  B       X   1    -139.187 -69.370-145.682  0.00  0.00           B
ATOM   1242  B       X   1    -141.064 -63.649-147.426  0.00  0.00           B
ATOM   1243  Ne      X   1    -140.648 -66.298-149.435  0.00  0.00          NE
ATOM   1244  B       X   1    -140.768 -67.412-145.505  0.00  0.00           B
ATOM   1245  B       X   1    -140.875 -67.478-150.370  0.00  0.00           B
ATOM   1246  B       X   1    -140.734 -66.857-147.952  0.00  0.00           B
ATOM   1247  B       X   1    -138.945 -63.217-146.290  0.00  0.00           B
ATOM   1248  Ne      X   1    -140.486 -63.100-146.060  0.00  0.00          NE
ATOM   1249  Ne      X   1    -139.974 -68.451-144.623  0.00  0.00          NE
ATOM   1250  B       X   1    -140.925 -63.818-144.631  0.00  0.00           B
ATOM   1251  B       X   1    -138.204 -66.661-141.329  0.00  0.00           B
ATOM   1252  B       X   1    -139.025 -67.630-143.658  0.00  0.00           B
ATOM   1253  Ne      X   1    -138.471 -66.411-142.875  0.00  0.00          NE
ATOM   1254  Ne      X   1    -140.739 -64.051-143.032  0.00  0.00          NE
ATOM   1255  B       X   1    -140.143 -62.803-142.287  0.00  0.00           B
ATOM   1256  B       X   1    -139.662 -65.286-142.962  0.00  0.00           B
ATOM   1257  Ne      X   1    -138.640 -66.990-139.852  0.00  0.00          NE
ATOM   1258  B       X   1    -138.039 -67.695-129.816  0.00  0.00           B
ATOM   1259  B       X   1    -136.976 -70.622-145.543  0.00  0.00           B
ATOM   1260  B       X   1    -135.008 -66.929-144.654  0.00  0.00           B
ATOM   1261  Ne      X   1    -137.663 -63.420-147.135  0.00  0.00          NE
ATOM   1262  Ne      X   1    -135.088 -63.118-145.443  0.00  0.00          NE
ATOM   1263  Ne      X   1    -134.152 -67.956-145.480  0.00  0.00          NE
ATOM   1264  B       X   1    -136.363 -63.229-146.306  0.00  0.00           B
ATOM   1265  B       X   1    -133.876 -63.512-146.281  0.00  0.00           B
ATOM   1266  B       X   1    -134.016 -67.591-147.010  0.00  0.00           B
ATOM   1267  B       X   1    -137.113 -65.945-143.511  0.00  0.00           B
ATOM   1268  B       X   1    -134.752 -65.782-142.298  0.00  0.00           B
ATOM   1269  Ne      X   1    -133.524 -67.228-138.986  0.00  0.00          NE
ATOM   1270  Ne      X   1    -133.484 -65.468-141.444  0.00  0.00          NE
ATOM   1271  B       X   1    -133.660 -66.211-140.116  0.00  0.00           B
ATOM   1272  B       X   1    -133.197 -63.916-141.364  0.00  0.00           B
ATOM   1273  Ne      X   1    -135.490 -65.713-143.704  0.00  0.00          NE
ATOM   1274  B       X   1    -135.238 -64.321-144.364  0.00  0.00           B
ATOM   1275  B       X   1    -137.746 -68.086-139.172  0.00  0.00           B
ATOM   1276  Ne      X   1    -133.857 -61.422-129.002  0.00  0.00          NE
ATOM   1277  Ne      X   1    -136.459 -64.223-128.838  0.00  0.00          NE
ATOM   1278  B       X   1    -136.042 -62.066-132.041  0.00  0.00           B
ATOM   1279  B       X   1    -133.689 -67.838-131.173  0.00  0.00           B
ATOM   1280  Ne      X   1    -132.231 -68.085-130.550  0.00  0.00          NE
ATOM   1281  Ne      X   1    -134.775 -67.368-132.146  0.00  0.00          NE
ATOM   1282  B       X   1    -135.681 -63.601-130.036  0.00  0.00           B
ATOM   1283  B       X   1    -134.296 -63.914-132.083  0.00  0.00           B
ATOM   1284  Ne      X   1    -134.921 -62.840-131.201  0.00  0.00          NE
ATOM   1285  B       X   1    -133.992 -61.827-130.501  0.00  0.00           B
ATOM   1286  B       X   1    -137.401 -65.256-129.485  0.00  0.00           B
ATOM   1287  B       X   1    -132.317 -68.205-129.023  0.00  0.00           B
ATOM   1288  B       X   1    -132.067 -64.951-132.827  0.00  0.00           B
ATOM   1289  B       X   1    -128.362 -61.317-132.183  0.00  0.00           B
ATOM   1290  Ne      X   1    -127.861 -61.718-130.771  0.00  0.00          NE
ATOM   1291  B       X   1    -129.062 -62.443-129.969  0.00  0.00           B
ATOM   1292  B       X   1    -128.304 -61.731-134.802  0.00  0.00           B
ATOM   1293  Ne      X   1    -130.798 -65.477-131.908  0.00  0.00          NE
ATOM   1294  Ne      X   1    -129.679 -63.740-129.446  0.00  0.00          NE
ATOM   1295  B       X   1    -131.472 -66.703-131.027  0.00  0.00           B
ATOM   1296  B       X   1    -130.222 -64.563-130.733  0.00  0.00           B
ATOM   1297  B       X   1     -91.909 -78.255-166.214  0.00  0.00           B
ATOM   1298  Ne      X   1     -94.113 -85.894-137.645  0.00  0.00          NE
ATOM   1299  B       X   1     -93.659 -84.347-137.600  0.00  0.00           B
ATOM   1300  Ne      X   1     -91.891 -87.926-137.182  0.00  0.00          NE
ATOM   1301  Ne      X   1     -92.942 -83.090-138.310  0.00  0.00          NE
ATOM   1302  B       X   1     -92.500 -81.822-137.438  0.00  0.00           B
ATOM   1303  B       X   1     -94.081 -82.496-139.272  0.00  0.00           B
ATOM   1304  B       X   1     -94.439 -80.851-141.110  0.00  0.00           B
ATOM   1305  B       X   1     -94.631 -77.983-137.552  0.00  0.00           B
ATOM   1306  B       X   1     -92.282 -79.185-137.147  0.00  0.00           B
ATOM   1307  Ne      X   1     -93.305 -77.889-136.742  0.00  0.00          NE
ATOM   1308  B       X   1     -92.561 -76.597-136.981  0.00  0.00           B
ATOM   1309  B       X   1     -92.644 -85.198-133.390  0.00  0.00           B
ATOM   1310  B       X   1     -93.557 -85.016-130.364  0.00  0.00           B
ATOM   1311  B       X   1     -93.058 -82.664-132.612  0.00  0.00           B
ATOM   1312  B       X   1     -93.869 -80.219-133.527  0.00  0.00           B
ATOM   1313  B       X   1     -93.673 -78.261-135.291  0.00  0.00           B
ATOM   1314  Ne      X   1     -94.234 -81.562-132.758  0.00  0.00          NE
ATOM   1315  B       X   1     -92.624 -78.036-133.045  0.00  0.00           B
ATOM   1316  Ne      X   1     -93.892 -78.694-133.805  0.00  0.00          NE
ATOM   1317  Ne      X   1     -92.089 -83.782-133.157  0.00  0.00          NE
ATOM   1318  Ne      X   1     -91.944 -74.441-170.423  0.00  0.00          NE
ATOM   1319  B       X   1     -94.115 -65.028-157.992  0.00  0.00           B
ATOM   1320  Ne      X   1     -93.068 -63.850-157.688  0.00  0.00          NE
ATOM   1321  B       X   1     -93.459 -62.619-158.514  0.00  0.00           B
ATOM   1322  Ne      X   1     -94.602 -61.533-158.598  0.00  0.00          NE
ATOM   1323  B       X   1     -92.974 -68.531-145.547  0.00  0.00           B
ATOM   1324  B       X   1     -93.754 -65.970-146.694  0.00  0.00           B
ATOM   1325  Ne      X   1     -94.468 -65.527-145.355  0.00  0.00          NE
ATOM   1326  B       X   1     -94.885 -63.953-145.257  0.00  0.00           B
ATOM   1327  B       X   1     -94.870 -70.256-137.372  0.00  0.00           B
ATOM   1328  B       X   1     -94.572 -68.611-143.406  0.00  0.00           B
ATOM   1329  B       X   1     -96.688 -63.588-137.182  0.00  0.00           B
ATOM   1330  B       X   1     -92.394 -68.456-139.271  0.00  0.00           B
ATOM   1331  B       X   1     -94.291 -61.859-143.931  0.00  0.00           B
ATOM   1332  B       X   1     -94.171 -61.863-141.416  0.00  0.00           B
ATOM   1333  Ne      X   1     -92.181 -65.968-143.211  0.00  0.00          NE
ATOM   1334  B       X   1     -92.613 -66.096-141.702  0.00  0.00           B
ATOM   1335  Ne      X   1     -93.906 -65.859-140.858  0.00  0.00          NE
ATOM   1336  B       X   1     -93.747 -66.420-139.434  0.00  0.00           B
ATOM   1337  Ne      X   1     -92.881 -67.280-138.382  0.00  0.00          NE
ATOM   1338  B       X   1     -94.210 -64.335-140.754  0.00  0.00           B
ATOM   1339  Ne      X   1     -94.370 -62.839-140.236  0.00  0.00          NE
ATOM   1340  B       X   1     -93.287 -62.342-139.158  0.00  0.00           B
ATOM   1341  B       X   1     -93.642 -67.977-137.219  0.00  0.00           B
ATOM   1342  B       X   1     -93.366 -65.807-144.232  0.00  0.00           B
ATOM   1343  Ne      X   1     -92.601 -61.657-137.948  0.00  0.00          NE
ATOM   1344  B       X   1     -92.563 -62.677-136.725  0.00  0.00           B
ATOM   1345  Ne      X   1     -94.025 -69.281-136.448  0.00  0.00          NE
ATOM   1346  B       X   1     -94.189 -70.298-129.080  0.00  0.00           B
ATOM   1347  B       X   1     -92.424 -71.572-133.923  0.00  0.00           B
ATOM   1348  B       X   1     -92.756 -69.922-135.881  0.00  0.00           B
ATOM   1349  Ne      X   1     -92.952 -71.012-129.742  0.00  0.00          NE
ATOM   1350  B       X   1     -93.062 -71.407-131.312  0.00  0.00           B
ATOM   1351  Ne      X   1     -92.442 -72.068-132.506  0.00  0.00          NE
ATOM   1352  B       X   1    -100.632 -62.168-128.531  0.00  0.00           B
ATOM   1353  B       X   1     -99.316 -62.026-133.462  0.00  0.00           B
ATOM   1354  Ne      X   1    -100.701 -61.719-134.122  0.00  0.00          NE
ATOM   1355  B       X   1     -98.746 -64.379-132.690  0.00  0.00           B
ATOM   1356  Ne      X   1    -100.473 -65.568-129.875  0.00  0.00          NE
ATOM   1357  B       X   1     -97.773 -63.560-134.832  0.00  0.00           B
ATOM   1358  B       X   1     -99.605 -65.660-128.574  0.00  0.00           B
ATOM   1359  B       X   1     -92.784 -63.879-134.446  0.00  0.00           B
ATOM   1360  Ne      X   1     -95.574 -62.076-131.822  0.00  0.00          NE
ATOM   1361  Ne      X   1     -94.161 -63.885-133.856  0.00  0.00          NE
ATOM   1362  B       X   1     -95.441 -62.604-130.362  0.00  0.00           B
ATOM   1363  B       X   1     -97.068 -66.126-132.050  0.00  0.00           B
ATOM   1364  B       X   1     -93.166 -66.710-128.660  0.00  0.00           B
ATOM   1365  B       X   1     -92.407 -65.274-130.631  0.00  0.00           B
ATOM   1366  Ne      X   1     -96.557 -63.533-135.719  0.00  0.00          NE
ATOM   1367  B       X   1     -94.800 -65.263-133.171  0.00  0.00           B
ATOM   1368  Ne      X   1     -96.196 -68.616-134.173  0.00  0.00          NE
ATOM   1369  Ne      X   1     -95.462 -66.451-132.252  0.00  0.00          NE
ATOM   1370  B       X   1     -97.312 -67.925-134.974  0.00  0.00           B
ATOM   1371  B       X   1     -94.512 -64.593-129.167  0.00  0.00           B
ATOM   1372  B       X   1     -94.423 -62.785-132.786  0.00  0.00           B
ATOM   1373  Ne      X   1     -95.195 -63.198-128.931  0.00  0.00          NE
ATOM   1374  B       X   1     -95.545 -67.739-133.095  0.00  0.00           B
ATOM   1375  Ne      X   1     -93.707 -65.784-129.769  0.00  0.00          NE
ATOM   1376  B       X   1     -94.654 -66.562-130.885  0.00  0.00           B
ATOM   1377  B       X   1     -96.919 -62.711-132.522  0.00  0.00           B
ATOM   1378  B       X   1     -95.235 -63.618-135.041  0.00  0.00           B
ATOM   1379  Ne      X   1     -83.432 -94.250-153.273  0.00  0.00          NE
ATOM   1380  Ne      X   1     -91.820 -81.339-169.616  0.00  0.00          NE
ATOM   1381  B       X   1     -90.269 -78.018-170.081  0.00  0.00           B
ATOM   1382  B       X   1     -90.552 -80.400-169.268  0.00  0.00           B
ATOM   1383  Ne      X   1     -89.701 -79.064-169.086  0.00  0.00          NE
ATOM   1384  B       X   1     -90.462 -85.530-161.861  0.00  0.00           B
ATOM   1385  B       X   1     -86.973 -84.788-161.000  0.00  0.00           B
ATOM   1386  Ne      X   1     -86.942 -86.351-161.304  0.00  0.00          NE
ATOM   1387  B       X   1     -86.608 -89.035-163.415  0.00  0.00           B
ATOM   1388  Ne      X   1     -86.768 -87.588-164.015  0.00  0.00          NE
ATOM   1389  B       X   1     -88.320 -87.536-164.574  0.00  0.00           B
ATOM   1390  B       X   1     -86.654 -86.608-162.798  0.00  0.00           B
ATOM   1391  B       X   1     -88.394 -86.858-161.025  0.00  0.00           B
ATOM   1392  Ne      X   1     -90.998 -84.220-162.502  0.00  0.00          NE
ATOM   1393  B       X   1     -83.802 -88.385-160.716  0.00  0.00           B
ATOM   1394  B       X   1     -89.797 -76.581-165.764  0.00  0.00           B
ATOM   1395  B       X   1     -91.382 -83.193-161.349  0.00  0.00           B
ATOM   1396  Ne      X   1     -90.348 -78.092-166.089  0.00  0.00          NE
ATOM   1397  B       X   1     -89.867 -83.651-163.372  0.00  0.00           B
ATOM   1398  B       X   1     -89.798 -78.539-167.635  0.00  0.00           B
ATOM   1399  B       X   1     -89.741 -78.974-164.933  0.00  0.00           B
ATOM   1400  Ne      X   1     -89.972 -79.591-160.969  0.00  0.00          NE
ATOM   1401  Ne      X   1     -88.625 -82.768-163.656  0.00  0.00          NE
ATOM   1402  B       X   1     -86.752 -82.231-166.894  0.00  0.00           B
ATOM   1403  B       X   1     -87.405 -79.713-164.047  0.00  0.00           B
ATOM   1404  Ne      X   1     -86.602 -83.324-161.471  0.00  0.00          NE
ATOM   1405  Ne      X   1     -88.944 -79.836-163.869  0.00  0.00          NE
ATOM   1406  B       X   1     -89.308 -79.525-162.357  0.00  0.00           B
ATOM   1407  B       X   1     -89.218 -81.355-164.050  0.00  0.00           B
ATOM   1408  B       X   1     -87.681 -82.755-162.404  0.00  0.00           B
ATOM   1409  B       X   1     -87.820 -83.377-164.847  0.00  0.00           B
ATOM   1410  B       X   1     -91.361 -78.804-161.059  0.00  0.00           B
ATOM   1411  B       X   1     -86.212 -79.772-166.322  0.00  0.00           B
ATOM   1412  B       X   1     -85.193 -83.410-162.170  0.00  0.00           B
ATOM   1413  B       X   1     -83.223 -84.100-163.908  0.00  0.00           B
ATOM   1414  B       X   1     -85.879 -77.814-164.653  0.00  0.00           B
ATOM   1415  B       X   1     -83.748 -79.429-162.025  0.00  0.00           B
ATOM   1416  B       X   1     -83.336 -81.869-162.788  0.00  0.00           B
ATOM   1417  Ne      X   1     -83.494 -80.354-163.266  0.00  0.00          NE
ATOM   1418  B       X   1     -84.842 -80.167-164.171  0.00  0.00           B
ATOM   1419  Ne      X   1     -86.070 -79.378-164.764  0.00  0.00          NE
ATOM   1420  Ne      X   1     -83.613 -83.430-162.518  0.00  0.00          NE
ATOM   1421  B       X   1     -90.342 -85.317-157.122  0.00  0.00           B
ATOM   1422  Ne      X   1     -90.879 -84.999-158.517  0.00  0.00          NE
ATOM   1423  B       X   1     -90.159 -86.007-159.499  0.00  0.00           B
ATOM   1424  B       X   1     -90.411 -84.974-154.608  0.00  0.00           B
ATOM   1425  Ne      X   1     -89.562 -85.634-155.785  0.00  0.00          NE
ATOM   1426  B       X   1     -88.253 -84.626-155.912  0.00  0.00           B
ATOM   1427  Ne      X   1     -84.973 -88.393-157.044  0.00  0.00          NE
ATOM   1428  B       X   1     -84.963 -88.713-158.592  0.00  0.00           B
ATOM   1429  B       X   1     -85.220 -86.846-156.799  0.00  0.00           B
ATOM   1430  B       X   1     -83.439 -85.079-156.688  0.00  0.00           B
ATOM   1431  Ne      X   1     -85.230 -88.502-160.122  0.00  0.00          NE
ATOM   1432  B       X   1     -85.813 -84.349-156.524  0.00  0.00           B
ATOM   1433  B       X   1     -85.917 -87.072-160.425  0.00  0.00           B
ATOM   1434  B       X   1     -91.808 -82.760-154.601  0.00  0.00           B
ATOM   1435  Ne      X   1     -91.320 -84.028-153.695  0.00  0.00          NE
ATOM   1436  B       X   1     -90.587 -83.549-158.979  0.00  0.00           B
ATOM   1437  B       X   1     -91.067 -80.841-156.208  0.00  0.00           B
ATOM   1438  Ne      X   1     -91.177 -82.427-160.008  0.00  0.00          NE
ATOM   1439  B       X   1     -89.013 -78.860-159.928  0.00  0.00           B
ATOM   1440  B       X   1     -87.084 -82.477-157.491  0.00  0.00           B
ATOM   1441  Ne      X   1     -87.083 -83.495-156.257  0.00  0.00          NE
ATOM   1442  Ne      X   1     -88.789 -78.807-153.676  0.00  0.00          NE
ATOM   1443  Ne      X   1     -88.089 -79.066-158.735  0.00  0.00          NE
ATOM   1444  B       X   1     -87.263 -80.402-158.920  0.00  0.00           B
ATOM   1445  Ne      X   1     -86.416 -81.752-158.744  0.00  0.00          NE
ATOM   1446  B       X   1     -87.049 -77.948-158.359  0.00  0.00           B
ATOM   1447  B       X   1     -87.275 -78.593-154.058  0.00  0.00           B
ATOM   1448  B       X   1     -86.829 -82.629-154.966  0.00  0.00           B
ATOM   1449  B       X   1     -86.506 -82.461-160.092  0.00  0.00           B
ATOM   1450  B       X   1     -90.333 -81.042-160.439  0.00  0.00           B
ATOM   1451  Ne      X   1     -86.118 -82.227-153.544  0.00  0.00          NE
ATOM   1452  B       X   1     -86.137 -77.316-155.999  0.00  0.00           B
ATOM   1453  Ne      X   1     -86.039 -77.737-154.466  0.00  0.00          NE
ATOM   1454  B       X   1     -84.896 -81.279-158.449  0.00  0.00           B
ATOM   1455  B       X   1     -84.917 -78.904-157.639  0.00  0.00           B
ATOM   1456  Ne      X   1     -84.011 -79.984-158.248  0.00  0.00          NE
ATOM   1457  Ne      X   1     -85.823 -77.513-157.523  0.00  0.00          NE
ATOM   1458  B       X   1     -84.707 -78.708-154.426  0.00  0.00           B
ATOM   1459  Ne      X   1     -83.997 -80.055-153.919  0.00  0.00          NE
ATOM   1460  B       X   1     -85.149 -81.051-153.715  0.00  0.00           B
ATOM   1461  B       X   1     -83.488 -79.403-159.577  0.00  0.00           B
ATOM   1462  B       X   1     -85.907 -76.609-153.336  0.00  0.00           B
ATOM   1463  B       X   1     -88.731 -79.826-152.479  0.00  0.00           B
ATOM   1464  B       X   1     -90.505 -87.236-137.154  0.00  0.00           B
ATOM   1465  B       X   1     -90.039 -85.586-138.997  0.00  0.00           B
ATOM   1466  Ne      X   1     -89.361 -86.805-138.217  0.00  0.00          NE
ATOM   1467  B       X   1     -88.855 -88.591-141.568  0.00  0.00           B
ATOM   1468  B       X   1     -88.046 -86.396-137.412  0.00  0.00           B
ATOM   1469  Ne      X   1     -86.539 -86.125-143.654  0.00  0.00          NE
ATOM   1470  B       X   1     -86.757 -84.746-144.316  0.00  0.00           B
ATOM   1471  B       X   1     -90.712 -84.415-141.225  0.00  0.00           B
ATOM   1472  Ne      X   1     -90.303 -84.208-139.711  0.00  0.00          NE
ATOM   1473  Ne      X   1     -83.675 -85.995-142.711  0.00  0.00          NE
ATOM   1474  B       X   1     -85.707 -90.769-138.451  0.00  0.00           B
ATOM   1475  B       X   1     -85.829 -90.736-140.954  0.00  0.00           B
ATOM   1476  Ne      X   1     -84.385 -90.342-137.620  0.00  0.00          NE
ATOM   1477  B       X   1     -83.368 -84.502-143.124  0.00  0.00           B
ATOM   1478  B       X   1     -83.539 -86.848-137.028  0.00  0.00           B
ATOM   1479  B       X   1     -83.299 -89.863-138.749  0.00  0.00           B
ATOM   1480  B       X   1     -83.171 -91.088-140.970  0.00  0.00           B
ATOM   1481  B       X   1     -82.928 -86.272-141.335  0.00  0.00           B
ATOM   1482  B       X   1     -80.927 -90.570-139.736  0.00  0.00           B
ATOM   1483  Ne      X   1     -81.854 -86.950-140.488  0.00  0.00          NE
ATOM   1484  B       X   1     -82.092 -88.499-140.477  0.00  0.00           B
ATOM   1485  Ne      X   1     -82.372 -89.948-139.983  0.00  0.00          NE
ATOM   1486  B       X   1     -81.983 -86.423-138.982  0.00  0.00           B
ATOM   1487  Ne      X   1     -82.263 -86.061-137.435  0.00  0.00          NE
ATOM   1488  B       X   1     -82.451 -84.544-137.081  0.00  0.00           B
ATOM   1489  B       X   1     -84.526 -89.202-136.552  0.00  0.00           B
ATOM   1490  B       X   1     -81.027 -86.565-136.593  0.00  0.00           B
ATOM   1491  B       X   1     -80.403 -86.769-141.095  0.00  0.00           B
ATOM   1492  B       X   1     -83.677 -91.712-137.178  0.00  0.00           B
ATOM   1493  Ne      X   1     -91.760 -80.560-136.902  0.00  0.00          NE
ATOM   1494  B       X   1     -90.089 -80.262-140.962  0.00  0.00           B
ATOM   1495  B       X   1     -89.556 -78.562-138.985  0.00  0.00           B
ATOM   1496  Ne      X   1     -89.494 -77.122-138.308  0.00  0.00          NE
ATOM   1497  B       X   1     -88.377 -80.906-139.124  0.00  0.00           B
ATOM   1498  Ne      X   1     -88.985 -79.704-139.963  0.00  0.00          NE
ATOM   1499  B       X   1     -89.006 -83.313-139.521  0.00  0.00           B
ATOM   1500  B       X   1     -87.853 -79.162-140.876  0.00  0.00           B
ATOM   1501  Ne      X   1     -87.812 -82.391-138.990  0.00  0.00          NE
ATOM   1502  B       X   1     -86.529 -82.606-139.862  0.00  0.00           B
ATOM   1503  B       X   1     -87.548 -82.767-137.527  0.00  0.00           B
ATOM   1504  B       X   1     -91.635 -83.588-139.069  0.00  0.00           B
ATOM   1505  B       X   1     -89.432 -77.205-136.704  0.00  0.00           B
ATOM   1506  Ne      X   1     -83.041 -78.279-138.215  0.00  0.00          NE
ATOM   1507  B       X   1     -83.818 -82.164-144.256  0.00  0.00           B
ATOM   1508  Ne      X   1     -84.693 -77.225-140.500  0.00  0.00          NE
ATOM   1509  B       X   1     -84.155 -81.725-139.486  0.00  0.00           B
ATOM   1510  B       X   1     -85.639 -77.990-141.551  0.00  0.00           B
ATOM   1511  Ne      X   1     -85.292 -81.863-140.507  0.00  0.00          NE
ATOM   1512  B       X   1     -85.718 -80.459-140.948  0.00  0.00           B
ATOM   1513  B       X   1     -84.718 -82.602-141.803  0.00  0.00           B
ATOM   1514  B       X   1     -84.089 -78.140-139.420  0.00  0.00           B
ATOM   1515  Ne      X   1     -83.497 -82.924-142.931  0.00  0.00          NE
ATOM   1516  B       X   1     -83.581 -77.645-136.930  0.00  0.00           B
ATOM   1517  B       X   1     -82.929 -79.866-138.136  0.00  0.00           B
ATOM   1518  Ne      X   1     -82.758 -81.225-138.926  0.00  0.00          NE
ATOM   1519  Ne      X   1     -81.133 -81.485-141.500  0.00  0.00          NE
ATOM   1520  B       X   1     -81.680 -77.676-138.676  0.00  0.00           B
ATOM   1521  B       X   1     -81.780 -81.001-140.170  0.00  0.00           B
ATOM   1522  B       X   1     -82.238 -82.193-137.808  0.00  0.00           B
ATOM   1523  B       X   1     -82.411 -76.884-143.473  0.00  0.00           B
ATOM   1524  Ne      X   1     -81.398 -77.393-144.503  0.00  0.00          NE
ATOM   1525  B       X   1     -89.015 -85.170-130.542  0.00  0.00           B
ATOM   1526  B       X   1     -88.922 -85.218-133.120  0.00  0.00           B
ATOM   1527  Ne      X   1     -87.363 -86.245-135.980  0.00  0.00          NE
ATOM   1528  Ne      X   1     -88.192 -85.406-129.152  0.00  0.00          NE
ATOM   1529  B       X   1     -88.625 -87.736-132.425  0.00  0.00           B
ATOM   1530  B       X   1     -88.222 -86.879-134.837  0.00  0.00           B
ATOM   1531  B       X   1     -87.193 -84.703-135.723  0.00  0.00           B
ATOM   1532  Ne      X   1     -89.438 -84.329-131.782  0.00  0.00          NE
ATOM   1533  B       X   1     -80.391 -88.777-135.448  0.00  0.00           B
ATOM   1534  B       X   1     -85.935 -86.995-136.021  0.00  0.00           B
ATOM   1535  B       X   1     -83.088 -86.353-132.564  0.00  0.00           B
ATOM   1536  Ne      X   1     -84.556 -87.725-136.070  0.00  0.00          NE
ATOM   1537  Ne      X   1     -83.189 -87.823-133.191  0.00  0.00          NE
ATOM   1538  B       X   1     -84.163 -88.984-132.466  0.00  0.00           B
ATOM   1539  Ne      X   1     -85.533 -86.561-130.084  0.00  0.00          NE
ATOM   1540  Ne      X   1     -85.396 -89.376-131.550  0.00  0.00          NE
ATOM   1541  B       X   1     -85.190 -90.818-130.762  0.00  0.00           B
ATOM   1542  B       X   1     -85.647 -88.065-130.690  0.00  0.00           B
ATOM   1543  B       X   1     -84.963 -85.515-131.174  0.00  0.00           B
ATOM   1544  B       X   1     -83.941 -87.661-134.601  0.00  0.00           B
ATOM   1545  Ne      X   1     -83.551 -85.043-131.892  0.00  0.00          NE
ATOM   1546  B       X   1     -84.349 -86.707-129.087  0.00  0.00           B
ATOM   1547  B       X   1     -81.859 -88.560-133.336  0.00  0.00           B
ATOM   1548  B       X   1     -80.981 -90.880-133.954  0.00  0.00           B
ATOM   1549  Ne      X   1     -80.677 -89.376-133.932  0.00  0.00          NE
ATOM   1550  B       X   1     -82.725 -84.277-130.777  0.00  0.00           B
ATOM   1551  Ne      X   1     -80.511 -85.457-128.561  0.00  0.00          NE
ATOM   1552  B       X   1     -90.887 -84.037-132.090  0.00  0.00           B
ATOM   1553  B       X   1     -90.443 -77.220-134.152  0.00  0.00           B
ATOM   1554  B       X   1     -90.836 -80.947-135.793  0.00  0.00           B
ATOM   1555  B       X   1     -91.415 -83.088-134.455  0.00  0.00           B
ATOM   1556  Ne      X   1     -91.258 -77.397-132.715  0.00  0.00          NE
ATOM   1557  B       X   1     -90.544 -78.275-131.622  0.00  0.00           B
ATOM   1558  Ne      X   1     -90.301 -82.117-134.866  0.00  0.00          NE
ATOM   1559  B       X   1     -88.144 -78.168-134.796  0.00  0.00           B
ATOM   1560  Ne      X   1     -86.613 -78.210-134.488  0.00  0.00          NE
ATOM   1561  B       X   1     -86.452 -77.661-132.989  0.00  0.00           B
ATOM   1562  Ne      X   1     -88.784 -81.426-132.319  0.00  0.00          NE
ATOM   1563  B       X   1     -89.398 -80.534-131.233  0.00  0.00           B
ATOM   1564  B       X   1     -86.759 -82.132-135.198  0.00  0.00           B
ATOM   1565  B       X   1     -89.717 -81.432-133.588  0.00  0.00           B
ATOM   1566  B       X   1     -89.129 -82.955-135.586  0.00  0.00           B
ATOM   1567  B       X   1     -88.091 -78.359-131.047  0.00  0.00           B
ATOM   1568  B       X   1     -88.655 -82.963-131.857  0.00  0.00           B
ATOM   1569  Ne      X   1     -86.815 -77.461-131.465  0.00  0.00          NE
ATOM   1570  Ne      X   1     -89.464 -79.027-130.693  0.00  0.00          NE
ATOM   1571  B       X   1     -87.269 -81.167-132.839  0.00  0.00           B
ATOM   1572  Ne      X   1     -87.609 -83.228-136.080  0.00  0.00          NE
ATOM   1573  Ne      X   1     -89.186 -77.083-135.151  0.00  0.00          NE
ATOM   1574  Ne      X   1     -86.217 -81.200-133.983  0.00  0.00          NE
ATOM   1575  B       X   1     -87.664 -84.006-128.744  0.00  0.00           B
ATOM   1576  B       X   1     -84.514 -80.048-129.133  0.00  0.00           B
ATOM   1577  Ne      X   1     -84.546 -78.470-129.591  0.00  0.00          NE
ATOM   1578  B       X   1     -81.804 -79.801-131.583  0.00  0.00           B
ATOM   1579  B       X   1     -83.164 -82.803-135.338  0.00  0.00           B
ATOM   1580  Ne      X   1     -82.117 -83.106-136.530  0.00  0.00          NE
ATOM   1581  B       X   1     -82.323 -81.935-133.039  0.00  0.00           B
ATOM   1582  B       X   1     -84.823 -81.770-133.570  0.00  0.00           B
ATOM   1583  B       X   1     -86.086 -79.730-134.457  0.00  0.00           B
ATOM   1584  B       X   1     -82.156 -77.433-132.662  0.00  0.00           B
ATOM   1585  B       X   1     -85.643 -78.078-130.563  0.00  0.00           B
ATOM   1586  Ne      X   1     -83.503 -82.636-133.852  0.00  0.00          NE
ATOM   1587  B       X   1     -85.802 -77.401-135.513  0.00  0.00           B
ATOM   1588  B       X   1     -80.625 -77.678-130.648  0.00  0.00           B
ATOM   1589  B       X   1     -81.025 -84.035-128.784  0.00  0.00           B
ATOM   1590  B       X   1     -83.032 -82.282-128.993  0.00  0.00           B
ATOM   1591  Ne      X   1     -81.319 -81.230-132.057  0.00  0.00          NE
ATOM   1592  Ne      X   1     -81.960 -78.266-131.315  0.00  0.00          NE
ATOM   1593  B       X   1     -83.722 -84.040-133.112  0.00  0.00           B
ATOM   1594  B       X   1     -80.661 -83.041-135.823  0.00  0.00           B
ATOM   1595  Ne      X   1     -82.010 -83.189-129.830  0.00  0.00          NE
ATOM   1596  B       X   1     -81.226 -82.205-130.812  0.00  0.00           B
ATOM   1597  Ne      X   1     -84.420 -76.776-135.860  0.00  0.00          NE
ATOM   1598  B       X   1     -83.182 -78.073-130.318  0.00  0.00           B
ATOM   1599  B       X   1     -83.723 -76.670-134.486  0.00  0.00           B
ATOM   1600  B       X   1     -91.091 -73.548-169.498  0.00  0.00           B
ATOM   1601  B       X   1     -91.172 -75.737-170.638  0.00  0.00           B
ATOM   1602  Ne      X   1     -89.907 -72.510-169.418  0.00  0.00          NE
ATOM   1603  Ne      X   1     -91.212 -70.157-167.777  0.00  0.00          NE
ATOM   1604  B       X   1     -91.095 -70.480-166.274  0.00  0.00           B
ATOM   1605  Ne      X   1     -91.276 -70.487-164.683  0.00  0.00          NE
ATOM   1606  B       X   1     -91.220 -71.997-164.356  0.00  0.00           B
ATOM   1607  Ne      X   1     -90.989 -73.276-163.441  0.00  0.00          NE
ATOM   1608  B       X   1     -90.092 -72.627-162.279  0.00  0.00           B
ATOM   1609  B       X   1     -90.217 -69.477-164.119  0.00  0.00           B
ATOM   1610  B       X   1     -90.130 -74.513-164.167  0.00  0.00           B
ATOM   1611  B       X   1     -87.643 -75.878-164.751  0.00  0.00           B
ATOM   1612  Ne      X   1     -89.194 -75.296-165.212  0.00  0.00          NE
ATOM   1613  B       X   1     -87.749 -71.740-161.990  0.00  0.00           B
ATOM   1614  B       X   1     -88.716 -74.294-166.300  0.00  0.00           B
ATOM   1615  Ne      X   1     -87.742 -73.406-167.277  0.00  0.00          NE
ATOM   1616  B       X   1     -87.485 -72.144-166.385  0.00  0.00           B
ATOM   1617  Ne      X   1     -86.294 -71.697-162.653  0.00  0.00          NE
ATOM   1618  B       X   1     -86.243 -73.937-167.686  0.00  0.00           B
ATOM   1619  Ne      X   1     -86.100 -76.254-164.811  0.00  0.00          NE
ATOM   1620  B       X   1     -85.393 -75.531-163.626  0.00  0.00           B
ATOM   1621  B       X   1     -83.655 -74.714-161.738  0.00  0.00           B
ATOM   1622  B       X   1     -88.583 -74.758-153.752  0.00  0.00           B
ATOM   1623  B       X   1     -87.767 -72.843-155.273  0.00  0.00           B
ATOM   1624  Ne      X   1     -88.335 -73.208-153.900  0.00  0.00          NE
ATOM   1625  Ne      X   1     -87.527 -71.972-156.547  0.00  0.00          NE
ATOM   1626  B       X   1     -88.710 -72.137-157.477  0.00  0.00           B
ATOM   1627  B       X   1     -86.178 -72.552-157.209  0.00  0.00           B
ATOM   1628  Ne      X   1     -83.748 -75.366-157.827  0.00  0.00          NE
ATOM   1629  B       X   1     -84.258 -71.915-155.738  0.00  0.00           B
ATOM   1630  B       X   1     -84.177 -74.035-157.131  0.00  0.00           B
ATOM   1631  Ne      X   1     -84.615 -72.556-157.056  0.00  0.00          NE
ATOM   1632  B       X   1     -83.737 -71.819-158.177  0.00  0.00           B
ATOM   1633  B       X   1     -84.871 -76.409-158.016  0.00  0.00           B
ATOM   1634  B       X   1     -91.303 -65.507-147.300  0.00  0.00           B
ATOM   1635  Ne      X   1     -89.951 -64.786-147.370  0.00  0.00          NE
ATOM   1636  B       X   1     -89.352 -63.979-146.094  0.00  0.00           B
ATOM   1637  B       X   1     -91.096 -70.576-139.550  0.00  0.00           B
ATOM   1638  B       X   1     -91.172 -74.328-136.961  0.00  0.00           B
ATOM   1639  Ne      X   1     -90.260 -73.023-136.792  0.00  0.00          NE
ATOM   1640  B       X   1     -89.857 -72.563-138.340  0.00  0.00           B
ATOM   1641  Ne      X   1     -89.727 -71.370-139.534  0.00  0.00          NE
ATOM   1642  B       X   1     -89.580 -71.809-141.033  0.00  0.00           B
ATOM   1643  Ne      X   1     -86.993 -75.449-139.307  0.00  0.00          NE
ATOM   1644  B       X   1     -88.458 -70.499-139.143  0.00  0.00           B
ATOM   1645  Ne      X   1     -87.189 -69.685-138.563  0.00  0.00          NE
ATOM   1646  B       X   1     -86.636 -74.553-138.088  0.00  0.00           B
ATOM   1647  B       X   1     -87.381 -74.742-140.689  0.00  0.00           B
ATOM   1648  B       X   1     -91.072 -69.836-143.969  0.00  0.00           B
ATOM   1649  B       X   1     -91.289 -69.026-141.615  0.00  0.00           B
ATOM   1650  B       X   1     -86.527 -68.972-139.740  0.00  0.00           B
ATOM   1651  B       X   1     -90.752 -76.264-138.610  0.00  0.00           B
ATOM   1652  B       X   1     -86.179 -70.705-137.883  0.00  0.00           B
ATOM   1653  B       X   1     -88.180 -76.393-138.784  0.00  0.00           B
ATOM   1654  Ne      X   1     -91.822 -75.416-137.835  0.00  0.00          NE
ATOM   1655  Ne      X   1     -82.826 -71.436-140.231  0.00  0.00          NE
ATOM   1656  B       X   1     -83.503 -72.563-141.139  0.00  0.00           B
ATOM   1657  Ne      X   1     -84.718 -71.320-137.709  0.00  0.00          NE
ATOM   1658  B       X   1     -83.817 -71.327-138.995  0.00  0.00           B
ATOM   1659  B       X   1     -84.899 -72.875-137.213  0.00  0.00           B
ATOM   1660  B       X   1     -83.207 -74.524-142.760  0.00  0.00           B
ATOM   1661  Ne      X   1     -85.643 -74.155-136.856  0.00  0.00          NE
ATOM   1662  B       X   1     -82.846 -70.049-141.082  0.00  0.00           B
ATOM   1663  B       X   1     -81.368 -71.879-139.767  0.00  0.00           B
ATOM   1664  B       X   1     -81.041 -75.519-141.829  0.00  0.00           B
ATOM   1665  Ne      X   1     -82.531 -75.777-142.348  0.00  0.00          NE
ATOM   1666  B       X   1     -85.663 -76.227-139.766  0.00  0.00           B
ATOM   1667  B       X   1     -84.694 -75.396-136.543  0.00  0.00           B
ATOM   1668  B       X   1     -84.003 -70.454-136.611  0.00  0.00           B
ATOM   1669  B       X   1     -83.552 -76.482-141.263  0.00  0.00           B
ATOM   1670  B       X   1     -89.128 -68.492-143.102  0.00  0.00           B
ATOM   1671  Ne      X   1     -90.700 -68.636-143.069  0.00  0.00          NE
ATOM   1672  B       X   1     -91.322 -64.634-143.267  0.00  0.00           B
ATOM   1673  Ne      X   1     -90.252 -63.714-142.679  0.00  0.00          NE
ATOM   1674  B       X   1     -90.744 -62.258-142.666  0.00  0.00           B
ATOM   1675  Ne      X   1     -90.496 -65.567-137.305  0.00  0.00          NE
ATOM   1676  B       X   1     -89.982 -64.235-141.200  0.00  0.00           B
ATOM   1677  B       X   1     -89.881 -64.786-138.552  0.00  0.00           B
ATOM   1678  B       X   1     -89.417 -66.673-136.879  0.00  0.00           B
ATOM   1679  B       X   1     -89.222 -62.531-139.469  0.00  0.00           B
ATOM   1680  B       X   1     -87.693 -68.650-137.558  0.00  0.00           B
ATOM   1681  Ne      X   1     -89.128 -64.109-139.810  0.00  0.00          NE
ATOM   1682  B       X   1     -86.824 -66.857-140.997  0.00  0.00           B
ATOM   1683  B       X   1     -87.692 -64.572-140.171  0.00  0.00           B
ATOM   1684  Ne      X   1     -86.409 -65.323-140.840  0.00  0.00          NE
ATOM   1685  B       X   1     -91.369 -67.272-143.539  0.00  0.00           B
ATOM   1686  B       X   1     -86.528 -66.478-144.242  0.00  0.00           B
ATOM   1687  Ne      X   1     -86.138 -68.254-141.050  0.00  0.00          NE
ATOM   1688  B       X   1     -91.808 -66.314-137.800  0.00  0.00           B
ATOM   1689  B       X   1     -91.126 -61.235-138.183  0.00  0.00           B
ATOM   1690  B       X   1     -83.253 -66.463-138.060  0.00  0.00           B
ATOM   1691  B       X   1     -84.599 -68.206-141.247  0.00  0.00           B
ATOM   1692  B       X   1     -83.990 -64.037-138.193  0.00  0.00           B
ATOM   1693  B       X   1     -80.734 -67.146-137.343  0.00  0.00           B
ATOM   1694  Ne      X   1     -82.206 -66.948-136.949  0.00  0.00          NE
ATOM   1695  B       X   1     -91.520 -70.331-129.541  0.00  0.00           B
ATOM   1696  B       X   1     -91.435 -75.945-132.151  0.00  0.00           B
ATOM   1697  B       X   1     -91.112 -71.863-136.111  0.00  0.00           B
ATOM   1698  B       X   1     -90.630 -69.948-134.333  0.00  0.00           B
ATOM   1699  Ne      X   1     -91.213 -74.615-131.330  0.00  0.00          NE
ATOM   1700  B       X   1     -89.665 -74.513-130.910  0.00  0.00           B
ATOM   1701  B       X   1     -88.475 -75.237-128.831  0.00  0.00           B
ATOM   1702  Ne      X   1     -89.272 -69.200-133.892  0.00  0.00          NE
ATOM   1703  B       X   1     -89.056 -73.283-135.893  0.00  0.00           B
ATOM   1704  B       X   1     -87.337 -75.987-131.004  0.00  0.00           B
ATOM   1705  B       X   1     -86.618 -73.974-135.583  0.00  0.00           B
ATOM   1706  B       X   1     -88.555 -75.669-134.963  0.00  0.00           B
ATOM   1707  B       X   1     -88.270 -70.077-133.116  0.00  0.00           B
ATOM   1708  Ne      X   1     -88.202 -74.831-130.354  0.00  0.00          NE
ATOM   1709  B       X   1     -87.299 -73.518-130.321  0.00  0.00           B
ATOM   1710  B       X   1     -88.072 -73.689-133.446  0.00  0.00           B
ATOM   1711  Ne      X   1     -87.108 -70.258-132.078  0.00  0.00          NE
ATOM   1712  Ne      X   1     -88.024 -74.052-134.929  0.00  0.00          NE
ATOM   1713  B       X   1     -87.607 -69.529-130.691  0.00  0.00           B
ATOM   1714  B       X   1     -86.520 -71.591-131.630  0.00  0.00           B
ATOM   1715  Ne      X   1     -91.665 -70.758-135.208  0.00  0.00          NE
ATOM   1716  B       X   1     -91.748 -73.368-132.268  0.00  0.00           B
ATOM   1717  Ne      X   1     -90.557 -69.612-128.512  0.00  0.00          NE
ATOM   1718  Ne      X   1     -86.081 -72.624-130.612  0.00  0.00          NE
ATOM   1719  B       X   1     -85.891 -69.296-132.532  0.00  0.00           B
ATOM   1720  Ne      X   1     -82.894 -76.191-133.232  0.00  0.00          NE
ATOM   1721  B       X   1     -85.505 -71.899-129.162  0.00  0.00           B
ATOM   1722  B       X   1     -83.600 -75.569-131.921  0.00  0.00           B
ATOM   1723  B       X   1     -83.839 -75.322-129.302  0.00  0.00           B
ATOM   1724  Ne      X   1     -83.634 -74.535-130.732  0.00  0.00          NE
ATOM   1725  B       X   1     -84.774 -73.482-130.975  0.00  0.00           B
ATOM   1726  Ne      X   1     -83.113 -69.603-135.555  0.00  0.00          NE
ATOM   1727  B       X   1     -81.839 -70.467-135.078  0.00  0.00           B
ATOM   1728  B       X   1     -80.923 -72.576-133.846  0.00  0.00           B
ATOM   1729  Ne      X   1     -80.742 -74.122-134.100  0.00  0.00          NE
ATOM   1730  Ne      X   1     -80.629 -71.058-134.149  0.00  0.00          NE
ATOM   1731  B       X   1     -80.682 -71.612-129.509  0.00  0.00           B
ATOM   1732  B       X   1     -82.036 -74.981-133.738  0.00  0.00           B
ATOM   1733  Ne      X   1     -81.646 -72.851-129.245  0.00  0.00          NE
ATOM   1734  B       X   1     -82.338 -73.607-130.456  0.00  0.00           B
ATOM   1735  B       X   1     -83.950 -69.212-134.274  0.00  0.00           B
ATOM   1736  B       X   1     -80.447 -70.009-132.950  0.00  0.00           B
ATOM   1737  Ne      X   1     -91.721 -63.303-135.524  0.00  0.00          NE
ATOM   1738  B       X   1     -89.407 -68.798-129.135  0.00  0.00           B
ATOM   1739  Ne      X   1     -88.262 -67.629-136.459  0.00  0.00          NE
ATOM   1740  B       X   1     -90.907 -64.569-136.140  0.00  0.00           B
ATOM   1741  B       X   1     -90.964 -62.075-134.842  0.00  0.00           B
ATOM   1742  Ne      X   1     -90.962 -64.734-130.931  0.00  0.00          NE
ATOM   1743  B       X   1     -90.856 -63.326-131.513  0.00  0.00           B
ATOM   1744  Ne      X   1     -90.217 -61.903-131.354  0.00  0.00          NE
ATOM   1745  B       X   1     -90.258 -64.732-129.531  0.00  0.00           B
ATOM   1746  B       X   1     -90.151 -65.609-131.916  0.00  0.00           B
ATOM   1747  Ne      X   1     -87.277 -61.757-130.226  0.00  0.00          NE
ATOM   1748  B       X   1     -89.592 -67.965-132.972  0.00  0.00           B
ATOM   1749  B       X   1     -88.419 -67.148-130.893  0.00  0.00           B
ATOM   1750  B       X   1     -87.860 -66.145-133.331  0.00  0.00           B
ATOM   1751  Ne      X   1     -88.087 -68.285-129.859  0.00  0.00          NE
ATOM   1752  Ne      X   1     -86.719 -66.179-134.391  0.00  0.00          NE
ATOM   1753  B       X   1     -88.720 -68.563-135.201  0.00  0.00           B
ATOM   1754  Ne      X   1     -88.984 -66.619-132.298  0.00  0.00          NE
ATOM   1755  B       X   1     -87.227 -66.718-135.802  0.00  0.00           B
ATOM   1756  B       X   1     -88.736 -62.003-130.755  0.00  0.00           B
ATOM   1757  B       X   1     -87.044 -67.876-128.699  0.00  0.00           B
ATOM   1758  B       X   1     -86.164 -62.443-131.119  0.00  0.00           B
ATOM   1759  B       X   1     -87.369 -62.083-128.645  0.00  0.00           B
ATOM   1760  B       X   1     -86.106 -64.754-134.747  0.00  0.00           B
ATOM   1761  B       X   1     -83.892 -67.751-132.071  0.00  0.00           B
ATOM   1762  B       X   1     -83.675 -64.550-129.085  0.00  0.00           B
ATOM   1763  B       X   1     -85.288 -62.671-133.501  0.00  0.00           B
ATOM   1764  B       X   1     -83.831 -63.601-131.603  0.00  0.00           B
ATOM   1765  B       X   1     -81.563 -63.577-130.249  0.00  0.00           B
ATOM   1766  B       X   1     -85.650 -67.157-133.878  0.00  0.00           B
ATOM   1767  B       X   1     -82.266 -66.313-133.392  0.00  0.00           B
ATOM   1768  Ne      X   1     -84.999 -63.638-134.804  0.00  0.00          NE
ATOM   1769  B       X   1     -82.700 -68.283-136.286  0.00  0.00           B
ATOM   1770  B       X   1     -81.372 -67.964-131.702  0.00  0.00           B
ATOM   1771  B       X   1     -82.577 -65.792-130.956  0.00  0.00           B
ATOM   1772  Ne      X   1     -82.554 -66.994-132.006  0.00  0.00          NE
ATOM   1773  Ne      X   1     -84.808 -68.374-133.203  0.00  0.00          NE
ATOM   1774  Ne      X   1     -82.962 -64.342-130.473  0.00  0.00          NE
ATOM   1775  Ne      X   1     -82.313 -65.106-134.488  0.00  0.00          NE
ATOM   1776  Ne      X   1     -84.842 -62.456-132.017  0.00  0.00          NE
ATOM   1777  B       X   1     -83.683 -64.356-134.453  0.00  0.00           B
ATOM   1778  B       X   1     -84.887 -62.952-136.179  0.00  0.00           B
ATOM   1779  B       X   1     -82.253 -65.848-135.872  0.00  0.00           B
ATOM   1780  B       X   1     -81.091 -64.162-134.208  0.00  0.00           B
ATOM   1781  B       X   1     -68.917-108.985-130.414  0.00  0.00           B
ATOM   1782  B       X   1     -70.091-108.844-132.686  0.00  0.00           B
ATOM   1783  Ne      X   1     -68.906-108.295-131.819  0.00  0.00          NE
ATOM   1784  B       X   1     -69.245-106.730-131.826  0.00  0.00           B
ATOM   1785  Ne      X   1     -78.885 -86.229-140.892  0.00  0.00          NE
ATOM   1786  B       X   1     -78.765 -89.535-139.017  0.00  0.00           B
ATOM   1787  Ne      X   1     -78.104 -88.105-138.509  0.00  0.00          NE
ATOM   1788  B       X   1     -78.350 -87.131-139.737  0.00  0.00           B
ATOM   1789  B       X   1     -79.065 -90.321-141.464  0.00  0.00           B
ATOM   1790  B       X   1     -78.864 -87.655-137.213  0.00  0.00           B
ATOM   1791  Ne      X   1     -79.331 -90.677-139.820  0.00  0.00          NE
ATOM   1792  B       X   1     -79.031 -84.743-140.348  0.00  0.00           B
ATOM   1793  B       X   1     -74.758 -84.515-136.978  0.00  0.00           B
ATOM   1794  Ne      X   1     -79.484 -79.536-143.255  0.00  0.00          NE
ATOM   1795  B       X   1     -78.210 -82.620-139.247  0.00  0.00           B
ATOM   1796  Ne      X   1     -77.579 -82.209-137.795  0.00  0.00          NE
ATOM   1797  B       X   1     -77.456 -83.100-141.619  0.00  0.00           B
ATOM   1798  Ne      X   1     -78.649 -83.239-140.610  0.00  0.00          NE
ATOM   1799  B       X   1     -77.889 -80.699-137.644  0.00  0.00           B
ATOM   1800  Ne      X   1     -77.903 -79.231-138.314  0.00  0.00          NE
ATOM   1801  B       X   1     -78.301 -79.260-142.180  0.00  0.00           B
ATOM   1802  B       X   1     -79.888 -82.425-141.219  0.00  0.00           B
ATOM   1803  B       X   1     -77.556 -79.407-139.758  0.00  0.00           B
ATOM   1804  B       X   1     -79.229 -78.352-138.225  0.00  0.00           B
ATOM   1805  Ne      X   1     -77.047 -79.450-141.190  0.00  0.00          NE
ATOM   1806  B       X   1     -76.787 -78.377-137.528  0.00  0.00           B
ATOM   1807  B       X   1     -76.413 -80.819-141.541  0.00  0.00           B
ATOM   1808  B       X   1     -76.055 -82.498-137.777  0.00  0.00           B
ATOM   1809  B       X   1     -76.081 -78.340-141.473  0.00  0.00           B
ATOM   1810  Ne      X   1     -75.400 -77.222-142.464  0.00  0.00          NE
ATOM   1811  B       X   1     -74.971 -82.915-141.007  0.00  0.00           B
ATOM   1812  Ne      X   1     -80.224 -77.189-138.731  0.00  0.00          NE
ATOM   1813  B       X   1     -78.224 -83.071-136.664  0.00  0.00           B
ATOM   1814  B       X   1     -80.235 -78.270-143.853  0.00  0.00           B
ATOM   1815  Ne      X   1     -74.620 -83.053-137.405  0.00  0.00          NE
ATOM   1816  B       X   1     -72.275 -78.130-138.377  0.00  0.00           B
ATOM   1817  B       X   1     -74.440 -77.442-136.996  0.00  0.00           B
ATOM   1818  Ne      X   1     -73.211 -76.909-137.796  0.00  0.00          NE
ATOM   1819  Ne      X   1     -79.764 -87.390-135.986  0.00  0.00          NE
ATOM   1820  B       X   1     -79.207 -86.527-134.779  0.00  0.00           B
ATOM   1821  B       X   1     -78.880 -85.729-132.187  0.00  0.00           B
ATOM   1822  B       X   1     -76.957 -85.685-133.773  0.00  0.00           B
ATOM   1823  Ne      X   1     -78.535 -85.524-133.784  0.00  0.00          NE
ATOM   1824  B       X   1     -77.423 -88.642-134.855  0.00  0.00           B
ATOM   1825  Ne      X   1     -75.444 -85.608-133.370  0.00  0.00          NE
ATOM   1826  B       X   1     -74.651 -85.726-134.689  0.00  0.00           B
ATOM   1827  B       X   1     -77.857 -76.709-133.208  0.00  0.00           B
ATOM   1828  B       X   1     -78.677 -76.573-135.509  0.00  0.00           B
ATOM   1829  Ne      X   1     -75.627 -78.328-136.425  0.00  0.00          NE
ATOM   1830  B       X   1     -78.868 -84.085-134.310  0.00  0.00           B
ATOM   1831  B       X   1     -74.911 -79.678-136.229  0.00  0.00           B
ATOM   1832  Ne      X   1     -77.434 -79.058-129.005  0.00  0.00          NE
ATOM   1833  B       X   1     -78.235 -77.950-129.790  0.00  0.00           B
ATOM   1834  Ne      X   1     -79.112 -82.948-135.363  0.00  0.00          NE
ATOM   1835  B       X   1     -77.344 -80.464-132.678  0.00  0.00           B
ATOM   1836  Ne      X   1     -77.867 -77.571-134.489  0.00  0.00          NE
ATOM   1837  B       X   1     -78.644 -78.954-134.208  0.00  0.00           B
ATOM   1838  Ne      X   1     -78.663 -80.421-133.576  0.00  0.00          NE
ATOM   1839  B       X   1     -79.909 -80.873-132.698  0.00  0.00           B
ATOM   1840  B       X   1     -78.693 -81.551-134.745  0.00  0.00           B
ATOM   1841  B       X   1     -77.064 -80.186-130.026  0.00  0.00           B
ATOM   1842  Ne      X   1     -76.333 -80.611-131.458  0.00  0.00          NE
ATOM   1843  B       X   1     -76.458 -77.860-135.175  0.00  0.00           B
ATOM   1844  Ne      X   1     -79.427 -76.908-130.003  0.00  0.00          NE
ATOM   1845  B       X   1     -75.875 -82.115-131.495  0.00  0.00           B
ATOM   1846  B       X   1     -75.018 -79.803-131.819  0.00  0.00           B
ATOM   1847  Ne      X   1     -72.818 -76.960-133.026  0.00  0.00          NE
ATOM   1848  B       X   1     -72.712 -76.765-131.430  0.00  0.00           B
ATOM   1849  Ne      X   1     -73.751 -79.878-132.803  0.00  0.00          NE
ATOM   1850  B       X   1     -72.438 -79.953-135.826  0.00  0.00           B
ATOM   1851  B       X   1     -71.885 -77.865-129.336  0.00  0.00           B
ATOM   1852  B       X   1     -73.464 -78.371-133.279  0.00  0.00           B
ATOM   1853  B       X   1     -78.849 -71.595-140.684  0.00  0.00           B
ATOM   1854  Ne      X   1     -79.882 -72.315-139.783  0.00  0.00          NE
ATOM   1855  Ne      X   1     -79.790 -75.205-141.075  0.00  0.00          NE
ATOM   1856  Ne      X   1     -77.829 -73.170-137.633  0.00  0.00          NE
ATOM   1857  B       X   1     -79.968 -73.848-140.259  0.00  0.00           B
ATOM   1858  Ne      X   1     -77.478 -71.320-141.410  0.00  0.00          NE
ATOM   1859  Ne      X   1     -77.378 -75.076-143.281  0.00  0.00          NE
ATOM   1860  B       X   1     -78.431 -74.977-142.026  0.00  0.00           B
ATOM   1861  B       X   1     -76.371 -72.279-140.871  0.00  0.00           B
ATOM   1862  B       X   1     -79.072 -72.505-138.328  0.00  0.00           B
ATOM   1863  B       X   1     -78.212 -74.654-137.233  0.00  0.00           B
ATOM   1864  B       X   1     -76.490 -73.047-138.482  0.00  0.00           B
ATOM   1865  Ne      X   1     -75.532 -72.915-139.766  0.00  0.00          NE
ATOM   1866  B       X   1     -74.968 -74.291-140.207  0.00  0.00           B
ATOM   1867  B       X   1     -78.292 -75.415-144.518  0.00  0.00           B
ATOM   1868  B       X   1     -76.518 -76.310-142.937  0.00  0.00           B
ATOM   1869  B       X   1     -80.144 -76.132-137.518  0.00  0.00           B
ATOM   1870  B       X   1     -76.937 -68.883-138.353  0.00  0.00           B
ATOM   1871  B       X   1     -79.594 -76.439-140.000  0.00  0.00           B
ATOM   1872  B       X   1     -73.175 -72.167-137.216  0.00  0.00           B
ATOM   1873  Ne      X   1     -73.180 -71.247-138.500  0.00  0.00          NE
ATOM   1874  B       X   1     -73.653 -69.663-138.470  0.00  0.00           B
ATOM   1875  B       X   1     -72.170 -76.070-136.934  0.00  0.00           B
ATOM   1876  B       X   1     -78.606 -66.360-138.543  0.00  0.00           B
ATOM   1877  Ne      X   1     -79.181 -66.742-137.129  0.00  0.00          NE
ATOM   1878  Ne      X   1     -76.994 -68.702-136.799  0.00  0.00          NE
ATOM   1879  Ne      X   1     -79.291 -75.455-136.448  0.00  0.00          NE
ATOM   1880  B       X   1     -80.145 -74.479-135.550  0.00  0.00           B
ATOM   1881  B       X   1     -77.533 -72.453-136.249  0.00  0.00           B
ATOM   1882  B       X   1     -78.895 -75.775-131.040  0.00  0.00           B
ATOM   1883  B       X   1     -77.328 -74.336-132.639  0.00  0.00           B
ATOM   1884  B       X   1     -77.121 -70.015-135.898  0.00  0.00           B
ATOM   1885  Ne      X   1     -77.688 -71.331-135.193  0.00  0.00          NE
ATOM   1886  Ne      X   1     -79.635 -70.444-129.396  0.00  0.00          NE
ATOM   1887  B       X   1     -77.096 -71.902-133.778  0.00  0.00           B
ATOM   1888  B       X   1     -79.256 -71.064-134.909  0.00  0.00           B
ATOM   1889  Ne      X   1     -76.816 -71.880-129.750  0.00  0.00          NE
ATOM   1890  B       X   1     -79.687 -74.786-133.189  0.00  0.00           B
ATOM   1891  B       X   1     -76.713 -72.375-131.235  0.00  0.00           B
ATOM   1892  Ne      X   1     -76.518 -72.917-132.689  0.00  0.00          NE
ATOM   1893  B       X   1     -79.760 -69.546-130.614  0.00  0.00           B
ATOM   1894  B       X   1     -78.197 -71.077-129.463  0.00  0.00           B
ATOM   1895  Ne      X   1     -78.433 -75.403-132.507  0.00  0.00          NE
ATOM   1896  B       X   1     -79.817 -76.196-128.660  0.00  0.00           B
ATOM   1897  B       X   1     -75.483 -71.091-129.463  0.00  0.00           B
ATOM   1898  B       X   1     -75.138 -73.427-133.139  0.00  0.00           B
ATOM   1899  B       X   1     -76.906 -73.065-128.698  0.00  0.00           B
ATOM   1900  Ne      X   1     -72.458 -72.781-136.015  0.00  0.00          NE
ATOM   1901  B       X   1     -73.678 -75.715-133.531  0.00  0.00           B
ATOM   1902  B       X   1     -73.447 -73.698-135.050  0.00  0.00           B
ATOM   1903  B       X   1     -71.948 -71.414-135.193  0.00  0.00           B
ATOM   1904  B       X   1     -72.778 -73.544-132.521  0.00  0.00           B
ATOM   1905  Ne      X   1     -73.790 -74.185-133.592  0.00  0.00          NE
ATOM   1906  Ne      X   1     -72.460 -72.113-131.863  0.00  0.00          NE
ATOM   1907  B       X   1     -73.203 -71.699-130.572  0.00  0.00           B
ATOM   1908  B       X   1     -72.928 -71.093-132.946  0.00  0.00           B
ATOM   1909  Ne      X   1     -72.532 -70.312-134.269  0.00  0.00          NE
ATOM   1910  B       X   1     -73.840 -69.613-134.947  0.00  0.00           B
ATOM   1911  B       X   1     -72.605 -75.315-129.202  0.00  0.00           B
ATOM   1912  Ne      X   1     -73.984 -71.476-129.200  0.00  0.00          NE
ATOM   1913  Ne      X   1     -71.952 -76.494-130.110  0.00  0.00          NE
ATOM   1914  B       X   1     -73.973 -72.956-128.589  0.00  0.00           B
ATOM   1915  B       X   1     -78.222 -67.760-136.520  0.00  0.00           B
ATOM   1916  Ne      X   1     -80.135 -68.842-131.968  0.00  0.00          NE
ATOM   1917  B       X   1     -79.577 -64.591-129.063  0.00  0.00           B
ATOM   1918  Ne      X   1     -78.819 -61.854-131.655  0.00  0.00          NE
ATOM   1919  B       X   1     -79.353 -62.290-130.215  0.00  0.00           B
ATOM   1920  Ne      X   1     -78.479 -65.659-129.495  0.00  0.00          NE
ATOM   1921  B       X   1     -78.378 -65.794-131.026  0.00  0.00           B
ATOM   1922  B       X   1     -78.958 -67.848-132.454  0.00  0.00           B
ATOM   1923  B       X   1     -78.831 -63.360-135.113  0.00  0.00           B
ATOM   1924  Ne      X   1     -79.548 -63.970-133.840  0.00  0.00          NE
ATOM   1925  B       X   1     -79.322 -63.039-132.612  0.00  0.00           B
ATOM   1926  B       X   1     -78.988 -65.413-133.462  0.00  0.00           B
ATOM   1927  Ne      X   1     -78.277 -66.408-132.507  0.00  0.00          NE
ATOM   1928  B       X   1     -76.769 -66.453-132.870  0.00  0.00           B
ATOM   1929  Ne      X   1     -75.244 -66.379-133.016  0.00  0.00          NE
ATOM   1930  B       X   1     -75.568 -68.125-136.290  0.00  0.00           B
ATOM   1931  B       X   1     -77.172 -65.094-128.774  0.00  0.00           B
ATOM   1932  B       X   1     -78.846 -67.039-128.949  0.00  0.00           B
ATOM   1933  B       X   1     -74.857 -67.522-133.905  0.00  0.00           B
ATOM   1934  B       X   1     -74.756 -64.947-133.519  0.00  0.00           B
ATOM   1935  B       X   1     -74.642 -66.611-131.503  0.00  0.00           B
ATOM   1936  Ne      X   1     -80.265 -63.272-129.350  0.00  0.00          NE
ATOM   1937  B       X   1     -72.141 -66.609-131.347  0.00  0.00           B
ATOM   1938  Ne      X   1     -74.354 -68.171-135.209  0.00  0.00          NE
ATOM   1939  B       X   1     -73.155 -67.407-135.778  0.00  0.00           B
ATOM   1940  Ne      X   1     -73.507 -66.850-130.520  0.00  0.00          NE
ATOM   1941  B       X   1    -171.438 -63.669 -64.271  0.00  0.00           B
ATOM   1942  B       X   1    -169.774 -65.653 -64.814  0.00  0.00           B
ATOM   1943  B       X   1    -167.899 -67.558 -64.781  0.00  0.00           B
ATOM   1944  B       X   1    -167.156 -65.148 -64.713  0.00  0.00           B
ATOM   1945  Ne      X   1    -170.381 -64.214 -65.363  0.00  0.00          NE
ATOM   1946  B       X   1    -169.200 -63.247 -65.576  0.00  0.00           B
ATOM   1947  B       X   1    -166.598 -62.848 -65.434  0.00  0.00           B
ATOM   1948  Ne      X   1    -168.437 -66.195 -64.299  0.00  0.00          NE
ATOM   1949  Ne      X   1    -165.999 -64.258 -65.290  0.00  0.00          NE
ATOM   1950  B       X   1    -165.366 -68.381 -65.085  0.00  0.00           B
ATOM   1951  Ne      X   1    -137.846 -76.804-112.598  0.00  0.00          NE
ATOM   1952  Ne      X   1    -138.204 -76.909-105.978  0.00  0.00          NE
ATOM   1953  B       X   1    -138.507 -76.975-104.411  0.00  0.00           B
ATOM   1954  B       X   1    -138.162 -79.509 -98.051  0.00  0.00           B
ATOM   1955  B       X   1    -138.553 -77.981 -84.297  0.00  0.00           B
ATOM   1956  Ne      X   1    -141.045 -70.914-123.076  0.00  0.00          NE
ATOM   1957  B       X   1    -141.238 -72.434-122.711  0.00  0.00           B
ATOM   1958  B       X   1    -139.582 -70.498-123.445  0.00  0.00           B
ATOM   1959  B       X   1    -141.437 -70.130-121.734  0.00  0.00           B
ATOM   1960  Ne      X   1    -138.469 -69.620-124.029  0.00  0.00          NE
ATOM   1961  B       X   1    -138.236 -69.869-125.580  0.00  0.00           B
ATOM   1962  Ne      X   1    -142.637 -69.384-121.030  0.00  0.00          NE
ATOM   1963  B       X   1    -141.454 -68.903-126.284  0.00  0.00           B
ATOM   1964  B       X   1    -144.036 -63.483-121.418  0.00  0.00           B
ATOM   1965  B       X   1    -143.854 -64.043-123.943  0.00  0.00           B
ATOM   1966  B       X   1    -143.094 -62.263-125.638  0.00  0.00           B
ATOM   1967  B       X   1    -138.848 -68.000-124.000  0.00  0.00           B
ATOM   1968  B       X   1    -139.299 -65.386-124.264  0.00  0.00           B
ATOM   1969  B       X   1    -143.164 -64.741-126.320  0.00  0.00           B
ATOM   1970  Ne      X   1    -142.887 -63.716-125.157  0.00  0.00          NE
ATOM   1971  Ne      X   1    -140.195 -64.189-123.747  0.00  0.00          NE
ATOM   1972  B       X   1    -141.458 -63.986-124.603  0.00  0.00           B
ATOM   1973  B       X   1    -139.700 -67.060-126.213  0.00  0.00           B
ATOM   1974  B       X   1    -140.504 -64.529-122.196  0.00  0.00           B
ATOM   1975  B       X   1    -139.498 -62.803-123.690  0.00  0.00           B
ATOM   1976  Ne      X   1    -138.814 -66.645-124.951  0.00  0.00          NE
ATOM   1977  Ne      X   1    -140.787 -67.759-127.167  0.00  0.00          NE
ATOM   1978  Ne      X   1    -140.655 -64.445-120.650  0.00  0.00          NE
ATOM   1979  Ne      X   1    -139.768 -61.276-123.714  0.00  0.00          NE
ATOM   1980  B       X   1    -140.126 -68.394-128.464  0.00  0.00           B
ATOM   1981  B       X   1    -144.078 -69.536-117.798  0.00  0.00           B
ATOM   1982  B       X   1    -143.966 -72.015-113.781  0.00  0.00           B
ATOM   1983  Ne      X   1    -143.884 -70.841-118.708  0.00  0.00          NE
ATOM   1984  B       X   1    -137.863 -74.246-115.628  0.00  0.00           B
ATOM   1985  B       X   1    -137.974 -76.258-114.070  0.00  0.00           B
ATOM   1986  B       X   1    -143.379 -70.332-120.084  0.00  0.00           B
ATOM   1987  Ne      X   1    -137.946 -72.690-115.772  0.00  0.00          NE
ATOM   1988  B       X   1    -138.365 -72.342-117.244  0.00  0.00           B
ATOM   1989  Ne      X   1    -142.448 -72.421-113.471  0.00  0.00          NE
ATOM   1990  Ne      X   1    -138.815 -71.733-118.660  0.00  0.00          NE
ATOM   1991  B       X   1    -141.291 -71.409-113.753  0.00  0.00           B
ATOM   1992  B       X   1    -139.145 -72.123-114.872  0.00  0.00           B
ATOM   1993  Ne      X   1    -139.725 -71.035-113.874  0.00  0.00          NE
ATOM   1994  B       X   1    -142.075 -73.762-114.308  0.00  0.00           B
ATOM   1995  B       X   1    -141.559 -74.342-118.139  0.00  0.00           B
ATOM   1996  B       X   1    -140.272 -72.281-118.828  0.00  0.00           B
ATOM   1997  B       X   1    -138.811 -70.165-118.459  0.00  0.00           B
ATOM   1998  B       X   1    -139.284 -69.680-114.421  0.00  0.00           B
ATOM   1999  Ne      X   1    -140.991 -75.666-117.545  0.00  0.00          NE
ATOM   2000  B       X   1    -140.960 -75.513-115.934  0.00  0.00           B
ATOM   2001  B       X   1    -139.434 -75.706-118.067  0.00  0.00           B
ATOM   2002  B       X   1    -141.201 -75.929-113.210  0.00  0.00           B
ATOM   2003  Ne      X   1    -144.394 -63.960-117.247  0.00  0.00          NE
ATOM   2004  B       X   1    -143.909 -63.662-118.783  0.00  0.00           B
ATOM   2005  B       X   1    -143.726 -67.485-116.285  0.00  0.00           B
ATOM   2006  B       X   1    -141.791 -63.520-120.194  0.00  0.00           B
ATOM   2007  B       X   1    -140.818 -65.882-120.120  0.00  0.00           B
ATOM   2008  Ne      X   1    -138.753 -63.537-116.131  0.00  0.00          NE
ATOM   2009  B       X   1    -137.962 -61.801-119.500  0.00  0.00           B
ATOM   2010  Ne      X   1    -142.645 -66.367-116.605  0.00  0.00          NE
ATOM   2011  Ne      X   1    -138.482 -68.377-115.081  0.00  0.00          NE
ATOM   2012  B       X   1    -143.318 -64.905-116.588  0.00  0.00           B
ATOM   2013  B       X   1    -138.496 -68.422-116.700  0.00  0.00           B
ATOM   2014  B       X   1    -138.516 -63.574-117.679  0.00  0.00           B
ATOM   2015  B       X   1    -139.172 -67.075-114.561  0.00  0.00           B
ATOM   2016  B       X   1    -141.386 -66.496-115.607  0.00  0.00           B
ATOM   2017  B       X   1    -139.497 -64.824-115.683  0.00  0.00           B
ATOM   2018  B       X   1    -140.834 -65.218-113.583  0.00  0.00           B
ATOM   2019  Ne      X   1    -141.284 -67.123-119.324  0.00  0.00          NE
ATOM   2020  Ne      X   1    -143.328 -63.020-120.096  0.00  0.00          NE
ATOM   2021  B       X   1    -142.111 -66.616-118.103  0.00  0.00           B
ATOM   2022  B       X   1    -139.206 -63.896-120.151  0.00  0.00           B
ATOM   2023  Ne      X   1    -138.076 -63.329-119.258  0.00  0.00          NE
ATOM   2024  B       X   1    -142.141 -68.149-120.136  0.00  0.00           B
ATOM   2025  Ne      X   1    -138.641 -68.613-118.244  0.00  0.00          NE
ATOM   2026  B       X   1    -139.941 -67.827-118.727  0.00  0.00           B
ATOM   2027  Ne      X   1    -140.192 -65.891-114.792  0.00  0.00          NE
ATOM   2028  B       X   1    -139.681 -62.254-115.807  0.00  0.00           B
ATOM   2029  B       X   1    -141.502 -62.766-112.574  0.00  0.00           B
ATOM   2030  B       X   1    -144.403 -69.562-105.712  0.00  0.00           B
ATOM   2031  B       X   1    -139.157 -76.442-111.790  0.00  0.00           B
ATOM   2032  B       X   1    -139.113 -71.322-112.423  0.00  0.00           B
ATOM   2033  B       X   1    -137.832 -72.280-110.239  0.00  0.00           B
ATOM   2034  B       X   1    -143.408 -69.273-110.307  0.00  0.00           B
ATOM   2035  B       X   1    -138.279 -70.377-105.938  0.00  0.00           B
ATOM   2036  Ne      X   1    -139.150 -71.511-105.312  0.00  0.00          NE
ATOM   2037  Ne      X   1    -139.082 -74.137-107.112  0.00  0.00          NE
ATOM   2038  B       X   1    -140.592 -74.199-107.590  0.00  0.00           B
ATOM   2039  Ne      X   1    -141.590 -73.334-110.609  0.00  0.00          NE
ATOM   2040  B       X   1    -139.316 -70.132-110.175  0.00  0.00           B
ATOM   2041  B       X   1    -141.157 -74.883-110.863  0.00  0.00           B
ATOM   2042  Ne      X   1    -139.044 -71.491-110.896  0.00  0.00          NE
ATOM   2043  B       X   1    -140.715 -71.371-105.364  0.00  0.00           B
ATOM   2044  B       X   1    -140.279 -72.435-110.537  0.00  0.00           B
ATOM   2045  B       X   1    -138.908 -72.881-106.210  0.00  0.00           B
ATOM   2046  B       X   1    -142.363 -72.840-111.917  0.00  0.00           B
ATOM   2047  Ne      X   1    -140.750 -76.117-111.696  0.00  0.00          NE
ATOM   2048  B       X   1    -138.134 -73.955-108.386  0.00  0.00           B
ATOM   2049  B       X   1    -143.046 -71.402-104.435  0.00  0.00           B
ATOM   2050  B       X   1    -138.804 -69.126-107.956  0.00  0.00           B
ATOM   2051  B       X   1    -145.968 -65.140-111.063  0.00  0.00           B
ATOM   2052  B       X   1    -146.227 -65.063-107.107  0.00  0.00           B
ATOM   2053  B       X   1    -145.850 -63.446-109.059  0.00  0.00           B
ATOM   2054  Ne      X   1    -146.192 -63.496-107.541  0.00  0.00          NE
ATOM   2055  Ne      X   1    -145.106 -63.873-110.383  0.00  0.00          NE
ATOM   2056  B       X   1    -143.725 -64.497-110.110  0.00  0.00           B
ATOM   2057  B       X   1    -143.494 -68.488-107.930  0.00  0.00           B
ATOM   2058  Ne      X   1    -139.579 -68.867-109.317  0.00  0.00          NE
ATOM   2059  B       X   1    -141.136 -68.647-109.101  0.00  0.00           B
ATOM   2060  Ne      X   1    -138.150 -66.106-109.547  0.00  0.00          NE
ATOM   2061  Ne      X   1    -142.640 -68.311-109.250  0.00  0.00          NE
ATOM   2062  Ne      X   1    -139.829 -62.110-107.038  0.00  0.00          NE
ATOM   2063  B       X   1    -139.216 -65.350-108.637  0.00  0.00           B
ATOM   2064  Ne      X   1    -142.417 -65.321-109.907  0.00  0.00          NE
ATOM   2065  Ne      X   1    -140.419 -65.005-107.661  0.00  0.00          NE
ATOM   2066  B       X   1    -140.506 -66.099-106.468  0.00  0.00           B
ATOM   2067  B       X   1    -142.759 -66.891-109.856  0.00  0.00           B
ATOM   2068  B       X   1    -141.710 -65.073-108.481  0.00  0.00           B
ATOM   2069  B       X   1    -140.120 -63.620-107.015  0.00  0.00           B
ATOM   2070  B       X   1    -141.487 -64.959-111.155  0.00  0.00           B
ATOM   2071  Ne      X   1    -140.361 -66.295-104.933  0.00  0.00          NE
ATOM   2072  B       X   1    -138.885 -67.530-109.900  0.00  0.00           B
ATOM   2073  B       X   1    -139.423 -61.775-108.519  0.00  0.00           B
ATOM   2074  B       X   1    -138.627 -61.711-106.115  0.00  0.00           B
ATOM   2075  Ne      X   1    -141.665 -61.642-111.458  0.00  0.00          NE
ATOM   2076  B       X   1    -142.383 -62.173-110.250  0.00  0.00           B
ATOM   2077  Ne      X   1    -138.883 -61.418-109.992  0.00  0.00          NE
ATOM   2078  B       X   1    -137.866 -62.539-110.412  0.00  0.00           B
ATOM   2079  Ne      X   1    -140.882 -64.182-112.389  0.00  0.00          NE
ATOM   2080  B       X   1    -139.365 -63.924-111.953  0.00  0.00           B
ATOM   2081  B       X   1    -141.061 -61.372-106.516  0.00  0.00           B
ATOM   2082  Ne      X   1    -137.839 -63.798-111.489  0.00  0.00          NE
ATOM   2083  B       X   1    -138.787 -66.647-104.668  0.00  0.00           B
ATOM   2084  B       X   1    -140.070 -61.375-110.956  0.00  0.00           B
ATOM   2085  Ne      X   1    -144.022 -70.145-104.282  0.00  0.00          NE
ATOM   2086  B       X   1    -141.430 -73.359-103.976  0.00  0.00           B
ATOM   2087  B       X   1    -138.360 -73.314 -97.206  0.00  0.00           B
ATOM   2088  B       X   1    -138.650 -71.627-103.805  0.00  0.00           B
ATOM   2089  Ne      X   1    -139.836 -72.090-100.608  0.00  0.00          NE
ATOM   2090  B       X   1    -139.877 -72.322 -99.093  0.00  0.00           B
ATOM   2091  Ne      X   1    -140.912 -74.166-102.701  0.00  0.00          NE
ATOM   2092  B       X   1    -140.576 -73.155-101.509  0.00  0.00           B
ATOM   2093  B       X   1    -140.358 -70.648-100.872  0.00  0.00           B
ATOM   2094  B       X   1    -138.409 -72.147-101.257  0.00  0.00           B
ATOM   2095  Ne      X   1    -140.916 -69.233-100.420  0.00  0.00          NE
ATOM   2096  B       X   1    -143.285 -68.971-103.550  0.00  0.00           B
ATOM   2097  B       X   1    -143.687 -64.260 -98.390  0.00  0.00           B
ATOM   2098  B       X   1    -144.262 -64.253-102.041  0.00  0.00           B
ATOM   2099  B       X   1    -142.846 -66.484-102.572  0.00  0.00           B
ATOM   2100  B       X   1    -141.323 -68.426-101.858  0.00  0.00           B
ATOM   2101  Ne      X   1    -140.752 -63.668-103.313  0.00  0.00          NE
ATOM   2102  Ne      X   1    -138.919 -67.789 -98.526  0.00  0.00          NE
ATOM   2103  Ne      X   1    -143.394 -65.695 -98.957  0.00  0.00          NE
ATOM   2104  B       X   1    -140.521 -64.876-104.277  0.00  0.00           B
ATOM   2105  Ne      X   1    -138.232 -62.367 -96.880  0.00  0.00          NE
ATOM   2106  B       X   1    -141.268 -62.456-104.121  0.00  0.00           B
ATOM   2107  B       X   1    -141.283 -67.313-104.297  0.00  0.00           B
ATOM   2108  B       X   1    -138.324 -63.706 -97.757  0.00  0.00           B
ATOM   2109  Ne      X   1    -138.143 -64.788 -98.883  0.00  0.00          NE
ATOM   2110  Ne      X   1    -142.929 -65.099-101.806  0.00  0.00          NE
ATOM   2111  B       X   1    -142.635 -65.500-100.261  0.00  0.00           B
ATOM   2112  B       X   1    -139.358 -68.266 -97.101  0.00  0.00           B
ATOM   2113  B       X   1    -143.213 -66.630 -97.565  0.00  0.00           B
ATOM   2114  B       X   1    -139.807 -68.439 -99.575  0.00  0.00           B
ATOM   2115  B       X   1    -138.906 -66.148 -98.597  0.00  0.00           B
ATOM   2116  Ne      X   1    -138.124 -64.038-101.959  0.00  0.00          NE
ATOM   2117  Ne      X   1    -142.228 -67.866-103.080  0.00  0.00          NE
ATOM   2118  B       X   1    -138.435 -64.334-100.344  0.00  0.00           B
ATOM   2119  B       X   1    -139.485 -61.433 -97.319  0.00  0.00           B
ATOM   2120  B       X   1    -141.834 -64.127-102.289  0.00  0.00           B
ATOM   2121  B       X   1    -139.365 -63.436-102.602  0.00  0.00           B
ATOM   2122  B       X   1    -141.135 -70.947 -94.129  0.00  0.00           B
ATOM   2123  B       X   1    -140.877 -70.555 -90.663  0.00  0.00           B
ATOM   2124  B       X   1    -138.556 -69.590 -95.010  0.00  0.00           B
ATOM   2125  Ne      X   1    -140.960 -68.999 -91.112  0.00  0.00          NE
ATOM   2126  B       X   1    -141.426 -72.003 -88.655  0.00  0.00           B
ATOM   2127  B       X   1    -137.991 -73.922 -91.399  0.00  0.00           B
ATOM   2128  B       X   1    -141.520 -69.051 -92.595  0.00  0.00           B
ATOM   2129  B       X   1    -144.509 -63.269 -96.130  0.00  0.00           B
ATOM   2130  Ne      X   1    -144.028 -66.814 -96.165  0.00  0.00          NE
ATOM   2131  B       X   1    -140.885 -68.578 -95.030  0.00  0.00           B
ATOM   2132  B       X   1    -139.658 -68.271 -90.767  0.00  0.00           B
ATOM   2133  Ne      X   1    -138.150 -66.225 -93.726  0.00  0.00          NE
ATOM   2134  Ne      X   1    -139.427 -68.414 -95.538  0.00  0.00          NE
ATOM   2135  B       X   1    -138.380 -62.785 -95.349  0.00  0.00           B
ATOM   2136  Ne      X   1    -138.911 -67.732 -89.442  0.00  0.00          NE
ATOM   2137  Ne      X   1    -140.293 -64.603 -92.430  0.00  0.00          NE
ATOM   2138  B       X   1    -139.190 -65.696 -92.868  0.00  0.00           B
ATOM   2139  B       X   1    -139.658 -63.273 -93.076  0.00  0.00           B
ATOM   2140  B       X   1    -139.153 -66.194 -89.397  0.00  0.00           B
ATOM   2141  Ne      X   1    -138.669 -62.336 -93.821  0.00  0.00          NE
ATOM   2142  B       X   1    -138.681 -67.134 -94.816  0.00  0.00           B
ATOM   2143  Ne      X   1    -138.214 -70.277 -82.175  0.00  0.00          NE
ATOM   2144  Ne      X   1    -138.529 -75.616 -81.984  0.00  0.00          NE
ATOM   2145  B       X   1    -140.956 -70.106 -86.972  0.00  0.00           B
ATOM   2146  Ne      X   1    -140.839 -71.710 -87.205  0.00  0.00          NE
ATOM   2147  B       X   1    -139.313 -72.013 -86.950  0.00  0.00           B
ATOM   2148  B       X   1    -140.706 -72.875 -83.735  0.00  0.00           B
ATOM   2149  Ne      X   1    -139.155 -72.930 -83.456  0.00  0.00          NE
ATOM   2150  B       X   1    -138.338 -72.840 -84.767  0.00  0.00           B
ATOM   2151  Ne      X   1    -138.094 -72.722 -86.300  0.00  0.00          NE
ATOM   2152  B       X   1    -139.023 -69.014 -85.709  0.00  0.00           B
ATOM   2153  B       X   1    -138.691 -75.305 -80.499  0.00  0.00           B
ATOM   2154  B       X   1    -137.789 -74.083 -86.970  0.00  0.00           B
ATOM   2155  B       X   1    -139.601 -68.367 -88.187  0.00  0.00           B
ATOM   2156  Ne      X   1    -140.199 -68.789 -86.708  0.00  0.00          NE
ATOM   2157  B       X   1    -137.148 -76.597-116.508  0.00  0.00           B
ATOM   2158  Ne      X   1    -135.040 -77.029-106.504  0.00  0.00          NE
ATOM   2159  B       X   1    -136.619 -76.929-106.213  0.00  0.00           B
ATOM   2160  B       X   1    -134.746 -76.836-102.342  0.00  0.00           B
ATOM   2161  B       X   1    -135.977 -78.385 -98.095  0.00  0.00           B
ATOM   2162  B       X   1    -134.748 -78.915-100.285  0.00  0.00           B
ATOM   2163  B       X   1    -132.893 -79.931-101.645  0.00  0.00           B
ATOM   2164  Ne      X   1    -135.155 -77.697 -99.275  0.00  0.00          NE
ATOM   2165  B       X   1    -133.866 -76.926 -98.755  0.00  0.00           B
ATOM   2166  B       X   1    -135.991 -76.644-100.130  0.00  0.00           B
ATOM   2167  Ne      X   1    -132.494 -76.537 -97.997  0.00  0.00          NE
ATOM   2168  B       X   1    -131.882 -77.954 -97.719  0.00  0.00           B
ATOM   2169  Ne      X   1    -131.481 -79.373 -97.392  0.00  0.00          NE
ATOM   2170  Ne      X   1    -134.128 -77.920 -90.936  0.00  0.00          NE
ATOM   2171  B       X   1    -135.329 -78.431 -91.876  0.00  0.00           B
ATOM   2172  B       X   1    -133.397 -79.118 -90.135  0.00  0.00           B
ATOM   2173  B       X   1    -133.173 -77.188 -91.960  0.00  0.00           B
ATOM   2174  B       X   1    -134.649 -76.901 -89.922  0.00  0.00           B
ATOM   2175  Ne      X   1    -132.214 -79.652 -89.218  0.00  0.00          NE
ATOM   2176  B       X   1    -126.455 -82.711 -92.757  0.00  0.00           B
ATOM   2177  Ne      X   1    -131.872 -76.758 -92.812  0.00  0.00          NE
ATOM   2178  B       X   1    -126.680 -80.507 -91.533  0.00  0.00           B
ATOM   2179  Ne      X   1    -131.748 -82.568 -90.270  0.00  0.00          NE
ATOM   2180  B       X   1    -131.727 -81.121 -89.657  0.00  0.00           B
ATOM   2181  B       X   1    -131.203 -78.118 -93.430  0.00  0.00           B
ATOM   2182  B       X   1    -131.199 -82.382 -91.784  0.00  0.00           B
ATOM   2183  B       X   1    -131.078 -79.370 -95.850  0.00  0.00           B
ATOM   2184  B       X   1    -130.975 -78.701 -89.325  0.00  0.00           B
ATOM   2185  Ne      X   1    -130.556 -79.209 -94.356  0.00  0.00          NE
ATOM   2186  B       X   1    -129.531 -83.115 -93.735  0.00  0.00           B
ATOM   2187  Ne      X   1    -127.413 -78.732 -94.424  0.00  0.00          NE
ATOM   2188  Ne      X   1    -129.395 -78.358 -89.187  0.00  0.00          NE
ATOM   2189  B       X   1    -128.971 -81.342 -91.994  0.00  0.00           B
ATOM   2190  B       X   1    -128.755 -79.437 -90.190  0.00  0.00           B
ATOM   2191  Ne      X   1    -128.076 -80.703 -90.776  0.00  0.00          NE
ATOM   2192  B       X   1    -128.999 -78.819 -94.482  0.00  0.00           B
ATOM   2193  B       X   1    -126.901 -80.147 -94.020  0.00  0.00           B
ATOM   2194  B       X   1    -127.784 -81.891 -89.816  0.00  0.00           B
ATOM   2195  Ne      X   1    -126.713 -82.487 -88.793  0.00  0.00          NE
ATOM   2196  B       X   1    -126.883 -77.608 -93.396  0.00  0.00           B
ATOM   2197  B       X   1    -129.411 -76.905 -89.744  0.00  0.00           B
ATOM   2198  B       X   1    -133.391 -84.833 -80.887  0.00  0.00           B
ATOM   2199  Ne      X   1    -132.111 -85.622 -81.059  0.00  0.00          NE
ATOM   2200  Ne      X   1    -134.977 -84.728 -80.606  0.00  0.00          NE
ATOM   2201  B       X   1    -130.824 -84.749 -81.433  0.00  0.00           B
ATOM   2202  B       X   1    -134.591 -77.025 -82.110  0.00  0.00           B
ATOM   2203  Ne      X   1    -137.261 -77.712 -85.158  0.00  0.00          NE
ATOM   2204  B       X   1    -136.084 -77.602 -84.168  0.00  0.00           B
ATOM   2205  B       X   1    -137.045 -79.019 -86.032  0.00  0.00           B
ATOM   2206  Ne      X   1    -133.438 -77.449 -81.168  0.00  0.00          NE
ATOM   2207  B       X   1    -132.557 -79.693 -87.680  0.00  0.00           B
ATOM   2208  B       X   1    -132.463 -78.176 -85.452  0.00  0.00           B
ATOM   2209  Ne      X   1    -133.014 -79.538 -86.142  0.00  0.00          NE
ATOM   2210  Ne      X   1    -136.028 -80.183 -85.956  0.00  0.00          NE
ATOM   2211  B       X   1    -133.861 -82.022 -83.481  0.00  0.00           B
ATOM   2212  Ne      X   1    -135.344 -81.360 -83.159  0.00  0.00          NE
ATOM   2213  B       X   1    -134.579 -79.566 -86.159  0.00  0.00           B
ATOM   2214  B       X   1    -135.292 -80.370 -81.928  0.00  0.00           B
ATOM   2215  Ne      X   1    -132.447 -82.007 -84.271  0.00  0.00          NE
ATOM   2216  B       X   1    -132.431 -80.770 -85.273  0.00  0.00           B
ATOM   2217  Ne      X   1    -135.346 -79.680 -80.502  0.00  0.00          NE
ATOM   2218  B       X   1    -132.079 -78.083 -81.840  0.00  0.00           B
ATOM   2219  B       X   1    -136.672 -78.924 -80.434  0.00  0.00           B
ATOM   2220  B       X   1    -126.600 -79.324 -86.671  0.00  0.00           B
ATOM   2221  Ne      X   1    -131.929 -76.703 -85.306  0.00  0.00          NE
ATOM   2222  B       X   1    -129.718 -82.485 -81.291  0.00  0.00           B
ATOM   2223  Ne      X   1    -129.178 -77.105 -84.191  0.00  0.00          NE
ATOM   2224  B       X   1    -131.202 -81.770 -83.341  0.00  0.00           B
ATOM   2225  B       X   1    -126.983 -76.665 -86.776  0.00  0.00           B
ATOM   2226  Ne      X   1    -129.928 -81.320 -82.425  0.00  0.00          NE
ATOM   2227  B       X   1    -130.183 -79.992 -81.771  0.00  0.00           B
ATOM   2228  B       X   1    -126.770 -81.629 -87.549  0.00  0.00           B
ATOM   2229  B       X   1    -129.689 -77.717 -82.742  0.00  0.00           B
ATOM   2230  B       X   1    -128.642 -81.276 -83.271  0.00  0.00           B
ATOM   2231  Ne      X   1    -130.535 -78.482 -81.590  0.00  0.00          NE
ATOM   2232  B       X   1    -128.669 -78.414 -87.775  0.00  0.00           B
ATOM   2233  Ne      X   1    -127.614 -78.115 -86.565  0.00  0.00          NE
ATOM   2234  Ne      X   1    -127.214 -81.945 -83.726  0.00  0.00          NE
ATOM   2235  B       X   1    -128.349 -78.090 -85.137  0.00  0.00           B
ATOM   2236  B       X   1    -130.431 -76.615 -84.950  0.00  0.00           B
ATOM   2237  B       X   1    -132.717 -84.752 -73.757  0.00  0.00           B
ATOM   2238  B       X   1    -132.075 -85.143 -77.415  0.00  0.00           B
ATOM   2239  Ne      X   1    -129.448 -85.596 -72.966  0.00  0.00          NE
ATOM   2240  B       X   1    -128.076 -85.589 -76.109  0.00  0.00           B
ATOM   2241  B       X   1    -129.122 -84.458 -74.018  0.00  0.00           B
ATOM   2242  Ne      X   1    -128.695 -84.256 -75.548  0.00  0.00          NE
ATOM   2243  B       X   1    -135.435 -80.772 -79.488  0.00  0.00           B
ATOM   2244  Ne      X   1    -135.387 -82.259 -78.878  0.00  0.00          NE
ATOM   2245  B       X   1    -134.210 -82.333 -77.930  0.00  0.00           B
ATOM   2246  B       X   1    -132.692 -79.589 -74.171  0.00  0.00           B
ATOM   2247  B       X   1    -132.435 -78.055 -76.367  0.00  0.00           B
ATOM   2248  B       X   1    -134.132 -78.641 -80.304  0.00  0.00           B
ATOM   2249  B       X   1    -129.918 -84.082 -76.523  0.00  0.00           B
ATOM   2250  B       X   1    -130.311 -83.901 -79.104  0.00  0.00           B
ATOM   2251  Ne      X   1    -131.031 -83.901 -77.670  0.00  0.00          NE
ATOM   2252  B       X   1    -131.665 -82.492 -77.490  0.00  0.00           B
ATOM   2253  B       X   1    -130.083 -78.171 -80.087  0.00  0.00           B
ATOM   2254  B       X   1    -130.437 -77.108 -77.626  0.00  0.00           B
ATOM   2255  B       X   1    -127.772 -82.988 -75.748  0.00  0.00           B
ATOM   2256  B       X   1    -128.465 -78.643 -77.795  0.00  0.00           B
ATOM   2257  B       X   1    -127.987 -80.432 -76.050  0.00  0.00           B
ATOM   2258  Ne      X   1    -127.713 -78.935 -76.455  0.00  0.00          NE
ATOM   2259  Ne      X   1    -127.045 -81.677 -76.136  0.00  0.00          NE
ATOM   2260  Ne      X   1    -129.411 -77.753 -78.706  0.00  0.00          NE
ATOM   2261  B       X   1    -128.098 -77.862 -75.291  0.00  0.00           B
ATOM   2262  Ne      X   1    -132.759 -84.758 -64.588  0.00  0.00          NE
ATOM   2263  B       X   1    -132.076 -84.423 -70.125  0.00  0.00           B
ATOM   2264  Ne      X   1    -130.651 -85.006 -70.112  0.00  0.00          NE
ATOM   2265  B       X   1    -130.032 -85.306 -71.531  0.00  0.00           B
ATOM   2266  Ne      X   1    -129.806 -87.426 -68.598  0.00  0.00          NE
ATOM   2267  B       X   1    -126.827 -87.649 -70.773  0.00  0.00           B
ATOM   2268  Ne      X   1    -126.743 -87.312 -69.178  0.00  0.00          NE
ATOM   2269  B       X   1    -129.466 -88.571 -64.613  0.00  0.00           B
ATOM   2270  B       X   1    -132.640 -80.121 -71.633  0.00  0.00           B
ATOM   2271  Ne      X   1    -132.493 -82.504 -66.641  0.00  0.00          NE
ATOM   2272  B       X   1    -132.318 -83.572 -65.499  0.00  0.00           B
ATOM   2273  Ne      X   1    -130.584 -80.670 -68.193  0.00  0.00          NE
ATOM   2274  Ne      X   1    -127.711 -83.931 -64.276  0.00  0.00          NE
ATOM   2275  B       X   1    -131.786 -80.337 -69.132  0.00  0.00           B
ATOM   2276  B       X   1    -129.264 -79.175 -65.137  0.00  0.00           B
ATOM   2277  B       X   1    -129.477 -77.401 -70.260  0.00  0.00           B
ATOM   2278  B       X   1    -129.577 -81.516 -69.029  0.00  0.00           B
ATOM   2279  B       X   1    -127.326 -83.557 -65.738  0.00  0.00           B
ATOM   2280  B       X   1    -130.053 -79.396 -67.502  0.00  0.00           B
ATOM   2281  B       X   1    -129.725 -83.937 -69.451  0.00  0.00           B
ATOM   2282  B       X   1    -131.232 -81.700 -67.095  0.00  0.00           B
ATOM   2283  B       X   1    -127.374 -78.868 -70.852  0.00  0.00           B
ATOM   2284  Ne      X   1    -126.497 -78.148 -67.421  0.00  0.00          NE
ATOM   2285  B       X   1    -128.012 -78.001 -67.044  0.00  0.00           B
ATOM   2286  Ne      X   1    -128.150 -77.563 -71.135  0.00  0.00          NE
ATOM   2287  Ne      X   1    -128.754 -82.766 -69.365  0.00  0.00          NE
ATOM   2288  B       X   1    -127.897 -82.730 -70.696  0.00  0.00           B
ATOM   2289  Ne      X   1    -129.387 -78.409 -66.492  0.00  0.00          NE
ATOM   2290  Ne      X   1    -126.683 -83.047 -67.053  0.00  0.00          NE
ATOM   2291  B       X   1    -127.774 -83.000 -68.165  0.00  0.00           B
ATOM   2292  Ne      X   1    -126.374 -82.543 -71.045  0.00  0.00          NE
ATOM   2293  Ne      X   1    -134.484 -70.859-126.677  0.00  0.00          NE
ATOM   2294  Ne      X   1    -133.847 -71.226-123.617  0.00  0.00          NE
ATOM   2295  B       X   1    -134.054 -71.086-125.203  0.00  0.00           B
ATOM   2296  B       X   1    -136.443 -74.099-123.428  0.00  0.00           B
ATOM   2297  B       X   1    -134.590 -70.025-122.928  0.00  0.00           B
ATOM   2298  B       X   1    -136.055 -70.638-126.744  0.00  0.00           B
ATOM   2299  B       X   1    -135.892 -73.471-121.027  0.00  0.00           B
ATOM   2300  B       X   1    -133.608 -69.577-127.211  0.00  0.00           B
ATOM   2301  B       X   1    -137.090 -69.752-123.317  0.00  0.00           B
ATOM   2302  Ne      X   1    -135.798 -68.989-122.810  0.00  0.00          NE
ATOM   2303  Ne      X   1    -137.613 -70.565-126.948  0.00  0.00          NE
ATOM   2304  B       X   1    -136.012 -68.412-121.365  0.00  0.00           B
ATOM   2305  Ne      X   1    -134.948 -61.801-124.553  0.00  0.00          NE
ATOM   2306  Ne      X   1    -133.016 -68.262-127.671  0.00  0.00          NE
ATOM   2307  Ne      X   1    -135.827 -66.441-124.506  0.00  0.00          NE
ATOM   2308  B       X   1    -132.949 -64.776-127.021  0.00  0.00           B
ATOM   2309  B       X   1    -135.779 -65.386-123.359  0.00  0.00           B
ATOM   2310  Ne      X   1    -134.750 -64.380-122.721  0.00  0.00          NE
ATOM   2311  B       X   1    -133.308 -65.118-122.916  0.00  0.00           B
ATOM   2312  B       X   1    -134.835 -63.041-123.561  0.00  0.00           B
ATOM   2313  B       X   1    -135.492 -67.837-123.853  0.00  0.00           B
ATOM   2314  B       X   1    -134.812 -65.925-125.607  0.00  0.00           B
ATOM   2315  Ne      X   1    -134.279 -65.643-127.069  0.00  0.00          NE
ATOM   2316  B       X   1    -135.045 -64.130-121.173  0.00  0.00           B
ATOM   2317  B       X   1    -134.105 -67.120-127.718  0.00  0.00           B
ATOM   2318  B       X   1    -135.654 -62.060-125.887  0.00  0.00           B
ATOM   2319  B       X   1    -135.361 -64.905-127.903  0.00  0.00           B
ATOM   2320  B       X   1    -137.250 -66.451-125.222  0.00  0.00           B
ATOM   2321  Ne      X   1    -136.392 -61.759-127.371  0.00  0.00          NE
ATOM   2322  B       X   1    -137.021 -62.998-127.911  0.00  0.00           B
ATOM   2323  Ne      X   1    -132.145 -63.391-127.438  0.00  0.00          NE
ATOM   2324  B       X   1    -133.290 -62.647-128.188  0.00  0.00           B
ATOM   2325  B       X   1    -133.543 -61.240-124.795  0.00  0.00           B
ATOM   2326  B       X   1    -128.528 -64.335-128.441  0.00  0.00           B
ATOM   2327  B       X   1    -132.017 -67.666-126.545  0.00  0.00           B
ATOM   2328  Ne      X   1    -131.970 -61.527-124.971  0.00  0.00          NE
ATOM   2329  B       X   1    -131.728 -62.589-126.156  0.00  0.00           B
ATOM   2330  Ne      X   1    -131.709 -65.665-122.903  0.00  0.00          NE
ATOM   2331  B       X   1    -131.433 -66.427-124.267  0.00  0.00           B
ATOM   2332  B       X   1    -131.450 -62.152-123.653  0.00  0.00           B
ATOM   2333  B       X   1    -131.248 -62.538-121.022  0.00  0.00           B
ATOM   2334  Ne      X   1    -131.178 -67.628-125.230  0.00  0.00          NE
ATOM   2335  B       X   1    -130.814 -64.371-122.668  0.00  0.00           B
ATOM   2336  Ne      X   1    -130.699 -62.840-122.410  0.00  0.00          NE
ATOM   2337  Ne      X   1    -127.748 -64.414-127.093  0.00  0.00          NE
ATOM   2338  B       X   1    -128.228 -65.643-126.309  0.00  0.00           B
ATOM   2339  B       X   1    -129.177 -62.208-122.482  0.00  0.00           B
ATOM   2340  B       X   1    -127.756 -62.949-126.361  0.00  0.00           B
ATOM   2341  Ne      X   1    -127.783 -61.383-122.595  0.00  0.00          NE
ATOM   2342  B       X   1    -127.341 -61.592-124.090  0.00  0.00           B
ATOM   2343  B       X   1    -130.942 -63.642-128.466  0.00  0.00           B
ATOM   2344  B       X   1    -135.875 -69.382-112.543  0.00  0.00           B
ATOM   2345  B       X   1    -137.747 -72.267-119.661  0.00  0.00           B
ATOM   2346  Ne      X   1    -136.541 -73.327-119.665  0.00  0.00          NE
ATOM   2347  B       X   1    -133.516 -70.782-118.745  0.00  0.00           B
ATOM   2348  B       X   1    -134.951 -70.183-114.761  0.00  0.00           B
ATOM   2349  B       X   1    -136.602 -72.100-115.355  0.00  0.00           B
ATOM   2350  Ne      X   1    -133.378 -69.280-119.029  0.00  0.00          NE
ATOM   2351  Ne      X   1    -137.620 -75.698-115.423  0.00  0.00          NE
ATOM   2352  Ne      X   1    -135.607 -68.838-113.966  0.00  0.00          NE
ATOM   2353  B       X   1    -134.827 -68.584-119.156  0.00  0.00           B
ATOM   2354  B       X   1    -136.875 -63.543-112.807  0.00  0.00           B
ATOM   2355  B       X   1    -136.988 -68.393-114.590  0.00  0.00           B
ATOM   2356  B       X   1    -137.370 -68.155-119.108  0.00  0.00           B
ATOM   2357  B       X   1    -135.739 -66.311-119.957  0.00  0.00           B
ATOM   2358  Ne      X   1    -133.251 -66.543-113.430  0.00  0.00          NE
ATOM   2359  Ne      X   1    -135.453 -64.746-119.864  0.00  0.00          NE
ATOM   2360  B       X   1    -134.428 -67.690-113.943  0.00  0.00           B
ATOM   2361  Ne      X   1    -136.065 -67.811-119.915  0.00  0.00          NE
ATOM   2362  B       X   1    -134.858 -63.331-114.542  0.00  0.00           B
ATOM   2363  Ne      X   1    -136.362 -62.971-114.210  0.00  0.00          NE
ATOM   2364  B       X   1    -136.748 -64.052-119.325  0.00  0.00           B
ATOM   2365  B       X   1    -134.251 -64.567-118.830  0.00  0.00           B
ATOM   2366  B       X   1    -133.132 -65.169-114.329  0.00  0.00           B
ATOM   2367  Ne      X   1    -133.389 -63.681-114.938  0.00  0.00          NE
ATOM   2368  Ne      X   1    -132.959 -64.460-117.879  0.00  0.00          NE
ATOM   2369  B       X   1    -133.230 -63.814-116.449  0.00  0.00           B
ATOM   2370  B       X   1    -137.358 -63.387-115.322  0.00  0.00           B
ATOM   2371  B       X   1    -136.325 -61.423-114.163  0.00  0.00           B
ATOM   2372  Ne      X   1    -131.019 -62.517-119.441  0.00  0.00          NE
ATOM   2373  B       X   1    -136.031 -72.527-108.518  0.00  0.00           B
ATOM   2374  B       X   1    -133.981 -71.073-108.168  0.00  0.00           B
ATOM   2375  B       X   1    -136.320 -74.381-110.217  0.00  0.00           B
ATOM   2376  Ne      X   1    -135.499 -71.079-108.595  0.00  0.00          NE
ATOM   2377  Ne      X   1    -133.055 -74.870-105.207  0.00  0.00          NE
ATOM   2378  B       X   1    -136.402 -70.153-107.634  0.00  0.00           B
ATOM   2379  B       X   1    -135.590 -70.416-110.043  0.00  0.00           B
ATOM   2380  Ne      X   1    -134.988 -69.725-111.243  0.00  0.00          NE
ATOM   2381  B       X   1    -133.299 -73.340-105.148  0.00  0.00           B
ATOM   2382  Ne      X   1    -137.117 -73.299-109.325  0.00  0.00          NE
ATOM   2383  B       X   1    -133.712 -70.621-111.683  0.00  0.00           B
ATOM   2384  B       X   1    -134.110 -75.915-105.920  0.00  0.00           B
ATOM   2385  B       X   1    -136.590 -76.175-112.009  0.00  0.00           B
ATOM   2386  B       X   1    -134.831 -74.397-112.343  0.00  0.00           B
ATOM   2387  B       X   1    -133.912 -70.933-104.637  0.00  0.00           B
ATOM   2388  Ne      X   1    -137.668 -69.433-106.939  0.00  0.00          NE
ATOM   2389  B       X   1    -134.871 -68.432-105.225  0.00  0.00           B
ATOM   2390  B       X   1    -134.399 -68.347-110.712  0.00  0.00           B
ATOM   2391  B       X   1    -137.047 -68.079-106.395  0.00  0.00           B
ATOM   2392  B       X   1    -136.851 -66.307-108.697  0.00  0.00           B
ATOM   2393  Ne      X   1    -133.843 -66.884-110.594  0.00  0.00          NE
ATOM   2394  B       X   1    -135.057 -66.515-106.947  0.00  0.00           B
ATOM   2395  Ne      X   1    -135.450 -65.784-108.293  0.00  0.00          NE
ATOM   2396  B       X   1    -134.547 -66.105-109.489  0.00  0.00           B
ATOM   2397  B       X   1    -135.487 -64.224-107.931  0.00  0.00           B
ATOM   2398  Ne      X   1    -134.978 -63.042-107.169  0.00  0.00          NE
ATOM   2399  B       X   1    -136.125 -62.200-106.516  0.00  0.00           B
ATOM   2400  Ne      X   1    -135.777 -67.328-105.816  0.00  0.00          NE
ATOM   2401  B       X   1    -133.983 -62.094-107.960  0.00  0.00           B
ATOM   2402  B       X   1    -133.961 -63.743-106.058  0.00  0.00           B
ATOM   2403  Ne      X   1    -132.968 -64.026-104.965  0.00  0.00          NE
ATOM   2404  B       X   1    -133.839 -66.172-111.998  0.00  0.00           B
ATOM   2405  B       X   1    -136.284 -66.337-104.715  0.00  0.00           B
ATOM   2406  B       X   1    -132.048 -65.193-104.683  0.00  0.00           B
ATOM   2407  B       X   1    -137.661 -65.162-110.764  0.00  0.00           B
ATOM   2408  B       X   1    -130.213 -66.695-105.744  0.00  0.00           B
ATOM   2409  Ne      X   1    -130.695 -66.009-104.455  0.00  0.00          NE
ATOM   2410  B       X   1    -137.378 -76.336-102.243  0.00  0.00           B
ATOM   2411  B       X   1    -137.374 -70.072-102.193  0.00  0.00           B
ATOM   2412  Ne      X   1    -136.941 -72.895 -96.782  0.00  0.00          NE
ATOM   2413  Ne      X   1    -133.157 -72.144-104.138  0.00  0.00          NE
ATOM   2414  Ne      X   1    -134.129 -69.376-104.237  0.00  0.00          NE
ATOM   2415  Ne      X   1    -135.958 -76.084-101.601  0.00  0.00          NE
ATOM   2416  B       X   1    -133.086 -75.420-103.736  0.00  0.00           B
ATOM   2417  B       X   1    -136.423 -72.414-102.767  0.00  0.00           B
ATOM   2418  B       X   1    -135.871 -70.281 -99.094  0.00  0.00           B
ATOM   2419  B       X   1    -135.477 -74.554-101.741  0.00  0.00           B
ATOM   2420  B       X   1    -136.074 -72.642 -98.029  0.00  0.00           B
ATOM   2421  B       X   1    -135.325 -72.347-100.548  0.00  0.00           B
ATOM   2422  Ne      X   1    -135.232 -72.975-101.965  0.00  0.00          NE
ATOM   2423  B       X   1    -133.886 -72.738-102.712  0.00  0.00           B
ATOM   2424  Ne      X   1    -135.280 -71.829 -99.114  0.00  0.00          NE
ATOM   2425  B       X   1    -133.838 -71.656 -98.667  0.00  0.00           B
ATOM   2426  B       X   1    -135.137 -69.359-102.929  0.00  0.00           B
ATOM   2427  Ne      X   1    -132.388 -71.266 -98.295  0.00  0.00          NE
ATOM   2428  B       X   1    -132.766 -75.849 -96.687  0.00  0.00           B
ATOM   2429  B       X   1    -132.225 -71.408 -96.688  0.00  0.00           B
ATOM   2430  B       X   1    -132.075 -69.889 -99.056  0.00  0.00           B
ATOM   2431  Ne      X   1    -137.727 -71.553-102.480  0.00  0.00          NE
ATOM   2432  Ne      X   1    -133.207 -76.391-102.537  0.00  0.00          NE
ATOM   2433  B       X   1    -131.292 -72.242 -98.958  0.00  0.00           B
ATOM   2434  B       X   1    -131.583 -75.756 -98.991  0.00  0.00           B
ATOM   2435  Ne      X   1    -131.192 -75.564-100.472  0.00  0.00          NE
ATOM   2436  B       X   1    -130.802 -71.650-101.464  0.00  0.00           B
ATOM   2437  B       X   1    -130.795 -74.075-100.698  0.00  0.00           B
ATOM   2438  B       X   1    -130.560 -69.559-102.987  0.00  0.00           B
ATOM   2439  Ne      X   1    -130.495 -71.211-102.940  0.00  0.00          NE
ATOM   2440  Ne      X   1    -130.467 -72.588-100.253  0.00  0.00          NE
ATOM   2441  B       X   1    -137.745 -65.319-102.773  0.00  0.00           B
ATOM   2442  Ne      X   1    -136.416 -68.856-102.150  0.00  0.00          NE
ATOM   2443  Ne      X   1    -136.028 -68.724 -99.183  0.00  0.00          NE
ATOM   2444  B       X   1    -132.846 -68.680-103.645  0.00  0.00           B
ATOM   2445  B       X   1    -135.958 -68.376-100.703  0.00  0.00           B
ATOM   2446  B       X   1    -134.172 -61.864 -96.662  0.00  0.00           B
ATOM   2447  B       X   1    -137.389 -68.211 -98.720  0.00  0.00           B
ATOM   2448  Ne      X   1    -137.513 -66.490-103.776  0.00  0.00          NE
ATOM   2449  Ne      X   1    -133.499 -61.552-103.317  0.00  0.00          NE
ATOM   2450  B       X   1    -132.751 -62.784-104.051  0.00  0.00           B
ATOM   2451  Ne      X   1    -133.450 -63.232 -96.890  0.00  0.00          NE
ATOM   2452  B       X   1    -136.836 -61.692 -97.003  0.00  0.00           B
ATOM   2453  B       X   1    -137.113 -67.792-103.036  0.00  0.00           B
ATOM   2454  B       X   1    -134.479 -62.181-102.329  0.00  0.00           B
ATOM   2455  B       X   1    -136.848 -63.162-101.992  0.00  0.00           B
ATOM   2456  B       X   1    -135.151 -63.329-100.094  0.00  0.00           B
ATOM   2457  B       X   1    -134.768 -67.967 -98.504  0.00  0.00           B
ATOM   2458  Ne      X   1    -133.623 -66.876 -98.386  0.00  0.00          NE
ATOM   2459  Ne      X   1    -135.115 -64.485 -98.995  0.00  0.00          NE
ATOM   2460  B       X   1    -134.110 -65.679 -99.303  0.00  0.00           B
ATOM   2461  B       X   1    -134.647 -63.981 -97.668  0.00  0.00           B
ATOM   2462  B       X   1    -136.577 -65.126 -98.933  0.00  0.00           B
ATOM   2463  Ne      X   1    -135.657 -62.436-101.272  0.00  0.00          NE
ATOM   2464  B       X   1    -133.368 -66.460 -96.870  0.00  0.00           B
ATOM   2465  B       X   1    -132.207 -63.052 -97.858  0.00  0.00           B
ATOM   2466  B       X   1    -132.222 -67.375 -98.953  0.00  0.00           B
ATOM   2467  B       X   1    -130.236 -64.262 -99.132  0.00  0.00           B
ATOM   2468  B       X   1    -130.956 -67.066-103.332  0.00  0.00           B
ATOM   2469  Ne      X   1    -131.533 -68.576 -99.728  0.00  0.00          NE
ATOM   2470  Ne      X   1    -131.578 -68.394-102.788  0.00  0.00          NE
ATOM   2471  Ne      X   1    -130.738 -62.922 -98.440  0.00  0.00          NE
ATOM   2472  B       X   1    -130.627 -61.820 -99.556  0.00  0.00           B
ATOM   2473  B       X   1    -131.946 -68.405-101.262  0.00  0.00           B
ATOM   2474  B       X   1    -134.193 -70.589 -92.505  0.00  0.00           B
ATOM   2475  B       X   1    -135.755 -74.776 -90.571  0.00  0.00           B
ATOM   2476  Ne      X   1    -135.716 -70.825 -92.180  0.00  0.00          NE
ATOM   2477  B       X   1    -135.850 -72.422 -91.757  0.00  0.00           B
ATOM   2478  Ne      X   1    -132.689 -70.344 -92.947  0.00  0.00          NE
ATOM   2479  B       X   1    -136.266 -70.057 -90.962  0.00  0.00           B
ATOM   2480  Ne      X   1    -136.379 -73.904 -91.724  0.00  0.00          NE
ATOM   2481  Ne      X   1    -136.019 -75.037 -94.702  0.00  0.00          NE
ATOM   2482  B       X   1    -136.207 -74.521 -93.146  0.00  0.00           B
ATOM   2483  B       X   1    -134.557 -75.551 -94.951  0.00  0.00           B
ATOM   2484  B       X   1    -136.715 -70.707 -93.472  0.00  0.00           B
ATOM   2485  B       X   1    -132.780 -73.656 -95.291  0.00  0.00           B
ATOM   2486  Ne      X   1    -133.071 -75.248 -95.273  0.00  0.00          NE
ATOM   2487  Ne      X   1    -135.380 -75.624 -89.305  0.00  0.00          NE
ATOM   2488  B       X   1    -136.375 -73.927 -95.746  0.00  0.00           B
ATOM   2489  B       X   1    -137.160 -71.542 -95.947  0.00  0.00           B
ATOM   2490  B       X   1    -132.293 -75.973 -94.114  0.00  0.00           B
ATOM   2491  Ne      X   1    -136.274 -69.252 -89.573  0.00  0.00          NE
ATOM   2492  B       X   1    -132.319 -71.413 -94.137  0.00  0.00           B
ATOM   2493  B       X   1    -137.090 -76.241 -94.869  0.00  0.00           B
ATOM   2494  B       X   1    -136.654 -75.938 -88.500  0.00  0.00           B
ATOM   2495  Ne      X   1    -137.729 -70.916 -94.613  0.00  0.00          NE
ATOM   2496  B       X   1    -136.376 -70.207 -88.379  0.00  0.00           B
ATOM   2497  Ne      X   1    -132.019 -72.238 -95.389  0.00  0.00          NE
ATOM   2498  B       X   1    -131.809 -70.555 -91.679  0.00  0.00           B
ATOM   2499  B       X   1    -131.601 -72.359 -89.718  0.00  0.00           B
ATOM   2500  B       X   1    -131.269 -69.973 -89.244  0.00  0.00           B
ATOM   2501  Ne      X   1    -131.044 -73.441 -88.654  0.00  0.00          NE
ATOM   2502  Ne      X   1    -131.112 -71.009 -90.340  0.00  0.00          NE
ATOM   2503  B       X   1    -130.934 -76.135 -91.756  0.00  0.00           B
ATOM   2504  B       X   1    -130.681 -74.705 -89.516  0.00  0.00           B
ATOM   2505  B       X   1    -130.487 -72.553 -95.338  0.00  0.00           B
ATOM   2506  Ne      X   1    -129.980 -75.673 -90.524  0.00  0.00          NE
ATOM   2507  B       X   1    -127.544 -72.719 -91.728  0.00  0.00           B
ATOM   2508  B       X   1    -128.825 -74.873 -91.258  0.00  0.00           B
ATOM   2509  Ne      X   1    -127.984 -71.695 -90.639  0.00  0.00          NE
ATOM   2510  B       X   1    -127.724 -72.382 -89.286  0.00  0.00           B
ATOM   2511  B       X   1    -132.385 -68.869 -93.495  0.00  0.00           B
ATOM   2512  B       X   1    -137.346 -62.060 -92.905  0.00  0.00           B
ATOM   2513  B       X   1    -132.996 -64.269 -95.741  0.00  0.00           B
ATOM   2514  B       X   1    -134.953 -68.453 -89.225  0.00  0.00           B
ATOM   2515  Ne      X   1    -133.043 -65.967 -95.424  0.00  0.00          NE
ATOM   2516  Ne      X   1    -133.810 -65.226 -90.871  0.00  0.00          NE
ATOM   2517  B       X   1    -134.781 -65.668 -92.058  0.00  0.00           B
ATOM   2518  Ne      X   1    -135.290 -66.387 -93.341  0.00  0.00          NE
ATOM   2519  B       X   1    -134.255 -66.161 -94.489  0.00  0.00           B
ATOM   2520  B       X   1    -132.485 -64.917 -91.466  0.00  0.00           B
ATOM   2521  B       X   1    -133.634 -66.346 -89.829  0.00  0.00           B
ATOM   2522  B       X   1    -134.314 -63.918 -90.155  0.00  0.00           B
ATOM   2523  B       X   1    -136.744 -65.731 -93.732  0.00  0.00           B
ATOM   2524  B       X   1    -135.631 -67.866 -93.088  0.00  0.00           B
ATOM   2525  B       X   1    -137.489 -68.297 -89.598  0.00  0.00           B
ATOM   2526  Ne      X   1    -134.015 -67.312 -88.646  0.00  0.00          NE
ATOM   2527  B       X   1    -131.777 -66.728 -94.838  0.00  0.00           B
ATOM   2528  Ne      X   1    -131.236 -67.809 -93.734  0.00  0.00          NE
ATOM   2529  Ne      X   1    -130.967 -65.348 -91.829  0.00  0.00          NE
ATOM   2530  B       X   1    -131.025 -66.846 -92.458  0.00  0.00           B
ATOM   2531  B       X   1    -130.437 -64.435 -92.946  0.00  0.00           B
ATOM   2532  B       X   1    -130.062 -65.157 -90.596  0.00  0.00           B
ATOM   2533  B       X   1    -132.990 -76.236 -80.353  0.00  0.00           B
ATOM   2534  B       X   1    -134.261 -74.951 -88.335  0.00  0.00           B
ATOM   2535  B       X   1    -137.058 -76.102 -82.292  0.00  0.00           B
ATOM   2536  Ne      X   1    -133.223 -74.733 -87.180  0.00  0.00          NE
ATOM   2537  B       X   1    -133.900 -74.362 -85.830  0.00  0.00           B
ATOM   2538  B       X   1    -136.814 -71.828 -86.500  0.00  0.00           B
ATOM   2539  B       X   1    -134.889 -71.436 -82.550  0.00  0.00           B
ATOM   2540  B       X   1    -133.551 -73.475 -83.424  0.00  0.00           B
ATOM   2541  Ne      X   1    -133.829 -74.717 -84.307  0.00  0.00          NE
ATOM   2542  B       X   1    -135.237 -75.293 -83.819  0.00  0.00           B
ATOM   2543  Ne      X   1    -136.009 -70.552 -86.870  0.00  0.00          NE
ATOM   2544  B       X   1    -134.502 -70.668 -86.615  0.00  0.00           B
ATOM   2545  Ne      X   1    -133.544 -71.943 -83.226  0.00  0.00          NE
ATOM   2546  Ne      X   1    -133.201 -70.244 -85.706  0.00  0.00          NE
ATOM   2547  B       X   1    -133.159 -71.271 -84.546  0.00  0.00           B
ATOM   2548  B       X   1    -132.433 -71.467 -82.186  0.00  0.00           B
ATOM   2549  B       X   1    -136.546 -69.410 -85.836  0.00  0.00           B
ATOM   2550  B       X   1    -136.976 -70.622 -81.290  0.00  0.00           B
ATOM   2551  Ne      X   1    -135.435 -70.877 -81.166  0.00  0.00          NE
ATOM   2552  B       X   1    -132.721 -75.893 -84.242  0.00  0.00           B
ATOM   2553  B       X   1    -134.784 -69.396 -81.074  0.00  0.00           B
ATOM   2554  B       X   1    -132.387 -76.036 -86.725  0.00  0.00           B
ATOM   2555  B       X   1    -132.099 -73.758 -87.641  0.00  0.00           B
ATOM   2556  Ne      X   1    -137.703 -75.614 -87.230  0.00  0.00          NE
ATOM   2557  Ne      X   1    -135.732 -76.484 -83.013  0.00  0.00          NE
ATOM   2558  B       X   1    -137.697 -69.610 -83.533  0.00  0.00           B
ATOM   2559  B       X   1    -137.299 -76.446 -86.017  0.00  0.00           B
ATOM   2560  B       X   1    -132.022 -70.020 -86.746  0.00  0.00           B
ATOM   2561  Ne      X   1    -130.994 -71.019 -81.787  0.00  0.00          NE
ATOM   2562  B       X   1    -130.970 -69.726 -80.856  0.00  0.00           B
ATOM   2563  B       X   1    -129.771 -72.881 -87.855  0.00  0.00           B
ATOM   2564  B       X   1    -127.757 -74.376 -87.698  0.00  0.00           B
ATOM   2565  Ne      X   1    -126.648 -75.401 -87.728  0.00  0.00          NE
ATOM   2566  B       X   1    -130.307 -70.561 -83.157  0.00  0.00           B
ATOM   2567  Ne      X   1    -128.158 -72.820 -87.845  0.00  0.00          NE
ATOM   2568  B       X   1    -128.212 -70.538 -84.718  0.00  0.00           B
ATOM   2569  Ne      X   1    -128.976 -69.848 -83.536  0.00  0.00          NE
ATOM   2570  B       X   1    -127.543 -71.879 -86.716  0.00  0.00           B
ATOM   2571  B       X   1    -127.251 -75.851 -81.319  0.00  0.00           B
ATOM   2572  B       X   1    -130.335 -72.290 -81.023  0.00  0.00           B
ATOM   2573  B       X   1    -128.129 -75.992 -83.730  0.00  0.00           B
ATOM   2574  Ne      X   1    -131.527 -69.106 -87.938  0.00  0.00          NE
ATOM   2575  B       X   1    -133.517 -68.839 -85.009  0.00  0.00           B
ATOM   2576  B       X   1    -132.720 -68.107 -88.193  0.00  0.00           B
ATOM   2577  B       X   1    -134.654 -66.493 -87.492  0.00  0.00           B
ATOM   2578  B       X   1    -134.385 -66.416 -85.007  0.00  0.00           B
ATOM   2579  Ne      X   1    -133.567 -67.469 -84.229  0.00  0.00          NE
ATOM   2580  B       X   1    -137.469 -67.292 -84.623  0.00  0.00           B
ATOM   2581  Ne      X   1    -137.617 -68.848 -84.893  0.00  0.00          NE
ATOM   2582  Ne      X   1    -137.647 -65.746 -84.915  0.00  0.00          NE
ATOM   2583  B       X   1    -130.235 -68.202 -87.575  0.00  0.00           B
ATOM   2584  B       X   1    -133.909 -71.969 -77.675  0.00  0.00           B
ATOM   2585  Ne      X   1    -134.729 -72.768 -78.745  0.00  0.00          NE
ATOM   2586  Ne      X   1    -132.732 -75.095 -79.178  0.00  0.00          NE
ATOM   2587  B       X   1    -133.932 -74.062 -79.144  0.00  0.00           B
ATOM   2588  B       X   1    -132.629 -75.890 -77.896  0.00  0.00           B
ATOM   2589  B       X   1    -134.997 -71.803 -79.970  0.00  0.00           B
ATOM   2590  B       X   1    -131.388 -74.265 -79.522  0.00  0.00           B
ATOM   2591  Ne      X   1    -130.070 -73.332 -79.874  0.00  0.00          NE
ATOM   2592  Ne      X   1    -126.439 -74.868 -70.818  0.00  0.00          NE
ATOM   2593  B       X   1    -129.824 -74.656 -66.262  0.00  0.00           B
ATOM   2594  B       X   1    -127.217 -74.929 -66.150  0.00  0.00           B
ATOM   2595  B       X   1    -129.783 -74.897 -70.659  0.00  0.00           B
ATOM   2596  B       X   1    -127.083 -76.323 -70.802  0.00  0.00           B
ATOM   2597  B       X   1    -118.389 -94.222 -65.448  0.00  0.00           B
ATOM   2598  B       X   1    -122.415 -86.049 -89.942  0.00  0.00           B
ATOM   2599  B       X   1    -120.980 -88.174 -90.097  0.00  0.00           B
ATOM   2600  B       X   1    -115.774 -86.892 -90.688  0.00  0.00           B
ATOM   2601  B       X   1    -125.020 -84.043 -91.229  0.00  0.00           B
ATOM   2602  B       X   1    -124.525 -77.610 -89.704  0.00  0.00           B
ATOM   2603  B       X   1    -125.273 -82.285 -89.494  0.00  0.00           B
ATOM   2604  B       X   1    -124.707 -80.885 -92.953  0.00  0.00           B
ATOM   2605  B       X   1    -123.250 -83.748 -89.210  0.00  0.00           B
ATOM   2606  Ne      X   1    -124.119 -82.977 -90.228  0.00  0.00          NE
ATOM   2607  Ne      X   1    -126.206 -81.115 -92.921  0.00  0.00          NE
ATOM   2608  Ne      X   1    -126.099 -80.805 -86.423  0.00  0.00          NE
ATOM   2609  B       X   1    -124.556 -81.003 -86.534  0.00  0.00           B
ATOM   2610  B       X   1    -123.147 -85.131 -75.973  0.00  0.00           B
ATOM   2611  Ne      X   1    -120.378 -88.328 -75.193  0.00  0.00          NE
ATOM   2612  B       X   1    -119.633 -88.602 -76.542  0.00  0.00           B
ATOM   2613  B       X   1    -119.422 -87.513 -74.255  0.00  0.00           B
ATOM   2614  Ne      X   1    -118.470 -86.789 -73.212  0.00  0.00          NE
ATOM   2615  B       X   1    -117.541 -87.101 -77.093  0.00  0.00           B
ATOM   2616  B       X   1    -117.490 -85.713 -73.952  0.00  0.00           B
ATOM   2617  Ne      X   1    -116.474 -84.752 -74.600  0.00  0.00          NE
ATOM   2618  B       X   1    -115.919 -85.519 -75.883  0.00  0.00           B
ATOM   2619  Ne      X   1    -116.257 -86.247 -77.277  0.00  0.00          NE
ATOM   2620  B       X   1    -117.538 -87.804 -72.495  0.00  0.00           B
ATOM   2621  B       X   1    -115.210 -84.281 -73.792  0.00  0.00           B
ATOM   2622  B       X   1    -125.911 -81.475 -75.002  0.00  0.00           B
ATOM   2623  Ne      X   1    -125.071 -82.088 -73.860  0.00  0.00          NE
ATOM   2624  B       X   1    -124.315 -83.417 -74.388  0.00  0.00           B
ATOM   2625  B       X   1    -123.940 -81.022 -73.482  0.00  0.00           B
ATOM   2626  Ne      X   1    -123.100 -83.720 -75.288  0.00  0.00          NE
ATOM   2627  B       X   1    -121.750 -83.604 -74.494  0.00  0.00           B
ATOM   2628  Ne      X   1    -120.811 -82.930 -73.425  0.00  0.00          NE
ATOM   2629  B       X   1    -121.493 -81.506 -73.168  0.00  0.00           B
ATOM   2630  Ne      X   1    -122.514 -80.301 -73.303  0.00  0.00          NE
ATOM   2631  B       X   1    -123.154 -82.387 -76.307  0.00  0.00           B
ATOM   2632  B       X   1    -125.949 -82.390 -72.567  0.00  0.00           B
ATOM   2633  B       X   1    -118.555 -81.812 -76.582  0.00  0.00           B
ATOM   2634  B       X   1    -119.448 -82.610 -74.140  0.00  0.00           B
ATOM   2635  B       X   1    -119.523 -77.517 -72.891  0.00  0.00           B
ATOM   2636  B       X   1    -117.393 -81.106 -74.373  0.00  0.00           B
ATOM   2637  B       X   1    -117.302 -83.485 -75.066  0.00  0.00           B
ATOM   2638  Ne      X   1    -123.588 -87.571 -64.323  0.00  0.00          NE
ATOM   2639  B       X   1    -126.174 -88.519 -68.276  0.00  0.00           B
ATOM   2640  Ne      X   1    -125.047 -84.641 -69.065  0.00  0.00          NE
ATOM   2641  Ne      X   1    -124.196 -90.461 -64.997  0.00  0.00          NE
ATOM   2642  B       X   1    -123.785 -89.292 -68.304  0.00  0.00           B
ATOM   2643  B       X   1    -123.355 -87.450 -65.797  0.00  0.00           B
ATOM   2644  B       X   1    -123.523 -84.918 -69.119  0.00  0.00           B
ATOM   2645  Ne      X   1    -121.453 -90.839 -66.367  0.00  0.00          NE
ATOM   2646  Ne      X   1    -122.239 -88.735 -68.454  0.00  0.00          NE
ATOM   2647  B       X   1    -121.216 -85.445 -70.226  0.00  0.00           B
ATOM   2648  B       X   1    -121.464 -89.532 -67.343  0.00  0.00           B
ATOM   2649  Ne      X   1    -122.086 -85.656 -68.908  0.00  0.00          NE
ATOM   2650  B       X   1    -121.414 -84.896 -67.652  0.00  0.00           B
ATOM   2651  B       X   1    -122.150 -87.155 -68.578  0.00  0.00           B
ATOM   2652  B       X   1    -122.843 -90.850 -65.606  0.00  0.00           B
ATOM   2653  B       X   1    -125.866 -86.035 -69.086  0.00  0.00           B
ATOM   2654  B       X   1    -115.401 -89.268 -72.232  0.00  0.00           B
ATOM   2655  B       X   1    -119.486 -86.100 -72.194  0.00  0.00           B
ATOM   2656  B       X   1    -120.285 -90.733 -65.280  0.00  0.00           B
ATOM   2657  Ne      X   1    -118.408 -89.983 -69.508  0.00  0.00          NE
ATOM   2658  Ne      X   1    -120.049 -84.949 -71.216  0.00  0.00          NE
ATOM   2659  B       X   1    -118.256 -88.452 -68.973  0.00  0.00           B
ATOM   2660  B       X   1    -119.831 -90.508 -69.848  0.00  0.00           B
ATOM   2661  B       X   1    -117.675 -90.862 -68.525  0.00  0.00           B
ATOM   2662  B       X   1    -117.474 -89.788 -70.881  0.00  0.00           B
ATOM   2663  Ne      X   1    -117.980 -84.485 -69.079  0.00  0.00          NE
ATOM   2664  B       X   1    -118.822 -84.508 -70.394  0.00  0.00           B
ATOM   2665  B       X   1    -117.281 -85.862 -68.891  0.00  0.00           B
ATOM   2666  Ne      X   1    -117.043 -87.415 -68.905  0.00  0.00          NE
ATOM   2667  Ne      X   1    -116.503 -91.594 -67.875  0.00  0.00          NE
ATOM   2668  Ne      X   1    -116.624 -88.595 -71.495  0.00  0.00          NE
ATOM   2669  B       X   1    -116.270 -87.695 -70.285  0.00  0.00           B
ATOM   2670  B       X   1    -115.658 -90.473 -67.168  0.00  0.00           B
ATOM   2671  B       X   1    -116.111 -88.004 -67.694  0.00  0.00           B
ATOM   2672  Ne      X   1    -115.266 -88.985 -66.695  0.00  0.00          NE
ATOM   2673  B       X   1    -115.915 -88.749 -65.310  0.00  0.00           B
ATOM   2674  B       X   1    -119.046 -84.305 -67.917  0.00  0.00           B
ATOM   2675  B       X   1    -118.099 -89.609 -64.340  0.00  0.00           B
ATOM   2676  B       X   1    -125.502 -83.876 -67.686  0.00  0.00           B
ATOM   2677  B       X   1    -126.096 -81.581 -66.765  0.00  0.00           B
ATOM   2678  B       X   1    -125.886 -76.712 -67.350  0.00  0.00           B
ATOM   2679  B       X   1    -125.854 -79.016 -66.137  0.00  0.00           B
ATOM   2680  B       X   1    -125.544 -83.707 -70.293  0.00  0.00           B
ATOM   2681  Ne      X   1    -126.142 -79.578 -70.116  0.00  0.00          NE
ATOM   2682  B       X   1    -124.662 -79.166 -70.557  0.00  0.00           B
ATOM   2683  Ne      X   1    -125.447 -80.519 -65.807  0.00  0.00          NE
ATOM   2684  B       X   1    -123.877 -80.536 -65.999  0.00  0.00           B
ATOM   2685  B       X   1    -122.555 -79.582 -71.906  0.00  0.00           B
ATOM   2686  B       X   1    -121.854 -79.426 -64.888  0.00  0.00           B
ATOM   2687  Ne      X   1    -123.064 -79.439 -70.422  0.00  0.00          NE
ATOM   2688  B       X   1    -123.052 -78.217 -66.938  0.00  0.00           B
ATOM   2689  B       X   1    -121.784 -80.270 -67.368  0.00  0.00           B
ATOM   2690  Ne      X   1    -121.463 -81.130 -68.621  0.00  0.00          NE
ATOM   2691  B       X   1    -122.487 -78.255 -69.494  0.00  0.00           B
ATOM   2692  B       X   1    -122.726 -80.790 -69.608  0.00  0.00           B
ATOM   2693  Ne      X   1    -122.372 -77.341 -68.079  0.00  0.00          NE
ATOM   2694  Ne      X   1    -122.620 -79.610 -66.212  0.00  0.00          NE
ATOM   2695  B       X   1    -120.909 -77.225 -67.715  0.00  0.00           B
ATOM   2696  B       X   1    -121.082 -82.513 -68.119  0.00  0.00           B
ATOM   2697  B       X   1    -126.126 -81.125 -70.385  0.00  0.00           B
ATOM   2698  B       X   1    -120.558 -83.768 -72.165  0.00  0.00           B
ATOM   2699  B       X   1    -125.966 -80.818 -64.394  0.00  0.00           B
ATOM   2700  B       X   1    -126.266 -79.002 -68.672  0.00  0.00           B
ATOM   2701  B       X   1    -119.952 -83.563 -65.814  0.00  0.00           B
ATOM   2702  B       X   1    -115.234 -81.419 -64.837  0.00  0.00           B
ATOM   2703  B       X   1    -120.199 -80.459 -69.381  0.00  0.00           B
ATOM   2704  Ne      X   1    -116.600 -81.731 -68.570  0.00  0.00          NE
ATOM   2705  Ne      X   1    -118.453 -78.875 -64.746  0.00  0.00          NE
ATOM   2706  B       X   1    -117.668 -80.733 -69.133  0.00  0.00           B
ATOM   2707  B       X   1    -117.495 -80.034 -65.113  0.00  0.00           B
ATOM   2708  B       X   1    -118.545 -79.182 -71.102  0.00  0.00           B
ATOM   2709  Ne      X   1    -118.855 -79.800 -69.655  0.00  0.00          NE
ATOM   2710  B       X   1    -119.180 -78.336 -66.038  0.00  0.00           B
ATOM   2711  B       X   1    -118.862 -78.444 -68.625  0.00  0.00           B
ATOM   2712  B       X   1    -115.222 -81.176 -69.086  0.00  0.00           B
ATOM   2713  B       X   1    -116.964 -83.225 -69.046  0.00  0.00           B
ATOM   2714  Ne      X   1    -120.378 -83.812 -67.302  0.00  0.00          NE
ATOM   2715  B       X   1    -117.756 -82.543 -64.859  0.00  0.00           B
ATOM   2716  Ne      X   1    -119.082 -83.358 -64.501  0.00  0.00          NE
ATOM   2717  B       X   1    -116.703 -81.637 -66.974  0.00  0.00           B
ATOM   2718  Ne      X   1    -116.763 -81.390 -65.398  0.00  0.00          NE
ATOM   2719  Ne      X   1    -119.361 -77.587 -67.458  0.00  0.00          NE
ATOM   2720  B       X   1    -125.272 -74.540 -87.609  0.00  0.00           B
ATOM   2721  Ne      X   1    -125.792 -75.309 -66.502  0.00  0.00          NE
ATOM   2722  B       X   1    -125.122 -74.861 -70.002  0.00  0.00           B
ATOM   2723  B       X   1    -123.118 -75.963 -68.342  0.00  0.00           B
ATOM   2724  B       X   1    -118.517 -76.346 -67.271  0.00  0.00           B
ATOM   2725  B       X   1    -117.032 -75.760 -65.228  0.00  0.00           B
ATOM   2726  B       X   1    -103.546 -77.358 -88.874  0.00  0.00           B
ATOM   2727  B       X   1    -106.198 -79.705 -91.623  0.00  0.00           B
ATOM   2728  B       X   1    -103.793 -82.589 -88.907  0.00  0.00           B
ATOM   2729  Ne      X   1    -107.725 -82.481 -89.013  0.00  0.00          NE
ATOM   2730  B       X   1    -106.305 -82.922 -88.514  0.00  0.00           B
ATOM   2731  Ne      X   1    -110.332 -82.797 -82.672  0.00  0.00          NE
ATOM   2732  B       X   1    -112.249 -79.046 -82.205  0.00  0.00           B
ATOM   2733  B       X   1    -111.650 -82.523 -81.874  0.00  0.00           B
ATOM   2734  Ne      X   1    -109.380 -80.374 -84.410  0.00  0.00          NE
ATOM   2735  B       X   1    -109.313 -80.354 -85.956  0.00  0.00           B
ATOM   2736  B       X   1    -109.165 -82.975 -81.670  0.00  0.00           B
ATOM   2737  B       X   1    -107.722 -79.030 -87.439  0.00  0.00           B
ATOM   2738  B       X   1    -106.673 -78.139 -85.313  0.00  0.00           B
ATOM   2739  B       X   1    -106.703 -77.982 -82.767  0.00  0.00           B
ATOM   2740  B       X   1    -108.371 -81.489 -87.971  0.00  0.00           B
ATOM   2741  B       X   1    -106.561 -76.610 -87.259  0.00  0.00           B
ATOM   2742  B       X   1    -104.448 -83.039 -86.517  0.00  0.00           B
ATOM   2743  B       X   1    -108.545 -76.711 -83.979  0.00  0.00           B
ATOM   2744  B       X   1    -104.931 -78.229 -81.015  0.00  0.00           B
ATOM   2745  B       X   1    -107.051 -82.217 -80.422  0.00  0.00           B
ATOM   2746  B       X   1    -105.741 -80.352 -82.575  0.00  0.00           B
ATOM   2747  Ne      X   1    -107.550 -83.177 -81.583  0.00  0.00          NE
ATOM   2748  B       X   1    -104.321 -78.422 -83.417  0.00  0.00           B
ATOM   2749  Ne      X   1    -106.529 -81.272 -83.600  0.00  0.00          NE
ATOM   2750  Ne      X   1    -107.073 -77.095 -84.083  0.00  0.00          NE
ATOM   2751  Ne      X   1    -104.200 -82.100 -85.298  0.00  0.00          NE
ATOM   2752  B       X   1    -107.891 -80.445 -83.906  0.00  0.00           B
ATOM   2753  B       X   1    -106.971 -82.636 -82.964  0.00  0.00           B
ATOM   2754  Ne      X   1    -103.643 -78.771 -88.192  0.00  0.00          NE
ATOM   2755  B       X   1    -105.585 -81.465 -84.897  0.00  0.00           B
ATOM   2756  Ne      X   1    -108.934 -80.124 -87.469  0.00  0.00          NE
ATOM   2757  Ne      X   1    -105.414 -78.761 -82.372  0.00  0.00          NE
ATOM   2758  Ne      X   1    -106.464 -78.176 -86.847  0.00  0.00          NE
ATOM   2759  B       X   1    -105.082 -78.696 -87.348  0.00  0.00           B
ATOM   2760  Ne      X   1    -111.113 -84.771 -73.482  0.00  0.00          NE
ATOM   2761  B       X   1    -112.977 -89.785 -72.729  0.00  0.00           B
ATOM   2762  B       X   1    -112.664 -84.327 -73.693  0.00  0.00           B
ATOM   2763  B       X   1    -110.845 -88.362 -72.331  0.00  0.00           B
ATOM   2764  Ne      X   1    -114.320 -90.393 -72.296  0.00  0.00          NE
ATOM   2765  B       X   1    -110.936 -85.824 -72.302  0.00  0.00           B
ATOM   2766  B       X   1    -114.792 -91.597 -73.207  0.00  0.00           B
ATOM   2767  B       X   1    -106.933 -85.130 -73.082  0.00  0.00           B
ATOM   2768  B       X   1    -110.355 -83.414 -72.954  0.00  0.00           B
ATOM   2769  Ne      X   1    -113.918 -83.417 -73.781  0.00  0.00          NE
ATOM   2770  B       X   1    -113.859 -82.051 -72.851  0.00  0.00           B
ATOM   2771  B       X   1    -109.707 -80.769 -72.635  0.00  0.00           B
ATOM   2772  Ne      X   1    -113.966 -80.518 -72.540  0.00  0.00          NE
ATOM   2773  Ne      X   1    -109.471 -79.233 -72.419  0.00  0.00          NE
ATOM   2774  B       X   1    -108.951 -83.071 -77.742  0.00  0.00           B
ATOM   2775  B       X   1    -106.315 -77.555 -78.901  0.00  0.00           B
ATOM   2776  B       X   1    -106.661 -77.817 -74.710  0.00  0.00           B
ATOM   2777  Ne      X   1    -108.382 -81.707 -77.036  0.00  0.00          NE
ATOM   2778  B       X   1    -106.179 -80.323 -74.203  0.00  0.00           B
ATOM   2779  B       X   1    -107.351 -81.872 -75.880  0.00  0.00           B
ATOM   2780  B       X   1    -105.890 -82.931 -74.082  0.00  0.00           B
ATOM   2781  Ne      X   1    -106.525 -78.904 -73.562  0.00  0.00          NE
ATOM   2782  B       X   1    -107.373 -81.189 -78.189  0.00  0.00           B
ATOM   2783  Ne      X   1    -105.223 -78.456 -79.438  0.00  0.00          NE
ATOM   2784  B       X   1    -103.931 -78.107 -78.665  0.00  0.00           B
ATOM   2785  B       X   1    -105.523 -79.956 -79.341  0.00  0.00           B
ATOM   2786  B       X   1    -108.005 -78.920 -72.960  0.00  0.00           B
ATOM   2787  Ne      X   1    -106.610 -83.553 -72.832  0.00  0.00          NE
ATOM   2788  B       X   1    -107.987 -82.746 -72.632  0.00  0.00           B
ATOM   2789  B       X   1    -105.493 -78.690 -72.426  0.00  0.00           B
ATOM   2790  B       X   1    -108.644 -76.561 -79.084  0.00  0.00           B
ATOM   2791  B       X   1    -112.080 -89.866 -64.720  0.00  0.00           B
ATOM   2792  B       X   1    -110.299 -85.350 -66.660  0.00  0.00           B
ATOM   2793  B       X   1    -112.109 -85.018 -64.902  0.00  0.00           B
ATOM   2794  B       X   1    -114.271 -91.135 -70.863  0.00  0.00           B
ATOM   2795  B       X   1    -111.109 -89.418 -67.014  0.00  0.00           B
ATOM   2796  B       X   1    -111.692 -87.426 -65.603  0.00  0.00           B
ATOM   2797  Ne      X   1    -112.223 -88.893 -65.988  0.00  0.00          NE
ATOM   2798  B       X   1    -113.671 -88.871 -66.589  0.00  0.00           B
ATOM   2799  Ne      X   1    -111.068 -85.983 -65.450  0.00  0.00          NE
ATOM   2800  Ne      X   1    -110.057 -87.072 -71.889  0.00  0.00          NE
ATOM   2801  B       X   1    -109.597 -87.152 -70.417  0.00  0.00           B
ATOM   2802  Ne      X   1    -109.691 -89.790 -67.447  0.00  0.00          NE
ATOM   2803  B       X   1    -109.740 -91.162 -68.239  0.00  0.00           B
ATOM   2804  B       X   1    -109.129 -88.547 -68.322  0.00  0.00           B
ATOM   2805  Ne      X   1    -109.147 -84.772 -67.465  0.00  0.00          NE
ATOM   2806  B       X   1    -107.185 -87.673 -69.847  0.00  0.00           B
ATOM   2807  Ne      X   1    -108.610 -87.344 -69.218  0.00  0.00          NE
ATOM   2808  B       X   1    -108.591 -85.927 -68.344  0.00  0.00           B
ATOM   2809  B       X   1    -107.013 -88.698 -64.631  0.00  0.00           B
ATOM   2810  Ne      X   1    -109.453 -82.267 -72.240  0.00  0.00          NE
ATOM   2811  B       X   1    -112.496 -80.741 -64.527  0.00  0.00           B
ATOM   2812  B       X   1    -114.540 -78.697 -68.844  0.00  0.00           B
ATOM   2813  B       X   1    -111.437 -78.515 -64.347  0.00  0.00           B
ATOM   2814  B       X   1    -110.902 -78.578 -68.793  0.00  0.00           B
ATOM   2815  Ne      X   1    -114.057 -80.121 -69.438  0.00  0.00          NE
ATOM   2816  B       X   1    -112.687 -80.402 -68.748  0.00  0.00           B
ATOM   2817  Ne      X   1    -111.273 -79.970 -68.158  0.00  0.00          NE
ATOM   2818  Ne      X   1    -111.229 -79.870 -65.053  0.00  0.00          NE
ATOM   2819  B       X   1    -113.942 -80.226 -70.987  0.00  0.00           B
ATOM   2820  B       X   1    -111.327 -79.885 -66.614  0.00  0.00           B
ATOM   2821  B       X   1    -110.217 -81.027 -68.686  0.00  0.00           B
ATOM   2822  Ne      X   1    -110.181 -77.702 -69.814  0.00  0.00          NE
ATOM   2823  B       X   1    -109.498 -80.229 -64.897  0.00  0.00           B
ATOM   2824  B       X   1    -109.529 -82.359 -70.691  0.00  0.00           B
ATOM   2825  B       X   1    -109.587 -83.538 -68.405  0.00  0.00           B
ATOM   2826  B       X   1    -109.682 -78.768 -70.941  0.00  0.00           B
ATOM   2827  Ne      X   1    -109.316 -82.189 -69.151  0.00  0.00          NE
ATOM   2828  B       X   1    -107.036 -79.337 -65.777  0.00  0.00           B
ATOM   2829  Ne      X   1    -107.941 -80.306 -64.815  0.00  0.00          NE
ATOM   2830  B       X   1    -106.261 -82.464 -67.208  0.00  0.00           B
ATOM   2831  Ne      X   1    -104.032 -78.519 -71.948  0.00  0.00          NE
ATOM   2832  B       X   1    -104.669 -78.136 -66.693  0.00  0.00           B
ATOM   2833  Ne      X   1    -106.940 -83.079 -65.969  0.00  0.00          NE
ATOM   2834  B       X   1    -107.481 -81.821 -65.114  0.00  0.00           B
ATOM   2835  B       X   1    -106.046 -79.997 -67.930  0.00  0.00           B
ATOM   2836  B       X   1    -107.689 -81.650 -69.088  0.00  0.00           B
ATOM   2837  B       X   1    -108.126 -84.005 -66.448  0.00  0.00           B
ATOM   2838  Ne      X   1    -104.552 -82.970 -70.606  0.00  0.00          NE
ATOM   2839  B       X   1    -105.155 -82.057 -69.451  0.00  0.00           B
ATOM   2840  Ne      X   1    -106.241 -81.459 -68.515  0.00  0.00          NE
ATOM   2841  B       X   1    -106.851 -77.545 -67.851  0.00  0.00           B
ATOM   2842  Ne      X   1    -106.168 -78.777 -66.988  0.00  0.00          NE
ATOM   2843  B       X   1    -103.693 -77.811 -70.579  0.00  0.00           B
ATOM   2844  B       X   1    -106.473 -74.287 -88.712  0.00  0.00           B
ATOM   2845  B       X   1    -104.108 -70.468 -88.671  0.00  0.00           B
ATOM   2846  B       X   1    -103.666 -75.333 -90.555  0.00  0.00           B
ATOM   2847  Ne      X   1    -103.376 -71.699 -92.416  0.00  0.00          NE
ATOM   2848  B       X   1    -103.661 -76.218 -84.188  0.00  0.00           B
ATOM   2849  B       X   1    -106.196 -75.862 -84.178  0.00  0.00           B
ATOM   2850  B       X   1    -104.778 -74.408 -85.692  0.00  0.00           B
ATOM   2851  Ne      X   1    -105.153 -72.812 -82.207  0.00  0.00          NE
ATOM   2852  B       X   1    -106.272 -71.861 -82.816  0.00  0.00           B
ATOM   2853  B       X   1    -104.787 -73.993 -83.193  0.00  0.00           B
ATOM   2854  B       X   1    -105.064 -70.200 -86.405  0.00  0.00           B
ATOM   2855  Ne      X   1    -104.806 -75.131 -84.261  0.00  0.00          NE
ATOM   2856  Ne      X   1    -103.901 -70.925 -87.157  0.00  0.00          NE
ATOM   2857  B       X   1    -103.923 -71.983 -81.647  0.00  0.00           B
ATOM   2858  B       X   1    -104.062 -72.498 -87.071  0.00  0.00           B
ATOM   2859  Ne      X   1    -103.737 -74.008 -86.747  0.00  0.00          NE
ATOM   2860  B       X   1    -105.820 -73.538 -80.832  0.00  0.00           B
ATOM   2861  B       X   1    -103.632 -74.985 -88.005  0.00  0.00           B
ATOM   2862  B       X   1    -104.500 -73.675 -78.599  0.00  0.00           B
ATOM   2863  Ne      X   1    -105.937 -73.634 -79.247  0.00  0.00          NE
ATOM   2864  B       X   1    -106.564 -75.008 -78.928  0.00  0.00           B
ATOM   2865  Ne      X   1    -107.215 -76.389 -78.482  0.00  0.00          NE
ATOM   2866  Ne      X   1    -103.985 -62.405 -72.470  0.00  0.00          NE
ATOM   2867  B       X   1    -108.976 -75.033 -64.937  0.00  0.00           B
ATOM   2868  Ne      X   1    -107.670 -76.375 -68.521  0.00  0.00          NE
ATOM   2869  Ne      X   1    -108.278 -74.460 -66.242  0.00  0.00          NE
ATOM   2870  B       X   1    -108.259 -75.446 -67.401  0.00  0.00           B
ATOM   2871  B       X   1    -105.207 -75.471 -64.287  0.00  0.00           B
ATOM   2872  Ne      X   1     -91.880-114.095 -81.952  0.00  0.00          NE
ATOM   2873  Ne      X   1     -91.870-117.480 -77.616  0.00  0.00          NE
ATOM   2874  Ne      X   1     -92.543-119.494 -69.048  0.00  0.00          NE
ATOM   2875  B       X   1     -94.112-119.946 -68.853  0.00  0.00           B
ATOM   2876  B       X   1     -92.530-118.565 -70.339  0.00  0.00           B
ATOM   2877  B       X   1     -92.729-114.805 -64.971  0.00  0.00           B
ATOM   2878  B       X   1     -91.945-118.593 -67.871  0.00  0.00           B
ATOM   2879  Ne      X   1     -96.839-118.678 -64.345  0.00  0.00          NE
ATOM   2880  B       X   1     -91.952-111.897 -67.597  0.00  0.00           B
ATOM   2881  B       X   1     -94.310 -82.102-127.247  0.00  0.00           B
ATOM   2882  B       X   1    -102.421 -79.064 -87.174  0.00  0.00           B
ATOM   2883  B       X   1     -94.502 -70.091-124.233  0.00  0.00           B
ATOM   2884  Ne      X   1     -94.517 -71.539-125.142  0.00  0.00          NE
ATOM   2885  B       X   1     -94.786 -71.046-126.591  0.00  0.00           B
ATOM   2886  B       X   1     -94.278 -69.920-121.852  0.00  0.00           B
ATOM   2887  Ne      X   1     -95.519 -70.386-121.074  0.00  0.00          NE
ATOM   2888  B       X   1     -96.553 -71.139-121.975  0.00  0.00           B
ATOM   2889  Ne      X   1     -94.131 -68.983-123.176  0.00  0.00          NE
ATOM   2890  B       X   1     -91.907 -74.375-125.163  0.00  0.00           B
ATOM   2891  B       X   1    -102.847 -62.522-124.335  0.00  0.00           B
ATOM   2892  B       X   1    -100.476 -62.663-123.529  0.00  0.00           B
ATOM   2893  B       X   1     -99.809 -67.886-121.341  0.00  0.00           B
ATOM   2894  B       X   1    -100.004 -66.430-126.081  0.00  0.00           B
ATOM   2895  Ne      X   1     -99.223 -67.519-122.774  0.00  0.00          NE
ATOM   2896  B       X   1    -100.014 -66.346-123.492  0.00  0.00           B
ATOM   2897  B       X   1     -98.601 -62.545-126.856  0.00  0.00           B
ATOM   2898  B       X   1     -97.937 -65.012-126.828  0.00  0.00           B
ATOM   2899  B       X   1    -100.945 -62.275-125.957  0.00  0.00           B
ATOM   2900  B       X   1     -98.406 -62.527-122.019  0.00  0.00           B
ATOM   2901  Ne      X   1     -99.867 -62.077-122.203  0.00  0.00          NE
ATOM   2902  B       X   1    -100.770 -62.562-120.930  0.00  0.00           B
ATOM   2903  Ne      X   1     -99.984 -61.731-127.155  0.00  0.00          NE
ATOM   2904  B       X   1     -97.659 -67.116-122.707  0.00  0.00           B
ATOM   2905  B       X   1     -91.876 -62.662-123.254  0.00  0.00           B
ATOM   2906  B       X   1     -96.396 -61.316-120.997  0.00  0.00           B
ATOM   2907  B       X   1     -92.574 -68.613-123.148  0.00  0.00           B
ATOM   2908  Ne      X   1     -97.367 -63.552-126.737  0.00  0.00          NE
ATOM   2909  Ne      X   1     -96.849 -62.643-121.680  0.00  0.00          NE
ATOM   2910  B       X   1     -96.679 -63.795-120.611  0.00  0.00           B
ATOM   2911  B       X   1     -96.027 -63.020-122.942  0.00  0.00           B
ATOM   2912  B       X   1     -94.024 -68.627-127.191  0.00  0.00           B
ATOM   2913  B       X   1     -94.121 -62.328-128.078  0.00  0.00           B
ATOM   2914  B       X   1     -92.235 -66.894-126.107  0.00  0.00           B
ATOM   2915  B       X   1     -94.073 -63.892-124.255  0.00  0.00           B
ATOM   2916  Ne      X   1     -92.589 -63.510-124.496  0.00  0.00          NE
ATOM   2917  Ne      X   1     -92.743 -62.321-127.390  0.00  0.00          NE
ATOM   2918  Ne      X   1     -92.728 -67.674-127.367  0.00  0.00          NE
ATOM   2919  B       X   1     -95.161 -67.765-122.998  0.00  0.00           B
ATOM   2920  B       X   1     -92.690 -62.635-125.902  0.00  0.00           B
ATOM   2921  Ne      X   1     -95.579 -63.905-124.139  0.00  0.00          NE
ATOM   2922  B       X   1     -95.813 -66.043-121.171  0.00  0.00           B
ATOM   2923  B       X   1     -95.996 -65.349-123.676  0.00  0.00           B
ATOM   2924  Ne      X   1     -96.185 -66.605-122.649  0.00  0.00          NE
ATOM   2925  B       X   1     -96.431 -63.475-125.455  0.00  0.00           B
ATOM   2926  B       X   1     -96.447 -63.362-128.037  0.00  0.00           B
ATOM   2927  B       X   1     -91.875 -63.411-128.167  0.00  0.00           B
ATOM   2928  B       X   1     -97.631 -69.715-112.725  0.00  0.00           B
ATOM   2929  B       X   1     -96.077 -69.144-120.299  0.00  0.00           B
ATOM   2930  B       X   1     -96.961 -70.111-118.247  0.00  0.00           B
ATOM   2931  Ne      X   1     -96.197 -70.384-112.849  0.00  0.00          NE
ATOM   2932  B       X   1     -96.053 -71.011-114.303  0.00  0.00           B
ATOM   2933  B       X   1     -95.063 -71.497-120.011  0.00  0.00           B
ATOM   2934  B       X   1     -93.028 -70.233-116.948  0.00  0.00           B
ATOM   2935  Ne      X   1     -96.164 -68.895-118.814  0.00  0.00          NE
ATOM   2936  B       X   1    -102.244 -61.374-119.302  0.00  0.00           B
ATOM   2937  B       X   1    -100.160 -68.281-118.596  0.00  0.00           B
ATOM   2938  Ne      X   1     -98.129 -62.048-115.429  0.00  0.00          NE
ATOM   2939  Ne      X   1    -100.441 -63.560-116.969  0.00  0.00          NE
ATOM   2940  Ne      X   1     -98.865 -64.276-113.418  0.00  0.00          NE
ATOM   2941  Ne      X   1    -100.674 -68.513-120.114  0.00  0.00          NE
ATOM   2942  B       X   1     -98.944 -65.494-114.493  0.00  0.00           B
ATOM   2943  B       X   1    -100.220 -63.493-113.284  0.00  0.00           B
ATOM   2944  B       X   1    -100.260 -65.110-116.738  0.00  0.00           B
ATOM   2945  B       X   1    -100.720 -63.308-118.496  0.00  0.00           B
ATOM   2946  B       X   1     -98.002 -63.123-114.254  0.00  0.00           B
ATOM   2947  B       X   1     -99.257 -62.692-116.446  0.00  0.00           B
ATOM   2948  B       X   1     -94.711 -68.862-118.238  0.00  0.00           B
ATOM   2949  B       X   1     -92.340 -68.189-118.601  0.00  0.00           B
ATOM   2950  Ne      X   1     -95.541 -61.477-116.975  0.00  0.00          NE
ATOM   2951  B       X   1     -91.904 -62.694-116.264  0.00  0.00           B
ATOM   2952  B       X   1     -95.908 -65.185-118.629  0.00  0.00           B
ATOM   2953  B       X   1     -95.713 -61.398-118.523  0.00  0.00           B
ATOM   2954  B       X   1     -94.192 -64.221-120.413  0.00  0.00           B
ATOM   2955  Ne      X   1     -93.302 -68.734-117.487  0.00  0.00          NE
ATOM   2956  B       X   1     -96.823 -61.828-116.227  0.00  0.00           B
ATOM   2957  B       X   1     -94.420 -62.575-116.793  0.00  0.00           B
ATOM   2958  B       X   1     -92.406 -65.868-119.794  0.00  0.00           B
ATOM   2959  B       X   1     -96.849 -67.542-118.258  0.00  0.00           B
ATOM   2960  Ne      X   1     -93.935 -66.251-115.876  0.00  0.00          NE
ATOM   2961  B       X   1     -93.344 -64.871-116.499  0.00  0.00           B
ATOM   2962  Ne      X   1     -95.639 -64.852-120.142  0.00  0.00          NE
ATOM   2963  B       X   1     -93.277 -67.580-116.486  0.00  0.00           B
ATOM   2964  B       X   1     -93.694 -66.064-114.343  0.00  0.00           B
ATOM   2965  B       X   1     -92.678 -63.591-118.505  0.00  0.00           B
ATOM   2966  B       X   1     -95.462 -66.319-116.388  0.00  0.00           B
ATOM   2967  Ne      X   1     -96.575 -66.091-117.515  0.00  0.00          NE
ATOM   2968  Ne      X   1     -92.984 -66.080-112.975  0.00  0.00          NE
ATOM   2969  Ne      X   1     -92.678 -64.289-119.922  0.00  0.00          NE
ATOM   2970  Ne      X   1     -93.073 -63.377-117.039  0.00  0.00          NE
ATOM   2971  B       X   1     -93.036 -69.403-110.547  0.00  0.00           B
ATOM   2972  Ne      X   1     -91.863 -69.899-109.586  0.00  0.00          NE
ATOM   2973  B       X   1     -98.225 -64.631-111.992  0.00  0.00           B
ATOM   2974  B       X   1     -97.707 -63.263-104.476  0.00  0.00           B
ATOM   2975  Ne      X   1     -97.566 -64.575-110.556  0.00  0.00          NE
ATOM   2976  B       X   1     -95.109 -61.550-109.904  0.00  0.00           B
ATOM   2977  B       X   1     -97.343 -62.927-110.295  0.00  0.00           B
ATOM   2978  Ne      X   1     -96.707 -61.499-110.175  0.00  0.00          NE
ATOM   2979  Ne      X   1     -96.996 -62.190-105.424  0.00  0.00          NE
ATOM   2980  B       X   1     -93.995 -61.758-107.657  0.00  0.00           B
ATOM   2981  Ne      X   1     -94.012 -68.586-111.451  0.00  0.00          NE
ATOM   2982  Ne      X   1     -92.347 -68.091-106.998  0.00  0.00          NE
ATOM   2983  Ne      X   1     -94.054 -62.822-106.386  0.00  0.00          NE
ATOM   2984  Ne      X   1     -93.074 -65.273-107.942  0.00  0.00          NE
ATOM   2985  B       X   1     -94.738 -67.370-110.639  0.00  0.00           B
ATOM   2986  B       X   1     -93.516 -64.204-106.834  0.00  0.00           B
ATOM   2987  B       X   1     -93.087 -66.787-107.442  0.00  0.00           B
ATOM   2988  B       X   1     -93.976 -65.296-109.196  0.00  0.00           B
ATOM   2989  Ne      X   1     -94.692 -65.767-110.540  0.00  0.00          NE
ATOM   2990  B       X   1     -93.191 -62.141-105.274  0.00  0.00           B
ATOM   2991  B       X   1     -95.581 -62.805-105.945  0.00  0.00           B
ATOM   2992  B       X   1     -93.795 -65.404-111.818  0.00  0.00           B
ATOM   2993  B       X   1     -96.126 -65.124-110.583  0.00  0.00           B
ATOM   2994  B       X   1     -92.959 -67.643-112.419  0.00  0.00           B
ATOM   2995  Ne      X   1     -97.019 -61.712 -98.754  0.00  0.00          NE
ATOM   2996  B       X   1     -96.182 -62.483 -97.633  0.00  0.00           B
ATOM   2997  B       X   1     -96.415 -61.825-100.198  0.00  0.00           B
ATOM   2998  B       X   1     -95.392 -61.828-102.490  0.00  0.00           B
ATOM   2999  Ne      X   1    -103.131 -75.879 -89.200  0.00  0.00          NE
ATOM   3000  B       X   1    -100.051 -71.324 -91.295  0.00  0.00           B
ATOM   3001  Ne      X   1     -99.434 -72.813 -91.163  0.00  0.00          NE
ATOM   3002  B       X   1    -100.063 -73.828 -90.038  0.00  0.00           B
ATOM   3003  B       X   1     -97.903 -72.780 -90.740  0.00  0.00           B
ATOM   3004  B       X   1    -101.544 -75.731 -89.072  0.00  0.00           B
ATOM   3005  B       X   1    -101.394 -68.940 -91.763  0.00  0.00           B
ATOM   3006  B       X   1    -103.265 -67.176 -91.107  0.00  0.00           B
ATOM   3007  Ne      X   1    -101.909 -67.497 -91.919  0.00  0.00          NE
ATOM   3008  B       X   1    -100.984 -66.335 -91.543  0.00  0.00           B
ATOM   3009  B       X   1     -98.650 -65.156 -91.551  0.00  0.00           B
ATOM   3010  B       X   1    -100.374 -64.387 -89.839  0.00  0.00           B
ATOM   3011  Ne      X   1    -100.168 -64.942 -91.367  0.00  0.00          NE
ATOM   3012  B       X   1     -98.435 -68.240 -88.422  0.00  0.00           B
ATOM   3013  Ne      X   1    -100.336 -63.752 -88.370  0.00  0.00          NE
ATOM   3014  B       X   1     -96.253 -61.543 -90.712  0.00  0.00           B
ATOM   3015  Ne      X   1     -97.192 -65.424 -91.142  0.00  0.00          NE
ATOM   3016  Ne      X   1     -95.935 -62.787 -89.739  0.00  0.00          NE
ATOM   3017  B       X   1     -93.459 -62.619 -94.261  0.00  0.00           B
ATOM   3018  B       X   1     -95.791 -62.286 -95.099  0.00  0.00           B
ATOM   3019  Ne      X   1     -94.602 -61.533 -94.345  0.00  0.00          NE
ATOM   3020  B       X   1     -96.620 -64.087 -90.463  0.00  0.00           B
ATOM   3021  B       X   1     -96.589 -62.525 -88.403  0.00  0.00           B
ATOM   3022  B       X   1    -102.267 -74.072 -86.041  0.00  0.00           B
ATOM   3023  B       X   1    -102.478 -70.511 -86.604  0.00  0.00           B
ATOM   3024  Ne      X   1    -100.997 -70.617 -85.981  0.00  0.00          NE
ATOM   3025  B       X   1    -100.974 -69.809 -84.604  0.00  0.00           B
ATOM   3026  B       X   1    -100.030 -69.836 -86.952  0.00  0.00           B
ATOM   3027  B       X   1    -101.547 -62.839 -88.152  0.00  0.00           B
ATOM   3028  B       X   1     -99.056 -62.894 -88.067  0.00  0.00           B
ATOM   3029  Ne      X   1     -99.509 -68.399 -87.277  0.00  0.00          NE
ATOM   3030  B       X   1    -101.743 -66.251 -85.517  0.00  0.00           B
ATOM   3031  B       X   1    -102.296 -67.832 -83.551  0.00  0.00           B
ATOM   3032  Ne      X   1    -101.345 -66.170 -87.023  0.00  0.00          NE
ATOM   3033  B       X   1    -102.729 -65.786 -87.787  0.00  0.00           B
ATOM   3034  Ne      X   1    -102.670 -66.404 -84.223  0.00  0.00          NE
ATOM   3035  B       X   1    -100.412 -64.965 -87.316  0.00  0.00           B
ATOM   3036  B       X   1    -100.715 -67.506 -87.475  0.00  0.00           B
ATOM   3037  Ne      X   1     -97.710 -62.906 -87.261  0.00  0.00          NE
ATOM   3038  B       X   1     -94.919 -65.148 -86.597  0.00  0.00           B
ATOM   3039  Ne      X   1     -96.394 -65.650 -86.610  0.00  0.00          NE
ATOM   3040  B       X   1     -97.326 -64.346 -86.805  0.00  0.00           B
ATOM   3041  B       X   1     -96.688 -63.588 -72.930  0.00  0.00           B
ATOM   3042  B       X   1     -99.316 -62.026 -69.209  0.00  0.00           B
ATOM   3043  Ne      X   1    -100.701 -61.719 -69.870  0.00  0.00          NE
ATOM   3044  Ne      X   1     -98.249 -63.054 -68.962  0.00  0.00          NE
ATOM   3045  B       X   1     -97.773 -63.560 -70.580  0.00  0.00           B
ATOM   3046  Ne      X   1     -96.557 -63.533 -71.466  0.00  0.00          NE
ATOM   3047  B       X   1     -95.235 -63.618 -70.789  0.00  0.00           B
ATOM   3048  B       X   1     -83.766-107.846 -88.788  0.00  0.00           B
ATOM   3049  Ne      X   1     -85.889-111.267 -88.706  0.00  0.00          NE
ATOM   3050  B       X   1     -91.436-115.284 -82.996  0.00  0.00           B
ATOM   3051  Ne      X   1     -88.659-117.100 -85.652  0.00  0.00          NE
ATOM   3052  B       X   1     -86.847-115.910 -82.577  0.00  0.00           B
ATOM   3053  B       X   1     -87.680-117.501 -84.471  0.00  0.00           B
ATOM   3054  B       X   1     -88.065-118.090 -82.049  0.00  0.00           B
ATOM   3055  Ne      X   1     -87.095-117.413 -82.997  0.00  0.00          NE
ATOM   3056  B       X   1     -83.706-116.665 -82.669  0.00  0.00           B
ATOM   3057  B       X   1     -85.736-118.125 -83.003  0.00  0.00           B
ATOM   3058  Ne      X   1     -84.258-117.953 -83.479  0.00  0.00          NE
ATOM   3059  B       X   1     -84.303-117.607 -85.033  0.00  0.00           B
ATOM   3060  Ne      X   1     -82.343-116.112 -82.044  0.00  0.00          NE
ATOM   3061  B       X   1     -81.564-117.256 -81.351  0.00  0.00           B
ATOM   3062  B       X   1     -81.596-115.474 -83.298  0.00  0.00           B
ATOM   3063  B       X   1     -82.556-114.963 -80.969  0.00  0.00           B
ATOM   3064  B       X   1     -90.621-113.222 -81.821  0.00  0.00           B
ATOM   3065  Ne      X   1     -88.804-111.603 -85.117  0.00  0.00          NE
ATOM   3066  B       X   1     -88.777-111.511 -81.271  0.00  0.00           B
ATOM   3067  Ne      X   1     -86.736-114.574 -81.867  0.00  0.00          NE
ATOM   3068  B       X   1     -88.142-113.780 -82.021  0.00  0.00           B
ATOM   3069  B       X   1     -88.548-109.986 -84.987  0.00  0.00           B
ATOM   3070  Ne      X   1     -89.195-112.711 -82.246  0.00  0.00          NE
ATOM   3071  B       X   1     -87.506-112.340 -85.538  0.00  0.00           B
ATOM   3072  B       X   1     -86.605-114.793 -80.322  0.00  0.00           B
ATOM   3073  Ne      X   1     -81.736-114.023 -83.918  0.00  0.00          NE
ATOM   3074  B       X   1     -80.659-112.998 -83.383  0.00  0.00           B
ATOM   3075  B       X   1     -85.234-113.301 -85.069  0.00  0.00           B
ATOM   3076  B       X   1     -82.461-112.419 -80.321  0.00  0.00           B
ATOM   3077  B       X   1     -83.217-113.568 -83.503  0.00  0.00           B
ATOM   3078  B       X   1     -85.617-107.217 -82.233  0.00  0.00           B
ATOM   3079  Ne      X   1     -83.376-110.205 -83.680  0.00  0.00          NE
ATOM   3080  B       X   1     -84.370-111.373 -83.857  0.00  0.00           B
ATOM   3081  B       X   1     -81.808-114.177 -85.504  0.00  0.00           B
ATOM   3082  B       X   1     -81.619-107.489 -84.297  0.00  0.00           B
ATOM   3083  Ne      X   1     -84.664-113.014 -83.693  0.00  0.00          NE
ATOM   3084  B       X   1     -82.521-109.822 -84.958  0.00  0.00           B
ATOM   3085  B       X   1     -82.599-110.626 -82.300  0.00  0.00           B
ATOM   3086  B       X   1     -82.085-107.705 -86.846  0.00  0.00           B
ATOM   3087  Ne      X   1     -81.626-108.528 -85.509  0.00  0.00          NE
ATOM   3088  Ne      X   1     -85.373-107.742 -83.692  0.00  0.00          NE
ATOM   3089  Ne      X   1     -82.423-110.920 -80.748  0.00  0.00          NE
ATOM   3090  B       X   1     -85.583-111.774 -87.237  0.00  0.00           B
ATOM   3091  B       X   1     -85.603-113.603 -82.529  0.00  0.00           B
ATOM   3092  B       X   1     -84.249-108.851 -83.465  0.00  0.00           B
ATOM   3093  B       X   1     -90.520-116.736 -77.198  0.00  0.00           B
ATOM   3094  Ne      X   1     -90.178-116.348 -72.676  0.00  0.00          NE
ATOM   3095  B       X   1     -89.083-116.891 -73.634  0.00  0.00           B
ATOM   3096  B       X   1     -88.932-118.472 -77.929  0.00  0.00           B
ATOM   3097  Ne      X   1     -88.941-116.925 -77.377  0.00  0.00          NE
ATOM   3098  B       X   1     -88.211-115.971 -78.460  0.00  0.00           B
ATOM   3099  Ne      X   1     -87.734-120.365 -74.270  0.00  0.00          NE
ATOM   3100  Ne      X   1     -87.917-117.258 -74.630  0.00  0.00          NE
ATOM   3101  B       X   1     -86.615-116.599 -74.100  0.00  0.00           B
ATOM   3102  B       X   1     -86.344-121.032 -74.677  0.00  0.00           B
ATOM   3103  B       X   1     -88.188-116.779 -76.057  0.00  0.00           B
ATOM   3104  B       X   1     -87.724-118.871 -74.572  0.00  0.00           B
ATOM   3105  B       X   1     -87.968-120.706 -72.716  0.00  0.00           B
ATOM   3106  Ne      X   1     -87.048-115.008 -78.786  0.00  0.00          NE
ATOM   3107  B       X   1     -91.621-117.135 -72.677  0.00  0.00           B
ATOM   3108  Ne      X   1     -83.436-121.001 -77.648  0.00  0.00          NE
ATOM   3109  B       X   1     -84.491-117.854 -73.433  0.00  0.00           B
ATOM   3110  Ne      X   1     -85.482-116.843 -72.943  0.00  0.00          NE
ATOM   3111  B       X   1     -83.429-116.652 -77.357  0.00  0.00           B
ATOM   3112  B       X   1     -83.148-119.410 -77.614  0.00  0.00           B
ATOM   3113  B       X   1     -85.724-115.417 -78.072  0.00  0.00           B
ATOM   3114  Ne      X   1     -84.167-115.246 -77.490  0.00  0.00          NE
ATOM   3115  Ne      X   1     -82.617-118.090 -76.993  0.00  0.00          NE
ATOM   3116  B       X   1     -81.061-118.010 -77.269  0.00  0.00           B
ATOM   3117  B       X   1     -84.776-115.495 -72.511  0.00  0.00           B
ATOM   3118  Ne      X   1     -80.797-118.047 -72.364  0.00  0.00          NE
ATOM   3119  B       X   1     -90.360-114.789 -72.942  0.00  0.00           B
ATOM   3120  B       X   1     -91.258-112.548 -76.606  0.00  0.00           B
ATOM   3121  B       X   1     -89.949-112.629 -74.262  0.00  0.00           B
ATOM   3122  Ne      X   1     -89.821-113.325 -72.893  0.00  0.00          NE
ATOM   3123  B       X   1     -88.970-109.180 -79.931  0.00  0.00           B
ATOM   3124  B       X   1     -88.806-111.418 -78.772  0.00  0.00           B
ATOM   3125  B       X   1     -88.743-112.345 -76.413  0.00  0.00           B
ATOM   3126  B       X   1     -87.443-113.555 -78.282  0.00  0.00           B
ATOM   3127  B       X   1     -86.600-111.372 -77.330  0.00  0.00           B
ATOM   3128  Ne      X   1     -87.849-112.215 -77.734  0.00  0.00          NE
ATOM   3129  B       X   1     -86.554-108.886 -73.397  0.00  0.00           B
ATOM   3130  B       X   1     -88.255-113.273 -72.516  0.00  0.00           B
ATOM   3131  Ne      X   1     -86.203-108.285 -74.766  0.00  0.00          NE
ATOM   3132  Ne      X   1     -88.922-107.649 -80.243  0.00  0.00          NE
ATOM   3133  B       X   1     -86.071-109.471 -75.785  0.00  0.00           B
ATOM   3134  B       X   1     -82.798-107.606 -76.079  0.00  0.00           B
ATOM   3135  B       X   1     -82.944-108.156 -78.631  0.00  0.00           B
ATOM   3136  B       X   1     -85.149-108.126 -79.875  0.00  0.00           B
ATOM   3137  B       X   1     -83.453-114.371 -78.723  0.00  0.00           B
ATOM   3138  B       X   1     -84.149-114.290 -76.243  0.00  0.00           B
ATOM   3139  B       X   1     -84.141-113.332 -73.751  0.00  0.00           B
ATOM   3140  Ne      X   1     -85.441-110.607 -76.613  0.00  0.00          NE
ATOM   3141  B       X   1     -84.660-109.859 -77.796  0.00  0.00           B
ATOM   3142  Ne      X   1     -84.169-109.059 -79.085  0.00  0.00          NE
ATOM   3143  B       X   1     -84.573-111.729 -75.891  0.00  0.00           B
ATOM   3144  Ne      X   1     -83.788-113.012 -75.311  0.00  0.00          NE
ATOM   3145  Ne      X   1     -82.385-113.940 -79.758  0.00  0.00          NE
ATOM   3146  B       X   1     -80.951-114.116 -79.069  0.00  0.00           B
ATOM   3147  B       X   1     -80.854-108.845 -77.229  0.00  0.00           B
ATOM   3148  Ne      X   1     -80.594-112.678 -75.561  0.00  0.00          NE
ATOM   3149  Ne      X   1     -81.961-107.794 -77.434  0.00  0.00          NE
ATOM   3150  B       X   1     -82.241-112.889 -75.269  0.00  0.00           B
ATOM   3151  B       X   1     -84.740-107.587 -74.579  0.00  0.00           B
ATOM   3152  Ne      X   1     -84.403-113.954 -72.308  0.00  0.00          NE
ATOM   3153  B       X   1     -83.615-110.150 -80.068  0.00  0.00           B
ATOM   3154  B       X   1     -81.025-110.277 -80.250  0.00  0.00           B
ATOM   3155  B       X   1     -80.474-111.248 -76.183  0.00  0.00           B
ATOM   3156  B       X   1     -91.727-120.830 -69.414  0.00  0.00           B
ATOM   3157  B       X   1     -91.354-120.068 -64.683  0.00  0.00           B
ATOM   3158  B       X   1     -91.584-116.232 -66.644  0.00  0.00           B
ATOM   3159  Ne      X   1     -90.958-117.457 -67.479  0.00  0.00          NE
ATOM   3160  B       X   1     -90.117-116.893 -68.692  0.00  0.00           B
ATOM   3161  Ne      X   1     -91.410-115.040 -65.712  0.00  0.00          NE
ATOM   3162  Ne      X   1     -91.033-121.548 -64.659  0.00  0.00          NE
ATOM   3163  B       X   1     -89.871-118.018 -66.444  0.00  0.00           B
ATOM   3164  B       X   1     -89.685-116.528 -71.198  0.00  0.00           B
ATOM   3165  Ne      X   1     -89.178-116.318 -69.746  0.00  0.00          NE
ATOM   3166  Ne      X   1     -89.000-118.069 -65.106  0.00  0.00          NE
ATOM   3167  B       X   1     -88.087-119.271 -65.108  0.00  0.00           B
ATOM   3168  Ne      X   1     -86.846-119.842 -65.761  0.00  0.00          NE
ATOM   3169  Ne      X   1     -86.928-118.089 -70.441  0.00  0.00          NE
ATOM   3170  Ne      X   1     -88.912-120.068 -71.648  0.00  0.00          NE
ATOM   3171  B       X   1     -88.046-119.034 -70.841  0.00  0.00           B
ATOM   3172  B       X   1     -87.685-116.957 -69.647  0.00  0.00           B
ATOM   3173  B       X   1     -86.501-119.209 -67.151  0.00  0.00           B
ATOM   3174  B       X   1     -88.155-116.757 -64.902  0.00  0.00           B
ATOM   3175  B       X   1     -90.181-115.279 -64.594  0.00  0.00           B
ATOM   3176  B       X   1     -86.249-117.409 -71.663  0.00  0.00           B
ATOM   3177  B       X   1     -91.083-122.380 -65.977  0.00  0.00           B
ATOM   3178  B       X   1     -90.137-122.391 -68.425  0.00  0.00           B
ATOM   3179  B       X   1     -82.619-115.804 -64.325  0.00  0.00           B
ATOM   3180  B       X   1     -80.635-116.896 -65.515  0.00  0.00           B
ATOM   3181  B       X   1     -85.573-119.388 -64.792  0.00  0.00           B
ATOM   3182  Ne      X   1     -83.932-116.058 -67.933  0.00  0.00          NE
ATOM   3183  B       X   1     -84.928-117.332 -67.811  0.00  0.00           B
ATOM   3184  B       X   1     -83.110-116.279 -69.296  0.00  0.00           B
ATOM   3185  B       X   1     -81.383-117.198 -71.133  0.00  0.00           B
ATOM   3186  Ne      X   1     -81.812-115.881 -65.711  0.00  0.00          NE
ATOM   3187  Ne      X   1     -81.578-116.341 -69.853  0.00  0.00          NE
ATOM   3188  B       X   1     -82.879-116.214 -66.777  0.00  0.00           B
ATOM   3189  B       X   1     -80.561-117.000 -68.829  0.00  0.00           B
ATOM   3190  B       X   1     -81.200-114.872 -70.222  0.00  0.00           B
ATOM   3191  B       X   1     -87.808-114.316 -64.270  0.00  0.00           B
ATOM   3192  B       X   1     -88.886-114.788 -69.539  0.00  0.00           B
ATOM   3193  B       X   1     -86.954-111.129 -72.166  0.00  0.00           B
ATOM   3194  Ne      X   1     -86.730-113.215 -64.372  0.00  0.00          NE
ATOM   3195  Ne      X   1     -86.912-109.546 -72.051  0.00  0.00          NE
ATOM   3196  Ne      X   1     -90.476-112.412 -67.114  0.00  0.00          NE
ATOM   3197  B       X   1     -90.846-113.773 -66.471  0.00  0.00           B
ATOM   3198  B       X   1     -89.438-111.545 -66.259  0.00  0.00           B
ATOM   3199  B       X   1     -88.748-109.534 -64.878  0.00  0.00           B
ATOM   3200  B       X   1     -88.412-109.156 -71.757  0.00  0.00           B
ATOM   3201  Ne      X   1     -87.084-112.649 -71.674  0.00  0.00          NE
ATOM   3202  B       X   1     -87.237-113.761 -67.918  0.00  0.00           B
ATOM   3203  B       X   1     -89.669-112.706 -68.480  0.00  0.00           B
ATOM   3204  B       X   1     -87.088-110.467 -66.621  0.00  0.00           B
ATOM   3205  Ne      X   1     -88.377-113.455 -69.018  0.00  0.00          NE
ATOM   3206  B       X   1     -87.651-112.653 -70.177  0.00  0.00           B
ATOM   3207  B       X   1     -87.487-111.755 -64.498  0.00  0.00           B
ATOM   3208  Ne      X   1     -88.214-110.782 -65.527  0.00  0.00          NE
ATOM   3209  Ne      X   1     -85.389-108.317 -69.686  0.00  0.00          NE
ATOM   3210  B       X   1     -85.497-112.020 -67.744  0.00  0.00           B
ATOM   3211  B       X   1     -81.274-108.072 -69.592  0.00  0.00           B
ATOM   3212  Ne      X   1     -85.670-110.408 -67.313  0.00  0.00          NE
ATOM   3213  B       X   1     -80.389-110.311 -68.785  0.00  0.00           B
ATOM   3214  Ne      X   1     -81.670-113.388 -70.767  0.00  0.00          NE
ATOM   3215  B       X   1     -85.709-113.306 -71.758  0.00  0.00           B
ATOM   3216  B       X   1     -82.333-111.010 -67.364  0.00  0.00           B
ATOM   3217  B       X   1     -83.890-107.872 -69.876  0.00  0.00           B
ATOM   3218  B       X   1     -85.935-108.982 -70.956  0.00  0.00           B
ATOM   3219  Ne      X   1     -82.967-110.180 -66.174  0.00  0.00          NE
ATOM   3220  B       X   1     -83.075-113.643 -71.420  0.00  0.00           B
ATOM   3221  Ne      X   1     -81.197-111.513 -68.231  0.00  0.00          NE
ATOM   3222  B       X   1     -80.577-112.923 -71.807  0.00  0.00           B
ATOM   3223  B       X   1     -81.046-114.531 -66.086  0.00  0.00           B
ATOM   3224  B       X   1     -84.480-110.104 -66.352  0.00  0.00           B
ATOM   3225  B       X   1     -81.627-112.406 -69.482  0.00  0.00           B
ATOM   3226  B       X   1     -82.209-108.722 -66.368  0.00  0.00           B
ATOM   3227  Ne      X   1     -81.484-107.383 -65.987  0.00  0.00          NE
ATOM   3228  B       X   1     -82.698-110.797 -64.740  0.00  0.00           B
ATOM   3229  B       X   1     -85.972-113.542 -65.714  0.00  0.00           B
ATOM   3230  B       X   1     -84.728-114.661 -67.742  0.00  0.00           B
ATOM   3231  Ne      X   1     -85.841-113.528 -67.304  0.00  0.00          NE
ATOM   3232  B       X   1     -85.569-109.303 -68.438  0.00  0.00           B
ATOM   3233  B       X   1     -80.391 -97.573-116.191  0.00  0.00           B
ATOM   3234  Ne      X   1     -80.898 -93.982-114.317  0.00  0.00          NE
ATOM   3235  B       X   1     -81.745 -93.818-112.957  0.00  0.00           B
ATOM   3236  B       X   1     -81.167 -92.655-115.140  0.00  0.00           B
ATOM   3237  B       X   1     -81.485 -97.712-113.959  0.00  0.00           B
ATOM   3238  B       X   1     -81.273 -95.381-114.979  0.00  0.00           B
ATOM   3239  Ne      X   1     -81.515 -96.902-115.247  0.00  0.00          NE
ATOM   3240  B       X   1     -82.894 -97.060-115.986  0.00  0.00           B
ATOM   3241  B       X   1     -81.658 -99.762-112.101  0.00  0.00           B
ATOM   3242  B       X   1     -80.496 -95.976-109.549  0.00  0.00           B
ATOM   3243  B       X   1     -83.029 -97.684-111.872  0.00  0.00           B
ATOM   3244  B       X   1     -82.202 -94.308-110.515  0.00  0.00           B
ATOM   3245  Ne      X   1     -82.651 -93.387-111.749  0.00  0.00          NE
ATOM   3246  B       X   1     -80.437 -97.530-111.691  0.00  0.00           B
ATOM   3247  B       X   1     -82.582 -91.886-111.458  0.00  0.00           B
ATOM   3248  Ne      X   1     -81.659 -98.214-112.420  0.00  0.00          NE
ATOM   3249  B       X   1     -87.479-107.057 -80.398  0.00  0.00           B
ATOM   3250  Ne      X   1     -85.917-107.026 -80.716  0.00  0.00          NE
ATOM   3251  Ne      X   1     -82.469-107.122 -88.249  0.00  0.00          NE
ATOM   3252  B       X   1     -82.720-105.549 -88.330  0.00  0.00           B
ATOM   3253  Ne      X   1     -81.169-106.205 -83.452  0.00  0.00          NE
ATOM   3254  B       X   1     -82.297-105.045 -83.212  0.00  0.00           B
ATOM   3255  B       X   1     -80.603-106.518 -82.033  0.00  0.00           B
ATOM   3256  B       X   1     -87.198-107.056 -75.121  0.00  0.00           B
ATOM   3257  B       X   1     -84.150-105.471 -75.821  0.00  0.00           B
ATOM   3258  Ne      X   1     -85.101-104.442 -76.463  0.00  0.00          NE
ATOM   3259  Ne      X   1     -83.556-106.720 -75.045  0.00  0.00          NE
ATOM   3260  Ne      X   1     -81.482-106.229 -72.879  0.00  0.00          NE
ATOM   3261  B       X   1     -81.326-106.431 -77.634  0.00  0.00           B
ATOM   3262  B       X   1     -82.602-106.138 -73.962  0.00  0.00           B
ATOM   3263  B       X   1     -80.830-104.911 -72.561  0.00  0.00           B
ATOM   3264  B       X   1     -80.504-104.048 -78.360  0.00  0.00           B
ATOM   3265  B       X   1     -86.227-107.013 -69.396  0.00  0.00           B
ATOM   3266  Ne      X   1     -80.550-101.537 -64.819  0.00  0.00          NE
ATOM   3267  B       X   1     -82.271-103.813 -67.601  0.00  0.00           B
ATOM   3268  B       X   1     -81.542-106.321 -67.158  0.00  0.00           B
ATOM   3269  Ne      X   1     -81.560-105.087 -68.104  0.00  0.00          NE
ATOM   3270  B       X   1     -82.322-105.809 -69.397  0.00  0.00           B
ATOM   3271  B       X   1     -82.254-106.964 -71.681  0.00  0.00           B
ATOM   3272  B       X   1     -82.096-106.927 -64.595  0.00  0.00           B
ATOM   3273  Ne      X   1     -82.556-107.126 -70.173  0.00  0.00          NE
ATOM   3274  B       X   1     -89.290 -86.090-128.178  0.00  0.00           B
ATOM   3275  B       X   1     -85.809 -90.889-127.321  0.00  0.00           B
ATOM   3276  Ne      X   1     -83.303 -86.734-127.891  0.00  0.00          NE
ATOM   3277  B       X   1     -83.245 -88.173-127.312  0.00  0.00           B
ATOM   3278  Ne      X   1     -84.385 -91.595-127.205  0.00  0.00          NE
ATOM   3279  B       X   1     -81.091 -89.450-126.830  0.00  0.00           B
ATOM   3280  B       X   1     -82.595 -88.718-124.875  0.00  0.00           B
ATOM   3281  Ne      X   1     -82.602 -89.283-126.379  0.00  0.00          NE
ATOM   3282  B       X   1     -81.856 -86.324-128.262  0.00  0.00           B
ATOM   3283  B       X   1     -89.973 -80.969-127.547  0.00  0.00           B
ATOM   3284  Ne      X   1     -86.705 -83.127-127.805  0.00  0.00          NE
ATOM   3285  B       X   1     -85.550 -82.244-128.431  0.00  0.00           B
ATOM   3286  Ne      X   1     -86.033 -78.358-124.577  0.00  0.00          NE
ATOM   3287  B       X   1     -85.996 -77.051-125.507  0.00  0.00           B
ATOM   3288  B       X   1     -85.059 -79.452-125.076  0.00  0.00           B
ATOM   3289  Ne      X   1     -85.540 -77.191-121.680  0.00  0.00          NE
ATOM   3290  B       X   1     -82.544 -79.944-124.806  0.00  0.00           B
ATOM   3291  Ne      X   1     -81.222 -78.989-124.725  0.00  0.00          NE
ATOM   3292  B       X   1     -81.750 -77.523-125.095  0.00  0.00           B
ATOM   3293  B       X   1     -84.557 -77.635-128.260  0.00  0.00           B
ATOM   3294  Ne      X   1     -84.199 -81.365-128.377  0.00  0.00          NE
ATOM   3295  B       X   1     -83.965 -76.669-121.559  0.00  0.00           B
ATOM   3296  B       X   1     -82.680 -90.508-114.527  0.00  0.00           B
ATOM   3297  Ne      X   1     -80.685 -77.114-119.496  0.00  0.00          NE
ATOM   3298  Ne      X   1     -83.110 -90.395-111.067  0.00  0.00          NE
ATOM   3299  B       X   1     -81.834 -89.712-110.373  0.00  0.00           B
ATOM   3300  Ne      X   1     -80.431 -89.685-109.702  0.00  0.00          NE
ATOM   3301  Ne      X   1     -91.566 -72.016-121.696  0.00  0.00          NE
ATOM   3302  B       X   1     -91.481 -70.442-121.873  0.00  0.00           B
ATOM   3303  B       X   1     -90.513 -72.191-125.497  0.00  0.00           B
ATOM   3304  B       X   1     -89.915 -70.714-127.603  0.00  0.00           B
ATOM   3305  Ne      X   1     -89.432 -71.865-126.538  0.00  0.00          NE
ATOM   3306  B       X   1     -89.027 -73.237-127.238  0.00  0.00           B
ATOM   3307  B       X   1     -88.245 -71.225-125.764  0.00  0.00           B
ATOM   3308  Ne      X   1     -87.168 -70.843-124.710  0.00  0.00          NE
ATOM   3309  B       X   1     -87.749 -70.137-123.429  0.00  0.00           B
ATOM   3310  Ne      X   1     -86.741 -74.312-121.218  0.00  0.00          NE
ATOM   3311  Ne      X   1     -88.979 -74.842-127.344  0.00  0.00          NE
ATOM   3312  B       X   1     -88.261 -74.167-121.014  0.00  0.00           B
ATOM   3313  B       X   1     -91.572 -72.657-123.156  0.00  0.00           B
ATOM   3314  Ne      X   1     -91.275 -68.892-122.260  0.00  0.00          NE
ATOM   3315  B       X   1     -86.314 -72.082-124.431  0.00  0.00           B
ATOM   3316  B       X   1     -86.202 -69.829-125.446  0.00  0.00           B
ATOM   3317  B       X   1     -86.263 -73.646-122.517  0.00  0.00           B
ATOM   3318  Ne      X   1     -91.810 -72.865-124.697  0.00  0.00          NE
ATOM   3319  B       X   1     -82.956 -72.120-128.501  0.00  0.00           B
ATOM   3320  B       X   1     -85.876 -74.578-124.891  0.00  0.00           B
ATOM   3321  B       X   1     -84.485 -70.696-127.094  0.00  0.00           B
ATOM   3322  Ne      X   1     -85.602 -73.432-123.920  0.00  0.00          NE
ATOM   3323  B       X   1     -84.061 -73.319-123.740  0.00  0.00           B
ATOM   3324  Ne      X   1     -84.882 -69.553-126.135  0.00  0.00          NE
ATOM   3325  B       X   1     -85.382 -75.419-127.244  0.00  0.00           B
ATOM   3326  Ne      X   1     -84.177 -76.152-127.938  0.00  0.00          NE
ATOM   3327  B       X   1     -83.860 -69.296-124.980  0.00  0.00           B
ATOM   3328  Ne      X   1     -82.998 -75.587-120.945  0.00  0.00          NE
ATOM   3329  B       X   1     -82.948 -76.115-126.937  0.00  0.00           B
ATOM   3330  B       X   1     -82.491 -74.607-122.116  0.00  0.00           B
ATOM   3331  Ne      X   1     -82.595 -73.904-123.550  0.00  0.00          NE
ATOM   3332  Ne      X   1     -80.689 -71.453-123.644  0.00  0.00          NE
ATOM   3333  B       X   1     -81.501 -72.786-123.717  0.00  0.00           B
ATOM   3334  B       X   1     -81.574 -70.137-124.112  0.00  0.00           B
ATOM   3335  Ne      X   1     -81.925 -76.119-125.748  0.00  0.00          NE
ATOM   3336  B       X   1     -82.360 -75.024-124.632  0.00  0.00           B
ATOM   3337  B       X   1     -80.558 -75.532-126.352  0.00  0.00           B
ATOM   3338  Ne      X   1     -84.338 -71.549-128.297  0.00  0.00          NE
ATOM   3339  B       X   1     -80.839 -73.874-128.336  0.00  0.00           B
ATOM   3340  B       X   1     -80.406 -71.301-122.074  0.00  0.00           B
ATOM   3341  B       X   1     -89.764 -68.646-122.712  0.00  0.00           B
ATOM   3342  Ne      X   1     -88.232 -68.745-122.799  0.00  0.00          NE
ATOM   3343  B       X   1     -91.600 -68.671-127.813  0.00  0.00           B
ATOM   3344  Ne      X   1     -90.449 -64.177-128.118  0.00  0.00          NE
ATOM   3345  Ne      X   1     -90.990 -65.934-125.676  0.00  0.00          NE
ATOM   3346  Ne      X   1     -91.328 -62.248-121.814  0.00  0.00          NE
ATOM   3347  B       X   1     -90.545 -65.264-127.042  0.00  0.00           B
ATOM   3348  B       X   1     -91.451 -68.011-120.981  0.00  0.00           B
ATOM   3349  B       X   1     -89.775 -62.038-121.839  0.00  0.00           B
ATOM   3350  B       X   1     -89.618 -66.498-125.136  0.00  0.00           B
ATOM   3351  B       X   1     -89.482 -63.089-127.567  0.00  0.00           B
ATOM   3352  Ne      X   1     -88.584 -61.767-127.637  0.00  0.00          NE
ATOM   3353  Ne      X   1     -86.694 -64.085-123.743  0.00  0.00          NE
ATOM   3354  B       X   1     -87.699 -63.329-122.824  0.00  0.00           B
ATOM   3355  Ne      X   1     -88.058 -66.631-125.049  0.00  0.00          NE
ATOM   3356  B       X   1     -87.510 -65.200-124.527  0.00  0.00           B
ATOM   3357  B       X   1     -87.374 -66.966-126.343  0.00  0.00           B
ATOM   3358  B       X   1     -87.761 -67.718-123.962  0.00  0.00           B
ATOM   3359  B       X   1     -87.549 -68.223-121.438  0.00  0.00           B
ATOM   3360  Ne      X   1     -88.230 -61.925-122.330  0.00  0.00          NE
ATOM   3361  Ne      X   1     -86.251 -67.253-127.513  0.00  0.00          NE
ATOM   3362  B       X   1     -91.755 -63.575-120.900  0.00  0.00           B
ATOM   3363  B       X   1     -91.735 -64.781-124.832  0.00  0.00           B
ATOM   3364  B       X   1     -87.045 -61.243-121.628  0.00  0.00           B
ATOM   3365  Ne      X   1     -82.512 -68.869-124.243  0.00  0.00          NE
ATOM   3366  B       X   1     -85.981 -63.220-124.794  0.00  0.00           B
ATOM   3367  B       X   1     -80.759 -62.627-127.986  0.00  0.00           B
ATOM   3368  Ne      X   1     -82.749 -67.316-121.565  0.00  0.00          NE
ATOM   3369  B       X   1     -85.213 -68.283-127.002  0.00  0.00           B
ATOM   3370  B       X   1     -85.454 -65.909-127.753  0.00  0.00           B
ATOM   3371  B       X   1     -84.572 -63.753-126.812  0.00  0.00           B
ATOM   3372  Ne      X   1     -84.230 -64.994-127.730  0.00  0.00          NE
ATOM   3373  Ne      X   1     -84.816 -62.729-125.709  0.00  0.00          NE
ATOM   3374  Ne      X   1     -84.854 -65.174-121.543  0.00  0.00          NE
ATOM   3375  B       X   1     -85.591 -64.636-122.774  0.00  0.00           B
ATOM   3376  B       X   1     -83.508 -65.999-121.842  0.00  0.00           B
ATOM   3377  B       X   1     -83.500 -62.655-124.806  0.00  0.00           B
ATOM   3378  B       X   1     -83.023 -65.876-126.906  0.00  0.00           B
ATOM   3379  B       X   1     -85.882 -66.277-120.915  0.00  0.00           B
ATOM   3380  B       X   1     -82.804 -68.194-122.834  0.00  0.00           B
ATOM   3381  Ne      X   1     -81.741 -66.507-126.243  0.00  0.00          NE
ATOM   3382  B       X   1     -81.138 -63.388-123.857  0.00  0.00           B
ATOM   3383  B       X   1     -81.021 -65.365-125.373  0.00  0.00           B
ATOM   3384  B       X   1     -80.805 -67.135-127.291  0.00  0.00           B
ATOM   3385  B       X   1     -81.248 -67.119-121.163  0.00  0.00           B
ATOM   3386  B       X   1     -81.914 -67.722-125.177  0.00  0.00           B
ATOM   3387  Ne      X   1     -80.804 -61.296-127.090  0.00  0.00          NE
ATOM   3388  B       X   1     -85.863 -73.646-120.050  0.00  0.00           B
ATOM   3389  Ne      X   1     -82.835 -71.129-118.787  0.00  0.00          NE
ATOM   3390  B       X   1     -83.789 -74.844-119.783  0.00  0.00           B
ATOM   3391  B       X   1     -83.712 -69.904-118.678  0.00  0.00           B
ATOM   3392  Ne      X   1     -84.610 -73.794-118.990  0.00  0.00          NE
ATOM   3393  B       X   1     -83.775 -72.425-118.847  0.00  0.00           B
ATOM   3394  B       X   1     -81.743 -71.076-119.938  0.00  0.00           B
ATOM   3395  B       X   1     -81.798 -76.230-120.211  0.00  0.00           B
ATOM   3396  Ne      X   1     -86.739 -67.484-120.271  0.00  0.00          NE
ATOM   3397  B       X   1     -91.538 -65.543-113.070  0.00  0.00           B
ATOM   3398  Ne      X   1     -90.669 -61.644-116.112  0.00  0.00          NE
ATOM   3399  Ne      X   1     -91.586 -67.281-119.621  0.00  0.00          NE
ATOM   3400  B       X   1     -90.241 -66.814-118.972  0.00  0.00           B
ATOM   3401  B       X   1     -90.320 -63.185-112.887  0.00  0.00           B
ATOM   3402  B       X   1     -87.947 -64.219-115.624  0.00  0.00           B
ATOM   3403  Ne      X   1     -88.301 -67.787-115.545  0.00  0.00          NE
ATOM   3404  B       X   1     -88.786 -67.318-116.915  0.00  0.00           B
ATOM   3405  Ne      X   1     -88.265 -63.555-117.054  0.00  0.00          NE
ATOM   3406  Ne      X   1     -88.917 -66.381-118.343  0.00  0.00          NE
ATOM   3407  B       X   1     -87.723 -66.848-119.232  0.00  0.00           B
ATOM   3408  B       X   1     -89.389 -62.460-116.708  0.00  0.00           B
ATOM   3409  B       X   1     -86.900 -62.998-117.585  0.00  0.00           B
ATOM   3410  B       X   1     -88.790 -64.935-117.903  0.00  0.00           B
ATOM   3411  Ne      X   1     -90.255 -64.758-112.726  0.00  0.00          NE
ATOM   3412  Ne      X   1     -84.241 -68.430-118.987  0.00  0.00          NE
ATOM   3413  B       X   1     -83.446 -68.003-120.299  0.00  0.00           B
ATOM   3414  B       X   1     -85.790 -68.415-119.478  0.00  0.00           B
ATOM   3415  B       X   1     -90.450 -69.573-110.208  0.00  0.00           B
ATOM   3416  B       X   1     -89.884 -65.029-111.247  0.00  0.00           B
ATOM   3417  B       X   1     -89.218 -67.323-110.421  0.00  0.00           B
ATOM   3418  B       X   1     -74.662-107.455-117.881  0.00  0.00           B
ATOM   3419  B       X   1     -70.690-108.216-120.414  0.00  0.00           B
ATOM   3420  Ne      X   1     -68.905-108.225-114.475  0.00  0.00          NE
ATOM   3421  Ne      X   1     -71.477-109.049-119.483  0.00  0.00          NE
ATOM   3422  Ne      X   1     -69.268-108.973-117.454  0.00  0.00          NE
ATOM   3423  B       X   1     -69.051-108.421-116.001  0.00  0.00           B
ATOM   3424  B       X   1     -70.701-108.778-118.019  0.00  0.00           B
ATOM   3425  B       X   1     -70.288-108.385-113.674  0.00  0.00           B
ATOM   3426  B       X   1     -77.016-108.999-111.713  0.00  0.00           B
ATOM   3427  Ne      X   1     -76.149-109.206-110.388  0.00  0.00          NE
ATOM   3428  B       X   1     -75.786-107.833-109.744  0.00  0.00           B
ATOM   3429  Ne      X   1     -71.181-108.329-112.339  0.00  0.00          NE
ATOM   3430  B       X   1     -70.002-108.369-111.289  0.00  0.00           B
ATOM   3431  Ne      X   1     -71.415-108.067-106.602  0.00  0.00          NE
ATOM   3432  B       X   1     -71.187-111.743-107.039  0.00  0.00           B
ATOM   3433  B       X   1     -71.905-109.319-107.452  0.00  0.00           B
ATOM   3434  B       X   1     -71.484-108.468-105.064  0.00  0.00           B
ATOM   3435  B       X   1     -70.064-107.547-107.152  0.00  0.00           B
ATOM   3436  Ne      X   1     -79.544-110.005 -80.772  0.00  0.00          NE
ATOM   3437  B       X   1     -78.067-112.814 -83.161  0.00  0.00           B
ATOM   3438  Ne      X   1     -79.509-111.921 -83.237  0.00  0.00          NE
ATOM   3439  B       X   1     -79.394-111.026 -81.936  0.00  0.00           B
ATOM   3440  Ne      X   1     -78.933-109.926 -85.441  0.00  0.00          NE
ATOM   3441  B       X   1     -79.472-111.027 -84.487  0.00  0.00           B
ATOM   3442  B       X   1     -77.794-109.206 -84.599  0.00  0.00           B
ATOM   3443  B       X   1     -79.399-108.465 -80.937  0.00  0.00           B
ATOM   3444  B       X   1     -75.632-113.015 -82.564  0.00  0.00           B
ATOM   3445  Ne      X   1     -75.326-113.368 -81.038  0.00  0.00          NE
ATOM   3446  B       X   1     -80.176-109.024 -85.757  0.00  0.00           B
ATOM   3447  B       X   1     -74.568-114.747 -80.965  0.00  0.00           B
ATOM   3448  Ne      X   1     -79.738-117.805 -78.155  0.00  0.00          NE
ATOM   3449  Ne      X   1     -77.079-119.464 -77.598  0.00  0.00          NE
ATOM   3450  B       X   1     -79.643-116.178 -78.062  0.00  0.00           B
ATOM   3451  B       X   1     -77.690-120.871 -77.419  0.00  0.00           B
ATOM   3452  B       X   1     -78.346-118.452 -77.830  0.00  0.00           B
ATOM   3453  B       X   1     -77.574-117.891 -74.300  0.00  0.00           B
ATOM   3454  B       X   1     -79.715-117.129 -73.000  0.00  0.00           B
ATOM   3455  Ne      X   1     -78.120-117.105 -73.061  0.00  0.00          NE
ATOM   3456  B       X   1     -77.576-115.612 -72.985  0.00  0.00           B
ATOM   3457  B       X   1     -76.044-119.619 -78.792  0.00  0.00           B
ATOM   3458  Ne      X   1     -75.053-120.068 -79.838  0.00  0.00          NE
ATOM   3459  B       X   1     -80.204-118.332 -79.568  0.00  0.00           B
ATOM   3460  B       X   1     -72.584-117.271 -78.508  0.00  0.00           B
ATOM   3461  Ne      X   1     -72.284-115.889 -77.802  0.00  0.00          NE
ATOM   3462  Ne      X   1     -72.657-117.943 -79.973  0.00  0.00          NE
ATOM   3463  B       X   1     -73.597-115.022 -77.548  0.00  0.00           B
ATOM   3464  Ne      X   1     -79.811-114.589 -78.082  0.00  0.00          NE
ATOM   3465  B       X   1     -78.401-110.385 -79.678  0.00  0.00           B
ATOM   3466  Ne      X   1     -79.151-107.907 -74.097  0.00  0.00          NE
ATOM   3467  B       X   1     -78.452-113.916 -78.486  0.00  0.00           B
ATOM   3468  Ne      X   1     -77.027-113.359 -78.540  0.00  0.00          NE
ATOM   3469  B       X   1     -78.545-109.870 -77.236  0.00  0.00           B
ATOM   3470  Ne      X   1     -79.909-109.786 -76.480  0.00  0.00          NE
ATOM   3471  Ne      X   1     -77.497-110.333 -78.368  0.00  0.00          NE
ATOM   3472  B       X   1     -79.822-112.589 -74.203  0.00  0.00           B
ATOM   3473  B       X   1     -79.741-109.072 -75.005  0.00  0.00           B
ATOM   3474  B       X   1     -77.087-111.807 -78.055  0.00  0.00           B
ATOM   3475  B       X   1     -78.272-108.527 -72.953  0.00  0.00           B
ATOM   3476  B       X   1     -76.230-109.440 -78.480  0.00  0.00           B
ATOM   3477  Ne      X   1     -79.384-112.414 -72.700  0.00  0.00          NE
ATOM   3478  B       X   1     -76.511-113.382 -80.022  0.00  0.00           B
ATOM   3479  B       X   1     -75.997-114.081 -77.577  0.00  0.00           B
ATOM   3480  B       X   1     -75.695-113.657 -73.373  0.00  0.00           B
ATOM   3481  Ne      X   1     -74.815-109.025 -79.028  0.00  0.00          NE
ATOM   3482  Ne      X   1     -76.880-114.299 -72.533  0.00  0.00          NE
ATOM   3483  B       X   1     -78.076-113.273 -72.524  0.00  0.00           B
ATOM   3484  B       X   1     -80.247-113.811 -76.632  0.00  0.00           B
ATOM   3485  B       X   1     -71.831-107.220 -76.857  0.00  0.00           B
ATOM   3486  Ne      X   1     -74.552-113.808 -77.018  0.00  0.00          NE
ATOM   3487  B       X   1     -74.108-112.501 -77.853  0.00  0.00           B
ATOM   3488  B       X   1     -74.202-108.983 -73.208  0.00  0.00           B
ATOM   3489  B       X   1     -74.378-113.602 -75.489  0.00  0.00           B
ATOM   3490  Ne      X   1     -74.286-107.454 -73.482  0.00  0.00          NE
ATOM   3491  B       X   1     -77.556-117.862 -71.813  0.00  0.00           B
ATOM   3492  B       X   1     -79.025-110.932 -72.264  0.00  0.00           B
ATOM   3493  B       X   1     -80.281-112.436 -67.251  0.00  0.00           B
ATOM   3494  Ne      X   1     -78.746-107.369 -66.807  0.00  0.00          NE
ATOM   3495  B       X   1     -79.209-108.014 -68.179  0.00  0.00           B
ATOM   3496  B       X   1     -79.495-112.948 -64.764  0.00  0.00           B
ATOM   3497  B       X   1     -76.934-109.850 -71.144  0.00  0.00           B
ATOM   3498  B       X   1     -79.217-108.956 -70.558  0.00  0.00           B
ATOM   3499  Ne      X   1     -79.988-108.860 -69.234  0.00  0.00          NE
ATOM   3500  Ne      X   1     -78.363-109.573 -71.745  0.00  0.00          NE
ATOM   3501  B       X   1     -78.463-114.135 -66.816  0.00  0.00           B
ATOM   3502  Ne      X   1     -79.769-113.506 -66.229  0.00  0.00          NE
ATOM   3503  B       X   1     -77.566-108.131 -66.219  0.00  0.00           B
ATOM   3504  Ne      X   1     -76.450-109.063 -65.749  0.00  0.00          NE
ATOM   3505  B       X   1     -79.928-107.569 -65.805  0.00  0.00           B
ATOM   3506  B       X   1     -75.615-110.983 -69.206  0.00  0.00           B
ATOM   3507  B       X   1     -75.114-108.134 -65.553  0.00  0.00           B
ATOM   3508  Ne      X   1     -75.528-110.029 -70.446  0.00  0.00          NE
ATOM   3509  B       X   1     -74.888-108.737 -69.826  0.00  0.00           B
ATOM   3510  Ne      X   1     -71.417-109.416 -68.979  0.00  0.00          NE
ATOM   3511  B       X   1     -71.068-108.387 -72.213  0.00  0.00           B
ATOM   3512  B       X   1     -74.519-110.676 -71.512  0.00  0.00           B
ATOM   3513  Ne      X   1     -73.932-107.556 -69.266  0.00  0.00          NE
ATOM   3514  B       X   1     -72.433-108.244 -69.191  0.00  0.00           B
ATOM   3515  Ne      X   1     -76.676-105.059-122.974  0.00  0.00          NE
ATOM   3516  B       X   1     -76.654-104.402-121.568  0.00  0.00           B
ATOM   3517  B       X   1     -79.703-100.654-121.084  0.00  0.00           B
ATOM   3518  B       X   1     -76.169-106.524-122.782  0.00  0.00           B
ATOM   3519  B       X   1     -76.058-100.398-126.348  0.00  0.00           B
ATOM   3520  Ne      X   1     -76.012 -99.907-120.796  0.00  0.00          NE
ATOM   3521  B       X   1     -75.864-104.315-124.037  0.00  0.00           B
ATOM   3522  B       X   1     -75.148-102.863-126.088  0.00  0.00           B
ATOM   3523  Ne      X   1     -74.729-103.487-124.692  0.00  0.00          NE
ATOM   3524  B       X   1     -74.907-100.559-121.853  0.00  0.00           B
ATOM   3525  B       X   1     -77.315 -99.618-121.570  0.00  0.00           B
ATOM   3526  B       X   1     -74.968 -99.766-124.232  0.00  0.00           B
ATOM   3527  B       X   1     -74.545-102.259-123.778  0.00  0.00           B
ATOM   3528  Ne      X   1     -70.007-106.936-120.955  0.00  0.00          NE
ATOM   3529  B       X   1     -73.481-104.442-124.778  0.00  0.00           B
ATOM   3530  Ne      X   1     -72.894-105.526-123.876  0.00  0.00          NE
ATOM   3531  B       X   1     -70.429-101.132-122.238  0.00  0.00           B
ATOM   3532  B       X   1     -72.850-104.825-122.475  0.00  0.00           B
ATOM   3533  Ne      X   1     -74.208-100.817-123.251  0.00  0.00          NE
ATOM   3534  B       X   1     -72.584-100.716-123.516  0.00  0.00           B
ATOM   3535  B       X   1     -71.180-103.271-121.280  0.00  0.00           B
ATOM   3536  Ne      X   1     -71.050-100.981-123.730  0.00  0.00          NE
ATOM   3537  Ne      X   1     -72.077-104.585-121.069  0.00  0.00          NE
ATOM   3538  Ne      X   1     -70.244-102.048-120.956  0.00  0.00          NE
ATOM   3539  B       X   1     -71.126-105.792-120.808  0.00  0.00           B
ATOM   3540  B       X   1     -79.249 -99.317-123.297  0.00  0.00           B
ATOM   3541  Ne      X   1     -78.845 -99.464-121.783  0.00  0.00          NE
ATOM   3542  B       X   1     -77.303 -98.770-124.770  0.00  0.00           B
ATOM   3543  B       X   1     -79.390 -94.428-124.424  0.00  0.00           B
ATOM   3544  B       X   1     -78.696 -93.899-122.014  0.00  0.00           B
ATOM   3545  Ne      X   1     -78.557 -93.497-123.485  0.00  0.00          NE
ATOM   3546  B       X   1     -76.991 -93.698-123.907  0.00  0.00           B
ATOM   3547  B       X   1     -79.301 -98.157-121.012  0.00  0.00           B
ATOM   3548  Ne      X   1     -75.927 -99.180-125.349  0.00  0.00          NE
ATOM   3549  B       X   1     -75.167 -98.037-126.014  0.00  0.00           B
ATOM   3550  B       X   1     -75.353 -93.273-122.055  0.00  0.00           B
ATOM   3551  Ne      X   1     -75.536 -93.214-123.589  0.00  0.00          NE
ATOM   3552  B       X   1     -74.990 -93.070-126.620  0.00  0.00           B
ATOM   3553  B       X   1     -78.701 -92.005-123.721  0.00  0.00           B
ATOM   3554  Ne      X   1     -79.152 -94.126-120.501  0.00  0.00          NE
ATOM   3555  B       X   1     -74.542 -95.573-126.388  0.00  0.00           B
ATOM   3556  Ne      X   1     -74.622 -93.223-120.669  0.00  0.00          NE
ATOM   3557  B       X   1     -74.502 -94.056-124.404  0.00  0.00           B
ATOM   3558  Ne      X   1     -69.663 -98.436-123.826  0.00  0.00          NE
ATOM   3559  B       X   1     -70.582 -97.898-122.646  0.00  0.00           B
ATOM   3560  Ne      X   1     -71.060 -97.725-121.138  0.00  0.00          NE
ATOM   3561  B       X   1     -71.614 -96.170-120.982  0.00  0.00           B
ATOM   3562  B       X   1     -73.470 -94.308-120.715  0.00  0.00           B
ATOM   3563  B       X   1     -72.079 -98.728-120.645  0.00  0.00           B
ATOM   3564  B       X   1     -77.948-105.939-120.166  0.00  0.00           B
ATOM   3565  B       X   1     -77.717-106.447-115.013  0.00  0.00           B
ATOM   3566  Ne      X   1     -76.860-104.822-120.091  0.00  0.00          NE
ATOM   3567  Ne      X   1     -79.446-106.304-119.726  0.00  0.00          NE
ATOM   3568  B       X   1     -77.174-103.550-119.308  0.00  0.00           B
ATOM   3569  B       X   1     -77.391-101.690-117.535  0.00  0.00           B
ATOM   3570  B       X   1     -77.973-104.088-115.624  0.00  0.00           B
ATOM   3571  Ne      X   1     -79.312-103.216-115.644  0.00  0.00          NE
ATOM   3572  Ne      X   1     -76.905-105.250-115.428  0.00  0.00          NE
ATOM   3573  B       X   1     -78.888-101.689-115.513  0.00  0.00           B
ATOM   3574  Ne      X   1     -77.944-100.674-116.443  0.00  0.00          NE
ATOM   3575  B       X   1     -79.874-104.968-118.977  0.00  0.00           B
ATOM   3576  Ne      X   1     -76.435-102.237-118.745  0.00  0.00          NE
ATOM   3577  B       X   1     -76.641-100.158-115.743  0.00  0.00           B
ATOM   3578  B       X   1     -76.017-105.544-116.777  0.00  0.00           B
ATOM   3579  B       X   1     -76.340-101.129-119.782  0.00  0.00           B
ATOM   3580  B       X   1     -75.941-104.796-114.270  0.00  0.00           B
ATOM   3581  B       X   1     -75.596-105.435-119.335  0.00  0.00           B
ATOM   3582  B       X   1     -75.428-100.275-113.562  0.00  0.00           B
ATOM   3583  Ne      X   1     -75.266-104.346-112.811  0.00  0.00          NE
ATOM   3584  B       X   1     -75.005-102.824-118.387  0.00  0.00           B
ATOM   3585  Ne      X   1     -74.960-105.892-117.877  0.00  0.00          NE
ATOM   3586  B       X   1     -74.951-102.775-112.734  0.00  0.00           B
ATOM   3587  B       X   1     -80.045-103.382-117.045  0.00  0.00           B
ATOM   3588  Ne      X   1     -74.666-101.238-112.620  0.00  0.00          NE
ATOM   3589  B       X   1     -80.226-106.462-114.424  0.00  0.00           B
ATOM   3590  B       X   1     -80.267-103.937-114.523  0.00  0.00           B
ATOM   3591  Ne      X   1     -72.386-105.486-112.560  0.00  0.00          NE
ATOM   3592  B       X   1     -73.945-105.130-112.503  0.00  0.00           B
ATOM   3593  Ne      X   1     -69.144-102.772-116.414  0.00  0.00          NE
ATOM   3594  B       X   1     -73.095-101.087-113.085  0.00  0.00           B
ATOM   3595  B       X   1     -70.719-100.198-113.131  0.00  0.00           B
ATOM   3596  B       X   1     -73.044-104.130-119.903  0.00  0.00           B
ATOM   3597  B       X   1     -71.916-105.050-114.003  0.00  0.00           B
ATOM   3598  B       X   1     -73.750-104.938-117.674  0.00  0.00           B
ATOM   3599  B       X   1     -70.051-101.874-117.243  0.00  0.00           B
ATOM   3600  B       X   1     -70.782-101.367-119.644  0.00  0.00           B
ATOM   3601  Ne      X   1     -73.522-103.554-118.443  0.00  0.00          NE
ATOM   3602  Ne      X   1     -71.336-101.324-118.068  0.00  0.00          NE
ATOM   3603  B       X   1     -72.042-100.068-117.314  0.00  0.00           B
ATOM   3604  B       X   1     -72.461-102.440-118.025  0.00  0.00           B
ATOM   3605  Ne      X   1     -70.790-104.072-114.477  0.00  0.00          NE
ATOM   3606  B       X   1     -70.209-103.956-115.906  0.00  0.00           B
ATOM   3607  B       X   1     -71.191-102.588-114.012  0.00  0.00           B
ATOM   3608  B       X   1     -69.464-104.492-113.561  0.00  0.00           B
ATOM   3609  Ne      X   1     -71.621-101.465-112.943  0.00  0.00          NE
ATOM   3610  Ne      X   1     -69.377 -99.676-112.563  0.00  0.00          NE
ATOM   3611  B       X   1     -78.735 -99.408-116.883  0.00  0.00           B
ATOM   3612  B       X   1     -79.229 -95.638-120.233  0.00  0.00           B
ATOM   3613  Ne      X   1     -79.887 -97.063-119.947  0.00  0.00          NE
ATOM   3614  B       X   1     -79.397 -94.108-113.825  0.00  0.00           B
ATOM   3615  B       X   1     -78.161 -93.366-119.528  0.00  0.00           B
ATOM   3616  B       X   1     -79.503 -97.581-118.573  0.00  0.00           B
ATOM   3617  B       X   1     -77.960 -96.942-116.726  0.00  0.00           B
ATOM   3618  Ne      X   1     -79.189 -97.976-117.130  0.00  0.00          NE
ATOM   3619  Ne      X   1     -76.894 -93.379-118.569  0.00  0.00          NE
ATOM   3620  Ne      X   1     -76.775 -96.054-117.146  0.00  0.00          NE
ATOM   3621  B       X   1     -77.107 -94.586-117.659  0.00  0.00           B
ATOM   3622  B       X   1     -77.397 -95.617-113.620  0.00  0.00           B
ATOM   3623  Ne      X   1     -76.177 -96.422-114.268  0.00  0.00          NE
ATOM   3624  Ne      X   1     -78.381 -94.651-112.734  0.00  0.00          NE
ATOM   3625  B       X   1     -75.968 -95.869-115.776  0.00  0.00           B
ATOM   3626  B       X   1     -76.182 -97.981-114.481  0.00  0.00           B
ATOM   3627  B       X   1     -75.904 -96.848-118.254  0.00  0.00           B
ATOM   3628  B       X   1     -75.473 -98.719-120.017  0.00  0.00           B
ATOM   3629  Ne      X   1     -75.577 -99.435-114.873  0.00  0.00          NE
ATOM   3630  B       X   1     -75.630 -93.600-119.510  0.00  0.00           B
ATOM   3631  B       X   1     -74.863 -96.026-113.486  0.00  0.00           B
ATOM   3632  Ne      X   1     -74.794 -97.686-119.101  0.00  0.00          NE
ATOM   3633  B       X   1     -76.717 -91.953-117.872  0.00  0.00           B
ATOM   3634  B       X   1     -69.092 -98.300-113.172  0.00  0.00           B
ATOM   3635  B       X   1     -72.285 -97.601-116.137  0.00  0.00           B
ATOM   3636  B       X   1     -73.883 -96.622-119.778  0.00  0.00           B
ATOM   3637  B       X   1     -74.169 -99.342-115.701  0.00  0.00           B
ATOM   3638  B       X   1     -71.335 -95.094-116.369  0.00  0.00           B
ATOM   3639  Ne      X   1     -71.178 -94.207-117.668  0.00  0.00          NE
ATOM   3640  B       X   1     -70.129 -96.848-114.956  0.00  0.00           B
ATOM   3641  B       X   1     -72.458 -95.810-114.244  0.00  0.00           B
ATOM   3642  B       X   1     -73.913 -98.424-117.992  0.00  0.00           B
ATOM   3643  Ne      X   1     -74.258 -92.250-113.105  0.00  0.00          NE
ATOM   3644  B       X   1     -71.514 -92.654-117.514  0.00  0.00           B
ATOM   3645  B       X   1     -73.855 -93.706-113.585  0.00  0.00           B
ATOM   3646  B       X   1     -69.679 -97.795-120.235  0.00  0.00           B
ATOM   3647  Ne      X   1     -73.546 -95.195-113.260  0.00  0.00          NE
ATOM   3648  B       X   1     -69.657 -94.264-118.137  0.00  0.00           B
ATOM   3649  Ne      X   1     -71.574 -96.307-115.481  0.00  0.00          NE
ATOM   3650  Ne      X   1     -72.738 -95.518-120.079  0.00  0.00          NE
ATOM   3651  B       X   1     -72.049 -94.931-118.755  0.00  0.00           B
ATOM   3652  Ne      X   1     -73.020 -98.883-116.750  0.00  0.00          NE
ATOM   3653  B       X   1     -73.959 -91.845-120.394  0.00  0.00           B
ATOM   3654  B       X   1     -80.008-100.638-106.794  0.00  0.00           B
ATOM   3655  Ne      X   1     -79.063-101.183-107.874  0.00  0.00          NE
ATOM   3656  B       X   1     -77.891-101.970-107.125  0.00  0.00           B
ATOM   3657  B       X   1     -79.763-102.181-108.839  0.00  0.00           B
ATOM   3658  Ne      X   1     -77.066-104.219-110.418  0.00  0.00          NE
ATOM   3659  B       X   1     -78.569-103.722-110.454  0.00  0.00           B
ATOM   3660  Ne      X   1     -79.934-102.964-110.281  0.00  0.00          NE
ATOM   3661  B       X   1     -76.694-105.431-109.480  0.00  0.00           B
ATOM   3662  B       X   1     -76.474-104.616-111.846  0.00  0.00           B
ATOM   3663  B       X   1     -78.586 -99.992-108.703  0.00  0.00           B
ATOM   3664  B       X   1     -76.163-103.035-109.906  0.00  0.00           B
ATOM   3665  B       X   1     -75.713-103.243-107.439  0.00  0.00           B
ATOM   3666  B       X   1     -75.223-101.061-108.649  0.00  0.00           B
ATOM   3667  Ne      X   1     -75.199-102.609-108.803  0.00  0.00          NE
ATOM   3668  Ne      X   1     -75.000 -99.966-109.787  0.00  0.00          NE
ATOM   3669  B       X   1     -74.805-100.754-111.140  0.00  0.00           B
ATOM   3670  B       X   1     -74.604-106.097-107.969  0.00  0.00           B
ATOM   3671  B       X   1     -71.550-104.557-111.547  0.00  0.00           B
ATOM   3672  Ne      X   1     -73.481-105.639-106.864  0.00  0.00          NE
ATOM   3673  B       X   1     -73.705-102.903-109.023  0.00  0.00           B
ATOM   3674  B       X   1     -71.342-102.047-111.511  0.00  0.00           B
ATOM   3675  B       X   1     -71.219-103.392-109.285  0.00  0.00           B
ATOM   3676  Ne      X   1     -72.345-103.192-108.211  0.00  0.00          NE
ATOM   3677  Ne      X   1     -70.882-103.370-110.840  0.00  0.00          NE
ATOM   3678  B       X   1     -72.635-104.467-107.402  0.00  0.00           B
ATOM   3679  B       X   1     -72.014-102.009-107.157  0.00  0.00           B
ATOM   3680  B       X   1     -69.615-101.303-107.367  0.00  0.00           B
ATOM   3681  B       X   1     -69.257-103.250-110.813  0.00  0.00           B
ATOM   3682  B       X   1     -72.534-106.965-106.856  0.00  0.00           B
ATOM   3683  B       X   1     -71.930-106.985-112.425  0.00  0.00           B
ATOM   3684  B       X   1     -69.463 -99.509-110.943  0.00  0.00           B
ATOM   3685  B       X   1     -78.972 -95.562-111.564  0.00  0.00           B
ATOM   3686  B       X   1     -76.331 -99.130-109.747  0.00  0.00           B
ATOM   3687  Ne      X   1     -77.691 -98.703-109.137  0.00  0.00          NE
ATOM   3688  B       X   1     -78.540 -97.668-109.964  0.00  0.00           B
ATOM   3689  Ne      X   1     -79.612 -96.691-110.650  0.00  0.00          NE
ATOM   3690  Ne      X   1     -76.723 -96.728-107.071  0.00  0.00          NE
ATOM   3691  B       X   1     -77.218 -97.997-107.754  0.00  0.00           B
ATOM   3692  B       X   1     -76.861 -95.606-108.293  0.00  0.00           B
ATOM   3693  B       X   1     -76.431 -93.264-109.766  0.00  0.00           B
ATOM   3694  Ne      X   1     -76.747 -92.461-111.084  0.00  0.00          NE
ATOM   3695  B       X   1     -77.747 -93.367-111.999  0.00  0.00           B
ATOM   3696  B       X   1     -75.415 -92.411-112.041  0.00  0.00           B
ATOM   3697  B       X   1     -75.168 -96.854-106.771  0.00  0.00           B
ATOM   3698  B       X   1     -74.681 -95.057-109.695  0.00  0.00           B
ATOM   3699  B       X   1     -69.090 -97.214-109.961  0.00  0.00           B
ATOM   3700  B       X   1     -73.762 -99.063-109.515  0.00  0.00           B
ATOM   3701  B       X   1     -71.190 -98.690-109.221  0.00  0.00           B
ATOM   3702  B       X   1     -71.085 -93.025-107.785  0.00  0.00           B
ATOM   3703  Ne      X   1     -72.636 -98.149-108.861  0.00  0.00          NE
ATOM   3704  Ne      X   1     -70.805 -93.651-109.186  0.00  0.00          NE
ATOM   3705  B       X   1     -72.729 -96.721-109.426  0.00  0.00           B
ATOM   3706  Ne      X   1     -73.179 -95.380-110.136  0.00  0.00          NE
ATOM   3707  B       X   1     -73.169 -95.431-111.715  0.00  0.00           B
ATOM   3708  B       X   1     -72.983 -98.154-107.316  0.00  0.00           B
ATOM   3709  B       X   1     -72.210 -94.217-109.714  0.00  0.00           B
ATOM   3710  Ne      X   1     -69.632 -98.652-109.579  0.00  0.00          NE
ATOM   3711  B       X   1     -69.939 -94.914-109.062  0.00  0.00           B
ATOM   3712  B       X   1     -70.106 -92.541-110.033  0.00  0.00           B
ATOM   3713  B       X   1     -68.993-104.183-103.780  0.00  0.00           B
ATOM   3714  B       X   1     -70.236 -94.683-100.423  0.00  0.00           B
ATOM   3715  Ne      X   1     -69.090 -92.185 -96.954  0.00  0.00          NE
ATOM   3716  B       X   1     -69.984 -92.104-100.546  0.00  0.00           B
ATOM   3717  B       X   1     -68.936 -97.103 -91.334  0.00  0.00           B
ATOM   3718  B       X   1     -69.794 -95.831 -89.300  0.00  0.00           B
ATOM   3719  B       X   1     -70.173 -94.959 -91.701  0.00  0.00           B
ATOM   3720  Ne      X   1     -70.287 -95.081 -93.249  0.00  0.00          NE
ATOM   3721  B       X   1     -70.474 -93.700 -93.944  0.00  0.00           B
ATOM   3722  Ne      X   1     -71.146 -92.615 -94.912  0.00  0.00          NE
ATOM   3723  Ne      X   1     -69.184 -95.670 -90.702  0.00  0.00          NE
ATOM   3724  B       X   1     -70.447 -92.697 -96.348  0.00  0.00           B
ATOM   3725  B       X   1     -69.077 -96.096 -93.556  0.00  0.00           B
ATOM   3726  Ne      X   1     -79.491-106.885 -81.010  0.00  0.00          NE
ATOM   3727  B       X   1     -78.251-105.747 -86.330  0.00  0.00           B
ATOM   3728  Ne      X   1     -78.004-105.721 -75.962  0.00  0.00          NE
ATOM   3729  B       X   1     -78.075-104.363 -75.055  0.00  0.00           B
ATOM   3730  B       X   1     -79.013-103.147 -73.204  0.00  0.00           B
ATOM   3731  Ne      X   1     -77.749-103.111 -74.127  0.00  0.00          NE
ATOM   3732  Ne      X   1     -80.110-105.615 -78.221  0.00  0.00          NE
ATOM   3733  Ne      X   1     -76.778-100.862 -76.087  0.00  0.00          NE
ATOM   3734  B       X   1     -76.473-105.772 -76.278  0.00  0.00           B
ATOM   3735  B       X   1     -78.949-105.729 -77.191  0.00  0.00           B
ATOM   3736  B       X   1     -76.323-103.218 -73.324  0.00  0.00           B
ATOM   3737  B       X   1     -79.771-106.277 -79.592  0.00  0.00           B
ATOM   3738  B       X   1     -78.401-106.907 -74.997  0.00  0.00           B
ATOM   3739  B       X   1     -75.426-100.085 -73.104  0.00  0.00           B
ATOM   3740  B       X   1     -75.341-100.795 -75.500  0.00  0.00           B
ATOM   3741  Ne      X   1     -74.980-105.713 -75.678  0.00  0.00          NE
ATOM   3742  Ne      X   1     -74.811-103.549 -73.493  0.00  0.00          NE
ATOM   3743  B       X   1     -74.742-104.496 -74.787  0.00  0.00           B
ATOM   3744  B       X   1     -74.812-107.054 -74.884  0.00  0.00           B
ATOM   3745  B       X   1     -75.220-106.647 -72.288  0.00  0.00           B
ATOM   3746  B       X   1     -80.354-107.151 -73.403  0.00  0.00           B
ATOM   3747  Ne      X   1     -74.386-100.713 -74.135  0.00  0.00          NE
ATOM   3748  B       X   1     -70.917-100.591 -75.431  0.00  0.00           B
ATOM   3749  B       X   1     -74.079-102.206 -73.716  0.00  0.00           B
ATOM   3750  B       X   1     -73.883-105.703 -76.798  0.00  0.00           B
ATOM   3751  Ne      X   1     -69.489-101.007 -75.038  0.00  0.00          NE
ATOM   3752  B       X   1     -69.602-102.043 -73.823  0.00  0.00           B
ATOM   3753  B       X   1     -73.181 -99.909 -74.559  0.00  0.00           B
ATOM   3754  B       X   1     -69.374-106.527 -76.554  0.00  0.00           B
ATOM   3755  B       X   1     -72.857-106.796 -73.166  0.00  0.00           B
ATOM   3756  B       X   1     -72.658 -99.689 -77.126  0.00  0.00           B
ATOM   3757  Ne      X   1     -72.037 -99.503 -75.596  0.00  0.00          NE
ATOM   3758  Ne      X   1     -69.355-102.356 -72.284  0.00  0.00          NE
ATOM   3759  Ne      X   1     -71.295-107.079 -73.010  0.00  0.00          NE
ATOM   3760  B       X   1     -77.348 -99.334 -75.852  0.00  0.00           B
ATOM   3761  B       X   1     -75.923 -95.941 -73.543  0.00  0.00           B
ATOM   3762  B       X   1     -71.514 -98.095 -75.306  0.00  0.00           B
ATOM   3763  B       X   1     -72.019 -95.495 -73.247  0.00  0.00           B
ATOM   3764  B       X   1     -70.030 -98.510 -72.536  0.00  0.00           B
ATOM   3765  B       X   1     -80.230-104.446 -68.676  0.00  0.00           B
ATOM   3766  B       X   1     -80.145-103.097 -70.842  0.00  0.00           B
ATOM   3767  B       X   1     -79.131-102.061 -64.887  0.00  0.00           B
ATOM   3768  Ne      X   1     -77.556-102.207 -65.001  0.00  0.00          NE
ATOM   3769  B       X   1     -77.956-103.215 -69.572  0.00  0.00           B
ATOM   3770  Ne      X   1     -79.561-103.172 -69.349  0.00  0.00          NE
ATOM   3771  B       X   1     -79.865-101.835 -68.537  0.00  0.00           B
ATOM   3772  B       X   1     -77.312-103.591 -65.775  0.00  0.00           B
ATOM   3773  B       X   1     -77.069-100.889 -65.712  0.00  0.00           B
ATOM   3774  Ne      X   1     -76.980-104.906 -66.659  0.00  0.00          NE
ATOM   3775  B       X   1     -78.285-105.828 -66.802  0.00  0.00           B
ATOM   3776  Ne      X   1     -76.489-103.727 -69.399  0.00  0.00          NE
ATOM   3777  Ne      X   1     -79.781-100.258 -68.211  0.00  0.00          NE
ATOM   3778  B       X   1     -76.509-104.456 -68.075  0.00  0.00           B
ATOM   3779  B       X   1     -75.959-104.762 -70.521  0.00  0.00           B
ATOM   3780  B       X   1     -75.905-105.863 -66.131  0.00  0.00           B
ATOM   3781  B       X   1     -75.397-102.469 -69.381  0.00  0.00           B
ATOM   3782  B       X   1     -75.350-100.123 -70.554  0.00  0.00           B
ATOM   3783  Ne      X   1     -74.810-105.528 -71.258  0.00  0.00          NE
ATOM   3784  B       X   1     -78.428 -99.906 -67.553  0.00  0.00           B
ATOM   3785  B       X   1     -79.609 -99.631 -69.739  0.00  0.00           B
ATOM   3786  Ne      X   1     -76.083 -99.556 -71.762  0.00  0.00          NE
ATOM   3787  Ne      X   1     -77.147 -99.515 -66.505  0.00  0.00          NE
ATOM   3788  B       X   1     -74.398-107.146 -67.799  0.00  0.00           B
ATOM   3789  Ne      X   1     -74.494-101.144 -69.589  0.00  0.00          NE
ATOM   3790  B       X   1     -74.287-104.357 -72.275  0.00  0.00           B
ATOM   3791  Ne      X   1     -74.608-106.869 -66.283  0.00  0.00          NE
ATOM   3792  B       X   1     -70.464-106.070 -72.224  0.00  0.00           B
ATOM   3793  Ne      X   1     -73.011-100.698 -64.415  0.00  0.00          NE
ATOM   3794  B       X   1     -72.064-101.875 -64.742  0.00  0.00           B
ATOM   3795  Ne      X   1     -70.916-102.987 -64.545  0.00  0.00          NE
ATOM   3796  B       X   1     -69.790-102.599 -65.511  0.00  0.00           B
ATOM   3797  B       X   1     -73.974-106.317 -70.212  0.00  0.00           B
ATOM   3798  B       X   1     -73.363-106.186 -65.707  0.00  0.00           B
ATOM   3799  Ne      X   1     -71.864-105.621 -65.737  0.00  0.00          NE
ATOM   3800  B       X   1     -70.547-101.767 -71.398  0.00  0.00           B
ATOM   3801  B       X   1     -73.098-101.634 -70.253  0.00  0.00           B
ATOM   3802  Ne      X   1     -71.662-101.050 -70.523  0.00  0.00          NE
ATOM   3803  Ne      X   1     -70.017-105.450 -68.065  0.00  0.00          NE
ATOM   3804  B       X   1     -69.903-105.376 -69.616  0.00  0.00           B
ATOM   3805  B       X   1     -70.869-100.667 -69.182  0.00  0.00           B
ATOM   3806  B       X   1     -71.415-105.392 -67.272  0.00  0.00           B
ATOM   3807  B       X   1     -74.122-100.503 -68.227  0.00  0.00           B
ATOM   3808  Ne      X   1     -69.442-105.341 -71.196  0.00  0.00          NE
ATOM   3809  B       X   1     -71.526-104.344 -64.913  0.00  0.00           B
ATOM   3810  B       X   1     -73.647-100.064 -65.756  0.00  0.00           B
ATOM   3811  B       X   1     -69.266-103.928 -71.783  0.00  0.00           B
ATOM   3812  B       X   1     -69.169-104.262 -67.422  0.00  0.00           B
ATOM   3813  B       X   1     -71.947 -99.651 -71.193  0.00  0.00           B
ATOM   3814  Ne      X   1     -75.539 -96.493 -72.112  0.00  0.00          NE
ATOM   3815  B       X   1     -78.408 -96.246 -64.391  0.00  0.00           B
ATOM   3816  Ne      X   1     -79.326 -99.331 -71.293  0.00  0.00          NE
ATOM   3817  B       X   1     -79.488 -92.435 -68.190  0.00  0.00           B
ATOM   3818  Ne      X   1     -78.936 -93.170 -66.780  0.00  0.00          NE
ATOM   3819  B       X   1     -76.563 -95.493 -68.559  0.00  0.00           B
ATOM   3820  B       X   1     -77.409 -93.800 -66.943  0.00  0.00           B
ATOM   3821  B       X   1     -77.565 -98.334 -65.570  0.00  0.00           B
ATOM   3822  Ne      X   1     -77.311 -95.197 -69.910  0.00  0.00          NE
ATOM   3823  Ne      X   1     -77.109 -96.942 -64.958  0.00  0.00          NE
ATOM   3824  B       X   1     -79.891 -94.354 -66.630  0.00  0.00           B
ATOM   3825  B       X   1     -76.535 -95.968 -66.052  0.00  0.00           B
ATOM   3826  B       X   1     -76.406 -95.668 -71.097  0.00  0.00           B
ATOM   3827  Ne      X   1     -76.262 -94.900 -67.131  0.00  0.00          NE
ATOM   3828  B       X   1     -75.849 -97.989 -71.888  0.00  0.00           B
ATOM   3829  B       X   1     -74.913 -94.076 -67.143  0.00  0.00           B
ATOM   3830  B       X   1     -75.722 -99.127 -66.994  0.00  0.00           B
ATOM   3831  B       X   1     -78.751 -92.138 -65.651  0.00  0.00           B
ATOM   3832  B       X   1     -71.736 -97.582 -65.389  0.00  0.00           B
ATOM   3833  Ne      X   1     -70.977 -98.323 -71.327  0.00  0.00          NE
ATOM   3834  Ne      X   1     -71.755 -97.477 -66.987  0.00  0.00          NE
ATOM   3835  B       X   1     -72.286 -94.598 -70.712  0.00  0.00           B
ATOM   3836  B       X   1     -73.206 -98.084 -67.347  0.00  0.00           B
ATOM   3837  B       X   1     -73.215 -92.903 -68.840  0.00  0.00           B
ATOM   3838  B       X   1     -71.282 -92.193 -70.465  0.00  0.00           B
ATOM   3839  Ne      X   1     -74.409 -92.717 -67.822  0.00  0.00          NE
ATOM   3840  B       X   1     -74.080 -96.036 -71.881  0.00  0.00           B
ATOM   3841  Ne      X   1     -70.456 -92.871 -65.017  0.00  0.00          NE
ATOM   3842  B       X   1     -71.159 -96.033 -67.378  0.00  0.00           B
ATOM   3843  Ne      X   1     -74.143 -99.359 -67.072  0.00  0.00          NE
ATOM   3844  Ne      X   1     -71.876 -93.388 -69.681  0.00  0.00          NE
ATOM   3845  B       X   1     -70.809 -93.964 -68.694  0.00  0.00           B
ATOM   3846  Ne      X   1     -70.082 -94.849 -67.546  0.00  0.00          NE
ATOM   3847  B       X   1     -71.829 -97.071 -71.308  0.00  0.00           B
ATOM   3848  B       X   1     -70.760 -98.602 -67.537  0.00  0.00           B
ATOM   3849  B       X   1     -70.129 -98.423 -69.965  0.00  0.00           B
ATOM   3850  Ne      X   1     -72.585 -95.709 -71.795  0.00  0.00          NE
ATOM   3851  B       X   1     -70.116 -93.997 -66.161  0.00  0.00           B
ATOM   3852  B       X   1     -71.821 -92.106 -65.234  0.00  0.00           B
ATOM   3853  Ne      X   1     -70.061 -99.356 -68.692  0.00  0.00          NE
ATOM   3854  B       X   1     -78.901 -88.119-126.692  0.00  0.00           B
ATOM   3855  Ne      X   1     -79.535 -89.555-126.703  0.00  0.00          NE
ATOM   3856  B       X   1     -78.844 -86.465-124.677  0.00  0.00           B
ATOM   3857  B       X   1     -79.372 -90.082-125.175  0.00  0.00           B
ATOM   3858  B       X   1     -78.412 -87.156-122.231  0.00  0.00           B
ATOM   3859  Ne      X   1     -78.488 -90.403-123.916  0.00  0.00          NE
ATOM   3860  Ne      X   1     -78.633 -86.644-126.219  0.00  0.00          NE
ATOM   3861  Ne      X   1     -78.411 -88.567-121.548  0.00  0.00          NE
ATOM   3862  B       X   1     -78.909 -89.596-122.610  0.00  0.00           B
ATOM   3863  B       X   1     -77.106 -86.318-126.433  0.00  0.00           B
ATOM   3864  B       X   1     -77.025 -89.966-124.362  0.00  0.00           B
ATOM   3865  B       X   1     -75.512 -90.624-126.327  0.00  0.00           B
ATOM   3866  Ne      X   1     -75.493 -90.322-124.750  0.00  0.00          NE
ATOM   3867  B       X   1     -75.262 -91.718-124.044  0.00  0.00           B
ATOM   3868  B       X   1     -77.651 -80.081-125.254  0.00  0.00           B
ATOM   3869  Ne      X   1     -78.818 -80.192-126.296  0.00  0.00          NE
ATOM   3870  B       X   1     -78.326 -79.373-127.617  0.00  0.00           B
ATOM   3871  Ne      X   1     -75.104 -78.094-127.335  0.00  0.00          NE
ATOM   3872  B       X   1     -80.139 -79.637-125.730  0.00  0.00           B
ATOM   3873  B       X   1     -75.009 -76.559-127.110  0.00  0.00           B
ATOM   3874  B       X   1     -76.097 -78.483-128.466  0.00  0.00           B
ATOM   3875  B       X   1     -73.752 -78.643-127.822  0.00  0.00           B
ATOM   3876  Ne      X   1     -72.237 -78.572-127.934  0.00  0.00          NE
ATOM   3877  B       X   1     -71.551 -79.925-127.455  0.00  0.00           B
ATOM   3878  B       X   1     -73.471 -77.131-122.831  0.00  0.00           B
ATOM   3879  B       X   1     -78.295 -89.984-117.226  0.00  0.00           B
ATOM   3880  Ne      X   1     -79.697 -89.227-116.778  0.00  0.00          NE
ATOM   3881  Ne      X   1     -76.839 -90.430-117.491  0.00  0.00          NE
ATOM   3882  B       X   1     -76.349 -89.474-118.675  0.00  0.00           B
ATOM   3883  B       X   1     -75.929 -90.108-116.284  0.00  0.00           B
ATOM   3884  Ne      X   1     -75.170 -89.793-114.969  0.00  0.00          NE
ATOM   3885  B       X   1     -74.829 -91.215-114.189  0.00  0.00           B
ATOM   3886  B       X   1     -74.351 -89.400-120.278  0.00  0.00           B
ATOM   3887  Ne      X   1     -73.183 -90.497-120.170  0.00  0.00          NE
ATOM   3888  B       X   1     -72.256 -90.626-118.901  0.00  0.00           B
ATOM   3889  B       X   1     -71.778 -90.262-116.451  0.00  0.00           B
ATOM   3890  B       X   1     -73.741 -89.117-115.270  0.00  0.00           B
ATOM   3891  Ne      X   1     -72.094 -89.321-115.255  0.00  0.00          NE
ATOM   3892  B       X   1     -71.821 -89.808-113.810  0.00  0.00           B
ATOM   3893  Ne      X   1     -73.439 -77.055-118.870  0.00  0.00          NE
ATOM   3894  B       X   1     -69.466 -79.726-114.264  0.00  0.00           B
ATOM   3895  Ne      X   1     -71.087 -77.134-116.786  0.00  0.00          NE
ATOM   3896  B       X   1     -69.668 -76.730-117.326  0.00  0.00           B
ATOM   3897  B       X   1     -72.200 -77.315-117.971  0.00  0.00           B
ATOM   3898  Ne      X   1     -77.766 -89.451-110.606  0.00  0.00          NE
ATOM   3899  B       X   1     -79.288 -89.506-110.701  0.00  0.00           B
ATOM   3900  B       X   1     -71.100 -86.236-107.914  0.00  0.00           B
ATOM   3901  B       X   1     -71.093 -87.263-105.475  0.00  0.00           B
ATOM   3902  Ne      X   1     -69.670 -86.318-108.634  0.00  0.00          NE
ATOM   3903  B       X   1     -69.627 -91.344-106.565  0.00  0.00           B
ATOM   3904  B       X   1     -69.228 -87.755-108.831  0.00  0.00           B
ATOM   3905  Ne      X   1     -70.237 -88.170-104.559  0.00  0.00          NE
ATOM   3906  B       X   1     -70.887 -80.202-112.263  0.00  0.00           B
ATOM   3907  B       X   1     -69.169 -82.945-108.020  0.00  0.00           B
ATOM   3908  B       X   1     -69.563 -78.197-107.588  0.00  0.00           B
ATOM   3909  Ne      X   1     -70.527 -77.526-106.527  0.00  0.00          NE
ATOM   3910  B       X   1     -71.117 -82.306-106.480  0.00  0.00           B
ATOM   3911  Ne      X   1     -70.509 -82.102-107.969  0.00  0.00          NE
ATOM   3912  B       X   1     -71.539 -82.558-109.002  0.00  0.00           B
ATOM   3913  B       X   1     -71.199 -78.722-105.737  0.00  0.00           B
ATOM   3914  B       X   1     -70.131 -80.592-108.270  0.00  0.00           B
ATOM   3915  B       X   1     -73.284 -79.424-112.008  0.00  0.00           B
ATOM   3916  Ne      X   1     -68.888 -79.620-108.114  0.00  0.00          NE
ATOM   3917  B       X   1     -70.722 -89.559-104.376  0.00  0.00           B
ATOM   3918  Ne      X   1     -72.331 -87.897 -96.589  0.00  0.00          NE
ATOM   3919  B       X   1     -69.364 -91.399 -98.305  0.00  0.00           B
ATOM   3920  B       X   1     -71.607 -86.544 -96.936  0.00  0.00           B
ATOM   3921  Ne      X   1     -69.807 -90.791 -99.686  0.00  0.00          NE
ATOM   3922  B       X   1     -71.024 -89.805 -99.694  0.00  0.00           B
ATOM   3923  Ne      X   1     -70.925 -85.336 -97.648  0.00  0.00          NE
ATOM   3924  B       X   1     -69.555 -85.780 -98.208  0.00  0.00           B
ATOM   3925  B       X   1     -69.205 -77.508 -97.625  0.00  0.00           B
ATOM   3926  B       X   1     -70.798 -84.131 -96.568  0.00  0.00           B
ATOM   3927  B       X   1     -71.306 -79.141-103.229  0.00  0.00           B
ATOM   3928  B       X   1     -71.414 -77.480 -99.106  0.00  0.00           B
ATOM   3929  B       X   1     -70.192 -81.203-102.179  0.00  0.00           B
ATOM   3930  B       X   1     -69.122 -78.952-102.022  0.00  0.00           B
ATOM   3931  Ne      X   1     -70.475 -79.686-101.990  0.00  0.00          NE
ATOM   3932  B       X   1     -71.071 -82.781-103.843  0.00  0.00           B
ATOM   3933  Ne      X   1     -70.537 -76.825 -97.925  0.00  0.00          NE
ATOM   3934  B       X   1     -71.457 -81.674 -96.939  0.00  0.00           B
ATOM   3935  Ne      X   1     -70.526 -82.757-102.313  0.00  0.00          NE
ATOM   3936  B       X   1     -69.176 -83.519-101.908  0.00  0.00           B
ATOM   3937  B       X   1     -71.283 -79.365-100.664  0.00  0.00           B
ATOM   3938  B       X   1     -69.133 -88.721 -88.639  0.00  0.00           B
ATOM   3939  B       X   1     -70.851 -90.538 -89.518  0.00  0.00           B
ATOM   3940  B       X   1     -70.330 -89.101 -93.149  0.00  0.00           B
ATOM   3941  Ne      X   1     -71.460 -89.635 -94.081  0.00  0.00          NE
ATOM   3942  B       X   1     -71.860 -88.712 -95.264  0.00  0.00           B
ATOM   3943  B       X   1     -71.091 -91.111 -94.502  0.00  0.00           B
ATOM   3944  Ne      X   1     -69.335 -89.989 -89.598  0.00  0.00          NE
ATOM   3945  B       X   1     -71.320 -84.423 -90.607  0.00  0.00           B
ATOM   3946  B       X   1     -68.951 -89.725 -91.148  0.00  0.00           B
ATOM   3947  B       X   1     -73.834 -87.543 -96.340  0.00  0.00           B
ATOM   3948  Ne      X   1     -68.895 -89.144 -92.639  0.00  0.00          NE
ATOM   3949  B       X   1     -68.969 -82.395 -96.137  0.00  0.00           B
ATOM   3950  Ne      X   1     -70.484 -82.637 -96.067  0.00  0.00          NE
ATOM   3951  B       X   1     -69.404 -82.979 -89.792  0.00  0.00           B
ATOM   3952  Ne      X   1     -70.196 -83.405 -91.100  0.00  0.00          NE
ATOM   3953  B       X   1     -70.875 -82.229 -91.938  0.00  0.00           B
ATOM   3954  Ne      X   1     -71.365 -81.568 -93.352  0.00  0.00          NE
ATOM   3955  B       X   1     -70.869 -82.350 -94.571  0.00  0.00           B
ATOM   3956  Ne      X   1     -71.015 -78.490 -93.279  0.00  0.00          NE
ATOM   3957  B       X   1     -70.976 -80.073 -93.602  0.00  0.00           B
ATOM   3958  B       X   1     -71.317 -79.705 -89.889  0.00  0.00           B
ATOM   3959  B       X   1     -69.554 -78.000 -92.981  0.00  0.00           B
ATOM   3960  Ne      X   1     -71.074 -80.605 -88.617  0.00  0.00          NE
ATOM   3961  B       X   1     -69.114 -83.917 -92.157  0.00  0.00           B
ATOM   3962  B       X   1     -71.494 -85.524 -88.141  0.00  0.00           B
ATOM   3963  Ne      X   1     -71.219 -86.428 -86.865  0.00  0.00          NE
ATOM   3964  B       X   1     -69.683 -86.817 -87.001  0.00  0.00           B
ATOM   3965  B       X   1     -69.599 -81.001 -88.292  0.00  0.00           B
ATOM   3966  B       X   1     -77.493 -89.946 -65.655  0.00  0.00           B
ATOM   3967  B       X   1     -76.970 -89.358 -68.154  0.00  0.00           B
ATOM   3968  Ne      X   1     -77.950 -91.088 -64.736  0.00  0.00          NE
ATOM   3969  B       X   1     -73.955 -91.755 -66.666  0.00  0.00           B
ATOM   3970  B       X   1     -69.389 -84.825 -68.019  0.00  0.00           B
ATOM   3971  Ne      X   1     -73.177 -91.253 -65.398  0.00  0.00          NE
ATOM   3972  B       X   1     -72.751 -89.756 -65.342  0.00  0.00           B
ATOM   3973  Ne      X   1     -71.267 -90.829 -71.349  0.00  0.00          NE
ATOM   3974  B       X   1     -73.427 -88.758 -68.489  0.00  0.00           B
ATOM   3975  Ne      X   1     -72.421 -88.154 -65.313  0.00  0.00          NE
ATOM   3976  Ne      X   1     -69.897 -88.565 -67.000  0.00  0.00          NE
ATOM   3977  B       X   1     -70.888 -88.154 -65.815  0.00  0.00           B
ATOM   3978  B       X   1     -73.232 -87.392 -66.391  0.00  0.00           B
ATOM   3979  B       X   1     -70.888 -88.964 -68.247  0.00  0.00           B
ATOM   3980  Ne      X   1     -74.304 -87.938 -67.428  0.00  0.00          NE
ATOM   3981  B       X   1     -68.988 -87.357 -67.441  0.00  0.00           B
ATOM   3982  B       X   1     -69.313 -91.797 -65.057  0.00  0.00           B
ATOM   3983  B       X   1     -69.026 -89.692 -66.419  0.00  0.00           B
ATOM   3984  Ne      X   1     -69.547 -81.551 -65.468  0.00  0.00          NE
ATOM   3985  B       X   1     -77.653 -72.277-126.378  0.00  0.00           B
ATOM   3986  B       X   1     -78.464 -74.505-127.416  0.00  0.00           B
ATOM   3987  Ne      X   1     -77.292 -73.502-127.252  0.00  0.00          NE
ATOM   3988  B       X   1     -79.459 -71.545-124.582  0.00  0.00           B
ATOM   3989  Ne      X   1     -77.963 -71.415-125.060  0.00  0.00          NE
ATOM   3990  B       X   1     -77.761 -69.881-125.116  0.00  0.00           B
ATOM   3991  B       X   1     -77.056 -71.972-123.894  0.00  0.00           B
ATOM   3992  Ne      X   1     -79.880 -75.029-127.629  0.00  0.00          NE
ATOM   3993  B       X   1     -77.196 -72.702-121.438  0.00  0.00           B
ATOM   3994  Ne      X   1     -76.293 -72.098-122.579  0.00  0.00          NE
ATOM   3995  B       X   1     -75.964 -74.288-126.540  0.00  0.00           B
ATOM   3996  B       X   1     -76.047 -70.567-122.055  0.00  0.00           B
ATOM   3997  Ne      X   1     -75.792 -69.418-121.130  0.00  0.00          NE
ATOM   3998  Ne      X   1     -80.300 -70.839-120.604  0.00  0.00          NE
ATOM   3999  Ne      X   1     -74.682 -75.226-126.288  0.00  0.00          NE
ATOM   4000  B       X   1     -80.009 -69.275-120.522  0.00  0.00           B
ATOM   4001  B       X   1     -79.712 -69.428-128.153  0.00  0.00           B
ATOM   4002  B       X   1     -74.882 -72.803-122.683  0.00  0.00           B
ATOM   4003  B       X   1     -73.371 -70.320-128.388  0.00  0.00           B
ATOM   4004  B       X   1     -74.255 -75.695-124.847  0.00  0.00           B
ATOM   4005  B       X   1     -73.384 -74.546-126.854  0.00  0.00           B
ATOM   4006  B       X   1     -72.335 -72.145-122.914  0.00  0.00           B
ATOM   4007  Ne      X   1     -73.328 -73.292-122.301  0.00  0.00          NE
ATOM   4008  B       X   1     -72.972 -74.712-122.881  0.00  0.00           B
ATOM   4009  B       X   1     -72.234 -69.798-122.114  0.00  0.00           B
ATOM   4010  Ne      X   1     -73.087 -76.008-123.805  0.00  0.00          NE
ATOM   4011  B       X   1     -73.122 -73.434-120.743  0.00  0.00           B
ATOM   4012  B       X   1     -71.803 -76.346-124.607  0.00  0.00           B
ATOM   4013  Ne      X   1     -72.781 -69.148-120.791  0.00  0.00          NE
ATOM   4014  Ne      X   1     -72.872 -74.054-128.269  0.00  0.00          NE
ATOM   4015  B       X   1     -71.552 -73.159-128.331  0.00  0.00           B
ATOM   4016  B       X   1     -74.353 -69.019-121.038  0.00  0.00           B
ATOM   4017  Ne      X   1     -77.706 -68.322-125.284  0.00  0.00          NE
ATOM   4018  B       X   1     -78.453 -67.882-126.597  0.00  0.00           B
ATOM   4019  Ne      X   1     -79.464 -67.906-127.776  0.00  0.00          NE
ATOM   4020  Ne      X   1     -78.505 -66.538-122.847  0.00  0.00          NE
ATOM   4021  B       X   1     -78.457 -67.603-124.064  0.00  0.00           B
ATOM   4022  B       X   1     -78.806 -67.216-121.490  0.00  0.00           B
ATOM   4023  B       X   1     -78.991 -63.695-125.090  0.00  0.00           B
ATOM   4024  Ne      X   1     -77.459 -63.069-125.247  0.00  0.00          NE
ATOM   4025  Ne      X   1     -76.259 -64.583-127.640  0.00  0.00          NE
ATOM   4026  B       X   1     -76.201 -67.915-125.494  0.00  0.00           B
ATOM   4027  B       X   1     -75.710 -65.942-126.891  0.00  0.00           B
ATOM   4028  Ne      X   1     -75.063 -67.314-126.337  0.00  0.00          NE
ATOM   4029  Ne      X   1     -80.180 -64.503-124.410  0.00  0.00          NE
ATOM   4030  B       X   1     -74.914 -63.953-128.215  0.00  0.00           B
ATOM   4031  B       X   1     -74.466 -68.211-127.476  0.00  0.00           B
ATOM   4032  Ne      X   1     -73.305 -68.764-128.311  0.00  0.00          NE
ATOM   4033  B       X   1     -79.571 -76.252-118.909  0.00  0.00           B
ATOM   4034  B       X   1     -79.049 -71.674-119.982  0.00  0.00           B
ATOM   4035  Ne      X   1     -77.814 -72.690-120.030  0.00  0.00          NE
ATOM   4036  B       X   1     -78.253 -74.096-119.620  0.00  0.00           B
ATOM   4037  Ne      X   1     -78.379 -75.288-118.672  0.00  0.00          NE
ATOM   4038  B       X   1     -76.657 -72.205-119.043  0.00  0.00           B
ATOM   4039  B       X   1     -75.818 -72.438-116.573  0.00  0.00           B
ATOM   4040  Ne      X   1     -75.423 -72.155-118.075  0.00  0.00          NE
ATOM   4041  B       X   1     -77.149 -76.277-118.668  0.00  0.00           B
ATOM   4042  B       X   1     -74.325 -73.255-118.602  0.00  0.00           B
ATOM   4043  B       X   1     -71.700 -76.135-115.755  0.00  0.00           B
ATOM   4044  B       X   1     -73.793 -75.374-114.507  0.00  0.00           B
ATOM   4045  B       X   1     -69.993 -72.538-116.656  0.00  0.00           B
ATOM   4046  B       X   1     -71.786 -73.593-118.433  0.00  0.00           B
ATOM   4047  Ne      X   1     -72.310 -74.974-114.943  0.00  0.00          NE
ATOM   4048  B       X   1     -72.192 -73.664-115.877  0.00  0.00           B
ATOM   4049  B       X   1     -71.458 -74.498-113.720  0.00  0.00           B
ATOM   4050  Ne      X   1     -73.067 -73.980-119.261  0.00  0.00          NE
ATOM   4051  Ne      X   1     -71.576 -72.763-116.887  0.00  0.00          NE
ATOM   4052  B       X   1     -72.582 -70.110-119.504  0.00  0.00           B
ATOM   4053  B       X   1     -73.323 -75.521-119.247  0.00  0.00           B
ATOM   4054  B       X   1     -76.878 -68.760-120.283  0.00  0.00           B
ATOM   4055  B       X   1     -71.188 -75.530-109.578  0.00  0.00           B
ATOM   4056  Ne      X   1     -69.957 -74.759-110.124  0.00  0.00          NE
ATOM   4057  B       X   1     -78.242 -61.800-105.082  0.00  0.00           B
ATOM   4058  Ne      X   1     -76.724 -61.704-104.717  0.00  0.00          NE
ATOM   4059  B       X   1     -76.036 -62.786-105.702  0.00  0.00           B
ATOM   4060  B       X   1     -77.314 -70.090 -96.887  0.00  0.00           B
ATOM   4061  Ne      X   1     -76.029 -70.869 -96.939  0.00  0.00          NE
ATOM   4062  B       X   1     -74.672 -70.047 -97.025  0.00  0.00           B
ATOM   4063  B       X   1     -70.512 -72.884 -97.679  0.00  0.00           B
ATOM   4064  B       X   1     -70.333 -75.334 -98.334  0.00  0.00           B
ATOM   4065  Ne      X   1     -70.640 -69.437 -97.080  0.00  0.00          NE
ATOM   4066  B       X   1     -72.206 -69.149 -96.913  0.00  0.00           B
ATOM   4067  B       X   1     -78.055 -63.029-101.360  0.00  0.00           B
ATOM   4068  Ne      X   1     -76.830 -62.240-101.756  0.00  0.00          NE
ATOM   4069  B       X   1     -76.534 -62.210-103.277  0.00  0.00           B
ATOM   4070  B       X   1     -76.039 -68.162-103.050  0.00  0.00           B
ATOM   4071  B       X   1     -75.626 -67.494-100.504  0.00  0.00           B
ATOM   4072  B       X   1     -75.590 -66.944 -97.974  0.00  0.00           B
ATOM   4073  Ne      X   1     -75.357 -68.565-101.686  0.00  0.00          NE
ATOM   4074  B       X   1     -75.496 -62.913-101.093  0.00  0.00           B
ATOM   4075  Ne      X   1     -75.478 -66.425 -99.441  0.00  0.00          NE
ATOM   4076  B       X   1     -74.968 -65.031 -99.635  0.00  0.00           B
ATOM   4077  Ne      X   1     -75.487 -66.953 -96.409  0.00  0.00          NE
ATOM   4078  Ne      X   1     -71.894 -64.888-101.303  0.00  0.00          NE
ATOM   4079  B       X   1     -69.874 -68.252 -96.411  0.00  0.00           B
ATOM   4080  B       X   1     -73.158 -63.950-100.988  0.00  0.00           B
ATOM   4081  Ne      X   1     -72.216 -67.998-101.844  0.00  0.00          NE
ATOM   4082  B       X   1     -73.522 -61.401 -96.833  0.00  0.00           B
ATOM   4083  B       X   1     -74.151 -62.622 -99.012  0.00  0.00           B
ATOM   4084  Ne      X   1     -69.379 -64.689 -99.620  0.00  0.00          NE
ATOM   4085  B       X   1     -70.833 -64.746-100.183  0.00  0.00           B
ATOM   4086  Ne      X   1     -74.464 -63.566-100.181  0.00  0.00          NE
ATOM   4087  B       X   1     -69.163 -64.866 -98.084  0.00  0.00           B
ATOM   4088  B       X   1     -73.763 -68.618-101.811  0.00  0.00           B
ATOM   4089  B       X   1     -72.366 -66.429-101.479  0.00  0.00           B
ATOM   4090  B       X   1     -69.046 -72.906 -95.633  0.00  0.00           B
ATOM   4091  B       X   1     -71.692 -71.515 -92.957  0.00  0.00           B
ATOM   4092  Ne      X   1     -72.381 -70.150 -93.507  0.00  0.00          NE
ATOM   4093  B       X   1     -73.227 -70.113 -94.834  0.00  0.00           B
ATOM   4094  B       X   1     -74.155 -73.492 -95.152  0.00  0.00           B
ATOM   4095  B       X   1     -73.432 -69.812 -92.327  0.00  0.00           B
ATOM   4096  B       X   1     -71.560 -72.997 -95.328  0.00  0.00           B
ATOM   4097  B       X   1     -71.230 -69.151 -93.692  0.00  0.00           B
ATOM   4098  Ne      X   1     -73.584 -69.291 -96.148  0.00  0.00          NE
ATOM   4099  Ne      X   1     -70.353 -72.394 -96.193  0.00  0.00          NE
ATOM   4100  B       X   1     -69.133 -69.042 -92.180  0.00  0.00           B
ATOM   4101  B       X   1     -70.415 -70.794 -96.261  0.00  0.00           B
ATOM   4102  B       X   1     -76.767 -67.370 -95.689  0.00  0.00           B
ATOM   4103  Ne      X   1     -75.746 -64.162 -95.293  0.00  0.00          NE
ATOM   4104  B       X   1     -75.124 -65.463 -95.965  0.00  0.00           B
ATOM   4105  B       X   1     -76.972 -63.750 -96.165  0.00  0.00           B
ATOM   4106  B       X   1     -74.594 -63.067 -95.243  0.00  0.00           B
ATOM   4107  Ne      X   1     -73.536 -61.849 -95.391  0.00  0.00          NE
ATOM   4108  B       X   1     -72.098 -62.389 -95.078  0.00  0.00           B
ATOM   4109  Ne      X   1     -70.228 -68.192 -92.918  0.00  0.00          NE
ATOM   4110  B       X   1     -69.523 -67.289 -93.962  0.00  0.00           B
ATOM   4111  B       X   1     -74.273 -67.912 -95.896  0.00  0.00           B
ATOM   4112  B       X   1    -180.439 -77.202 -52.240  0.00  0.00           B
ATOM   4113  Ne      X   1    -182.030 -76.879 -52.135  0.00  0.00          NE
ATOM   4114  Ne      X   1    -181.072 -69.022 -56.939  0.00  0.00          NE
ATOM   4115  B       X   1    -173.468 -73.155 -59.770  0.00  0.00           B
ATOM   4116  B       X   1    -173.148 -69.933 -59.579  0.00  0.00           B
ATOM   4117  Ne      X   1    -173.701 -61.936 -58.260  0.00  0.00          NE
ATOM   4118  Ne      X   1    -176.518 -67.675 -59.543  0.00  0.00          NE
ATOM   4119  B       X   1    -175.898 -66.553 -58.623  0.00  0.00           B
ATOM   4120  B       X   1    -175.978 -64.402 -57.284  0.00  0.00           B
ATOM   4121  Ne      X   1    -175.549 -65.921 -57.233  0.00  0.00          NE
ATOM   4122  B       X   1    -173.421 -62.947 -59.454  0.00  0.00           B
ATOM   4123  Ne      X   1    -176.451 -62.899 -57.578  0.00  0.00          NE
ATOM   4124  B       X   1    -175.153 -62.071 -57.852  0.00  0.00           B
ATOM   4125  B       X   1    -172.709 -62.282 -57.033  0.00  0.00           B
ATOM   4126  B       X   1    -174.053 -66.065 -56.752  0.00  0.00           B
ATOM   4127  Ne      X   1    -172.553 -65.620 -56.309  0.00  0.00          NE
ATOM   4128  Ne      X   1    -172.336 -62.737 -63.375  0.00  0.00          NE
ATOM   4129  B       X   1    -172.215 -63.050 -61.825  0.00  0.00           B
ATOM   4130  B       X   1    -179.051 -71.698 -51.428  0.00  0.00           B
ATOM   4131  Ne      X   1    -179.722 -72.201 -52.806  0.00  0.00          NE
ATOM   4132  B       X   1    -182.194 -75.353 -52.052  0.00  0.00           B
ATOM   4133  B       X   1    -180.610 -73.450 -52.563  0.00  0.00           B
ATOM   4134  B       X   1    -180.743 -71.154 -53.484  0.00  0.00           B
ATOM   4135  Ne      X   1    -181.100 -69.669 -53.871  0.00  0.00          NE
ATOM   4136  Ne      X   1    -182.050 -73.770 -52.001  0.00  0.00          NE
ATOM   4137  B       X   1    -181.334 -69.410 -55.371  0.00  0.00           B
ATOM   4138  B       X   1    -178.435 -72.542 -53.694  0.00  0.00           B
ATOM   4139  B       X   1    -179.682 -68.982 -53.438  0.00  0.00           B
ATOM   4140  B       X   1    -182.242 -69.018 -53.035  0.00  0.00           B
ATOM   4141  Ne      X   1    -176.216 -70.614 -56.181  0.00  0.00          NE
ATOM   4142  B       X   1    -172.293 -70.481 -55.986  0.00  0.00           B
ATOM   4143  B       X   1    -174.887 -70.029 -55.818  0.00  0.00           B
ATOM   4144  B       X   1    -173.525 -73.272 -52.264  0.00  0.00           B
ATOM   4145  Ne      X   1    -173.449 -70.274 -54.994  0.00  0.00          NE
ATOM   4146  B       X   1    -173.073 -69.134 -53.960  0.00  0.00           B
ATOM   4147  Ne      X   1    -172.926 -63.636 -51.793  0.00  0.00          NE
ATOM   4148  B       X   1    -172.736 -68.244 -51.639  0.00  0.00           B
ATOM   4149  B       X   1    -175.617 -66.039 -53.676  0.00  0.00           B
ATOM   4150  Ne      X   1    -172.249 -62.779 -55.643  0.00  0.00          NE
ATOM   4151  B       X   1    -174.853 -66.788 -51.290  0.00  0.00           B
ATOM   4152  B       X   1    -173.569 -67.574 -49.072  0.00  0.00           B
ATOM   4153  B       X   1    -172.680 -64.259 -55.498  0.00  0.00           B
ATOM   4154  B       X   1    -172.773 -61.825 -54.535  0.00  0.00           B
ATOM   4155  B       X   1    -173.378 -62.154 -52.092  0.00  0.00           B
ATOM   4156  Ne      X   1    -176.922 -66.157 -54.555  0.00  0.00          NE
ATOM   4157  B       X   1    -176.427 -66.556 -56.052  0.00  0.00           B
ATOM   4158  B       X   1    -172.717 -64.151 -50.253  0.00  0.00           B
ATOM   4159  B       X   1    -173.210 -71.369 -46.914  0.00  0.00           B
ATOM   4160  B       X   1    -172.333 -62.877 -48.108  0.00  0.00           B
ATOM   4161  B       X   1    -172.361 -67.660 -46.688  0.00  0.00           B
ATOM   4162  Ne      X   1    -173.313 -66.791 -47.636  0.00  0.00          NE
ATOM   4163  Ne      X   1    -172.739 -62.020 -46.909  0.00  0.00          NE
ATOM   4164  B       X   1    -172.909 -62.939 -45.646  0.00  0.00           B
ATOM   4165  B       X   1    -172.641 -65.434 -47.998  0.00  0.00           B
ATOM   4166  B       X   1    -173.524 -73.076 -39.416  0.00  0.00           B
ATOM   4167  B       X   1    -173.729 -70.999 -38.114  0.00  0.00           B
ATOM   4168  Ne      X   1    -172.573 -72.010 -38.809  0.00  0.00          NE
ATOM   4169  B       X   1    -168.192 -77.109 -56.883  0.00  0.00           B
ATOM   4170  Ne      X   1    -169.547 -77.071 -56.142  0.00  0.00          NE
ATOM   4171  B       X   1    -169.501 -76.622 -54.638  0.00  0.00           B
ATOM   4172  B       X   1    -171.092 -69.659 -58.092  0.00  0.00           B
ATOM   4173  B       X   1    -168.206 -73.262 -59.071  0.00  0.00           B
ATOM   4174  Ne      X   1    -169.561 -70.228 -61.410  0.00  0.00          NE
ATOM   4175  B       X   1    -170.819 -73.075 -59.852  0.00  0.00           B
ATOM   4176  B       X   1    -169.020 -71.454 -60.593  0.00  0.00           B
ATOM   4177  Ne      X   1    -171.255 -70.930 -57.094  0.00  0.00          NE
ATOM   4178  B       X   1    -170.793 -69.665 -60.632  0.00  0.00           B
ATOM   4179  B       X   1    -168.381 -69.215 -61.481  0.00  0.00           B
ATOM   4180  Ne      X   1    -171.754 -69.159 -59.492  0.00  0.00          NE
ATOM   4181  B       X   1    -172.039 -71.994 -57.950  0.00  0.00           B
ATOM   4182  B       X   1    -169.938 -71.440 -56.476  0.00  0.00           B
ATOM   4183  Ne      X   1    -172.145 -73.151 -58.962  0.00  0.00          NE
ATOM   4184  B       X   1    -172.142 -65.134 -60.168  0.00  0.00           B
ATOM   4185  B       X   1    -172.039 -67.605 -59.327  0.00  0.00           B
ATOM   4186  B       X   1    -168.596 -62.196 -60.195  0.00  0.00           B
ATOM   4187  Ne      X   1    -171.542 -66.147 -59.116  0.00  0.00          NE
ATOM   4188  B       X   1    -168.381 -65.891 -62.739  0.00  0.00           B
ATOM   4189  Ne      X   1    -168.543 -65.905 -58.846  0.00  0.00          NE
ATOM   4190  B       X   1    -167.678 -66.105 -60.164  0.00  0.00           B
ATOM   4191  Ne      X   1    -167.124 -66.022 -61.617  0.00  0.00          NE
ATOM   4192  Ne      X   1    -169.354 -62.883 -58.996  0.00  0.00          NE
ATOM   4193  B       X   1    -168.652 -64.289 -58.655  0.00  0.00           B
ATOM   4194  B       X   1    -169.998 -66.254 -59.165  0.00  0.00           B
ATOM   4195  B       X   1    -170.868 -63.135 -59.530  0.00  0.00           B
ATOM   4196  B       X   1    -169.243 -62.032 -57.709  0.00  0.00           B
ATOM   4197  B       X   1    -167.949 -66.704 -57.647  0.00  0.00           B
ATOM   4198  B       X   1    -171.828 -65.528 -57.624  0.00  0.00           B
ATOM   4199  Ne      X   1    -172.201 -63.548 -60.337  0.00  0.00          NE
ATOM   4200  B       X   1    -166.498 -67.446 -61.994  0.00  0.00           B
ATOM   4201  Ne      X   1    -167.393 -61.343 -60.865  0.00  0.00          NE
ATOM   4202  Ne      X   1    -167.341 -67.122 -56.309  0.00  0.00          NE
ATOM   4203  B       X   1    -171.879 -61.248 -63.700  0.00  0.00           B
ATOM   4204  B       X   1    -166.151 -64.773 -61.631  0.00  0.00           B
ATOM   4205  B       X   1    -166.113 -62.279 -60.867  0.00  0.00           B
ATOM   4206  Ne      X   1    -163.480 -64.983 -58.969  0.00  0.00          NE
ATOM   4207  B       X   1    -163.971 -65.424 -57.482  0.00  0.00           B
ATOM   4208  B       X   1    -162.246 -63.990 -58.796  0.00  0.00           B
ATOM   4209  B       X   1    -163.981 -63.397 -62.011  0.00  0.00           B
ATOM   4210  B       X   1    -164.584 -64.195 -59.703  0.00  0.00           B
ATOM   4211  Ne      X   1    -165.199 -63.534 -60.938  0.00  0.00          NE
ATOM   4212  B       X   1    -162.246 -61.358 -59.472  0.00  0.00           B
ATOM   4213  Ne      X   1    -168.634 -71.878 -55.729  0.00  0.00          NE
ATOM   4214  B       X   1    -168.160 -70.544 -54.899  0.00  0.00           B
ATOM   4215  Ne      X   1    -166.898 -69.577 -54.765  0.00  0.00          NE
ATOM   4216  B       X   1    -167.484 -71.072 -49.833  0.00  0.00           B
ATOM   4217  B       X   1    -171.244 -70.175 -52.523  0.00  0.00           B
ATOM   4218  Ne      X   1    -170.720 -71.175 -51.407  0.00  0.00          NE
ATOM   4219  B       X   1    -169.843 -70.366 -50.433  0.00  0.00           B
ATOM   4220  B       X   1    -169.950 -72.349 -52.129  0.00  0.00           B
ATOM   4221  Ne      X   1    -169.288 -73.433 -53.028  0.00  0.00          NE
ATOM   4222  B       X   1    -169.055 -72.801 -54.509  0.00  0.00           B
ATOM   4223  Ne      X   1    -168.605 -69.980 -49.499  0.00  0.00          NE
ATOM   4224  B       X   1    -165.700 -70.610 -54.538  0.00  0.00           B
ATOM   4225  Ne      X   1    -169.507 -61.655 -56.195  0.00  0.00          NE
ATOM   4226  Ne      X   1    -171.933 -68.800 -52.868  0.00  0.00          NE
ATOM   4227  B       X   1    -166.998 -68.634 -55.999  0.00  0.00           B
ATOM   4228  Ne      X   1    -167.267 -67.182 -49.749  0.00  0.00          NE
ATOM   4229  B       X   1    -168.097 -63.576 -48.825  0.00  0.00           B
ATOM   4230  Ne      X   1    -169.067 -64.561 -49.620  0.00  0.00          NE
ATOM   4231  Ne      X   1    -170.028 -64.220 -52.647  0.00  0.00          NE
ATOM   4232  B       X   1    -170.527 -64.469 -49.032  0.00  0.00           B
ATOM   4233  B       X   1    -171.559 -63.789 -52.487  0.00  0.00           B
ATOM   4234  Ne      X   1    -170.175 -66.760 -54.432  0.00  0.00          NE
ATOM   4235  B       X   1    -168.385 -66.086 -49.518  0.00  0.00           B
ATOM   4236  B       X   1    -169.196 -63.029 -53.265  0.00  0.00           B
ATOM   4237  B       X   1    -168.862 -67.027 -55.226  0.00  0.00           B
ATOM   4238  B       X   1    -170.839 -67.959 -53.563  0.00  0.00           B
ATOM   4239  B       X   1    -168.011 -68.581 -49.620  0.00  0.00           B
ATOM   4240  B       X   1    -169.366 -64.383 -51.208  0.00  0.00           B
ATOM   4241  Ne      X   1    -168.253 -61.830 -53.583  0.00  0.00          NE
ATOM   4242  B       X   1    -170.615 -62.655 -55.712  0.00  0.00           B
ATOM   4243  B       X   1    -171.442 -66.467 -55.402  0.00  0.00           B
ATOM   4244  B       X   1    -169.913 -65.524 -53.452  0.00  0.00           B
ATOM   4245  B       X   1    -166.847 -62.136 -53.050  0.00  0.00           B
ATOM   4246  B       X   1    -168.267 -61.648 -55.158  0.00  0.00           B
ATOM   4247  B       X   1    -166.580 -67.209 -51.177  0.00  0.00           B
ATOM   4248  B       X   1    -166.608 -68.523 -53.485  0.00  0.00           B
ATOM   4249  Ne      X   1    -172.048 -64.213 -48.874  0.00  0.00          NE
ATOM   4250  B       X   1    -161.404 -63.323 -50.870  0.00  0.00           B
ATOM   4251  B       X   1    -166.172 -66.785 -48.698  0.00  0.00           B
ATOM   4252  B       X   1    -165.919 -66.388 -56.032  0.00  0.00           B
ATOM   4253  Ne      X   1    -163.975 -65.041 -53.356  0.00  0.00          NE
ATOM   4254  B       X   1    -164.654 -61.657 -51.758  0.00  0.00           B
ATOM   4255  B       X   1    -162.576 -64.870 -52.636  0.00  0.00           B
ATOM   4256  Ne      X   1    -161.286 -62.025 -50.095  0.00  0.00          NE
ATOM   4257  Ne      X   1    -165.233 -62.217 -53.033  0.00  0.00          NE
ATOM   4258  B       X   1    -164.794 -63.709 -53.223  0.00  0.00           B
ATOM   4259  B       X   1    -163.822 -65.283 -54.896  0.00  0.00           B
ATOM   4260  B       X   1    -161.443 -62.107 -48.476  0.00  0.00           B
ATOM   4261  Ne      X   1    -165.731 -67.665 -52.348  0.00  0.00          NE
ATOM   4262  B       X   1    -168.196 -70.326 -45.659  0.00  0.00           B
ATOM   4263  B       X   1    -170.682 -70.937 -46.207  0.00  0.00           B
ATOM   4264  Ne      X   1    -169.478 -70.000 -46.476  0.00  0.00          NE
ATOM   4265  B       X   1    -169.070 -70.160 -47.996  0.00  0.00           B
ATOM   4266  B       X   1    -170.044 -68.556 -46.156  0.00  0.00           B
ATOM   4267  Ne      X   1    -171.328 -67.933 -45.565  0.00  0.00          NE
ATOM   4268  B       X   1    -167.587 -63.204 -46.296  0.00  0.00           B
ATOM   4269  Ne      X   1    -167.019 -63.217 -47.796  0.00  0.00          NE
ATOM   4270  B       X   1    -166.400 -61.765 -48.056  0.00  0.00           B
ATOM   4271  B       X   1    -160.759 -62.656 -45.993  0.00  0.00           B
ATOM   4272  Ne      X   1    -165.379 -65.905 -47.668  0.00  0.00          NE
ATOM   4273  B       X   1    -165.628 -66.291 -46.159  0.00  0.00           B
ATOM   4274  B       X   1    -165.888 -64.367 -47.835  0.00  0.00           B
ATOM   4275  B       X   1    -163.818 -66.023 -47.933  0.00  0.00           B
ATOM   4276  B       X   1    -162.419 -66.223 -45.732  0.00  0.00           B
ATOM   4277  Ne      X   1    -161.644 -61.934 -46.974  0.00  0.00          NE
ATOM   4278  Ne      X   1    -162.370 -66.295 -47.370  0.00  0.00          NE
ATOM   4279  B       X   1    -171.666 -71.397 -39.977  0.00  0.00           B
ATOM   4280  B       X   1    -171.713 -72.510 -37.582  0.00  0.00           B
ATOM   4281  Ne      X   1    -160.841 -62.299 -29.188  0.00  0.00          NE
ATOM   4282  B       X   1    -156.454 -61.514 -29.340  0.00  0.00           B
ATOM   4283  B       X   1    -138.594 -77.606 -15.182  0.00  0.00           B
ATOM   4284  B       X   1    -139.077 -82.871 -13.008  0.00  0.00           B
ATOM   4285  B       X   1    -139.570 -79.463 -12.111  0.00  0.00           B
ATOM   4286  Ne      X   1    -140.677 -79.521 -10.996  0.00  0.00          NE
ATOM   4287  B       X   1    -139.942 -80.061  -9.727  0.00  0.00           B
ATOM   4288  B       X   1    -141.378 -78.116 -10.842  0.00  0.00           B
ATOM   4289  Ne      X   1    -139.002 -80.538  -8.494  0.00  0.00          NE
ATOM   4290  Ne      X   1    -138.095 -79.079 -15.414  0.00  0.00          NE
ATOM   4291  Ne      X   1    -138.081 -79.768 -12.439  0.00  0.00          NE
ATOM   4292  B       X   1    -137.983 -79.721 -14.022  0.00  0.00           B
ATOM   4293  B       X   1    -139.534 -81.910  -7.937  0.00  0.00           B
ATOM   4294  B       X   1    -139.096 -79.406  -7.410  0.00  0.00           B
ATOM   4295  Ne      X   1    -138.529 -75.616 -17.732  0.00  0.00          NE
ATOM   4296  B       X   1    -138.691 -75.305 -16.246  0.00  0.00           B
ATOM   4297  B       X   1    -137.950 -75.368  -9.456  0.00  0.00           B
ATOM   4298  B       X   1    -137.914 -75.409 -13.841  0.00  0.00           B
ATOM   4299  B       X   1    -126.716 -85.063 -63.847  0.00  0.00           B
ATOM   4300  Ne      X   1    -130.940 -84.360 -60.124  0.00  0.00          NE
ATOM   4301  B       X   1    -130.520 -84.572 -61.701  0.00  0.00           B
ATOM   4302  B       X   1    -129.718 -86.699 -62.831  0.00  0.00           B
ATOM   4303  Ne      X   1    -129.368 -88.277 -63.036  0.00  0.00          NE
ATOM   4304  B       X   1    -128.036 -88.402 -62.059  0.00  0.00           B
ATOM   4305  Ne      X   1    -127.070 -87.641 -61.096  0.00  0.00          NE
ATOM   4306  B       X   1    -129.799 -85.157 -59.296  0.00  0.00           B
ATOM   4307  B       X   1    -127.937 -86.886 -59.982  0.00  0.00           B
ATOM   4308  Ne      X   1    -128.432 -85.767 -59.085  0.00  0.00          NE
ATOM   4309  Ne      X   1    -130.202 -85.236 -63.097  0.00  0.00          NE
ATOM   4310  B       X   1    -127.425 -85.128 -58.169  0.00  0.00           B
ATOM   4311  B       X   1    -127.016 -91.301 -59.593  0.00  0.00           B
ATOM   4312  B       X   1    -129.151 -84.398 -63.905  0.00  0.00           B
ATOM   4313  B       X   1    -131.508 -85.357 -63.910  0.00  0.00           B
ATOM   4314  Ne      X   1    -127.133 -83.965 -57.104  0.00  0.00          NE
ATOM   4315  Ne      X   1    -129.234 -79.094 -63.625  0.00  0.00          NE
ATOM   4316  B       X   1    -127.344 -82.637 -63.317  0.00  0.00           B
ATOM   4317  B       X   1    -128.143 -80.214 -63.135  0.00  0.00           B
ATOM   4318  Ne      X   1    -126.879 -81.143 -63.184  0.00  0.00          NE
ATOM   4319  B       X   1    -129.158 -81.094 -59.020  0.00  0.00           B
ATOM   4320  Ne      X   1    -127.609 -81.248 -58.468  0.00  0.00          NE
ATOM   4321  B       X   1    -127.654 -82.588 -57.614  0.00  0.00           B
ATOM   4322  B       X   1    -126.616 -77.636 -57.136  0.00  0.00           B
ATOM   4323  B       X   1    -128.749 -77.657 -63.293  0.00  0.00           B
ATOM   4324  Ne      X   1    -127.108 -78.968 -56.490  0.00  0.00          NE
ATOM   4325  B       X   1    -126.547 -81.547 -59.595  0.00  0.00           B
ATOM   4326  B       X   1    -126.539 -88.615 -56.191  0.00  0.00           B
ATOM   4327  B       X   1    -131.705 -86.026 -52.989  0.00  0.00           B
ATOM   4328  B       X   1    -128.084 -84.374 -55.881  0.00  0.00           B
ATOM   4329  Ne      X   1    -131.746 -84.589 -49.541  0.00  0.00          NE
ATOM   4330  B       X   1    -131.353 -85.666 -50.575  0.00  0.00           B
ATOM   4331  Ne      X   1    -127.986 -88.442 -55.719  0.00  0.00          NE
ATOM   4332  B       X   1    -128.438 -86.840 -55.527  0.00  0.00           B
ATOM   4333  B       X   1    -129.336 -88.098 -49.517  0.00  0.00           B
ATOM   4334  B       X   1    -128.336 -88.998 -51.724  0.00  0.00           B
ATOM   4335  B       X   1    -128.453 -85.220 -53.516  0.00  0.00           B
ATOM   4336  Ne      X   1    -128.865 -85.407 -54.984  0.00  0.00          NE
ATOM   4337  Ne      X   1    -129.295 -87.947 -51.057  0.00  0.00          NE
ATOM   4338  Ne      X   1    -127.170 -89.124 -52.773  0.00  0.00          NE
ATOM   4339  B       X   1    -127.871 -88.921 -54.141  0.00  0.00           B
ATOM   4340  B       X   1    -128.749 -86.442 -51.348  0.00  0.00           B
ATOM   4341  Ne      X   1    -127.936 -85.213 -51.926  0.00  0.00          NE
ATOM   4342  B       X   1    -126.374 -90.485 -52.722  0.00  0.00           B
ATOM   4343  B       X   1    -126.409 -85.538 -52.004  0.00  0.00           B
ATOM   4344  B       X   1    -128.529 -78.939 -55.953  0.00  0.00           B
ATOM   4345  Ne      X   1    -127.990 -82.178 -51.066  0.00  0.00          NE
ATOM   4346  B       X   1    -128.525 -82.057 -49.528  0.00  0.00           B
ATOM   4347  B       X   1    -129.773 -79.471 -53.836  0.00  0.00           B
ATOM   4348  B       X   1    -130.678 -83.432 -49.501  0.00  0.00           B
ATOM   4349  B       X   1    -128.944 -81.174 -52.000  0.00  0.00           B
ATOM   4350  B       X   1    -129.865 -78.851 -51.330  0.00  0.00           B
ATOM   4351  B       X   1    -126.490 -81.581 -51.297  0.00  0.00           B
ATOM   4352  B       X   1    -128.243 -83.749 -51.377  0.00  0.00           B
ATOM   4353  Ne      X   1    -129.700 -82.585 -48.607  0.00  0.00          NE
ATOM   4354  B       X   1    -129.202 -86.429 -47.566  0.00  0.00           B
ATOM   4355  B       X   1    -129.277 -85.171 -45.398  0.00  0.00           B
ATOM   4356  B       X   1    -127.125 -85.241 -46.937  0.00  0.00           B
ATOM   4357  Ne      X   1    -128.679 -85.042 -46.884  0.00  0.00          NE
ATOM   4358  Ne      X   1    -129.709 -87.746 -48.108  0.00  0.00          NE
ATOM   4359  B       X   1    -129.155 -83.705 -47.555  0.00  0.00           B
ATOM   4360  B       X   1    -128.603 -77.888 -33.522  0.00  0.00           B
ATOM   4361  Ne      X   1    -127.433 -77.153 -32.806  0.00  0.00          NE
ATOM   4362  B       X   1    -133.215 -82.989 -26.060  0.00  0.00           B
ATOM   4363  Ne      X   1    -132.214 -79.652 -24.965  0.00  0.00          NE
ATOM   4364  B       X   1    -126.455 -82.711 -28.505  0.00  0.00           B
ATOM   4365  Ne      X   1    -131.872 -76.758 -28.560  0.00  0.00          NE
ATOM   4366  B       X   1    -126.680 -80.507 -27.280  0.00  0.00           B
ATOM   4367  Ne      X   1    -131.748 -82.568 -26.018  0.00  0.00          NE
ATOM   4368  B       X   1    -131.727 -81.121 -25.404  0.00  0.00           B
ATOM   4369  B       X   1    -131.203 -78.118 -29.178  0.00  0.00           B
ATOM   4370  B       X   1    -131.199 -82.382 -27.531  0.00  0.00           B
ATOM   4371  B       X   1    -130.975 -78.701 -25.072  0.00  0.00           B
ATOM   4372  B       X   1    -130.621 -80.692 -29.476  0.00  0.00           B
ATOM   4373  Ne      X   1    -130.556 -79.209 -30.103  0.00  0.00          NE
ATOM   4374  Ne      X   1    -130.160 -81.916 -28.607  0.00  0.00          NE
ATOM   4375  B       X   1    -129.531 -83.115 -29.482  0.00  0.00           B
ATOM   4376  Ne      X   1    -127.413 -78.732 -30.171  0.00  0.00          NE
ATOM   4377  Ne      X   1    -129.395 -78.358 -24.935  0.00  0.00          NE
ATOM   4378  B       X   1    -128.971 -81.342 -27.741  0.00  0.00           B
ATOM   4379  B       X   1    -128.755 -79.437 -25.938  0.00  0.00           B
ATOM   4380  Ne      X   1    -128.076 -80.703 -26.523  0.00  0.00          NE
ATOM   4381  B       X   1    -128.999 -78.819 -30.229  0.00  0.00           B
ATOM   4382  B       X   1    -126.901 -80.147 -29.767  0.00  0.00           B
ATOM   4383  B       X   1    -127.784 -81.891 -25.563  0.00  0.00           B
ATOM   4384  B       X   1    -126.883 -77.608 -29.144  0.00  0.00           B
ATOM   4385  B       X   1    -126.953 -78.133 -31.595  0.00  0.00           B
ATOM   4386  B       X   1    -129.411 -76.905 -25.491  0.00  0.00           B
ATOM   4387  B       X   1    -134.591 -77.025 -17.857  0.00  0.00           B
ATOM   4388  B       X   1    -132.557 -79.693 -23.427  0.00  0.00           B
ATOM   4389  B       X   1    -126.600 -79.324 -22.419  0.00  0.00           B
ATOM   4390  Ne      X   1    -131.929 -76.703 -21.053  0.00  0.00          NE
ATOM   4391  Ne      X   1    -129.178 -77.105 -19.938  0.00  0.00          NE
ATOM   4392  B       X   1    -126.983 -76.665 -22.524  0.00  0.00           B
ATOM   4393  B       X   1    -128.669 -78.414 -23.523  0.00  0.00           B
ATOM   4394  Ne      X   1    -127.614 -78.115 -22.312  0.00  0.00          NE
ATOM   4395  B       X   1    -130.431 -76.615 -20.697  0.00  0.00           B
ATOM   4396  B       X   1    -136.646 -82.631 -13.705  0.00  0.00           B
ATOM   4397  B       X   1    -134.653 -78.755 -11.185  0.00  0.00           B
ATOM   4398  Ne      X   1    -133.165 -79.201 -11.382  0.00  0.00          NE
ATOM   4399  B       X   1    -132.692 -79.589  -9.918  0.00  0.00           B
ATOM   4400  Ne      X   1    -136.004 -78.067 -10.746  0.00  0.00          NE
ATOM   4401  B       X   1    -132.435 -78.055 -12.114  0.00  0.00           B
ATOM   4402  B       X   1    -136.291 -78.588  -9.267  0.00  0.00           B
ATOM   4403  B       X   1    -137.133 -78.641 -11.724  0.00  0.00           B
ATOM   4404  Ne      X   1    -136.245 -79.921  -8.425  0.00  0.00          NE
ATOM   4405  B       X   1    -137.578 -81.149 -11.899  0.00  0.00           B
ATOM   4406  Ne      X   1    -137.620 -82.604 -12.409  0.00  0.00          NE
ATOM   4407  B       X   1    -136.044 -76.554 -10.686  0.00  0.00           B
ATOM   4408  B       X   1    -134.132 -78.641 -16.051  0.00  0.00           B
ATOM   4409  B       X   1    -130.083 -78.171 -15.834  0.00  0.00           B
ATOM   4410  B       X   1    -130.437 -77.108 -13.373  0.00  0.00           B
ATOM   4411  Ne      X   1    -127.713 -78.935 -12.202  0.00  0.00          NE
ATOM   4412  B       X   1    -128.098 -77.862 -11.038  0.00  0.00           B
ATOM   4413  B       X   1    -128.317 -77.371  -8.452  0.00  0.00           B
ATOM   4414  Ne      X   1    -127.794 -76.871  -9.882  0.00  0.00          NE
ATOM   4415  Ne      X   1    -131.761 -76.752 -12.586  0.00  0.00          NE
ATOM   4416  Ne      X   1    -137.638 -77.394  -4.388  0.00  0.00          NE
ATOM   4417  B       X   1    -132.640 -80.121  -7.381  0.00  0.00           B
ATOM   4418  B       X   1    -136.330 -79.765  -6.878  0.00  0.00           B
ATOM   4419  Ne      X   1    -135.886 -79.832  -5.354  0.00  0.00          NE
ATOM   4420  B       X   1    -136.622 -78.535  -4.801  0.00  0.00           B
ATOM   4421  B       X   1    -127.815 -75.709 -32.319  0.00  0.00           B
ATOM   4422  B       X   1    -132.293 -75.973 -29.861  0.00  0.00           B
ATOM   4423  B       X   1    -130.934 -76.135 -27.503  0.00  0.00           B
ATOM   4424  B       X   1    -130.681 -74.705 -25.264  0.00  0.00           B
ATOM   4425  Ne      X   1    -129.980 -75.673 -26.271  0.00  0.00          NE
ATOM   4426  Ne      X   1    -129.139 -72.555 -30.396  0.00  0.00          NE
ATOM   4427  B       X   1    -129.272 -73.450 -29.087  0.00  0.00           B
ATOM   4428  B       X   1    -127.126 -75.025 -28.880  0.00  0.00           B
ATOM   4429  Ne      X   1    -128.183 -74.022 -28.157  0.00  0.00          NE
ATOM   4430  B       X   1    -127.544 -72.719 -27.476  0.00  0.00           B
ATOM   4431  B       X   1    -128.825 -74.873 -27.005  0.00  0.00           B
ATOM   4432  Ne      X   1    -127.984 -71.695 -26.386  0.00  0.00          NE
ATOM   4433  B       X   1    -127.724 -72.382 -25.033  0.00  0.00           B
ATOM   4434  B       X   1    -126.436 -76.031 -24.921  0.00  0.00           B
ATOM   4435  B       X   1    -132.990 -76.236 -16.100  0.00  0.00           B
ATOM   4436  B       X   1    -137.058 -76.102 -18.040  0.00  0.00           B
ATOM   4437  Ne      X   1    -133.544 -71.943 -18.973  0.00  0.00          NE
ATOM   4438  B       X   1    -132.433 -71.467 -17.933  0.00  0.00           B
ATOM   4439  B       X   1    -132.721 -75.893 -19.990  0.00  0.00           B
ATOM   4440  B       X   1    -132.387 -76.036 -22.472  0.00  0.00           B
ATOM   4441  Ne      X   1    -135.732 -76.484 -18.760  0.00  0.00          NE
ATOM   4442  Ne      X   1    -130.994 -71.019 -17.535  0.00  0.00          NE
ATOM   4443  B       X   1    -130.970 -69.726 -16.603  0.00  0.00           B
ATOM   4444  B       X   1    -129.771 -72.881 -23.603  0.00  0.00           B
ATOM   4445  B       X   1    -127.757 -74.376 -23.446  0.00  0.00           B
ATOM   4446  Ne      X   1    -126.648 -75.401 -23.475  0.00  0.00          NE
ATOM   4447  B       X   1    -130.307 -70.561 -18.904  0.00  0.00           B
ATOM   4448  Ne      X   1    -128.158 -72.820 -23.592  0.00  0.00          NE
ATOM   4449  B       X   1    -127.543 -71.879 -22.463  0.00  0.00           B
ATOM   4450  B       X   1    -130.335 -72.290 -16.770  0.00  0.00           B
ATOM   4451  B       X   1    -128.129 -75.992 -19.477  0.00  0.00           B
ATOM   4452  B       X   1    -133.909 -71.969 -13.422  0.00  0.00           B
ATOM   4453  Ne      X   1    -132.855 -71.779 -12.305  0.00  0.00          NE
ATOM   4454  Ne      X   1    -134.729 -72.768 -14.492  0.00  0.00          NE
ATOM   4455  B       X   1    -136.186 -73.318 -13.928  0.00  0.00           B
ATOM   4456  B       X   1    -132.829 -74.088  -9.720  0.00  0.00           B
ATOM   4457  B       X   1    -133.652 -71.339 -10.984  0.00  0.00           B
ATOM   4458  Ne      X   1    -134.208 -70.132 -10.147  0.00  0.00          NE
ATOM   4459  B       X   1    -133.668 -70.348  -8.698  0.00  0.00           B
ATOM   4460  Ne      X   1    -136.596 -75.098 -10.311  0.00  0.00          NE
ATOM   4461  B       X   1    -135.477 -74.383  -9.419  0.00  0.00           B
ATOM   4462  Ne      X   1    -132.732 -75.095 -14.925  0.00  0.00          NE
ATOM   4463  B       X   1    -133.932 -74.062 -14.891  0.00  0.00           B
ATOM   4464  Ne      X   1    -134.073 -74.096  -8.738  0.00  0.00          NE
ATOM   4465  B       X   1    -136.942 -74.278 -11.624  0.00  0.00           B
ATOM   4466  B       X   1    -132.629 -75.890 -13.643  0.00  0.00           B
ATOM   4467  Ne      X   1    -137.394 -74.031 -13.183  0.00  0.00          NE
ATOM   4468  Ne      X   1    -137.291 -69.483  -9.926  0.00  0.00          NE
ATOM   4469  B       X   1    -134.997 -71.803 -15.717  0.00  0.00           B
ATOM   4470  B       X   1    -132.183 -73.146 -11.984  0.00  0.00           B
ATOM   4471  B       X   1    -137.477 -69.159  -8.427  0.00  0.00           B
ATOM   4472  B       X   1    -131.636 -75.674 -11.383  0.00  0.00           B
ATOM   4473  Ne      X   1    -131.713 -74.156 -10.844  0.00  0.00          NE
ATOM   4474  B       X   1    -131.388 -74.265 -15.270  0.00  0.00           B
ATOM   4475  Ne      X   1    -127.719 -75.324 -15.600  0.00  0.00          NE
ATOM   4476  B       X   1    -130.284 -73.679 -10.444  0.00  0.00           B
ATOM   4477  B       X   1    -129.634 -72.362 -14.397  0.00  0.00           B
ATOM   4478  B       X   1    -127.695 -71.546 -13.014  0.00  0.00           B
ATOM   4479  B       X   1    -127.834 -73.050 -10.876  0.00  0.00           B
ATOM   4480  B       X   1    -128.406 -75.434 -10.110  0.00  0.00           B
ATOM   4481  Ne      X   1    -130.070 -73.332 -15.621  0.00  0.00          NE
ATOM   4482  B       X   1    -128.767 -74.219 -15.806  0.00  0.00           B
ATOM   4483  B       X   1    -128.525 -76.464 -14.848  0.00  0.00           B
ATOM   4484  B       X   1    -133.645 -68.760 -10.767  0.00  0.00           B
ATOM   4485  B       X   1    -133.909 -76.256  -0.111  0.00  0.00           B
ATOM   4486  B       X   1    -134.106 -72.706  -7.950  0.00  0.00           B
ATOM   4487  B       X   1    -133.823 -75.262  -7.685  0.00  0.00           B
ATOM   4488  Ne      X   1    -133.629 -71.272  -7.372  0.00  0.00          NE
ATOM   4489  B       X   1    -134.722 -75.829  -2.676  0.00  0.00           B
ATOM   4490  Ne      X   1    -136.366 -72.702  -4.178  0.00  0.00          NE
ATOM   4491  Ne      X   1    -133.163 -75.487  -6.284  0.00  0.00          NE
ATOM   4492  B       X   1    -135.339 -73.870  -4.168  0.00  0.00           B
ATOM   4493  B       X   1    -132.510 -74.192  -5.710  0.00  0.00           B
ATOM   4494  Ne      X   1    -133.742 -75.443  -1.436  0.00  0.00          NE
ATOM   4495  B       X   1    -134.143 -73.897  -1.026  0.00  0.00           B
ATOM   4496  Ne      X   1    -135.220 -75.422  -4.074  0.00  0.00          NE
ATOM   4497  B       X   1    -137.089 -72.938  -2.730  0.00  0.00           B
ATOM   4498  B       X   1    -136.914 -69.420  -6.019  0.00  0.00           B
ATOM   4499  B       X   1    -134.345 -75.916  -5.251  0.00  0.00           B
ATOM   4500  Ne      X   1    -137.487 -73.294  -1.309  0.00  0.00          NE
ATOM   4501  B       X   1    -136.794 -76.079  -4.346  0.00  0.00           B
ATOM   4502  B       X   1    -136.337 -72.786  -0.358  0.00  0.00           B
ATOM   4503  B       X   1    -137.537 -72.966  -5.230  0.00  0.00           B
ATOM   4504  Ne      X   1    -128.575 -74.407  -1.163  0.00  0.00          NE
ATOM   4505  B       X   1    -128.319 -72.846  -1.010  0.00  0.00           B
ATOM   4506  Ne      X   1    -130.493 -76.168  -5.743  0.00  0.00          NE
ATOM   4507  B       X   1    -131.905 -76.383  -6.336  0.00  0.00           B
ATOM   4508  B       X   1    -118.140-116.329 -16.658  0.00  0.00           B
ATOM   4509  B       X   1    -119.835-119.899 -18.274  0.00  0.00           B
ATOM   4510  Ne      X   1    -118.193-119.658 -18.499  0.00  0.00          NE
ATOM   4511  B       X   1    -117.722-118.829 -17.281  0.00  0.00           B
ATOM   4512  B       X   1    -117.517-121.050 -18.558  0.00  0.00           B
ATOM   4513  Ne      X   1    -116.245-121.944 -18.319  0.00  0.00          NE
ATOM   4514  B       X   1    -115.473-121.423 -17.021  0.00  0.00           B
ATOM   4515  B       X   1    -115.120-121.764 -19.457  0.00  0.00           B
ATOM   4516  B       X   1    -114.909-122.166 -21.850  0.00  0.00           B
ATOM   4517  Ne      X   1    -117.585-117.710 -16.179  0.00  0.00          NE
ATOM   4518  B       X   1    -121.166-121.634 -12.743  0.00  0.00           B
ATOM   4519  Ne      X   1    -121.108-122.344 -11.311  0.00  0.00          NE
ATOM   4520  B       X   1    -120.323-119.577 -13.890  0.00  0.00           B
ATOM   4521  Ne      X   1    -119.819-116.106 -12.233  0.00  0.00          NE
ATOM   4522  B       X   1    -117.882-119.642 -12.995  0.00  0.00           B
ATOM   4523  Ne      X   1    -119.053-118.741 -13.620  0.00  0.00          NE
ATOM   4524  B       X   1    -119.313-117.527 -12.600  0.00  0.00           B
ATOM   4525  B       X   1    -118.378-118.085 -14.897  0.00  0.00           B
ATOM   4526  B       X   1    -119.577-115.741 -10.656  0.00  0.00           B
ATOM   4527  B       X   1    -117.071-118.307  -9.090  0.00  0.00           B
ATOM   4528  B       X   1    -115.964-119.128 -11.314  0.00  0.00           B
ATOM   4529  Ne      X   1    -115.770-118.282 -10.016  0.00  0.00          NE
ATOM   4530  Ne      X   1    -116.305-119.803 -12.727  0.00  0.00          NE
ATOM   4531  B       X   1    -115.751-121.226 -12.909  0.00  0.00           B
ATOM   4532  B       X   1    -115.503-116.806 -10.486  0.00  0.00           B
ATOM   4533  Ne      X   1    -115.044-115.642 -11.423  0.00  0.00          NE
ATOM   4534  B       X   1    -115.672-118.868 -13.804  0.00  0.00           B
ATOM   4535  B       X   1    -116.062-117.582 -15.889  0.00  0.00           B
ATOM   4536  B       X   1    -116.356-115.301 -12.245  0.00  0.00           B
ATOM   4537  Ne      X   1    -114.906-118.270 -15.059  0.00  0.00          NE
ATOM   4538  Ne      X   1    -114.947-122.390 -13.630  0.00  0.00          NE
ATOM   4539  Ne      X   1    -117.399-114.565 -12.995  0.00  0.00          NE
ATOM   4540  B       X   1    -116.928-113.512 -13.949  0.00  0.00           B
ATOM   4541  Ne      X   1    -116.394-112.983 -15.400  0.00  0.00          NE
ATOM   4542  Ne      X   1    -117.934-117.604  -7.945  0.00  0.00          NE
ATOM   4543  Ne      X   1    -122.165 -94.825 -58.031  0.00  0.00          NE
ATOM   4544  B       X   1    -121.804 -93.507 -58.835  0.00  0.00           B
ATOM   4545  B       X   1    -123.742 -94.661 -57.684  0.00  0.00           B
ATOM   4546  B       X   1    -123.638 -92.194 -56.999  0.00  0.00           B
ATOM   4547  Ne      X   1    -120.456 -92.676 -59.125  0.00  0.00          NE
ATOM   4548  B       X   1    -120.209 -92.577 -60.706  0.00  0.00           B
ATOM   4549  B       X   1    -119.781 -93.916 -63.054  0.00  0.00           B
ATOM   4550  Ne      X   1    -119.390 -92.773 -62.074  0.00  0.00          NE
ATOM   4551  B       X   1    -119.344 -93.508 -58.271  0.00  0.00           B
ATOM   4552  B       X   1    -117.916 -93.064 -61.431  0.00  0.00           B
ATOM   4553  Ne      X   1    -116.677 -92.983 -60.361  0.00  0.00          NE
ATOM   4554  B       X   1    -115.536 -93.815 -60.973  0.00  0.00           B
ATOM   4555  B       X   1    -121.224 -91.928 -52.662  0.00  0.00           B
ATOM   4556  B       X   1    -121.132-105.990  -1.091  0.00  0.00           B
ATOM   4557  Ne      X   1    -125.563 -85.690 -62.911  0.00  0.00          NE
ATOM   4558  B       X   1    -124.572 -90.528 -59.609  0.00  0.00           B
ATOM   4559  B       X   1    -124.706 -88.682 -57.956  0.00  0.00           B
ATOM   4560  Ne      X   1    -124.718 -88.947 -59.502  0.00  0.00          NE
ATOM   4561  B       X   1    -124.732 -84.414 -62.337  0.00  0.00           B
ATOM   4562  B       X   1    -121.479 -88.935 -58.798  0.00  0.00           B
ATOM   4563  Ne      X   1    -121.972 -87.845 -59.820  0.00  0.00          NE
ATOM   4564  Ne      X   1    -120.898 -87.667 -62.722  0.00  0.00          NE
ATOM   4565  B       X   1    -121.242 -87.800 -61.192  0.00  0.00           B
ATOM   4566  B       X   1    -121.782 -86.445 -59.093  0.00  0.00           B
ATOM   4567  Ne      X   1    -120.881 -89.908 -57.702  0.00  0.00          NE
ATOM   4568  Ne      X   1    -122.283 -84.966 -59.071  0.00  0.00          NE
ATOM   4569  B       X   1    -122.234 -87.446 -63.541  0.00  0.00           B
ATOM   4570  B       X   1    -121.946 -90.289 -56.597  0.00  0.00           B
ATOM   4571  B       X   1    -123.287 -84.707 -57.858  0.00  0.00           B
ATOM   4572  B       X   1    -123.485 -88.110 -60.056  0.00  0.00           B
ATOM   4573  B       X   1    -123.130 -84.648 -60.409  0.00  0.00           B
ATOM   4574  Ne      X   1    -124.986 -88.689 -56.408  0.00  0.00          NE
ATOM   4575  B       X   1    -126.012 -88.546 -60.348  0.00  0.00           B
ATOM   4576  Ne      X   1    -125.512 -91.733 -59.958  0.00  0.00          NE
ATOM   4577  B       X   1    -124.075 -89.154 -64.131  0.00  0.00           B
ATOM   4578  B       X   1    -124.634 -86.608 -63.722  0.00  0.00           B
ATOM   4579  B       X   1    -124.728 -91.677 -64.033  0.00  0.00           B
ATOM   4580  B       X   1    -126.247 -86.478 -61.786  0.00  0.00           B
ATOM   4581  B       X   1    -120.506 -91.224 -58.567  0.00  0.00           B
ATOM   4582  B       X   1    -120.277 -89.089 -63.271  0.00  0.00           B
ATOM   4583  B       X   1    -119.779 -86.604 -62.891  0.00  0.00           B
ATOM   4584  Ne      X   1    -118.372 -85.996 -63.170  0.00  0.00          NE
ATOM   4585  B       X   1    -119.610 -89.326 -56.980  0.00  0.00           B
ATOM   4586  B       X   1    -117.918 -87.419 -57.588  0.00  0.00           B
ATOM   4587  B       X   1    -117.631 -85.704 -61.820  0.00  0.00           B
ATOM   4588  B       X   1    -117.451 -87.163 -63.842  0.00  0.00           B
ATOM   4589  Ne      X   1    -119.513 -90.223 -63.924  0.00  0.00          NE
ATOM   4590  B       X   1    -119.444 -91.475 -62.942  0.00  0.00           B
ATOM   4591  Ne      X   1    -118.748 -88.113 -56.488  0.00  0.00          NE
ATOM   4592  B       X   1    -116.630 -86.786 -59.637  0.00  0.00           B
ATOM   4593  Ne      X   1    -116.743 -85.456 -60.508  0.00  0.00          NE
ATOM   4594  B       X   1    -116.544 -89.325 -58.704  0.00  0.00           B
ATOM   4595  Ne      X   1    -116.617 -87.769 -58.297  0.00  0.00          NE
ATOM   4596  B       X   1    -115.287 -85.224 -61.022  0.00  0.00           B
ATOM   4597  Ne      X   1    -115.556 -90.385 -59.398  0.00  0.00          NE
ATOM   4598  B       X   1    -116.187 -89.051 -62.713  0.00  0.00           B
ATOM   4599  B       X   1    -115.288 -87.595 -57.492  0.00  0.00           B
ATOM   4600  Ne      X   1    -116.900 -88.625 -64.035  0.00  0.00          NE
ATOM   4601  B       X   1    -116.415 -91.470 -60.085  0.00  0.00           B
ATOM   4602  B       X   1    -118.571 -84.725 -63.967  0.00  0.00           B
ATOM   4603  B       X   1    -117.242 -84.255 -59.617  0.00  0.00           B
ATOM   4604  B       X   1    -114.814 -89.612 -60.500  0.00  0.00           B
ATOM   4605  B       X   1    -125.964 -80.915 -61.946  0.00  0.00           B
ATOM   4606  B       X   1    -123.902 -76.935 -63.136  0.00  0.00           B
ATOM   4607  Ne      X   1    -123.927 -84.097 -56.532  0.00  0.00          NE
ATOM   4608  B       X   1    -125.561 -83.887 -56.754  0.00  0.00           B
ATOM   4609  Ne      X   1    -125.379 -81.216 -60.462  0.00  0.00          NE
ATOM   4610  B       X   1    -124.703 -77.634 -58.719  0.00  0.00           B
ATOM   4611  B       X   1    -124.702 -79.974 -59.857  0.00  0.00           B
ATOM   4612  B       X   1    -124.421 -82.464 -60.670  0.00  0.00           B
ATOM   4613  Ne      X   1    -123.786 -78.678 -59.487  0.00  0.00          NE
ATOM   4614  B       X   1    -121.079 -83.952 -59.042  0.00  0.00           B
ATOM   4615  B       X   1    -123.281 -77.980 -60.780  0.00  0.00           B
ATOM   4616  B       X   1    -121.503 -80.714 -62.650  0.00  0.00           B
ATOM   4617  B       X   1    -121.605 -78.143 -62.777  0.00  0.00           B
ATOM   4618  Ne      X   1    -121.381 -79.971 -58.060  0.00  0.00          NE
ATOM   4619  B       X   1    -122.543 -79.063 -58.674  0.00  0.00           B
ATOM   4620  Ne      X   1    -121.152 -82.238 -62.410  0.00  0.00          NE
ATOM   4621  B       X   1    -121.253 -81.344 -58.925  0.00  0.00           B
ATOM   4622  B       X   1    -122.483 -83.085 -62.281  0.00  0.00           B
ATOM   4623  Ne      X   1    -121.130 -79.449 -63.493  0.00  0.00          NE
ATOM   4624  B       X   1    -121.904 -80.426 -56.661  0.00  0.00           B
ATOM   4625  Ne      X   1    -123.655 -83.703 -61.497  0.00  0.00          NE
ATOM   4626  B       X   1    -120.366 -82.476 -61.029  0.00  0.00           B
ATOM   4627  Ne      X   1    -120.385 -82.538 -59.504  0.00  0.00          NE
ATOM   4628  B       X   1    -119.578 -79.519 -63.752  0.00  0.00           B
ATOM   4629  B       X   1    -118.990 -82.420 -58.923  0.00  0.00           B
ATOM   4630  Ne      X   1    -118.522 -78.874 -57.646  0.00  0.00          NE
ATOM   4631  B       X   1    -119.948 -79.351 -58.095  0.00  0.00           B
ATOM   4632  B       X   1    -120.104 -82.646 -63.527  0.00  0.00           B
ATOM   4633  Ne      X   1    -117.601 -83.006 -58.639  0.00  0.00          NE
ATOM   4634  B       X   1    -117.564 -83.485 -57.115  0.00  0.00           B
ATOM   4635  B       X   1    -117.322 -79.311 -58.677  0.00  0.00           B
ATOM   4636  B       X   1    -117.753 -77.723 -64.044  0.00  0.00           B
ATOM   4637  B       X   1    -116.595 -81.801 -58.775  0.00  0.00           B
ATOM   4638  Ne      X   1    -116.079 -80.239 -58.941  0.00  0.00          NE
ATOM   4639  B       X   1    -115.552 -80.098 -60.397  0.00  0.00           B
ATOM   4640  B       X   1    -115.031 -79.872 -57.836  0.00  0.00           B
ATOM   4641  B       X   1    -115.351 -77.700 -56.555  0.00  0.00           B
ATOM   4642  B       X   1    -118.149 -79.461 -56.240  0.00  0.00           B
ATOM   4643  Ne      X   1    -125.527 -91.801 -52.620  0.00  0.00          NE
ATOM   4644  B       X   1    -124.365 -90.081 -55.857  0.00  0.00           B
ATOM   4645  B       X   1    -125.261 -85.634 -48.707  0.00  0.00           B
ATOM   4646  Ne      X   1    -125.297 -86.623 -52.100  0.00  0.00          NE
ATOM   4647  B       X   1    -124.405 -86.736 -50.832  0.00  0.00           B
ATOM   4648  B       X   1    -124.331 -86.472 -53.299  0.00  0.00           B
ATOM   4649  B       X   1    -124.239 -87.570 -55.628  0.00  0.00           B
ATOM   4650  Ne      X   1    -123.206 -91.085 -56.004  0.00  0.00          NE
ATOM   4651  B       X   1    -122.039 -86.845 -54.515  0.00  0.00           B
ATOM   4652  B       X   1    -123.054 -84.819 -49.468  0.00  0.00           B
ATOM   4653  Ne      X   1    -123.585 -86.494 -54.674  0.00  0.00          NE
ATOM   4654  B       X   1    -123.085 -87.143 -48.619  0.00  0.00           B
ATOM   4655  B       X   1    -123.680 -85.080 -55.428  0.00  0.00           B
ATOM   4656  Ne      X   1    -123.917 -86.084 -49.527  0.00  0.00          NE
ATOM   4657  B       X   1    -124.015 -91.386 -52.367  0.00  0.00           B
ATOM   4658  B       X   1    -126.149 -87.913 -52.504  0.00  0.00           B
ATOM   4659  B       X   1    -120.553 -84.833 -49.649  0.00  0.00           B
ATOM   4660  B       X   1    -122.873 -91.723 -54.588  0.00  0.00           B
ATOM   4661  B       X   1    -115.857 -91.761 -51.796  0.00  0.00           B
ATOM   4662  Ne      X   1    -120.515 -86.869 -54.337  0.00  0.00          NE
ATOM   4663  B       X   1    -119.704 -87.129 -55.680  0.00  0.00           B
ATOM   4664  B       X   1    -117.718 -88.692 -55.491  0.00  0.00           B
ATOM   4665  Ne      X   1    -119.085 -88.650 -52.394  0.00  0.00          NE
ATOM   4666  B       X   1    -120.035 -87.962 -53.347  0.00  0.00           B
ATOM   4667  B       X   1    -120.085 -85.386 -53.806  0.00  0.00           B
ATOM   4668  B       X   1    -118.028 -89.459 -53.137  0.00  0.00           B
ATOM   4669  B       X   1    -118.063 -85.380 -50.361  0.00  0.00           B
ATOM   4670  B       X   1    -117.963 -87.372 -51.879  0.00  0.00           B
ATOM   4671  Ne      X   1    -118.985 -84.627 -49.397  0.00  0.00          NE
ATOM   4672  Ne      X   1    -117.118 -86.483 -50.922  0.00  0.00          NE
ATOM   4673  Ne      X   1    -117.006 -88.881 -48.959  0.00  0.00          NE
ATOM   4674  Ne      X   1    -116.968 -89.488 -54.290  0.00  0.00          NE
ATOM   4675  B       X   1    -116.777 -90.930 -54.790  0.00  0.00           B
ATOM   4676  B       X   1    -116.739 -87.494 -49.676  0.00  0.00           B
ATOM   4677  B       X   1    -115.669 -88.718 -53.979  0.00  0.00           B
ATOM   4678  B       X   1    -115.806 -85.847 -51.547  0.00  0.00           B
ATOM   4679  B       X   1    -123.215 -82.700 -56.217  0.00  0.00           B
ATOM   4680  Ne      X   1    -121.835 -83.925 -49.213  0.00  0.00          NE
ATOM   4681  B       X   1    -124.077 -78.180 -54.221  0.00  0.00           B
ATOM   4682  Ne      X   1    -125.272 -80.590 -51.457  0.00  0.00          NE
ATOM   4683  Ne      X   1    -124.829 -79.533 -54.407  0.00  0.00          NE
ATOM   4684  B       X   1    -125.589 -79.359 -50.476  0.00  0.00           B
ATOM   4685  Ne      X   1    -125.531 -78.181 -49.376  0.00  0.00          NE
ATOM   4686  B       X   1    -125.328 -79.870 -52.994  0.00  0.00           B
ATOM   4687  B       X   1    -123.802 -80.612 -54.909  0.00  0.00           B
ATOM   4688  B       X   1    -123.851 -81.054 -51.107  0.00  0.00           B
ATOM   4689  Ne      X   1    -122.585 -81.316 -55.586  0.00  0.00          NE
ATOM   4690  Ne      X   1    -121.434 -78.621 -49.280  0.00  0.00          NE
ATOM   4691  B       X   1    -122.073 -82.599 -49.964  0.00  0.00           B
ATOM   4692  Ne      X   1    -122.309 -81.225 -50.678  0.00  0.00          NE
ATOM   4693  B       X   1    -121.497 -81.625 -54.525  0.00  0.00           B
ATOM   4694  B       X   1    -121.508 -81.305 -52.013  0.00  0.00           B
ATOM   4695  B       X   1    -121.829 -80.046 -49.793  0.00  0.00           B
ATOM   4696  B       X   1    -122.000 -77.542 -50.182  0.00  0.00           B
ATOM   4697  B       X   1    -121.503 -77.203 -54.039  0.00  0.00           B
ATOM   4698  Ne      X   1    -120.606 -81.404 -53.287  0.00  0.00          NE
ATOM   4699  B       X   1    -126.004 -79.418 -55.465  0.00  0.00           B
ATOM   4700  B       X   1    -116.833 -81.867 -50.783  0.00  0.00           B
ATOM   4701  Ne      X   1    -116.349 -80.608 -54.324  0.00  0.00          NE
ATOM   4702  B       X   1    -116.979 -81.720 -48.223  0.00  0.00           B
ATOM   4703  Ne      X   1    -117.007 -83.309 -55.626  0.00  0.00          NE
ATOM   4704  B       X   1    -119.032 -77.474 -53.522  0.00  0.00           B
ATOM   4705  B       X   1    -115.292 -79.968 -55.281  0.00  0.00           B
ATOM   4706  B       X   1    -118.658 -83.145 -49.495  0.00  0.00           B
ATOM   4707  B       X   1    -115.500 -83.858 -55.707  0.00  0.00           B
ATOM   4708  Ne      X   1    -117.851 -81.811 -49.628  0.00  0.00          NE
ATOM   4709  Ne      X   1    -118.568 -79.162 -49.949  0.00  0.00          NE
ATOM   4710  B       X   1    -118.830 -80.679 -49.735  0.00  0.00           B
ATOM   4711  B       X   1    -117.207 -79.526 -53.663  0.00  0.00           B
ATOM   4712  B       X   1    -118.435 -78.879 -51.513  0.00  0.00           B
ATOM   4713  Ne      X   1    -115.479 -81.850 -51.516  0.00  0.00          NE
ATOM   4714  B       X   1    -119.862 -78.439 -49.363  0.00  0.00           B
ATOM   4715  B       X   1    -117.310 -78.790 -49.143  0.00  0.00           B
ATOM   4716  B       X   1    -119.750 -82.815 -53.232  0.00  0.00           B
ATOM   4717  Ne      X   1    -119.267 -84.116 -53.849  0.00  0.00          NE
ATOM   4718  B       X   1    -117.993 -84.036 -54.653  0.00  0.00           B
ATOM   4719  B       X   1    -115.562 -81.372 -53.026  0.00  0.00           B
ATOM   4720  B       X   1    -119.612 -80.144 -53.346  0.00  0.00           B
ATOM   4721  B       X   1    -116.944 -81.811 -55.106  0.00  0.00           B
ATOM   4722  Ne      X   1    -118.610 -78.937 -53.117  0.00  0.00          NE
ATOM   4723  B       X   1    -114.989 -83.390 -51.512  0.00  0.00           B
ATOM   4724  Ne      X   1    -116.045 -78.312 -48.218  0.00  0.00          NE
ATOM   4725  Ne      X   1    -125.803 -86.040 -47.236  0.00  0.00          NE
ATOM   4726  B       X   1    -124.598 -85.763 -46.274  0.00  0.00           B
ATOM   4727  B       X   1    -122.572 -84.286 -45.529  0.00  0.00           B
ATOM   4728  B       X   1    -119.524 -84.879 -41.998  0.00  0.00           B
ATOM   4729  B       X   1    -117.871 -88.635 -45.378  0.00  0.00           B
ATOM   4730  B       X   1    -118.701 -85.124 -47.976  0.00  0.00           B
ATOM   4731  Ne      X   1    -118.540 -84.738 -46.477  0.00  0.00          NE
ATOM   4732  B       X   1    -117.445 -85.647 -45.927  0.00  0.00           B
ATOM   4733  B       X   1    -117.159 -85.756 -41.900  0.00  0.00           B
ATOM   4734  B       X   1    -116.510 -88.812 -47.538  0.00  0.00           B
ATOM   4735  Ne      X   1    -115.909 -85.851 -45.413  0.00  0.00          NE
ATOM   4736  B       X   1    -115.714 -85.258 -43.905  0.00  0.00           B
ATOM   4737  Ne      X   1    -116.357 -88.768 -45.967  0.00  0.00          NE
ATOM   4738  Ne      X   1    -115.803 -85.072 -42.292  0.00  0.00          NE
ATOM   4739  B       X   1    -115.704 -87.394 -45.466  0.00  0.00           B
ATOM   4740  B       X   1    -119.935 -84.404 -45.874  0.00  0.00           B
ATOM   4741  B       X   1    -114.941 -85.042 -46.429  0.00  0.00           B
ATOM   4742  B       X   1    -121.500 -83.604 -47.707  0.00  0.00           B
ATOM   4743  Ne      X   1    -121.286 -83.564 -46.105  0.00  0.00          NE
ATOM   4744  B       X   1    -121.130 -82.124 -45.515  0.00  0.00           B
ATOM   4745  B       X   1    -120.769 -80.736 -43.322  0.00  0.00           B
ATOM   4746  Ne      X   1    -119.977 -83.686 -41.028  0.00  0.00          NE
ATOM   4747  B       X   1    -117.689 -83.317 -46.546  0.00  0.00           B
ATOM   4748  Ne      X   1    -116.832 -82.158 -46.799  0.00  0.00          NE
ATOM   4749  B       X   1    -115.804 -83.618 -41.569  0.00  0.00           B
ATOM   4750  B       X   1    -116.149 -81.250 -45.850  0.00  0.00           B
ATOM   4751  B       X   1    -115.599 -81.147 -40.465  0.00  0.00           B
ATOM   4752  Ne      X   1    -115.597 -82.748 -40.257  0.00  0.00          NE
ATOM   4753  B       X   1    -119.166 -83.777 -39.674  0.00  0.00           B
ATOM   4754  B       X   1    -124.525 -77.610 -25.451  0.00  0.00           B
ATOM   4755  B       X   1    -125.273 -82.285 -25.241  0.00  0.00           B
ATOM   4756  B       X   1    -124.707 -80.885 -28.701  0.00  0.00           B
ATOM   4757  Ne      X   1    -124.119 -82.977 -25.975  0.00  0.00          NE
ATOM   4758  Ne      X   1    -126.206 -81.115 -28.668  0.00  0.00          NE
ATOM   4759  B       X   1    -117.490 -85.713  -9.699  0.00  0.00           B
ATOM   4760  B       X   1    -115.210 -84.281  -9.540  0.00  0.00           B
ATOM   4761  Ne      X   1    -118.225 -82.254 -10.725  0.00  0.00          NE
ATOM   4762  B       X   1    -119.523 -77.517  -8.638  0.00  0.00           B
ATOM   4763  B       X   1    -117.445 -78.697  -9.205  0.00  0.00           B
ATOM   4764  B       X   1    -117.393 -81.106 -10.120  0.00  0.00           B
ATOM   4765  Ne      X   1    -116.570 -79.758  -9.957  0.00  0.00          NE
ATOM   4766  B       X   1    -116.173 -79.284 -11.386  0.00  0.00           B
ATOM   4767  Ne      X   1    -115.806 -79.769 -12.850  0.00  0.00          NE
ATOM   4768  B       X   1    -115.309 -80.070  -9.018  0.00  0.00           B
ATOM   4769  B       X   1    -114.949 -76.814  -8.224  0.00  0.00           B
ATOM   4770  Ne      X   1    -117.980 -84.485  -4.827  0.00  0.00          NE
ATOM   4771  B       X   1    -117.281 -85.862  -4.638  0.00  0.00           B
ATOM   4772  Ne      X   1    -115.266 -88.985  -2.442  0.00  0.00          NE
ATOM   4773  B       X   1    -121.854 -79.426  -0.635  0.00  0.00           B
ATOM   4774  B       X   1    -121.082 -82.513  -3.866  0.00  0.00           B
ATOM   4775  B       X   1    -115.234 -81.419  -0.584  0.00  0.00           B
ATOM   4776  B       X   1    -120.199 -80.459  -5.128  0.00  0.00           B
ATOM   4777  Ne      X   1    -116.600 -81.731  -4.318  0.00  0.00          NE
ATOM   4778  B       X   1    -117.375 -76.899  -7.423  0.00  0.00           B
ATOM   4779  B       X   1    -117.668 -80.733  -4.880  0.00  0.00           B
ATOM   4780  Ne      X   1    -118.253 -78.103  -8.009  0.00  0.00          NE
ATOM   4781  B       X   1    -118.545 -79.182  -6.849  0.00  0.00           B
ATOM   4782  Ne      X   1    -118.855 -79.800  -5.402  0.00  0.00          NE
ATOM   4783  B       X   1    -119.180 -78.336  -1.785  0.00  0.00           B
ATOM   4784  B       X   1    -118.862 -78.444  -4.373  0.00  0.00           B
ATOM   4785  B       X   1    -115.222 -81.176  -4.833  0.00  0.00           B
ATOM   4786  B       X   1    -116.964 -83.225  -4.793  0.00  0.00           B
ATOM   4787  B       X   1    -117.756 -82.543  -0.606  0.00  0.00           B
ATOM   4788  B       X   1    -115.516 -76.742  -5.732  0.00  0.00           B
ATOM   4789  B       X   1    -116.703 -81.637  -2.721  0.00  0.00           B
ATOM   4790  Ne      X   1    -116.763 -81.390  -1.145  0.00  0.00          NE
ATOM   4791  Ne      X   1    -119.361 -77.587  -3.205  0.00  0.00          NE
ATOM   4792  B       X   1    -118.123 -75.480 -62.875  0.00  0.00           B
ATOM   4793  Ne      X   1    -117.122 -76.255 -63.795  0.00  0.00          NE
ATOM   4794  B       X   1    -115.743 -76.429 -63.090  0.00  0.00           B
ATOM   4795  Ne      X   1    -123.676 -75.043 -56.097  0.00  0.00          NE
ATOM   4796  B       X   1    -123.397 -75.820 -54.773  0.00  0.00           B
ATOM   4797  B       X   1    -115.307 -63.661 -33.214  0.00  0.00           B
ATOM   4798  B       X   1    -124.856 -75.994 -29.680  0.00  0.00           B
ATOM   4799  B       X   1    -124.275 -75.003 -25.611  0.00  0.00           B
ATOM   4800  B       X   1    -123.860 -72.692 -24.727  0.00  0.00           B
ATOM   4801  Ne      X   1    -121.307 -74.915 -27.912  0.00  0.00          NE
ATOM   4802  B       X   1    -121.323 -73.407 -27.603  0.00  0.00           B
ATOM   4803  B       X   1    -122.441 -75.350 -28.945  0.00  0.00           B
ATOM   4804  B       X   1    -121.300 -75.804 -26.542  0.00  0.00           B
ATOM   4805  Ne      X   1    -123.450 -75.471 -30.142  0.00  0.00          NE
ATOM   4806  Ne      X   1    -124.056 -74.180 -24.282  0.00  0.00          NE
ATOM   4807  Ne      X   1    -126.097 -76.219 -28.827  0.00  0.00          NE
ATOM   4808  B       X   1    -125.645 -76.426 -27.374  0.00  0.00           B
ATOM   4809  Ne      X   1    -125.229 -76.297 -25.924  0.00  0.00          NE
ATOM   4810  Ne      X   1    -118.255 -67.445 -28.771  0.00  0.00          NE
ATOM   4811  B       X   1    -116.866 -67.184 -29.457  0.00  0.00           B
ATOM   4812  B       X   1    -115.609 -65.719 -31.299  0.00  0.00           B
ATOM   4813  Ne      X   1    -115.564 -66.874 -30.251  0.00  0.00          NE
ATOM   4814  B       X   1    -115.095 -68.207 -30.965  0.00  0.00           B
ATOM   4815  B       X   1    -125.272 -74.540 -23.356  0.00  0.00           B
ATOM   4816  B       X   1    -122.785 -74.730 -23.510  0.00  0.00           B
ATOM   4817  Ne      X   1    -121.707 -75.599 -22.813  0.00  0.00          NE
ATOM   4818  Ne      X   1    -120.345 -76.535  -9.452  0.00  0.00          NE
ATOM   4819  B       X   1    -115.921 -74.750  -7.155  0.00  0.00           B
ATOM   4820  Ne      X   1    -115.981 -76.297  -7.172  0.00  0.00          NE
ATOM   4821  B       X   1    -103.418-112.630 -49.208  0.00  0.00           B
ATOM   4822  B       X   1    -110.822-120.880 -40.718  0.00  0.00           B
ATOM   4823  B       X   1    -109.449-115.913 -44.980  0.00  0.00           B
ATOM   4824  B       X   1    -109.949-118.465 -41.027  0.00  0.00           B
ATOM   4825  Ne      X   1    -110.237-119.785 -41.790  0.00  0.00          NE
ATOM   4826  B       X   1    -108.932-120.295 -42.447  0.00  0.00           B
ATOM   4827  B       X   1    -103.973-120.154 -46.711  0.00  0.00           B
ATOM   4828  B       X   1    -106.443-119.823 -46.767  0.00  0.00           B
ATOM   4829  B       X   1    -108.146-120.417 -44.912  0.00  0.00           B
ATOM   4830  B       X   1    -106.808-116.166 -44.912  0.00  0.00           B
ATOM   4831  Ne      X   1    -108.143-121.182 -43.458  0.00  0.00          NE
ATOM   4832  B       X   1    -106.609-121.533 -43.144  0.00  0.00           B
ATOM   4833  B       X   1    -104.414-121.325 -44.349  0.00  0.00           B
ATOM   4834  B       X   1    -104.116-116.445 -40.778  0.00  0.00           B
ATOM   4835  B       X   1    -104.676-116.019 -43.324  0.00  0.00           B
ATOM   4836  Ne      X   1    -105.419-115.516 -44.614  0.00  0.00          NE
ATOM   4837  Ne      X   1    -104.151-115.937 -47.420  0.00  0.00          NE
ATOM   4838  B       X   1    -104.502-115.657 -45.866  0.00  0.00           B
ATOM   4839  B       X   1    -108.594-116.219 -40.609  0.00  0.00           B
ATOM   4840  Ne      X   1    -105.259-120.395 -47.620  0.00  0.00          NE
ATOM   4841  Ne      X   1    -103.545-116.079 -42.174  0.00  0.00          NE
ATOM   4842  Ne      X   1    -105.176-122.085 -43.145  0.00  0.00          NE
ATOM   4843  B       X   1    -104.620-122.034 -41.719  0.00  0.00           B
ATOM   4844  B       X   1    -105.462-121.937 -47.721  0.00  0.00           B
ATOM   4845  Ne      X   1    -104.182-122.196 -40.201  0.00  0.00          NE
ATOM   4846  B       X   1    -103.349-114.810 -48.093  0.00  0.00           B
ATOM   4847  Ne      X   1    -108.011-114.829 -40.968  0.00  0.00          NE
ATOM   4848  Ne      X   1    -103.385-120.537 -45.234  0.00  0.00          NE
ATOM   4849  B       X   1    -105.641-115.953 -48.028  0.00  0.00           B
ATOM   4850  B       X   1    -109.346-113.982 -41.589  0.00  0.00           B
ATOM   4851  Ne      X   1    -103.495-111.893 -45.115  0.00  0.00          NE
ATOM   4852  B       X   1    -106.954-114.617 -42.048  0.00  0.00           B
ATOM   4853  B       X   1    -108.004-112.647 -43.224  0.00  0.00           B
ATOM   4854  Ne      X   1    -106.607-113.372 -43.006  0.00  0.00          NE
ATOM   4855  B       X   1    -105.837-114.023 -44.235  0.00  0.00           B
ATOM   4856  B       X   1    -105.261-109.934 -42.027  0.00  0.00           B
ATOM   4857  Ne      X   1    -104.718-111.244 -42.602  0.00  0.00          NE
ATOM   4858  Ne      X   1    -106.381-108.924 -41.722  0.00  0.00          NE
ATOM   4859  B       X   1    -105.641-112.403 -42.219  0.00  0.00           B
ATOM   4860  B       X   1    -104.627-111.289 -44.212  0.00  0.00           B
ATOM   4861  B       X   1    -103.787-112.231 -46.619  0.00  0.00           B
ATOM   4862  B       X   1    -105.883-107.431 -41.361  0.00  0.00           B
ATOM   4863  Ne      X   1    -103.976-111.630 -48.059  0.00  0.00          NE
ATOM   4864  B       X   1    -105.422-111.132 -48.152  0.00  0.00           B
ATOM   4865  B       X   1    -110.293-122.180 -33.818  0.00  0.00           B
ATOM   4866  Ne      X   1    -110.483-118.599 -35.026  0.00  0.00          NE
ATOM   4867  Ne      X   1    -110.688-121.668 -35.266  0.00  0.00          NE
ATOM   4868  B       X   1    -112.308-121.279 -38.536  0.00  0.00           B
ATOM   4869  Ne      X   1    -111.501-116.167 -38.293  0.00  0.00          NE
ATOM   4870  B       X   1    -112.019-118.260 -35.334  0.00  0.00           B
ATOM   4871  B       X   1    -112.118-121.463 -35.995  0.00  0.00           B
ATOM   4872  B       X   1    -110.392-116.995 -38.990  0.00  0.00           B
ATOM   4873  B       X   1    -110.296-118.304 -33.453  0.00  0.00           B
ATOM   4874  B       X   1    -109.378-117.757 -35.802  0.00  0.00           B
ATOM   4875  B       X   1    -110.137-120.158 -35.322  0.00  0.00           B
ATOM   4876  Ne      X   1    -109.323-117.522 -39.985  0.00  0.00          NE
ATOM   4877  Ne      X   1    -109.194-122.413 -32.634  0.00  0.00          NE
ATOM   4878  Ne      X   1    -104.366-122.104 -35.138  0.00  0.00          NE
ATOM   4879  B       X   1    -104.939-121.887 -36.584  0.00  0.00           B
ATOM   4880  B       X   1    -107.800-121.752 -32.970  0.00  0.00           B
ATOM   4881  B       X   1    -105.211-121.696 -39.220  0.00  0.00           B
ATOM   4882  B       X   1    -105.437-121.494 -34.137  0.00  0.00           B
ATOM   4883  Ne      X   1    -104.056-117.540 -39.583  0.00  0.00          NE
ATOM   4884  B       X   1    -108.201-118.344 -39.191  0.00  0.00           B
ATOM   4885  B       X   1    -106.854-119.468 -33.489  0.00  0.00           B
ATOM   4886  B       X   1    -106.584-120.044 -37.905  0.00  0.00           B
ATOM   4887  Ne      X   1    -108.000-117.025 -35.926  0.00  0.00          NE
ATOM   4888  Ne      X   1    -106.331-117.985 -33.628  0.00  0.00          NE
ATOM   4889  Ne      X   1    -106.836-118.482 -38.292  0.00  0.00          NE
ATOM   4890  B       X   1    -105.495-118.056 -39.135  0.00  0.00           B
ATOM   4891  B       X   1    -104.882-118.053 -34.252  0.00  0.00           B
ATOM   4892  B       X   1    -107.119-117.639 -37.071  0.00  0.00           B
ATOM   4893  B       X   1    -107.262-117.302 -34.589  0.00  0.00           B
ATOM   4894  B       X   1    -108.445-115.487 -36.243  0.00  0.00           B
ATOM   4895  Ne      X   1    -106.471-120.903 -33.111  0.00  0.00          NE
ATOM   4896  Ne      X   1    -105.972-121.510 -37.864  0.00  0.00          NE
ATOM   4897  B       X   1    -106.109-117.100 -32.356  0.00  0.00           B
ATOM   4898  B       X   1    -104.560-114.975 -37.040  0.00  0.00           B
ATOM   4899  Ne      X   1    -103.341-117.598 -34.307  0.00  0.00          NE
ATOM   4900  B       X   1    -103.430-116.938 -38.264  0.00  0.00           B
ATOM   4901  Ne      X   1    -107.658-112.940 -38.526  0.00  0.00          NE
ATOM   4902  B       X   1    -108.890-113.390 -37.662  0.00  0.00           B
ATOM   4903  Ne      X   1    -104.543-109.389 -37.863  0.00  0.00          NE
ATOM   4904  B       X   1    -103.895-112.532 -37.042  0.00  0.00           B
ATOM   4905  B       X   1    -105.833-109.631 -38.709  0.00  0.00           B
ATOM   4906  Ne      X   1    -105.208-113.329 -33.702  0.00  0.00          NE
ATOM   4907  B       X   1    -104.216-107.729 -37.814  0.00  0.00           B
ATOM   4908  Ne      X   1    -105.073-113.505 -36.785  0.00  0.00          NE
ATOM   4909  B       X   1    -104.196-109.680 -34.033  0.00  0.00           B
ATOM   4910  B       X   1    -105.470-113.449 -35.227  0.00  0.00           B
ATOM   4911  B       X   1    -106.407-113.263 -37.594  0.00  0.00           B
ATOM   4912  B       X   1    -107.618-113.933 -39.739  0.00  0.00           B
ATOM   4913  B       X   1    -105.074-109.596 -36.375  0.00  0.00           B
ATOM   4914  Ne      X   1    -111.759-121.222 -24.999  0.00  0.00          NE
ATOM   4915  Ne      X   1    -110.924-121.615 -27.802  0.00  0.00          NE
ATOM   4916  B       X   1    -110.345-116.849 -31.417  0.00  0.00           B
ATOM   4917  Ne      X   1    -109.520-120.559 -30.257  0.00  0.00          NE
ATOM   4918  B       X   1    -109.602-121.576 -31.407  0.00  0.00           B
ATOM   4919  B       X   1    -110.196-119.259 -30.932  0.00  0.00           B
ATOM   4920  B       X   1    -110.106-121.015 -28.897  0.00  0.00           B
ATOM   4921  Ne      X   1    -110.720-118.213 -31.981  0.00  0.00          NE
ATOM   4922  B       X   1    -112.379-118.534 -31.859  0.00  0.00           B
ATOM   4923  B       X   1    -108.924-115.816 -29.538  0.00  0.00           B
ATOM   4924  B       X   1    -107.157-117.654 -29.615  0.00  0.00           B
ATOM   4925  B       X   1    -107.200-119.230 -27.680  0.00  0.00           B
ATOM   4926  Ne      X   1    -106.992-119.191 -29.247  0.00  0.00          NE
ATOM   4927  Ne      X   1    -107.358-116.076 -29.486  0.00  0.00          NE
ATOM   4928  B       X   1    -108.009-120.141 -29.943  0.00  0.00           B
ATOM   4929  Ne      X   1    -106.961-118.504 -26.319  0.00  0.00          NE
ATOM   4930  B       X   1    -107.410-119.360 -25.131  0.00  0.00           B
ATOM   4931  B       X   1    -105.567-119.732 -29.539  0.00  0.00           B
ATOM   4932  Ne      X   1    -104.139-118.760 -25.548  0.00  0.00          NE
ATOM   4933  B       X   1    -106.765-115.351 -30.770  0.00  0.00           B
ATOM   4934  Ne      X   1    -104.730-120.703 -30.477  0.00  0.00          NE
ATOM   4935  B       X   1    -104.263-115.738 -31.092  0.00  0.00           B
ATOM   4936  B       X   1    -106.567-115.540 -28.257  0.00  0.00           B
ATOM   4937  B       X   1    -103.929-120.226 -26.028  0.00  0.00           B
ATOM   4938  B       X   1    -105.653-120.905 -31.734  0.00  0.00           B
ATOM   4939  Ne      X   1    -105.666-115.704 -31.763  0.00  0.00          NE
ATOM   4940  B       X   1    -104.290-122.019 -29.894  0.00  0.00           B
ATOM   4941  B       X   1    -108.065-121.569 -24.253  0.00  0.00           B
ATOM   4942  B       X   1    -103.357-119.865 -30.818  0.00  0.00           B
ATOM   4943  B       X   1    -109.125-122.429 -20.204  0.00  0.00           B
ATOM   4944  B       X   1    -110.581-121.926 -24.079  0.00  0.00           B
ATOM   4945  B       X   1    -110.391-121.677 -17.933  0.00  0.00           B
ATOM   4946  B       X   1    -112.770-121.206 -16.785  0.00  0.00           B
ATOM   4947  Ne      X   1    -111.243-121.195 -16.639  0.00  0.00          NE
ATOM   4948  B       X   1    -111.157-119.126 -21.667  0.00  0.00           B
ATOM   4949  Ne      X   1    -113.970-121.915 -20.562  0.00  0.00          NE
ATOM   4950  B       X   1    -110.750-119.756 -16.280  0.00  0.00           B
ATOM   4951  Ne      X   1    -114.201-120.973 -16.156  0.00  0.00          NE
ATOM   4952  Ne      X   1    -109.041-122.164 -18.624  0.00  0.00          NE
ATOM   4953  B       X   1    -104.341-118.823 -23.929  0.00  0.00           B
ATOM   4954  B       X   1    -108.860-119.537 -22.882  0.00  0.00           B
ATOM   4955  Ne      X   1    -107.656-120.118 -23.796  0.00  0.00          NE
ATOM   4956  B       X   1    -108.011-121.013 -18.308  0.00  0.00           B
ATOM   4957  Ne      X   1    -105.027-119.131 -22.533  0.00  0.00          NE
ATOM   4958  B       X   1    -106.352-119.895 -22.944  0.00  0.00           B
ATOM   4959  Ne      X   1    -107.269-119.732 -17.723  0.00  0.00          NE
ATOM   4960  B       X   1    -107.332-118.630 -18.843  0.00  0.00           B
ATOM   4961  B       X   1    -105.825-120.159 -17.236  0.00  0.00           B
ATOM   4962  B       X   1    -103.979-120.058 -21.795  0.00  0.00           B
ATOM   4963  B       X   1    -108.193-119.307 -16.464  0.00  0.00           B
ATOM   4964  Ne      X   1    -105.424-121.147 -16.093  0.00  0.00          NE
ATOM   4965  B       X   1    -114.215-121.777 -14.835  0.00  0.00           B
ATOM   4966  B       X   1    -114.502-118.742  -9.242  0.00  0.00           B
ATOM   4967  B       X   1    -113.902-116.249 -12.323  0.00  0.00           B
ATOM   4968  Ne      X   1    -112.914-117.072 -13.261  0.00  0.00          NE
ATOM   4969  B       X   1    -112.545-118.463 -12.526  0.00  0.00           B
ATOM   4970  B       X   1    -113.714-117.365 -14.551  0.00  0.00           B
ATOM   4971  Ne      X   1    -111.931-119.555 -11.587  0.00  0.00          NE
ATOM   4972  B       X   1    -112.133-119.174 -10.117  0.00  0.00           B
ATOM   4973  B       X   1    -111.716-116.100 -13.398  0.00  0.00           B
ATOM   4974  B       X   1    -112.495-121.006 -11.819  0.00  0.00           B
ATOM   4975  Ne      X   1    -112.930-118.727  -8.849  0.00  0.00          NE
ATOM   4976  B       X   1    -112.606-117.234  -8.444  0.00  0.00           B
ATOM   4977  B       X   1    -110.379-119.650 -11.939  0.00  0.00           B
ATOM   4978  B       X   1    -109.435-118.730 -14.226  0.00  0.00           B
ATOM   4979  Ne      X   1    -109.572-118.759 -15.810  0.00  0.00          NE
ATOM   4980  B       X   1    -110.800-122.171 -15.548  0.00  0.00           B
ATOM   4981  B       X   1    -114.280-119.402 -15.792  0.00  0.00           B
ATOM   4982  Ne      X   1    -109.066-119.189 -12.763  0.00  0.00          NE
ATOM   4983  B       X   1    -104.712-119.087 -12.974  0.00  0.00           B
ATOM   4984  Ne      X   1    -104.842-117.615 -12.264  0.00  0.00          NE
ATOM   4985  B       X   1    -108.363-118.157 -11.826  0.00  0.00           B
ATOM   4986  B       X   1    -105.200-116.536 -13.358  0.00  0.00           B
ATOM   4987  B       X   1    -108.083-120.422 -13.071  0.00  0.00           B
ATOM   4988  Ne      X   1    -103.874-120.277 -13.653  0.00  0.00          NE
ATOM   4989  Ne      X   1    -107.457-117.777 -10.597  0.00  0.00          NE
ATOM   4990  B       X   1    -107.490-118.904  -9.501  0.00  0.00           B
ATOM   4991  B       X   1    -106.029-117.646 -11.244  0.00  0.00           B
ATOM   4992  B       X   1    -108.048-116.479  -9.933  0.00  0.00           B
ATOM   4993  Ne      X   1    -105.684-115.534 -14.397  0.00  0.00          NE
ATOM   4994  B       X   1    -104.400-120.521 -15.114  0.00  0.00           B
ATOM   4995  B       X   1    -104.105-121.500 -12.746  0.00  0.00           B
ATOM   4996  Ne      X   1    -107.550-121.716 -13.817  0.00  0.00          NE
ATOM   4997  B       X   1    -106.785-121.323 -15.197  0.00  0.00           B
ATOM   4998  B       X   1    -108.177-121.269  -9.144  0.00  0.00           B
ATOM   4999  B       X   1    -107.285-115.387 -14.439  0.00  0.00           B
ATOM   5000  Ne      X   1    -107.419-120.078  -8.494  0.00  0.00          NE
ATOM   5001  B       X   1    -105.011-115.676 -15.803  0.00  0.00           B
ATOM   5002  B       X   1    -104.044-122.037  -8.125  0.00  0.00           B
ATOM   5003  B       X   1    -105.853-120.308  -8.153  0.00  0.00           B
ATOM   5004  B       X   1    -113.528-114.709  -8.474  0.00  0.00           B
ATOM   5005  Ne      X   1    -113.657-113.622  -9.628  0.00  0.00          NE
ATOM   5006  B       X   1    -114.598-114.338 -10.668  0.00  0.00           B
ATOM   5007  B       X   1    -110.826-122.420  -3.702  0.00  0.00           B
ATOM   5008  Ne      X   1    -110.993-121.764  -2.328  0.00  0.00          NE
ATOM   5009  B       X   1    -112.810-119.611  -7.613  0.00  0.00           B
ATOM   5010  Ne      X   1    -111.992-119.845  -6.299  0.00  0.00          NE
ATOM   5011  Ne      X   1    -113.110-115.946  -7.564  0.00  0.00          NE
ATOM   5012  B       X   1    -111.724-121.362  -5.928  0.00  0.00           B
ATOM   5013  B       X   1    -110.623-119.186  -6.450  0.00  0.00           B
ATOM   5014  Ne      X   1    -109.086-118.913  -6.118  0.00  0.00          NE
ATOM   5015  B       X   1    -108.965-119.441  -4.667  0.00  0.00           B
ATOM   5016  Ne      X   1    -104.255-120.560  -7.691  0.00  0.00          NE
ATOM   5017  B       X   1    -108.158-119.728  -7.116  0.00  0.00           B
ATOM   5018  B       X   1    -107.830-122.158  -5.414  0.00  0.00           B
ATOM   5019  B       X   1    -113.325 -91.898 -63.719  0.00  0.00           B
ATOM   5020  Ne      X   1    -106.172 -91.883 -18.800  0.00  0.00          NE
ATOM   5021  B       X   1    -113.564 -89.608 -62.642  0.00  0.00           B
ATOM   5022  Ne      X   1    -114.035 -85.996 -61.540  0.00  0.00          NE
ATOM   5023  B       X   1    -114.511 -87.463 -61.735  0.00  0.00           B
ATOM   5024  B       X   1    -112.834 -85.975 -60.578  0.00  0.00           B
ATOM   5025  Ne      X   1    -111.993 -86.217 -59.378  0.00  0.00          NE
ATOM   5026  B       X   1    -113.571 -85.317 -62.868  0.00  0.00           B
ATOM   5027  Ne      X   1    -112.559 -90.568 -63.330  0.00  0.00          NE
ATOM   5028  B       X   1    -112.897 -86.614 -58.090  0.00  0.00           B
ATOM   5029  Ne      X   1    -113.858 -87.160 -56.916  0.00  0.00          NE
ATOM   5030  B       X   1    -110.960 -87.467 -59.633  0.00  0.00           B
ATOM   5031  B       X   1    -111.391 -90.859 -62.361  0.00  0.00           B
ATOM   5032  B       X   1    -111.050 -85.117 -58.813  0.00  0.00           B
ATOM   5033  B       X   1    -109.512 -86.809 -61.652  0.00  0.00           B
ATOM   5034  Ne      X   1    -109.699 -87.858 -60.432  0.00  0.00          NE
ATOM   5035  B       X   1    -109.853 -89.265 -61.000  0.00  0.00           B
ATOM   5036  Ne      X   1    -110.029 -84.807 -57.665  0.00  0.00          NE
ATOM   5037  B       X   1    -110.132 -91.231 -57.321  0.00  0.00           B
ATOM   5038  Ne      X   1    -110.135 -90.736 -61.343  0.00  0.00          NE
ATOM   5039  B       X   1    -110.377 -91.491 -59.894  0.00  0.00           B
ATOM   5040  Ne      X   1    -114.780 -88.970 -61.950  0.00  0.00          NE
ATOM   5041  B       X   1    -114.595 -91.188 -58.298  0.00  0.00           B
ATOM   5042  Ne      X   1    -109.094 -86.372 -63.027  0.00  0.00          NE
ATOM   5043  Ne      X   1    -112.632 -84.258 -63.592  0.00  0.00          NE
ATOM   5044  B       X   1    -113.036 -90.948 -56.360  0.00  0.00           B
ATOM   5045  B       X   1    -113.117 -88.412 -56.253  0.00  0.00           B
ATOM   5046  B       X   1    -109.951 -86.157 -64.230  0.00  0.00           B
ATOM   5047  B       X   1    -106.661 -90.076 -58.274  0.00  0.00           B
ATOM   5048  Ne      X   1    -106.932 -89.298 -56.951  0.00  0.00          NE
ATOM   5049  B       X   1    -106.359 -86.105 -58.689  0.00  0.00           B
ATOM   5050  Ne      X   1    -107.732 -86.800 -58.280  0.00  0.00          NE
ATOM   5051  B       X   1    -108.775 -85.717 -57.837  0.00  0.00           B
ATOM   5052  B       X   1    -107.324 -87.825 -57.214  0.00  0.00           B
ATOM   5053  B       X   1    -108.414 -87.648 -59.453  0.00  0.00           B
ATOM   5054  Ne      X   1    -105.170 -85.178 -58.281  0.00  0.00          NE
ATOM   5055  B       X   1    -104.898 -85.359 -56.766  0.00  0.00           B
ATOM   5056  B       X   1    -107.568 -86.677 -63.270  0.00  0.00           B
ATOM   5057  B       X   1    -103.847 -85.296 -59.061  0.00  0.00           B
ATOM   5058  B       X   1    -108.850 -91.453 -61.922  0.00  0.00           B
ATOM   5059  B       X   1    -106.861 -91.768 -60.332  0.00  0.00           B
ATOM   5060  B       X   1    -111.416 -83.971 -62.727  0.00  0.00           B
ATOM   5061  B       X   1    -110.507 -79.194 -59.734  0.00  0.00           B
ATOM   5062  Ne      X   1    -111.656 -77.445 -63.299  0.00  0.00          NE
[truncated: 19,724,251 more chars]
