# Supplementary material for: Insights into the 3D permeable pore structure within novel monodisperse mesoporous silica nanoparticles by cryogenic electron tomography
Source: Nanoscale Adv. 2023 Apr 18;5(11):2879–86. doi: 10.1039/d3na00145h (PMC10228490; doi:10.1039/d3na00145h)
Supplement: NA-005-D3NA00145H-s002 [file NA-005-D3NA00145H-s002.zip › Supporting_Information_B_MSN_pdb_files/MSN_009.pdb]

CRYST1    0.000    0.000    0.000  90.00  90.00  90.00 P 1           1
ATOM      1  Ne      X   1     -70.925 -85.336 -97.648  0.00  0.00          NE
ATOM      2  B       X   1     -69.555 -85.780 -98.208  0.00  0.00           B
ATOM      3  B       X   1     -76.695 -81.394 -96.551  0.00  0.00           B
ATOM      4  B       X   1     -79.030 -78.168 -97.310  0.00  0.00           B
ATOM      5  Ne      X   1     -77.942 -77.021 -97.411  0.00  0.00          NE
ATOM      6  Ne      X   1     -77.230 -77.932-100.211  0.00  0.00          NE
ATOM      7  B       X   1     -77.292 -77.179 -98.805  0.00  0.00           B
ATOM      8  Ne      X   1     -79.882 -79.154 -96.395  0.00  0.00          NE
ATOM      9  B       X   1     -73.531 -78.279-100.244  0.00  0.00           B
ATOM     10  B       X   1     -69.205 -77.508 -97.625  0.00  0.00           B
ATOM     11  B       X   1     -72.453 -79.771 -98.440  0.00  0.00           B
ATOM     12  B       X   1     -70.798 -84.131 -96.568  0.00  0.00           B
ATOM     13  B       X   1     -71.306 -79.141-103.229  0.00  0.00           B
ATOM     14  Ne      X   1     -72.708 -81.264 -97.877  0.00  0.00          NE
ATOM     15  B       X   1     -71.414 -77.480 -99.106  0.00  0.00           B
ATOM     16  B       X   1     -70.192 -81.203-102.179  0.00  0.00           B
ATOM     17  B       X   1     -69.122 -78.952-102.022  0.00  0.00           B
ATOM     18  Ne      X   1     -70.475 -79.686-101.990  0.00  0.00          NE
ATOM     19  B       X   1     -74.024 -81.266 -96.994  0.00  0.00           B
ATOM     20  B       X   1     -72.827 -82.302 -99.064  0.00  0.00           B
ATOM     21  Ne      X   1     -70.537 -76.825 -97.925  0.00  0.00          NE
ATOM     22  B       X   1     -71.557 -76.967 -96.759  0.00  0.00           B
ATOM     23  B       X   1     -71.457 -81.674 -96.939  0.00  0.00           B
ATOM     24  Ne      X   1     -70.526 -82.757-102.313  0.00  0.00          NE
ATOM     25  Ne      X   1     -72.223 -78.774 -99.574  0.00  0.00          NE
ATOM     26  B       X   1     -71.283 -79.365-100.664  0.00  0.00           B
ATOM     27  B       X   1     -78.969 -79.580 -92.773  0.00  0.00           B
ATOM     28  B       X   1     -78.564 -79.511 -90.352  0.00  0.00           B
ATOM     29  Ne      X   1     -79.409 -78.212 -93.457  0.00  0.00          NE
ATOM     30  Ne      X   1     -77.163 -78.782 -90.166  0.00  0.00          NE
ATOM     31  B       X   1     -76.671 -77.975 -91.478  0.00  0.00           B
ATOM     32  B       X   1     -79.786 -78.524 -94.952  0.00  0.00           B
ATOM     33  B       X   1     -78.192 -77.183 -93.264  0.00  0.00           B
ATOM     34  B       X   1     -77.339 -77.680 -89.062  0.00  0.00           B
ATOM     35  Ne      X   1     -76.713 -77.004 -92.746  0.00  0.00          NE
ATOM     36  B       X   1     -76.097 -79.974 -89.973  0.00  0.00           B
ATOM     37  B       X   1     -75.796 -77.480 -93.942  0.00  0.00           B
ATOM     38  B       X   1     -75.385 -79.378 -95.713  0.00  0.00           B
ATOM     39  Ne      X   1     -75.499 -77.808 -95.491  0.00  0.00          NE
ATOM     40  B       X   1     -75.046 -81.164 -92.109  0.00  0.00           B
ATOM     41  Ne      X   1     -74.788 -80.577 -90.643  0.00  0.00          NE
ATOM     42  B       X   1     -74.980 -81.637 -94.710  0.00  0.00           B
ATOM     43  Ne      X   1     -75.285 -80.974 -96.062  0.00  0.00          NE
ATOM     44  B       X   1     -76.758 -77.290 -96.349  0.00  0.00           B
ATOM     45  B       X   1     -68.969 -82.395 -96.137  0.00  0.00           B
ATOM     46  Ne      X   1     -74.408 -81.997 -93.357  0.00  0.00          NE
ATOM     47  Ne      X   1     -70.484 -82.637 -96.067  0.00  0.00          NE
ATOM     48  B       X   1     -74.005 -77.335 -95.831  0.00  0.00           B
ATOM     49  Ne      X   1     -72.510 -76.974 -95.519  0.00  0.00          NE
ATOM     50  B       X   1     -69.404 -82.979 -89.792  0.00  0.00           B
ATOM     51  B       X   1     -72.531 -77.518 -89.458  0.00  0.00           B
ATOM     52  B       X   1     -73.742 -79.441 -90.688  0.00  0.00           B
ATOM     53  B       X   1     -71.832 -77.809 -94.370  0.00  0.00           B
ATOM     54  B       X   1     -70.875 -82.229 -91.938  0.00  0.00           B
ATOM     55  Ne      X   1     -71.365 -81.568 -93.352  0.00  0.00          NE
ATOM     56  B       X   1     -72.908 -81.617 -93.414  0.00  0.00           B
ATOM     57  B       X   1     -71.892 -78.330 -91.894  0.00  0.00           B
ATOM     58  Ne      X   1     -72.410 -78.689 -90.544  0.00  0.00          NE
ATOM     59  B       X   1     -70.869 -82.350 -94.571  0.00  0.00           B
ATOM     60  Ne      X   1     -71.015 -78.490 -93.279  0.00  0.00          NE
ATOM     61  B       X   1     -70.976 -80.073 -93.602  0.00  0.00           B
ATOM     62  B       X   1     -74.207 -81.704 -89.732  0.00  0.00           B
ATOM     63  B       X   1     -71.317 -79.705 -89.889  0.00  0.00           B
ATOM     64  B       X   1     -69.554 -78.000 -92.981  0.00  0.00           B
ATOM     65  Ne      X   1     -77.928 -76.690 -87.933  0.00  0.00          NE
ATOM     66  B       X   1     -80.080 -78.008 -84.767  0.00  0.00           B
ATOM     67  Ne      X   1     -78.782 -77.163 -85.076  0.00  0.00          NE
ATOM     68  B       X   1     -77.641 -77.760 -84.170  0.00  0.00           B
ATOM     69  B       X   1     -77.372 -79.277 -82.127  0.00  0.00           B
ATOM     70  B       X   1     -76.641 -82.064 -87.083  0.00  0.00           B
ATOM     71  Ne      X   1     -76.560 -78.289 -83.100  0.00  0.00          NE
ATOM     72  B       X   1     -78.486 -77.452 -86.649  0.00  0.00           B
ATOM     73  B       X   1     -75.976 -76.885 -82.624  0.00  0.00           B
ATOM     74  Ne      X   1     -75.243 -82.367 -86.183  0.00  0.00          NE
ATOM     75  B       X   1     -75.398 -79.203 -83.728  0.00  0.00           B
ATOM     76  Ne      X   1     -74.251 -80.249 -84.233  0.00  0.00          NE
ATOM     77  B       X   1     -73.189 -79.582 -85.154  0.00  0.00           B
ATOM     78  B       X   1     -74.166 -80.063 -80.671  0.00  0.00           B
ATOM     79  B       X   1     -72.948 -77.856 -81.296  0.00  0.00           B
ATOM     80  B       X   1     -71.843 -79.941 -87.396  0.00  0.00           B
ATOM     81  Ne      X   1     -70.975 -76.640 -86.001  0.00  0.00          NE
ATOM     82  Ne      X   1     -71.815 -79.593 -85.881  0.00  0.00          NE
ATOM     83  Ne      X   1     -71.541 -77.292 -81.643  0.00  0.00          NE
ATOM     84  B       X   1     -76.787 -78.377 -73.275  0.00  0.00           B
ATOM     85  Ne      X   1     -75.400 -77.222 -78.211  0.00  0.00          NE
ATOM     86  B       X   1     -69.888 -78.034 -75.285  0.00  0.00           B
ATOM     87  B       X   1     -72.275 -78.130 -74.124  0.00  0.00           B
ATOM     88  B       X   1     -71.386 -79.957 -75.735  0.00  0.00           B
ATOM     89  Ne      X   1     -71.006 -78.917 -74.675  0.00  0.00          NE
ATOM     90  B       X   1     -70.497 -79.655 -73.285  0.00  0.00           B
ATOM     91  B       X   1     -74.440 -77.442 -72.743  0.00  0.00           B
ATOM     92  Ne      X   1     -73.211 -76.909 -73.544  0.00  0.00          NE
ATOM     93  Ne      X   1     -68.887 -77.362 -76.427  0.00  0.00          NE
ATOM     94  Ne      X   1     -76.957 -88.902 -66.671  0.00  0.00          NE
ATOM     95  B       X   1     -75.377 -88.642 -66.460  0.00  0.00           B
ATOM     96  B       X   1     -75.027 -86.735 -68.089  0.00  0.00           B
ATOM     97  Ne      X   1     -76.296 -84.403 -64.985  0.00  0.00          NE
ATOM     98  B       X   1     -75.092 -84.197 -68.417  0.00  0.00           B
ATOM     99  B       X   1     -69.389 -84.825 -68.019  0.00  0.00           B
ATOM    100  Ne      X   1     -73.177 -91.253 -65.398  0.00  0.00          NE
ATOM    101  B       X   1     -72.751 -89.756 -65.342  0.00  0.00           B
ATOM    102  B       X   1     -73.427 -88.758 -68.489  0.00  0.00           B
ATOM    103  Ne      X   1     -72.421 -88.154 -65.313  0.00  0.00          NE
ATOM    104  B       X   1     -73.232 -87.392 -66.391  0.00  0.00           B
ATOM    105  Ne      X   1     -71.448 -85.996 -70.864  0.00  0.00          NE
ATOM    106  B       X   1     -71.007 -84.803 -69.978  0.00  0.00           B
ATOM    107  Ne      X   1     -74.304 -87.938 -67.428  0.00  0.00          NE
ATOM    108  B       X   1     -69.313 -91.797 -65.057  0.00  0.00           B
ATOM    109  Ne      X   1     -75.627 -78.328 -72.173  0.00  0.00          NE
ATOM    110  B       X   1     -75.098 -84.124 -65.947  0.00  0.00           B
ATOM    111  B       X   1     -74.911 -79.678 -71.977  0.00  0.00           B
ATOM    112  B       X   1     -77.344 -80.464 -68.426  0.00  0.00           B
ATOM    113  B       X   1     -77.064 -80.186 -65.773  0.00  0.00           B
ATOM    114  Ne      X   1     -76.333 -80.611 -67.205  0.00  0.00          NE
ATOM    115  B       X   1     -76.458 -77.860 -70.923  0.00  0.00           B
ATOM    116  B       X   1     -75.875 -82.115 -67.243  0.00  0.00           B
ATOM    117  B       X   1     -75.018 -79.803 -67.566  0.00  0.00           B
ATOM    118  Ne      X   1     -74.860 -83.253 -67.215  0.00  0.00          NE
ATOM    119  B       X   1     -76.930 -83.050 -64.385  0.00  0.00           B
ATOM    120  B       X   1     -71.410 -76.942 -69.387  0.00  0.00           B
ATOM    121  Ne      X   1     -70.229 -83.801 -68.959  0.00  0.00          NE
ATOM    122  B       X   1     -73.992 -82.010 -72.116  0.00  0.00           B
ATOM    123  Ne      X   1     -69.547 -81.551 -65.468  0.00  0.00          NE
ATOM    124  B       X   1     -71.036 -81.686 -66.066  0.00  0.00           B
ATOM    125  Ne      X   1     -72.818 -76.960 -68.773  0.00  0.00          NE
ATOM    126  B       X   1     -72.712 -76.765 -67.177  0.00  0.00           B
ATOM    127  B       X   1     -72.456 -80.527 -67.951  0.00  0.00           B
ATOM    128  Ne      X   1     -70.862 -79.752 -71.745  0.00  0.00          NE
ATOM    129  B       X   1     -74.067 -80.703 -69.825  0.00  0.00           B
ATOM    130  Ne      X   1     -73.751 -79.878 -68.550  0.00  0.00          NE
ATOM    131  B       X   1     -71.213 -82.776 -68.289  0.00  0.00           B
ATOM    132  Ne      X   1     -73.864 -80.654 -71.339  0.00  0.00          NE
ATOM    133  B       X   1     -72.438 -79.953 -71.573  0.00  0.00           B
ATOM    134  B       X   1     -70.304 -78.432 -71.132  0.00  0.00           B
ATOM    135  B       X   1     -71.885 -77.865 -65.084  0.00  0.00           B
ATOM    136  B       X   1     -73.464 -78.371 -69.026  0.00  0.00           B
ATOM    137  B       X   1     -70.250 -80.876 -70.905  0.00  0.00           B
ATOM    138  B       X   1     -73.383 -82.650 -67.146  0.00  0.00           B
ATOM    139  B       X   1     -69.184 -82.909 -69.718  0.00  0.00           B
ATOM    140  Ne      X   1     -71.993 -81.842 -67.302  0.00  0.00          NE
ATOM    141  Ne      X   1     -70.067 -77.094 -70.255  0.00  0.00          NE
ATOM    142  Ne      X   1     -68.957 -81.439 -70.174  0.00  0.00          NE
ATOM    143  B       X   1     -76.202 -73.938 -96.664  0.00  0.00           B
ATOM    144  B       X   1     -78.746 -75.653 -97.344  0.00  0.00           B
ATOM    145  Ne      X   1     -79.947 -74.632 -97.253  0.00  0.00          NE
ATOM    146  B       X   1     -73.985 -75.693-100.480  0.00  0.00           B
ATOM    147  B       X   1     -70.512 -72.884 -97.679  0.00  0.00           B
ATOM    148  B       X   1     -72.125 -74.037 -99.415  0.00  0.00           B
ATOM    149  Ne      X   1     -73.558 -74.310 -99.934  0.00  0.00          NE
ATOM    150  B       X   1     -70.333 -75.334 -98.334  0.00  0.00           B
ATOM    151  B       X   1     -78.157 -73.678 -92.037  0.00  0.00           B
ATOM    152  Ne      X   1     -79.665 -73.514 -92.259  0.00  0.00          NE
ATOM    153  Ne      X   1     -76.643 -73.937 -92.443  0.00  0.00          NE
ATOM    154  B       X   1     -79.870 -72.863 -93.762  0.00  0.00           B
ATOM    155  B       X   1     -76.454 -75.485 -92.404  0.00  0.00           B
ATOM    156  B       X   1     -76.441 -73.523 -93.944  0.00  0.00           B
ATOM    157  B       X   1     -75.927 -71.702 -95.616  0.00  0.00           B
ATOM    158  Ne      X   1     -75.671 -73.234 -95.277  0.00  0.00          NE
ATOM    159  B       X   1     -75.684 -72.954 -91.668  0.00  0.00           B
ATOM    160  B       X   1     -74.910 -73.167 -89.289  0.00  0.00           B
ATOM    161  Ne      X   1     -80.124 -72.360 -95.200  0.00  0.00          NE
ATOM    162  B       X   1     -79.203 -76.202 -88.682  0.00  0.00           B
ATOM    163  B       X   1     -74.771 -70.764 -90.518  0.00  0.00           B
ATOM    164  Ne      X   1     -74.690 -72.324 -90.622  0.00  0.00          NE
ATOM    165  B       X   1     -79.640 -73.492 -96.199  0.00  0.00           B
ATOM    166  B       X   1     -80.177 -70.948 -88.906  0.00  0.00           B
ATOM    167  B       X   1     -69.046 -72.906 -95.633  0.00  0.00           B
ATOM    168  B       X   1     -73.192 -72.576 -91.076  0.00  0.00           B
ATOM    169  Ne      X   1     -69.895 -74.846 -90.766  0.00  0.00          NE
ATOM    170  Ne      X   1     -71.882 -72.845 -92.121  0.00  0.00          NE
ATOM    171  B       X   1     -71.692 -71.515 -92.957  0.00  0.00           B
ATOM    172  Ne      X   1     -72.697 -73.909 -94.665  0.00  0.00          NE
ATOM    173  B       X   1     -72.565 -73.850 -93.163  0.00  0.00           B
ATOM    174  Ne      X   1     -72.381 -70.150 -93.507  0.00  0.00          NE
ATOM    175  B       X   1     -73.227 -70.113 -94.834  0.00  0.00           B
ATOM    176  B       X   1     -74.155 -73.492 -95.152  0.00  0.00           B
ATOM    177  B       X   1     -70.666 -73.662 -91.509  0.00  0.00           B
ATOM    178  B       X   1     -71.069 -75.625 -89.986  0.00  0.00           B
ATOM    179  B       X   1     -72.537 -75.433 -95.087  0.00  0.00           B
ATOM    180  B       X   1     -73.432 -69.812 -92.327  0.00  0.00           B
ATOM    181  B       X   1     -71.560 -72.997 -95.328  0.00  0.00           B
ATOM    182  Ne      X   1     -72.077 -76.138 -88.918  0.00  0.00          NE
ATOM    183  B       X   1     -73.222 -75.098 -88.797  0.00  0.00           B
ATOM    184  Ne      X   1     -74.247 -69.359 -91.085  0.00  0.00          NE
ATOM    185  B       X   1     -69.114 -75.882 -91.688  0.00  0.00           B
ATOM    186  Ne      X   1     -70.353 -72.394 -96.193  0.00  0.00          NE
ATOM    187  Ne      X   1     -79.467 -62.799 -91.819  0.00  0.00          NE
ATOM    188  B       X   1     -77.953 -67.832 -91.264  0.00  0.00           B
ATOM    189  Ne      X   1     -76.478 -67.267 -90.824  0.00  0.00          NE
ATOM    190  B       X   1     -79.882 -66.330 -91.792  0.00  0.00           B
ATOM    191  Ne      X   1     -78.790 -62.621 -88.873  0.00  0.00          NE
ATOM    192  B       X   1     -76.509 -65.836 -91.640  0.00  0.00           B
ATOM    193  B       X   1     -77.280 -62.553 -88.739  0.00  0.00           B
ATOM    194  B       X   1     -76.106 -66.930 -89.366  0.00  0.00           B
ATOM    195  B       X   1     -79.360 -64.077 -88.593  0.00  0.00           B
ATOM    196  B       X   1     -75.598 -63.348 -91.724  0.00  0.00           B
ATOM    197  B       X   1     -75.428 -68.366 -91.344  0.00  0.00           B
ATOM    198  Ne      X   1     -75.843 -61.981 -88.391  0.00  0.00          NE
ATOM    199  B       X   1     -73.159 -68.369 -90.357  0.00  0.00           B
ATOM    200  Ne      X   1     -71.770 -67.641 -90.291  0.00  0.00          NE
ATOM    201  B       X   1     -71.549 -66.152 -89.715  0.00  0.00           B
ATOM    202  B       X   1     -80.168 -73.699 -80.467  0.00  0.00           B
ATOM    203  B       X   1     -77.023 -69.603 -80.566  0.00  0.00           B
ATOM    204  B       X   1     -76.911 -72.042 -81.103  0.00  0.00           B
ATOM    205  B       X   1     -79.040 -75.671 -84.766  0.00  0.00           B
ATOM    206  Ne      X   1     -79.981 -70.449 -87.351  0.00  0.00          NE
ATOM    207  B       X   1     -78.949 -73.082 -84.591  0.00  0.00           B
ATOM    208  B       X   1     -79.061 -71.463 -86.499  0.00  0.00           B
ATOM    209  B       X   1     -77.344 -70.977 -84.775  0.00  0.00           B
ATOM    210  B       X   1     -79.239 -74.714 -82.501  0.00  0.00           B
ATOM    211  Ne      X   1     -79.581 -74.386 -83.999  0.00  0.00          NE
ATOM    212  Ne      X   1     -78.030 -72.160 -85.518  0.00  0.00          NE
ATOM    213  B       X   1     -77.035 -73.136 -86.231  0.00  0.00           B
ATOM    214  B       X   1     -76.956 -75.618 -87.252  0.00  0.00           B
ATOM    215  Ne      X   1     -79.594 -75.039 -81.078  0.00  0.00          NE
ATOM    216  Ne      X   1     -76.726 -69.615 -84.312  0.00  0.00          NE
ATOM    217  Ne      X   1     -76.271 -74.445 -86.288  0.00  0.00          NE
ATOM    218  B       X   1     -76.151 -74.956 -84.773  0.00  0.00           B
ATOM    219  B       X   1     -75.989 -69.664 -82.876  0.00  0.00           B
ATOM    220  Ne      X   1     -75.877 -73.254 -81.034  0.00  0.00          NE
ATOM    221  B       X   1     -75.972 -74.299 -82.197  0.00  0.00           B
ATOM    222  Ne      X   1     -75.653 -69.159 -81.402  0.00  0.00          NE
ATOM    223  B       X   1     -75.612 -69.286 -85.404  0.00  0.00           B
ATOM    224  Ne      X   1     -75.624 -75.456 -83.203  0.00  0.00          NE
ATOM    225  B       X   1     -74.856 -74.338 -86.941  0.00  0.00           B
ATOM    226  B       X   1     -79.237 -69.099 -87.376  0.00  0.00           B
ATOM    227  B       X   1     -79.195 -71.322 -80.321  0.00  0.00           B
ATOM    228  B       X   1     -71.344 -76.377 -87.550  0.00  0.00           B
ATOM    229  B       X   1     -71.501 -70.656 -88.025  0.00  0.00           B
ATOM    230  Ne      X   1     -74.025 -73.919 -88.174  0.00  0.00          NE
ATOM    231  B       X   1     -74.467 -70.121 -80.818  0.00  0.00           B
ATOM    232  Ne      X   1     -70.607 -69.336 -88.010  0.00  0.00          NE
ATOM    233  Ne      X   1     -73.395 -71.407 -80.797  0.00  0.00          NE
ATOM    234  B       X   1     -71.702 -76.083 -82.646  0.00  0.00           B
ATOM    235  B       X   1     -72.117 -75.933 -85.157  0.00  0.00           B
ATOM    236  B       X   1     -69.688 -71.268 -81.124  0.00  0.00           B
ATOM    237  B       X   1     -73.000 -72.742 -87.773  0.00  0.00           B
ATOM    238  B       X   1     -69.741 -73.598 -85.226  0.00  0.00           B
ATOM    239  B       X   1     -69.609 -76.019 -85.744  0.00  0.00           B
ATOM    240  B       X   1     -70.445 -71.681 -83.580  0.00  0.00           B
ATOM    241  B       X   1     -71.938 -73.799 -83.938  0.00  0.00           B
ATOM    242  Ne      X   1     -72.528 -75.307 -83.724  0.00  0.00          NE
ATOM    243  B       X   1     -71.742 -71.973 -85.762  0.00  0.00           B
ATOM    244  B       X   1     -74.039 -75.415 -83.465  0.00  0.00           B
ATOM    245  Ne      X   1     -72.505 -71.496 -87.044  0.00  0.00          NE
ATOM    246  B       X   1     -73.655 -70.430 -86.668  0.00  0.00           B
ATOM    247  Ne      X   1     -70.940 -72.742 -84.609  0.00  0.00          NE
ATOM    248  Ne      X   1     -70.765 -70.881 -82.259  0.00  0.00          NE
ATOM    249  B       X   1     -72.319 -71.264 -81.923  0.00  0.00           B
ATOM    250  B       X   1     -70.605 -69.350 -82.504  0.00  0.00           B
ATOM    251  B       X   1     -74.422 -72.638 -80.944  0.00  0.00           B
ATOM    252  Ne      X   1     -74.339 -69.048 -86.318  0.00  0.00          NE
ATOM    253  B       X   1     -69.171 -69.812 -87.943  0.00  0.00           B
ATOM    254  B       X   1     -79.413 -66.657 -88.213  0.00  0.00           B
ATOM    255  B       X   1     -80.239 -67.653 -83.450  0.00  0.00           B
ATOM    256  B       X   1     -79.524 -61.619 -87.869  0.00  0.00           B
ATOM    257  B       X   1     -77.842 -68.522 -84.124  0.00  0.00           B
ATOM    258  Ne      X   1     -78.935 -67.266 -84.229  0.00  0.00          NE
ATOM    259  B       X   1     -79.274 -67.219 -85.713  0.00  0.00           B
ATOM    260  Ne      X   1     -78.833 -67.605 -87.140  0.00  0.00          NE
ATOM    261  B       X   1     -77.267 -67.379 -87.208  0.00  0.00           B
ATOM    262  B       X   1     -79.134 -64.173 -85.465  0.00  0.00           B
ATOM    263  Ne      X   1     -77.778 -64.322 -84.534  0.00  0.00          NE
ATOM    264  B       X   1     -78.191 -65.848 -83.954  0.00  0.00           B
ATOM    265  B       X   1     -77.919 -63.168 -83.528  0.00  0.00           B
ATOM    266  B       X   1     -76.469 -64.267 -85.406  0.00  0.00           B
ATOM    267  Ne      X   1     -75.884 -66.985 -87.780  0.00  0.00          NE
ATOM    268  B       X   1     -75.312 -65.495 -82.776  0.00  0.00           B
ATOM    269  Ne      X   1     -74.855 -66.188 -81.417  0.00  0.00          NE
ATOM    270  B       X   1     -75.343 -65.599 -87.183  0.00  0.00           B
ATOM    271  B       X   1     -75.340 -63.024 -87.360  0.00  0.00           B
ATOM    272  B       X   1     -75.379 -67.684 -81.239  0.00  0.00           B
ATOM    273  B       X   1     -74.836 -68.144 -87.523  0.00  0.00           B
ATOM    274  Ne      X   1     -75.135 -64.239 -86.311  0.00  0.00          NE
ATOM    275  B       X   1     -70.700 -66.771 -81.993  0.00  0.00           B
ATOM    276  Ne      X   1     -72.657 -62.942 -84.913  0.00  0.00          NE
ATOM    277  B       X   1     -71.475 -64.249 -81.470  0.00  0.00           B
ATOM    278  B       X   1     -72.709 -61.537 -85.489  0.00  0.00           B
ATOM    279  B       X   1     -72.735 -61.935 -80.869  0.00  0.00           B
ATOM    280  B       X   1     -71.023 -67.749 -84.336  0.00  0.00           B
ATOM    281  B       X   1     -73.203 -68.175 -85.642  0.00  0.00           B
ATOM    282  B       X   1     -73.907 -63.861 -85.475  0.00  0.00           B
ATOM    283  B       X   1     -71.020 -68.536 -86.786  0.00  0.00           B
ATOM    284  B       X   1     -73.226 -66.219 -81.380  0.00  0.00           B
ATOM    285  Ne      X   1     -71.827 -62.668 -81.915  0.00  0.00          NE
ATOM    286  B       X   1     -72.454 -62.816 -83.394  0.00  0.00           B
ATOM    287  B       X   1     -71.621 -66.144 -86.220  0.00  0.00           B
ATOM    288  Ne      X   1     -70.242 -67.930 -82.990  0.00  0.00          NE
ATOM    289  B       X   1     -70.406 -61.850 -82.049  0.00  0.00           B
ATOM    290  Ne      X   1     -71.735 -67.635 -85.726  0.00  0.00          NE
ATOM    291  B       X   1     -71.385 -63.692 -85.581  0.00  0.00           B
ATOM    292  Ne      X   1     -71.659 -65.794 -81.127  0.00  0.00          NE
ATOM    293  B       X   1     -77.466 -71.276 -78.682  0.00  0.00           B
ATOM    294  Ne      X   1     -77.478 -71.320 -77.157  0.00  0.00          NE
ATOM    295  B       X   1     -76.953 -69.859 -76.566  0.00  0.00           B
ATOM    296  Ne      X   1     -77.378 -75.076 -79.029  0.00  0.00          NE
ATOM    297  B       X   1     -76.371 -72.279 -76.618  0.00  0.00           B
ATOM    298  B       X   1     -76.490 -73.047 -74.230  0.00  0.00           B
ATOM    299  B       X   1     -76.304 -73.963 -79.605  0.00  0.00           B
ATOM    300  Ne      X   1     -75.532 -72.915 -75.514  0.00  0.00          NE
ATOM    301  B       X   1     -74.968 -74.291 -75.954  0.00  0.00           B
ATOM    302  B       X   1     -76.518 -76.310 -78.684  0.00  0.00           B
ATOM    303  B       X   1     -76.937 -68.883 -74.101  0.00  0.00           B
ATOM    304  Ne      X   1     -77.670 -70.968 -80.218  0.00  0.00          NE
ATOM    305  B       X   1     -73.539 -76.095 -74.839  0.00  0.00           B
ATOM    306  B       X   1     -69.924 -75.151 -73.692  0.00  0.00           B
ATOM    307  B       X   1     -73.175 -72.167 -72.964  0.00  0.00           B
ATOM    308  Ne      X   1     -73.180 -71.247 -74.248  0.00  0.00          NE
ATOM    309  B       X   1     -74.235 -71.968 -75.195  0.00  0.00           B
ATOM    310  B       X   1     -71.588 -70.998 -74.491  0.00  0.00           B
ATOM    311  Ne      X   1     -71.295 -74.097 -77.151  0.00  0.00          NE
ATOM    312  Ne      X   1     -70.168 -70.241 -74.500  0.00  0.00          NE
ATOM    313  B       X   1     -71.616 -72.552 -77.411  0.00  0.00           B
ATOM    314  B       X   1     -70.187 -74.227 -76.007  0.00  0.00           B
ATOM    315  Ne      X   1     -73.971 -75.475 -76.172  0.00  0.00          NE
ATOM    316  B       X   1     -72.621 -74.766 -76.635  0.00  0.00           B
ATOM    317  B       X   1     -71.799 -69.795 -77.638  0.00  0.00           B
ATOM    318  Ne      X   1     -71.491 -71.227 -78.299  0.00  0.00          NE
ATOM    319  B       X   1     -72.522 -71.391 -79.483  0.00  0.00           B
ATOM    320  B       X   1     -73.653 -69.663 -74.218  0.00  0.00           B
ATOM    321  B       X   1     -69.927 -71.149 -78.647  0.00  0.00           B
ATOM    322  B       X   1     -72.170 -76.070 -72.681  0.00  0.00           B
ATOM    323  B       X   1     -70.069 -69.283 -73.236  0.00  0.00           B
ATOM    324  Ne      X   1     -70.796 -75.185 -72.377  0.00  0.00          NE
ATOM    325  B       X   1     -74.380 -76.415 -77.336  0.00  0.00           B
ATOM    326  Ne      X   1     -69.144 -74.735 -74.972  0.00  0.00          NE
ATOM    327  B       X   1     -70.250 -69.230 -75.689  0.00  0.00           B
ATOM    328  Ne      X   1     -68.888 -71.010 -79.793  0.00  0.00          NE
ATOM    329  B       X   1     -75.325 -65.217 -80.228  0.00  0.00           B
ATOM    330  B       X   1     -80.060 -62.984 -73.032  0.00  0.00           B
ATOM    331  Ne      X   1     -76.640 -68.590 -75.735  0.00  0.00          NE
ATOM    332  B       X   1     -77.589 -67.420 -76.235  0.00  0.00           B
ATOM    333  B       X   1     -80.001 -66.225 -76.325  0.00  0.00           B
ATOM    334  B       X   1     -78.606 -66.360 -74.290  0.00  0.00           B
ATOM    335  Ne      X   1     -78.483 -66.136 -75.788  0.00  0.00          NE
ATOM    336  B       X   1     -77.905 -64.724 -76.166  0.00  0.00           B
ATOM    337  Ne      X   1     -76.229 -63.042 -73.770  0.00  0.00          NE
ATOM    338  Ne      X   1     -76.775 -63.668 -76.593  0.00  0.00          NE
ATOM    339  B       X   1     -77.462 -62.234 -77.001  0.00  0.00           B
ATOM    340  B       X   1     -77.577 -63.797 -73.149  0.00  0.00           B
ATOM    341  Ne      X   1     -79.181 -66.742 -72.876  0.00  0.00          NE
ATOM    342  B       X   1     -75.952 -63.503 -75.261  0.00  0.00           B
ATOM    343  B       X   1     -77.184 -63.458 -80.019  0.00  0.00           B
ATOM    344  B       X   1     -76.483 -61.550 -73.544  0.00  0.00           B
ATOM    345  B       X   1     -76.046 -64.135 -77.881  0.00  0.00           B
ATOM    346  Ne      X   1     -75.766 -63.959 -79.433  0.00  0.00          NE
ATOM    347  B       X   1     -75.108 -68.173 -75.650  0.00  0.00           B
ATOM    348  B       X   1     -75.051 -63.687 -72.888  0.00  0.00           B
ATOM    349  B       X   1     -74.648 -62.888 -79.448  0.00  0.00           B
ATOM    350  Ne      X   1     -76.994 -68.702 -72.547  0.00  0.00          NE
ATOM    351  Ne      X   1     -78.924 -63.810 -72.377  0.00  0.00          NE
ATOM    352  Ne      X   1     -69.101 -63.570 -77.855  0.00  0.00          NE
ATOM    353  Ne      X   1     -71.228 -68.570 -76.740  0.00  0.00          NE
ATOM    354  B       X   1     -71.370 -66.070 -79.605  0.00  0.00           B
ATOM    355  B       X   1     -72.432 -68.133 -75.851  0.00  0.00           B
ATOM    356  Ne      X   1     -73.760 -68.194 -74.881  0.00  0.00          NE
ATOM    357  B       X   1     -70.413 -62.728 -77.777  0.00  0.00           B
ATOM    358  B       X   1     -70.695 -67.440 -77.540  0.00  0.00           B
ATOM    359  B       X   1     -70.147 -63.310 -74.423  0.00  0.00           B
ATOM    360  B       X   1     -73.565 -67.003 -73.951  0.00  0.00           B
ATOM    361  Ne      X   1     -70.270 -66.415 -78.570  0.00  0.00          NE
ATOM    362  B       X   1     -72.671 -62.913 -73.463  0.00  0.00           B
ATOM    363  Ne      X   1     -71.492 -62.431 -74.354  0.00  0.00          NE
ATOM    364  B       X   1     -71.913 -62.077 -75.871  0.00  0.00           B
ATOM    365  B       X   1     -69.629 -65.086 -77.975  0.00  0.00           B
ATOM    366  B       X   1     -71.209 -67.003 -72.998  0.00  0.00           B
ATOM    367  B       X   1     -69.090 -67.118 -79.424  0.00  0.00           B
ATOM    368  Ne      X   1     -72.664 -66.554 -72.758  0.00  0.00          NE
ATOM    369  Ne      X   1     -73.696 -61.670 -79.578  0.00  0.00          NE
ATOM    370  Ne      X   1     -71.483 -61.640 -77.342  0.00  0.00          NE
ATOM    371  B       X   1     -72.658 -61.584 -78.348  0.00  0.00           B
ATOM    372  Ne      X   1     -69.966 -67.911 -72.619  0.00  0.00          NE
ATOM    373  Ne      X   1     -73.578 -63.712 -72.364  0.00  0.00          NE
ATOM    374  B       X   1     -72.992 -65.115 -72.334  0.00  0.00           B
ATOM    375  B       X   1     -77.328 -74.336 -68.387  0.00  0.00           B
ATOM    376  B       X   1     -77.121 -70.015 -71.646  0.00  0.00           B
ATOM    377  Ne      X   1     -77.688 -71.331 -70.940  0.00  0.00          NE
ATOM    378  B       X   1     -77.096 -71.902 -69.525  0.00  0.00           B
ATOM    379  B       X   1     -79.256 -71.064 -70.656  0.00  0.00           B
ATOM    380  B       X   1     -76.713 -72.375 -66.982  0.00  0.00           B
ATOM    381  Ne      X   1     -76.518 -72.917 -68.436  0.00  0.00          NE
ATOM    382  B       X   1     -75.138 -73.427 -68.886  0.00  0.00           B
ATOM    383  B       X   1     -71.306 -73.701 -72.098  0.00  0.00           B
ATOM    384  B       X   1     -70.432 -75.991 -66.226  0.00  0.00           B
ATOM    385  Ne      X   1     -72.458 -72.781 -71.763  0.00  0.00          NE
ATOM    386  Ne      X   1     -69.509 -72.335 -66.669  0.00  0.00          NE
ATOM    387  B       X   1     -73.678 -75.715 -69.278  0.00  0.00           B
ATOM    388  B       X   1     -73.447 -73.698 -70.798  0.00  0.00           B
ATOM    389  B       X   1     -71.948 -71.414 -70.940  0.00  0.00           B
ATOM    390  B       X   1     -70.888 -72.121 -67.379  0.00  0.00           B
ATOM    391  B       X   1     -72.778 -73.544 -68.269  0.00  0.00           B
ATOM    392  Ne      X   1     -73.790 -74.185 -69.340  0.00  0.00          NE
ATOM    393  Ne      X   1     -72.460 -72.113 -67.610  0.00  0.00          NE
ATOM    394  B       X   1     -73.203 -71.699 -66.319  0.00  0.00           B
ATOM    395  B       X   1     -72.928 -71.093 -68.693  0.00  0.00           B
ATOM    396  Ne      X   1     -72.532 -70.312 -70.016  0.00  0.00          NE
ATOM    397  B       X   1     -73.840 -69.613 -70.695  0.00  0.00           B
ATOM    398  B       X   1     -69.707 -71.703 -65.177  0.00  0.00           B
ATOM    399  B       X   1     -70.074 -75.781 -71.167  0.00  0.00           B
ATOM    400  B       X   1     -72.605 -75.315 -64.950  0.00  0.00           B
ATOM    401  B       X   1     -71.483 -69.269 -69.640  0.00  0.00           B
ATOM    402  B       X   1     -69.040 -69.545 -69.099  0.00  0.00           B
ATOM    403  B       X   1     -69.189 -73.855 -66.408  0.00  0.00           B
ATOM    404  Ne      X   1     -71.952 -76.494 -65.857  0.00  0.00          NE
ATOM    405  B       X   1     -73.973 -72.956 -64.337  0.00  0.00           B
ATOM    406  Ne      X   1     -68.998 -75.378 -66.034  0.00  0.00          NE
ATOM    407  Ne      X   1     -75.756 -61.295 -67.911  0.00  0.00          NE
ATOM    408  B       X   1     -78.222 -67.760 -72.267  0.00  0.00           B
ATOM    409  B       X   1     -79.319 -65.351 -72.204  0.00  0.00           B
ATOM    410  B       X   1     -77.268 -61.591 -67.533  0.00  0.00           B
ATOM    411  Ne      X   1     -78.819 -61.854 -67.402  0.00  0.00          NE
ATOM    412  B       X   1     -79.353 -62.290 -65.962  0.00  0.00           B
ATOM    413  B       X   1     -78.831 -63.360 -70.860  0.00  0.00           B
ATOM    414  Ne      X   1     -79.548 -63.970 -69.588  0.00  0.00          NE
ATOM    415  B       X   1     -78.988 -65.413 -69.209  0.00  0.00           B
ATOM    416  B       X   1     -76.769 -66.453 -68.617  0.00  0.00           B
ATOM    417  Ne      X   1     -75.244 -66.379 -68.763  0.00  0.00          NE
ATOM    418  B       X   1     -75.568 -68.125 -72.038  0.00  0.00           B
ATOM    419  B       X   1     -75.120 -62.569 -68.564  0.00  0.00           B
ATOM    420  B       X   1     -74.857 -67.522 -69.652  0.00  0.00           B
ATOM    421  B       X   1     -74.756 -64.947 -69.266  0.00  0.00           B
ATOM    422  B       X   1     -74.642 -66.611 -67.250  0.00  0.00           B
ATOM    423  B       X   1     -69.740 -66.218 -66.167  0.00  0.00           B
ATOM    424  B       X   1     -70.679 -64.873 -68.106  0.00  0.00           B
ATOM    425  B       X   1     -72.141 -66.609 -67.094  0.00  0.00           B
ATOM    426  Ne      X   1     -74.354 -68.171 -70.956  0.00  0.00          NE
ATOM    427  B       X   1     -72.801 -63.537 -68.442  0.00  0.00           B
ATOM    428  B       X   1     -73.155 -67.407 -71.525  0.00  0.00           B
ATOM    429  Ne      X   1     -74.145 -63.528 -69.360  0.00  0.00          NE
ATOM    430  B       X   1     -71.183 -62.933 -66.517  0.00  0.00           B
ATOM    431  Ne      X   1     -73.507 -66.850 -66.268  0.00  0.00          NE
ATOM    432  Ne      X   1     -70.112 -68.514 -69.579  0.00  0.00          NE
ATOM    433  Ne      X   1     -70.635 -66.312 -67.472  0.00  0.00          NE
ATOM    434  B       X   1     -73.713 -63.207 -70.862  0.00  0.00           B
ATOM    435  B       X   1     -69.926 -67.986 -71.032  0.00  0.00           B
ATOM    436  Ne      X   1     -71.709 -62.446 -65.150  0.00  0.00          NE
ATOM    437  B       X   1     -70.148 -67.359 -68.510  0.00  0.00           B
ATOM    438  B       X   1     -70.561 -62.407 -69.010  0.00  0.00           B
ATOM    439  Ne      X   1     -71.296 -63.384 -68.021  0.00  0.00          NE
ATOM    440  B       X   1    -115.351 -77.700 -56.555  0.00  0.00           B
ATOM    441  B       X   1    -118.149 -79.461 -56.240  0.00  0.00           B
ATOM    442  B       X   1    -115.292 -79.968 -55.281  0.00  0.00           B
ATOM    443  B       X   1    -117.207 -79.526 -53.663  0.00  0.00           B
ATOM    444  B       X   1    -117.810 -90.108 -22.564  0.00  0.00           B
ATOM    445  Ne      X   1    -116.703 -91.111 -21.939  0.00  0.00          NE
ATOM    446  B       X   1    -114.897 -82.560 -20.751  0.00  0.00           B
ATOM    447  B       X   1    -120.974 -90.971 -14.371  0.00  0.00           B
ATOM    448  Ne      X   1    -118.666 -88.114 -13.385  0.00  0.00          NE
ATOM    449  B       X   1    -119.497 -87.215 -14.442  0.00  0.00           B
ATOM    450  B       X   1    -117.775 -74.749 -56.835  0.00  0.00           B
ATOM    451  B       X   1    -115.342 -75.047 -56.643  0.00  0.00           B
ATOM    452  B       X   1    -116.234 -72.656 -56.526  0.00  0.00           B
ATOM    453  B       X   1    -114.809 -72.077 -54.461  0.00  0.00           B
ATOM    454  B       X   1    -117.567 -71.799 -54.532  0.00  0.00           B
ATOM    455  Ne      X   1    -116.173 -71.685 -55.307  0.00  0.00          NE
ATOM    456  Ne      X   1    -115.286 -68.915 -51.610  0.00  0.00          NE
ATOM    457  Ne      X   1    -114.904 -73.969 -49.659  0.00  0.00          NE
ATOM    458  B       X   1    -114.807 -75.758 -24.230  0.00  0.00           B
ATOM    459  B       X   1    -114.913 -71.767 -19.238  0.00  0.00           B
ATOM    460  B       X   1    -115.194 -74.306 -19.180  0.00  0.00           B
ATOM    461  Ne      X   1    -115.223 -66.684 -21.617  0.00  0.00          NE
ATOM    462  B       X   1    -115.266 -67.080 -17.841  0.00  0.00           B
ATOM    463  B       X   1    -115.003 -76.062 -14.478  0.00  0.00           B
ATOM    464  B       X   1    -116.235 -63.771  -0.608  0.00  0.00           B
ATOM    465  B       X   1    -115.090 -63.009  -5.564  0.00  0.00           B
ATOM    466  B       X   1    -114.992 -66.364  -4.191  0.00  0.00           B
ATOM    467  B       X   1    -107.451-108.523  -0.365  0.00  0.00           B
ATOM    468  B       X   1    -103.678-108.317  -0.140  0.00  0.00           B
ATOM    469  B       X   1    -110.070 -99.612  -0.468  0.00  0.00           B
ATOM    470  Ne      X   1    -106.973-107.098  -0.889  0.00  0.00          NE
ATOM    471  B       X   1    -105.548-102.103  -0.521  0.00  0.00           B
ATOM    472  B       X   1    -107.857-103.285  -0.834  0.00  0.00           B
ATOM    473  B       X   1    -108.043-105.935  -0.822  0.00  0.00           B
ATOM    474  Ne      X   1    -108.764-104.497  -1.191  0.00  0.00          NE
ATOM    475  Ne      X   1    -106.978-101.904  -1.084  0.00  0.00          NE
ATOM    476  B       X   1    -107.829-100.859  -0.328  0.00  0.00           B
ATOM    477  B       X   1    -111.622 -96.281  -0.065  0.00  0.00           B
ATOM    478  B       X   1    -109.663 -94.915  -1.083  0.00  0.00           B
ATOM    479  B       X   1    -111.951 -93.865  -0.285  0.00  0.00           B
ATOM    480  Ne      X   1    -108.150 -95.145  -1.389  0.00  0.00          NE
ATOM    481  B       X   1    -107.368 -93.783  -0.840  0.00  0.00           B
ATOM    482  B       X   1    -107.682 -96.416  -0.605  0.00  0.00           B
ATOM    483  B       X   1    -103.759 -93.522  -4.195  0.00  0.00           B
ATOM    484  B       X   1    -104.921 -93.553  -0.067  0.00  0.00           B
ATOM    485  Ne      X   1    -106.370 -92.828  -0.116  0.00  0.00          NE
ATOM    486  Ne      X   1    -114.707 -79.204 -56.427  0.00  0.00          NE
ATOM    487  B       X   1    -113.121 -78.899 -56.085  0.00  0.00           B
ATOM    488  Ne      X   1    -112.673 -77.627 -52.216  0.00  0.00          NE
ATOM    489  B       X   1    -111.217 -77.852 -51.635  0.00  0.00           B
ATOM    490  Ne      X   1    -112.474 -77.764 -55.281  0.00  0.00          NE
ATOM    491  B       X   1    -112.889 -78.029 -53.698  0.00  0.00           B
ATOM    492  B       X   1    -113.573 -78.534 -51.293  0.00  0.00           B
ATOM    493  B       X   1    -109.521 -79.893 -51.320  0.00  0.00           B
ATOM    494  B       X   1    -107.679 -76.895 -53.132  0.00  0.00           B
ATOM    495  B       X   1    -112.034 -79.000 -38.337  0.00  0.00           B
ATOM    496  Ne      X   1    -111.150 -79.059 -36.980  0.00  0.00          NE
ATOM    497  B       X   1    -111.921 -78.238 -35.840  0.00  0.00           B
ATOM    498  B       X   1    -109.772 -78.154 -37.231  0.00  0.00           B
ATOM    499  Ne      X   1    -108.009 -76.644 -33.853  0.00  0.00          NE
ATOM    500  B       X   1    -107.998 -77.914 -32.835  0.00  0.00           B
ATOM    501  B       X   1    -108.655 -77.116 -35.230  0.00  0.00           B
ATOM    502  Ne      X   1    -108.611 -77.185 -36.844  0.00  0.00          NE
ATOM    503  Ne      X   1    -111.764 -78.017 -29.762  0.00  0.00          NE
ATOM    504  B       X   1    -111.999 -77.773 -31.300  0.00  0.00           B
ATOM    505  B       X   1    -110.511 -78.956 -29.522  0.00  0.00           B
ATOM    506  Ne      X   1    -109.338 -79.963 -29.551  0.00  0.00          NE
ATOM    507  B       X   1    -111.680 -77.711 -24.517  0.00  0.00           B
ATOM    508  Ne      X   1    -111.721 -79.230 -24.159  0.00  0.00          NE
ATOM    509  B       X   1    -110.121 -76.553 -26.059  0.00  0.00           B
ATOM    510  B       X   1    -103.546 -77.358 -24.621  0.00  0.00           B
ATOM    511  B       X   1    -108.164 -78.427 -26.271  0.00  0.00           B
ATOM    512  B       X   1    -106.198 -79.705 -27.370  0.00  0.00           B
ATOM    513  Ne      X   1    -107.703 -79.873 -26.883  0.00  0.00          NE
ATOM    514  B       X   1    -108.649 -79.999 -28.175  0.00  0.00           B
ATOM    515  B       X   1    -108.342 -79.514 -30.696  0.00  0.00           B
ATOM    516  Ne      X   1    -108.557 -76.861 -26.291  0.00  0.00          NE
ATOM    517  Ne      X   1    -107.725 -82.481 -24.761  0.00  0.00          NE
ATOM    518  Ne      X   1    -107.580 -79.263 -32.072  0.00  0.00          NE
ATOM    519  B       X   1    -114.479 -86.863 -24.021  0.00  0.00           B
ATOM    520  B       X   1    -111.130 -85.536 -21.177  0.00  0.00           B
ATOM    521  B       X   1    -112.930 -91.009 -22.011  0.00  0.00           B
ATOM    522  Ne      X   1    -113.694 -87.189 -22.719  0.00  0.00          NE
ATOM    523  B       X   1    -113.832 -88.676 -22.166  0.00  0.00           B
ATOM    524  Ne      X   1    -111.741 -85.127 -19.790  0.00  0.00          NE
ATOM    525  B       X   1    -114.571 -86.371 -21.560  0.00  0.00           B
ATOM    526  B       X   1    -107.211 -84.659 -17.059  0.00  0.00           B
ATOM    527  Ne      X   1    -108.218 -85.781 -16.510  0.00  0.00          NE
ATOM    528  B       X   1    -114.744 -78.987 -17.432  0.00  0.00           B
ATOM    529  B       X   1    -110.647 -84.118 -19.192  0.00  0.00           B
ATOM    530  B       X   1    -110.219 -79.718 -24.023  0.00  0.00           B
ATOM    531  B       X   1    -110.318 -79.272 -19.650  0.00  0.00           B
ATOM    532  B       X   1    -112.693 -78.561 -20.432  0.00  0.00           B
ATOM    533  Ne      X   1    -113.141 -82.556 -17.077  0.00  0.00          NE
ATOM    534  Ne      X   1    -110.332 -82.797 -18.419  0.00  0.00          NE
ATOM    535  B       X   1    -111.021 -76.902 -19.273  0.00  0.00           B
ATOM    536  B       X   1    -112.249 -79.046 -17.952  0.00  0.00           B
ATOM    537  Ne      X   1    -113.362 -79.557 -16.890  0.00  0.00          NE
ATOM    538  B       X   1    -113.356 -81.085 -16.703  0.00  0.00           B
ATOM    539  Ne      X   1    -113.552 -78.971 -21.785  0.00  0.00          NE
ATOM    540  B       X   1    -111.650 -82.523 -17.621  0.00  0.00           B
ATOM    541  Ne      X   1    -111.577 -78.382 -19.382  0.00  0.00          NE
ATOM    542  B       X   1    -114.118 -83.013 -18.237  0.00  0.00           B
ATOM    543  B       X   1    -110.019 -81.693 -19.512  0.00  0.00           B
ATOM    544  Ne      X   1    -109.380 -80.374 -20.157  0.00  0.00          NE
ATOM    545  B       X   1    -109.313 -80.354 -21.703  0.00  0.00           B
ATOM    546  B       X   1    -114.670 -80.073 -21.644  0.00  0.00           B
ATOM    547  B       X   1    -109.165 -82.975 -17.417  0.00  0.00           B
ATOM    548  B       X   1    -107.722 -79.030 -23.186  0.00  0.00           B
ATOM    549  B       X   1    -106.673 -78.139 -21.060  0.00  0.00           B
ATOM    550  B       X   1    -106.703 -77.982 -18.515  0.00  0.00           B
ATOM    551  B       X   1    -108.371 -81.489 -23.719  0.00  0.00           B
ATOM    552  B       X   1    -106.561 -76.610 -23.007  0.00  0.00           B
ATOM    553  B       X   1    -108.545 -76.711 -19.726  0.00  0.00           B
ATOM    554  B       X   1    -104.931 -78.229 -16.763  0.00  0.00           B
ATOM    555  B       X   1    -103.514 -83.028 -17.094  0.00  0.00           B
ATOM    556  B       X   1    -107.051 -82.217 -16.169  0.00  0.00           B
ATOM    557  B       X   1    -105.741 -80.352 -18.322  0.00  0.00           B
ATOM    558  Ne      X   1    -107.550 -83.177 -17.330  0.00  0.00          NE
ATOM    559  B       X   1    -104.321 -78.422 -19.164  0.00  0.00           B
ATOM    560  Ne      X   1    -106.529 -81.272 -19.347  0.00  0.00          NE
ATOM    561  Ne      X   1    -107.073 -77.095 -19.830  0.00  0.00          NE
ATOM    562  Ne      X   1    -104.200 -82.100 -21.045  0.00  0.00          NE
ATOM    563  B       X   1    -107.891 -80.445 -19.653  0.00  0.00           B
ATOM    564  B       X   1    -106.971 -82.636 -18.711  0.00  0.00           B
ATOM    565  Ne      X   1    -103.643 -78.771 -23.939  0.00  0.00          NE
ATOM    566  B       X   1    -105.585 -81.465 -20.644  0.00  0.00           B
ATOM    567  Ne      X   1    -108.934 -80.124 -23.216  0.00  0.00          NE
ATOM    568  Ne      X   1    -105.414 -78.761 -18.119  0.00  0.00          NE
ATOM    569  Ne      X   1    -106.464 -78.176 -22.595  0.00  0.00          NE
ATOM    570  B       X   1    -105.082 -78.696 -23.095  0.00  0.00           B
ATOM    571  Ne      X   1    -109.741 -84.328 -14.043  0.00  0.00          NE
ATOM    572  B       X   1    -108.992 -85.035 -15.318  0.00  0.00           B
ATOM    573  B       X   1    -103.691 -84.553 -14.851  0.00  0.00           B
ATOM    574  B       X   1    -111.206 -83.981 -14.455  0.00  0.00           B
ATOM    575  Ne      X   1    -111.162 -80.142 -12.385  0.00  0.00          NE
ATOM    576  B       X   1    -113.942 -82.680 -11.021  0.00  0.00           B
ATOM    577  Ne      X   1    -113.625 -82.003 -12.403  0.00  0.00          NE
ATOM    578  B       X   1    -112.185 -81.293 -12.301  0.00  0.00           B
ATOM    579  Ne      X   1    -112.075 -78.108 -14.515  0.00  0.00          NE
ATOM    580  B       X   1    -113.512 -83.116 -13.483  0.00  0.00           B
ATOM    581  B       X   1    -111.415 -79.269 -13.625  0.00  0.00           B
ATOM    582  B       X   1    -111.560 -79.173 -11.146  0.00  0.00           B
ATOM    583  B       X   1    -113.048 -78.840 -15.559  0.00  0.00           B
ATOM    584  B       X   1    -111.029 -77.404 -15.480  0.00  0.00           B
ATOM    585  B       X   1    -112.770 -76.915 -13.752  0.00  0.00           B
ATOM    586  B       X   1    -109.618 -80.733 -12.403  0.00  0.00           B
ATOM    587  B       X   1    -114.667 -80.896 -12.742  0.00  0.00           B
ATOM    588  B       X   1    -108.951 -83.071 -13.489  0.00  0.00           B
ATOM    589  B       X   1    -106.315 -77.555 -14.649  0.00  0.00           B
ATOM    590  B       X   1    -106.661 -77.817 -10.457  0.00  0.00           B
ATOM    591  B       X   1    -104.518 -81.431 -11.495  0.00  0.00           B
ATOM    592  Ne      X   1    -108.382 -81.707 -12.783  0.00  0.00          NE
ATOM    593  B       X   1    -106.179 -80.323  -9.950  0.00  0.00           B
ATOM    594  Ne      X   1    -105.955 -81.679 -10.751  0.00  0.00          NE
ATOM    595  B       X   1    -107.351 -81.872 -11.627  0.00  0.00           B
ATOM    596  B       X   1    -105.890 -82.931  -9.829  0.00  0.00           B
ATOM    597  Ne      X   1    -106.525 -78.904  -9.309  0.00  0.00          NE
ATOM    598  B       X   1    -107.373 -81.189 -13.937  0.00  0.00           B
ATOM    599  B       X   1    -104.942 -82.382 -14.872  0.00  0.00           B
ATOM    600  Ne      X   1    -106.217 -81.432 -15.025  0.00  0.00          NE
ATOM    601  Ne      X   1    -105.223 -78.456 -15.185  0.00  0.00          NE
ATOM    602  B       X   1    -103.931 -78.107 -14.412  0.00  0.00           B
ATOM    603  B       X   1    -105.523 -79.956 -15.088  0.00  0.00           B
ATOM    604  Ne      X   1    -103.674 -83.122 -15.414  0.00  0.00          NE
ATOM    605  B       X   1    -105.493 -78.690  -8.174  0.00  0.00           B
ATOM    606  B       X   1    -108.644 -76.561 -14.831  0.00  0.00           B
ATOM    607  B       X   1    -112.080 -89.866  -0.467  0.00  0.00           B
ATOM    608  B       X   1    -105.651 -91.814  -4.098  0.00  0.00           B
ATOM    609  B       X   1    -105.498 -86.464  -0.410  0.00  0.00           B
ATOM    610  Ne      X   1    -105.333 -90.249  -3.763  0.00  0.00          NE
ATOM    611  Ne      X   1    -105.748 -88.207  -5.923  0.00  0.00          NE
ATOM    612  Ne      X   1    -107.174 -89.986  -1.383  0.00  0.00          NE
ATOM    613  B       X   1    -106.383 -89.841  -2.677  0.00  0.00           B
ATOM    614  B       X   1    -104.733 -86.984  -5.672  0.00  0.00           B
ATOM    615  B       X   1    -103.852 -90.134  -3.263  0.00  0.00           B
ATOM    616  Ne      X   1    -103.530 -85.903  -5.731  0.00  0.00          NE
ATOM    617  B       X   1    -103.858 -85.250  -2.008  0.00  0.00           B
ATOM    618  B       X   1    -106.648 -91.304  -0.720  0.00  0.00           B
ATOM    619  B       X   1    -104.121 -84.422  -5.866  0.00  0.00           B
ATOM    620  Ne      X   1    -104.032 -78.519  -7.696  0.00  0.00          NE
ATOM    621  B       X   1    -105.684 -83.326  -7.384  0.00  0.00           B
ATOM    622  B       X   1    -103.372 -82.277  -7.076  0.00  0.00           B
ATOM    623  Ne      X   1    -111.425 -72.633 -56.677  0.00  0.00          NE
ATOM    624  Ne      X   1    -114.561 -76.357 -56.730  0.00  0.00          NE
ATOM    625  B       X   1    -110.284 -73.662 -56.275  0.00  0.00           B
ATOM    626  B       X   1    -114.119 -74.073 -48.231  0.00  0.00           B
ATOM    627  B       X   1    -113.231 -76.527 -55.907  0.00  0.00           B
ATOM    628  B       X   1    -112.972 -76.083 -52.078  0.00  0.00           B
ATOM    629  B       X   1    -111.264 -74.361 -51.397  0.00  0.00           B
ATOM    630  B       X   1    -112.494 -72.573 -55.508  0.00  0.00           B
ATOM    631  B       X   1    -113.805 -74.011 -50.792  0.00  0.00           B
ATOM    632  Ne      X   1    -113.239 -72.426 -54.121  0.00  0.00          NE
ATOM    633  B       X   1    -113.039 -73.638 -53.151  0.00  0.00           B
ATOM    634  B       X   1    -112.661 -71.107 -53.374  0.00  0.00           B
ATOM    635  Ne      X   1    -112.520 -69.752 -52.578  0.00  0.00          NE
ATOM    636  Ne      X   1    -112.791 -74.517 -51.844  0.00  0.00          NE
ATOM    637  B       X   1    -112.151 -69.819 -51.058  0.00  0.00           B
ATOM    638  Ne      X   1    -111.034 -69.806 -49.868  0.00  0.00          NE
ATOM    639  B       X   1    -111.411 -70.803 -48.706  0.00  0.00           B
ATOM    640  Ne      X   1    -109.844 -74.296 -50.816  0.00  0.00          NE
ATOM    641  B       X   1    -109.787 -70.392 -50.635  0.00  0.00           B
ATOM    642  B       X   1    -109.310 -72.874 -50.840  0.00  0.00           B
ATOM    643  B       X   1    -109.630 -74.930 -49.403  0.00  0.00           B
ATOM    644  B       X   1    -114.003 -69.100 -52.498  0.00  0.00           B
ATOM    645  B       X   1    -107.408 -76.034 -48.397  0.00  0.00           B
ATOM    646  B       X   1    -106.598 -76.193 -50.754  0.00  0.00           B
ATOM    647  B       X   1    -106.594 -72.548 -53.870  0.00  0.00           B
ATOM    648  B       X   1    -107.667 -71.304 -51.794  0.00  0.00           B
ATOM    649  Ne      X   1    -108.665 -71.454 -50.648  0.00  0.00          NE
ATOM    650  B       X   1    -108.031 -71.548 -49.233  0.00  0.00           B
ATOM    651  B       X   1    -108.769 -75.118 -51.685  0.00  0.00           B
ATOM    652  Ne      X   1    -107.932 -76.404 -51.637  0.00  0.00          NE
ATOM    653  Ne      X   1    -108.620 -75.069 -48.205  0.00  0.00          NE
ATOM    654  B       X   1    -111.276 -68.775 -53.187  0.00  0.00           B
ATOM    655  B       X   1    -111.325 -71.436 -41.390  0.00  0.00           B
ATOM    656  Ne      X   1    -111.221 -71.512 -47.327  0.00  0.00          NE
ATOM    657  B       X   1    -111.722 -70.716 -46.111  0.00  0.00           B
ATOM    658  B       X   1    -110.988 -70.357 -43.676  0.00  0.00           B
ATOM    659  Ne      X   1    -111.693 -69.683 -44.903  0.00  0.00          NE
ATOM    660  Ne      X   1    -110.287 -71.170 -42.503  0.00  0.00          NE
ATOM    661  B       X   1    -109.317 -75.524 -46.896  0.00  0.00           B
ATOM    662  Ne      X   1    -109.162 -75.861 -45.393  0.00  0.00          NE
ATOM    663  Ne      X   1    -112.354 -71.226 -40.189  0.00  0.00          NE
ATOM    664  B       X   1    -108.981 -70.458 -41.983  0.00  0.00           B
ATOM    665  B       X   1    -107.116 -71.464 -46.770  0.00  0.00           B
ATOM    666  B       X   1    -106.796 -69.861 -40.608  0.00  0.00           B
ATOM    667  B       X   1    -104.409 -70.817 -40.534  0.00  0.00           B
ATOM    668  Ne      X   1    -107.898 -69.361 -41.593  0.00  0.00          NE
ATOM    669  Ne      X   1    -108.190 -72.094 -47.707  0.00  0.00          NE
ATOM    670  B       X   1    -107.659 -75.988 -44.974  0.00  0.00           B
ATOM    671  B       X   1    -108.075 -73.620 -47.888  0.00  0.00           B
ATOM    672  B       X   1    -112.417 -61.898 -46.944  0.00  0.00           B
ATOM    673  B       X   1    -111.023 -64.018 -46.440  0.00  0.00           B
ATOM    674  B       X   1    -112.219 -64.667 -44.304  0.00  0.00           B
ATOM    675  Ne      X   1    -110.861 -64.622 -44.957  0.00  0.00          NE
ATOM    676  Ne      X   1    -111.473 -62.952 -47.539  0.00  0.00          NE
ATOM    677  B       X   1    -110.724 -68.485 -45.318  0.00  0.00           B
ATOM    678  B       X   1    -109.928 -63.653 -44.140  0.00  0.00           B
ATOM    679  Ne      X   1    -109.722 -67.360 -45.679  0.00  0.00          NE
ATOM    680  B       X   1    -109.761 -67.228 -47.241  0.00  0.00           B
ATOM    681  B       X   1    -110.298 -66.033 -45.131  0.00  0.00           B
ATOM    682  B       X   1    -112.140 -61.905 -40.233  0.00  0.00           B
ATOM    683  B       X   1    -110.233 -63.580 -40.268  0.00  0.00           B
ATOM    684  B       X   1    -107.263 -68.781 -42.941  0.00  0.00           B
ATOM    685  Ne      X   1    -106.943 -68.204 -44.356  0.00  0.00          NE
ATOM    686  B       X   1    -105.784 -67.116 -44.371  0.00  0.00           B
ATOM    687  B       X   1    -108.326 -67.629 -45.019  0.00  0.00           B
ATOM    688  Ne      X   1    -108.670 -62.923 -43.532  0.00  0.00          NE
ATOM    689  B       X   1    -107.346 -63.299 -44.353  0.00  0.00           B
ATOM    690  B       X   1    -108.441 -63.292 -42.041  0.00  0.00           B
ATOM    691  B       X   1    -108.498 -68.076 -40.864  0.00  0.00           B
ATOM    692  Ne      X   1    -104.683 -66.175 -45.096  0.00  0.00          NE
ATOM    693  Ne      X   1    -108.684 -63.918 -40.620  0.00  0.00          NE
ATOM    694  B       X   1    -108.429 -65.432 -40.585  0.00  0.00           B
ATOM    695  B       X   1    -108.933 -61.331 -43.605  0.00  0.00           B
ATOM    696  B       X   1    -110.869 -71.055 -36.510  0.00  0.00           B
ATOM    697  Ne      X   1    -110.026 -69.883 -35.886  0.00  0.00          NE
ATOM    698  B       X   1    -110.796 -69.138 -34.644  0.00  0.00           B
ATOM    699  B       X   1    -111.776 -69.880 -32.400  0.00  0.00           B
ATOM    700  B       X   1    -109.974 -73.398 -32.379  0.00  0.00           B
ATOM    701  B       X   1    -109.197 -74.616 -39.584  0.00  0.00           B
ATOM    702  B       X   1    -108.818 -75.590 -37.306  0.00  0.00           B
ATOM    703  Ne      X   1    -105.598 -70.246 -39.636  0.00  0.00          NE
ATOM    704  Ne      X   1    -105.639 -70.039 -32.983  0.00  0.00          NE
ATOM    705  Ne      X   1    -108.611 -73.858 -33.033  0.00  0.00          NE
ATOM    706  Ne      X   1    -108.917 -74.251 -38.141  0.00  0.00          NE
ATOM    707  B       X   1    -108.737 -70.616 -35.325  0.00  0.00           B
ATOM    708  B       X   1    -107.582 -73.397 -38.025  0.00  0.00           B
ATOM    709  B       X   1    -106.856 -71.955 -36.194  0.00  0.00           B
ATOM    710  B       X   1    -108.177 -72.918 -34.173  0.00  0.00           B
ATOM    711  Ne      X   1    -107.623 -71.627 -34.838  0.00  0.00          NE
ATOM    712  B       X   1    -106.649 -70.833 -33.935  0.00  0.00           B
ATOM    713  B       X   1    -108.684 -75.344 -33.406  0.00  0.00           B
ATOM    714  B       X   1    -109.840 -68.745 -36.925  0.00  0.00           B
ATOM    715  Ne      X   1    -111.497 -68.669 -33.326  0.00  0.00          NE
ATOM    716  B       X   1    -111.351 -63.007 -38.024  0.00  0.00           B
ATOM    717  B       X   1    -111.678 -67.995 -38.449  0.00  0.00           B
ATOM    718  B       X   1    -110.663 -66.339 -36.866  0.00  0.00           B
ATOM    719  Ne      X   1    -111.617 -63.243 -39.579  0.00  0.00          NE
ATOM    720  B       X   1    -110.639 -67.617 -32.592  0.00  0.00           B
ATOM    721  Ne      X   1    -110.275 -62.900 -36.896  0.00  0.00          NE
ATOM    722  Ne      X   1    -109.725 -66.396 -32.981  0.00  0.00          NE
ATOM    723  Ne      X   1    -110.304 -67.495 -37.769  0.00  0.00          NE
ATOM    724  B       X   1    -109.149 -66.951 -38.695  0.00  0.00           B
ATOM    725  B       X   1    -107.718 -63.204 -39.615  0.00  0.00           B
ATOM    726  B       X   1    -104.130 -66.586 -39.987  0.00  0.00           B
ATOM    727  B       X   1    -106.367 -68.663 -32.626  0.00  0.00           B
ATOM    728  Ne      X   1    -107.494 -62.996 -38.066  0.00  0.00          NE
ATOM    729  B       X   1    -108.899 -63.349 -37.472  0.00  0.00           B
ATOM    730  B       X   1    -106.661 -66.922 -39.522  0.00  0.00           B
ATOM    731  B       X   1    -108.264 -66.839 -32.812  0.00  0.00           B
ATOM    732  Ne      X   1    -108.161 -66.881 -39.929  0.00  0.00          NE
ATOM    733  Ne      X   1    -110.559 -72.960 -30.909  0.00  0.00          NE
ATOM    734  B       X   1    -114.215 -74.022 -26.183  0.00  0.00           B
ATOM    735  Ne      X   1    -113.793 -73.398 -27.597  0.00  0.00          NE
ATOM    736  Ne      X   1    -111.865 -70.983 -26.487  0.00  0.00          NE
ATOM    737  B       X   1    -112.800 -72.145 -27.166  0.00  0.00           B
ATOM    738  B       X   1    -112.429 -70.369 -25.149  0.00  0.00           B
ATOM    739  Ne      X   1    -112.417 -75.118 -29.766  0.00  0.00          NE
ATOM    740  B       X   1    -112.141 -69.605 -29.929  0.00  0.00           B
ATOM    741  B       X   1    -111.518 -69.764 -27.476  0.00  0.00           B
ATOM    742  B       X   1    -111.198 -74.261 -30.337  0.00  0.00           B
ATOM    743  B       X   1    -111.619 -71.813 -30.828  0.00  0.00           B
ATOM    744  B       X   1    -112.386 -75.409 -25.216  0.00  0.00           B
ATOM    745  B       X   1    -110.551 -71.802 -26.081  0.00  0.00           B
ATOM    746  Ne      X   1    -109.543 -71.873 -24.873  0.00  0.00          NE
ATOM    747  B       X   1    -109.350 -70.468 -24.358  0.00  0.00           B
ATOM    748  Ne      X   1    -111.161 -76.290 -24.859  0.00  0.00          NE
ATOM    749  B       X   1    -109.156 -72.623 -30.156  0.00  0.00           B
ATOM    750  B       X   1    -111.902 -76.481 -29.192  0.00  0.00           B
ATOM    751  Ne      X   1    -106.757 -73.193 -25.578  0.00  0.00          NE
ATOM    752  Ne      X   1    -104.820 -70.826 -25.743  0.00  0.00          NE
ATOM    753  Ne      X   1    -107.694 -73.215 -30.372  0.00  0.00          NE
ATOM    754  B       X   1    -106.453 -72.272 -30.069  0.00  0.00           B
ATOM    755  Ne      X   1    -105.087 -71.772 -30.469  0.00  0.00          NE
ATOM    756  B       X   1    -104.404 -71.118 -29.247  0.00  0.00           B
ATOM    757  B       X   1    -105.575 -72.176 -25.587  0.00  0.00           B
ATOM    758  B       X   1    -108.130 -72.409 -25.277  0.00  0.00           B
ATOM    759  B       X   1    -107.544 -74.439 -29.425  0.00  0.00           B
ATOM    760  B       X   1    -105.391 -75.330 -28.244  0.00  0.00           B
ATOM    761  B       X   1    -107.030 -73.902 -26.977  0.00  0.00           B
ATOM    762  Ne      X   1    -106.944 -75.037 -28.101  0.00  0.00          NE
ATOM    763  B       X   1    -105.860 -69.794 -26.255  0.00  0.00           B
ATOM    764  Ne      X   1    -103.945 -74.869 -27.790  0.00  0.00          NE
ATOM    765  B       X   1    -103.973 -72.806 -31.046  0.00  0.00           B
ATOM    766  B       X   1    -105.257 -70.795 -31.736  0.00  0.00           B
ATOM    767  B       X   1    -106.473 -74.287 -24.460  0.00  0.00           B
ATOM    768  B       X   1    -103.697 -71.051 -26.775  0.00  0.00           B
ATOM    769  B       X   1    -104.108 -70.468 -24.418  0.00  0.00           B
ATOM    770  B       X   1    -107.579 -73.641 -31.853  0.00  0.00           B
ATOM    771  B       X   1    -103.660 -73.258 -28.109  0.00  0.00           B
ATOM    772  B       X   1    -107.916 -76.128 -25.054  0.00  0.00           B
ATOM    773  B       X   1    -107.812 -76.233 -27.585  0.00  0.00           B
ATOM    774  B       X   1    -103.666 -75.333 -26.303  0.00  0.00           B
ATOM    775  Ne      X   1    -103.376 -71.699 -28.163  0.00  0.00          NE
ATOM    776  Ne      X   1    -111.407 -68.779 -28.805  0.00  0.00          NE
ATOM    777  Ne      X   1    -114.392 -61.846 -25.519  0.00  0.00          NE
ATOM    778  B       X   1    -113.171 -62.169 -29.636  0.00  0.00           B
ATOM    779  B       X   1    -112.170 -67.420 -28.556  0.00  0.00           B
ATOM    780  B       X   1    -111.353 -63.790 -26.196  0.00  0.00           B
ATOM    781  B       X   1    -110.469 -61.898 -27.584  0.00  0.00           B
ATOM    782  B       X   1    -109.286 -62.369 -25.418  0.00  0.00           B
ATOM    783  B       X   1    -109.895 -68.370 -29.129  0.00  0.00           B
ATOM    784  Ne      X   1    -109.980 -63.088 -26.618  0.00  0.00          NE
ATOM    785  B       X   1    -109.073 -64.110 -27.329  0.00  0.00           B
ATOM    786  Ne      X   1    -109.198 -61.408 -24.122  0.00  0.00          NE
ATOM    787  B       X   1    -109.008 -64.027 -30.000  0.00  0.00           B
ATOM    788  B       X   1    -107.840 -68.502 -25.262  0.00  0.00           B
ATOM    789  Ne      X   1    -106.745 -68.496 -26.494  0.00  0.00          NE
ATOM    790  B       X   1    -107.526 -68.475 -27.921  0.00  0.00           B
ATOM    791  Ne      X   1    -108.388 -67.831 -29.064  0.00  0.00          NE
ATOM    792  B       X   1    -108.538 -66.279 -28.764  0.00  0.00           B
ATOM    793  B       X   1    -106.869 -64.214 -28.532  0.00  0.00           B
ATOM    794  B       X   1    -105.842 -67.285 -26.471  0.00  0.00           B
ATOM    795  Ne      X   1    -108.361 -64.683 -28.642  0.00  0.00          NE
ATOM    796  B       X   1    -107.593 -67.872 -30.542  0.00  0.00           B
ATOM    797  B       X   1    -105.072 -64.456 -30.294  0.00  0.00           B
ATOM    798  B       X   1    -104.691 -62.830 -28.491  0.00  0.00           B
ATOM    799  Ne      X   1    -105.316 -64.214 -28.796  0.00  0.00          NE
ATOM    800  Ne      X   1    -104.603 -66.299 -26.679  0.00  0.00          NE
ATOM    801  B       X   1    -104.746 -65.384 -27.886  0.00  0.00           B
ATOM    802  B       X   1    -104.460 -65.402 -25.400  0.00  0.00           B
ATOM    803  Ne      X   1    -103.666 -61.711 -28.836  0.00  0.00          NE
ATOM    804  Ne      X   1    -107.068 -67.427 -31.964  0.00  0.00          NE
ATOM    805  B       X   1    -114.442 -69.192 -23.993  0.00  0.00           B
ATOM    806  B       X   1    -109.979 -73.007 -23.839  0.00  0.00           B
ATOM    807  B       X   1    -110.635 -75.480 -23.533  0.00  0.00           B
ATOM    808  B       X   1    -110.636 -72.287 -18.999  0.00  0.00           B
ATOM    809  Ne      X   1    -112.958 -69.903 -23.715  0.00  0.00          NE
ATOM    810  B       X   1    -113.495 -73.665 -23.709  0.00  0.00           B
ATOM    811  B       X   1    -111.588 -73.184 -16.678  0.00  0.00           B
ATOM    812  B       X   1    -112.321 -70.987 -17.647  0.00  0.00           B
ATOM    813  Ne      X   1    -111.888 -72.424 -18.026  0.00  0.00          NE
ATOM    814  B       X   1    -113.912 -73.063 -21.165  0.00  0.00           B
ATOM    815  Ne      X   1    -113.981 -72.588 -22.662  0.00  0.00          NE
ATOM    816  B       X   1    -113.187 -71.243 -22.948  0.00  0.00           B
ATOM    817  B       X   1    -112.991 -73.225 -18.759  0.00  0.00           B
ATOM    818  Ne      X   1    -114.272 -73.161 -19.630  0.00  0.00          NE
ATOM    819  Ne      X   1    -112.232 -69.430 -17.294  0.00  0.00          NE
ATOM    820  B       X   1    -109.692 -74.612 -19.107  0.00  0.00           B
ATOM    821  Ne      X   1    -109.774 -73.271 -19.945  0.00  0.00          NE
ATOM    822  Ne      X   1    -109.847 -74.223 -22.843  0.00  0.00          NE
ATOM    823  B       X   1    -110.227 -73.781 -21.353  0.00  0.00           B
ATOM    824  B       X   1    -110.591 -69.251 -17.279  0.00  0.00           B
ATOM    825  Ne      X   1    -109.722 -76.147 -18.878  0.00  0.00          NE
ATOM    826  B       X   1    -112.013 -68.927 -22.967  0.00  0.00           B
ATOM    827  B       X   1    -109.556 -76.392 -17.283  0.00  0.00           B
ATOM    828  Ne      X   1    -108.980 -69.094 -17.668  0.00  0.00          NE
ATOM    829  Ne      X   1    -107.216 -75.467 -23.779  0.00  0.00          NE
ATOM    830  B       X   1    -103.661 -76.218 -19.935  0.00  0.00           B
ATOM    831  Ne      X   1    -108.528 -69.181 -24.011  0.00  0.00          NE
ATOM    832  B       X   1    -106.196 -75.862 -19.926  0.00  0.00           B
ATOM    833  B       X   1    -108.298 -74.723 -22.868  0.00  0.00           B
ATOM    834  B       X   1    -104.778 -74.408 -21.439  0.00  0.00           B
ATOM    835  Ne      X   1    -105.153 -72.812 -17.954  0.00  0.00          NE
ATOM    836  B       X   1    -106.272 -71.861 -18.563  0.00  0.00           B
ATOM    837  B       X   1    -108.358 -72.464 -19.992  0.00  0.00           B
ATOM    838  B       X   1    -104.787 -73.993 -18.940  0.00  0.00           B
ATOM    839  Ne      X   1    -107.532 -71.219 -19.370  0.00  0.00          NE
ATOM    840  B       X   1    -108.410 -70.439 -18.342  0.00  0.00           B
ATOM    841  B       X   1    -107.034 -70.181 -20.449  0.00  0.00           B
ATOM    842  B       X   1    -105.064 -70.200 -22.152  0.00  0.00           B
ATOM    843  Ne      X   1    -104.806 -75.131 -20.008  0.00  0.00          NE
ATOM    844  Ne      X   1    -103.901 -70.925 -22.905  0.00  0.00          NE
ATOM    845  Ne      X   1    -106.412 -69.430 -21.678  0.00  0.00          NE
ATOM    846  B       X   1    -103.923 -71.983 -17.395  0.00  0.00           B
ATOM    847  B       X   1    -107.404 -69.551 -22.963  0.00  0.00           B
ATOM    848  B       X   1    -104.062 -72.498 -22.819  0.00  0.00           B
ATOM    849  Ne      X   1    -103.737 -74.008 -22.494  0.00  0.00          NE
ATOM    850  B       X   1    -105.820 -73.538 -16.580  0.00  0.00           B
ATOM    851  B       X   1    -103.632 -74.985 -23.752  0.00  0.00           B
ATOM    852  B       X   1    -114.442 -67.361 -20.319  0.00  0.00           B
ATOM    853  Ne      X   1    -114.580 -68.130 -18.914  0.00  0.00          NE
ATOM    854  B       X   1    -113.237 -68.657 -18.226  0.00  0.00           B
ATOM    855  Ne      X   1    -110.946 -67.887 -22.475  0.00  0.00          NE
ATOM    856  B       X   1    -114.093 -66.010 -22.514  0.00  0.00           B
ATOM    857  B       X   1    -112.028 -63.974 -19.234  0.00  0.00           B
ATOM    858  B       X   1    -110.627 -68.012 -20.878  0.00  0.00           B
ATOM    859  Ne      X   1    -111.914 -65.109 -18.107  0.00  0.00          NE
ATOM    860  B       X   1    -110.951 -64.688 -16.919  0.00  0.00           B
ATOM    861  B       X   1    -111.574 -66.455 -22.589  0.00  0.00           B
ATOM    862  Ne      X   1    -112.218 -63.223 -20.664  0.00  0.00          NE
ATOM    863  B       X   1    -111.164 -66.419 -18.836  0.00  0.00           B
ATOM    864  Ne      X   1    -110.065 -67.152 -19.728  0.00  0.00          NE
ATOM    865  B       X   1    -109.587 -68.192 -23.207  0.00  0.00           B
ATOM    866  Ne      X   1    -109.298 -62.346 -21.283  0.00  0.00          NE
ATOM    867  B       X   1    -109.201 -66.017 -20.347  0.00  0.00           B
ATOM    868  B       X   1    -109.124 -67.995 -18.778  0.00  0.00           B
ATOM    869  B       X   1    -106.188 -63.351 -17.397  0.00  0.00           B
ATOM    870  B       X   1    -108.196 -68.701 -16.365  0.00  0.00           B
ATOM    871  B       X   1    -103.942 -63.439 -23.782  0.00  0.00           B
ATOM    872  B       X   1    -105.970 -67.886 -21.558  0.00  0.00           B
ATOM    873  B       X   1    -108.410 -64.090 -16.279  0.00  0.00           B
ATOM    874  B       X   1    -108.395 -63.598 -20.862  0.00  0.00           B
ATOM    875  B       X   1    -104.191 -66.321 -20.500  0.00  0.00           B
ATOM    876  B       X   1    -108.946 -62.093 -22.791  0.00  0.00           B
ATOM    877  B       X   1    -103.590 -63.370 -17.647  0.00  0.00           B
ATOM    878  B       X   1    -108.495 -62.273 -18.028  0.00  0.00           B
ATOM    879  B       X   1    -107.883 -64.712 -18.640  0.00  0.00           B
ATOM    880  Ne      X   1    -107.991 -64.999 -20.180  0.00  0.00          NE
ATOM    881  Ne      X   1    -104.835 -62.833 -16.836  0.00  0.00          NE
ATOM    882  Ne      X   1    -107.717 -63.613 -17.566  0.00  0.00          NE
ATOM    883  B       X   1    -105.120 -65.690 -22.772  0.00  0.00           B
ATOM    884  Ne      X   1    -104.111 -65.031 -23.882  0.00  0.00          NE
ATOM    885  Ne      X   1    -105.451 -66.382 -21.415  0.00  0.00          NE
ATOM    886  B       X   1    -106.653 -65.650 -20.727  0.00  0.00           B
ATOM    887  B       X   1    -104.943 -61.270 -16.706  0.00  0.00           B
ATOM    888  B       X   1    -111.237 -70.145 -13.793  0.00  0.00           B
ATOM    889  B       X   1    -113.930 -74.906 -12.449  0.00  0.00           B
ATOM    890  B       X   1    -112.870 -74.451 -14.660  0.00  0.00           B
ATOM    891  Ne      X   1    -111.917 -72.050 -10.548  0.00  0.00          NE
ATOM    892  Ne      X   1    -111.531 -73.812 -15.220  0.00  0.00          NE
ATOM    893  Ne      X   1    -113.647 -75.608 -13.856  0.00  0.00          NE
ATOM    894  B       X   1    -111.085 -72.630  -9.325  0.00  0.00           B
ATOM    895  B       X   1    -110.982 -71.788 -11.801  0.00  0.00           B
ATOM    896  B       X   1    -110.938 -72.713 -14.167  0.00  0.00           B
ATOM    897  B       X   1    -112.556 -69.188 -15.762  0.00  0.00           B
ATOM    898  Ne      X   1    -110.495 -71.506 -13.240  0.00  0.00          NE
ATOM    899  B       X   1    -110.468 -74.917 -15.331  0.00  0.00           B
ATOM    900  Ne      X   1    -112.198 -68.931 -14.325  0.00  0.00          NE
ATOM    901  Ne      X   1    -110.104 -73.078  -8.185  0.00  0.00          NE
ATOM    902  Ne      X   1    -109.911 -76.290 -15.771  0.00  0.00          NE
ATOM    903  B       X   1    -106.544 -72.974  -9.858  0.00  0.00           B
ATOM    904  Ne      X   1    -107.291 -71.333 -13.470  0.00  0.00          NE
ATOM    905  B       X   1    -106.545 -71.649 -12.082  0.00  0.00           B
ATOM    906  B       X   1    -106.709 -72.398 -14.448  0.00  0.00           B
ATOM    907  B       X   1    -104.500 -73.675 -14.346  0.00  0.00           B
ATOM    908  Ne      X   1    -105.937 -73.634 -14.995  0.00  0.00          NE
ATOM    909  B       X   1    -108.878 -73.642  -8.990  0.00  0.00           B
ATOM    910  B       X   1    -106.564 -75.008 -14.675  0.00  0.00           B
ATOM    911  B       X   1    -107.158 -69.953 -14.223  0.00  0.00           B
ATOM    912  Ne      X   1    -107.355 -74.124  -9.271  0.00  0.00          NE
ATOM    913  B       X   1    -108.914 -71.452 -13.335  0.00  0.00           B
ATOM    914  Ne      X   1    -104.239 -69.904  -9.164  0.00  0.00          NE
ATOM    915  B       X   1    -104.911 -70.966 -10.117  0.00  0.00           B
ATOM    916  Ne      X   1    -105.592 -72.115 -10.752  0.00  0.00          NE
ATOM    917  B       X   1    -107.390 -75.318 -10.276  0.00  0.00           B
ATOM    918  B       X   1    -104.278 -73.203 -10.981  0.00  0.00           B
ATOM    919  Ne      X   1    -107.215 -76.389 -14.230  0.00  0.00          NE
ATOM    920  B       X   1    -107.283 -76.446 -12.617  0.00  0.00           B
ATOM    921  Ne      X   1    -107.110 -76.507 -11.137  0.00  0.00          NE
ATOM    922  B       X   1    -113.413 -68.734 -13.389  0.00  0.00           B
ATOM    923  B       X   1    -110.272 -66.819  -9.829  0.00  0.00           B
ATOM    924  B       X   1    -111.850 -68.522  -8.693  0.00  0.00           B
ATOM    925  B       X   1    -111.321 -67.610 -14.207  0.00  0.00           B
ATOM    926  Ne      X   1    -111.119 -63.070  -9.969  0.00  0.00          NE
ATOM    927  B       X   1    -111.683 -63.729  -8.620  0.00  0.00           B
ATOM    928  Ne      X   1    -110.741 -67.424  -8.460  0.00  0.00          NE
ATOM    929  Ne      X   1    -109.992 -66.883 -13.837  0.00  0.00          NE
ATOM    930  Ne      X   1    -109.685 -65.746 -10.958  0.00  0.00          NE
ATOM    931  B       X   1    -109.775 -65.848 -14.947  0.00  0.00           B
ATOM    932  B       X   1    -110.012 -66.306 -12.409  0.00  0.00           B
ATOM    933  B       X   1    -105.277 -68.862  -8.748  0.00  0.00           B
ATOM    934  B       X   1    -108.864 -68.010 -13.963  0.00  0.00           B
ATOM    935  Ne      X   1    -107.602 -68.577 -14.814  0.00  0.00          NE
ATOM    936  B       X   1    -105.179 -61.866 -10.849  0.00  0.00           B
ATOM    937  B       X   1    -107.480 -62.360 -10.033  0.00  0.00           B
ATOM    938  B       X   1    -105.389 -65.112 -13.830  0.00  0.00           B
ATOM    939  B       X   1    -106.250 -66.623 -12.091  0.00  0.00           B
ATOM    940  B       X   1    -106.502 -67.434 -14.574  0.00  0.00           B
ATOM    941  Ne      X   1    -105.637 -66.651 -13.482  0.00  0.00          NE
ATOM    942  B       X   1    -108.158 -65.549 -10.689  0.00  0.00           B
ATOM    943  B       X   1    -105.920 -64.338 -10.767  0.00  0.00           B
ATOM    944  Ne      X   1    -106.555 -65.850 -10.701  0.00  0.00          NE
ATOM    945  B       X   1    -106.187 -66.572  -9.346  0.00  0.00           B
ATOM    946  Ne      X   1    -105.972 -62.980 -10.047  0.00  0.00          NE
ATOM    947  Ne      X   1    -104.307 -63.973 -13.960  0.00  0.00          NE
ATOM    948  B       X   1    -104.311 -62.844 -12.924  0.00  0.00           B
ATOM    949  B       X   1    -104.278 -67.384 -13.400  0.00  0.00           B
ATOM    950  B       X   1    -105.395 -62.924  -8.638  0.00  0.00           B
ATOM    951  B       X   1    -104.635 -63.338 -15.361  0.00  0.00           B
ATOM    952  Ne      X   1    -104.989 -61.586 -12.348  0.00  0.00          NE
ATOM    953  Ne      X   1    -108.599 -61.569  -9.167  0.00  0.00          NE
ATOM    954  Ne      X   1    -105.875 -67.513  -8.088  0.00  0.00          NE
ATOM    955  Ne      X   1    -103.985 -62.405  -8.218  0.00  0.00          NE
ATOM    956  B       X   1    -108.868 -61.426 -13.972  0.00  0.00           B
ATOM    957  B       X   1    -106.428 -61.304 -13.041  0.00  0.00           B
ATOM    958  B       X   1    -114.725 -70.262  -5.830  0.00  0.00           B
ATOM    959  Ne      X   1    -112.132 -70.747  -3.711  0.00  0.00          NE
ATOM    960  Ne      X   1    -113.521 -71.222  -6.386  0.00  0.00          NE
ATOM    961  B       X   1    -113.376 -71.401  -2.919  0.00  0.00           B
ATOM    962  B       X   1    -112.525 -71.290  -5.212  0.00  0.00           B
ATOM    963  B       X   1    -110.851 -71.427  -3.088  0.00  0.00           B
ATOM    964  B       X   1    -110.724 -74.274  -7.285  0.00  0.00           B
ATOM    965  B       X   1    -111.971 -69.215  -3.769  0.00  0.00           B
ATOM    966  Ne      X   1    -109.189 -71.618  -3.063  0.00  0.00          NE
ATOM    967  B       X   1    -109.559 -72.052  -7.171  0.00  0.00           B
ATOM    968  B       X   1    -109.592 -69.619  -0.044  0.00  0.00           B
ATOM    969  Ne      X   1    -111.121 -68.999  -0.047  0.00  0.00          NE
ATOM    970  B       X   1    -107.237 -70.907  -0.068  0.00  0.00           B
ATOM    971  B       X   1    -103.801 -70.653  -5.369  0.00  0.00           B
ATOM    972  B       X   1    -108.808 -73.037  -2.483  0.00  0.00           B
ATOM    973  B       X   1    -108.847 -71.586  -4.595  0.00  0.00           B
ATOM    974  Ne      X   1    -103.528 -73.972  -5.782  0.00  0.00          NE
ATOM    975  B       X   1    -106.838 -74.658  -7.873  0.00  0.00           B
ATOM    976  Ne      X   1    -106.563 -74.234  -6.270  0.00  0.00          NE
ATOM    977  B       X   1    -107.413 -72.894  -6.189  0.00  0.00           B
ATOM    978  B       X   1    -104.146 -73.894  -1.795  0.00  0.00           B
ATOM    979  Ne      X   1    -108.380 -71.561  -6.087  0.00  0.00          NE
ATOM    980  B       X   1    -106.754 -74.166  -1.581  0.00  0.00           B
ATOM    981  Ne      X   1    -105.399 -74.130  -0.873  0.00  0.00          NE
ATOM    982  B       X   1    -105.955 -71.627  -4.276  0.00  0.00           B
ATOM    983  Ne      X   1    -104.645 -70.851  -4.016  0.00  0.00          NE
ATOM    984  B       X   1    -108.577 -70.528  -2.142  0.00  0.00           B
ATOM    985  B       X   1    -108.093 -70.112  -6.602  0.00  0.00           B
ATOM    986  B       X   1    -105.040 -73.979  -6.141  0.00  0.00           B
ATOM    987  Ne      X   1    -108.246 -69.854  -0.725  0.00  0.00          NE
ATOM    988  B       X   1    -104.999 -69.414  -3.529  0.00  0.00           B
ATOM    989  B       X   1    -103.744 -71.626  -2.974  0.00  0.00           B
ATOM    990  B       X   1    -103.591 -70.670  -7.942  0.00  0.00           B
ATOM    991  B       X   1    -103.358 -73.720  -4.200  0.00  0.00           B
ATOM    992  B       X   1    -114.299 -65.181  -1.782  0.00  0.00           B
ATOM    993  B       X   1    -111.439 -66.207  -7.666  0.00  0.00           B
ATOM    994  B       X   1    -111.383 -68.418  -1.481  0.00  0.00           B
ATOM    995  Ne      X   1    -112.369 -64.915  -7.876  0.00  0.00          NE
ATOM    996  B       X   1    -113.881 -62.835  -0.876  0.00  0.00           B
ATOM    997  B       X   1    -112.779 -66.795  -3.060  0.00  0.00           B
ATOM    998  Ne      X   1    -113.891 -65.720  -3.190  0.00  0.00          NE
ATOM    999  B       X   1    -112.566 -62.399  -5.147  0.00  0.00           B
ATOM   1000  Ne      X   1    -113.629 -63.577  -5.318  0.00  0.00          NE
ATOM   1001  B       X   1    -112.987 -64.378  -6.538  0.00  0.00           B
ATOM   1002  B       X   1    -113.539 -64.435  -4.019  0.00  0.00           B
ATOM   1003  Ne      X   1    -111.608 -67.832  -2.914  0.00  0.00          NE
ATOM   1004  B       X   1    -110.310 -67.212  -3.429  0.00  0.00           B
ATOM   1005  B       X   1    -110.021 -62.129  -5.803  0.00  0.00           B
ATOM   1006  B       X   1    -109.587 -68.147  -7.585  0.00  0.00           B
ATOM   1007  Ne      X   1    -111.285 -61.550  -5.196  0.00  0.00          NE
ATOM   1008  Ne      X   1    -113.875 -61.280  -1.276  0.00  0.00          NE
ATOM   1009  Ne      X   1    -114.698 -64.195  -0.661  0.00  0.00          NE
ATOM   1010  B       X   1    -107.092 -67.779  -7.200  0.00  0.00           B
ATOM   1011  B       X   1    -106.087 -61.657  -3.765  0.00  0.00           B
ATOM   1012  B       X   1    -103.441 -65.075  -5.640  0.00  0.00           B
ATOM   1013  B       X   1    -106.288 -64.138  -3.585  0.00  0.00           B
ATOM   1014  Ne      X   1    -107.118 -64.635  -4.868  0.00  0.00          NE
ATOM   1015  Ne      X   1    -108.787 -66.968  -3.930  0.00  0.00          NE
ATOM   1016  B       X   1    -103.705 -62.912  -6.805  0.00  0.00           B
ATOM   1017  B       X   1    -104.464 -67.086  -4.465  0.00  0.00           B
ATOM   1018  Ne      X   1    -104.619 -66.171  -5.789  0.00  0.00          NE
ATOM   1019  B       X   1    -105.396 -67.321  -2.058  0.00  0.00           B
ATOM   1020  B       X   1    -103.983 -63.090  -4.235  0.00  0.00           B
ATOM   1021  B       X   1    -108.584 -67.919  -5.218  0.00  0.00           B
ATOM   1022  B       X   1    -104.978 -62.892  -1.860  0.00  0.00           B
ATOM   1023  Ne      X   1    -104.528 -62.976  -0.396  0.00  0.00          NE
ATOM   1024  Ne      X   1    -105.290 -62.951  -3.344  0.00  0.00          NE
ATOM   1025  B       X   1    -108.362 -62.070  -7.676  0.00  0.00           B
ATOM   1026  Ne      X   1    -106.847 -67.235  -1.511  0.00  0.00          NE
ATOM   1027  Ne      X   1    -108.356 -68.491  -6.626  0.00  0.00          NE
ATOM   1028  Ne      X   1    -108.460 -62.172  -6.177  0.00  0.00          NE
ATOM   1029  B       X   1    -107.716 -63.426  -5.657  0.00  0.00           B
ATOM   1030  B       X   1    -107.865 -67.151  -2.701  0.00  0.00           B
ATOM   1031  B       X   1    -106.053 -65.442  -5.684  0.00  0.00           B
ATOM   1032  B       X   1    -106.976 -66.013  -0.425  0.00  0.00           B
ATOM   1033  B       X   1    -107.374 -68.516  -0.817  0.00  0.00           B
ATOM   1034  B       X   1    -108.259 -65.541  -4.430  0.00  0.00           B
ATOM   1035  Ne      X   1    -104.409 -67.975  -3.128  0.00  0.00          NE
ATOM   1036  B       X   1    -104.708 -66.913  -7.180  0.00  0.00           B
ATOM   1037  B       X   1    -101.277-104.478  -1.254  0.00  0.00           B
ATOM   1038  B       X   1    -103.093-103.142  -0.015  0.00  0.00           B
ATOM   1039  Ne      X   1    -102.274-104.498  -0.020  0.00  0.00          NE
ATOM   1040  B       X   1    -101.186 -96.745  -1.588  0.00  0.00           B
ATOM   1041  B       X   1    -101.793 -94.582  -2.990  0.00  0.00           B
ATOM   1042  Ne      X   1    -102.258 -93.399  -3.790  0.00  0.00          NE
ATOM   1043  B       X   1    -102.315 -97.756  -3.605  0.00  0.00           B
ATOM   1044  B       X   1     -97.934 -94.423  -3.939  0.00  0.00           B
ATOM   1045  B       X   1     -98.274 -92.799  -2.044  0.00  0.00           B
ATOM   1046  B       X   1    -102.316 -99.101  -1.394  0.00  0.00           B
ATOM   1047  Ne      X   1    -101.384 -95.219  -1.532  0.00  0.00          NE
ATOM   1048  Ne      X   1     -98.910 -93.487  -0.739  0.00  0.00          NE
ATOM   1049  B       X   1    -102.225 -92.047  -2.866  0.00  0.00           B
ATOM   1050  B       X   1    -102.578 -94.769  -0.554  0.00  0.00           B
ATOM   1051  B       X   1    -100.059 -94.488  -1.141  0.00  0.00           B
ATOM   1052  B       X   1     -97.820 -94.620  -7.257  0.00  0.00           B
ATOM   1053  B       X   1     -98.155 -91.906  -4.639  0.00  0.00           B
ATOM   1054  Ne      X   1    -102.125 -79.709 -21.537  0.00  0.00          NE
ATOM   1055  B       X   1    -102.228 -78.403 -20.545  0.00  0.00           B
ATOM   1056  Ne      X   1    -103.005 -77.593 -19.492  0.00  0.00          NE
ATOM   1057  Ne      X   1    -102.802 -83.209 -18.457  0.00  0.00          NE
ATOM   1058  B       X   1    -101.382 -82.427 -18.301  0.00  0.00           B
ATOM   1059  B       X   1    -102.421 -79.064 -22.921  0.00  0.00           B
ATOM   1060  B       X   1    -102.203 -77.319 -18.191  0.00  0.00           B
ATOM   1061  Ne      X   1    -101.329 -76.757 -16.993  0.00  0.00          NE
ATOM   1062  Ne      X   1    -102.793 -86.664  -8.687  0.00  0.00          NE
ATOM   1063  B       X   1    -101.392 -87.081  -9.256  0.00  0.00           B
ATOM   1064  Ne      X   1    -100.357 -86.280 -10.208  0.00  0.00          NE
ATOM   1065  B       X   1     -99.603 -85.256  -9.240  0.00  0.00           B
ATOM   1066  Ne      X   1     -98.511 -84.225  -8.863  0.00  0.00          NE
ATOM   1067  B       X   1    -103.250 -85.500  -9.699  0.00  0.00           B
ATOM   1068  B       X   1     -92.073 -88.767 -10.012  0.00  0.00           B
ATOM   1069  Ne      X   1     -94.113 -85.894  -9.140  0.00  0.00          NE
ATOM   1070  B       X   1     -92.953 -86.746  -8.634  0.00  0.00           B
ATOM   1071  Ne      X   1     -94.197 -86.142 -12.278  0.00  0.00          NE
ATOM   1072  B       X   1     -94.339 -86.076 -10.718  0.00  0.00           B
ATOM   1073  B       X   1     -94.441 -87.632 -12.777  0.00  0.00           B
ATOM   1074  B       X   1     -92.724 -85.835 -12.739  0.00  0.00           B
ATOM   1075  B       X   1     -93.659 -84.347  -9.095  0.00  0.00           B
ATOM   1076  B       X   1     -95.279 -86.052  -8.066  0.00  0.00           B
ATOM   1077  B       X   1    -102.912 -81.437  -9.528  0.00  0.00           B
ATOM   1078  Ne      X   1    -103.086 -81.805 -11.047  0.00  0.00          NE
ATOM   1079  B       X   1    -101.825 -77.366 -15.624  0.00  0.00           B
ATOM   1080  B       X   1    -102.290 -82.380 -14.893  0.00  0.00           B
ATOM   1081  B       X   1    -101.399 -77.566 -10.583  0.00  0.00           B
ATOM   1082  B       X   1    -101.548 -78.019 -13.134  0.00  0.00           B
ATOM   1083  Ne      X   1    -102.373 -78.270 -14.518  0.00  0.00          NE
ATOM   1084  B       X   1    -102.112 -79.784 -14.813  0.00  0.00           B
ATOM   1085  B       X   1    -101.693 -81.182 -11.746  0.00  0.00           B
ATOM   1086  Ne      X   1    -101.290 -81.085 -15.055  0.00  0.00          NE
ATOM   1087  Ne      X   1     -92.942 -83.090  -9.804  0.00  0.00          NE
ATOM   1088  B       X   1     -92.500 -81.822  -8.932  0.00  0.00           B
ATOM   1089  B       X   1     -94.081 -82.496 -10.767  0.00  0.00           B
ATOM   1090  B       X   1     -94.439 -80.851 -12.604  0.00  0.00           B
ATOM   1091  B       X   1    -102.514 -91.676  -6.917  0.00  0.00           B
ATOM   1092  B       X   1    -100.015 -85.311  -0.003  0.00  0.00           B
ATOM   1093  Ne      X   1    -101.409 -91.456  -5.827  0.00  0.00          NE
ATOM   1094  B       X   1    -102.799 -85.843  -4.342  0.00  0.00           B
ATOM   1095  B       X   1    -102.786 -86.229  -7.151  0.00  0.00           B
ATOM   1096  B       X   1     -99.949 -91.200  -6.256  0.00  0.00           B
ATOM   1097  B       X   1    -101.775 -90.449  -4.714  0.00  0.00           B
ATOM   1098  Ne      X   1     -98.038 -87.974  -2.465  0.00  0.00          NE
ATOM   1099  Ne      X   1    -102.565 -85.183  -2.884  0.00  0.00          NE
ATOM   1100  Ne      X   1    -102.381 -90.485  -3.186  0.00  0.00          NE
ATOM   1101  Ne      X   1    -100.354 -89.265  -1.266  0.00  0.00          NE
ATOM   1102  B       X   1    -101.519 -89.635  -2.212  0.00  0.00           B
ATOM   1103  B       X   1     -98.806 -86.640  -2.008  0.00  0.00           B
ATOM   1104  B       X   1    -101.400 -85.882  -2.101  0.00  0.00           B
ATOM   1105  B       X   1     -98.998 -89.154  -2.084  0.00  0.00           B
ATOM   1106  Ne      X   1    -100.226 -86.389  -1.163  0.00  0.00          NE
ATOM   1107  B       X   1    -100.617 -87.802  -0.705  0.00  0.00           B
ATOM   1108  Ne      X   1     -98.307 -91.165  -6.068  0.00  0.00          NE
ATOM   1109  B       X   1     -97.630 -89.775  -5.944  0.00  0.00           B
ATOM   1110  B       X   1     -97.806 -87.984  -4.030  0.00  0.00           B
ATOM   1111  B       X   1    -100.285 -90.254  -0.039  0.00  0.00           B
ATOM   1112  B       X   1     -97.545 -84.951  -7.773  0.00  0.00           B
ATOM   1113  B       X   1     -92.885 -91.510  -7.998  0.00  0.00           B
ATOM   1114  B       X   1     -96.660 -88.060  -1.688  0.00  0.00           B
ATOM   1115  Ne      X   1     -96.997 -88.423  -5.350  0.00  0.00          NE
ATOM   1116  B       X   1     -97.015 -87.207  -6.344  0.00  0.00           B
ATOM   1117  Ne      X   1     -96.413 -85.801  -6.972  0.00  0.00          NE
ATOM   1118  B       X   1     -95.892 -84.922  -5.816  0.00  0.00           B
ATOM   1119  Ne      X   1     -95.538 -87.305  -0.763  0.00  0.00          NE
ATOM   1120  B       X   1     -95.495 -88.773  -4.907  0.00  0.00           B
ATOM   1121  Ne      X   1     -92.490 -90.405  -6.934  0.00  0.00          NE
ATOM   1122  Ne      X   1     -93.999 -89.111  -4.675  0.00  0.00          NE
ATOM   1123  B       X   1     -93.200 -87.743  -4.928  0.00  0.00           B
ATOM   1124  Ne      X   1     -92.177 -86.636  -4.581  0.00  0.00          NE
ATOM   1125  B       X   1     -92.644 -85.198  -4.884  0.00  0.00           B
ATOM   1126  B       X   1     -93.569 -90.123  -5.791  0.00  0.00           B
ATOM   1127  B       X   1     -95.873 -85.787  -1.185  0.00  0.00           B
ATOM   1128  Ne      X   1     -95.063 -84.544  -1.798  0.00  0.00          NE
ATOM   1129  B       X   1     -92.157 -89.032  -7.576  0.00  0.00           B
ATOM   1130  B       X   1     -95.540 -84.304  -3.251  0.00  0.00           B
ATOM   1131  Ne      X   1    -102.634 -81.219  -7.928  0.00  0.00          NE
ATOM   1132  B       X   1    -101.138 -81.367  -7.708  0.00  0.00           B
ATOM   1133  B       X   1     -99.504 -82.275  -5.981  0.00  0.00           B
ATOM   1134  Ne      X   1    -101.027 -79.783  -2.179  0.00  0.00          NE
ATOM   1135  B       X   1    -102.184 -78.853  -2.439  0.00  0.00           B
ATOM   1136  B       X   1     -99.798 -82.813  -3.565  0.00  0.00           B
ATOM   1137  B       X   1     -98.266 -80.881  -4.390  0.00  0.00           B
ATOM   1138  Ne      X   1     -98.772 -82.419  -4.617  0.00  0.00          NE
ATOM   1139  Ne      X   1     -98.272 -79.505  -3.526  0.00  0.00          NE
ATOM   1140  B       X   1    -102.080 -83.725  -2.924  0.00  0.00           B
ATOM   1141  B       X   1     -99.776 -79.435  -3.031  0.00  0.00           B
ATOM   1142  Ne      X   1    -100.946 -82.714  -2.514  0.00  0.00          NE
ATOM   1143  B       X   1    -100.334 -83.083  -1.056  0.00  0.00           B
ATOM   1144  B       X   1    -101.437 -81.273  -2.489  0.00  0.00           B
ATOM   1145  B       X   1    -100.600 -79.651  -0.588  0.00  0.00           B
ATOM   1146  B       X   1    -102.897 -76.967  -3.948  0.00  0.00           B
ATOM   1147  B       X   1     -97.603 -83.353  -4.619  0.00  0.00           B
ATOM   1148  B       X   1    -102.852 -76.664  -1.292  0.00  0.00           B
ATOM   1149  Ne      X   1    -103.158 -77.572  -2.511  0.00  0.00          NE
ATOM   1150  B       X   1     -95.283 -82.474  -5.028  0.00  0.00           B
ATOM   1151  Ne      X   1     -96.075 -83.801  -4.714  0.00  0.00          NE
ATOM   1152  B       X   1     -95.653 -80.928  -0.545  0.00  0.00           B
ATOM   1153  B       X   1     -95.231 -83.331  -0.799  0.00  0.00           B
ATOM   1154  Ne      X   1     -92.089 -83.782  -4.651  0.00  0.00          NE
ATOM   1155  Ne      X   1    -103.131 -75.879 -24.947  0.00  0.00          NE
ATOM   1156  B       X   1    -100.051 -71.324 -27.042  0.00  0.00           B
ATOM   1157  Ne      X   1    -100.749 -70.264 -28.042  0.00  0.00          NE
ATOM   1158  Ne      X   1     -99.434 -72.813 -26.910  0.00  0.00          NE
ATOM   1159  B       X   1    -100.063 -73.828 -25.785  0.00  0.00           B
ATOM   1160  B       X   1     -99.668 -69.859 -29.139  0.00  0.00           B
ATOM   1161  Ne      X   1     -98.555 -70.242 -30.235  0.00  0.00          NE
ATOM   1162  B       X   1    -102.008 -71.135 -28.670  0.00  0.00           B
ATOM   1163  B       X   1     -97.903 -72.780 -26.487  0.00  0.00           B
ATOM   1164  B       X   1     -99.588 -73.536 -28.251  0.00  0.00           B
ATOM   1165  B       X   1    -101.544 -75.731 -24.819  0.00  0.00           B
ATOM   1166  Ne      X   1    -100.129 -74.957 -24.601  0.00  0.00          NE
ATOM   1167  B       X   1     -98.901 -75.870 -24.516  0.00  0.00           B
ATOM   1168  B       X   1    -101.394 -68.940 -27.510  0.00  0.00           B
ATOM   1169  B       X   1     -97.396 -71.039 -29.566  0.00  0.00           B
ATOM   1170  B       X   1     -95.136 -69.880 -29.102  0.00  0.00           B
ATOM   1171  B       X   1     -92.332 -74.238 -27.328  0.00  0.00           B
ATOM   1172  B       X   1     -94.040 -70.344 -25.020  0.00  0.00           B
ATOM   1173  Ne      X   1     -92.836 -69.807 -25.860  0.00  0.00          NE
ATOM   1174  Ne      X   1     -95.875 -71.287 -29.091  0.00  0.00          NE
ATOM   1175  B       X   1     -95.864 -71.763 -27.549  0.00  0.00           B
ATOM   1176  Ne      X   1     -95.499 -70.346 -24.488  0.00  0.00          NE
ATOM   1177  B       X   1     -95.688 -73.952 -26.087  0.00  0.00           B
ATOM   1178  B       X   1     -93.347 -69.566 -27.312  0.00  0.00           B
ATOM   1179  B       X   1     -96.154 -71.610 -25.023  0.00  0.00           B
ATOM   1180  Ne      X   1     -96.368 -72.532 -26.209  0.00  0.00          NE
ATOM   1181  B       X   1     -92.089 -73.191 -24.918  0.00  0.00           B
ATOM   1182  B       X   1     -92.697 -69.240 -29.719  0.00  0.00           B
ATOM   1183  Ne      X   1     -93.927 -68.970 -28.773  0.00  0.00          NE
ATOM   1184  B       X   1     -96.165 -68.984 -24.855  0.00  0.00           B
ATOM   1185  B       X   1    -103.265 -67.176 -26.854  0.00  0.00           B
ATOM   1186  Ne      X   1    -101.909 -67.497 -27.667  0.00  0.00          NE
ATOM   1187  B       X   1    -100.984 -66.335 -27.290  0.00  0.00           B
ATOM   1188  B       X   1     -98.435 -68.240 -24.170  0.00  0.00           B
ATOM   1189  Ne      X   1    -100.336 -63.752 -24.117  0.00  0.00          NE
ATOM   1190  Ne      X   1     -97.040 -67.652 -24.654  0.00  0.00          NE
ATOM   1191  B       X   1     -97.115 -66.672 -25.905  0.00  0.00           B
ATOM   1192  B       X   1     -92.270 -68.512 -25.287  0.00  0.00           B
ATOM   1193  B       X   1     -96.589 -62.525 -24.150  0.00  0.00           B
ATOM   1194  Ne      X   1    -101.069 -73.778 -16.376  0.00  0.00          NE
ATOM   1195  B       X   1     -97.953 -76.310 -20.581  0.00  0.00           B
ATOM   1196  B       X   1    -102.267 -74.072 -21.788  0.00  0.00           B
ATOM   1197  B       X   1    -102.478 -70.511 -22.351  0.00  0.00           B
ATOM   1198  Ne      X   1    -102.461 -71.346 -17.081  0.00  0.00          NE
ATOM   1199  B       X   1    -102.131 -70.257 -18.109  0.00  0.00           B
ATOM   1200  B       X   1    -100.295 -74.142 -23.276  0.00  0.00           B
ATOM   1201  Ne      X   1    -100.680 -73.726 -21.852  0.00  0.00          NE
ATOM   1202  Ne      X   1    -100.997 -70.617 -21.728  0.00  0.00          NE
ATOM   1203  B       X   1     -99.795 -74.514 -20.805  0.00  0.00           B
ATOM   1204  Ne      X   1     -98.481 -74.816 -20.015  0.00  0.00          NE
ATOM   1205  B       X   1    -101.573 -72.623 -17.228  0.00  0.00           B
ATOM   1206  B       X   1    -100.591 -72.107 -21.549  0.00  0.00           B
ATOM   1207  B       X   1    -100.974 -69.809 -20.352  0.00  0.00           B
ATOM   1208  B       X   1    -100.030 -69.836 -22.699  0.00  0.00           B
ATOM   1209  B       X   1    -101.331 -75.173 -16.929  0.00  0.00           B
ATOM   1210  Ne      X   1    -101.409 -69.099 -18.931  0.00  0.00          NE
ATOM   1211  B       X   1     -97.854 -69.730 -17.395  0.00  0.00           B
ATOM   1212  B       X   1     -97.475 -73.586 -20.087  0.00  0.00           B
ATOM   1213  B       X   1     -96.629 -71.773 -18.321  0.00  0.00           B
ATOM   1214  Ne      X   1     -96.660 -70.674 -17.205  0.00  0.00          NE
ATOM   1215  Ne      X   1     -95.346 -70.155 -21.302  0.00  0.00          NE
ATOM   1216  B       X   1     -93.961 -69.707 -20.647  0.00  0.00           B
ATOM   1217  B       X   1     -95.255 -70.407 -22.822  0.00  0.00           B
ATOM   1218  B       X   1     -95.045 -73.471 -19.327  0.00  0.00           B
ATOM   1219  B       X   1     -95.271 -69.725 -17.190  0.00  0.00           B
ATOM   1220  B       X   1     -95.986 -71.468 -20.640  0.00  0.00           B
ATOM   1221  Ne      X   1     -96.329 -72.609 -19.636  0.00  0.00          NE
ATOM   1222  Ne      X   1     -92.451 -69.214 -20.352  0.00  0.00          NE
ATOM   1223  B       X   1     -96.398 -68.942 -21.061  0.00  0.00           B
ATOM   1224  Ne      X   1     -94.148 -69.040 -16.332  0.00  0.00          NE
ATOM   1225  Ne      X   1     -98.266 -61.270 -20.314  0.00  0.00          NE
ATOM   1226  B       X   1    -100.056 -68.645 -18.107  0.00  0.00           B
ATOM   1227  B       X   1    -101.547 -62.839 -23.899  0.00  0.00           B
ATOM   1228  B       X   1     -99.056 -62.894 -23.814  0.00  0.00           B
ATOM   1229  Ne      X   1    -102.953 -62.154 -23.811  0.00  0.00          NE
ATOM   1230  Ne      X   1     -99.509 -68.399 -23.025  0.00  0.00          NE
ATOM   1231  B       X   1    -101.743 -66.251 -21.264  0.00  0.00           B
ATOM   1232  B       X   1    -102.296 -67.832 -19.298  0.00  0.00           B
ATOM   1233  B       X   1    -100.972 -63.456 -18.013  0.00  0.00           B
ATOM   1234  Ne      X   1    -101.345 -66.170 -22.770  0.00  0.00          NE
ATOM   1235  B       X   1    -102.036 -65.136 -16.401  0.00  0.00           B
ATOM   1236  B       X   1     -98.953 -62.321 -19.244  0.00  0.00           B
ATOM   1237  B       X   1     -99.221 -62.260 -16.662  0.00  0.00           B
ATOM   1238  Ne      X   1    -102.297 -64.311 -17.750  0.00  0.00          NE
ATOM   1239  B       X   1     -97.796 -61.973 -21.709  0.00  0.00           B
ATOM   1240  B       X   1    -102.729 -65.786 -23.534  0.00  0.00           B
ATOM   1241  Ne      X   1    -102.670 -66.404 -19.971  0.00  0.00          NE
ATOM   1242  B       X   1     -98.250 -67.285 -16.791  0.00  0.00           B
ATOM   1243  B       X   1     -98.718 -67.923 -21.662  0.00  0.00           B
ATOM   1244  B       X   1    -102.525 -65.371 -18.883  0.00  0.00           B
ATOM   1245  B       X   1    -100.412 -64.965 -23.063  0.00  0.00           B
ATOM   1246  Ne      X   1     -98.568 -68.338 -17.879  0.00  0.00          NE
ATOM   1247  Ne      X   1     -99.955 -62.246 -18.038  0.00  0.00          NE
ATOM   1248  B       X   1    -100.715 -67.506 -23.223  0.00  0.00           B
ATOM   1249  B       X   1     -97.849 -67.886 -19.213  0.00  0.00           B
ATOM   1250  Ne      X   1     -97.710 -62.906 -23.008  0.00  0.00          NE
ATOM   1251  B       X   1     -92.568 -67.732 -19.758  0.00  0.00           B
ATOM   1252  Ne      X   1     -93.516 -64.537 -21.907  0.00  0.00          NE
ATOM   1253  Ne      X   1     -92.636 -66.203 -19.327  0.00  0.00          NE
ATOM   1254  Ne      X   1     -95.408 -62.542 -16.310  0.00  0.00          NE
ATOM   1255  Ne      X   1     -93.977 -61.577 -21.240  0.00  0.00          NE
ATOM   1256  B       X   1     -92.974 -68.531 -17.041  0.00  0.00           B
ATOM   1257  B       X   1     -93.749 -63.096 -21.477  0.00  0.00           B
ATOM   1258  B       X   1     -96.794 -66.364 -21.116  0.00  0.00           B
ATOM   1259  B       X   1     -93.754 -65.970 -18.188  0.00  0.00           B
ATOM   1260  Ne      X   1     -94.468 -65.527 -16.849  0.00  0.00          NE
ATOM   1261  B       X   1     -95.806 -66.286 -16.499  0.00  0.00           B
ATOM   1262  B       X   1     -92.500 -64.681 -23.059  0.00  0.00           B
ATOM   1263  B       X   1     -92.979 -65.378 -20.714  0.00  0.00           B
ATOM   1264  B       X   1     -94.919 -65.148 -22.344  0.00  0.00           B
ATOM   1265  Ne      X   1     -97.446 -67.761 -20.724  0.00  0.00          NE
ATOM   1266  Ne      X   1     -96.394 -65.650 -22.357  0.00  0.00          NE
ATOM   1267  B       X   1     -94.885 -63.953 -16.751  0.00  0.00           B
ATOM   1268  B       X   1     -97.326 -64.346 -22.552  0.00  0.00           B
ATOM   1269  B       X   1     -96.514 -66.763 -23.467  0.00  0.00           B
ATOM   1270  B       X   1     -95.665 -61.668 -17.605  0.00  0.00           B
ATOM   1271  B       X   1     -99.625 -73.521 -15.786  0.00  0.00           B
ATOM   1272  B       X   1    -102.246 -70.893 -15.622  0.00  0.00           B
ATOM   1273  Ne      X   1    -103.036 -73.466 -13.811  0.00  0.00          NE
ATOM   1274  B       X   1    -102.757 -74.349 -12.573  0.00  0.00           B
ATOM   1275  B       X   1    -102.827 -71.941 -13.359  0.00  0.00           B
ATOM   1276  Ne      X   1    -102.902 -74.032 -10.925  0.00  0.00          NE
ATOM   1277  Ne      X   1     -98.502 -74.287 -15.008  0.00  0.00          NE
ATOM   1278  Ne      X   1    -100.038 -73.136 -10.511  0.00  0.00          NE
ATOM   1279  B       X   1     -99.485 -74.424 -11.219  0.00  0.00           B
ATOM   1280  B       X   1     -99.659 -71.888 -11.453  0.00  0.00           B
ATOM   1281  B       X   1    -101.595 -73.329 -10.456  0.00  0.00           B
ATOM   1282  Ne      X   1     -99.791 -70.422 -12.146  0.00  0.00          NE
ATOM   1283  B       X   1     -99.270 -73.067  -9.139  0.00  0.00           B
ATOM   1284  Ne      X   1    -102.107 -70.693 -14.118  0.00  0.00          NE
ATOM   1285  B       X   1    -100.574 -70.681 -13.509  0.00  0.00           B
ATOM   1286  B       X   1     -98.433 -69.729 -12.338  0.00  0.00           B
ATOM   1287  B       X   1    -101.987 -73.726 -14.967  0.00  0.00           B
ATOM   1288  B       X   1    -100.740 -69.646 -11.079  0.00  0.00           B
ATOM   1289  B       X   1    -102.685 -69.362 -13.626  0.00  0.00           B
ATOM   1290  B       X   1    -103.052 -69.230  -9.972  0.00  0.00           B
ATOM   1291  Ne      X   1     -98.225 -72.516  -8.120  0.00  0.00          NE
ATOM   1292  B       X   1     -96.592 -71.274 -15.769  0.00  0.00           B
ATOM   1293  B       X   1     -97.205 -73.450 -14.676  0.00  0.00           B
ATOM   1294  B       X   1     -96.959 -71.885  -8.859  0.00  0.00           B
ATOM   1295  B       X   1     -96.893 -69.697 -10.353  0.00  0.00           B
ATOM   1296  B       X   1     -93.377 -70.446 -12.286  0.00  0.00           B
ATOM   1297  B       X   1     -95.408 -71.862 -13.533  0.00  0.00           B
ATOM   1298  Ne      X   1     -92.071 -69.602 -11.788  0.00  0.00          NE
ATOM   1299  B       X   1     -94.870 -70.256  -8.867  0.00  0.00           B
ATOM   1300  B       X   1     -95.357 -71.603 -10.954  0.00  0.00           B
ATOM   1301  Ne      X   1     -96.030 -70.821  -9.707  0.00  0.00          NE
ATOM   1302  Ne      X   1     -96.048 -72.452 -14.857  0.00  0.00          NE
ATOM   1303  B       X   1     -95.983 -68.987 -12.592  0.00  0.00           B
ATOM   1304  Ne      X   1     -97.242 -68.946 -11.662  0.00  0.00          NE
ATOM   1305  B       X   1    -102.853 -64.735 -14.114  0.00  0.00           B
ATOM   1306  B       X   1    -102.541 -64.720 -11.130  0.00  0.00           B
ATOM   1307  Ne      X   1    -101.727 -68.561 -10.567  0.00  0.00          NE
ATOM   1308  Ne      X   1    -102.783 -67.821 -13.305  0.00  0.00          NE
ATOM   1309  B       X   1    -102.141 -67.720 -11.855  0.00  0.00           B
ATOM   1310  B       X   1    -101.959 -67.083 -14.435  0.00  0.00           B
ATOM   1311  B       X   1     -98.633 -65.439 -12.676  0.00  0.00           B
ATOM   1312  B       X   1    -100.745 -62.844 -10.664  0.00  0.00           B
ATOM   1313  Ne      X   1    -101.810 -65.551 -14.821  0.00  0.00          NE
ATOM   1314  B       X   1     -99.219 -66.104 -10.180  0.00  0.00           B
ATOM   1315  B       X   1    -100.348 -65.129 -14.499  0.00  0.00           B
ATOM   1316  Ne      X   1     -98.897 -64.820 -14.096  0.00  0.00          NE
ATOM   1317  Ne      X   1    -101.859 -63.867 -10.108  0.00  0.00          NE
ATOM   1318  B       X   1     -98.707 -63.250 -14.223  0.00  0.00           B
ATOM   1319  Ne      X   1     -98.374 -62.143 -15.307  0.00  0.00          NE
ATOM   1320  B       X   1    -101.037 -67.641  -9.511  0.00  0.00           B
ATOM   1321  Ne      X   1    -100.274 -66.311  -9.041  0.00  0.00          NE
ATOM   1322  Ne      X   1     -98.114 -66.008 -11.308  0.00  0.00          NE
ATOM   1323  B       X   1     -98.238 -62.561 -10.394  0.00  0.00           B
ATOM   1324  B       X   1     -97.892 -65.410 -15.127  0.00  0.00           B
ATOM   1325  B       X   1    -101.188 -65.028  -9.020  0.00  0.00           B
ATOM   1326  B       X   1    -102.866 -63.035  -9.216  0.00  0.00           B
ATOM   1327  Ne      X   1     -99.592 -61.800 -10.691  0.00  0.00          NE
ATOM   1328  B       X   1     -97.569 -67.460 -11.395  0.00  0.00           B
ATOM   1329  B       X   1     -94.572 -68.611 -14.901  0.00  0.00           B
ATOM   1330  B       X   1     -96.845 -67.603 -14.632  0.00  0.00           B
ATOM   1331  B       X   1     -97.111 -64.915 -10.741  0.00  0.00           B
ATOM   1332  Ne      X   1     -96.963 -63.409 -10.280  0.00  0.00          NE
ATOM   1333  B       X   1     -96.825 -62.332 -15.603  0.00  0.00           B
ATOM   1334  B       X   1     -96.688 -63.588  -8.677  0.00  0.00           B
ATOM   1335  B       X   1     -92.394 -68.456 -10.766  0.00  0.00           B
ATOM   1336  B       X   1     -94.291 -61.859 -15.425  0.00  0.00           B
ATOM   1337  B       X   1     -94.171 -61.863 -12.910  0.00  0.00           B
ATOM   1338  B       X   1     -94.980 -66.700 -13.166  0.00  0.00           B
ATOM   1339  Ne      X   1     -92.181 -65.968 -14.706  0.00  0.00          NE
ATOM   1340  B       X   1     -92.613 -66.096 -13.196  0.00  0.00           B
ATOM   1341  Ne      X   1     -93.906 -65.859 -12.353  0.00  0.00          NE
ATOM   1342  B       X   1     -93.747 -66.420 -10.928  0.00  0.00           B
ATOM   1343  Ne      X   1     -92.881 -67.280  -9.877  0.00  0.00          NE
ATOM   1344  B       X   1     -94.210 -64.335 -12.249  0.00  0.00           B
ATOM   1345  Ne      X   1     -94.370 -62.839 -11.731  0.00  0.00          NE
ATOM   1346  B       X   1     -93.287 -62.342 -10.652  0.00  0.00           B
ATOM   1347  B       X   1     -93.642 -67.977  -8.714  0.00  0.00           B
ATOM   1348  Ne      X   1     -95.565 -68.020 -13.797  0.00  0.00          NE
ATOM   1349  B       X   1     -95.731 -62.803 -10.990  0.00  0.00           B
ATOM   1350  B       X   1     -93.366 -65.807 -15.727  0.00  0.00           B
ATOM   1351  Ne      X   1     -92.601 -61.657  -9.443  0.00  0.00          NE
ATOM   1352  Ne      X   1     -97.220 -66.636 -15.833  0.00  0.00          NE
ATOM   1353  B       X   1     -92.563 -62.677  -8.220  0.00  0.00           B
ATOM   1354  B       X   1    -102.940 -72.762  -6.504  0.00  0.00           B
ATOM   1355  Ne      X   1    -102.917 -71.193  -6.630  0.00  0.00          NE
ATOM   1356  B       X   1     -98.949 -71.270  -7.442  0.00  0.00           B
ATOM   1357  Ne      X   1     -99.851 -70.495  -6.426  0.00  0.00          NE
ATOM   1358  B       X   1    -101.361 -70.829  -6.605  0.00  0.00           B
ATOM   1359  B       X   1     -98.138 -74.334  -4.552  0.00  0.00           B
ATOM   1360  Ne      X   1     -99.479 -69.849  -1.634  0.00  0.00          NE
ATOM   1361  B       X   1     -99.208 -70.935  -4.968  0.00  0.00           B
ATOM   1362  B       X   1    -100.153 -71.218  -1.761  0.00  0.00           B
ATOM   1363  Ne      X   1    -100.430 -72.764  -1.620  0.00  0.00          NE
ATOM   1364  B       X   1     -99.193 -73.520  -2.349  0.00  0.00           B
ATOM   1365  Ne      X   1     -97.913 -73.565  -3.229  0.00  0.00          NE
ATOM   1366  B       X   1     -98.451 -69.796  -2.870  0.00  0.00           B
ATOM   1367  Ne      X   1     -97.952 -70.669  -4.085  0.00  0.00          NE
ATOM   1368  B       X   1    -101.759 -73.140  -2.347  0.00  0.00           B
ATOM   1369  B       X   1     -98.723 -69.688  -0.287  0.00  0.00           B
ATOM   1370  B       X   1    -100.519 -72.959  -0.081  0.00  0.00           B
ATOM   1371  Ne      X   1    -103.247 -73.129  -2.806  0.00  0.00          NE
ATOM   1372  B       X   1     -99.558 -68.935  -6.476  0.00  0.00           B
ATOM   1373  Ne      X   1     -94.025 -69.281  -7.942  0.00  0.00          NE
ATOM   1374  B       X   1     -96.866 -69.963  -4.943  0.00  0.00           B
ATOM   1375  B       X   1     -92.756 -69.922  -7.376  0.00  0.00           B
ATOM   1376  B       X   1     -95.064 -69.094  -6.697  0.00  0.00           B
ATOM   1377  B       X   1    -100.632 -62.168  -0.026  0.00  0.00           B
ATOM   1378  B       X   1    -102.671 -68.721  -0.012  0.00  0.00           B
ATOM   1379  B       X   1    -100.658 -68.752  -1.638  0.00  0.00           B
ATOM   1380  Ne      X   1    -103.142 -63.510  -5.502  0.00  0.00          NE
ATOM   1381  B       X   1     -99.401 -66.648  -7.678  0.00  0.00           B
ATOM   1382  B       X   1     -99.316 -62.026  -4.957  0.00  0.00           B
ATOM   1383  B       X   1     -99.065 -66.790  -5.038  0.00  0.00           B
ATOM   1384  B       X   1    -101.684 -66.592  -1.139  0.00  0.00           B
ATOM   1385  B       X   1     -99.520 -66.113  -2.561  0.00  0.00           B
ATOM   1386  Ne      X   1    -101.647 -62.780  -1.156  0.00  0.00          NE
ATOM   1387  Ne      X   1    -100.701 -61.719  -5.617  0.00  0.00          NE
ATOM   1388  Ne      X   1     -98.877 -67.497  -6.460  0.00  0.00          NE
ATOM   1389  B       X   1     -98.746 -64.379  -4.185  0.00  0.00           B
ATOM   1390  Ne      X   1    -100.473 -65.568  -1.370  0.00  0.00          NE
ATOM   1391  B       X   1    -101.625 -63.015  -5.507  0.00  0.00           B
ATOM   1392  Ne      X   1     -98.249 -63.054  -4.709  0.00  0.00          NE
ATOM   1393  Ne      X   1     -98.643 -65.918  -3.780  0.00  0.00          NE
ATOM   1394  B       X   1    -100.951 -64.113  -1.678  0.00  0.00           B
ATOM   1395  Ne      X   1    -102.067 -68.074  -1.302  0.00  0.00          NE
ATOM   1396  B       X   1    -101.956 -61.635  -2.132  0.00  0.00           B
ATOM   1397  B       X   1    -103.005 -63.253  -0.455  0.00  0.00           B
ATOM   1398  B       X   1    -103.024 -68.203  -2.531  0.00  0.00           B
ATOM   1399  B       X   1     -97.773 -63.560  -6.327  0.00  0.00           B
ATOM   1400  B       X   1     -99.605 -65.660  -0.069  0.00  0.00           B
ATOM   1401  B       X   1     -92.784 -63.879  -5.941  0.00  0.00           B
ATOM   1402  Ne      X   1     -95.574 -62.076  -3.317  0.00  0.00          NE
ATOM   1403  Ne      X   1     -94.161 -63.885  -5.350  0.00  0.00          NE
ATOM   1404  B       X   1     -95.441 -62.604  -1.857  0.00  0.00           B
ATOM   1405  B       X   1     -97.068 -66.126  -3.545  0.00  0.00           B
ATOM   1406  B       X   1     -93.166 -66.710  -0.154  0.00  0.00           B
ATOM   1407  Ne      X   1     -96.557 -63.533  -7.214  0.00  0.00          NE
ATOM   1408  B       X   1     -94.800 -65.263  -4.665  0.00  0.00           B
ATOM   1409  Ne      X   1     -96.196 -68.616  -5.668  0.00  0.00          NE
ATOM   1410  Ne      X   1     -95.462 -66.451  -3.746  0.00  0.00          NE
ATOM   1411  B       X   1     -97.312 -67.925  -6.468  0.00  0.00           B
ATOM   1412  Ne      X   1     -95.195 -63.198  -0.426  0.00  0.00          NE
ATOM   1413  B       X   1     -95.545 -67.739  -4.589  0.00  0.00           B
ATOM   1414  Ne      X   1     -93.707 -65.784  -1.263  0.00  0.00          NE
ATOM   1415  B       X   1     -94.654 -66.562  -2.380  0.00  0.00           B
ATOM   1416  B       X   1     -96.919 -62.711  -4.017  0.00  0.00           B
ATOM   1417  B       X   1     -95.235 -63.618  -6.536  0.00  0.00           B
ATOM   1418  B       X   1     -84.495 -92.142 -32.402  0.00  0.00           B
ATOM   1419  B       X   1     -81.745 -94.374 -35.774  0.00  0.00           B
ATOM   1420  Ne      X   1     -82.895 -94.221 -34.657  0.00  0.00          NE
ATOM   1421  B       X   1     -82.209 -94.354 -33.234  0.00  0.00           B
ATOM   1422  B       X   1     -85.580 -94.426 -32.895  0.00  0.00           B
ATOM   1423  Ne      X   1     -81.045 -94.694 -32.194  0.00  0.00          NE
ATOM   1424  Ne      X   1     -80.540 -92.866 -29.901  0.00  0.00          NE
ATOM   1425  Ne      X   1     -85.150 -93.374 -31.653  0.00  0.00          NE
ATOM   1426  Ne      X   1     -84.648 -92.447 -26.986  0.00  0.00          NE
ATOM   1427  B       X   1     -84.237 -93.464 -28.117  0.00  0.00           B
ATOM   1428  B       X   1     -84.141 -93.943 -30.617  0.00  0.00           B
ATOM   1429  B       X   1     -84.314 -93.172 -25.572  0.00  0.00           B
ATOM   1430  Ne      X   1     -83.279 -94.113 -29.233  0.00  0.00          NE
ATOM   1431  B       X   1     -82.948 -95.688 -29.216  0.00  0.00           B
ATOM   1432  Ne      X   1     -82.478 -96.749 -30.304  0.00  0.00          NE
ATOM   1433  B       X   1     -81.959 -93.321 -29.320  0.00  0.00           B
ATOM   1434  B       X   1     -81.581 -95.834 -31.306  0.00  0.00           B
ATOM   1435  Ne      X   1     -81.070 -95.478 -25.080  0.00  0.00          NE
ATOM   1436  B       X   1     -82.345 -94.869 -25.720  0.00  0.00           B
ATOM   1437  B       X   1     -80.488 -93.568 -31.270  0.00  0.00           B
ATOM   1438  B       X   1     -80.448 -96.723 -25.848  0.00  0.00           B
ATOM   1439  B       X   1     -86.050 -89.588 -32.410  0.00  0.00           B
ATOM   1440  Ne      X   1     -82.875 -84.486 -36.921  0.00  0.00          NE
ATOM   1441  B       X   1     -82.412 -90.902 -33.247  0.00  0.00           B
ATOM   1442  B       X   1     -81.416 -85.129 -37.091  0.00  0.00           B
ATOM   1443  Ne      X   1     -81.144 -90.027 -33.712  0.00  0.00          NE
ATOM   1444  B       X   1     -81.225 -90.014 -35.264  0.00  0.00           B
ATOM   1445  B       X   1     -81.370 -88.592 -32.997  0.00  0.00           B
ATOM   1446  B       X   1     -80.374 -84.945 -32.311  0.00  0.00           B
ATOM   1447  B       X   1     -83.802 -88.385 -32.211  0.00  0.00           B
ATOM   1448  B       X   1     -82.739 -84.149 -32.908  0.00  0.00           B
ATOM   1449  B       X   1     -86.108 -89.244 -27.934  0.00  0.00           B
ATOM   1450  B       X   1     -86.087 -91.660 -27.018  0.00  0.00           B
ATOM   1451  Ne      X   1     -82.792 -89.932 -27.098  0.00  0.00          NE
ATOM   1452  Ne      X   1     -84.973 -88.393 -28.539  0.00  0.00          NE
ATOM   1453  B       X   1     -84.963 -88.713 -30.087  0.00  0.00           B
ATOM   1454  B       X   1     -83.738 -88.838 -27.695  0.00  0.00           B
ATOM   1455  B       X   1     -85.220 -86.846 -28.293  0.00  0.00           B
ATOM   1456  B       X   1     -83.693 -91.191 -26.986  0.00  0.00           B
ATOM   1457  B       X   1     -83.439 -85.079 -28.183  0.00  0.00           B
ATOM   1458  Ne      X   1     -85.230 -88.502 -31.617  0.00  0.00          NE
ATOM   1459  B       X   1     -81.636 -90.134 -28.085  0.00  0.00           B
ATOM   1460  Ne      X   1     -80.946 -89.818 -29.489  0.00  0.00          NE
ATOM   1461  B       X   1     -80.884 -85.050 -28.253  0.00  0.00           B
ATOM   1462  B       X   1     -81.893 -88.925 -30.521  0.00  0.00           B
ATOM   1463  Ne      X   1     -81.886 -84.937 -31.808  0.00  0.00          NE
ATOM   1464  B       X   1     -82.137 -89.567 -25.648  0.00  0.00           B
ATOM   1465  B       X   1     -82.238 -86.506 -31.651  0.00  0.00           B
ATOM   1466  Ne      X   1     -82.309 -88.117 -31.801  0.00  0.00          NE
ATOM   1467  B       X   1     -85.813 -84.349 -28.019  0.00  0.00           B
ATOM   1468  B       X   1     -80.631 -91.277 -30.062  0.00  0.00           B
ATOM   1469  B       X   1     -85.917 -87.072 -31.920  0.00  0.00           B
ATOM   1470  B       X   1     -82.065 -84.269 -30.387  0.00  0.00           B
ATOM   1471  Ne      X   1     -82.138 -84.333 -28.791  0.00  0.00          NE
ATOM   1472  B       X   1     -80.543 -76.079 -36.464  0.00  0.00           B
ATOM   1473  B       X   1     -89.761 -72.585 -25.300  0.00  0.00           B
ATOM   1474  Ne      X   1     -88.087 -68.285  -1.353  0.00  0.00          NE
ATOM   1475  B       X   1     -87.044 -67.876  -0.194  0.00  0.00           B
ATOM   1476  B       X   1     -70.178-107.512 -25.228  0.00  0.00           B
ATOM   1477  Ne      X   1     -72.492-107.535 -22.188  0.00  0.00          NE
ATOM   1478  B       X   1     -71.270-108.046 -22.995  0.00  0.00           B
ATOM   1479  B       X   1     -73.868-108.103 -22.731  0.00  0.00           B
ATOM   1480  Ne      X   1     -69.833-107.848 -23.761  0.00  0.00          NE
ATOM   1481  B       X   1     -71.298-107.318 -18.520  0.00  0.00           B
ATOM   1482  Ne      X   1     -70.501-107.516 -11.786  0.00  0.00          NE
ATOM   1483  B       X   1     -69.977-108.979 -12.273  0.00  0.00           B
ATOM   1484  B       X   1     -70.729-107.368 -10.281  0.00  0.00           B
ATOM   1485  B       X   1     -71.068-108.387  -7.960  0.00  0.00           B
ATOM   1486  B       X   1     -78.696 -93.899 -57.761  0.00  0.00           B
ATOM   1487  Ne      X   1     -78.557 -93.497 -59.232  0.00  0.00          NE
ATOM   1488  B       X   1     -76.991 -93.698 -59.654  0.00  0.00           B
ATOM   1489  B       X   1     -75.353 -93.273 -57.803  0.00  0.00           B
ATOM   1490  Ne      X   1     -75.536 -93.214 -59.337  0.00  0.00          NE
ATOM   1491  B       X   1     -74.990 -93.070 -62.367  0.00  0.00           B
ATOM   1492  B       X   1     -78.701 -92.005 -59.468  0.00  0.00           B
ATOM   1493  Ne      X   1     -79.152 -94.126 -56.249  0.00  0.00          NE
ATOM   1494  Ne      X   1     -74.622 -93.223 -56.416  0.00  0.00          NE
ATOM   1495  B       X   1     -74.502 -94.056 -60.151  0.00  0.00           B
ATOM   1496  Ne      X   1     -74.124 -94.136 -61.669  0.00  0.00          NE
ATOM   1497  B       X   1     -72.571 -93.883 -61.895  0.00  0.00           B
ATOM   1498  Ne      X   1     -71.041 -93.743 -62.067  0.00  0.00          NE
ATOM   1499  Ne      X   1     -71.060 -97.725 -56.885  0.00  0.00          NE
ATOM   1500  B       X   1     -70.494 -92.501 -61.253  0.00  0.00           B
ATOM   1501  B       X   1     -71.614 -96.170 -56.729  0.00  0.00           B
ATOM   1502  B       X   1     -73.470 -94.308 -56.463  0.00  0.00           B
ATOM   1503  B       X   1     -78.161 -93.366 -55.275  0.00  0.00           B
ATOM   1504  Ne      X   1     -76.894 -93.379 -54.317  0.00  0.00          NE
ATOM   1505  B       X   1     -77.107 -94.586 -53.406  0.00  0.00           B
ATOM   1506  B       X   1     -75.630 -93.600 -55.257  0.00  0.00           B
ATOM   1507  Ne      X   1     -74.794 -97.686 -54.849  0.00  0.00          NE
ATOM   1508  B       X   1     -76.717 -91.953 -53.619  0.00  0.00           B
ATOM   1509  B       X   1     -73.883 -96.622 -55.525  0.00  0.00           B
ATOM   1510  Ne      X   1     -71.178 -94.207 -53.416  0.00  0.00          NE
ATOM   1511  B       X   1     -70.129 -96.848 -50.703  0.00  0.00           B
ATOM   1512  B       X   1     -72.458 -95.810 -49.992  0.00  0.00           B
ATOM   1513  Ne      X   1     -74.258 -92.250 -48.852  0.00  0.00          NE
ATOM   1514  B       X   1     -71.514 -92.654 -53.261  0.00  0.00           B
ATOM   1515  B       X   1     -73.855 -93.706 -49.332  0.00  0.00           B
ATOM   1516  B       X   1     -69.679 -97.795 -55.982  0.00  0.00           B
ATOM   1517  Ne      X   1     -73.546 -95.195 -49.007  0.00  0.00          NE
ATOM   1518  B       X   1     -69.657 -94.264 -53.884  0.00  0.00           B
ATOM   1519  Ne      X   1     -72.738 -95.518 -55.826  0.00  0.00          NE
ATOM   1520  B       X   1     -72.049 -94.931 -54.502  0.00  0.00           B
ATOM   1521  B       X   1     -73.959 -91.845 -56.141  0.00  0.00           B
ATOM   1522  B       X   1     -76.431 -93.264 -45.513  0.00  0.00           B
ATOM   1523  Ne      X   1     -76.747 -92.461 -46.831  0.00  0.00          NE
ATOM   1524  B       X   1     -77.121 -92.959 -41.624  0.00  0.00           B
ATOM   1525  Ne      X   1     -75.862 -94.395 -44.577  0.00  0.00          NE
ATOM   1526  Ne      X   1     -75.558 -93.126 -41.813  0.00  0.00          NE
ATOM   1527  B       X   1     -75.295 -93.687 -43.261  0.00  0.00           B
ATOM   1528  B       X   1     -75.415 -92.411 -47.789  0.00  0.00           B
ATOM   1529  B       X   1     -75.159 -94.072 -40.684  0.00  0.00           B
ATOM   1530  B       X   1     -69.090 -97.214 -45.709  0.00  0.00           B
ATOM   1531  B       X   1     -71.085 -93.025 -43.533  0.00  0.00           B
ATOM   1532  Ne      X   1     -70.805 -93.651 -44.933  0.00  0.00          NE
ATOM   1533  B       X   1     -72.729 -96.721 -45.173  0.00  0.00           B
ATOM   1534  Ne      X   1     -73.179 -95.380 -45.883  0.00  0.00          NE
ATOM   1535  B       X   1     -73.169 -95.431 -47.463  0.00  0.00           B
ATOM   1536  B       X   1     -72.210 -94.217 -45.461  0.00  0.00           B
ATOM   1537  B       X   1     -70.871 -93.224 -40.916  0.00  0.00           B
ATOM   1538  B       X   1     -69.939 -94.914 -44.809  0.00  0.00           B
ATOM   1539  B       X   1     -70.106 -92.541 -45.781  0.00  0.00           B
ATOM   1540  Ne      X   1     -71.010 -92.247 -42.155  0.00  0.00          NE
ATOM   1541  B       X   1     -78.765 -99.108 -32.451  0.00  0.00           B
ATOM   1542  B       X   1     -79.857 -95.243 -33.059  0.00  0.00           B
ATOM   1543  B       X   1     -76.801 -93.246 -36.209  0.00  0.00           B
ATOM   1544  B       X   1     -78.728 -97.233 -34.192  0.00  0.00           B
ATOM   1545  B       X   1     -77.695 -94.824 -34.364  0.00  0.00           B
ATOM   1546  B       X   1     -79.262 -93.730 -36.064  0.00  0.00           B
ATOM   1547  Ne      X   1     -77.977 -93.540 -35.218  0.00  0.00          NE
ATOM   1548  Ne      X   1     -78.511 -95.855 -33.466  0.00  0.00          NE
ATOM   1549  B       X   1     -78.120 -92.257 -34.287  0.00  0.00           B
ATOM   1550  B       X   1     -75.174 -93.607 -38.063  0.00  0.00           B
ATOM   1551  Ne      X   1     -75.321 -92.950 -36.611  0.00  0.00          NE
ATOM   1552  Ne      X   1     -75.360 -94.611 -39.197  0.00  0.00          NE
ATOM   1553  Ne      X   1     -73.838 -94.354 -34.212  0.00  0.00          NE
ATOM   1554  B       X   1     -74.077 -93.491 -32.977  0.00  0.00           B
ATOM   1555  B       X   1     -74.419 -93.761 -35.526  0.00  0.00           B
ATOM   1556  B       X   1     -72.208 -94.682 -34.475  0.00  0.00           B
ATOM   1557  Ne      X   1     -70.655 -94.305 -39.858  0.00  0.00          NE
ATOM   1558  Ne      X   1     -74.274 -96.885 -32.669  0.00  0.00          NE
ATOM   1559  Ne      X   1     -76.789-102.115 -25.495  0.00  0.00          NE
ATOM   1560  Ne      X   1     -76.830-101.946 -29.946  0.00  0.00          NE
ATOM   1561  B       X   1     -77.332-106.288 -24.708  0.00  0.00           B
ATOM   1562  B       X   1     -75.910-101.283 -26.452  0.00  0.00           B
ATOM   1563  B       X   1     -75.792-103.189 -24.741  0.00  0.00           B
ATOM   1564  B       X   1     -75.825-101.141 -29.039  0.00  0.00           B
ATOM   1565  Ne      X   1     -75.017-101.120 -27.756  0.00  0.00          NE
ATOM   1566  B       X   1     -75.208-106.401 -26.425  0.00  0.00           B
ATOM   1567  B       X   1     -74.073-102.376 -27.838  0.00  0.00           B
ATOM   1568  Ne      X   1     -73.012-103.524 -27.983  0.00  0.00          NE
ATOM   1569  B       X   1     -70.622-105.277 -26.194  0.00  0.00           B
ATOM   1570  B       X   1     -71.973-103.370 -26.798  0.00  0.00           B
ATOM   1571  B       X   1     -72.304-103.084 -29.477  0.00  0.00           B
ATOM   1572  Ne      X   1     -71.014-103.907 -25.598  0.00  0.00          NE
ATOM   1573  B       X   1     -69.728-103.061 -25.492  0.00  0.00           B
ATOM   1574  Ne      X   1     -73.843-106.424 -27.385  0.00  0.00          NE
ATOM   1575  B       X   1     -74.136 -99.787 -27.458  0.00  0.00           B
ATOM   1576  Ne      X   1     -70.756-106.820 -26.504  0.00  0.00          NE
ATOM   1577  B       X   1     -71.705-104.170 -24.249  0.00  0.00           B
ATOM   1578  B       X   1     -72.406-106.930 -26.666  0.00  0.00           B
ATOM   1579  Ne      X   1     -78.294 -99.495 -30.967  0.00  0.00          NE
ATOM   1580  B       X   1     -79.511 -99.372 -29.994  0.00  0.00           B
ATOM   1581  B       X   1     -76.648 -93.605 -28.829  0.00  0.00           B
ATOM   1582  Ne      X   1     -77.888 -93.092 -28.057  0.00  0.00          NE
ATOM   1583  B       X   1     -79.217 -93.125 -28.961  0.00  0.00           B
ATOM   1584  Ne      X   1     -78.384 -94.222 -25.122  0.00  0.00          NE
ATOM   1585  B       X   1     -78.183 -93.839 -26.696  0.00  0.00           B
ATOM   1586  B       X   1     -79.948 -94.404 -25.020  0.00  0.00           B
ATOM   1587  B       X   1     -77.318 -98.305 -30.587  0.00  0.00           B
ATOM   1588  Ne      X   1     -76.824 -96.946 -31.037  0.00  0.00          NE
ATOM   1589  Ne      X   1     -76.975 -96.877 -25.106  0.00  0.00          NE
ATOM   1590  B       X   1     -76.526 -95.980 -29.733  0.00  0.00           B
ATOM   1591  B       X   1     -75.996 -96.397 -26.193  0.00  0.00           B
ATOM   1592  Ne      X   1     -75.646 -94.734 -29.333  0.00  0.00          NE
ATOM   1593  B       X   1     -74.823 -94.185 -30.569  0.00  0.00           B
ATOM   1594  B       X   1     -74.730 -95.187 -28.136  0.00  0.00           B
ATOM   1595  B       X   1     -77.896 -93.036 -24.242  0.00  0.00           B
ATOM   1596  B       X   1     -77.870 -96.263 -32.053  0.00  0.00           B
ATOM   1597  B       X   1     -75.557 -96.921 -31.825  0.00  0.00           B
ATOM   1598  Ne      X   1     -74.454 -95.870 -26.770  0.00  0.00          NE
ATOM   1599  B       X   1     -73.022 -96.585 -31.762  0.00  0.00           B
ATOM   1600  B       X   1     -72.627 -99.108 -25.462  0.00  0.00           B
ATOM   1601  Ne      X   1     -74.124 -93.075 -31.441  0.00  0.00          NE
ATOM   1602  B       X   1     -72.890 -92.414 -24.897  0.00  0.00           B
ATOM   1603  Ne      X   1     -73.139 -98.714 -26.877  0.00  0.00          NE
ATOM   1604  Ne      X   1     -71.798 -96.945 -30.882  0.00  0.00          NE
ATOM   1605  B       X   1     -71.551 -95.871 -29.661  0.00  0.00           B
ATOM   1606  B       X   1     -73.739 -97.238 -26.756  0.00  0.00           B
ATOM   1607  B       X   1     -73.910 -94.780 -25.727  0.00  0.00           B
ATOM   1608  Ne      X   1     -73.249 -93.917 -24.560  0.00  0.00          NE
ATOM   1609  B       X   1     -72.660 -92.919 -30.875  0.00  0.00           B
ATOM   1610  B       X   1     -71.811 -94.674 -24.249  0.00  0.00           B
ATOM   1611  B       X   1     -71.774 -97.210 -24.143  0.00  0.00           B
ATOM   1612  Ne      X   1     -77.097-106.157 -23.111  0.00  0.00          NE
ATOM   1613  Ne      X   1     -77.059-101.170 -22.761  0.00  0.00          NE
ATOM   1614  B       X   1     -76.101 -99.922 -22.767  0.00  0.00           B
ATOM   1615  B       X   1     -76.073-102.412 -22.431  0.00  0.00           B
ATOM   1616  B       X   1     -76.106-104.932 -22.957  0.00  0.00           B
ATOM   1617  Ne      X   1     -75.363-103.617 -23.263  0.00  0.00          NE
ATOM   1618  B       X   1     -69.780-107.011 -16.499  0.00  0.00           B
ATOM   1619  B       X   1     -69.084-104.918 -20.974  0.00  0.00           B
ATOM   1620  B       X   1     -69.096-106.659 -23.030  0.00  0.00           B
ATOM   1621  Ne      X   1     -69.374-104.208 -19.564  0.00  0.00          NE
ATOM   1622  B       X   1     -72.468-101.906 -17.367  0.00  0.00           B
ATOM   1623  Ne      X   1     -73.646-101.638 -18.479  0.00  0.00          NE
ATOM   1624  Ne      X   1     -70.599-106.246 -17.649  0.00  0.00          NE
ATOM   1625  B       X   1     -73.864-103.788 -23.115  0.00  0.00           B
ATOM   1626  B       X   1     -72.477-105.935 -22.449  0.00  0.00           B
ATOM   1627  B       X   1     -70.645-103.328 -19.663  0.00  0.00           B
ATOM   1628  B       X   1     -71.844-103.504 -21.772  0.00  0.00           B
ATOM   1629  B       X   1     -71.062-101.075 -20.904  0.00  0.00           B
ATOM   1630  Ne      X   1     -71.664-102.537 -20.519  0.00  0.00          NE
ATOM   1631  B       X   1     -73.024-102.292 -19.758  0.00  0.00           B
ATOM   1632  Ne      X   1     -72.407-104.402 -22.862  0.00  0.00          NE
ATOM   1633  B       X   1     -73.591-100.085 -18.793  0.00  0.00           B
ATOM   1634  B       X   1     -69.606-105.321 -18.454  0.00  0.00           B
ATOM   1635  B       X   1     -71.865-105.377 -17.052  0.00  0.00           B
ATOM   1636  B       X   1     -74.216-104.329 -16.308  0.00  0.00           B
ATOM   1637  Ne      X   1     -78.552 -92.120 -23.058  0.00  0.00          NE
ATOM   1638  B       X   1     -76.338 -97.651 -23.876  0.00  0.00           B
ATOM   1639  B       X   1     -80.086 -92.455 -22.949  0.00  0.00           B
ATOM   1640  Ne      X   1     -76.838 -92.942 -20.509  0.00  0.00          NE
ATOM   1641  B       X   1     -76.241 -96.443 -19.696  0.00  0.00           B
ATOM   1642  B       X   1     -75.586 -93.516 -21.288  0.00  0.00           B
ATOM   1643  Ne      X   1     -74.872 -96.902 -20.336  0.00  0.00          NE
ATOM   1644  Ne      X   1     -75.382 -98.519 -22.888  0.00  0.00          NE
ATOM   1645  B       X   1     -75.218 -97.933 -21.421  0.00  0.00           B
ATOM   1646  Ne      X   1     -71.899 -93.881 -19.665  0.00  0.00          NE
ATOM   1647  B       X   1     -74.000 -94.107 -23.240  0.00  0.00           B
ATOM   1648  Ne      X   1     -72.523 -98.630 -23.987  0.00  0.00          NE
ATOM   1649  B       X   1     -71.985 -98.791 -20.364  0.00  0.00           B
ATOM   1650  B       X   1     -73.885 -97.499 -19.296  0.00  0.00           B
ATOM   1651  B       X   1     -73.990 -98.531 -23.498  0.00  0.00           B
ATOM   1652  B       X   1     -71.713 -98.483 -17.874  0.00  0.00           B
ATOM   1653  Ne      X   1     -74.242 -94.221 -21.668  0.00  0.00          NE
ATOM   1654  B       X   1     -74.244 -95.677 -21.074  0.00  0.00           B
ATOM   1655  B       X   1     -73.011 -93.525 -20.829  0.00  0.00           B
ATOM   1656  B       X   1     -71.741 -99.438 -22.826  0.00  0.00           B
ATOM   1657  Ne      X   1     -72.799 -98.760 -19.047  0.00  0.00          NE
ATOM   1658  B       X   1     -70.488-101.372 -15.655  0.00  0.00           B
ATOM   1659  B       X   1     -70.917-100.591 -11.178  0.00  0.00           B
ATOM   1660  B       X   1     -72.929-100.921 -15.081  0.00  0.00           B
ATOM   1661  B       X   1     -72.709-105.868 -14.725  0.00  0.00           B
ATOM   1662  B       X   1     -73.883-105.703 -12.545  0.00  0.00           B
ATOM   1663  Ne      X   1     -69.489-101.007 -10.786  0.00  0.00          NE
ATOM   1664  B       X   1     -69.602-102.043  -9.570  0.00  0.00           B
ATOM   1665  B       X   1     -72.033-103.378 -15.413  0.00  0.00           B
ATOM   1666  B       X   1     -69.374-106.527 -12.302  0.00  0.00           B
ATOM   1667  Ne      X   1     -71.962-101.917 -15.838  0.00  0.00          NE
ATOM   1668  Ne      X   1     -72.794-104.757 -15.891  0.00  0.00          NE
ATOM   1669  Ne      X   1     -68.940-101.266 -15.656  0.00  0.00          NE
ATOM   1670  Ne      X   1     -69.355-102.356  -8.032  0.00  0.00          NE
ATOM   1671  Ne      X   1     -71.295-107.079  -8.757  0.00  0.00          NE
ATOM   1672  B       X   1     -71.514 -98.095 -11.053  0.00  0.00           B
ATOM   1673  B       X   1     -70.464-106.070  -7.972  0.00  0.00           B
ATOM   1674  B       X   1     -69.266-103.928  -7.530  0.00  0.00           B
ATOM   1675  B       X   1     -72.286 -94.598  -6.459  0.00  0.00           B
ATOM   1676  B       X   1     -73.215 -92.903  -4.587  0.00  0.00           B
ATOM   1677  B       X   1     -71.282 -92.193  -6.212  0.00  0.00           B
ATOM   1678  Ne      X   1     -74.409 -92.717  -3.569  0.00  0.00          NE
ATOM   1679  Ne      X   1     -71.876 -93.388  -5.428  0.00  0.00          NE
ATOM   1680  B       X   1     -70.809 -93.964  -4.441  0.00  0.00           B
ATOM   1681  Ne      X   1     -78.488 -90.403 -59.664  0.00  0.00          NE
ATOM   1682  B       X   1     -78.909 -89.596 -58.357  0.00  0.00           B
ATOM   1683  B       X   1     -76.602 -85.897 -59.181  0.00  0.00           B
ATOM   1684  B       X   1     -77.106 -86.318 -62.180  0.00  0.00           B
ATOM   1685  B       X   1     -77.025 -89.966 -60.110  0.00  0.00           B
ATOM   1686  B       X   1     -76.955 -88.953 -56.842  0.00  0.00           B
ATOM   1687  Ne      X   1     -76.078 -85.179 -62.284  0.00  0.00          NE
ATOM   1688  B       X   1     -75.613 -85.085 -63.741  0.00  0.00           B
ATOM   1689  B       X   1     -75.512 -90.624 -62.074  0.00  0.00           B
ATOM   1690  Ne      X   1     -75.493 -90.322 -60.498  0.00  0.00          NE
ATOM   1691  B       X   1     -75.043 -85.236 -61.122  0.00  0.00           B
ATOM   1692  Ne      X   1     -75.028 -85.532 -59.553  0.00  0.00          NE
ATOM   1693  B       X   1     -75.262 -91.718 -59.792  0.00  0.00           B
ATOM   1694  Ne      X   1     -75.326 -91.769 -63.185  0.00  0.00          NE
ATOM   1695  B       X   1     -76.708 -91.723 -64.031  0.00  0.00           B
ATOM   1696  B       X   1     -74.577 -84.392 -58.603  0.00  0.00           B
ATOM   1697  B       X   1     -68.971 -89.520 -63.851  0.00  0.00           B
ATOM   1698  B       X   1     -74.320 -89.300 -60.211  0.00  0.00           B
ATOM   1699  B       X   1     -70.112 -88.721 -57.535  0.00  0.00           B
ATOM   1700  B       X   1     -72.689 -87.523 -61.300  0.00  0.00           B
ATOM   1701  Ne      X   1     -71.901 -86.957 -62.549  0.00  0.00          NE
ATOM   1702  Ne      X   1     -73.315 -88.091 -59.978  0.00  0.00          NE
ATOM   1703  B       X   1     -74.162 -86.865 -59.364  0.00  0.00           B
ATOM   1704  Ne      X   1     -71.260 -89.597 -58.284  0.00  0.00          NE
ATOM   1705  B       X   1     -72.156 -88.535 -59.055  0.00  0.00           B
ATOM   1706  B       X   1     -70.464 -87.675 -62.581  0.00  0.00           B
ATOM   1707  B       X   1     -71.555 -85.357 -62.500  0.00  0.00           B
ATOM   1708  B       X   1     -72.189 -90.263 -57.159  0.00  0.00           B
ATOM   1709  B       X   1     -70.728 -90.613 -59.318  0.00  0.00           B
ATOM   1710  B       X   1     -69.906 -89.918 -61.552  0.00  0.00           B
ATOM   1711  Ne      X   1     -69.958 -91.120 -60.591  0.00  0.00          NE
ATOM   1712  Ne      X   1     -69.311 -88.759 -62.503  0.00  0.00          NE
ATOM   1713  B       X   1     -72.601 -87.442 -63.909  0.00  0.00           B
ATOM   1714  B       X   1     -69.661 -84.218 -63.637  0.00  0.00           B
ATOM   1715  Ne      X   1     -69.618 -87.758 -56.400  0.00  0.00          NE
ATOM   1716  B       X   1     -74.095 -91.538 -64.141  0.00  0.00           B
ATOM   1717  B       X   1     -76.983 -83.761 -61.997  0.00  0.00           B
ATOM   1718  Ne      X   1     -77.195 -82.423 -62.952  0.00  0.00          NE
ATOM   1719  B       X   1     -76.713 -80.106 -57.972  0.00  0.00           B
ATOM   1720  B       X   1     -76.145 -81.357 -62.388  0.00  0.00           B
ATOM   1721  Ne      X   1     -76.044 -80.341 -61.247  0.00  0.00          NE
ATOM   1722  B       X   1     -75.430 -78.942 -61.749  0.00  0.00           B
ATOM   1723  B       X   1     -75.321 -80.742 -59.942  0.00  0.00           B
ATOM   1724  Ne      X   1     -75.257 -80.639 -58.372  0.00  0.00          NE
ATOM   1725  Ne      X   1     -75.104 -78.094 -63.082  0.00  0.00          NE
ATOM   1726  B       X   1     -75.166 -82.146 -57.785  0.00  0.00           B
ATOM   1727  B       X   1     -75.009 -76.559 -62.857  0.00  0.00           B
ATOM   1728  B       X   1     -76.097 -78.483 -64.213  0.00  0.00           B
ATOM   1729  Ne      X   1     -74.508 -83.539 -57.325  0.00  0.00          NE
ATOM   1730  B       X   1     -69.846 -84.178 -61.010  0.00  0.00           B
ATOM   1731  Ne      X   1     -70.675 -84.076 -62.425  0.00  0.00          NE
ATOM   1732  B       X   1     -73.752 -78.643 -63.569  0.00  0.00           B
ATOM   1733  Ne      X   1     -72.237 -78.572 -63.681  0.00  0.00          NE
ATOM   1734  B       X   1     -69.640 -80.285 -61.475  0.00  0.00           B
ATOM   1735  B       X   1     -71.767 -77.509 -62.572  0.00  0.00           B
ATOM   1736  B       X   1     -71.009 -82.396 -62.412  0.00  0.00           B
ATOM   1737  B       X   1     -74.224 -79.549 -57.958  0.00  0.00           B
ATOM   1738  Ne      X   1     -73.208 -78.396 -57.506  0.00  0.00          NE
ATOM   1739  B       X   1     -71.765 -78.864 -57.721  0.00  0.00           B
ATOM   1740  Ne      X   1     -70.190 -79.172 -57.676  0.00  0.00          NE
ATOM   1741  B       X   1     -69.682 -79.621 -59.056  0.00  0.00           B
ATOM   1742  B       X   1     -69.838 -77.838 -60.938  0.00  0.00           B
ATOM   1743  Ne      X   1     -70.421 -80.944 -62.687  0.00  0.00          NE
ATOM   1744  B       X   1     -71.551 -79.925 -63.202  0.00  0.00           B
ATOM   1745  B       X   1     -73.471 -77.131 -58.578  0.00  0.00           B
ATOM   1746  B       X   1     -69.354 -77.895 -57.231  0.00  0.00           B
ATOM   1747  B       X   1     -73.092 -83.136 -56.632  0.00  0.00           B
ATOM   1748  B       X   1     -69.979 -80.311 -56.572  0.00  0.00           B
ATOM   1749  Ne      X   1     -69.112 -79.173 -60.457  0.00  0.00          NE
ATOM   1750  Ne      X   1     -70.825 -76.822 -61.531  0.00  0.00          NE
ATOM   1751  B       X   1     -69.502 -81.052 -64.017  0.00  0.00           B
ATOM   1752  B       X   1     -68.910 -82.512 -56.924  0.00  0.00           B
ATOM   1753  B       X   1     -75.081 -84.590 -56.134  0.00  0.00           B
ATOM   1754  B       X   1     -76.936 -86.404 -49.163  0.00  0.00           B
ATOM   1755  Ne      X   1     -76.839 -90.430 -53.239  0.00  0.00          NE
ATOM   1756  Ne      X   1     -77.360 -85.250 -50.150  0.00  0.00          NE
ATOM   1757  B       X   1     -76.349 -89.474 -54.422  0.00  0.00           B
ATOM   1758  B       X   1     -77.252 -85.356 -54.947  0.00  0.00           B
ATOM   1759  B       X   1     -76.139 -85.119 -51.233  0.00  0.00           B
ATOM   1760  Ne      X   1     -76.329 -87.857 -48.565  0.00  0.00          NE
ATOM   1761  Ne      X   1     -75.675 -85.674 -55.082  0.00  0.00          NE
ATOM   1762  B       X   1     -75.929 -90.108 -52.031  0.00  0.00           B
ATOM   1763  B       X   1     -76.000 -88.803 -49.814  0.00  0.00           B
ATOM   1764  Ne      X   1     -75.798 -88.836 -55.709  0.00  0.00          NE
ATOM   1765  B       X   1     -75.625 -87.226 -55.548  0.00  0.00           B
ATOM   1766  B       X   1     -75.041 -85.571 -53.659  0.00  0.00           B
ATOM   1767  Ne      X   1     -74.988 -84.924 -52.243  0.00  0.00          NE
ATOM   1768  Ne      X   1     -75.170 -89.793 -50.717  0.00  0.00          NE
ATOM   1769  B       X   1     -74.829 -91.215 -49.936  0.00  0.00           B
ATOM   1770  B       X   1     -69.161 -88.684 -55.185  0.00  0.00           B
ATOM   1771  B       X   1     -74.351 -89.400 -56.026  0.00  0.00           B
ATOM   1772  B       X   1     -70.777 -86.757 -55.820  0.00  0.00           B
ATOM   1773  Ne      X   1     -73.183 -90.497 -55.917  0.00  0.00          NE
ATOM   1774  B       X   1     -69.727 -90.683 -53.741  0.00  0.00           B
ATOM   1775  Ne      X   1     -71.263 -91.075 -53.434  0.00  0.00          NE
ATOM   1776  B       X   1     -72.829 -85.030 -48.996  0.00  0.00           B
ATOM   1777  B       X   1     -72.256 -90.626 -54.648  0.00  0.00           B
ATOM   1778  B       X   1     -71.568 -86.582 -53.404  0.00  0.00           B
ATOM   1779  Ne      X   1     -71.633 -86.059 -54.822  0.00  0.00          NE
ATOM   1780  B       X   1     -71.778 -90.262 -52.198  0.00  0.00           B
ATOM   1781  Ne      X   1     -70.845 -86.705 -51.956  0.00  0.00          NE
ATOM   1782  B       X   1     -71.309 -88.004 -51.267  0.00  0.00           B
ATOM   1783  B       X   1     -71.305 -85.528 -51.072  0.00  0.00           B
ATOM   1784  B       X   1     -73.741 -89.117 -51.017  0.00  0.00           B
ATOM   1785  Ne      X   1     -72.094 -89.321 -51.003  0.00  0.00          NE
ATOM   1786  B       X   1     -71.821 -89.808 -49.558  0.00  0.00           B
ATOM   1787  B       X   1     -73.721 -85.356 -51.419  0.00  0.00           B
ATOM   1788  Ne      X   1     -72.551 -84.816 -50.548  0.00  0.00          NE
ATOM   1789  B       X   1     -72.050 -84.648 -54.925  0.00  0.00           B
ATOM   1790  B       X   1     -69.290 -86.614 -52.387  0.00  0.00           B
ATOM   1791  B       X   1     -69.064 -91.434 -50.191  0.00  0.00           B
ATOM   1792  B       X   1     -75.856 -79.516 -48.187  0.00  0.00           B
ATOM   1793  Ne      X   1     -77.265 -79.660 -48.865  0.00  0.00          NE
ATOM   1794  B       X   1     -76.742 -77.526 -52.264  0.00  0.00           B
ATOM   1795  B       X   1     -77.275 -81.097 -55.815  0.00  0.00           B
ATOM   1796  B       X   1     -77.298 -78.611 -50.094  0.00  0.00           B
ATOM   1797  Ne      X   1     -77.011 -80.574 -54.264  0.00  0.00          NE
ATOM   1798  B       X   1     -76.892 -78.996 -54.322  0.00  0.00           B
ATOM   1799  Ne      X   1     -77.282 -77.235 -50.839  0.00  0.00          NE
ATOM   1800  Ne      X   1     -76.398 -77.604 -53.807  0.00  0.00          NE
ATOM   1801  B       X   1     -74.866 -77.391 -54.024  0.00  0.00           B
ATOM   1802  B       X   1     -75.635 -81.122 -53.685  0.00  0.00           B
ATOM   1803  B       X   1     -74.915 -83.337 -52.612  0.00  0.00           B
ATOM   1804  Ne      X   1     -70.097 -79.848 -51.444  0.00  0.00          NE
ATOM   1805  B       X   1     -68.987 -80.255 -52.456  0.00  0.00           B
ATOM   1806  B       X   1     -70.840 -78.575 -51.870  0.00  0.00           B
ATOM   1807  Ne      X   1     -73.439 -77.055 -54.617  0.00  0.00          NE
ATOM   1808  B       X   1     -73.388 -77.940 -56.053  0.00  0.00           B
ATOM   1809  Ne      X   1     -74.412 -81.997 -53.212  0.00  0.00          NE
ATOM   1810  B       X   1     -69.466 -79.726 -50.011  0.00  0.00           B
ATOM   1811  B       X   1     -70.922 -82.379 -55.314  0.00  0.00           B
ATOM   1812  Ne      X   1     -71.087 -77.134 -52.534  0.00  0.00          NE
ATOM   1813  Ne      X   1     -72.485 -81.719 -50.923  0.00  0.00          NE
ATOM   1814  B       X   1     -73.654 -81.310 -52.028  0.00  0.00           B
ATOM   1815  B       X   1     -69.668 -76.730 -53.073  0.00  0.00           B
ATOM   1816  B       X   1     -69.092 -81.905 -48.831  0.00  0.00           B
ATOM   1817  B       X   1     -72.477 -83.282 -50.906  0.00  0.00           B
ATOM   1818  B       X   1     -71.141 -81.055 -51.387  0.00  0.00           B
ATOM   1819  Ne      X   1     -69.616 -81.611 -55.843  0.00  0.00          NE
ATOM   1820  Ne      X   1     -69.419 -80.384 -48.610  0.00  0.00          NE
ATOM   1821  B       X   1     -73.334 -82.351 -54.309  0.00  0.00           B
ATOM   1822  B       X   1     -74.571 -77.347 -48.637  0.00  0.00           B
ATOM   1823  Ne      X   1     -72.320 -83.095 -55.284  0.00  0.00          NE
ATOM   1824  B       X   1     -72.200 -77.315 -53.718  0.00  0.00           B
ATOM   1825  B       X   1     -72.750 -81.189 -49.436  0.00  0.00           B
ATOM   1826  B       X   1     -77.462 -88.853 -44.850  0.00  0.00           B
ATOM   1827  Ne      X   1     -77.203 -88.193 -43.363  0.00  0.00          NE
ATOM   1828  B       X   1     -78.800 -85.114 -41.338  0.00  0.00           B
ATOM   1829  Ne      X   1     -78.817 -85.543 -42.877  0.00  0.00          NE
ATOM   1830  B       X   1     -77.815 -86.720 -43.202  0.00  0.00           B
ATOM   1831  B       X   1     -77.747 -88.948 -41.982  0.00  0.00           B
ATOM   1832  B       X   1     -77.190 -90.937 -46.415  0.00  0.00           B
ATOM   1833  B       X   1     -78.507 -91.099 -40.626  0.00  0.00           B
ATOM   1834  Ne      X   1     -77.878 -89.641 -40.525  0.00  0.00          NE
ATOM   1835  B       X   1     -77.200 -88.631 -47.521  0.00  0.00           B
ATOM   1836  B       X   1     -75.622 -88.096 -43.222  0.00  0.00           B
ATOM   1837  B       X   1     -74.957 -87.591 -47.765  0.00  0.00           B
ATOM   1838  B       X   1     -75.074 -85.044 -40.492  0.00  0.00           B
ATOM   1839  B       X   1     -80.205 -86.144 -43.341  0.00  0.00           B
ATOM   1840  B       X   1     -78.545 -84.252 -43.660  0.00  0.00           B
ATOM   1841  B       X   1     -74.774 -91.756 -41.763  0.00  0.00           B
ATOM   1842  B       X   1     -80.153 -91.123 -44.756  0.00  0.00           B
ATOM   1843  B       X   1     -73.972 -89.998 -43.344  0.00  0.00           B
ATOM   1844  Ne      X   1     -74.200 -88.529 -43.721  0.00  0.00          NE
ATOM   1845  Ne      X   1     -73.786 -87.875 -46.819  0.00  0.00          NE
ATOM   1846  B       X   1     -72.829 -86.623 -46.839  0.00  0.00           B
ATOM   1847  Ne      X   1     -72.029 -86.714 -42.414  0.00  0.00          NE
ATOM   1848  B       X   1     -71.100 -86.236 -43.661  0.00  0.00           B
ATOM   1849  B       X   1     -72.838 -85.526 -41.835  0.00  0.00           B
ATOM   1850  B       X   1     -73.050 -87.747 -42.985  0.00  0.00           B
ATOM   1851  B       X   1     -74.132 -88.207 -45.270  0.00  0.00           B
ATOM   1852  Ne      X   1     -73.680 -90.672 -41.952  0.00  0.00          NE
ATOM   1853  B       X   1     -70.880 -90.649 -47.327  0.00  0.00           B
ATOM   1854  B       X   1     -71.093 -87.263 -41.222  0.00  0.00           B
ATOM   1855  Ne      X   1     -69.680 -91.204 -46.567  0.00  0.00          NE
ATOM   1856  Ne      X   1     -69.333 -85.647 -47.309  0.00  0.00          NE
ATOM   1857  Ne      X   1     -69.670 -86.318 -44.381  0.00  0.00          NE
ATOM   1858  B       X   1     -69.670 -85.576 -45.765  0.00  0.00           B
ATOM   1859  B       X   1     -72.265 -91.299 -42.087  0.00  0.00           B
ATOM   1860  B       X   1     -73.910 -89.591 -40.736  0.00  0.00           B
ATOM   1861  Ne      X   1     -72.141 -85.457 -47.610  0.00  0.00          NE
ATOM   1862  B       X   1     -72.952 -89.115 -47.343  0.00  0.00           B
ATOM   1863  B       X   1     -69.627 -91.344 -42.313  0.00  0.00           B
ATOM   1864  B       X   1     -69.228 -87.755 -44.578  0.00  0.00           B
ATOM   1865  Ne      X   1     -74.055 -84.448 -41.528  0.00  0.00          NE
ATOM   1866  B       X   1     -73.121 -91.441 -48.099  0.00  0.00           B
ATOM   1867  Ne      X   1     -70.237 -88.170 -40.306  0.00  0.00          NE
ATOM   1868  Ne      X   1     -72.170 -90.250 -48.070  0.00  0.00          NE
ATOM   1869  B       X   1     -72.101 -84.216 -46.692  0.00  0.00           B
ATOM   1870  B       X   1     -69.296 -90.145 -45.480  0.00  0.00           B
ATOM   1871  B       X   1     -70.709 -85.939 -48.023  0.00  0.00           B
ATOM   1872  B       X   1     -76.179 -76.867 -44.483  0.00  0.00           B
ATOM   1873  Ne      X   1     -78.163 -83.098 -44.572  0.00  0.00          NE
ATOM   1874  B       X   1     -76.569 -83.167 -44.581  0.00  0.00           B
ATOM   1875  B       X   1     -78.534 -81.668 -44.102  0.00  0.00           B
ATOM   1876  B       X   1     -76.844 -79.876 -44.145  0.00  0.00           B
ATOM   1877  Ne      X   1     -75.516 -80.027 -43.269  0.00  0.00          NE
ATOM   1878  Ne      X   1     -75.082 -82.985 -44.095  0.00  0.00          NE
ATOM   1879  B       X   1     -74.901 -81.474 -43.589  0.00  0.00           B
ATOM   1880  B       X   1     -74.885 -78.312 -46.126  0.00  0.00           B
ATOM   1881  Ne      X   1     -74.757 -77.676 -44.696  0.00  0.00          NE
ATOM   1882  B       X   1     -74.841 -83.974 -42.843  0.00  0.00           B
ATOM   1883  B       X   1     -74.652 -78.770 -43.581  0.00  0.00           B
ATOM   1884  Ne      X   1     -74.601 -78.635 -47.713  0.00  0.00          NE
ATOM   1885  B       X   1     -71.507 -76.579 -42.998  0.00  0.00           B
ATOM   1886  B       X   1     -70.887 -80.202 -48.010  0.00  0.00           B
ATOM   1887  B       X   1     -73.488 -76.760 -44.580  0.00  0.00           B
ATOM   1888  B       X   1     -69.169 -82.945 -43.768  0.00  0.00           B
ATOM   1889  B       X   1     -69.563 -78.197 -43.335  0.00  0.00           B
ATOM   1890  Ne      X   1     -70.527 -77.526 -42.275  0.00  0.00          NE
ATOM   1891  B       X   1     -74.044 -83.137 -45.251  0.00  0.00           B
ATOM   1892  Ne      X   1     -72.569 -82.984 -45.857  0.00  0.00          NE
ATOM   1893  B       X   1     -71.117 -82.306 -42.228  0.00  0.00           B
ATOM   1894  Ne      X   1     -70.509 -82.102 -43.716  0.00  0.00          NE
ATOM   1895  B       X   1     -71.539 -82.558 -44.749  0.00  0.00           B
ATOM   1896  B       X   1     -72.668 -81.702 -46.877  0.00  0.00           B
ATOM   1897  Ne      X   1     -71.920 -82.326 -40.834  0.00  0.00          NE
ATOM   1898  B       X   1     -71.199 -78.722 -41.485  0.00  0.00           B
ATOM   1899  B       X   1     -73.207 -83.218 -40.958  0.00  0.00           B
ATOM   1900  B       X   1     -70.131 -80.592 -44.017  0.00  0.00           B
ATOM   1901  B       X   1     -72.347 -80.779 -40.556  0.00  0.00           B
ATOM   1902  B       X   1     -73.284 -79.424 -47.755  0.00  0.00           B
ATOM   1903  Ne      X   1     -72.374 -80.656 -47.978  0.00  0.00          NE
ATOM   1904  Ne      X   1     -72.098 -79.268 -40.335  0.00  0.00          NE
ATOM   1905  B       X   1     -73.405 -78.397 -40.359  0.00  0.00           B
ATOM   1906  Ne      X   1     -68.888 -79.620 -43.862  0.00  0.00          NE
ATOM   1907  B       X   1     -76.381 -89.755 -39.961  0.00  0.00           B
ATOM   1908  B       X   1     -77.310 -91.115 -32.198  0.00  0.00           B
ATOM   1909  Ne      X   1     -80.273 -88.548 -38.840  0.00  0.00          NE
ATOM   1910  B       X   1     -78.913 -88.899 -39.564  0.00  0.00           B
ATOM   1911  Ne      X   1     -78.362 -84.664 -39.838  0.00  0.00          NE
ATOM   1912  B       X   1     -77.248 -85.797 -39.527  0.00  0.00           B
ATOM   1913  Ne      X   1     -78.314 -90.946 -33.402  0.00  0.00          NE
ATOM   1914  Ne      X   1     -77.838 -85.655 -35.408  0.00  0.00          NE
ATOM   1915  B       X   1     -77.472 -87.183 -35.349  0.00  0.00           B
ATOM   1916  Ne      X   1     -76.776 -88.496 -34.854  0.00  0.00          NE
ATOM   1917  B       X   1     -77.824 -89.575 -34.182  0.00  0.00           B
ATOM   1918  Ne      X   1     -80.057 -85.701 -37.592  0.00  0.00          NE
ATOM   1919  B       X   1     -78.957 -85.539 -36.441  0.00  0.00           B
ATOM   1920  B       X   1     -76.529 -84.826 -35.874  0.00  0.00           B
ATOM   1921  B       X   1     -78.365 -85.100 -33.978  0.00  0.00           B
ATOM   1922  B       X   1     -79.590 -84.939 -38.908  0.00  0.00           B
ATOM   1923  B       X   1     -79.796 -90.658 -33.148  0.00  0.00           B
ATOM   1924  Ne      X   1     -78.872 -84.608 -32.564  0.00  0.00          NE
ATOM   1925  B       X   1     -75.984 -89.144 -35.978  0.00  0.00           B
ATOM   1926  B       X   1     -75.743 -88.073 -33.707  0.00  0.00           B
ATOM   1927  Ne      X   1     -75.681 -86.015 -39.443  0.00  0.00          NE
ATOM   1928  B       X   1     -75.184 -87.458 -39.728  0.00  0.00           B
ATOM   1929  Ne      X   1     -74.975 -89.129 -39.642  0.00  0.00          NE
ATOM   1930  B       X   1     -75.172 -85.627 -38.007  0.00  0.00           B
ATOM   1931  Ne      X   1     -75.313 -84.518 -36.888  0.00  0.00          NE
ATOM   1932  B       X   1     -74.988 -91.415 -36.560  0.00  0.00           B
ATOM   1933  B       X   1     -80.206 -87.196 -38.014  0.00  0.00           B
ATOM   1934  Ne      X   1     -74.755 -89.903 -36.704  0.00  0.00          NE
ATOM   1935  B       X   1     -74.636 -89.460 -38.189  0.00  0.00           B
ATOM   1936  Ne      X   1     -75.288 -87.974 -32.212  0.00  0.00          NE
ATOM   1937  B       X   1     -70.722 -89.559 -40.123  0.00  0.00           B
ATOM   1938  Ne      X   1     -72.331 -87.897 -32.336  0.00  0.00          NE
ATOM   1939  B       X   1     -69.364 -91.399 -34.052  0.00  0.00           B
ATOM   1940  B       X   1     -71.607 -86.544 -32.683  0.00  0.00           B
ATOM   1941  Ne      X   1     -69.807 -90.791 -35.433  0.00  0.00          NE
ATOM   1942  B       X   1     -73.506 -89.387 -35.931  0.00  0.00           B
ATOM   1943  B       X   1     -72.345 -88.773 -33.641  0.00  0.00           B
ATOM   1944  B       X   1     -71.791 -87.400 -35.808  0.00  0.00           B
ATOM   1945  Ne      X   1     -72.179 -88.762 -35.227  0.00  0.00          NE
ATOM   1946  B       X   1     -71.024 -89.805 -35.441  0.00  0.00           B
ATOM   1947  Ne      X   1     -70.925 -85.336 -33.395  0.00  0.00          NE
ATOM   1948  B       X   1     -69.555 -85.780 -33.955  0.00  0.00           B
ATOM   1949  B       X   1     -71.826 -84.663 -34.605  0.00  0.00           B
ATOM   1950  B       X   1     -77.676 -83.226 -39.528  0.00  0.00           B
ATOM   1951  B       X   1     -76.408 -80.973 -39.275  0.00  0.00           B
ATOM   1952  Ne      X   1     -76.797 -82.259 -38.481  0.00  0.00          NE
ATOM   1953  B       X   1     -75.758 -83.186 -37.761  0.00  0.00           B
ATOM   1954  B       X   1     -70.798 -84.131 -32.315  0.00  0.00           B
ATOM   1955  B       X   1     -70.192 -81.203 -37.926  0.00  0.00           B
ATOM   1956  B       X   1     -71.071 -82.781 -39.590  0.00  0.00           B
ATOM   1957  B       X   1     -73.928 -84.186 -36.176  0.00  0.00           B
ATOM   1958  B       X   1     -71.669 -83.231 -36.921  0.00  0.00           B
ATOM   1959  Ne      X   1     -70.526 -82.757 -38.060  0.00  0.00          NE
ATOM   1960  B       X   1     -69.176 -83.519 -37.656  0.00  0.00           B
ATOM   1961  Ne      X   1     -72.534 -83.680 -35.669  0.00  0.00          NE
ATOM   1962  Ne      X   1     -77.158 -86.174 -30.501  0.00  0.00          NE
ATOM   1963  Ne      X   1     -78.640 -87.943 -28.413  0.00  0.00          NE
ATOM   1964  B       X   1     -78.054 -87.055 -29.543  0.00  0.00           B
ATOM   1965  B       X   1     -79.298 -86.895 -27.401  0.00  0.00           B
ATOM   1966  B       X   1     -77.579 -88.934 -27.845  0.00  0.00           B
ATOM   1967  Ne      X   1     -76.827 -90.260 -28.240  0.00  0.00          NE
ATOM   1968  B       X   1     -79.756 -88.918 -29.054  0.00  0.00           B
ATOM   1969  B       X   1     -76.836 -90.398 -29.816  0.00  0.00           B
ATOM   1970  B       X   1     -78.143 -85.296 -31.371  0.00  0.00           B
ATOM   1971  Ne      X   1     -76.146 -90.713 -31.147  0.00  0.00          NE
ATOM   1972  B       X   1     -77.553 -91.548 -27.726  0.00  0.00           B
ATOM   1973  B       X   1     -76.219 -86.989 -31.418  0.00  0.00           B
ATOM   1974  B       X   1     -75.419 -89.398 -31.603  0.00  0.00           B
ATOM   1975  B       X   1     -75.316 -87.276 -25.324  0.00  0.00           B
ATOM   1976  B       X   1     -75.307 -90.166 -27.951  0.00  0.00           B
ATOM   1977  B       X   1     -75.021 -91.816 -31.167  0.00  0.00           B
ATOM   1978  Ne      X   1     -74.323 -86.818 -26.458  0.00  0.00          NE
ATOM   1979  B       X   1     -74.017 -88.072 -27.426  0.00  0.00           B
ATOM   1980  B       X   1     -70.330 -89.101 -28.897  0.00  0.00           B
ATOM   1981  Ne      X   1     -71.460 -89.635 -29.828  0.00  0.00          NE
ATOM   1982  B       X   1     -72.807 -89.837 -28.869  0.00  0.00           B
ATOM   1983  Ne      X   1     -73.871 -89.618 -27.679  0.00  0.00          NE
ATOM   1984  B       X   1     -71.860 -88.712 -31.011  0.00  0.00           B
ATOM   1985  B       X   1     -71.091 -91.111 -30.249  0.00  0.00           B
ATOM   1986  B       X   1     -73.257 -90.213 -26.347  0.00  0.00           B
ATOM   1987  B       X   1     -72.999 -86.320 -25.794  0.00  0.00           B
ATOM   1988  Ne      X   1     -72.417 -90.840 -25.047  0.00  0.00          NE
ATOM   1989  B       X   1     -73.834 -87.543 -32.087  0.00  0.00           B
ATOM   1990  Ne      X   1     -68.895 -89.144 -28.386  0.00  0.00          NE
ATOM   1991  Ne      X   1     -78.132 -89.101 -22.848  0.00  0.00          NE
ATOM   1992  B       X   1     -78.416 -90.570 -23.295  0.00  0.00           B
ATOM   1993  B       X   1     -72.705 -90.148 -23.630  0.00  0.00           B
ATOM   1994  B       X   1     -72.024 -85.795 -14.277  0.00  0.00           B
ATOM   1995  B       X   1     -74.206 -88.644 -10.255  0.00  0.00           B
ATOM   1996  B       X   1     -71.420 -86.607 -11.927  0.00  0.00           B
ATOM   1997  Ne      X   1     -70.663 -87.960 -11.484  0.00  0.00          NE
ATOM   1998  B       X   1     -71.887 -88.937 -11.214  0.00  0.00           B
ATOM   1999  Ne      X   1     -71.715 -85.316 -12.763  0.00  0.00          NE
ATOM   2000  B       X   1     -73.328 -87.985 -14.861  0.00  0.00           B
ATOM   2001  B       X   1     -69.916 -88.385 -12.780  0.00  0.00           B
ATOM   2002  Ne      X   1     -72.069 -87.063 -15.233  0.00  0.00          NE
ATOM   2003  B       X   1     -70.807 -87.911 -15.141  0.00  0.00           B
ATOM   2004  B       X   1     -69.967 -90.321 -14.592  0.00  0.00           B
ATOM   2005  B       X   1     -69.998 -87.597 -10.066  0.00  0.00           B
ATOM   2006  B       X   1     -71.948 -91.245  -8.502  0.00  0.00           B
ATOM   2007  Ne      X   1     -69.680 -88.848 -14.304  0.00  0.00          NE
ATOM   2008  Ne      X   1     -69.283 -86.987  -8.783  0.00  0.00          NE
ATOM   2009  B       X   1     -72.998 -84.491 -12.228  0.00  0.00           B
ATOM   2010  B       X   1     -70.423 -84.445 -12.737  0.00  0.00           B
ATOM   2011  B       X   1     -68.961 -90.953 -11.930  0.00  0.00           B
ATOM   2012  Ne      X   1     -70.141 -91.712 -15.336  0.00  0.00          NE
ATOM   2013  B       X   1     -70.033 -82.126 -11.855  0.00  0.00           B
ATOM   2014  B       X   1     -69.888 -78.034 -11.032  0.00  0.00           B
ATOM   2015  Ne      X   1     -73.577 -83.141 -11.774  0.00  0.00          NE
ATOM   2016  B       X   1     -72.619 -82.000 -12.383  0.00  0.00           B
ATOM   2017  B       X   1     -73.834 -83.007 -10.263  0.00  0.00           B
ATOM   2018  B       X   1     -71.386 -79.957 -11.482  0.00  0.00           B
ATOM   2019  Ne      X   1     -71.320 -81.141 -12.498  0.00  0.00          NE
ATOM   2020  B       X   1     -70.811 -80.929 -14.003  0.00  0.00           B
ATOM   2021  Ne      X   1     -71.006 -78.917 -10.422  0.00  0.00          NE
ATOM   2022  B       X   1     -70.497 -79.655  -9.032  0.00  0.00           B
ATOM   2023  Ne      X   1     -70.651 -81.203 -15.650  0.00  0.00          NE
ATOM   2024  B       X   1     -69.634 -82.402 -15.571  0.00  0.00           B
ATOM   2025  Ne      X   1     -69.268 -83.423 -12.302  0.00  0.00          NE
ATOM   2026  B       X   1     -76.970 -89.358  -3.901  0.00  0.00           B
ATOM   2027  B       X   1     -70.298 -86.493  -7.593  0.00  0.00           B
ATOM   2028  B       X   1     -73.955 -91.755  -2.413  0.00  0.00           B
ATOM   2029  Ne      X   1     -74.254 -85.822  -7.726  0.00  0.00          NE
ATOM   2030  B       X   1     -69.389 -84.825  -3.767  0.00  0.00           B
ATOM   2031  B       X   1     -72.690 -85.646  -7.552  0.00  0.00           B
ATOM   2032  B       X   1     -69.813 -90.337  -7.396  0.00  0.00           B
ATOM   2033  Ne      X   1     -71.267 -90.829  -7.096  0.00  0.00          NE
ATOM   2034  B       X   1     -73.427 -88.758  -4.236  0.00  0.00           B
ATOM   2035  Ne      X   1     -69.897 -88.565  -2.747  0.00  0.00          NE
ATOM   2036  B       X   1     -70.888 -88.154  -1.563  0.00  0.00           B
ATOM   2037  B       X   1     -73.232 -87.392  -2.139  0.00  0.00           B
ATOM   2038  Ne      X   1     -72.006 -88.631  -5.054  0.00  0.00          NE
ATOM   2039  B       X   1     -70.888 -88.964  -3.994  0.00  0.00           B
ATOM   2040  Ne      X   1     -71.448 -85.996  -6.612  0.00  0.00          NE
ATOM   2041  B       X   1     -71.007 -84.803  -5.725  0.00  0.00           B
ATOM   2042  Ne      X   1     -74.304 -87.938  -3.176  0.00  0.00          NE
ATOM   2043  B       X   1     -71.990 -87.217  -5.708  0.00  0.00           B
ATOM   2044  B       X   1     -72.015 -89.759  -6.226  0.00  0.00           B
ATOM   2045  B       X   1     -68.988 -87.357  -3.188  0.00  0.00           B
ATOM   2046  B       X   1     -69.026 -89.692  -2.166  0.00  0.00           B
ATOM   2047  Ne      X   1     -70.229 -83.801  -4.706  0.00  0.00          NE
ATOM   2048  B       X   1     -73.992 -82.010  -7.863  0.00  0.00           B
ATOM   2049  Ne      X   1     -70.862 -79.752  -7.492  0.00  0.00          NE
ATOM   2050  B       X   1     -70.304 -78.432  -6.879  0.00  0.00           B
ATOM   2051  B       X   1     -70.250 -80.876  -6.652  0.00  0.00           B
ATOM   2052  B       X   1     -69.184 -82.909  -5.465  0.00  0.00           B
ATOM   2053  Ne      X   1     -68.957 -81.439  -5.921  0.00  0.00          NE
ATOM   2054  B       X   1     -74.255 -75.695 -60.595  0.00  0.00           B
ATOM   2055  B       X   1     -73.384 -74.546 -62.602  0.00  0.00           B
ATOM   2056  B       X   1     -72.972 -74.712 -58.628  0.00  0.00           B
ATOM   2057  B       X   1     -70.621 -71.044 -62.819  0.00  0.00           B
ATOM   2058  B       X   1     -70.065 -75.611 -62.246  0.00  0.00           B
ATOM   2059  Ne      X   1     -73.087 -76.008 -59.552  0.00  0.00          NE
ATOM   2060  Ne      X   1     -70.264 -72.198 -63.776  0.00  0.00          NE
ATOM   2061  B       X   1     -73.122 -73.434 -56.491  0.00  0.00           B
ATOM   2062  B       X   1     -69.256 -73.262 -63.228  0.00  0.00           B
ATOM   2063  B       X   1     -71.803 -76.346 -60.355  0.00  0.00           B
ATOM   2064  Ne      X   1     -72.872 -74.054 -64.017  0.00  0.00          NE
ATOM   2065  B       X   1     -71.552 -73.159 -64.078  0.00  0.00           B
ATOM   2066  Ne      X   1     -68.991 -74.836 -63.021  0.00  0.00          NE
ATOM   2067  Ne      X   1     -69.200 -61.719 -63.442  0.00  0.00          NE
ATOM   2068  B       X   1     -70.527 -62.270 -64.131  0.00  0.00           B
ATOM   2069  B       X   1     -76.195 -76.251 -50.246  0.00  0.00           B
ATOM   2070  B       X   1     -77.108 -71.860 -50.045  0.00  0.00           B
ATOM   2071  B       X   1     -75.818 -72.438 -52.321  0.00  0.00           B
ATOM   2072  Ne      X   1     -75.423 -72.155 -53.822  0.00  0.00          NE
ATOM   2073  Ne      X   1     -74.912 -76.029 -49.397  0.00  0.00          NE
ATOM   2074  B       X   1     -74.923 -70.686 -50.752  0.00  0.00           B
ATOM   2075  B       X   1     -77.149 -76.277 -54.415  0.00  0.00           B
ATOM   2076  B       X   1     -75.337 -75.001 -48.207  0.00  0.00           B
ATOM   2077  B       X   1     -74.325 -73.255 -54.349  0.00  0.00           B
ATOM   2078  B       X   1     -71.700 -76.135 -51.502  0.00  0.00           B
ATOM   2079  Ne      X   1     -70.358 -73.643 -48.698  0.00  0.00          NE
ATOM   2080  B       X   1     -73.793 -75.374 -50.254  0.00  0.00           B
ATOM   2081  B       X   1     -69.993 -72.538 -52.403  0.00  0.00           B
ATOM   2082  B       X   1     -71.786 -73.593 -54.180  0.00  0.00           B
ATOM   2083  Ne      X   1     -72.310 -74.974 -50.690  0.00  0.00          NE
ATOM   2084  B       X   1     -72.192 -73.664 -51.624  0.00  0.00           B
ATOM   2085  B       X   1     -71.458 -74.498 -49.467  0.00  0.00           B
ATOM   2086  Ne      X   1     -73.067 -73.980 -55.009  0.00  0.00          NE
ATOM   2087  Ne      X   1     -71.576 -72.763 -52.635  0.00  0.00          NE
ATOM   2088  B       X   1     -72.226 -71.376 -52.895  0.00  0.00           B
ATOM   2089  B       X   1     -70.014 -69.882 -49.826  0.00  0.00           B
ATOM   2090  B       X   1     -72.621 -70.394 -49.691  0.00  0.00           B
ATOM   2091  Ne      X   1     -73.080 -70.163 -53.724  0.00  0.00          NE
ATOM   2092  Ne      X   1     -74.142 -70.169 -49.543  0.00  0.00          NE
ATOM   2093  B       X   1     -73.323 -75.521 -54.995  0.00  0.00           B
ATOM   2094  Ne      X   1     -71.158 -70.607 -49.003  0.00  0.00          NE
ATOM   2095  Ne      X   1     -69.382 -69.036 -51.036  0.00  0.00          NE
ATOM   2096  B       X   1     -70.810 -72.092 -48.774  0.00  0.00           B
ATOM   2097  B       X   1     -68.933 -73.949 -49.208  0.00  0.00           B
ATOM   2098  Ne      X   1     -74.395 -67.236 -48.520  0.00  0.00          NE
ATOM   2099  B       X   1     -72.718 -68.846 -53.022  0.00  0.00           B
ATOM   2100  B       X   1     -74.444 -68.650 -49.200  0.00  0.00           B
ATOM   2101  B       X   1     -73.892 -66.142 -49.502  0.00  0.00           B
ATOM   2102  B       X   1     -76.782 -75.051 -46.185  0.00  0.00           B
ATOM   2103  Ne      X   1     -77.370 -76.115 -45.208  0.00  0.00          NE
ATOM   2104  Ne      X   1     -76.248 -74.121 -47.290  0.00  0.00          NE
ATOM   2105  B       X   1     -75.335 -72.880 -46.698  0.00  0.00           B
ATOM   2106  B       X   1     -72.797 -74.538 -43.641  0.00  0.00           B
ATOM   2107  B       X   1     -71.188 -75.530 -45.325  0.00  0.00           B
ATOM   2108  Ne      X   1     -69.957 -74.759 -45.871  0.00  0.00          NE
ATOM   2109  B       X   1     -70.368 -74.043 -47.165  0.00  0.00           B
ATOM   2110  Ne      X   1     -72.197 -75.889 -44.173  0.00  0.00          NE
ATOM   2111  B       X   1    -117.953 -62.786   4.076  0.00  0.00           B
ATOM   2112  B       X   1    -117.032 -62.478   1.551  0.00  0.00           B
ATOM   2113  B       X   1    -116.709 -62.229   7.401  0.00  0.00           B
ATOM   2114  Ne      X   1    -116.741 -62.794   3.102  0.00  0.00          NE
ATOM   2115  B       X   1    -116.102 -64.376   2.907  0.00  0.00           B
ATOM   2116  Ne      X   1    -115.527 -65.533   2.007  0.00  0.00          NE
ATOM   2117  B       X   1    -115.580 -61.857   3.554  0.00  0.00           B
ATOM   2118  Ne      X   1    -117.417 -62.863   0.020  0.00  0.00          NE
ATOM   2119  B       X   1    -114.847 -63.690   6.183  0.00  0.00           B
ATOM   2120  B       X   1    -114.834 -61.312  10.194  0.00  0.00           B
ATOM   2121  B       X   1    -115.023 -63.410   8.729  0.00  0.00           B
ATOM   2122  Ne      X   1    -117.296 -61.355  13.102  0.00  0.00          NE
ATOM   2123  B       X   1    -115.311 -63.630  11.175  0.00  0.00           B
ATOM   2124  B       X   1    -114.961 -61.382  16.638  0.00  0.00           B
ATOM   2125  Ne      X   1    -114.880 -62.050  20.528  0.00  0.00          NE
ATOM   2126  B       X   1    -110.428-110.782   5.800  0.00  0.00           B
ATOM   2127  Ne      X   1    -112.117-112.311   2.246  0.00  0.00          NE
ATOM   2128  B       X   1    -111.506-111.447   3.479  0.00  0.00           B
ATOM   2129  B       X   1    -111.718-109.100   4.409  0.00  0.00           B
ATOM   2130  Ne      X   1    -110.766-110.360   4.381  0.00  0.00          NE
ATOM   2131  B       X   1    -109.444-109.906   3.619  0.00  0.00           B
ATOM   2132  Ne      X   1    -109.724-111.038   7.142  0.00  0.00          NE
ATOM   2133  B       X   1    -109.414-107.452   3.014  0.00  0.00           B
ATOM   2134  B       X   1    -107.508-109.164   2.120  0.00  0.00           B
ATOM   2135  B       X   1    -108.175-110.678   7.037  0.00  0.00           B
ATOM   2136  Ne      X   1    -108.445-108.715   3.296  0.00  0.00          NE
ATOM   2137  B       X   1    -106.341-108.633   6.672  0.00  0.00           B
ATOM   2138  Ne      X   1    -107.063-109.794   0.748  0.00  0.00          NE
ATOM   2139  B       X   1    -107.572-108.271   4.516  0.00  0.00           B
ATOM   2140  B       X   1    -105.567-110.981   7.201  0.00  0.00           B
ATOM   2141  Ne      X   1    -106.524-107.532   5.520  0.00  0.00          NE
ATOM   2142  B       X   1    -107.429-111.385   0.779  0.00  0.00           B
ATOM   2143  Ne      X   1    -112.286-103.400   6.132  0.00  0.00          NE
ATOM   2144  B       X   1    -111.483-101.422   3.007  0.00  0.00           B
ATOM   2145  B       X   1    -111.028-103.624   5.229  0.00  0.00           B
ATOM   2146  Ne      X   1    -110.537-106.423   2.800  0.00  0.00          NE
ATOM   2147  Ne      X   1    -109.724-103.903   4.283  0.00  0.00          NE
ATOM   2148  Ne      X   1    -109.871-101.184   3.114  0.00  0.00          NE
ATOM   2149  B       X   1    -110.085-105.070   3.384  0.00  0.00           B
ATOM   2150  B       X   1    -109.345-100.579   1.788  0.00  0.00           B
ATOM   2151  B       X   1    -109.356-102.620   3.447  0.00  0.00           B
ATOM   2152  B       X   1    -111.895-106.825   3.454  0.00  0.00           B
ATOM   2153  Ne      X   1    -105.344-102.829   5.859  0.00  0.00          NE
ATOM   2154  Ne      X   1    -107.613-104.848   6.510  0.00  0.00          NE
ATOM   2155  B       X   1    -106.279-103.969   6.367  0.00  0.00           B
ATOM   2156  B       X   1    -105.171-102.841   4.269  0.00  0.00           B
ATOM   2157  B       X   1    -105.907-101.451   6.348  0.00  0.00           B
ATOM   2158  B       X   1    -108.572-104.357   5.281  0.00  0.00           B
ATOM   2159  B       X   1    -107.160-106.264   6.149  0.00  0.00           B
ATOM   2160  B       X   1    -103.821-103.045   6.316  0.00  0.00           B
ATOM   2161  Ne      X   1    -104.377-103.364   2.996  0.00  0.00          NE
ATOM   2162  B       X   1    -104.855-102.692   1.698  0.00  0.00           B
ATOM   2163  Ne      X   1    -108.810 -99.901   0.415  0.00  0.00          NE
ATOM   2164  B       X   1    -104.430-104.919   3.191  0.00  0.00           B
ATOM   2165  Ne      X   1    -104.171-106.484   3.586  0.00  0.00          NE
ATOM   2166  Ne      X   1    -104.308-102.128   0.370  0.00  0.00          NE
ATOM   2167  Ne      X   1    -106.093 -99.878   6.056  0.00  0.00          NE
ATOM   2168  Ne      X   1    -104.153-106.932   0.508  0.00  0.00          NE
ATOM   2169  B       X   1    -103.579-100.695   0.342  0.00  0.00           B
ATOM   2170  B       X   1    -104.055-107.070   2.138  0.00  0.00           B
ATOM   2171  B       X   1    -108.442-104.651   7.801  0.00  0.00           B
ATOM   2172  B       X   1    -105.305-107.102   4.538  0.00  0.00           B
ATOM   2173  B       X   1    -107.605 -99.508   5.822  0.00  0.00           B
ATOM   2174  B       X   1    -103.333-105.684   0.067  0.00  0.00           B
ATOM   2175  B       X   1    -105.684-106.750   0.026  0.00  0.00           B
ATOM   2176  Ne      X   1    -109.158 -99.328   5.522  0.00  0.00          NE
ATOM   2177  Ne      X   1    -109.160 -95.090   2.536  0.00  0.00          NE
ATOM   2178  Ne      X   1    -110.845 -94.928   0.025  0.00  0.00          NE
ATOM   2179  B       X   1    -105.317 -99.438   4.749  0.00  0.00           B
ATOM   2180  B       X   1    -105.458 -99.165   7.257  0.00  0.00           B
ATOM   2181  Ne      X   1    -107.577 -97.150   0.811  0.00  0.00          NE
ATOM   2182  Ne      X   1    -107.612 -92.410   2.682  0.00  0.00          NE
ATOM   2183  B       X   1    -106.099 -97.101   1.221  0.00  0.00           B
ATOM   2184  Ne      X   1    -103.989 -98.975   3.989  0.00  0.00          NE
ATOM   2185  B       X   1    -108.349 -96.212   1.801  0.00  0.00           B
ATOM   2186  B       X   1    -108.260 -93.827   2.986  0.00  0.00           B
ATOM   2187  Ne      X   1    -104.568 -97.185   1.490  0.00  0.00          NE
ATOM   2188  B       X   1    -104.322 -97.962   2.866  0.00  0.00           B
ATOM   2189  B       X   1    -104.015 -95.673   1.371  0.00  0.00           B
ATOM   2190  B       X   1    -106.724 -92.524   1.370  0.00  0.00           B
ATOM   2191  B       X   1    -108.079 -98.605   0.760  0.00  0.00           B
ATOM   2192  B       X   1    -103.821 -93.595   5.957  0.00  0.00           B
ATOM   2193  Ne      X   1    -103.608 -94.365   0.640  0.00  0.00          NE
ATOM   2194  B       X   1    -103.839 -98.172   0.509  0.00  0.00           B
ATOM   2195  Ne      X   1    -103.463 -94.675   7.023  0.00  0.00          NE
ATOM   2196  Ne      X   1    -103.339 -92.208   5.297  0.00  0.00          NE
ATOM   2197  Ne      X   1    -109.335-104.334   9.019  0.00  0.00          NE
ATOM   2198  B       X   1    -105.449 -89.626   3.572  0.00  0.00           B
ATOM   2199  Ne      X   1    -104.375 -89.200   2.412  0.00  0.00          NE
ATOM   2200  B       X   1    -103.714 -90.683   1.992  0.00  0.00           B
ATOM   2201  Ne      X   1    -106.247 -87.517   0.347  0.00  0.00          NE
ATOM   2202  B       X   1    -103.431 -76.770   1.235  0.00  0.00           B
ATOM   2203  B       X   1    -103.394 -78.890  14.436  0.00  0.00           B
ATOM   2204  B       X   1    -103.364 -77.510  55.395  0.00  0.00           B
ATOM   2205  Ne      X   1    -106.525 -78.904  54.943  0.00  0.00          NE
ATOM   2206  B       X   1    -105.493 -78.690  56.079  0.00  0.00           B
ATOM   2207  Ne      X   1    -104.032 -78.519  56.557  0.00  0.00          NE
ATOM   2208  B       X   1    -109.188 -69.309   6.661  0.00  0.00           B
ATOM   2209  B       X   1    -109.678 -71.533   2.456  0.00  0.00           B
ATOM   2210  B       X   1    -112.181 -70.154   0.188  0.00  0.00           B
ATOM   2211  Ne      X   1    -109.060 -70.938   3.771  0.00  0.00          NE
ATOM   2212  B       X   1    -105.291 -72.418   4.392  0.00  0.00           B
ATOM   2213  B       X   1    -107.018 -74.018   3.060  0.00  0.00           B
ATOM   2214  B       X   1    -107.872 -71.933   4.180  0.00  0.00           B
ATOM   2215  Ne      X   1    -106.565 -72.490   3.483  0.00  0.00          NE
ATOM   2216  B       X   1    -106.195 -71.698   2.180  0.00  0.00           B
ATOM   2217  Ne      X   1    -103.975 -71.855   5.192  0.00  0.00          NE
ATOM   2218  B       X   1    -104.508 -70.506   5.857  0.00  0.00           B
ATOM   2219  B       X   1    -108.453 -69.525   3.537  0.00  0.00           B
ATOM   2220  Ne      X   1    -104.144 -74.017   7.455  0.00  0.00          NE
ATOM   2221  Ne      X   1    -105.878 -71.355   0.661  0.00  0.00          NE
ATOM   2222  B       X   1    -104.688 -70.346   0.647  0.00  0.00           B
ATOM   2223  B       X   1    -103.711 -72.947   6.286  0.00  0.00           B
ATOM   2224  Ne      X   1    -105.009 -68.977   6.020  0.00  0.00          NE
ATOM   2225  Ne      X   1    -103.331 -69.574   1.162  0.00  0.00          NE
ATOM   2226  B       X   1    -105.459 -72.781   0.061  0.00  0.00           B
ATOM   2227  B       X   1    -114.637 -64.873   0.825  0.00  0.00           B
ATOM   2228  B       X   1    -109.494 -61.461   4.516  0.00  0.00           B
ATOM   2229  Ne      X   1    -110.880 -64.092   7.087  0.00  0.00          NE
ATOM   2230  Ne      X   1    -113.451 -63.817   5.431  0.00  0.00          NE
ATOM   2231  B       X   1    -112.023 -66.447   2.967  0.00  0.00           B
ATOM   2232  Ne      X   1    -113.348 -66.473   3.737  0.00  0.00          NE
ATOM   2233  B       X   1    -113.410 -65.048   4.501  0.00  0.00           B
ATOM   2234  B       X   1    -113.318 -62.434   4.600  0.00  0.00           B
ATOM   2235  B       X   1    -112.342 -64.020   6.490  0.00  0.00           B
ATOM   2236  B       X   1    -111.257 -67.825   0.987  0.00  0.00           B
ATOM   2237  Ne      X   1    -110.772 -66.679   2.050  0.00  0.00          NE
ATOM   2238  B       X   1    -110.286 -65.345   1.342  0.00  0.00           B
ATOM   2239  B       X   1    -110.400 -62.684   0.863  0.00  0.00           B
ATOM   2240  B       X   1    -110.126 -65.467   7.432  0.00  0.00           B
ATOM   2241  B       X   1    -109.488 -67.367   2.688  0.00  0.00           B
ATOM   2242  Ne      X   1    -109.594 -63.903   1.420  0.00  0.00          NE
ATOM   2243  B       X   1    -109.373 -63.593   3.035  0.00  0.00           B
ATOM   2244  B       X   1    -109.958 -63.549   5.817  0.00  0.00           B
ATOM   2245  Ne      X   1    -109.197 -63.013   4.545  0.00  0.00          NE
ATOM   2246  B       X   1    -114.567 -66.513   2.777  0.00  0.00           B
ATOM   2247  B       X   1    -104.556 -61.589   0.330  0.00  0.00           B
ATOM   2248  B       X   1    -106.667 -68.815   6.093  0.00  0.00           B
ATOM   2249  B       X   1    -104.411 -68.214   7.293  0.00  0.00           B
ATOM   2250  B       X   1    -104.255 -68.356   4.742  0.00  0.00           B
ATOM   2251  Ne      X   1    -106.861 -64.783   0.592  0.00  0.00          NE
ATOM   2252  Ne      X   1    -108.105 -68.222   6.422  0.00  0.00          NE
ATOM   2253  B       X   1    -106.869 -67.506   3.194  0.00  0.00           B
ATOM   2254  Ne      X   1    -108.401 -67.964   3.562  0.00  0.00          NE
ATOM   2255  B       X   1    -108.580 -67.562   5.058  0.00  0.00           B
ATOM   2256  Ne      X   1    -106.466 -63.963   5.430  0.00  0.00          NE
ATOM   2257  B       X   1    -106.613 -65.299   2.086  0.00  0.00           B
ATOM   2258  B       X   1    -105.234 -63.088   4.931  0.00  0.00           B
ATOM   2259  B       X   1    -106.277 -65.274   4.609  0.00  0.00           B
ATOM   2260  Ne      X   1    -106.117 -66.082   3.288  0.00  0.00          NE
ATOM   2261  B       X   1    -104.597 -66.371   3.231  0.00  0.00           B
ATOM   2262  B       X   1    -106.654 -64.205   6.943  0.00  0.00           B
ATOM   2263  B       X   1    -107.706 -63.212   4.839  0.00  0.00           B
ATOM   2264  Ne      X   1    -104.334 -61.985   4.289  0.00  0.00          NE
ATOM   2265  B       X   1    -108.196 -64.022   0.638  0.00  0.00           B
ATOM   2266  B       X   1    -108.156 -67.163   7.559  0.00  0.00           B
ATOM   2267  Ne      X   1    -103.614 -67.606   3.500  0.00  0.00          NE
ATOM   2268  B       X   1    -104.699 -61.465   2.798  0.00  0.00           B
ATOM   2269  B       X   1    -103.630 -68.553   2.287  0.00  0.00           B
ATOM   2270  B       X   1    -105.587 -63.929   0.292  0.00  0.00           B
ATOM   2271  B       X   1    -105.281 -73.417   8.337  0.00  0.00           B
ATOM   2272  Ne      X   1    -106.361 -71.615  11.580  0.00  0.00          NE
ATOM   2273  B       X   1    -105.352 -72.155  12.703  0.00  0.00           B
ATOM   2274  B       X   1    -105.856 -70.228  11.048  0.00  0.00           B
ATOM   2275  B       X   1    -103.990 -68.889  12.295  0.00  0.00           B
ATOM   2276  B       X   1    -110.928 -63.907  10.943  0.00  0.00           B
ATOM   2277  B       X   1    -112.962 -62.903  10.038  0.00  0.00           B
ATOM   2278  B       X   1    -110.967 -63.245   8.411  0.00  0.00           B
ATOM   2279  Ne      X   1    -111.412 -62.814   9.854  0.00  0.00          NE
ATOM   2280  Ne      X   1    -114.574 -62.787  10.091  0.00  0.00          NE
ATOM   2281  B       X   1    -110.860 -61.432  10.348  0.00  0.00           B
ATOM   2282  Ne      X   1    -110.762 -64.900  12.089  0.00  0.00          NE
ATOM   2283  B       X   1    -109.655 -67.021   9.597  0.00  0.00           B
ATOM   2284  B       X   1    -109.327 -64.771  12.704  0.00  0.00           B
ATOM   2285  B       X   1    -108.953 -67.796  11.991  0.00  0.00           B
ATOM   2286  Ne      X   1    -107.338 -67.547  12.624  0.00  0.00          NE
ATOM   2287  B       X   1    -106.266 -67.769  11.477  0.00  0.00           B
ATOM   2288  Ne      X   1    -103.859 -64.798   9.395  0.00  0.00          NE
ATOM   2289  B       X   1    -104.107 -62.022  11.636  0.00  0.00           B
ATOM   2290  B       X   1    -104.207 -68.615   9.811  0.00  0.00           B
ATOM   2291  B       X   1    -108.239 -61.570  14.307  0.00  0.00           B
ATOM   2292  B       X   1    -107.230 -62.674   8.943  0.00  0.00           B
ATOM   2293  B       X   1    -105.377 -64.413   9.142  0.00  0.00           B
ATOM   2294  Ne      X   1    -103.625 -67.789   8.574  0.00  0.00          NE
ATOM   2295  Ne      X   1    -109.026 -66.189   8.428  0.00  0.00          NE
ATOM   2296  Ne      X   1    -106.854 -64.096   8.560  0.00  0.00          NE
ATOM   2297  B       X   1    -108.017 -65.078   8.985  0.00  0.00           B
ATOM   2298  Ne      X   1    -108.543 -62.583  15.503  0.00  0.00          NE
ATOM   2299  Ne      X   1    -105.081 -68.825  11.075  0.00  0.00          NE
ATOM   2300  B       X   1    -103.695 -66.256   8.940  0.00  0.00           B
ATOM   2301  B       X   1    -103.526 -72.793  22.314  0.00  0.00           B
ATOM   2302  B       X   1    -112.417 -61.898  17.308  0.00  0.00           B
ATOM   2303  B       X   1    -114.375 -61.483  19.083  0.00  0.00           B
ATOM   2304  B       X   1    -112.140 -61.905  24.019  0.00  0.00           B
ATOM   2305  B       X   1    -110.043 -62.553  16.071  0.00  0.00           B
ATOM   2306  Ne      X   1    -105.952 -62.198  16.747  0.00  0.00          NE
ATOM   2307  B       X   1    -108.441 -63.292  22.211  0.00  0.00           B
ATOM   2308  B       X   1    -105.550 -62.684  18.126  0.00  0.00           B
ATOM   2309  Ne      X   1    -108.684 -63.918  23.633  0.00  0.00          NE
ATOM   2310  B       X   1    -105.202 -62.347  20.640  0.00  0.00           B
ATOM   2311  B       X   1    -108.429 -65.432  23.667  0.00  0.00           B
ATOM   2312  B       X   1    -107.484 -62.358  16.587  0.00  0.00           B
ATOM   2313  B       X   1    -108.933 -61.331  20.647  0.00  0.00           B
ATOM   2314  B       X   1    -106.444 -64.043  26.709  0.00  0.00           B
ATOM   2315  B       X   1    -103.932 -64.113  26.471  0.00  0.00           B
ATOM   2316  Ne      X   1    -104.062 -63.937  29.740  0.00  0.00          NE
ATOM   2317  B       X   1    -105.019 -64.663  28.714  0.00  0.00           B
ATOM   2318  B       X   1    -107.718 -63.204  24.638  0.00  0.00           B
ATOM   2319  B       X   1    -104.130 -66.586  24.266  0.00  0.00           B
ATOM   2320  B       X   1    -103.758 -62.436  24.533  0.00  0.00           B
ATOM   2321  B       X   1    -104.441 -64.347  31.257  0.00  0.00           B
ATOM   2322  B       X   1    -105.068 -66.379  26.605  0.00  0.00           B
ATOM   2323  B       X   1    -106.996 -61.478  26.435  0.00  0.00           B
ATOM   2324  Ne      X   1    -105.239 -67.238  25.305  0.00  0.00          NE
ATOM   2325  Ne      X   1    -105.165 -64.821  27.162  0.00  0.00          NE
ATOM   2326  Ne      X   1    -104.888 -65.146  32.518  0.00  0.00          NE
ATOM   2327  B       X   1    -103.607 -66.178  32.798  0.00  0.00           B
ATOM   2328  Ne      X   1    -103.528 -73.972  58.470  0.00  0.00          NE
ATOM   2329  B       X   1    -103.591 -70.670  56.311  0.00  0.00           B
ATOM   2330  B       X   1    -102.859-102.748   3.155  0.00  0.00           B
ATOM   2331  B       X   1    -101.747-101.954   5.151  0.00  0.00           B
ATOM   2332  Ne      X   1    -102.249-102.923   6.358  0.00  0.00          NE
ATOM   2333  Ne      X   1    -102.077-101.480   3.660  0.00  0.00          NE
ATOM   2334  Ne      X   1    -101.487-105.737   5.089  0.00  0.00          NE
ATOM   2335  B       X   1    -101.695-104.418   5.958  0.00  0.00           B
ATOM   2336  B       X   1    -100.901-100.950   2.779  0.00  0.00           B
ATOM   2337  B       X   1    -101.376-104.721   1.281  0.00  0.00           B
ATOM   2338  B       X   1    -102.835-106.366   4.544  0.00  0.00           B
ATOM   2339  Ne      X   1    -100.348 -99.765   1.929  0.00  0.00          NE
ATOM   2340  B       X   1    -101.895-102.114   7.698  0.00  0.00           B
ATOM   2341  B       X   1    -103.129-100.299   3.689  0.00  0.00           B
ATOM   2342  B       X   1     -99.420 -92.514   0.331  0.00  0.00           B
ATOM   2343  Ne      X   1    -102.686 -91.922   2.272  0.00  0.00          NE
ATOM   2344  B       X   1    -101.586 -99.268   1.061  0.00  0.00           B
ATOM   2345  B       X   1    -102.968 -93.254   1.555  0.00  0.00           B
ATOM   2346  B       X   1    -102.928 -95.851   6.186  0.00  0.00           B
ATOM   2347  B       X   1    -100.024 -98.571   3.049  0.00  0.00           B
ATOM   2348  B       X   1     -98.832 -98.337   5.413  0.00  0.00           B
ATOM   2349  Ne      X   1    -102.224 -97.146   5.878  0.00  0.00          NE
ATOM   2350  B       X   1    -100.886 -96.966   4.991  0.00  0.00           B
ATOM   2351  Ne      X   1     -99.574 -97.585   4.210  0.00  0.00          NE
ATOM   2352  Ne      X   1     -98.197 -98.098   6.850  0.00  0.00          NE
ATOM   2353  B       X   1     -98.524 -96.485   3.724  0.00  0.00           B
ATOM   2354  B       X   1    -102.919 -92.287   3.791  0.00  0.00           B
ATOM   2355  B       X   1    -103.136 -98.172   5.065  0.00  0.00           B
ATOM   2356  Ne      X   1    -102.844 -99.314   0.086  0.00  0.00          NE
ATOM   2357  Ne      X   1    -101.964-100.862   8.633  0.00  0.00          NE
ATOM   2358  B       X   1    -101.825-101.301  10.102  0.00  0.00           B
ATOM   2359  B       X   1    -102.712 -88.528   5.688  0.00  0.00           B
ATOM   2360  Ne      X   1     -99.860 -91.274   1.130  0.00  0.00          NE
ATOM   2361  B       X   1    -101.877 -86.583   4.252  0.00  0.00           B
ATOM   2362  Ne      X   1    -102.098 -88.189   4.337  0.00  0.00          NE
ATOM   2363  B       X   1     -99.020 -87.722   5.819  0.00  0.00           B
ATOM   2364  B       X   1    -100.684 -88.849   4.173  0.00  0.00           B
ATOM   2365  B       X   1     -99.388 -85.097   6.034  0.00  0.00           B
ATOM   2366  Ne      X   1     -98.721 -86.432   6.667  0.00  0.00          NE
ATOM   2367  Ne      X   1    -102.500 -85.231   4.267  0.00  0.00          NE
ATOM   2368  B       X   1     -98.275 -89.827   4.238  0.00  0.00           B
ATOM   2369  B       X   1     -98.690 -90.639   1.838  0.00  0.00           B
ATOM   2370  B       X   1    -101.170 -91.488   2.018  0.00  0.00           B
ATOM   2371  B       X   1    -102.960 -84.755   2.829  0.00  0.00           B
ATOM   2372  B       X   1    -103.169 -88.472   3.140  0.00  0.00           B
ATOM   2373  B       X   1    -102.074 -91.694   6.068  0.00  0.00           B
ATOM   2374  B       X   1     -97.207 -86.048   6.698  0.00  0.00           B
ATOM   2375  B       X   1     -94.588 -85.746   7.127  0.00  0.00           B
ATOM   2376  B       X   1     -92.847 -87.573   7.129  0.00  0.00           B
ATOM   2377  B       X   1     -95.563 -87.492   0.748  0.00  0.00           B
ATOM   2378  B       X   1     -92.092 -85.057   6.681  0.00  0.00           B
ATOM   2379  Ne      X   1     -93.094 -86.091   7.466  0.00  0.00          NE
ATOM   2380  Ne      X   1     -95.892 -85.060   6.551  0.00  0.00          NE
ATOM   2381  Ne      X   1     -96.025 -84.793   3.519  0.00  0.00          NE
ATOM   2382  B       X   1     -95.815 -84.701   5.055  0.00  0.00           B
ATOM   2383  B       X   1     -97.349 -84.199   2.974  0.00  0.00           B
ATOM   2384  B       X   1    -101.714 -83.675   1.031  0.00  0.00           B
ATOM   2385  Ne      X   1    -100.299 -83.803   5.847  0.00  0.00          NE
ATOM   2386  B       X   1    -102.844 -80.586   3.621  0.00  0.00           B
ATOM   2387  Ne      X   1    -101.790 -77.333   5.074  0.00  0.00          NE
ATOM   2388  B       X   1     -99.161 -83.327   1.319  0.00  0.00           B
ATOM   2389  Ne      X   1     -97.906 -82.924   2.146  0.00  0.00          NE
ATOM   2390  B       X   1     -98.896 -78.690   1.184  0.00  0.00           B
ATOM   2391  B       X   1     -98.312 -81.846   3.250  0.00  0.00           B
ATOM   2392  B       X   1     -99.459 -82.502   5.487  0.00  0.00           B
ATOM   2393  B       X   1    -100.294 -80.544   4.239  0.00  0.00           B
ATOM   2394  Ne      X   1     -98.956 -81.277   4.634  0.00  0.00          NE
ATOM   2395  B       X   1     -97.983 -80.216   5.127  0.00  0.00           B
ATOM   2396  Ne      X   1    -100.367 -78.958   0.743  0.00  0.00          NE
ATOM   2397  B       X   1    -101.043 -77.466   0.591  0.00  0.00           B
ATOM   2398  Ne      X   1    -100.240 -83.825   0.315  0.00  0.00          NE
ATOM   2399  B       X   1    -103.150 -77.179   5.632  0.00  0.00           B
ATOM   2400  B       X   1     -99.626 -77.390   7.978  0.00  0.00           B
ATOM   2401  Ne      X   1    -103.131 -83.857   1.601  0.00  0.00          NE
ATOM   2402  B       X   1    -100.627 -76.696   5.760  0.00  0.00           B
ATOM   2403  B       X   1     -96.770 -82.488   1.178  0.00  0.00           B
ATOM   2404  Ne      X   1     -96.900 -79.129   4.673  0.00  0.00          NE
ATOM   2405  B       X   1     -96.780 -77.729   5.560  0.00  0.00           B
ATOM   2406  B       X   1     -95.438 -79.691   4.687  0.00  0.00           B
ATOM   2407  B       X   1     -92.730 -79.259   5.140  0.00  0.00           B
ATOM   2408  B       X   1     -96.032 -83.680   7.437  0.00  0.00           B
ATOM   2409  Ne      X   1     -95.453 -82.213   0.265  0.00  0.00          NE
ATOM   2410  B       X   1     -96.825 -85.455  11.449  0.00  0.00           B
ATOM   2411  Ne      X   1     -94.302 -88.383  11.401  0.00  0.00          NE
ATOM   2412  Ne      X   1     -92.321 -86.032  10.470  0.00  0.00          NE
ATOM   2413  B       X   1     -93.021 -87.351  11.183  0.00  0.00           B
ATOM   2414  B       X   1     -92.826 -85.917   8.987  0.00  0.00           B
ATOM   2415  B       X   1     -92.769 -84.840  11.338  0.00  0.00           B
ATOM   2416  B       X   1     -92.599 -85.631  15.371  0.00  0.00           B
ATOM   2417  B       X   1    -101.395 -76.602  11.267  0.00  0.00           B
ATOM   2418  Ne      X   1    -101.950 -78.027  10.793  0.00  0.00          NE
ATOM   2419  B       X   1    -100.781 -78.580   9.886  0.00  0.00           B
ATOM   2420  B       X   1    -100.155 -81.681   8.598  0.00  0.00           B
ATOM   2421  Ne      X   1    -100.373 -77.515  15.426  0.00  0.00          NE
ATOM   2422  Ne      X   1     -98.503 -81.851  12.268  0.00  0.00          NE
ATOM   2423  B       X   1     -98.449 -77.722  10.357  0.00  0.00           B
ATOM   2424  Ne      X   1     -98.698 -81.135   9.140  0.00  0.00          NE
ATOM   2425  Ne      X   1     -99.364 -78.315   9.264  0.00  0.00          NE
ATOM   2426  B       X   1     -98.721 -79.652   8.809  0.00  0.00           B
ATOM   2427  B       X   1    -100.927 -78.641  14.407  0.00  0.00           B
ATOM   2428  B       X   1     -98.675 -81.372  10.757  0.00  0.00           B
ATOM   2429  B       X   1    -102.093 -78.822  12.116  0.00  0.00           B
ATOM   2430  B       X   1     -98.807 -77.454  15.575  0.00  0.00           B
ATOM   2431  B       X   1     -98.343 -77.092  12.986  0.00  0.00           B
ATOM   2432  B       X   1     -99.814 -82.187  13.105  0.00  0.00           B
ATOM   2433  Ne      X   1    -102.095 -79.330  13.622  0.00  0.00          NE
ATOM   2434  B       X   1     -97.848 -80.593  13.031  0.00  0.00           B
ATOM   2435  B       X   1     -97.654 -83.381  15.923  0.00  0.00           B
ATOM   2436  Ne      X   1     -97.650 -77.273  14.445  0.00  0.00          NE
ATOM   2437  B       X   1    -103.219 -78.004   9.920  0.00  0.00           B
ATOM   2438  Ne      X   1     -98.138 -76.604  11.480  0.00  0.00          NE
ATOM   2439  B       X   1     -92.691 -83.621  13.511  0.00  0.00           B
ATOM   2440  B       X   1     -96.321 -83.456  10.058  0.00  0.00           B
ATOM   2441  B       X   1     -94.671 -81.941   8.997  0.00  0.00           B
ATOM   2442  Ne      X   1     -93.520 -81.311   9.952  0.00  0.00          NE
ATOM   2443  B       X   1     -94.119 -80.131  10.743  0.00  0.00           B
ATOM   2444  B       X   1     -92.986 -83.039  15.982  0.00  0.00           B
ATOM   2445  B       X   1     -97.501 -83.054  12.239  0.00  0.00           B
ATOM   2446  B       X   1     -96.832 -78.559  14.293  0.00  0.00           B
ATOM   2447  Ne      X   1     -95.172 -76.817  11.070  0.00  0.00          NE
ATOM   2448  B       X   1     -96.711 -80.938  15.263  0.00  0.00           B
ATOM   2449  Ne      X   1     -94.277 -79.440  12.238  0.00  0.00          NE
ATOM   2450  B       X   1     -93.139 -82.442  11.063  0.00  0.00           B
ATOM   2451  Ne      X   1     -96.703 -80.123  13.927  0.00  0.00          NE
ATOM   2452  B       X   1     -92.835 -79.384  12.805  0.00  0.00           B
ATOM   2453  B       X   1     -94.944 -83.757  12.224  0.00  0.00           B
ATOM   2454  Ne      X   1     -92.234 -84.059  14.966  0.00  0.00          NE
ATOM   2455  B       X   1     -95.339 -80.147  13.154  0.00  0.00           B
ATOM   2456  B       X   1     -92.211 -80.997   9.075  0.00  0.00           B
ATOM   2457  B       X   1     -97.344 -81.754   8.477  0.00  0.00           B
ATOM   2458  Ne      X   1     -96.013 -82.677   8.570  0.00  0.00          NE
ATOM   2459  Ne      X   1     -93.357 -83.626  12.111  0.00  0.00          NE
ATOM   2460  B       X   1     -94.730 -77.970  11.977  0.00  0.00           B
ATOM   2461  Ne      X   1     -96.321 -83.979  11.525  0.00  0.00          NE
ATOM   2462  B       X   1     -92.479 -77.011  13.661  0.00  0.00           B
ATOM   2463  B       X   1     -94.440 -85.170  18.639  0.00  0.00           B
ATOM   2464  B       X   1     -92.074 -79.549  18.176  0.00  0.00           B
ATOM   2465  B       X   1     -97.306 -81.537  17.708  0.00  0.00           B
ATOM   2466  Ne      X   1     -96.814 -82.108  16.276  0.00  0.00          NE
ATOM   2467  B       X   1     -93.593 -77.922  17.124  0.00  0.00           B
ATOM   2468  Ne      X   1     -93.605 -79.388  17.774  0.00  0.00          NE
ATOM   2469  B       X   1     -93.681 -82.723  18.455  0.00  0.00           B
ATOM   2470  B       X   1     -94.638 -79.330  18.924  0.00  0.00           B
ATOM   2471  Ne      X   1     -93.858 -82.259  16.966  0.00  0.00          NE
ATOM   2472  B       X   1     -93.806 -80.676  16.896  0.00  0.00           B
ATOM   2473  B       X   1     -95.332 -82.639  16.586  0.00  0.00           B
ATOM   2474  B       X   1     -98.826 -76.724  30.927  0.00  0.00           B
ATOM   2475  B       X   1     -91.909 -78.255  26.544  0.00  0.00           B
ATOM   2476  Ne      X   1     -97.294 -76.807  26.347  0.00  0.00          NE
ATOM   2477  B       X   1     -96.368 -77.220  27.613  0.00  0.00           B
ATOM   2478  Ne      X   1     -97.565 -77.148  31.823  0.00  0.00          NE
ATOM   2479  Ne      X   1     -94.691 -76.801  30.647  0.00  0.00          NE
ATOM   2480  B       X   1     -96.194 -77.003  31.139  0.00  0.00           B
ATOM   2481  B       X   1     -93.630 -77.320  31.669  0.00  0.00           B
ATOM   2482  B       X   1     -93.892 -76.747  25.524  0.00  0.00           B
ATOM   2483  Ne      X   1     -98.254 -79.537  38.557  0.00  0.00          NE
ATOM   2484  B       X   1     -98.735 -79.728  37.134  0.00  0.00           B
ATOM   2485  B       X   1     -97.836 -78.142  39.104  0.00  0.00           B
ATOM   2486  Ne      X   1     -97.637 -76.883  40.025  0.00  0.00          NE
ATOM   2487  B       X   1     -95.248 -79.026  36.511  0.00  0.00           B
ATOM   2488  B       X   1     -92.370 -77.980  33.869  0.00  0.00           B
ATOM   2489  Ne      X   1     -95.075 -77.449  36.381  0.00  0.00          NE
ATOM   2490  B       X   1     -93.544 -77.330  35.998  0.00  0.00           B
ATOM   2491  B       X   1     -95.918 -76.935  35.168  0.00  0.00           B
ATOM   2492  Ne      X   1     -92.146 -77.367  35.336  0.00  0.00          NE
ATOM   2493  B       X   1     -95.360 -76.573  37.611  0.00  0.00           B
ATOM   2494  B       X   1     -97.733 -77.473  41.465  0.00  0.00           B
ATOM   2495  B       X   1    -102.912 -81.437  54.725  0.00  0.00           B
ATOM   2496  Ne      X   1    -103.086 -81.805  53.206  0.00  0.00          NE
ATOM   2497  B       X   1    -101.399 -77.566  53.669  0.00  0.00           B
ATOM   2498  B       X   1    -101.548 -78.019  51.119  0.00  0.00           B
ATOM   2499  B       X   1    -101.693 -81.182  52.507  0.00  0.00           B
ATOM   2500  B       X   1     -99.527 -76.861  52.172  0.00  0.00           B
ATOM   2501  Ne      X   1    -102.232 -76.661  54.776  0.00  0.00          NE
ATOM   2502  Ne      X   1    -102.634 -81.219  56.325  0.00  0.00          NE
ATOM   2503  Ne      X   1     -98.041 -78.932  56.317  0.00  0.00          NE
ATOM   2504  B       X   1    -101.138 -81.367  56.544  0.00  0.00           B
ATOM   2505  B       X   1     -99.234 -77.844  56.435  0.00  0.00           B
ATOM   2506  Ne      X   1    -102.715 -76.894  58.750  0.00  0.00          NE
ATOM   2507  B       X   1    -101.266 -77.353  58.199  0.00  0.00           B
ATOM   2508  B       X   1    -103.168 -79.806  56.569  0.00  0.00           B
ATOM   2509  Ne      X   1     -99.645 -76.173   6.920  0.00  0.00          NE
ATOM   2510  B       X   1    -102.857 -71.559   4.163  0.00  0.00           B
ATOM   2511  B       X   1    -102.410 -70.691   1.747  0.00  0.00           B
ATOM   2512  Ne      X   1    -100.809 -73.893   1.130  0.00  0.00          NE
ATOM   2513  Ne      X   1    -101.831 -71.570   2.895  0.00  0.00          NE
ATOM   2514  B       X   1    -100.470 -70.883   3.444  0.00  0.00           B
ATOM   2515  Ne      X   1     -99.151 -70.049   3.694  0.00  0.00          NE
ATOM   2516  B       X   1    -101.445 -72.981   2.272  0.00  0.00           B
ATOM   2517  B       X   1     -98.904 -71.776   6.944  0.00  0.00           B
ATOM   2518  B       X   1     -98.241 -71.026   4.575  0.00  0.00           B
ATOM   2519  B       X   1     -99.387 -74.456   1.547  0.00  0.00           B
ATOM   2520  B       X   1     -98.524 -69.578   2.359  0.00  0.00           B
ATOM   2521  B       X   1     -98.121 -75.860   6.430  0.00  0.00           B
ATOM   2522  B       X   1    -101.755 -75.008   0.655  0.00  0.00           B
ATOM   2523  B       X   1    -100.431 -75.015   7.654  0.00  0.00           B
ATOM   2524  Ne      X   1     -97.925 -74.919   1.676  0.00  0.00          NE
ATOM   2525  Ne      X   1     -97.777 -71.795   5.891  0.00  0.00          NE
ATOM   2526  Ne      X   1     -98.004 -69.088   0.950  0.00  0.00          NE
ATOM   2527  B       X   1     -97.941 -76.515   1.914  0.00  0.00           B
ATOM   2528  Ne      X   1    -102.269 -76.473   0.263  0.00  0.00          NE
ATOM   2529  B       X   1     -97.479 -73.228   5.331  0.00  0.00           B
ATOM   2530  B       X   1     -97.122 -74.342   2.887  0.00  0.00           B
ATOM   2531  B       X   1     -96.473 -69.504   0.865  0.00  0.00           B
ATOM   2532  Ne      X   1     -96.424 -73.935   4.257  0.00  0.00          NE
ATOM   2533  Ne      X   1     -96.644 -76.251   6.100  0.00  0.00          NE
ATOM   2534  B       X   1     -94.502 -70.091   4.273  0.00  0.00           B
ATOM   2535  B       X   1     -93.068 -72.021   3.398  0.00  0.00           B
ATOM   2536  Ne      X   1     -94.517 -71.539   3.363  0.00  0.00          NE
ATOM   2537  B       X   1     -94.786 -71.046   1.914  0.00  0.00           B
ATOM   2538  B       X   1     -94.278 -69.920   6.653  0.00  0.00           B
ATOM   2539  B       X   1     -95.437 -72.721   3.923  0.00  0.00           B
ATOM   2540  Ne      X   1     -95.519 -70.386   7.431  0.00  0.00          NE
ATOM   2541  Ne      X   1     -94.938 -69.811   0.826  0.00  0.00          NE
ATOM   2542  B       X   1     -95.681 -75.985   7.357  0.00  0.00           B
ATOM   2543  B       X   1     -93.082 -75.979   7.747  0.00  0.00           B
ATOM   2544  B       X   1     -92.837 -72.391   7.685  0.00  0.00           B
ATOM   2545  B       X   1     -95.972 -75.276   4.974  0.00  0.00           B
ATOM   2546  B       X   1     -96.553 -71.139   6.530  0.00  0.00           B
ATOM   2547  Ne      X   1     -94.131 -68.983   5.330  0.00  0.00          NE
ATOM   2548  B       X   1     -91.907 -74.375   3.343  0.00  0.00           B
ATOM   2549  B       X   1     -99.281 -68.742   4.650  0.00  0.00           B
ATOM   2550  B       X   1    -102.847 -62.522   4.171  0.00  0.00           B
ATOM   2551  B       X   1     -99.809 -67.886   7.165  0.00  0.00           B
ATOM   2552  Ne      X   1     -98.921 -66.167   1.222  0.00  0.00          NE
ATOM   2553  B       X   1    -100.004 -66.430   2.424  0.00  0.00           B
ATOM   2554  B       X   1    -101.332 -64.607   3.614  0.00  0.00           B
ATOM   2555  Ne      X   1    -100.886 -66.088   3.702  0.00  0.00          NE
ATOM   2556  Ne      X   1     -99.223 -67.519   5.731  0.00  0.00          NE
ATOM   2557  B       X   1    -100.014 -66.346   5.013  0.00  0.00           B
ATOM   2558  Ne      X   1    -101.450 -63.056   3.828  0.00  0.00          NE
ATOM   2559  B       X   1    -102.154 -67.044   3.756  0.00  0.00           B
ATOM   2560  B       X   1     -97.937 -65.012   1.678  0.00  0.00           B
ATOM   2561  B       X   1     -98.203 -67.546   0.956  0.00  0.00           B
ATOM   2562  B       X   1    -100.945 -62.275   2.548  0.00  0.00           B
ATOM   2563  B       X   1    -100.770 -62.562   7.575  0.00  0.00           B
ATOM   2564  Ne      X   1     -99.984 -61.731   1.351  0.00  0.00          NE
ATOM   2565  B       X   1     -97.659 -67.116   5.798  0.00  0.00           B
ATOM   2566  B       X   1     -92.574 -68.613   5.357  0.00  0.00           B
ATOM   2567  B       X   1     -92.235 -66.894   2.398  0.00  0.00           B
ATOM   2568  Ne      X   1     -92.728 -67.674   1.139  0.00  0.00          NE
ATOM   2569  B       X   1     -95.161 -67.765   5.508  0.00  0.00           B
ATOM   2570  Ne      X   1     -96.185 -66.605   5.857  0.00  0.00          NE
ATOM   2571  B       X   1     -96.447 -63.362   0.469  0.00  0.00           B
ATOM   2572  B       X   1    -102.859 -74.334   8.208  0.00  0.00           B
ATOM   2573  B       X   1    -100.372 -70.088   8.258  0.00  0.00           B
ATOM   2574  B       X   1    -100.878 -72.634   8.329  0.00  0.00           B
ATOM   2575  Ne      X   1     -99.767 -71.543   8.291  0.00  0.00          NE
ATOM   2576  B       X   1    -100.801 -76.133  14.761  0.00  0.00           B
ATOM   2577  B       X   1     -99.060 -75.429  11.254  0.00  0.00           B
ATOM   2578  Ne      X   1    -101.316 -74.072   8.574  0.00  0.00          NE
ATOM   2579  B       X   1    -102.688 -74.501  14.536  0.00  0.00           B
ATOM   2580  B       X   1     -98.911 -71.611   9.615  0.00  0.00           B
ATOM   2581  Ne      X   1     -98.123 -70.974  10.826  0.00  0.00          NE
ATOM   2582  B       X   1    -100.915 -74.541  12.785  0.00  0.00           B
ATOM   2583  B       X   1    -101.072 -74.518  10.056  0.00  0.00           B
ATOM   2584  Ne      X   1    -100.626 -75.140  11.362  0.00  0.00          NE
ATOM   2585  Ne      X   1    -101.183 -74.614  14.288  0.00  0.00          NE
ATOM   2586  B       X   1     -99.114 -69.994  11.537  0.00  0.00           B
ATOM   2587  B       X   1    -100.282 -73.671  15.064  0.00  0.00           B
ATOM   2588  Ne      X   1    -102.685 -69.474  12.946  0.00  0.00          NE
ATOM   2589  B       X   1    -101.514 -69.240  11.906  0.00  0.00           B
ATOM   2590  Ne      X   1     -94.534 -75.507   8.319  0.00  0.00          NE
ATOM   2591  B       X   1     -96.077 -69.144   8.207  0.00  0.00           B
ATOM   2592  B       X   1     -94.656 -76.391   9.729  0.00  0.00           B
ATOM   2593  B       X   1     -92.903 -75.869  15.875  0.00  0.00           B
ATOM   2594  B       X   1     -96.587 -76.345  11.390  0.00  0.00           B
ATOM   2595  B       X   1     -97.322 -71.767  12.008  0.00  0.00           B
ATOM   2596  B       X   1     -96.793 -75.960  14.650  0.00  0.00           B
ATOM   2597  B       X   1     -96.961 -70.111  10.258  0.00  0.00           B
ATOM   2598  B       X   1     -96.390 -73.558  13.524  0.00  0.00           B
ATOM   2599  B       X   1     -95.063 -71.497   8.494  0.00  0.00           B
ATOM   2600  B       X   1     -94.604 -73.993   8.632  0.00  0.00           B
ATOM   2601  Ne      X   1     -93.931 -72.578   8.794  0.00  0.00          NE
ATOM   2602  Ne      X   1     -92.949 -75.654  14.330  0.00  0.00          NE
ATOM   2603  B       X   1     -94.613 -72.015  12.415  0.00  0.00           B
ATOM   2604  Ne      X   1     -93.305 -71.771  11.657  0.00  0.00          NE
ATOM   2605  B       X   1     -93.028 -70.233  11.557  0.00  0.00           B
ATOM   2606  B       X   1     -93.418 -72.395  10.233  0.00  0.00           B
ATOM   2607  B       X   1     -94.462 -75.262  13.881  0.00  0.00           B
ATOM   2608  Ne      X   1     -95.835 -74.711  14.467  0.00  0.00          NE
ATOM   2609  Ne      X   1     -96.137 -72.070  12.991  0.00  0.00          NE
ATOM   2610  B       X   1     -95.677 -73.988  15.859  0.00  0.00           B
ATOM   2611  B       X   1     -92.059 -72.406  12.445  0.00  0.00           B
ATOM   2612  B       X   1     -92.029 -74.541  13.777  0.00  0.00           B
ATOM   2613  Ne      X   1     -96.164 -68.895   9.692  0.00  0.00          NE
ATOM   2614  B       X   1    -102.244 -61.374   9.203  0.00  0.00           B
ATOM   2615  B       X   1    -102.151 -68.193   8.348  0.00  0.00           B
ATOM   2616  B       X   1    -102.811 -63.883   8.687  0.00  0.00           B
ATOM   2617  Ne      X   1    -101.646 -62.781   8.831  0.00  0.00          NE
ATOM   2618  Ne      X   1    -100.132 -68.736  11.454  0.00  0.00          NE
ATOM   2619  B       X   1     -94.711 -68.862  10.268  0.00  0.00           B
ATOM   2620  Ne      X   1     -93.302 -68.734  11.018  0.00  0.00          NE
ATOM   2621  B       X   1    -101.771 -74.286  22.895  0.00  0.00           B
ATOM   2622  B       X   1     -97.960 -71.303  22.940  0.00  0.00           B
ATOM   2623  Ne      X   1     -99.445 -69.548  19.436  0.00  0.00          NE
ATOM   2624  B       X   1     -98.432 -70.219  20.471  0.00  0.00           B
ATOM   2625  B       X   1     -99.455 -73.361  23.626  0.00  0.00           B
ATOM   2626  Ne      X   1    -103.147 -71.403  23.013  0.00  0.00          NE
ATOM   2627  B       X   1    -101.991 -71.584  24.089  0.00  0.00           B
ATOM   2628  Ne      X   1    -103.260 -74.342  22.354  0.00  0.00          NE
ATOM   2629  Ne      X   1     -93.240 -76.390  17.258  0.00  0.00          NE
ATOM   2630  Ne      X   1     -97.470 -70.406  21.756  0.00  0.00          NE
ATOM   2631  Ne      X   1     -91.944 -74.441  22.335  0.00  0.00          NE
ATOM   2632  Ne      X   1     -96.623 -73.207  16.871  0.00  0.00          NE
ATOM   2633  B       X   1     -93.610 -71.868  21.206  0.00  0.00           B
ATOM   2634  Ne      X   1     -92.744 -72.643  20.060  0.00  0.00          NE
ATOM   2635  B       X   1     -93.871 -73.453  19.311  0.00  0.00           B
ATOM   2636  Ne      X   1     -95.045 -74.537  18.936  0.00  0.00          NE
ATOM   2637  B       X   1     -93.480 -74.757  22.825  0.00  0.00           B
ATOM   2638  B       X   1     -94.660 -70.964  23.336  0.00  0.00           B
ATOM   2639  Ne      X   1     -94.938 -71.773  22.026  0.00  0.00          NE
ATOM   2640  B       X   1     -93.036 -69.403  17.958  0.00  0.00           B
ATOM   2641  B       X   1     -94.385 -75.533  17.930  0.00  0.00           B
ATOM   2642  B       X   1     -95.430 -73.303  22.408  0.00  0.00           B
ATOM   2643  Ne      X   1     -93.954 -69.692  23.787  0.00  0.00          NE
ATOM   2644  B       X   1     -96.188 -73.701  18.264  0.00  0.00           B
ATOM   2645  B       X   1     -96.136 -71.052  21.274  0.00  0.00           B
ATOM   2646  B       X   1     -96.378 -71.653  16.617  0.00  0.00           B
ATOM   2647  B       X   1     -92.030 -71.486  19.171  0.00  0.00           B
ATOM   2648  B       X   1     -91.948 -73.695  20.885  0.00  0.00           B
ATOM   2649  B       X   1     -97.346 -68.950  22.257  0.00  0.00           B
ATOM   2650  B       X   1     -92.063 -69.097  20.281  0.00  0.00           B
ATOM   2651  Ne      X   1     -91.863 -69.899  18.919  0.00  0.00          NE
ATOM   2652  B       X   1     -91.974 -76.379  18.167  0.00  0.00           B
ATOM   2653  B       X   1    -102.552 -65.803  22.206  0.00  0.00           B
ATOM   2654  Ne      X   1     -97.880 -67.506  22.693  0.00  0.00          NE
ATOM   2655  B       X   1     -99.277 -67.865  23.522  0.00  0.00           B
ATOM   2656  Ne      X   1    -102.738 -65.989  23.798  0.00  0.00          NE
ATOM   2657  B       X   1     -97.707 -63.263  24.030  0.00  0.00           B
ATOM   2658  B       X   1     -93.266 -68.869  22.600  0.00  0.00           B
ATOM   2659  B       X   1     -96.701 -66.889  23.642  0.00  0.00           B
ATOM   2660  Ne      X   1     -94.012 -68.586  17.054  0.00  0.00          NE
ATOM   2661  Ne      X   1     -92.347 -68.091  21.507  0.00  0.00          NE
ATOM   2662  Ne      X   1     -94.054 -62.822  22.119  0.00  0.00          NE
ATOM   2663  Ne      X   1     -93.074 -65.273  20.563  0.00  0.00          NE
ATOM   2664  B       X   1     -94.738 -67.370  17.867  0.00  0.00           B
ATOM   2665  B       X   1     -93.516 -64.204  21.671  0.00  0.00           B
ATOM   2666  B       X   1     -93.087 -66.787  21.064  0.00  0.00           B
ATOM   2667  B       X   1     -93.976 -65.296  19.310  0.00  0.00           B
ATOM   2668  Ne      X   1     -94.692 -65.767  17.965  0.00  0.00          NE
ATOM   2669  B       X   1     -95.581 -62.805  22.560  0.00  0.00           B
ATOM   2670  B       X   1     -92.959 -67.643  16.087  0.00  0.00           B
ATOM   2671  Ne      X   1     -98.544 -72.212  24.174  0.00  0.00          NE
ATOM   2672  Ne      X   1    -100.029 -76.376  30.030  0.00  0.00          NE
ATOM   2673  B       X   1    -102.789 -74.202  31.422  0.00  0.00           B
ATOM   2674  B       X   1    -101.023 -69.401  24.866  0.00  0.00           B
ATOM   2675  B       X   1    -102.729 -73.081  28.193  0.00  0.00           B
ATOM   2676  B       X   1    -102.742 -71.569  31.375  0.00  0.00           B
ATOM   2677  B       X   1     -99.505 -71.286  24.946  0.00  0.00           B
ATOM   2678  Ne      X   1    -102.770 -70.243  30.482  0.00  0.00          NE
ATOM   2679  B       X   1    -102.200 -70.756  29.126  0.00  0.00           B
ATOM   2680  B       X   1     -99.467 -72.907  31.084  0.00  0.00           B
ATOM   2681  Ne      X   1    -101.036 -70.982  25.194  0.00  0.00          NE
ATOM   2682  B       X   1     -99.692 -74.875  29.433  0.00  0.00           B
ATOM   2683  Ne      X   1    -101.696 -71.940  28.100  0.00  0.00          NE
ATOM   2684  B       X   1    -100.270 -72.481  28.691  0.00  0.00           B
ATOM   2685  Ne      X   1     -99.266 -73.303  29.559  0.00  0.00          NE
ATOM   2686  B       X   1    -101.432 -71.386  26.652  0.00  0.00           B
ATOM   2687  B       X   1    -101.878 -69.102  30.931  0.00  0.00           B
ATOM   2688  B       X   1     -97.775 -73.161  29.074  0.00  0.00           B
ATOM   2689  B       X   1     -94.251 -73.495  32.120  0.00  0.00           B
ATOM   2690  B       X   1     -97.413 -72.845  25.061  0.00  0.00           B
ATOM   2691  B       X   1     -97.144 -69.375  30.717  0.00  0.00           B
ATOM   2692  B       X   1     -97.173 -75.303  26.003  0.00  0.00           B
ATOM   2693  Ne      X   1     -96.421 -69.584  29.349  0.00  0.00          NE
ATOM   2694  B       X   1     -92.757 -69.923  24.786  0.00  0.00           B
ATOM   2695  B       X   1     -95.308 -74.255  24.766  0.00  0.00           B
ATOM   2696  B       X   1     -95.082 -72.978  29.555  0.00  0.00           B
ATOM   2697  B       X   1     -92.513 -73.606  29.942  0.00  0.00           B
ATOM   2698  B       X   1     -94.418 -75.264  30.451  0.00  0.00           B
ATOM   2699  Ne      X   1     -94.001 -73.808  30.556  0.00  0.00          NE
ATOM   2700  B       X   1     -92.675 -69.803  28.548  0.00  0.00           B
ATOM   2701  B       X   1     -96.023 -73.248  27.161  0.00  0.00           B
ATOM   2702  Ne      X   1     -96.299 -72.625  28.586  0.00  0.00          NE
ATOM   2703  Ne      X   1     -96.482 -73.953  25.774  0.00  0.00          NE
ATOM   2704  B       X   1     -96.409 -71.008  28.671  0.00  0.00           B
ATOM   2705  B       X   1     -94.956 -69.005  29.346  0.00  0.00           B
ATOM   2706  B       X   1    -101.622 -66.967  24.241  0.00  0.00           B
ATOM   2707  B       X   1     -99.453 -68.227  31.114  0.00  0.00           B
ATOM   2708  Ne      X   1     -97.996 -68.436  31.634  0.00  0.00          NE
ATOM   2709  Ne      X   1     -99.901 -62.840  29.632  0.00  0.00          NE
ATOM   2710  Ne      X   1     -99.714 -66.053  26.657  0.00  0.00          NE
ATOM   2711  Ne      X   1    -100.582 -61.933  26.814  0.00  0.00          NE
ATOM   2712  B       X   1    -100.517 -62.294  28.293  0.00  0.00           B
ATOM   2713  Ne      X   1    -100.970 -67.820  31.193  0.00  0.00          NE
ATOM   2714  B       X   1    -100.928 -65.685  27.612  0.00  0.00           B
ATOM   2715  Ne      X   1    -102.952 -63.441  25.362  0.00  0.00          NE
ATOM   2716  B       X   1     -99.243 -62.506  25.968  0.00  0.00           B
ATOM   2717  B       X   1     -98.385 -62.515  29.566  0.00  0.00           B
ATOM   2718  Ne      X   1    -101.298 -65.375  29.157  0.00  0.00          NE
ATOM   2719  B       X   1     -99.894 -67.399  25.956  0.00  0.00           B
ATOM   2720  B       X   1     -98.438 -66.435  27.603  0.00  0.00           B
ATOM   2721  B       X   1    -101.781 -62.656  26.136  0.00  0.00           B
ATOM   2722  B       X   1    -100.319 -62.401  31.098  0.00  0.00           B
ATOM   2723  B       X   1    -102.588 -64.533  29.417  0.00  0.00           B
ATOM   2724  B       X   1     -99.266 -64.986  25.592  0.00  0.00           B
ATOM   2725  B       X   1    -101.264 -66.689  30.092  0.00  0.00           B
ATOM   2726  B       X   1    -100.167 -64.396  29.629  0.00  0.00           B
ATOM   2727  Ne      X   1    -100.507 -67.971  24.536  0.00  0.00          NE
ATOM   2728  Ne      X   1     -98.300 -63.651  25.385  0.00  0.00          NE
ATOM   2729  B       X   1    -102.501 -64.676  24.514  0.00  0.00           B
ATOM   2730  Ne      X   1     -93.360 -66.118  30.797  0.00  0.00          NE
ATOM   2731  B       X   1     -91.945 -67.072  25.804  0.00  0.00           B
ATOM   2732  B       X   1     -92.987 -65.187  27.205  0.00  0.00           B
ATOM   2733  B       X   1     -96.677 -67.521  26.063  0.00  0.00           B
ATOM   2734  B       X   1     -94.502 -66.472  25.448  0.00  0.00           B
ATOM   2735  Ne      X   1     -93.523 -68.575  28.963  0.00  0.00          NE
ATOM   2736  Ne      X   1     -97.019 -61.712  29.751  0.00  0.00          NE
ATOM   2737  B       X   1     -93.622 -67.554  27.693  0.00  0.00           B
ATOM   2738  Ne      X   1     -93.298 -66.557  26.495  0.00  0.00          NE
ATOM   2739  B       X   1     -93.073 -67.567  30.097  0.00  0.00           B
ATOM   2740  B       X   1     -97.182 -68.646  28.345  0.00  0.00           B
ATOM   2741  B       X   1     -97.302 -67.034  31.695  0.00  0.00           B
ATOM   2742  B       X   1     -96.182 -62.483  30.872  0.00  0.00           B
ATOM   2743  B       X   1     -92.131 -65.793  31.670  0.00  0.00           B
ATOM   2744  B       X   1     -94.799 -66.198  31.513  0.00  0.00           B
ATOM   2745  B       X   1     -94.967 -63.821  27.789  0.00  0.00           B
ATOM   2746  B       X   1     -96.415 -61.825  28.308  0.00  0.00           B
ATOM   2747  B       X   1     -94.990 -68.641  24.443  0.00  0.00           B
ATOM   2748  B       X   1     -95.392 -61.828  26.016  0.00  0.00           B
ATOM   2749  B       X   1     -97.115 -63.660  26.451  0.00  0.00           B
ATOM   2750  B       X   1     -92.719 -62.911  28.552  0.00  0.00           B
ATOM   2751  Ne      X   1     -97.427 -67.544  27.372  0.00  0.00          NE
ATOM   2752  Ne      X   1     -95.978 -62.832  27.131  0.00  0.00          NE
ATOM   2753  Ne      X   1     -93.593 -64.187  28.349  0.00  0.00          NE
ATOM   2754  B       X   1     -93.557 -65.043  29.659  0.00  0.00           B
ATOM   2755  Ne      X   1     -95.686 -67.324  24.809  0.00  0.00          NE
ATOM   2756  Ne      X   1     -99.801 -72.703  32.634  0.00  0.00          NE
ATOM   2757  B       X   1    -100.051 -71.324  37.210  0.00  0.00           B
ATOM   2758  Ne      X   1    -100.749 -70.264  36.211  0.00  0.00          NE
ATOM   2759  Ne      X   1     -99.434 -72.813  37.342  0.00  0.00          NE
ATOM   2760  B       X   1    -100.063 -73.828  38.467  0.00  0.00           B
ATOM   2761  B       X   1     -99.668 -69.859  35.113  0.00  0.00           B
ATOM   2762  Ne      X   1     -98.555 -70.242  34.017  0.00  0.00          NE
ATOM   2763  B       X   1    -102.008 -71.135  35.582  0.00  0.00           B
ATOM   2764  B       X   1     -99.094 -73.840  33.513  0.00  0.00           B
ATOM   2765  B       X   1     -97.903 -72.780  37.766  0.00  0.00           B
ATOM   2766  B       X   1     -99.588 -73.536  36.002  0.00  0.00           B
ATOM   2767  Ne      X   1     -99.202 -74.607  34.917  0.00  0.00          NE
ATOM   2768  B       X   1    -100.405 -75.627  34.769  0.00  0.00           B
ATOM   2769  B       X   1     -99.253 -71.292  33.071  0.00  0.00           B
ATOM   2770  Ne      X   1    -100.129 -74.957  39.651  0.00  0.00          NE
ATOM   2771  B       X   1    -101.312 -72.907  33.013  0.00  0.00           B
ATOM   2772  B       X   1     -98.901 -75.870  39.737  0.00  0.00           B
ATOM   2773  B       X   1     -98.033 -69.055  33.127  0.00  0.00           B
ATOM   2774  B       X   1     -97.800 -75.169  35.299  0.00  0.00           B
ATOM   2775  B       X   1    -101.394 -68.940  36.743  0.00  0.00           B
ATOM   2776  Ne      X   1    -102.735 -72.863  32.238  0.00  0.00          NE
ATOM   2777  B       X   1     -97.456 -76.309  33.137  0.00  0.00           B
ATOM   2778  B       X   1     -97.396 -71.039  34.687  0.00  0.00           B
ATOM   2779  Ne      X   1     -96.685 -75.743  34.408  0.00  0.00          NE
ATOM   2780  Ne      X   1     -95.269 -75.409  38.706  0.00  0.00          NE
ATOM   2781  B       X   1     -95.136 -69.880  35.150  0.00  0.00           B
ATOM   2782  B       X   1     -92.332 -74.238  36.924  0.00  0.00           B
ATOM   2783  B       X   1     -93.275 -74.086  34.488  0.00  0.00           B
ATOM   2784  Ne      X   1     -94.549 -73.667  33.684  0.00  0.00          NE
ATOM   2785  B       X   1     -93.653 -75.250  38.948  0.00  0.00           B
ATOM   2786  B       X   1     -94.040 -70.344  39.232  0.00  0.00           B
ATOM   2787  Ne      X   1     -92.355 -74.485  38.500  0.00  0.00          NE
ATOM   2788  B       X   1     -95.132 -72.309  34.247  0.00  0.00           B
ATOM   2789  Ne      X   1     -92.836 -69.807  38.392  0.00  0.00          NE
ATOM   2790  B       X   1     -95.639 -74.771  33.910  0.00  0.00           B
ATOM   2791  Ne      X   1     -95.875 -71.287  35.162  0.00  0.00          NE
ATOM   2792  B       X   1     -95.864 -71.763  36.704  0.00  0.00           B
ATOM   2793  Ne      X   1     -95.499 -70.346  39.765  0.00  0.00          NE
ATOM   2794  B       X   1     -95.688 -73.952  38.166  0.00  0.00           B
ATOM   2795  B       X   1     -93.347 -69.566  36.941  0.00  0.00           B
ATOM   2796  B       X   1     -96.154 -71.610  39.230  0.00  0.00           B
ATOM   2797  B       X   1     -96.296 -75.988  39.785  0.00  0.00           B
ATOM   2798  Ne      X   1     -96.368 -72.532  38.044  0.00  0.00          NE
ATOM   2799  B       X   1     -92.089 -73.191  39.335  0.00  0.00           B
ATOM   2800  Ne      X   1     -92.026 -74.384  35.336  0.00  0.00          NE
ATOM   2801  B       X   1     -92.697 -69.240  34.534  0.00  0.00           B
ATOM   2802  Ne      X   1     -93.927 -68.970  35.480  0.00  0.00          NE
ATOM   2803  B       X   1     -96.165 -68.984  39.398  0.00  0.00           B
ATOM   2804  B       X   1    -103.265 -67.176  37.399  0.00  0.00           B
ATOM   2805  B       X   1    -101.313 -67.136  32.609  0.00  0.00           B
ATOM   2806  Ne      X   1    -101.909 -67.497  36.586  0.00  0.00          NE
ATOM   2807  B       X   1    -100.250 -63.095  33.619  0.00  0.00           B
ATOM   2808  B       X   1    -102.274 -67.348  34.967  0.00  0.00           B
ATOM   2809  B       X   1    -100.984 -66.335  36.963  0.00  0.00           B
ATOM   2810  B       X   1    -100.671 -63.947  36.090  0.00  0.00           B
ATOM   2811  B       X   1    -101.796 -65.020  34.142  0.00  0.00           B
ATOM   2812  B       X   1     -98.650 -65.156  36.954  0.00  0.00           B
ATOM   2813  B       X   1    -100.374 -64.387  38.667  0.00  0.00           B
ATOM   2814  Ne      X   1    -100.168 -64.942  37.139  0.00  0.00          NE
ATOM   2815  Ne      X   1    -102.268 -66.511  33.649  0.00  0.00          NE
ATOM   2816  Ne      X   1    -101.266 -63.668  34.688  0.00  0.00          NE
ATOM   2817  Ne      X   1     -99.704 -62.158  32.541  0.00  0.00          NE
ATOM   2818  B       X   1     -98.130 -62.440  32.438  0.00  0.00           B
ATOM   2819  B       X   1     -98.435 -68.240  40.083  0.00  0.00           B
ATOM   2820  Ne      X   1    -100.336 -63.752  40.136  0.00  0.00          NE
ATOM   2821  B       X   1     -96.253 -61.543  37.794  0.00  0.00           B
ATOM   2822  Ne      X   1     -97.192 -65.424  37.364  0.00  0.00          NE
ATOM   2823  Ne      X   1     -97.040 -67.652  39.599  0.00  0.00          NE
ATOM   2824  B       X   1     -97.115 -66.672  38.348  0.00  0.00           B
ATOM   2825  Ne      X   1     -95.935 -62.787  38.766  0.00  0.00          NE
ATOM   2826  Ne      X   1     -95.143 -66.158  35.139  0.00  0.00          NE
ATOM   2827  B       X   1     -94.503 -67.509  35.600  0.00  0.00           B
ATOM   2828  B       X   1     -93.357 -63.457  36.604  0.00  0.00           B
ATOM   2829  Ne      X   1     -92.971 -63.200  38.044  0.00  0.00          NE
ATOM   2830  B       X   1     -94.115 -65.028  34.766  0.00  0.00           B
ATOM   2831  Ne      X   1     -93.068 -63.850  35.070  0.00  0.00          NE
ATOM   2832  B       X   1     -92.253 -64.378  38.689  0.00  0.00           B
ATOM   2833  B       X   1     -93.459 -62.619  34.244  0.00  0.00           B
ATOM   2834  B       X   1     -94.355 -62.831  38.761  0.00  0.00           B
ATOM   2835  B       X   1     -95.791 -62.286  33.407  0.00  0.00           B
ATOM   2836  B       X   1     -95.842 -66.501  33.763  0.00  0.00           B
ATOM   2837  Ne      X   1     -94.602 -61.533  34.161  0.00  0.00          NE
ATOM   2838  B       X   1     -96.220 -65.786  36.146  0.00  0.00           B
ATOM   2839  B       X   1     -96.620 -64.087  38.042  0.00  0.00           B
ATOM   2840  B       X   1     -92.270 -68.512  38.966  0.00  0.00           B
ATOM   2841  Ne      X   1     -96.210 -66.053  32.338  0.00  0.00          NE
ATOM   2842  Ne      X   1     -96.617 -62.967  32.285  0.00  0.00          NE
ATOM   2843  B       X   1     -96.589 -62.525  40.103  0.00  0.00           B
ATOM   2844  B       X   1     -96.556 -64.524  32.335  0.00  0.00           B
ATOM   2845  B       X   1    -102.478 -70.511  41.901  0.00  0.00           B
ATOM   2846  B       X   1    -100.295 -74.142  40.977  0.00  0.00           B
ATOM   2847  Ne      X   1    -100.680 -73.726  42.401  0.00  0.00          NE
ATOM   2848  Ne      X   1    -100.997 -70.617  42.525  0.00  0.00          NE
ATOM   2849  B       X   1    -100.591 -72.107  42.704  0.00  0.00           B
ATOM   2850  B       X   1    -100.974 -69.809  43.901  0.00  0.00           B
ATOM   2851  B       X   1    -100.030 -69.836  41.554  0.00  0.00           B
ATOM   2852  B       X   1     -97.854 -69.730  46.858  0.00  0.00           B
ATOM   2853  B       X   1     -97.475 -73.586  44.166  0.00  0.00           B
ATOM   2854  B       X   1     -96.629 -71.773  45.932  0.00  0.00           B
ATOM   2855  Ne      X   1     -96.660 -70.674  47.048  0.00  0.00          NE
ATOM   2856  Ne      X   1     -95.346 -70.155  42.950  0.00  0.00          NE
ATOM   2857  B       X   1     -93.961 -69.707  43.605  0.00  0.00           B
ATOM   2858  B       X   1     -95.255 -70.407  41.430  0.00  0.00           B
ATOM   2859  B       X   1     -95.045 -73.471  44.926  0.00  0.00           B
ATOM   2860  B       X   1     -95.271 -69.725  47.063  0.00  0.00           B
ATOM   2861  B       X   1     -95.986 -71.468  43.613  0.00  0.00           B
ATOM   2862  Ne      X   1     -96.329 -72.609  44.617  0.00  0.00          NE
ATOM   2863  Ne      X   1     -92.451 -69.214  43.900  0.00  0.00          NE
ATOM   2864  B       X   1     -96.398 -68.942  43.192  0.00  0.00           B
ATOM   2865  Ne      X   1     -94.148 -69.040  47.921  0.00  0.00          NE
ATOM   2866  B       X   1    -100.056 -68.645  46.146  0.00  0.00           B
ATOM   2867  B       X   1    -101.547 -62.839  40.354  0.00  0.00           B
ATOM   2868  B       X   1     -99.056 -62.894  40.439  0.00  0.00           B
ATOM   2869  Ne      X   1     -99.509 -68.399  41.228  0.00  0.00          NE
ATOM   2870  B       X   1    -101.743 -66.251  42.988  0.00  0.00           B
ATOM   2871  B       X   1    -102.296 -67.832  44.955  0.00  0.00           B
ATOM   2872  Ne      X   1    -101.345 -66.170  41.482  0.00  0.00          NE
ATOM   2873  B       X   1     -99.221 -62.260  47.591  0.00  0.00           B
ATOM   2874  B       X   1     -97.796 -61.973  42.544  0.00  0.00           B
ATOM   2875  B       X   1    -102.729 -65.786  40.718  0.00  0.00           B
ATOM   2876  Ne      X   1    -102.670 -66.404  44.282  0.00  0.00          NE
ATOM   2877  B       X   1     -98.250 -67.285  47.462  0.00  0.00           B
ATOM   2878  B       X   1     -98.718 -67.923  42.590  0.00  0.00           B
ATOM   2879  B       X   1    -100.412 -64.965  41.189  0.00  0.00           B
ATOM   2880  Ne      X   1     -98.568 -68.338  46.374  0.00  0.00          NE
ATOM   2881  Ne      X   1     -99.955 -62.246  46.215  0.00  0.00          NE
ATOM   2882  B       X   1    -100.715 -67.506  41.030  0.00  0.00           B
ATOM   2883  B       X   1     -97.849 -67.886  45.040  0.00  0.00           B
ATOM   2884  Ne      X   1     -97.710 -62.906  41.245  0.00  0.00          NE
ATOM   2885  B       X   1     -92.568 -67.732  44.495  0.00  0.00           B
ATOM   2886  Ne      X   1     -93.516 -64.537  42.346  0.00  0.00          NE
ATOM   2887  Ne      X   1     -92.636 -66.203  44.926  0.00  0.00          NE
ATOM   2888  Ne      X   1     -95.408 -62.542  47.942  0.00  0.00          NE
ATOM   2889  Ne      X   1     -93.977 -61.577  43.013  0.00  0.00          NE
ATOM   2890  B       X   1     -92.974 -68.531  47.211  0.00  0.00           B
ATOM   2891  B       X   1     -93.749 -63.096  42.776  0.00  0.00           B
ATOM   2892  B       X   1     -96.794 -66.364  43.137  0.00  0.00           B
ATOM   2893  B       X   1     -93.754 -65.970  46.064  0.00  0.00           B
ATOM   2894  Ne      X   1     -94.468 -65.527  47.404  0.00  0.00          NE
ATOM   2895  B       X   1     -95.806 -66.286  47.753  0.00  0.00           B
ATOM   2896  B       X   1     -92.500 -64.681  41.193  0.00  0.00           B
ATOM   2897  B       X   1     -92.979 -65.378  43.539  0.00  0.00           B
ATOM   2898  B       X   1     -94.919 -65.148  41.908  0.00  0.00           B
ATOM   2899  Ne      X   1     -97.446 -67.761  43.529  0.00  0.00          NE
ATOM   2900  Ne      X   1     -96.394 -65.650  41.895  0.00  0.00          NE
ATOM   2901  B       X   1     -94.885 -63.953  47.502  0.00  0.00           B
ATOM   2902  B       X   1     -97.326 -64.346  41.700  0.00  0.00           B
ATOM   2903  B       X   1     -96.514 -66.763  40.786  0.00  0.00           B
ATOM   2904  B       X   1     -95.665 -61.668  46.648  0.00  0.00           B
ATOM   2905  B       X   1     -99.625 -73.521  48.467  0.00  0.00           B
ATOM   2906  B       X   1    -102.757 -74.349  51.679  0.00  0.00           B
ATOM   2907  B       X   1    -102.961 -75.396  54.055  0.00  0.00           B
ATOM   2908  Ne      X   1    -102.902 -74.032  53.327  0.00  0.00          NE
ATOM   2909  Ne      X   1     -98.502 -74.287  49.245  0.00  0.00          NE
ATOM   2910  Ne      X   1    -100.038 -73.136  53.742  0.00  0.00          NE
ATOM   2911  B       X   1     -99.485 -74.424  53.034  0.00  0.00           B
ATOM   2912  B       X   1     -99.659 -71.888  52.799  0.00  0.00           B
ATOM   2913  B       X   1    -101.595 -73.329  53.797  0.00  0.00           B
ATOM   2914  Ne      X   1     -99.791 -70.422  52.107  0.00  0.00          NE
ATOM   2915  B       X   1     -99.270 -73.067  55.114  0.00  0.00           B
ATOM   2916  Ne      X   1     -98.871 -75.447  52.075  0.00  0.00          NE
ATOM   2917  B       X   1    -100.574 -70.681  50.744  0.00  0.00           B
ATOM   2918  B       X   1     -98.433 -69.729  51.915  0.00  0.00           B
ATOM   2919  B       X   1    -100.740 -69.646  53.174  0.00  0.00           B
ATOM   2920  B       X   1    -103.052 -69.230  54.281  0.00  0.00           B
ATOM   2921  B       X   1    -101.160 -76.237  55.862  0.00  0.00           B
ATOM   2922  Ne      X   1     -98.225 -72.516  56.132  0.00  0.00          NE
ATOM   2923  B       X   1     -96.592 -71.274  48.484  0.00  0.00           B
ATOM   2924  B       X   1     -97.205 -73.450  49.577  0.00  0.00           B
ATOM   2925  B       X   1     -96.959 -71.885  55.393  0.00  0.00           B
ATOM   2926  B       X   1     -96.893 -69.697  53.899  0.00  0.00           B
ATOM   2927  B       X   1     -93.377 -70.446  51.967  0.00  0.00           B
ATOM   2928  B       X   1     -95.408 -71.862  50.720  0.00  0.00           B
ATOM   2929  Ne      X   1     -92.071 -69.602  52.465  0.00  0.00          NE
ATOM   2930  B       X   1     -94.870 -70.256  55.386  0.00  0.00           B
ATOM   2931  B       X   1     -95.357 -71.603  53.299  0.00  0.00           B
ATOM   2932  Ne      X   1     -96.030 -70.821  54.546  0.00  0.00          NE
ATOM   2933  Ne      X   1     -96.048 -72.452  49.396  0.00  0.00          NE
ATOM   2934  B       X   1     -95.983 -68.987  51.661  0.00  0.00           B
ATOM   2935  Ne      X   1     -97.242 -68.946  52.591  0.00  0.00          NE
ATOM   2936  Ne      X   1    -101.727 -68.561  53.686  0.00  0.00          NE
ATOM   2937  Ne      X   1    -102.783 -67.821  50.948  0.00  0.00          NE
ATOM   2938  B       X   1    -102.141 -67.720  52.397  0.00  0.00           B
ATOM   2939  B       X   1    -101.959 -67.083  49.818  0.00  0.00           B
ATOM   2940  B       X   1     -98.633 -65.439  51.576  0.00  0.00           B
ATOM   2941  B       X   1     -99.219 -66.104  54.073  0.00  0.00           B
ATOM   2942  B       X   1    -100.348 -65.129  49.754  0.00  0.00           B
ATOM   2943  Ne      X   1     -98.897 -64.820  50.156  0.00  0.00          NE
ATOM   2944  B       X   1     -98.707 -63.250  50.030  0.00  0.00           B
ATOM   2945  Ne      X   1     -98.374 -62.143  48.946  0.00  0.00          NE
ATOM   2946  B       X   1    -101.037 -67.641  54.742  0.00  0.00           B
ATOM   2947  Ne      X   1    -100.274 -66.311  55.212  0.00  0.00          NE
ATOM   2948  Ne      X   1     -98.114 -66.008  52.944  0.00  0.00          NE
ATOM   2949  B       X   1     -98.238 -62.561  53.858  0.00  0.00           B
ATOM   2950  B       X   1     -97.892 -65.410  49.125  0.00  0.00           B
ATOM   2951  Ne      X   1     -99.592 -61.800  53.561  0.00  0.00          NE
ATOM   2952  B       X   1     -97.569 -67.460  52.858  0.00  0.00           B
ATOM   2953  B       X   1     -94.572 -68.611  49.352  0.00  0.00           B
ATOM   2954  B       X   1     -96.845 -67.603  49.621  0.00  0.00           B
ATOM   2955  B       X   1     -97.111 -64.915  53.511  0.00  0.00           B
ATOM   2956  Ne      X   1     -96.963 -63.409  53.973  0.00  0.00          NE
ATOM   2957  B       X   1     -96.825 -62.332  48.649  0.00  0.00           B
ATOM   2958  B       X   1     -96.688 -63.588  55.576  0.00  0.00           B
ATOM   2959  B       X   1     -92.394 -68.456  53.487  0.00  0.00           B
ATOM   2960  B       X   1     -94.291 -61.859  48.828  0.00  0.00           B
ATOM   2961  B       X   1     -94.171 -61.863  51.342  0.00  0.00           B
ATOM   2962  B       X   1     -94.980 -66.700  51.087  0.00  0.00           B
ATOM   2963  Ne      X   1     -92.181 -65.968  49.547  0.00  0.00          NE
ATOM   2964  B       X   1     -92.613 -66.096  51.056  0.00  0.00           B
ATOM   2965  Ne      X   1     -93.906 -65.859  51.900  0.00  0.00          NE
ATOM   2966  B       X   1     -93.747 -66.420  53.325  0.00  0.00           B
ATOM   2967  Ne      X   1     -92.881 -67.280  54.376  0.00  0.00          NE
ATOM   2968  B       X   1     -94.210 -64.335  52.004  0.00  0.00           B
ATOM   2969  Ne      X   1     -94.370 -62.839  52.522  0.00  0.00          NE
ATOM   2970  B       X   1     -93.287 -62.342  53.600  0.00  0.00           B
ATOM   2971  B       X   1     -93.642 -67.977  55.539  0.00  0.00           B
ATOM   2972  Ne      X   1     -95.565 -68.020  50.455  0.00  0.00          NE
ATOM   2973  B       X   1     -95.731 -62.803  53.263  0.00  0.00           B
ATOM   2974  B       X   1     -93.366 -65.807  48.526  0.00  0.00           B
ATOM   2975  Ne      X   1     -92.601 -61.657  54.810  0.00  0.00          NE
ATOM   2976  Ne      X   1     -97.220 -66.636  48.420  0.00  0.00          NE
ATOM   2977  B       X   1     -92.563 -62.677  56.033  0.00  0.00           B
ATOM   2978  B       X   1    -102.921 -75.384  58.232  0.00  0.00           B
ATOM   2979  B       X   1    -102.940 -72.762  57.749  0.00  0.00           B
ATOM   2980  Ne      X   1    -102.917 -71.193  57.623  0.00  0.00          NE
ATOM   2981  B       X   1     -98.949 -71.270  56.810  0.00  0.00           B
ATOM   2982  Ne      X   1     -99.851 -70.495  57.827  0.00  0.00          NE
ATOM   2983  B       X   1    -101.361 -70.829  57.647  0.00  0.00           B
ATOM   2984  B       X   1     -98.138 -74.334  59.701  0.00  0.00           B
ATOM   2985  B       X   1     -99.208 -70.935  59.285  0.00  0.00           B
ATOM   2986  B       X   1     -99.558 -68.935  57.777  0.00  0.00           B
ATOM   2987  Ne      X   1     -94.025 -69.281  56.310  0.00  0.00          NE
ATOM   2988  B       X   1     -96.866 -69.963  59.309  0.00  0.00           B
ATOM   2989  B       X   1     -92.756 -69.922  56.877  0.00  0.00           B
ATOM   2990  B       X   1     -95.064 -69.094  57.555  0.00  0.00           B
ATOM   2991  B       X   1     -99.401 -66.648  56.574  0.00  0.00           B
ATOM   2992  B       X   1     -99.065 -66.790  59.215  0.00  0.00           B
ATOM   2993  Ne      X   1     -98.877 -67.497  57.793  0.00  0.00          NE
ATOM   2994  Ne      X   1     -96.196 -68.616  58.585  0.00  0.00          NE
ATOM   2995  B       X   1     -97.312 -67.925  57.784  0.00  0.00           B
ATOM   2996  B       X   1     -95.545 -67.739  59.664  0.00  0.00           B
ATOM   2997  B       X   1     -82.202 -94.308  17.990  0.00  0.00           B
ATOM   2998  Ne      X   1     -81.515 -94.827  19.235  0.00  0.00          NE
ATOM   2999  Ne      X   1     -82.651 -93.387  16.756  0.00  0.00          NE
ATOM   3000  B       X   1     -80.896 -93.607  19.957  0.00  0.00           B
ATOM   3001  B       X   1     -82.582 -91.886  17.048  0.00  0.00           B
ATOM   3002  Ne      X   1     -80.387 -92.263  20.543  0.00  0.00          NE
ATOM   3003  B       X   1     -89.687 -84.458   6.840  0.00  0.00           B
ATOM   3004  Ne      X   1     -88.606 -85.415   7.350  0.00  0.00          NE
ATOM   3005  B       X   1     -83.204 -87.907   6.293  0.00  0.00           B
ATOM   3006  Ne      X   1     -83.151 -87.629   7.909  0.00  0.00          NE
ATOM   3007  B       X   1     -82.612 -84.393   7.993  0.00  0.00           B
ATOM   3008  Ne      X   1     -90.994 -83.809   6.444  0.00  0.00          NE
ATOM   3009  B       X   1     -90.930 -83.393   4.889  0.00  0.00           B
ATOM   3010  Ne      X   1     -91.306 -78.939   5.820  0.00  0.00          NE
ATOM   3011  B       X   1     -91.058 -79.974   7.006  0.00  0.00           B
ATOM   3012  B       X   1     -90.078 -78.990   4.680  0.00  0.00           B
ATOM   3013  B       X   1     -91.308 -82.532   7.283  0.00  0.00           B
ATOM   3014  B       X   1     -91.430 -77.516   6.500  0.00  0.00           B
ATOM   3015  B       X   1     -87.037 -82.441   7.733  0.00  0.00           B
ATOM   3016  B       X   1     -83.020 -83.686   5.463  0.00  0.00           B
ATOM   3017  B       X   1     -81.784 -79.902   7.380  0.00  0.00           B
ATOM   3018  Ne      X   1     -82.312 -83.327   6.831  0.00  0.00          NE
ATOM   3019  B       X   1     -85.744 -78.158   7.962  0.00  0.00           B
ATOM   3020  B       X   1     -90.694 -85.845  10.621  0.00  0.00           B
ATOM   3021  B       X   1     -88.470 -85.072  15.745  0.00  0.00           B
ATOM   3022  Ne      X   1     -89.117 -85.717  10.479  0.00  0.00          NE
ATOM   3023  B       X   1     -88.835 -85.620   8.905  0.00  0.00           B
ATOM   3024  B       X   1     -88.494 -87.067  10.983  0.00  0.00           B
ATOM   3025  Ne      X   1     -86.575 -88.590  14.077  0.00  0.00          NE
ATOM   3026  B       X   1     -87.096 -88.486  12.536  0.00  0.00           B
ATOM   3027  Ne      X   1     -88.282 -88.512  11.476  0.00  0.00          NE
ATOM   3028  B       X   1     -86.911 -87.111  14.788  0.00  0.00           B
ATOM   3029  B       X   1     -88.288 -84.469  11.239  0.00  0.00           B
ATOM   3030  Ne      X   1     -87.240 -85.981  15.696  0.00  0.00          NE
ATOM   3031  B       X   1     -83.907 -88.990   8.379  0.00  0.00           B
ATOM   3032  B       X   1     -83.974 -86.351   8.446  0.00  0.00           B
ATOM   3033  Ne      X   1     -83.867 -84.869   8.881  0.00  0.00          NE
ATOM   3034  B       X   1     -83.774 -84.495  10.434  0.00  0.00           B
ATOM   3035  B       X   1     -82.680 -90.508  13.978  0.00  0.00           B
ATOM   3036  B       X   1     -82.574 -85.403  14.857  0.00  0.00           B
ATOM   3037  B       X   1     -82.771 -88.014  14.604  0.00  0.00           B
ATOM   3038  B       X   1     -81.710 -87.576   8.441  0.00  0.00           B
ATOM   3039  Ne      X   1     -81.877 -86.841  15.119  0.00  0.00          NE
ATOM   3040  B       X   1     -81.057 -86.111  12.268  0.00  0.00           B
ATOM   3041  B       X   1     -80.465 -86.826  14.520  0.00  0.00           B
ATOM   3042  B       X   1     -80.380 -88.707  10.444  0.00  0.00           B
ATOM   3043  Ne      X   1     -91.826 -78.215  12.908  0.00  0.00          NE
ATOM   3044  Ne      X   1     -90.898 -81.112   8.085  0.00  0.00          NE
ATOM   3045  B       X   1     -90.617 -79.370  15.998  0.00  0.00           B
ATOM   3046  Ne      X   1     -89.248 -83.721  15.937  0.00  0.00          NE
ATOM   3047  B       X   1     -90.683 -83.792  15.347  0.00  0.00           B
ATOM   3048  B       X   1     -91.183 -77.169   9.044  0.00  0.00           B
ATOM   3049  B       X   1     -90.556 -78.503  13.712  0.00  0.00           B
ATOM   3050  Ne      X   1     -90.360 -77.601  10.305  0.00  0.00          NE
ATOM   3051  Ne      X   1     -89.638 -79.032  14.786  0.00  0.00          NE
ATOM   3052  B       X   1     -87.744 -82.203  10.139  0.00  0.00           B
ATOM   3053  B       X   1     -86.967 -80.180   8.868  0.00  0.00           B
ATOM   3054  B       X   1     -88.554 -77.965  15.304  0.00  0.00           B
ATOM   3055  Ne      X   1     -87.869 -81.615  14.096  0.00  0.00          NE
ATOM   3056  B       X   1     -89.413 -81.415   8.426  0.00  0.00           B
ATOM   3057  B       X   1     -86.430 -80.961  14.372  0.00  0.00           B
ATOM   3058  B       X   1     -89.426 -78.777  10.202  0.00  0.00           B
ATOM   3059  Ne      X   1     -87.178 -77.443  15.913  0.00  0.00          NE
ATOM   3060  B       X   1     -88.867 -80.299  14.158  0.00  0.00           B
ATOM   3061  B       X   1     -87.801 -82.280  12.706  0.00  0.00           B
ATOM   3062  B       X   1     -88.353 -82.671  15.119  0.00  0.00           B
ATOM   3063  Ne      X   1     -87.855 -81.473   8.764  0.00  0.00          NE
ATOM   3064  Ne      X   1     -87.414 -83.084  11.410  0.00  0.00          NE
ATOM   3065  B       X   1     -86.158 -78.627  15.436  0.00  0.00           B
ATOM   3066  B       X   1     -91.502 -77.873  11.415  0.00  0.00           B
ATOM   3067  B       X   1     -85.712 -76.627  11.834  0.00  0.00           B
ATOM   3068  B       X   1     -81.341 -77.917  10.199  0.00  0.00           B
ATOM   3069  Ne      X   1     -85.469 -79.707  14.442  0.00  0.00          NE
ATOM   3070  B       X   1     -82.105 -81.158   9.478  0.00  0.00           B
ATOM   3071  Ne      X   1     -83.410 -84.097  14.515  0.00  0.00          NE
ATOM   3072  B       X   1     -84.485 -84.040  15.788  0.00  0.00           B
ATOM   3073  B       X   1     -85.380 -78.898  13.021  0.00  0.00           B
ATOM   3074  Ne      X   1     -85.089 -78.069  11.770  0.00  0.00          NE
ATOM   3075  Ne      X   1     -81.402 -82.185  15.691  0.00  0.00          NE
ATOM   3076  B       X   1     -83.405 -77.888  11.768  0.00  0.00           B
ATOM   3077  Ne      X   1     -85.638 -79.322   9.011  0.00  0.00          NE
ATOM   3078  B       X   1     -80.982 -77.722  12.745  0.00  0.00           B
ATOM   3079  B       X   1     -83.185 -82.229  11.545  0.00  0.00           B
ATOM   3080  Ne      X   1     -82.879 -80.673   8.196  0.00  0.00          NE
ATOM   3081  B       X   1     -80.570 -82.103  11.200  0.00  0.00           B
ATOM   3082  B       X   1     -85.060 -84.077   8.249  0.00  0.00           B
ATOM   3083  B       X   1     -81.884 -79.938  11.664  0.00  0.00           B
ATOM   3084  Ne      X   1     -81.879 -78.403  11.660  0.00  0.00          NE
ATOM   3085  Ne      X   1     -81.920 -81.407  11.037  0.00  0.00          NE
ATOM   3086  Ne      X   1     -84.158 -83.472  11.632  0.00  0.00          NE
ATOM   3087  B       X   1     -84.290 -80.092   8.513  0.00  0.00           B
ATOM   3088  B       X   1     -84.103 -80.045  15.103  0.00  0.00           B
ATOM   3089  B       X   1     -85.803 -83.255  11.402  0.00  0.00           B
ATOM   3090  B       X   1     -85.450 -78.699  10.450  0.00  0.00           B
ATOM   3091  B       X   1     -84.015 -84.066  13.092  0.00  0.00           B
ATOM   3092  B       X   1     -82.456 -82.893  14.733  0.00  0.00           B
ATOM   3093  B       X   1     -82.491 -78.304  15.789  0.00  0.00           B
ATOM   3094  Ne      X   1     -89.657 -85.495  22.244  0.00  0.00          NE
ATOM   3095  B       X   1     -89.625 -85.525  23.822  0.00  0.00           B
ATOM   3096  B       X   1     -90.282 -84.223  21.636  0.00  0.00           B
ATOM   3097  B       X   1     -86.078 -85.781  16.669  0.00  0.00           B
ATOM   3098  Ne      X   1     -83.110 -90.395  17.439  0.00  0.00          NE
ATOM   3099  B       X   1     -83.482 -85.694  17.664  0.00  0.00           B
ATOM   3100  Ne      X   1     -84.810 -84.890  17.156  0.00  0.00          NE
ATOM   3101  Ne      X   1     -81.199 -87.343  20.601  0.00  0.00          NE
ATOM   3102  B       X   1     -80.957 -85.242  18.287  0.00  0.00           B
ATOM   3103  B       X   1     -81.834 -89.712  18.132  0.00  0.00           B
ATOM   3104  B       X   1     -81.942 -87.785  21.833  0.00  0.00           B
ATOM   3105  B       X   1     -81.744 -87.111  16.726  0.00  0.00           B
ATOM   3106  Ne      X   1     -82.101 -86.338  17.981  0.00  0.00          NE
ATOM   3107  B       X   1     -82.225 -87.047  19.414  0.00  0.00           B
ATOM   3108  Ne      X   1     -80.431 -89.685  18.804  0.00  0.00          NE
ATOM   3109  B       X   1     -80.371 -88.590  19.994  0.00  0.00           B
ATOM   3110  B       X   1     -81.593 -91.802  21.448  0.00  0.00           B
ATOM   3111  Ne      X   1     -91.820 -81.339  23.142  0.00  0.00          NE
ATOM   3112  B       X   1     -90.545 -77.167  20.197  0.00  0.00           B
ATOM   3113  Ne      X   1     -91.085 -83.270  20.787  0.00  0.00          NE
ATOM   3114  B       X   1     -91.624 -82.149  21.771  0.00  0.00           B
ATOM   3115  Ne      X   1     -90.599 -79.429  17.555  0.00  0.00          NE
ATOM   3116  B       X   1     -90.269 -78.018  22.677  0.00  0.00           B
ATOM   3117  B       X   1     -90.186 -82.648  19.693  0.00  0.00           B
ATOM   3118  B       X   1     -90.552 -80.400  23.490  0.00  0.00           B
ATOM   3119  B       X   1     -90.040 -78.037  18.011  0.00  0.00           B
ATOM   3120  Ne      X   1     -90.139 -76.838  21.656  0.00  0.00          NE
ATOM   3121  B       X   1     -89.857 -80.758  17.977  0.00  0.00           B
ATOM   3122  Ne      X   1     -89.701 -79.064  23.672  0.00  0.00          NE
ATOM   3123  B       X   1     -89.328 -83.157  17.411  0.00  0.00           B
ATOM   3124  Ne      X   1     -89.266 -82.091  18.524  0.00  0.00          NE
ATOM   3125  B       X   1     -87.835 -81.809  19.117  0.00  0.00           B
ATOM   3126  Ne      X   1     -86.650 -81.329  20.057  0.00  0.00          NE
ATOM   3127  B       X   1     -87.131 -80.641  21.407  0.00  0.00           B
ATOM   3128  Ne      X   1     -86.891 -79.809  22.724  0.00  0.00          NE
ATOM   3129  B       X   1     -88.207 -79.357  23.277  0.00  0.00           B
ATOM   3130  B       X   1     -86.915 -77.154  17.445  0.00  0.00           B
ATOM   3131  Ne      X   1     -90.577 -76.721  18.720  0.00  0.00          NE
ATOM   3132  B       X   1     -86.228 -80.658  23.961  0.00  0.00           B
ATOM   3133  B       X   1     -85.829 -82.643  20.480  0.00  0.00           B
ATOM   3134  Ne      X   1     -80.582 -83.685  18.261  0.00  0.00          NE
ATOM   3135  B       X   1     -85.316 -84.139  18.425  0.00  0.00           B
ATOM   3136  B       X   1     -85.624 -80.473  19.220  0.00  0.00           B
ATOM   3137  B       X   1     -83.624 -79.524  17.701  0.00  0.00           B
ATOM   3138  B       X   1     -83.205 -81.305  19.469  0.00  0.00           B
ATOM   3139  B       X   1     -81.234 -83.062  16.996  0.00  0.00           B
ATOM   3140  B       X   1     -81.318 -83.017  19.472  0.00  0.00           B
ATOM   3141  B       X   1     -82.067 -81.905  21.687  0.00  0.00           B
ATOM   3142  Ne      X   1     -81.450 -77.165  16.323  0.00  0.00          NE
ATOM   3143  Ne      X   1     -82.544 -82.560  20.331  0.00  0.00          NE
ATOM   3144  Ne      X   1     -83.062 -79.665  16.199  0.00  0.00          NE
ATOM   3145  B       X   1     -81.981 -80.819  16.083  0.00  0.00           B
ATOM   3146  B       X   1     -89.797 -76.581  26.994  0.00  0.00           B
ATOM   3147  Ne      X   1     -90.348 -78.092  26.669  0.00  0.00          NE
ATOM   3148  B       X   1     -89.798 -78.539  25.124  0.00  0.00           B
ATOM   3149  Ne      X   1     -91.566 -72.016   6.809  0.00  0.00          NE
ATOM   3150  B       X   1     -91.481 -70.442   6.632  0.00  0.00           B
ATOM   3151  B       X   1     -90.513 -72.191   3.008  0.00  0.00           B
ATOM   3152  B       X   1     -90.589 -75.144   7.627  0.00  0.00           B
ATOM   3153  B       X   1     -90.301 -72.599   7.572  0.00  0.00           B
ATOM   3154  Ne      X   1     -89.432 -71.865   1.968  0.00  0.00          NE
ATOM   3155  B       X   1     -88.245 -71.225   2.741  0.00  0.00           B
ATOM   3156  Ne      X   1     -87.168 -70.843   3.796  0.00  0.00          NE
ATOM   3157  B       X   1     -87.749 -70.137   5.076  0.00  0.00           B
ATOM   3158  Ne      X   1     -86.741 -74.312   7.288  0.00  0.00          NE
ATOM   3159  B       X   1     -88.261 -74.167   7.491  0.00  0.00           B
ATOM   3160  B       X   1     -91.572 -72.657   5.350  0.00  0.00           B
ATOM   3161  B       X   1     -86.351 -75.888   7.014  0.00  0.00           B
ATOM   3162  Ne      X   1     -91.275 -68.892   6.246  0.00  0.00          NE
ATOM   3163  B       X   1     -86.202 -69.829   3.059  0.00  0.00           B
ATOM   3164  B       X   1     -86.263 -73.646   5.989  0.00  0.00           B
ATOM   3165  Ne      X   1     -91.810 -72.865   3.808  0.00  0.00          NE
ATOM   3166  Ne      X   1     -91.523 -76.440   7.656  0.00  0.00          NE
ATOM   3167  B       X   1     -89.764 -68.646   5.793  0.00  0.00           B
ATOM   3168  Ne      X   1     -88.232 -68.745   5.706  0.00  0.00          NE
ATOM   3169  Ne      X   1     -90.990 -65.934   2.829  0.00  0.00          NE
ATOM   3170  B       X   1     -89.618 -66.498   3.370  0.00  0.00           B
ATOM   3171  Ne      X   1     -88.058 -66.631   3.457  0.00  0.00          NE
ATOM   3172  B       X   1     -87.374 -66.966   2.163  0.00  0.00           B
ATOM   3173  Ne      X   1     -86.251 -67.253   0.993  0.00  0.00          NE
ATOM   3174  Ne      X   1     -89.642 -73.966   8.080  0.00  0.00          NE
ATOM   3175  B       X   1     -89.566 -76.296  10.795  0.00  0.00           B
ATOM   3176  Ne      X   1     -91.116 -73.412  13.176  0.00  0.00          NE
ATOM   3177  B       X   1     -90.319 -72.794  14.386  0.00  0.00           B
ATOM   3178  B       X   1     -90.131 -74.118  12.133  0.00  0.00           B
ATOM   3179  B       X   1     -89.468 -74.085   9.640  0.00  0.00           B
ATOM   3180  Ne      X   1     -89.150 -74.807  11.041  0.00  0.00          NE
ATOM   3181  B       X   1     -86.958 -76.017  15.226  0.00  0.00           B
ATOM   3182  Ne      X   1     -88.985 -72.686  15.233  0.00  0.00          NE
ATOM   3183  B       X   1     -87.555 -74.813  11.377  0.00  0.00           B
ATOM   3184  Ne      X   1     -86.579 -74.548  14.813  0.00  0.00          NE
ATOM   3185  B       X   1     -87.832 -73.627  14.706  0.00  0.00           B
ATOM   3186  Ne      X   1     -86.051 -75.057  11.878  0.00  0.00          NE
ATOM   3187  B       X   1     -85.875 -74.598  13.360  0.00  0.00           B
ATOM   3188  B       X   1     -83.789 -74.844   8.722  0.00  0.00           B
ATOM   3189  B       X   1     -80.569 -75.228  12.853  0.00  0.00           B
ATOM   3190  B       X   1     -80.818 -76.528  15.046  0.00  0.00           B
ATOM   3191  B       X   1     -88.620 -61.303  15.660  0.00  0.00           B
ATOM   3192  B       X   1     -91.538 -65.543  15.435  0.00  0.00           B
ATOM   3193  B       X   1     -90.320 -63.185  15.619  0.00  0.00           B
ATOM   3194  B       X   1     -87.947 -64.219  12.881  0.00  0.00           B
ATOM   3195  B       X   1     -87.538 -66.662  13.623  0.00  0.00           B
ATOM   3196  Ne      X   1     -88.265 -63.555  11.451  0.00  0.00          NE
ATOM   3197  Ne      X   1     -87.632 -65.155  14.107  0.00  0.00          NE
ATOM   3198  B       X   1     -88.992 -65.170  14.926  0.00  0.00           B
ATOM   3199  B       X   1     -86.900 -62.998  10.920  0.00  0.00           B
ATOM   3200  B       X   1     -88.790 -64.935  10.603  0.00  0.00           B
ATOM   3201  Ne      X   1     -90.255 -64.758  15.779  0.00  0.00          NE
ATOM   3202  B       X   1     -86.198 -64.657  14.542  0.00  0.00           B
ATOM   3203  Ne      X   1     -85.388 -62.533  11.297  0.00  0.00          NE
ATOM   3204  B       X   1     -85.097 -63.389  12.624  0.00  0.00           B
ATOM   3205  B       X   1     -83.624 -64.081  14.669  0.00  0.00           B
ATOM   3206  Ne      X   1     -84.835 -64.471  13.723  0.00  0.00          NE
ATOM   3207  B       X   1     -84.272 -62.835  10.278  0.00  0.00           B
ATOM   3208  B       X   1     -91.091 -73.548  23.260  0.00  0.00           B
ATOM   3209  B       X   1     -91.172 -75.737  22.120  0.00  0.00           B
ATOM   3210  B       X   1     -90.450 -69.573  18.298  0.00  0.00           B
ATOM   3211  Ne      X   1     -89.907 -72.510  23.340  0.00  0.00          NE
ATOM   3212  B       X   1     -89.649 -75.450  18.339  0.00  0.00           B
ATOM   3213  B       X   1     -89.443 -72.406  21.841  0.00  0.00           B
ATOM   3214  B       X   1     -89.246 -73.290  16.756  0.00  0.00           B
ATOM   3215  Ne      X   1     -86.382 -75.941  18.375  0.00  0.00          NE
ATOM   3216  B       X   1     -87.458 -71.453  20.562  0.00  0.00           B
ATOM   3217  Ne      X   1     -86.939 -70.054  20.090  0.00  0.00          NE
ATOM   3218  B       X   1     -87.256 -74.649  17.900  0.00  0.00           B
ATOM   3219  Ne      X   1     -87.232 -75.597  21.442  0.00  0.00          NE
ATOM   3220  B       X   1     -87.978 -69.370  19.094  0.00  0.00           B
ATOM   3221  B       X   1     -86.897 -69.166  21.418  0.00  0.00           B
ATOM   3222  B       X   1     -86.751 -76.017  19.968  0.00  0.00           B
ATOM   3223  B       X   1     -88.666 -76.330  21.739  0.00  0.00           B
ATOM   3224  B       X   1     -90.610 -71.238  24.037  0.00  0.00           B
ATOM   3225  B       X   1     -86.245 -75.948  22.560  0.00  0.00           B
ATOM   3226  B       X   1     -85.534 -70.260  19.432  0.00  0.00           B
ATOM   3227  Ne      X   1     -83.323 -75.246  17.924  0.00  0.00          NE
ATOM   3228  B       X   1     -84.835 -75.715  18.065  0.00  0.00           B
ATOM   3229  B       X   1     -82.361 -76.225  17.180  0.00  0.00           B
ATOM   3230  B       X   1     -91.011 -67.561  22.265  0.00  0.00           B
ATOM   3231  Ne      X   1     -90.062 -64.507  20.801  0.00  0.00          NE
ATOM   3232  B       X   1     -89.884 -65.029  17.259  0.00  0.00           B
ATOM   3233  Ne      X   1     -89.712 -66.654  22.835  0.00  0.00          NE
ATOM   3234  B       X   1     -89.820 -65.332  22.103  0.00  0.00           B
ATOM   3235  B       X   1     -89.766 -63.054  20.888  0.00  0.00           B
ATOM   3236  B       X   1     -89.152 -65.234  19.665  0.00  0.00           B
ATOM   3237  B       X   1     -89.218 -67.323  18.085  0.00  0.00           B
ATOM   3238  Ne      X   1     -88.907 -65.790  18.219  0.00  0.00          NE
ATOM   3239  B       X   1     -87.453 -65.569  17.746  0.00  0.00           B
ATOM   3240  B       X   1     -88.412 -67.396  22.549  0.00  0.00           B
ATOM   3241  Ne      X   1     -86.921 -68.003  22.547  0.00  0.00          NE
ATOM   3242  B       X   1     -86.536 -68.441  23.973  0.00  0.00           B
ATOM   3243  B       X   1     -91.553 -64.934  20.251  0.00  0.00           B
ATOM   3244  Ne      X   1     -85.962 -65.317  18.303  0.00  0.00          NE
ATOM   3245  B       X   1     -85.971 -66.873  22.043  0.00  0.00           B
ATOM   3246  Ne      X   1     -84.212 -67.615  17.103  0.00  0.00          NE
ATOM   3247  B       X   1     -84.996 -66.532  17.849  0.00  0.00           B
ATOM   3248  B       X   1     -85.482 -63.895  17.786  0.00  0.00           B
ATOM   3249  B       X   1     -88.729 -73.018  24.255  0.00  0.00           B
ATOM   3250  Ne      X   1     -91.212 -70.157  24.981  0.00  0.00          NE
ATOM   3251  B       X   1     -91.095 -70.480  26.484  0.00  0.00           B
ATOM   3252  Ne      X   1     -91.276 -70.487  28.075  0.00  0.00          NE
ATOM   3253  B       X   1     -91.220 -71.997  28.403  0.00  0.00           B
ATOM   3254  Ne      X   1     -90.989 -73.276  29.317  0.00  0.00          NE
ATOM   3255  B       X   1     -90.092 -72.627  30.479  0.00  0.00           B
ATOM   3256  B       X   1     -90.217 -69.477  28.639  0.00  0.00           B
ATOM   3257  B       X   1     -90.130 -74.513  28.591  0.00  0.00           B
ATOM   3258  B       X   1     -89.543 -70.062  31.379  0.00  0.00           B
ATOM   3259  B       X   1     -87.643 -75.878  28.007  0.00  0.00           B
ATOM   3260  Ne      X   1     -89.206 -71.635  31.331  0.00  0.00          NE
ATOM   3261  Ne      X   1     -89.194 -75.296  27.547  0.00  0.00          NE
ATOM   3262  B       X   1     -87.749 -71.740  30.769  0.00  0.00           B
ATOM   3263  B       X   1     -88.716 -74.294  26.458  0.00  0.00           B
ATOM   3264  Ne      X   1     -87.742 -73.406  25.481  0.00  0.00          NE
ATOM   3265  B       X   1     -87.485 -72.144  26.373  0.00  0.00           B
ATOM   3266  Ne      X   1     -86.930 -70.815  27.083  0.00  0.00          NE
ATOM   3267  B       X   1     -86.419 -71.161  28.584  0.00  0.00           B
ATOM   3268  B       X   1     -88.226 -69.856  27.175  0.00  0.00           B
ATOM   3269  Ne      X   1     -86.294 -71.697  30.105  0.00  0.00          NE
ATOM   3270  B       X   1     -86.243 -73.937  25.073  0.00  0.00           B
ATOM   3271  B       X   1     -86.022 -69.981  26.105  0.00  0.00           B
ATOM   3272  Ne      X   1     -84.439 -69.653  31.655  0.00  0.00          NE
ATOM   3273  B       X   1     -85.351 -70.694  30.859  0.00  0.00           B
ATOM   3274  B       X   1     -83.912 -73.736  26.169  0.00  0.00           B
ATOM   3275  Ne      X   1     -84.567 -74.281  29.764  0.00  0.00          NE
ATOM   3276  B       X   1     -85.710 -73.169  30.153  0.00  0.00           B
ATOM   3277  B       X   1     -83.709 -73.608  28.655  0.00  0.00           B
ATOM   3278  B       X   1     -83.722 -69.221  28.138  0.00  0.00           B
ATOM   3279  B       X   1     -82.787 -71.538  27.269  0.00  0.00           B
ATOM   3280  B       X   1     -81.244 -69.784  28.594  0.00  0.00           B
ATOM   3281  B       X   1     -82.141 -69.280  26.178  0.00  0.00           B
ATOM   3282  Ne      X   1     -82.440 -70.015  27.538  0.00  0.00          NE
ATOM   3283  B       X   1     -90.520 -68.811  24.685  0.00  0.00           B
ATOM   3284  Ne      X   1     -89.043 -68.692  27.835  0.00  0.00          NE
ATOM   3285  B       X   1     -89.977 -66.409  24.411  0.00  0.00           B
ATOM   3286  Ne      X   1     -90.562 -65.904  31.848  0.00  0.00          NE
ATOM   3287  Ne      X   1     -90.489 -67.449  25.423  0.00  0.00          NE
ATOM   3288  B       X   1     -90.140 -67.318  31.380  0.00  0.00           B
ATOM   3289  B       X   1     -89.899 -64.805  30.956  0.00  0.00           B
ATOM   3290  B       X   1     -89.752 -67.760  26.839  0.00  0.00           B
ATOM   3291  Ne      X   1     -89.342 -63.441  30.397  0.00  0.00          NE
ATOM   3292  Ne      X   1     -86.566 -67.031  27.998  0.00  0.00          NE
ATOM   3293  Ne      X   1     -87.386 -64.061  28.024  0.00  0.00          NE
ATOM   3294  B       X   1     -86.996 -65.539  27.984  0.00  0.00           B
ATOM   3295  B       X   1     -88.370 -63.684  29.163  0.00  0.00           B
ATOM   3296  B       X   1     -87.858 -67.849  28.518  0.00  0.00           B
ATOM   3297  B       X   1     -86.302 -67.487  26.422  0.00  0.00           B
ATOM   3298  Ne      X   1     -89.537 -68.635  32.003  0.00  0.00          NE
ATOM   3299  B       X   1     -86.166 -63.136  28.145  0.00  0.00           B
ATOM   3300  B       X   1     -83.852 -68.668  30.606  0.00  0.00           B
ATOM   3301  Ne      X   1     -83.911 -68.053  29.168  0.00  0.00          NE
ATOM   3302  Ne      X   1     -85.742 -68.645  25.324  0.00  0.00          NE
ATOM   3303  B       X   1     -84.214 -68.439  25.018  0.00  0.00           B
ATOM   3304  B       X   1     -85.343 -67.400  28.817  0.00  0.00           B
ATOM   3305  B       X   1     -90.873 -71.051  34.479  0.00  0.00           B
ATOM   3306  B       X   1     -90.797 -73.522  34.820  0.00  0.00           B
ATOM   3307  B       X   1     -91.654 -75.878  35.172  0.00  0.00           B
ATOM   3308  Ne      X   1     -91.178 -69.553  34.530  0.00  0.00          NE
ATOM   3309  Ne      X   1     -89.893 -72.298  34.296  0.00  0.00          NE
ATOM   3310  B       X   1     -89.396 -72.193  32.804  0.00  0.00           B
ATOM   3311  Ne      X   1     -86.879 -69.042  36.157  0.00  0.00          NE
ATOM   3312  B       X   1     -91.686 -70.842  38.551  0.00  0.00           B
ATOM   3313  B       X   1     -86.783 -69.056  34.597  0.00  0.00           B
ATOM   3314  B       X   1     -90.537 -68.909  33.258  0.00  0.00           B
ATOM   3315  B       X   1     -83.435 -70.295  32.583  0.00  0.00           B
ATOM   3316  B       X   1     -91.827 -61.926  37.968  0.00  0.00           B
ATOM   3317  B       X   1     -90.457 -68.861  35.778  0.00  0.00           B
ATOM   3318  B       X   1     -91.660 -64.474  34.930  0.00  0.00           B
ATOM   3319  Ne      X   1     -90.881 -67.872  39.402  0.00  0.00          NE
ATOM   3320  Ne      X   1     -90.194 -65.172  34.817  0.00  0.00          NE
ATOM   3321  B       X   1     -90.131 -65.714  33.343  0.00  0.00           B
ATOM   3322  B       X   1     -90.084 -67.766  38.020  0.00  0.00           B
ATOM   3323  B       X   1     -89.946 -66.399  35.749  0.00  0.00           B
ATOM   3324  B       X   1     -89.754 -62.010  36.517  0.00  0.00           B
ATOM   3325  B       X   1     -89.539 -61.981  39.188  0.00  0.00           B
ATOM   3326  Ne      X   1     -89.561 -67.708  36.547  0.00  0.00          NE
ATOM   3327  B       X   1     -89.224 -64.026  35.126  0.00  0.00           B
ATOM   3328  B       X   1     -88.736 -61.831  34.026  0.00  0.00           B
ATOM   3329  Ne      X   1     -86.741 -68.178  33.277  0.00  0.00          NE
ATOM   3330  B       X   1     -87.990 -68.052  36.540  0.00  0.00           B
ATOM   3331  Ne      X   1     -88.775 -62.604  35.461  0.00  0.00          NE
ATOM   3332  B       X   1     -87.339 -62.415  35.950  0.00  0.00           B
ATOM   3333  Ne      X   1     -90.306 -61.394  37.862  0.00  0.00          NE
ATOM   3334  B       X   1     -88.069 -68.287  32.510  0.00  0.00           B
ATOM   3335  B       X   1     -86.379 -66.694  33.660  0.00  0.00           B
ATOM   3336  B       X   1     -90.177 -64.151  40.125  0.00  0.00           B
ATOM   3337  Ne      X   1     -91.522 -64.952  39.997  0.00  0.00          NE
ATOM   3338  B       X   1     -85.574 -68.813  32.430  0.00  0.00           B
ATOM   3339  B       X   1     -83.953 -66.169  32.977  0.00  0.00           B
ATOM   3340  B       X   1     -85.522 -64.154  33.427  0.00  0.00           B
ATOM   3341  B       X   1     -84.226 -64.176  37.534  0.00  0.00           B
ATOM   3342  B       X   1     -84.762 -65.640  35.432  0.00  0.00           B
ATOM   3343  Ne      X   1     -83.930 -65.564  36.787  0.00  0.00          NE
ATOM   3344  Ne      X   1     -85.111 -65.688  33.841  0.00  0.00          NE
ATOM   3345  B       X   1     -85.155 -63.080  39.558  0.00  0.00           B
ATOM   3346  B       X   1     -87.724 -63.487  40.212  0.00  0.00           B
ATOM   3347  Ne      X   1     -89.162 -62.933  40.389  0.00  0.00          NE
ATOM   3348  B       X   1     -86.469 -61.535  40.985  0.00  0.00           B
ATOM   3349  B       X   1     -91.303 -65.507  45.459  0.00  0.00           B
ATOM   3350  B       X   1     -89.917 -63.687  44.228  0.00  0.00           B
ATOM   3351  Ne      X   1     -89.951 -64.786  45.388  0.00  0.00          NE
ATOM   3352  Ne      X   1     -89.565 -62.362  43.451  0.00  0.00          NE
ATOM   3353  B       X   1     -89.421 -62.488  41.850  0.00  0.00           B
ATOM   3354  Ne      X   1     -86.670 -61.494  44.264  0.00  0.00          NE
ATOM   3355  B       X   1     -88.185 -61.892  43.973  0.00  0.00           B
ATOM   3356  B       X   1     -88.058 -61.872  47.526  0.00  0.00           B
ATOM   3357  Ne      X   1     -88.325 -63.401  47.778  0.00  0.00          NE
ATOM   3358  B       X   1     -89.352 -63.979  46.664  0.00  0.00           B
ATOM   3359  B       X   1     -86.517 -65.462  44.016  0.00  0.00           B
ATOM   3360  Ne      X   1     -86.283 -63.105  40.639  0.00  0.00          NE
ATOM   3361  B       X   1     -86.864 -64.089  47.929  0.00  0.00           B
ATOM   3362  B       X   1     -90.691 -61.324  43.885  0.00  0.00           B
ATOM   3363  Ne      X   1     -83.515 -63.854  47.688  0.00  0.00          NE
ATOM   3364  B       X   1     -85.895 -62.902  44.271  0.00  0.00           B
ATOM   3365  B       X   1     -84.098 -62.358  47.760  0.00  0.00           B
ATOM   3366  B       X   1     -85.995 -63.834  42.032  0.00  0.00           B
ATOM   3367  B       X   1     -83.253 -64.458  46.167  0.00  0.00           B
ATOM   3368  B       X   1     -84.104 -64.743  43.817  0.00  0.00           B
ATOM   3369  Ne      X   1     -85.629 -64.244  43.520  0.00  0.00          NE
ATOM   3370  B       X   1     -89.128 -68.492  49.656  0.00  0.00           B
ATOM   3371  B       X   1     -91.322 -64.634  49.492  0.00  0.00           B
ATOM   3372  Ne      X   1     -90.252 -63.714  50.079  0.00  0.00          NE
ATOM   3373  B       X   1     -90.744 -62.258  50.092  0.00  0.00           B
ATOM   3374  Ne      X   1     -90.496 -65.567  55.454  0.00  0.00          NE
ATOM   3375  B       X   1     -89.982 -64.235  51.558  0.00  0.00           B
ATOM   3376  B       X   1     -89.881 -64.786  54.207  0.00  0.00           B
ATOM   3377  B       X   1     -89.417 -66.673  55.879  0.00  0.00           B
ATOM   3378  B       X   1     -89.222 -62.531  53.290  0.00  0.00           B
ATOM   3379  B       X   1     -88.951 -63.716  49.196  0.00  0.00           B
ATOM   3380  Ne      X   1     -89.128 -64.109  52.949  0.00  0.00          NE
ATOM   3381  B       X   1     -86.824 -66.857  51.762  0.00  0.00           B
ATOM   3382  B       X   1     -87.692 -64.572  52.587  0.00  0.00           B
ATOM   3383  Ne      X   1     -86.409 -65.323  51.918  0.00  0.00          NE
ATOM   3384  B       X   1     -91.369 -67.272  49.219  0.00  0.00           B
ATOM   3385  B       X   1     -86.528 -66.478  48.516  0.00  0.00           B
ATOM   3386  B       X   1     -86.216 -64.816  50.409  0.00  0.00           B
ATOM   3387  B       X   1     -91.808 -66.314  54.958  0.00  0.00           B
ATOM   3388  B       X   1     -91.126 -61.235  54.575  0.00  0.00           B
ATOM   3389  Ne      X   1     -85.984 -65.054  48.861  0.00  0.00          NE
ATOM   3390  B       X   1     -84.510 -61.490  54.295  0.00  0.00           B
ATOM   3391  Ne      X   1     -83.753 -65.277  53.617  0.00  0.00          NE
ATOM   3392  Ne      X   1     -84.103 -62.663  55.319  0.00  0.00          NE
ATOM   3393  B       X   1     -85.068 -65.363  52.769  0.00  0.00           B
ATOM   3394  Ne      X   1     -81.193 -62.020  55.012  0.00  0.00          NE
ATOM   3395  B       X   1     -81.370 -62.056  53.438  0.00  0.00           B
ATOM   3396  Ne      X   1     -81.197 -61.652  51.862  0.00  0.00          NE
ATOM   3397  B       X   1     -82.567 -62.331  55.735  0.00  0.00           B
ATOM   3398  B       X   1     -84.487 -64.784  48.498  0.00  0.00           B
ATOM   3399  B       X   1     -90.907 -64.569  56.619  0.00  0.00           B
ATOM   3400  B       X   1     -90.964 -62.075  57.916  0.00  0.00           B
ATOM   3401  Ne      X   1     -87.277 -61.757  62.532  0.00  0.00          NE
ATOM   3402  B       X   1     -88.736 -62.003  62.003  0.00  0.00           B
ATOM   3403  B       X   1     -86.164 -62.443  61.639  0.00  0.00           B
ATOM   3404  B       X   1     -85.288 -62.671  59.257  0.00  0.00           B
ATOM   3405  Ne      X   1     -84.842 -62.456  60.741  0.00  0.00          NE
ATOM   3406  Ne      X   1     -74.258 -92.250  15.400  0.00  0.00          NE
ATOM   3407  B       X   1     -73.855 -93.706  14.921  0.00  0.00           B
ATOM   3408  B       X   1     -70.106 -92.541  18.472  0.00  0.00           B
ATOM   3409  Ne      X   1     -78.223 -86.027   5.198  0.00  0.00          NE
ATOM   3410  B       X   1     -78.412 -87.156   6.274  0.00  0.00           B
ATOM   3411  Ne      X   1     -78.411 -88.567   6.957  0.00  0.00          NE
ATOM   3412  B       X   1     -78.892 -84.731   5.749  0.00  0.00           B
ATOM   3413  B       X   1     -76.955 -88.953   7.411  0.00  0.00           B
ATOM   3414  Ne      X   1     -79.250 -83.563   6.675  0.00  0.00          NE
ATOM   3415  B       X   1     -80.249 -77.996   7.805  0.00  0.00           B
ATOM   3416  B       X   1     -73.092 -83.136   7.621  0.00  0.00           B
ATOM   3417  B       X   1     -69.979 -80.311   7.680  0.00  0.00           B
ATOM   3418  B       X   1     -68.910 -82.512   7.329  0.00  0.00           B
ATOM   3419  B       X   1     -79.436 -88.473   8.179  0.00  0.00           B
ATOM   3420  B       X   1     -75.081 -84.590   8.118  0.00  0.00           B
ATOM   3421  B       X   1     -76.936 -86.404  15.089  0.00  0.00           B
ATOM   3422  Ne      X   1     -79.859 -86.515  13.115  0.00  0.00          NE
ATOM   3423  B       X   1     -79.306 -87.932  12.535  0.00  0.00           B
ATOM   3424  B       X   1     -78.639 -85.585  13.339  0.00  0.00           B
ATOM   3425  Ne      X   1     -77.360 -85.250  14.103  0.00  0.00          NE
ATOM   3426  B       X   1     -79.651 -86.358   9.545  0.00  0.00           B
ATOM   3427  Ne      X   1     -78.722 -84.961   9.429  0.00  0.00          NE
ATOM   3428  B       X   1     -77.252 -85.356   9.306  0.00  0.00           B
ATOM   3429  B       X   1     -76.139 -85.119  13.020  0.00  0.00           B
ATOM   3430  Ne      X   1     -76.329 -87.857  15.688  0.00  0.00          NE
ATOM   3431  Ne      X   1     -75.675 -85.674   9.170  0.00  0.00          NE
ATOM   3432  B       X   1     -76.000 -88.803  14.438  0.00  0.00           B
ATOM   3433  Ne      X   1     -75.798 -88.836   8.544  0.00  0.00          NE
ATOM   3434  B       X   1     -75.625 -87.226   8.705  0.00  0.00           B
ATOM   3435  B       X   1     -75.041 -85.571  10.594  0.00  0.00           B
ATOM   3436  Ne      X   1     -74.988 -84.924  12.009  0.00  0.00          NE
ATOM   3437  Ne      X   1     -75.170 -89.793  13.536  0.00  0.00          NE
ATOM   3438  B       X   1     -74.829 -91.215  14.317  0.00  0.00           B
ATOM   3439  Ne      X   1     -80.362 -87.718   9.223  0.00  0.00          NE
ATOM   3440  B       X   1     -69.727 -90.683  10.512  0.00  0.00           B
ATOM   3441  Ne      X   1     -71.263 -91.075  10.819  0.00  0.00          NE
ATOM   3442  B       X   1     -72.829 -85.030  15.257  0.00  0.00           B
ATOM   3443  B       X   1     -71.568 -86.582  10.848  0.00  0.00           B
ATOM   3444  Ne      X   1     -71.633 -86.059   9.431  0.00  0.00          NE
ATOM   3445  B       X   1     -71.778 -90.262  12.055  0.00  0.00           B
ATOM   3446  Ne      X   1     -70.845 -86.705  12.297  0.00  0.00          NE
ATOM   3447  B       X   1     -71.309 -88.004  12.986  0.00  0.00           B
ATOM   3448  B       X   1     -71.305 -85.528  13.181  0.00  0.00           B
ATOM   3449  B       X   1     -73.741 -89.117  13.236  0.00  0.00           B
ATOM   3450  Ne      X   1     -72.094 -89.321  13.250  0.00  0.00          NE
ATOM   3451  B       X   1     -71.821 -89.808  14.695  0.00  0.00           B
ATOM   3452  B       X   1     -73.721 -85.356  12.833  0.00  0.00           B
ATOM   3453  Ne      X   1     -72.551 -84.816  13.705  0.00  0.00          NE
ATOM   3454  B       X   1     -72.050 -84.648   9.328  0.00  0.00           B
ATOM   3455  B       X   1     -69.290 -86.614  11.866  0.00  0.00           B
ATOM   3456  B       X   1     -69.064 -91.434  14.062  0.00  0.00           B
ATOM   3457  Ne      X   1     -80.282 -76.596  13.518  0.00  0.00          NE
ATOM   3458  B       X   1     -79.049 -84.129   8.153  0.00  0.00           B
ATOM   3459  B       X   1     -78.736 -76.716  13.563  0.00  0.00           B
ATOM   3460  B       X   1     -77.715 -83.820  14.773  0.00  0.00           B
ATOM   3461  Ne      X   1     -77.265 -79.660  15.388  0.00  0.00          NE
ATOM   3462  B       X   1     -78.745 -83.847  10.608  0.00  0.00           B
ATOM   3463  B       X   1     -76.742 -77.526  11.988  0.00  0.00           B
ATOM   3464  B       X   1     -79.915 -82.255  15.108  0.00  0.00           B
ATOM   3465  B       X   1     -77.641 -81.091  14.965  0.00  0.00           B
ATOM   3466  Ne      X   1     -78.452 -82.375  14.529  0.00  0.00          NE
ATOM   3467  B       X   1     -78.125 -81.293  10.806  0.00  0.00           B
ATOM   3468  B       X   1     -78.684 -82.361  12.949  0.00  0.00           B
ATOM   3469  Ne      X   1     -79.008 -82.463  11.417  0.00  0.00          NE
ATOM   3470  B       X   1     -77.275 -81.097   8.438  0.00  0.00           B
ATOM   3471  B       X   1     -77.298 -78.611  14.158  0.00  0.00           B
ATOM   3472  Ne      X   1     -77.011 -80.574   9.988  0.00  0.00          NE
ATOM   3473  Ne      X   1     -76.398 -77.604  10.446  0.00  0.00          NE
ATOM   3474  B       X   1     -74.866 -77.391  10.229  0.00  0.00           B
ATOM   3475  B       X   1     -75.635 -81.122  10.567  0.00  0.00           B
ATOM   3476  B       X   1     -74.915 -83.337  11.641  0.00  0.00           B
ATOM   3477  Ne      X   1     -74.412 -81.997  11.041  0.00  0.00          NE
ATOM   3478  B       X   1     -70.922 -82.379   8.939  0.00  0.00           B
ATOM   3479  Ne      X   1     -72.485 -81.719  13.329  0.00  0.00          NE
ATOM   3480  B       X   1     -73.654 -81.310  12.225  0.00  0.00           B
ATOM   3481  B       X   1     -69.092 -81.905  15.422  0.00  0.00           B
ATOM   3482  B       X   1     -72.477 -83.282  13.347  0.00  0.00           B
ATOM   3483  B       X   1     -71.141 -81.055  12.866  0.00  0.00           B
ATOM   3484  Ne      X   1     -69.616 -81.611   8.410  0.00  0.00          NE
ATOM   3485  Ne      X   1     -69.419 -80.384  15.642  0.00  0.00          NE
ATOM   3486  B       X   1     -73.334 -82.351   9.944  0.00  0.00           B
ATOM   3487  Ne      X   1     -72.320 -83.095   8.969  0.00  0.00          NE
ATOM   3488  B       X   1     -72.750 -81.189  14.816  0.00  0.00           B
ATOM   3489  Ne      X   1     -77.766 -89.451  17.899  0.00  0.00          NE
ATOM   3490  B       X   1     -77.462 -88.853  19.402  0.00  0.00           B
ATOM   3491  Ne      X   1     -78.817 -85.543  21.376  0.00  0.00          NE
ATOM   3492  B       X   1     -77.815 -86.720  21.050  0.00  0.00           B
ATOM   3493  B       X   1     -79.288 -89.506  17.805  0.00  0.00           B
ATOM   3494  B       X   1     -77.190 -90.937  17.838  0.00  0.00           B
ATOM   3495  B       X   1     -77.200 -88.631  16.731  0.00  0.00           B
ATOM   3496  B       X   1     -74.957 -87.591  16.487  0.00  0.00           B
ATOM   3497  B       X   1     -80.205 -86.144  20.911  0.00  0.00           B
ATOM   3498  B       X   1     -78.545 -84.252  20.593  0.00  0.00           B
ATOM   3499  B       X   1     -80.153 -91.123  19.497  0.00  0.00           B
ATOM   3500  Ne      X   1     -74.200 -88.529  20.532  0.00  0.00          NE
ATOM   3501  Ne      X   1     -73.786 -87.875  17.434  0.00  0.00          NE
ATOM   3502  B       X   1     -72.829 -86.623  17.413  0.00  0.00           B
ATOM   3503  Ne      X   1     -72.029 -86.714  21.838  0.00  0.00          NE
ATOM   3504  B       X   1     -71.100 -86.236  20.592  0.00  0.00           B
ATOM   3505  B       X   1     -73.050 -87.747  21.268  0.00  0.00           B
ATOM   3506  B       X   1     -74.132 -88.207  18.983  0.00  0.00           B
ATOM   3507  B       X   1     -70.880 -90.649  16.926  0.00  0.00           B
ATOM   3508  B       X   1     -71.093 -87.263  23.030  0.00  0.00           B
ATOM   3509  Ne      X   1     -69.680 -91.204  17.685  0.00  0.00          NE
ATOM   3510  Ne      X   1     -69.333 -85.647  16.944  0.00  0.00          NE
ATOM   3511  Ne      X   1     -69.670 -86.318  19.872  0.00  0.00          NE
ATOM   3512  B       X   1     -69.670 -85.576  18.488  0.00  0.00           B
ATOM   3513  Ne      X   1     -72.141 -85.457  16.643  0.00  0.00          NE
ATOM   3514  B       X   1     -72.952 -89.115  16.909  0.00  0.00           B
ATOM   3515  B       X   1     -69.228 -87.755  19.675  0.00  0.00           B
ATOM   3516  B       X   1     -73.121 -91.441  16.154  0.00  0.00           B
ATOM   3517  Ne      X   1     -70.237 -88.170  23.946  0.00  0.00          NE
ATOM   3518  Ne      X   1     -72.170 -90.250  16.183  0.00  0.00          NE
ATOM   3519  B       X   1     -72.101 -84.216  17.561  0.00  0.00           B
ATOM   3520  B       X   1     -69.296 -90.145  18.773  0.00  0.00           B
ATOM   3521  B       X   1     -70.709 -85.939  16.230  0.00  0.00           B
ATOM   3522  B       X   1     -79.032 -83.377  18.352  0.00  0.00           B
ATOM   3523  Ne      X   1     -78.163 -83.098  19.681  0.00  0.00          NE
ATOM   3524  B       X   1     -78.534 -81.668  20.151  0.00  0.00           B
ATOM   3525  Ne      X   1     -79.015 -78.384  17.639  0.00  0.00          NE
ATOM   3526  B       X   1     -79.087 -79.450  18.851  0.00  0.00           B
ATOM   3527  B       X   1     -78.321 -79.147  16.457  0.00  0.00           B
ATOM   3528  B       X   1     -80.362 -77.837  17.213  0.00  0.00           B
ATOM   3529  Ne      X   1     -70.925 -85.336  30.858  0.00  0.00          NE
ATOM   3530  B       X   1     -69.555 -85.780  30.297  0.00  0.00           B
ATOM   3531  B       X   1     -70.798 -84.131  31.937  0.00  0.00           B
ATOM   3532  B       X   1     -71.457 -81.674  31.566  0.00  0.00           B
ATOM   3533  B       X   1     -69.176 -83.519  26.597  0.00  0.00           B
ATOM   3534  B       X   1     -69.133 -88.721  39.867  0.00  0.00           B
ATOM   3535  B       X   1     -70.851 -90.538  38.987  0.00  0.00           B
ATOM   3536  B       X   1     -70.330 -89.101  35.356  0.00  0.00           B
ATOM   3537  Ne      X   1     -71.460 -89.635  34.424  0.00  0.00          NE
ATOM   3538  B       X   1     -71.091 -91.111  34.004  0.00  0.00           B
ATOM   3539  Ne      X   1     -72.281 -85.048  39.037  0.00  0.00          NE
ATOM   3540  Ne      X   1     -69.335 -89.989  38.908  0.00  0.00          NE
ATOM   3541  B       X   1     -71.320 -84.423  37.898  0.00  0.00           B
ATOM   3542  B       X   1     -68.951 -89.725  37.358  0.00  0.00           B
ATOM   3543  Ne      X   1     -68.895 -89.144  35.867  0.00  0.00          NE
ATOM   3544  B       X   1     -68.969 -82.395  32.368  0.00  0.00           B
ATOM   3545  Ne      X   1     -70.484 -82.637  32.438  0.00  0.00          NE
ATOM   3546  B       X   1     -73.315 -83.982  39.383  0.00  0.00           B
ATOM   3547  B       X   1     -69.404 -82.979  38.714  0.00  0.00           B
ATOM   3548  Ne      X   1     -70.196 -83.405  37.405  0.00  0.00          NE
ATOM   3549  B       X   1     -72.531 -77.518  39.047  0.00  0.00           B
ATOM   3550  B       X   1     -73.742 -79.441  37.817  0.00  0.00           B
ATOM   3551  B       X   1     -70.875 -82.229  36.567  0.00  0.00           B
ATOM   3552  Ne      X   1     -71.365 -81.568  35.154  0.00  0.00          NE
ATOM   3553  B       X   1     -71.892 -78.330  36.612  0.00  0.00           B
ATOM   3554  Ne      X   1     -72.410 -78.689  37.961  0.00  0.00          NE
ATOM   3555  B       X   1     -70.869 -82.350  33.935  0.00  0.00           B
ATOM   3556  Ne      X   1     -71.015 -78.490  35.227  0.00  0.00          NE
ATOM   3557  B       X   1     -70.976 -80.073  34.903  0.00  0.00           B
ATOM   3558  B       X   1     -74.207 -81.704  38.774  0.00  0.00           B
ATOM   3559  B       X   1     -71.317 -79.705  38.617  0.00  0.00           B
ATOM   3560  B       X   1     -69.554 -78.000  35.524  0.00  0.00           B
ATOM   3561  Ne      X   1     -73.408 -82.514  39.806  0.00  0.00          NE
ATOM   3562  Ne      X   1     -71.074 -80.605  39.889  0.00  0.00          NE
ATOM   3563  B       X   1     -71.959 -81.897  39.715  0.00  0.00           B
ATOM   3564  B       X   1     -69.114 -83.917  36.349  0.00  0.00           B
ATOM   3565  B       X   1     -71.494 -85.524  40.364  0.00  0.00           B
ATOM   3566  B       X   1     -69.903 -85.279  44.819  0.00  0.00           B
ATOM   3567  Ne      X   1     -71.219 -86.428  41.641  0.00  0.00          NE
ATOM   3568  B       X   1     -71.415 -85.571  42.961  0.00  0.00           B
ATOM   3569  Ne      X   1     -71.339 -84.846  44.414  0.00  0.00          NE
ATOM   3570  B       X   1     -69.683 -86.817  41.504  0.00  0.00           B
ATOM   3571  B       X   1     -77.372 -79.277  46.378  0.00  0.00           B
ATOM   3572  Ne      X   1     -76.560 -78.289  45.406  0.00  0.00          NE
ATOM   3573  B       X   1     -75.976 -76.885  45.882  0.00  0.00           B
ATOM   3574  B       X   1     -75.398 -79.203  44.777  0.00  0.00           B
ATOM   3575  Ne      X   1     -74.251 -80.249  44.273  0.00  0.00          NE
ATOM   3576  B       X   1     -74.102 -82.407  41.226  0.00  0.00           B
ATOM   3577  B       X   1     -73.189 -79.582  43.352  0.00  0.00           B
ATOM   3578  B       X   1     -69.599 -81.001  40.213  0.00  0.00           B
ATOM   3579  B       X   1     -69.792 -80.011  47.945  0.00  0.00           B
ATOM   3580  B       X   1     -74.289 -82.531  47.307  0.00  0.00           B
ATOM   3581  B       X   1     -71.298 -83.185  44.364  0.00  0.00           B
ATOM   3582  Ne      X   1     -73.407 -81.247  47.095  0.00  0.00          NE
ATOM   3583  B       X   1     -74.166 -80.063  47.834  0.00  0.00           B
ATOM   3584  B       X   1     -71.024 -80.859  43.217  0.00  0.00           B
ATOM   3585  B       X   1     -71.998 -81.331  47.789  0.00  0.00           B
ATOM   3586  B       X   1     -72.948 -77.856  47.209  0.00  0.00           B
ATOM   3587  B       X   1     -70.217 -81.107  45.638  0.00  0.00           B
ATOM   3588  B       X   1     -71.843 -79.941  41.110  0.00  0.00           B
ATOM   3589  B       X   1     -73.542 -80.837  45.550  0.00  0.00           B
ATOM   3590  B       X   1     -70.724 -78.495  46.221  0.00  0.00           B
ATOM   3591  Ne      X   1     -70.975 -76.640  42.504  0.00  0.00          NE
ATOM   3592  Ne      X   1     -70.411 -81.847  44.239  0.00  0.00          NE
ATOM   3593  B       X   1     -71.103 -78.173  42.775  0.00  0.00           B
ATOM   3594  Ne      X   1     -69.796 -79.737  46.325  0.00  0.00          NE
ATOM   3595  Ne      X   1     -71.815 -79.593  42.624  0.00  0.00          NE
ATOM   3596  Ne      X   1     -71.541 -77.292  46.862  0.00  0.00          NE
ATOM   3597  B       X   1     -69.047 -82.336  43.699  0.00  0.00           B
ATOM   3598  B       X   1     -70.807 -87.911  49.112  0.00  0.00           B
ATOM   3599  Ne      X   1     -69.680 -88.848  49.949  0.00  0.00          NE
ATOM   3600  B       X   1     -70.423 -84.445  51.516  0.00  0.00           B
ATOM   3601  B       X   1     -70.033 -82.126  52.398  0.00  0.00           B
ATOM   3602  B       X   1     -69.888 -78.034  53.220  0.00  0.00           B
ATOM   3603  Ne      X   1     -73.577 -83.141  52.478  0.00  0.00          NE
ATOM   3604  B       X   1     -72.275 -78.130  54.381  0.00  0.00           B
ATOM   3605  B       X   1     -72.619 -82.000  51.870  0.00  0.00           B
ATOM   3606  B       X   1     -73.834 -83.007  53.990  0.00  0.00           B
ATOM   3607  B       X   1     -71.386 -79.957  52.770  0.00  0.00           B
ATOM   3608  Ne      X   1     -71.320 -81.141  51.754  0.00  0.00          NE
ATOM   3609  B       X   1     -70.811 -80.929  50.250  0.00  0.00           B
ATOM   3610  Ne      X   1     -71.006 -78.917  53.831  0.00  0.00          NE
ATOM   3611  B       X   1     -70.497 -79.655  55.220  0.00  0.00           B
ATOM   3612  B       X   1     -72.532 -78.973  49.536  0.00  0.00           B
ATOM   3613  B       X   1     -74.440 -77.442  55.762  0.00  0.00           B
ATOM   3614  Ne      X   1     -70.651 -81.203  48.603  0.00  0.00          NE
ATOM   3615  Ne      X   1     -73.211 -76.909  54.962  0.00  0.00          NE
ATOM   3616  B       X   1     -69.739 -77.027  50.783  0.00  0.00           B
ATOM   3617  Ne      X   1     -73.615 -78.675  48.449  0.00  0.00          NE
ATOM   3618  B       X   1     -69.634 -82.402  48.682  0.00  0.00           B
ATOM   3619  Ne      X   1     -69.268 -83.423  51.951  0.00  0.00          NE
ATOM   3620  Ne      X   1     -68.887 -77.362  52.079  0.00  0.00          NE
ATOM   3621  B       X   1     -70.853 -76.808  48.206  0.00  0.00           B
ATOM   3622  B       X   1     -71.410 -76.942  59.118  0.00  0.00           B
ATOM   3623  B       X   1     -73.992 -82.010  56.390  0.00  0.00           B
ATOM   3624  Ne      X   1     -70.862 -79.752  56.760  0.00  0.00          NE
ATOM   3625  B       X   1     -72.438 -79.953  56.932  0.00  0.00           B
ATOM   3626  B       X   1     -70.304 -78.432  57.374  0.00  0.00           B
ATOM   3627  B       X   1     -70.250 -80.876  57.600  0.00  0.00           B
ATOM   3628  B       X   1     -69.184 -82.909  58.787  0.00  0.00           B
ATOM   3629  Ne      X   1     -70.067 -77.094  58.251  0.00  0.00          NE
ATOM   3630  Ne      X   1     -68.957 -81.439  58.332  0.00  0.00          NE
ATOM   3631  B       X   1     -78.697 -74.584  11.278  0.00  0.00           B
ATOM   3632  Ne      X   1     -69.895 -74.846  37.740  0.00  0.00          NE
ATOM   3633  B       X   1     -70.666 -73.662  36.997  0.00  0.00           B
ATOM   3634  B       X   1     -71.069 -75.625  38.519  0.00  0.00           B
ATOM   3635  Ne      X   1     -72.077 -76.138  39.587  0.00  0.00          NE
ATOM   3636  B       X   1     -73.222 -75.098  39.708  0.00  0.00           B
ATOM   3637  Ne      X   1     -74.247 -69.359  37.420  0.00  0.00          NE
ATOM   3638  B       X   1     -69.114 -75.882  36.818  0.00  0.00           B
ATOM   3639  Ne      X   1     -79.467 -62.799  36.687  0.00  0.00          NE
ATOM   3640  B       X   1     -77.953 -67.832  37.241  0.00  0.00           B
ATOM   3641  Ne      X   1     -76.478 -67.267  37.682  0.00  0.00          NE
ATOM   3642  B       X   1     -79.882 -66.330  36.713  0.00  0.00           B
ATOM   3643  B       X   1     -78.094 -63.671  36.365  0.00  0.00           B
ATOM   3644  Ne      X   1     -76.611 -64.439  36.184  0.00  0.00          NE
ATOM   3645  B       X   1     -76.509 -65.836  36.865  0.00  0.00           B
ATOM   3646  B       X   1     -76.318 -64.591  34.604  0.00  0.00           B
ATOM   3647  B       X   1     -77.280 -62.553  39.766  0.00  0.00           B
ATOM   3648  B       X   1     -76.106 -66.930  39.140  0.00  0.00           B
ATOM   3649  B       X   1     -79.360 -64.077  39.912  0.00  0.00           B
ATOM   3650  B       X   1     -75.598 -63.348  36.781  0.00  0.00           B
ATOM   3651  B       X   1     -75.428 -68.366  37.162  0.00  0.00           B
ATOM   3652  Ne      X   1     -74.771 -62.089  37.269  0.00  0.00          NE
ATOM   3653  B       X   1     -74.942 -61.960  38.825  0.00  0.00           B
ATOM   3654  Ne      X   1     -75.843 -61.981  40.115  0.00  0.00          NE
ATOM   3655  B       X   1     -70.849 -68.548  39.152  0.00  0.00           B
ATOM   3656  B       X   1     -69.422 -62.401  33.626  0.00  0.00           B
ATOM   3657  Ne      X   1     -70.758 -62.052  34.226  0.00  0.00          NE
ATOM   3658  B       X   1     -73.159 -68.369  38.149  0.00  0.00           B
ATOM   3659  Ne      X   1     -70.228 -68.192  35.587  0.00  0.00          NE
ATOM   3660  Ne      X   1     -71.770 -67.641  38.214  0.00  0.00          NE
ATOM   3661  B       X   1     -71.185 -67.605  36.779  0.00  0.00           B
ATOM   3662  Ne      X   1     -70.835 -64.747  38.931  0.00  0.00          NE
ATOM   3663  B       X   1     -71.436 -63.733  37.924  0.00  0.00           B
ATOM   3664  Ne      X   1     -71.686 -62.502  37.012  0.00  0.00          NE
ATOM   3665  B       X   1     -71.549 -66.152  38.790  0.00  0.00           B
ATOM   3666  B       X   1     -70.920 -62.547  35.693  0.00  0.00           B
ATOM   3667  B       X   1     -73.269 -62.331  36.876  0.00  0.00           B
ATOM   3668  B       X   1     -69.303 -64.760  38.715  0.00  0.00           B
ATOM   3669  B       X   1     -69.523 -67.289  34.544  0.00  0.00           B
ATOM   3670  Ne      X   1     -75.624 -75.456  45.303  0.00  0.00          NE
ATOM   3671  B       X   1     -71.344 -76.377  40.956  0.00  0.00           B
ATOM   3672  B       X   1     -71.501 -70.656  40.480  0.00  0.00           B
ATOM   3673  Ne      X   1     -74.025 -73.919  40.331  0.00  0.00          NE
ATOM   3674  Ne      X   1     -70.607 -69.336  40.496  0.00  0.00          NE
ATOM   3675  B       X   1     -71.702 -76.083  45.860  0.00  0.00           B
ATOM   3676  B       X   1     -72.117 -75.933  43.348  0.00  0.00           B
ATOM   3677  B       X   1     -69.688 -71.268  47.381  0.00  0.00           B
ATOM   3678  B       X   1     -73.000 -72.742  40.733  0.00  0.00           B
ATOM   3679  B       X   1     -69.741 -73.598  43.279  0.00  0.00           B
ATOM   3680  B       X   1     -69.609 -76.019  42.761  0.00  0.00           B
ATOM   3681  B       X   1     -70.445 -71.681  44.925  0.00  0.00           B
ATOM   3682  B       X   1     -71.938 -73.799  44.567  0.00  0.00           B
ATOM   3683  Ne      X   1     -72.528 -75.307  44.782  0.00  0.00          NE
ATOM   3684  B       X   1     -71.742 -71.973  42.743  0.00  0.00           B
ATOM   3685  B       X   1     -74.039 -75.415  45.041  0.00  0.00           B
ATOM   3686  Ne      X   1     -72.505 -71.496  41.461  0.00  0.00          NE
ATOM   3687  B       X   1     -73.655 -70.430  41.837  0.00  0.00           B
ATOM   3688  Ne      X   1     -70.940 -72.742  43.896  0.00  0.00          NE
ATOM   3689  Ne      X   1     -70.765 -70.881  46.247  0.00  0.00          NE
ATOM   3690  B       X   1     -70.605 -69.350  46.001  0.00  0.00           B
ATOM   3691  B       X   1     -74.422 -72.638  47.561  0.00  0.00           B
ATOM   3692  Ne      X   1     -74.339 -69.048  42.187  0.00  0.00          NE
ATOM   3693  B       X   1     -69.171 -69.812  40.563  0.00  0.00           B
ATOM   3694  B       X   1     -77.267 -67.379  41.297  0.00  0.00           B
ATOM   3695  B       X   1     -76.469 -64.267  43.100  0.00  0.00           B
ATOM   3696  Ne      X   1     -75.884 -66.985  40.726  0.00  0.00          NE
ATOM   3697  B       X   1     -75.343 -65.599  41.322  0.00  0.00           B
ATOM   3698  B       X   1     -75.340 -63.024  41.145  0.00  0.00           B
ATOM   3699  B       X   1     -74.836 -68.144  40.983  0.00  0.00           B
ATOM   3700  Ne      X   1     -75.135 -64.239  42.194  0.00  0.00          NE
ATOM   3701  B       X   1     -70.700 -66.771  46.512  0.00  0.00           B
ATOM   3702  Ne      X   1     -72.657 -62.942  43.593  0.00  0.00          NE
ATOM   3703  B       X   1     -69.355 -64.976  42.256  0.00  0.00           B
ATOM   3704  B       X   1     -71.475 -64.249  47.036  0.00  0.00           B
ATOM   3705  B       X   1     -72.709 -61.537  43.017  0.00  0.00           B
ATOM   3706  B       X   1     -72.735 -61.935  47.636  0.00  0.00           B
ATOM   3707  B       X   1     -71.023 -67.749  44.169  0.00  0.00           B
ATOM   3708  B       X   1     -73.203 -68.175  42.863  0.00  0.00           B
ATOM   3709  B       X   1     -73.907 -63.861  43.031  0.00  0.00           B
ATOM   3710  B       X   1     -71.020 -68.536  41.719  0.00  0.00           B
ATOM   3711  B       X   1     -71.096 -64.324  40.477  0.00  0.00           B
ATOM   3712  Ne      X   1     -71.827 -62.668  46.591  0.00  0.00          NE
ATOM   3713  B       X   1     -72.454 -62.816  45.112  0.00  0.00           B
ATOM   3714  B       X   1     -71.621 -66.144  42.285  0.00  0.00           B
ATOM   3715  Ne      X   1     -70.242 -67.930  45.516  0.00  0.00          NE
ATOM   3716  B       X   1     -70.406 -61.850  46.457  0.00  0.00           B
ATOM   3717  Ne      X   1     -71.735 -67.635  42.780  0.00  0.00          NE
ATOM   3718  B       X   1     -71.385 -63.692  42.924  0.00  0.00           B
ATOM   3719  Ne      X   1     -70.931 -64.773  41.952  0.00  0.00          NE
ATOM   3720  B       X   1     -73.539 -76.095  53.667  0.00  0.00           B
ATOM   3721  B       X   1     -69.924 -75.151  54.814  0.00  0.00           B
ATOM   3722  B       X   1     -70.794 -74.839  50.044  0.00  0.00           B
ATOM   3723  Ne      X   1     -71.295 -74.097  51.355  0.00  0.00          NE
ATOM   3724  Ne      X   1     -70.168 -70.241  54.005  0.00  0.00          NE
ATOM   3725  B       X   1     -71.616 -72.552  51.094  0.00  0.00           B
ATOM   3726  B       X   1     -70.187 -74.227  52.498  0.00  0.00           B
ATOM   3727  Ne      X   1     -73.971 -75.475  52.333  0.00  0.00          NE
ATOM   3728  B       X   1     -72.621 -74.766  51.870  0.00  0.00           B
ATOM   3729  Ne      X   1     -71.491 -71.227  50.207  0.00  0.00          NE
ATOM   3730  B       X   1     -69.927 -71.149  49.858  0.00  0.00           B
ATOM   3731  B       X   1     -72.170 -76.070  55.824  0.00  0.00           B
ATOM   3732  B       X   1     -70.069 -69.283  55.270  0.00  0.00           B
ATOM   3733  Ne      X   1     -70.157 -76.160  49.462  0.00  0.00          NE
ATOM   3734  Ne      X   1     -70.796 -75.185  56.128  0.00  0.00          NE
ATOM   3735  B       X   1     -74.380 -76.415  51.170  0.00  0.00           B
ATOM   3736  Ne      X   1     -69.144 -74.735  53.533  0.00  0.00          NE
ATOM   3737  B       X   1     -70.250 -69.230  52.816  0.00  0.00           B
ATOM   3738  Ne      X   1     -68.888 -71.010  48.713  0.00  0.00          NE
ATOM   3739  B       X   1     -78.510 -61.425  49.436  0.00  0.00           B
ATOM   3740  Ne      X   1     -78.586 -62.755  48.493  0.00  0.00          NE
ATOM   3741  B       X   1     -77.462 -62.234  51.504  0.00  0.00           B
ATOM   3742  B       X   1     -76.483 -61.550  54.961  0.00  0.00           B
ATOM   3743  Ne      X   1     -69.101 -63.570  50.651  0.00  0.00          NE
ATOM   3744  Ne      X   1     -71.228 -68.570  51.765  0.00  0.00          NE
ATOM   3745  B       X   1     -71.370 -66.070  48.901  0.00  0.00           B
ATOM   3746  B       X   1     -70.413 -62.728  50.728  0.00  0.00           B
ATOM   3747  B       X   1     -70.695 -67.440  50.965  0.00  0.00           B
ATOM   3748  B       X   1     -70.147 -63.310  54.083  0.00  0.00           B
ATOM   3749  Ne      X   1     -70.270 -66.415  49.935  0.00  0.00          NE
ATOM   3750  Ne      X   1     -71.492 -62.431  54.151  0.00  0.00          NE
ATOM   3751  B       X   1     -71.913 -62.077  52.635  0.00  0.00           B
ATOM   3752  B       X   1     -69.629 -65.086  50.531  0.00  0.00           B
ATOM   3753  B       X   1     -71.209 -67.003  55.507  0.00  0.00           B
ATOM   3754  B       X   1     -69.090 -67.118  49.082  0.00  0.00           B
ATOM   3755  Ne      X   1     -73.696 -61.670  48.927  0.00  0.00          NE
ATOM   3756  Ne      X   1     -71.483 -61.640  51.163  0.00  0.00          NE
ATOM   3757  B       X   1     -72.658 -61.584  50.157  0.00  0.00           B
ATOM   3758  Ne      X   1     -69.966 -67.911  55.887  0.00  0.00          NE
ATOM   3759  B       X   1     -71.306 -73.701  56.407  0.00  0.00           B
ATOM   3760  B       X   1     -70.074 -75.781  57.339  0.00  0.00           B
ATOM   3761  Ne      X   1     -70.112 -68.514  58.927  0.00  0.00          NE
ATOM   3762  B       X   1     -69.926 -67.986  57.473  0.00  0.00           B
ATOM   3763  B       X   1     -70.561 -62.407  59.495  0.00  0.00           B
ATOM   3764  B       X   1     -76.649 -63.722  68.651  0.00  0.00           B
ATOM   3765  B       X   1     -77.133 -63.586  71.192  0.00  0.00           B
ATOM   3766  Ne      X   1     -76.440 -64.397  70.115  0.00  0.00          NE
ATOM   3767  B       X   1     -74.772 -64.479  70.220  0.00  0.00           B
ATOM   3768  B       X   1     -72.432 -64.720  71.097  0.00  0.00           B
ATOM   3769  Ne      X   1     -73.306 -64.291  69.810  0.00  0.00          NE
ATOM   3770  B       X   1     -90.964  -0.845-134.842  0.00  0.00           B
ATOM   3771  Ne      X   1     -90.962  -3.504-130.931  0.00  0.00          NE
ATOM   3772  B       X   1     -90.856  -2.095-131.513  0.00  0.00           B
ATOM   3773  Ne      X   1     -90.217  -0.672-131.354  0.00  0.00          NE
ATOM   3774  B       X   1     -90.258  -3.501-129.531  0.00  0.00           B
ATOM   3775  B       X   1     -90.151  -4.378-131.916  0.00  0.00           B
ATOM   3776  Ne      X   1     -87.277  -0.527-130.226  0.00  0.00          NE
ATOM   3777  B       X   1     -88.736  -0.772-130.755  0.00  0.00           B
ATOM   3778  B       X   1     -86.164  -1.212-131.119  0.00  0.00           B
ATOM   3779  B       X   1     -87.369  -0.853-128.645  0.00  0.00           B
ATOM   3780  B       X   1     -83.675  -3.320-129.085  0.00  0.00           B
ATOM   3781  B       X   1     -85.288  -1.440-133.501  0.00  0.00           B
ATOM   3782  B       X   1     -83.831  -2.371-131.603  0.00  0.00           B
ATOM   3783  Ne      X   1     -84.842  -1.225-132.017  0.00  0.00          NE
ATOM   3784  B       X   1    -130.964 -47.007 -73.882  0.00  0.00           B
ATOM   3785  Ne      X   1    -126.600 -46.038 -77.336  0.00  0.00          NE
ATOM   3786  Ne      X   1    -130.632 -47.424 -72.392  0.00  0.00          NE
ATOM   3787  B       X   1    -129.088 -53.869 -64.886  0.00  0.00           B
ATOM   3788  Ne      X   1    -127.047 -48.683 -67.102  0.00  0.00          NE
ATOM   3789  B       X   1    -131.940 -48.084 -71.775  0.00  0.00           B
ATOM   3790  B       X   1    -128.441 -48.082 -67.350  0.00  0.00           B
ATOM   3791  Ne      X   1    -129.606 -47.087 -67.689  0.00  0.00          NE
ATOM   3792  B       X   1    -127.992 -51.690 -65.551  0.00  0.00           B
ATOM   3793  B       X   1    -130.163 -46.150 -71.602  0.00  0.00           B
ATOM   3794  Ne      X   1    -127.488 -50.530 -64.638  0.00  0.00          NE
ATOM   3795  B       X   1    -129.467 -46.398 -69.111  0.00  0.00           B
ATOM   3796  B       X   1    -133.440 -41.056 -77.157  0.00  0.00           B
ATOM   3797  Ne      X   1    -133.469 -39.513 -77.280  0.00  0.00          NE
ATOM   3798  B       X   1    -133.189 -38.869 -75.870  0.00  0.00           B
ATOM   3799  B       X   1    -132.635 -45.107 -74.506  0.00  0.00           B
ATOM   3800  B       X   1    -132.414 -38.952 -78.348  0.00  0.00           B
ATOM   3801  B       X   1    -132.131 -41.325 -73.409  0.00  0.00           B
ATOM   3802  B       X   1    -131.541 -42.586 -78.051  0.00  0.00           B
ATOM   3803  B       X   1    -130.686 -44.216 -79.672  0.00  0.00           B
ATOM   3804  Ne      X   1    -130.589 -41.125 -73.147  0.00  0.00          NE
ATOM   3805  Ne      X   1    -130.213 -43.096 -78.737  0.00  0.00          NE
ATOM   3806  B       X   1    -127.873 -39.921 -75.923  0.00  0.00           B
ATOM   3807  B       X   1    -129.390 -43.706 -77.555  0.00  0.00           B
ATOM   3808  Ne      X   1    -129.091 -44.528 -76.216  0.00  0.00          NE
ATOM   3809  B       X   1    -128.612 -43.546 -75.115  0.00  0.00           B
ATOM   3810  Ne      X   1    -128.258 -42.865 -73.712  0.00  0.00          NE
ATOM   3811  B       X   1    -127.673 -41.431 -73.967  0.00  0.00           B
ATOM   3812  B       X   1    -129.832 -40.176 -74.171  0.00  0.00           B
ATOM   3813  Ne      X   1    -128.290 -40.057 -74.433  0.00  0.00          NE
ATOM   3814  Ne      X   1    -127.123 -39.435 -77.172  0.00  0.00          NE
ATOM   3815  B       X   1    -129.806 -42.458 -73.103  0.00  0.00           B
ATOM   3816  B       X   1    -129.544 -41.928 -79.457  0.00  0.00           B
ATOM   3817  B       X   1    -127.806 -38.768 -73.615  0.00  0.00           B
ATOM   3818  B       X   1    -127.464 -43.672 -72.719  0.00  0.00           B
ATOM   3819  B       X   1    -130.312 -39.517 -79.825  0.00  0.00           B
ATOM   3820  B       X   1    -127.839 -45.485 -76.556  0.00  0.00           B
ATOM   3821  Ne      X   1    -131.231 -38.367 -79.238  0.00  0.00          NE
ATOM   3822  B       X   1    -128.040 -38.350 -77.846  0.00  0.00           B
ATOM   3823  B       X   1    -132.989 -30.831 -73.977  0.00  0.00           B
ATOM   3824  Ne      X   1    -133.709 -37.755 -74.932  0.00  0.00          NE
ATOM   3825  B       X   1    -132.492 -37.247 -74.050  0.00  0.00           B
ATOM   3826  B       X   1    -133.172 -34.504 -76.783  0.00  0.00           B
ATOM   3827  Ne      X   1    -134.534 -35.315 -76.724  0.00  0.00          NE
ATOM   3828  B       X   1    -135.643 -34.480 -76.075  0.00  0.00           B
ATOM   3829  B       X   1    -134.315 -36.633 -75.846  0.00  0.00           B
ATOM   3830  B       X   1    -132.215 -33.006 -72.995  0.00  0.00           B
ATOM   3831  B       X   1    -131.848 -34.993 -79.749  0.00  0.00           B
ATOM   3832  B       X   1    -131.933 -32.643 -75.497  0.00  0.00           B
ATOM   3833  Ne      X   1    -131.273 -36.924 -73.010  0.00  0.00          NE
ATOM   3834  Ne      X   1    -131.803 -33.823 -76.463  0.00  0.00          NE
ATOM   3835  Ne      X   1    -131.866 -31.878 -74.137  0.00  0.00          NE
ATOM   3836  B       X   1    -131.048 -33.551 -77.848  0.00  0.00           B
ATOM   3837  Ne      X   1    -130.971 -33.774 -79.340  0.00  0.00          NE
ATOM   3838  B       X   1    -130.971 -34.975 -75.658  0.00  0.00           B
ATOM   3839  B       X   1    -130.442 -31.285 -73.887  0.00  0.00           B
ATOM   3840  Ne      X   1    -128.884 -31.189 -73.700  0.00  0.00          NE
ATOM   3841  B       X   1    -130.414 -37.374 -78.316  0.00  0.00           B
ATOM   3842  B       X   1    -130.065 -36.689 -73.904  0.00  0.00           B
ATOM   3843  Ne      X   1    -128.960 -37.094 -77.764  0.00  0.00          NE
ATOM   3844  B       X   1    -129.122 -36.640 -76.278  0.00  0.00           B
ATOM   3845  B       X   1    -128.000 -32.239 -74.462  0.00  0.00           B
ATOM   3846  B       X   1    -128.722 -34.630 -74.717  0.00  0.00           B
ATOM   3847  Ne      X   1    -129.729 -35.728 -75.063  0.00  0.00          NE
ATOM   3848  B       X   1    -127.461 -33.395 -76.587  0.00  0.00           B
ATOM   3849  Ne      X   1    -127.557 -33.577 -75.054  0.00  0.00          NE
ATOM   3850  B       X   1    -127.054 -33.660 -79.086  0.00  0.00           B
ATOM   3851  B       X   1    -128.314 -35.903 -78.585  0.00  0.00           B
ATOM   3852  B       X   1    -127.711 -31.476 -78.213  0.00  0.00           B
ATOM   3853  Ne      X   1    -128.087 -34.721 -79.654  0.00  0.00          NE
ATOM   3854  B       X   1    -129.511 -34.054 -79.740  0.00  0.00           B
ATOM   3855  Ne      X   1    -127.399 -37.697 -72.590  0.00  0.00          NE
ATOM   3856  B       X   1    -126.642 -36.516 -73.374  0.00  0.00           B
ATOM   3857  B       X   1    -131.638 -35.474 -72.450  0.00  0.00           B
ATOM   3858  B       X   1    -131.324 -32.389 -80.090  0.00  0.00           B
ATOM   3859  B       X   1    -129.361 -30.620 -80.011  0.00  0.00           B
ATOM   3860  B       X   1    -126.296 -34.198 -74.392  0.00  0.00           B
ATOM   3861  Ne      X   1    -132.207 -43.613 -65.012  0.00  0.00          NE
ATOM   3862  B       X   1    -131.198 -44.790 -65.106  0.00  0.00           B
ATOM   3863  B       X   1    -130.519 -40.311 -71.714  0.00  0.00           B
ATOM   3864  Ne      X   1    -129.609 -45.408 -70.362  0.00  0.00          NE
ATOM   3865  B       X   1    -126.890 -41.817 -65.310  0.00  0.00           B
ATOM   3866  B       X   1    -128.960 -43.559 -65.325  0.00  0.00           B
ATOM   3867  Ne      X   1    -126.919 -44.484 -71.505  0.00  0.00          NE
ATOM   3868  Ne      X   1    -129.665 -45.054 -65.338  0.00  0.00          NE
ATOM   3869  B       X   1    -128.262 -44.827 -70.724  0.00  0.00           B
ATOM   3870  B       X   1    -127.736 -38.914 -68.501  0.00  0.00           B
ATOM   3871  Ne      X   1    -128.053 -42.574 -64.452  0.00  0.00          NE
ATOM   3872  B       X   1    -129.823 -38.336 -67.210  0.00  0.00           B
ATOM   3873  B       X   1    -126.309 -38.322 -71.568  0.00  0.00           B
ATOM   3874  B       X   1    -129.530 -45.908 -66.651  0.00  0.00           B
ATOM   3875  Ne      X   1    -132.441 -34.163 -71.965  0.00  0.00          NE
ATOM   3876  B       X   1    -132.495 -32.313 -67.488  0.00  0.00           B
ATOM   3877  B       X   1    -134.502 -30.624 -71.865  0.00  0.00           B
ATOM   3878  Ne      X   1    -131.076 -32.822 -66.998  0.00  0.00          NE
ATOM   3879  B       X   1    -128.374 -36.991 -71.603  0.00  0.00           B
ATOM   3880  B       X   1    -128.453 -33.187 -64.698  0.00  0.00           B
ATOM   3881  Ne      X   1    -126.800 -30.970 -68.485  0.00  0.00          NE
ATOM   3882  B       X   1    -128.630 -31.441 -72.128  0.00  0.00           B
ATOM   3883  B       X   1    -131.171 -37.913 -71.818  0.00  0.00           B
ATOM   3884  B       X   1    -127.225 -35.317 -65.692  0.00  0.00           B
ATOM   3885  B       X   1    -126.833 -35.575 -70.254  0.00  0.00           B
ATOM   3886  Ne      X   1    -128.976 -31.106 -70.597  0.00  0.00          NE
ATOM   3887  B       X   1    -129.773 -35.357 -64.592  0.00  0.00           B
ATOM   3888  B       X   1    -128.595 -30.617 -64.860  0.00  0.00           B
ATOM   3889  B       X   1    -129.937 -32.227 -70.089  0.00  0.00           B
ATOM   3890  B       X   1    -130.087 -31.668 -66.630  0.00  0.00           B
ATOM   3891  Ne      X   1    -128.231 -34.738 -64.636  0.00  0.00          NE
ATOM   3892  B       X   1    -127.746 -30.939 -69.691  0.00  0.00           B
ATOM   3893  B       X   1    -127.785 -30.797 -67.287  0.00  0.00           B
ATOM   3894  B       X   1    -126.463 -25.284 -99.831  0.00  0.00           B
ATOM   3895  B       X   1    -126.931 -24.169 -92.479  0.00  0.00           B
ATOM   3896  B       X   1    -126.318 -26.063 -94.018  0.00  0.00           B
ATOM   3897  Ne      X   1    -135.538 -29.050 -75.883  0.00  0.00          NE
ATOM   3898  B       X   1    -132.510 -25.458 -75.347  0.00  0.00           B
ATOM   3899  Ne      X   1    -132.673 -25.324 -76.881  0.00  0.00          NE
ATOM   3900  Ne      X   1    -132.220 -25.037 -73.879  0.00  0.00          NE
ATOM   3901  B       X   1    -132.923 -26.004 -72.857  0.00  0.00           B
ATOM   3902  B       X   1    -134.204 -29.311 -76.747  0.00  0.00           B
ATOM   3903  B       X   1    -133.530 -28.501 -72.917  0.00  0.00           B
ATOM   3904  Ne      X   1    -134.096 -29.970 -73.282  0.00  0.00          NE
ATOM   3905  B       X   1    -135.151 -29.677 -74.436  0.00  0.00           B
ATOM   3906  B       X   1    -131.716 -29.791 -77.367  0.00  0.00           B
ATOM   3907  B       X   1    -130.690 -25.131 -73.621  0.00  0.00           B
ATOM   3908  Ne      X   1    -129.448 -24.366 -72.966  0.00  0.00          NE
ATOM   3909  B       X   1    -127.543 -26.523 -77.366  0.00  0.00           B
ATOM   3910  Ne      X   1    -128.094 -25.121 -77.453  0.00  0.00          NE
ATOM   3911  B       X   1    -129.626 -25.326 -78.030  0.00  0.00           B
ATOM   3912  Ne      X   1    -126.957 -27.929 -77.321  0.00  0.00          NE
ATOM   3913  B       X   1    -127.900 -28.957 -78.173  0.00  0.00           B
ATOM   3914  Ne      X   1    -126.918 -28.884 -74.340  0.00  0.00          NE
ATOM   3915  B       X   1    -126.862 -28.475 -75.844  0.00  0.00           B
ATOM   3916  B       X   1    -126.913 -27.606 -73.345  0.00  0.00           B
ATOM   3917  B       X   1    -128.161 -29.826 -74.048  0.00  0.00           B
ATOM   3918  B       X   1    -129.122 -23.227 -74.018  0.00  0.00           B
ATOM   3919  B       X   1    -128.211 -25.309 -72.757  0.00  0.00           B
ATOM   3920  Ne      X   1    -128.031 -30.241 -79.124  0.00  0.00          NE
ATOM   3921  Ne      X   1    -132.919 -27.362 -72.063  0.00  0.00          NE
ATOM   3922  Ne      X   1    -134.751 -25.656 -65.049  0.00  0.00          NE
ATOM   3923  B       X   1    -133.938 -29.561 -65.189  0.00  0.00           B
ATOM   3924  B       X   1    -135.238 -29.404 -69.801  0.00  0.00           B
ATOM   3925  B       X   1    -133.762 -27.379 -70.700  0.00  0.00           B
ATOM   3926  B       X   1    -135.640 -25.774 -66.369  0.00  0.00           B
ATOM   3927  B       X   1    -135.132 -27.165 -68.394  0.00  0.00           B
ATOM   3928  Ne      X   1    -134.967 -27.836 -69.811  0.00  0.00          NE
ATOM   3929  Ne      X   1    -133.088 -28.316 -64.783  0.00  0.00          NE
ATOM   3930  B       X   1    -134.121 -27.078 -64.827  0.00  0.00           B
ATOM   3931  B       X   1    -132.076 -23.192 -70.125  0.00  0.00           B
ATOM   3932  Ne      X   1    -129.013 -30.530 -66.357  0.00  0.00          NE
ATOM   3933  B       X   1    -131.741 -28.020 -65.547  0.00  0.00           B
ATOM   3934  Ne      X   1    -127.660 -26.719 -72.239  0.00  0.00          NE
ATOM   3935  B       X   1    -131.492 -27.860 -71.625  0.00  0.00           B
ATOM   3936  B       X   1    -130.652 -25.069 -69.218  0.00  0.00           B
ATOM   3937  Ne      X   1    -130.651 -23.776 -70.112  0.00  0.00          NE
ATOM   3938  B       X   1    -128.876 -27.550 -71.803  0.00  0.00           B
ATOM   3939  B       X   1    -130.010 -27.479 -69.564  0.00  0.00           B
ATOM   3940  Ne      X   1    -130.086 -28.188 -70.925  0.00  0.00          NE
ATOM   3941  Ne      X   1    -130.269 -27.769 -65.987  0.00  0.00          NE
ATOM   3942  B       X   1    -129.826 -29.729 -70.673  0.00  0.00           B
ATOM   3943  B       X   1    -130.228 -26.660 -67.150  0.00  0.00           B
ATOM   3944  B       X   1    -130.032 -24.076 -71.531  0.00  0.00           B
ATOM   3945  Ne      X   1    -129.806 -26.196 -68.598  0.00  0.00          NE
ATOM   3946  B       X   1    -126.827 -26.419 -70.773  0.00  0.00           B
ATOM   3947  Ne      X   1    -126.743 -26.081 -69.178  0.00  0.00          NE
ATOM   3948  B       X   1    -128.247 -25.863 -68.702  0.00  0.00           B
ATOM   3949  B       X   1    -129.592 -29.102 -66.556  0.00  0.00           B
ATOM   3950  B       X   1    -129.466 -27.341 -64.613  0.00  0.00           B
ATOM   3951  B       X   1    -132.883 -21.988 -68.003  0.00  0.00           B
ATOM   3952  B       X   1    -127.326 -22.326 -65.738  0.00  0.00           B
ATOM   3953  B       X   1    -129.725 -22.707 -69.451  0.00  0.00           B
ATOM   3954  B       X   1    -128.362  -0.086 -67.930  0.00  0.00           B
ATOM   3955  Ne      X   1    -127.861  -0.488 -66.518  0.00  0.00          NE
ATOM   3956  B       X   1    -129.062  -1.212 -65.716  0.00  0.00           B
ATOM   3957  B       X   1    -128.304  -0.501 -70.549  0.00  0.00           B
ATOM   3958  Ne      X   1    -129.679  -2.510 -65.193  0.00  0.00          NE
ATOM   3959  B       X   1    -126.571  -1.376 -66.653  0.00  0.00           B
ATOM   3960  B       X   1    -125.446 -47.364 -73.991  0.00  0.00           B
ATOM   3961  Ne      X   1    -124.919 -46.560 -72.768  0.00  0.00          NE
ATOM   3962  B       X   1    -126.042 -47.292 -76.461  0.00  0.00           B
ATOM   3963  B       X   1    -125.970 -47.500 -66.953  0.00  0.00           B
ATOM   3964  B       X   1    -124.193 -47.466 -71.694  0.00  0.00           B
ATOM   3965  Ne      X   1    -124.863 -46.550 -66.473  0.00  0.00          NE
ATOM   3966  B       X   1    -124.779 -46.573 -64.808  0.00  0.00           B
ATOM   3967  Ne      X   1    -122.399 -41.855 -74.357  0.00  0.00          NE
ATOM   3968  B       X   1    -122.987 -41.467 -75.735  0.00  0.00           B
ATOM   3969  Ne      X   1    -122.315 -45.050 -73.817  0.00  0.00          NE
ATOM   3970  B       X   1    -122.402 -43.458 -74.198  0.00  0.00           B
ATOM   3971  B       X   1    -123.228 -41.294 -73.178  0.00  0.00           B
ATOM   3972  Ne      X   1    -123.272 -41.300 -77.259  0.00  0.00          NE
ATOM   3973  B       X   1    -121.343 -45.089 -72.586  0.00  0.00           B
ATOM   3974  B       X   1    -123.747 -45.617 -73.384  0.00  0.00           B
ATOM   3975  B       X   1    -125.819 -38.651 -76.720  0.00  0.00           B
ATOM   3976  Ne      X   1    -124.276 -38.393 -77.185  0.00  0.00          NE
ATOM   3977  B       X   1    -124.151 -31.297 -75.560  0.00  0.00           B
ATOM   3978  Ne      X   1    -125.558 -35.376 -73.650  0.00  0.00          NE
ATOM   3979  B       X   1    -124.278 -35.852 -74.423  0.00  0.00           B
ATOM   3980  B       X   1    -121.971 -36.840 -73.830  0.00  0.00           B
ATOM   3981  B       X   1    -126.118 -45.756 -72.148  0.00  0.00           B
ATOM   3982  B       X   1    -122.156 -42.481 -64.451  0.00  0.00           B
ATOM   3983  B       X   1    -121.243 -45.542 -70.017  0.00  0.00           B
ATOM   3984  B       X   1    -124.068 -43.562 -68.913  0.00  0.00           B
ATOM   3985  Ne      X   1    -124.322 -43.313 -70.419  0.00  0.00          NE
ATOM   3986  B       X   1    -125.872 -39.886 -66.833  0.00  0.00           B
ATOM   3987  B       X   1    -125.282 -42.507 -67.044  0.00  0.00           B
ATOM   3988  Ne      X   1    -125.627 -41.308 -66.152  0.00  0.00          NE
ATOM   3989  B       X   1    -125.800 -43.754 -70.721  0.00  0.00           B
ATOM   3990  B       X   1    -125.149 -45.078 -67.098  0.00  0.00           B
ATOM   3991  B       X   1    -125.272 -38.843 -69.166  0.00  0.00           B
ATOM   3992  Ne      X   1    -124.426 -43.791 -67.407  0.00  0.00          NE
ATOM   3993  B       X   1    -124.351 -41.208 -65.233  0.00  0.00           B
ATOM   3994  B       X   1    -124.107 -41.875 -70.944  0.00  0.00           B
ATOM   3995  B       X   1    -123.919 -39.277 -71.296  0.00  0.00           B
ATOM   3996  B       X   1    -123.183 -43.687 -66.383  0.00  0.00           B
ATOM   3997  Ne      X   1    -123.346 -40.792 -71.752  0.00  0.00          NE
ATOM   3998  Ne      X   1    -122.371 -43.921 -64.986  0.00  0.00          NE
ATOM   3999  Ne      X   1    -121.581 -44.548 -71.141  0.00  0.00          NE
ATOM   4000  B       X   1    -122.026 -41.006 -66.434  0.00  0.00           B
ATOM   4001  B       X   1    -121.276 -41.435 -68.855  0.00  0.00           B
ATOM   4002  Ne      X   1    -120.744 -41.633 -70.326  0.00  0.00          NE
ATOM   4003  B       X   1    -121.764 -40.833 -71.262  0.00  0.00           B
ATOM   4004  Ne      X   1    -122.780 -41.168 -65.068  0.00  0.00          NE
ATOM   4005  B       X   1    -123.229 -44.293 -71.128  0.00  0.00           B
ATOM   4006  Ne      X   1    -120.852 -40.942 -67.444  0.00  0.00          NE
ATOM   4007  Ne      X   1    -124.974 -38.340 -70.646  0.00  0.00          NE
ATOM   4008  Ne      X   1    -126.268 -38.718 -67.934  0.00  0.00          NE
ATOM   4009  B       X   1    -119.282 -41.094 -70.461  0.00  0.00           B
ATOM   4010  B       X   1    -119.535 -41.806 -67.056  0.00  0.00           B
ATOM   4011  B       X   1    -120.329 -39.390 -67.496  0.00  0.00           B
ATOM   4012  B       X   1    -118.816 -41.127 -64.829  0.00  0.00           B
ATOM   4013  B       X   1    -125.193 -34.957 -72.172  0.00  0.00           B
ATOM   4014  Ne      X   1    -125.916 -35.794 -66.411  0.00  0.00          NE
ATOM   4015  B       X   1    -125.189 -34.561 -67.271  0.00  0.00           B
ATOM   4016  B       X   1    -124.679 -34.297 -69.678  0.00  0.00           B
ATOM   4017  Ne      X   1    -125.269 -35.384 -70.601  0.00  0.00          NE
ATOM   4018  B       X   1    -125.874 -32.267 -68.357  0.00  0.00           B
ATOM   4019  Ne      X   1    -124.714 -33.431 -68.339  0.00  0.00          NE
ATOM   4020  B       X   1    -124.831 -36.443 -65.451  0.00  0.00           B
ATOM   4021  B       X   1    -124.587 -36.772 -70.557  0.00  0.00           B
ATOM   4022  Ne      X   1    -123.521 -36.346 -64.630  0.00  0.00          NE
ATOM   4023  B       X   1    -121.578 -30.909 -67.265  0.00  0.00           B
ATOM   4024  Ne      X   1    -121.958 -31.730 -68.551  0.00  0.00          NE
ATOM   4025  B       X   1    -122.265 -36.074 -65.547  0.00  0.00           B
ATOM   4026  B       X   1    -123.290 -32.602 -68.332  0.00  0.00           B
ATOM   4027  B       X   1    -121.959 -30.635 -69.781  0.00  0.00           B
ATOM   4028  Ne      X   1    -120.810 -35.692 -66.034  0.00  0.00          NE
ATOM   4029  B       X   1    -126.210 -37.139 -67.410  0.00  0.00           B
ATOM   4030  B       X   1    -120.642 -34.781 -67.322  0.00  0.00           B
ATOM   4031  Ne      X   1    -119.825 -33.913 -68.411  0.00  0.00          NE
ATOM   4032  B       X   1    -120.143 -34.880 -64.863  0.00  0.00           B
ATOM   4033  B       X   1    -119.981 -36.977 -66.430  0.00  0.00           B
ATOM   4034  B       X   1    -118.432 -33.581 -67.820  0.00  0.00           B
ATOM   4035  B       X   1    -120.433 -36.745 -71.481  0.00  0.00           B
ATOM   4036  Ne      X   1    -119.618 -37.948 -67.648  0.00  0.00          NE
ATOM   4037  B       X   1    -119.871 -37.258 -68.992  0.00  0.00           B
ATOM   4038  B       X   1    -115.599 -19.917-104.718  0.00  0.00           B
ATOM   4039  Ne      X   1    -115.597 -21.517-104.510  0.00  0.00          NE
ATOM   4040  B       X   1    -125.924 -25.378 -97.298  0.00  0.00           B
ATOM   4041  Ne      X   1    -124.421 -25.812 -96.921  0.00  0.00          NE
ATOM   4042  Ne      X   1    -123.348 -23.894-102.132  0.00  0.00          NE
ATOM   4043  B       X   1    -121.658 -27.067 -98.852  0.00  0.00           B
ATOM   4044  Ne      X   1    -121.221 -23.875-100.091  0.00  0.00          NE
ATOM   4045  B       X   1    -121.671 -23.935 -98.492  0.00  0.00           B
ATOM   4046  B       X   1    -122.435 -23.603-100.968  0.00  0.00           B
ATOM   4047  Ne      X   1    -122.144 -23.659 -96.981  0.00  0.00          NE
ATOM   4048  B       X   1    -123.955 -26.836 -97.937  0.00  0.00           B
ATOM   4049  B       X   1    -120.702 -25.317-100.427  0.00  0.00           B
ATOM   4050  B       X   1    -123.452 -24.577 -96.817  0.00  0.00           B
ATOM   4051  Ne      X   1    -117.061 -24.351 -96.500  0.00  0.00          NE
ATOM   4052  Ne      X   1    -120.380 -26.590 -99.597  0.00  0.00          NE
ATOM   4053  B       X   1    -119.331 -26.150 -98.478  0.00  0.00           B
ATOM   4054  B       X   1    -122.592 -22.185 -96.773  0.00  0.00           B
ATOM   4055  B       X   1    -123.377 -22.822-103.215  0.00  0.00           B
ATOM   4056  Ne      X   1    -124.134 -19.293 -99.197  0.00  0.00          NE
ATOM   4057  B       X   1    -125.539 -20.086 -99.227  0.00  0.00           B
ATOM   4058  B       X   1    -123.782 -19.849-102.763  0.00  0.00           B
ATOM   4059  Ne      X   1    -122.351 -20.637 -97.065  0.00  0.00          NE
ATOM   4060  B       X   1    -123.358 -19.905 -97.999  0.00  0.00           B
ATOM   4061  B       X   1    -123.115 -19.174-100.476  0.00  0.00           B
ATOM   4062  B       X   1    -121.075 -19.860-101.797  0.00  0.00           B
ATOM   4063  B       X   1    -120.957 -20.493 -97.766  0.00  0.00           B
ATOM   4064  Ne      X   1    -122.524 -19.245-101.921  0.00  0.00          NE
ATOM   4065  B       X   1    -121.564 -16.507 -97.161  0.00  0.00           B
ATOM   4066  Ne      X   1    -117.691 -21.413 -96.382  0.00  0.00          NE
ATOM   4067  B       X   1    -116.188 -16.710 -98.279  0.00  0.00           B
ATOM   4068  B       X   1    -120.163 -22.780-100.299  0.00  0.00           B
ATOM   4069  B       X   1    -116.788 -16.923-100.882  0.00  0.00           B
ATOM   4070  B       X   1    -119.649 -18.332 -97.625  0.00  0.00           B
ATOM   4071  Ne      X   1    -115.973 -16.509 -96.657  0.00  0.00          NE
ATOM   4072  B       X   1    -117.066 -22.806 -96.940  0.00  0.00           B
ATOM   4073  Ne      X   1    -119.523 -19.835-101.369  0.00  0.00          NE
ATOM   4074  B       X   1    -119.407 -19.816 -99.804  0.00  0.00           B
ATOM   4075  B       X   1    -118.491 -20.622 -97.484  0.00  0.00           B
ATOM   4076  Ne      X   1    -117.654 -17.293-102.175  0.00  0.00          NE
ATOM   4077  Ne      X   1    -120.239 -17.234 -96.664  0.00  0.00          NE
ATOM   4078  B       X   1    -116.744 -21.789-103.513  0.00  0.00           B
ATOM   4079  B       X   1    -116.696 -17.884-103.303  0.00  0.00           B
ATOM   4080  B       X   1    -118.615 -21.001-101.981  0.00  0.00           B
ATOM   4081  B       X   1    -118.812 -18.427-101.865  0.00  0.00           B
ATOM   4082  Ne      X   1    -115.983 -16.152 -99.784  0.00  0.00          NE
ATOM   4083  Ne      X   1    -119.563 -19.828 -98.234  0.00  0.00          NE
ATOM   4084  B       X   1    -119.279 -16.031 -96.432  0.00  0.00           B
ATOM   4085  Ne      X   1    -125.277 -27.159 -94.292  0.00  0.00          NE
ATOM   4086  B       X   1    -124.535 -26.564 -95.560  0.00  0.00           B
ATOM   4087  B       X   1    -124.289 -27.420 -93.112  0.00  0.00           B
ATOM   4088  B       X   1    -122.218 -26.028 -92.160  0.00  0.00           B
ATOM   4089  B       X   1    -122.415 -24.819 -89.942  0.00  0.00           B
ATOM   4090  Ne      X   1    -122.815 -27.516 -92.672  0.00  0.00          NE
ATOM   4091  B       X   1    -121.000 -24.147 -96.012  0.00  0.00           B
ATOM   4092  B       X   1    -120.362 -26.340 -95.084  0.00  0.00           B
ATOM   4093  Ne      X   1    -119.856 -24.824 -95.117  0.00  0.00          NE
ATOM   4094  B       X   1    -119.599 -24.306 -93.601  0.00  0.00           B
ATOM   4095  Ne      X   1    -118.908 -24.311 -92.175  0.00  0.00          NE
ATOM   4096  B       X   1    -118.427 -24.716 -95.752  0.00  0.00           B
ATOM   4097  B       X   1    -115.830 -24.641 -95.514  0.00  0.00           B
ATOM   4098  B       X   1    -118.384 -23.038 -91.484  0.00  0.00           B
ATOM   4099  B       X   1    -123.250 -22.518 -89.210  0.00  0.00           B
ATOM   4100  Ne      X   1    -121.291 -19.212 -94.460  0.00  0.00          NE
ATOM   4101  B       X   1    -122.264 -19.041 -93.205  0.00  0.00           B
ATOM   4102  Ne      X   1    -123.362 -19.384 -92.189  0.00  0.00          NE
ATOM   4103  B       X   1    -122.160 -20.002 -95.643  0.00  0.00           B
ATOM   4104  B       X   1    -120.734 -17.936 -95.244  0.00  0.00           B
ATOM   4105  Ne      X   1    -126.160 -22.911 -92.200  0.00  0.00          NE
ATOM   4106  B       X   1    -115.023 -18.568 -90.093  0.00  0.00           B
ATOM   4107  B       X   1    -118.369 -20.498 -91.720  0.00  0.00           B
ATOM   4108  Ne      X   1    -118.872 -19.418 -92.839  0.00  0.00          NE
ATOM   4109  B       X   1    -119.091 -18.037 -92.098  0.00  0.00           B
ATOM   4110  B       X   1    -120.054 -19.797 -93.708  0.00  0.00           B
ATOM   4111  Ne      X   1    -117.751 -21.701 -90.973  0.00  0.00          NE
ATOM   4112  B       X   1    -118.634 -21.832 -95.281  0.00  0.00           B
ATOM   4113  B       X   1    -117.772 -21.339 -89.336  0.00  0.00           B
ATOM   4114  B       X   1    -117.671 -19.121 -93.862  0.00  0.00           B
ATOM   4115  B       X   1    -117.179 -17.229 -90.698  0.00  0.00           B
ATOM   4116  B       X   1    -116.493 -17.834 -95.799  0.00  0.00           B
ATOM   4117  B       X   1    -116.593 -20.381 -95.753  0.00  0.00           B
ATOM   4118  Ne      X   1    -116.420 -19.120 -94.855  0.00  0.00          NE
ATOM   4119  B       X   1    -116.193 -21.785 -91.187  0.00  0.00           B
ATOM   4120  Ne      X   1    -116.374 -17.880 -89.564  0.00  0.00          NE
ATOM   4121  B       X   1    -118.236 -15.636 -92.450  0.00  0.00           B
ATOM   4122  B       X   1    -115.044 -19.183 -93.948  0.00  0.00           B
ATOM   4123  B       X   1    -125.525 -29.691 -74.036  0.00  0.00           B
ATOM   4124  Ne      X   1    -124.176 -30.374 -74.366  0.00  0.00          NE
ATOM   4125  B       X   1    -124.315 -22.186 -74.388  0.00  0.00           B
ATOM   4126  Ne      X   1    -123.588 -26.340 -64.323  0.00  0.00          NE
ATOM   4127  B       X   1    -126.174 -27.289 -68.276  0.00  0.00           B
ATOM   4128  B       X   1    -125.153 -28.856 -66.236  0.00  0.00           B
ATOM   4129  Ne      X   1    -125.201 -28.411 -67.799  0.00  0.00          NE
ATOM   4130  B       X   1    -125.781 -29.772 -68.496  0.00  0.00           B
ATOM   4131  Ne      X   1    -125.047 -23.411 -69.065  0.00  0.00          NE
ATOM   4132  Ne      X   1    -124.196 -29.231 -64.997  0.00  0.00          NE
ATOM   4133  B       X   1    -123.785 -28.062 -68.304  0.00  0.00           B
ATOM   4134  B       X   1    -123.355 -26.219 -65.797  0.00  0.00           B
ATOM   4135  B       X   1    -123.523 -23.687 -69.119  0.00  0.00           B
ATOM   4136  B       X   1    -121.902 -28.080 -69.950  0.00  0.00           B
ATOM   4137  Ne      X   1    -121.453 -29.609 -66.367  0.00  0.00          NE
ATOM   4138  Ne      X   1    -122.239 -27.504 -68.454  0.00  0.00          NE
ATOM   4139  B       X   1    -121.216 -24.214 -70.226  0.00  0.00           B
ATOM   4140  B       X   1    -121.464 -28.302 -67.343  0.00  0.00           B
ATOM   4141  Ne      X   1    -122.086 -24.425 -68.908  0.00  0.00          NE
ATOM   4142  B       X   1    -121.414 -23.665 -67.652  0.00  0.00           B
ATOM   4143  B       X   1    -122.150 -25.925 -68.578  0.00  0.00           B
ATOM   4144  B       X   1    -122.843 -29.620 -65.606  0.00  0.00           B
ATOM   4145  Ne      X   1    -121.253 -29.414 -70.485  0.00  0.00          NE
ATOM   4146  B       X   1    -125.866 -24.805 -69.086  0.00  0.00           B
ATOM   4147  B       X   1    -125.502 -22.645 -67.686  0.00  0.00           B
ATOM   4148  B       X   1    -125.544 -22.476 -70.293  0.00  0.00           B
ATOM   4149  Ne      X   1    -118.453 -17.644 -64.746  0.00  0.00          NE
ATOM   4150  B       X   1    -117.495 -18.804 -65.113  0.00  0.00           B
ATOM   4151  Ne      X   1    -117.980 -12.075 -97.660  0.00  0.00          NE
ATOM   4152  B       X   1    -118.616 -13.489 -97.185  0.00  0.00           B
ATOM   4153  B       X   1    -116.915 -12.354 -98.776  0.00  0.00           B
ATOM   4154  B       X   1    -116.412 -14.568 -99.874  0.00  0.00           B
ATOM   4155  Ne      X   1    -116.259 -13.023-100.019  0.00  0.00          NE
ATOM   4156  B       X   1    -116.876 -15.257 -96.410  0.00  0.00           B
ATOM   4157  B       X   1    -119.884 -13.857 -92.772  0.00  0.00           B
ATOM   4158  Ne      X   1    -118.491 -14.304 -93.209  0.00  0.00          NE
ATOM   4159  B       X   1    -118.558 -14.352 -94.776  0.00  0.00           B
ATOM   4160  Ne      X   1    -117.529 -10.264 -95.151  0.00  0.00          NE
ATOM   4161  B       X   1    -117.381 -13.244 -92.711  0.00  0.00           B
ATOM   4162  Ne      X   1    -118.354 -14.739 -96.252  0.00  0.00          NE
ATOM   4163  B       X   1    -117.590 -11.331 -96.346  0.00  0.00           B
ATOM   4164  B       X   1    -115.271  -0.629 -88.457  0.00  0.00           B
ATOM   4165  Ne      X   1    -114.953  -4.374 -81.604  0.00  0.00          NE
ATOM   4166  B       X   1    -116.711  -0.939 -82.556  0.00  0.00           B
ATOM   4167  Ne      X   1    -115.965  -0.321 -87.099  0.00  0.00          NE
ATOM   4168  Ne      X   1    -115.223  -5.454 -85.870  0.00  0.00          NE
ATOM   4169  B       X   1    -115.266  -5.849 -82.093  0.00  0.00           B
ATOM   4170  Ne      X   1    -117.344  -8.999 -73.172  0.00  0.00          NE
ATOM   4171  B       X   1    -116.851  -7.820 -74.013  0.00  0.00           B
ATOM   4172  B       X   1    -124.156  -0.861 -73.564  0.00  0.00           B
ATOM   4173  B       X   1    -121.060  -4.897 -74.004  0.00  0.00           B
ATOM   4174  B       X   1    -122.877  -3.941 -72.392  0.00  0.00           B
ATOM   4175  B       X   1    -115.065  -6.885 -75.621  0.00  0.00           B
ATOM   4176  B       X   1    -115.129  -5.679 -77.870  0.00  0.00           B
ATOM   4177  B       X   1    -117.906  -1.739 -76.752  0.00  0.00           B
ATOM   4178  B       X   1    -119.804  -0.728 -75.282  0.00  0.00           B
ATOM   4179  B       X   1    -117.539  -1.476 -74.234  0.00  0.00           B
ATOM   4180  Ne      X   1    -117.201  -1.970 -78.139  0.00  0.00          NE
ATOM   4181  Ne      X   1    -116.910  -1.868 -72.805  0.00  0.00          NE
ATOM   4182  B       X   1    -116.609  -3.456 -78.225  0.00  0.00           B
ATOM   4183  Ne      X   1    -115.511  -6.967 -74.189  0.00  0.00          NE
ATOM   4184  B       X   1    -116.070  -0.961 -78.338  0.00  0.00           B
ATOM   4185  B       X   1    -115.720  -5.585 -73.501  0.00  0.00           B
ATOM   4186  B       X   1    -115.863  -3.009 -73.095  0.00  0.00           B
ATOM   4187  Ne      X   1    -115.274  -4.378 -72.681  0.00  0.00          NE
ATOM   4188  Ne      X   1    -114.813  -7.045 -77.151  0.00  0.00          NE
ATOM   4189  B       X   1    -115.029  -4.238 -80.050  0.00  0.00           B
ATOM   4190  B       X   1    -120.740 -11.238 -65.028  0.00  0.00           B
ATOM   4191  B       X   1    -122.321  -9.197 -65.220  0.00  0.00           B
ATOM   4192  B       X   1    -123.078 -11.370 -66.454  0.00  0.00           B
ATOM   4193  Ne      X   1    -122.262 -10.768 -65.169  0.00  0.00          NE
ATOM   4194  B       X   1    -123.920  -8.139 -68.266  0.00  0.00           B
ATOM   4195  Ne      X   1    -121.953  -7.726 -65.309  0.00  0.00          NE
ATOM   4196  B       X   1    -118.824  -9.610 -64.568  0.00  0.00           B
ATOM   4197  Ne      X   1    -119.204 -11.141 -64.704  0.00  0.00          NE
ATOM   4198  B       X   1    -118.146 -11.722 -65.655  0.00  0.00           B
ATOM   4199  Ne      X   1    -119.855  -9.514 -71.381  0.00  0.00          NE
ATOM   4200  B       X   1    -117.731 -10.899 -67.930  0.00  0.00           B
ATOM   4201  B       X   1    -120.270  -8.105 -70.751  0.00  0.00           B
ATOM   4202  Ne      X   1    -117.017 -11.695 -66.796  0.00  0.00          NE
ATOM   4203  B       X   1    -117.144  -8.960 -69.358  0.00  0.00           B
ATOM   4204  B       X   1    -117.032 -14.530 -65.228  0.00  0.00           B
ATOM   4205  B       X   1    -116.553  -8.776 -71.720  0.00  0.00           B
ATOM   4206  B       X   1    -115.593 -11.235 -66.378  0.00  0.00           B
ATOM   4207  Ne      X   1    -116.084  -8.387 -70.275  0.00  0.00          NE
ATOM   4208  B       X   1    -122.975  -6.816 -64.426  0.00  0.00           B
ATOM   4209  Ne      X   1    -124.049  -0.440 -72.018  0.00  0.00          NE
ATOM   4210  Ne      X   1    -125.150  -2.114 -66.610  0.00  0.00          NE
ATOM   4211  B       X   1    -124.105  -0.968 -66.365  0.00  0.00           B
ATOM   4212  B       X   1    -125.114  -3.091 -65.344  0.00  0.00           B
ATOM   4213  B       X   1    -124.573  -2.986 -67.853  0.00  0.00           B
ATOM   4214  B       X   1    -125.262  -3.945 -71.467  0.00  0.00           B
ATOM   4215  B       X   1    -122.076  -7.124 -66.747  0.00  0.00           B
ATOM   4216  Ne      X   1    -123.460  -4.032 -68.331  0.00  0.00          NE
ATOM   4217  B       X   1    -121.944  -6.840 -69.344  0.00  0.00           B
ATOM   4218  Ne      X   1    -122.873  -6.979 -68.114  0.00  0.00          NE
ATOM   4219  Ne      X   1    -120.785  -6.681 -70.355  0.00  0.00          NE
ATOM   4220  B       X   1    -122.084  -3.704 -67.539  0.00  0.00           B
ATOM   4221  B       X   1    -123.250  -3.829 -69.840  0.00  0.00           B
ATOM   4222  B       X   1    -123.734  -5.589 -67.986  0.00  0.00           B
ATOM   4223  Ne      X   1    -123.857  -3.430 -71.211  0.00  0.00          NE
ATOM   4224  B       X   1    -123.885  -1.823 -71.249  0.00  0.00           B
ATOM   4225  B       X   1    -120.765  -3.550 -65.325  0.00  0.00           B
ATOM   4226  Ne      X   1    -120.705  -3.489 -66.866  0.00  0.00          NE
ATOM   4227  B       X   1    -121.901  -0.149 -67.334  0.00  0.00           B
ATOM   4228  B       X   1    -115.563  -4.640 -71.118  0.00  0.00           B
ATOM   4229  Ne      X   1    -119.488  -2.694 -71.244  0.00  0.00          NE
ATOM   4230  B       X   1    -116.042  -6.847 -70.114  0.00  0.00           B
ATOM   4231  B       X   1    -119.313  -3.353 -69.845  0.00  0.00           B
ATOM   4232  B       X   1    -117.406  -4.923 -69.174  0.00  0.00           B
ATOM   4233  B       X   1    -116.235  -2.540 -64.861  0.00  0.00           B
ATOM   4234  B       X   1    -119.685  -5.859 -69.656  0.00  0.00           B
ATOM   4235  B       X   1    -120.476  -3.493 -72.070  0.00  0.00           B
ATOM   4236  Ne      X   1    -120.370  -0.399 -67.450  0.00  0.00          NE
ATOM   4237  Ne      X   1    -118.957  -4.592 -68.971  0.00  0.00          NE
ATOM   4238  B       X   1    -120.486  -7.642 -64.681  0.00  0.00           B
ATOM   4239  Ne      X   1    -115.985  -5.323 -69.666  0.00  0.00          NE
ATOM   4240  B       X   1    -120.217  -1.985 -67.246  0.00  0.00           B
ATOM   4241  B       X   1    -119.606  -4.440 -67.563  0.00  0.00           B
ATOM   4242  B       X   1    -119.881  -1.185 -71.082  0.00  0.00           B
ATOM   4243  B       X   1    -117.779  -0.471 -70.012  0.00  0.00           B
ATOM   4244  B       X   1    -118.077  -2.630 -72.004  0.00  0.00           B
ATOM   4245  Ne      X   1    -116.184  -0.589 -70.173  0.00  0.00          NE
ATOM   4246  B       X   1    -116.262  -0.760 -71.865  0.00  0.00           B
ATOM   4247  B       X   1    -113.432 -24.092 -99.886  0.00  0.00           B
ATOM   4248  B       X   1    -109.944 -23.522 -96.773  0.00  0.00           B
ATOM   4249  Ne      X   1    -111.445 -23.189 -96.419  0.00  0.00          NE
ATOM   4250  B       X   1    -112.242 -22.944 -97.809  0.00  0.00           B
ATOM   4251  Ne      X   1    -112.910 -15.890 -99.586  0.00  0.00          NE
ATOM   4252  B       X   1    -113.201 -15.781-103.530  0.00  0.00           B
ATOM   4253  B       X   1    -112.034 -17.770-102.590  0.00  0.00           B
ATOM   4254  B       X   1    -114.382 -16.203 -99.941  0.00  0.00           B
ATOM   4255  Ne      X   1    -111.150 -17.828-101.232  0.00  0.00          NE
ATOM   4256  B       X   1    -111.921 -17.007-100.093  0.00  0.00           B
ATOM   4257  B       X   1    -109.772 -16.923-101.484  0.00  0.00           B
ATOM   4258  B       X   1    -112.828 -15.591 -97.956  0.00  0.00           B
ATOM   4259  B       X   1    -114.519 -16.337 -96.377  0.00  0.00           B
ATOM   4260  Ne      X   1    -113.062 -15.664 -96.382  0.00  0.00          NE
ATOM   4261  B       X   1    -103.386 -20.886 -98.540  0.00  0.00           B
ATOM   4262  B       X   1    -104.870 -16.583 -99.376  0.00  0.00           B
ATOM   4263  Ne      X   1    -108.009 -15.413 -98.106  0.00  0.00          NE
ATOM   4264  B       X   1    -107.863 -19.515 -97.006  0.00  0.00           B
ATOM   4265  B       X   1    -107.998 -16.684 -97.087  0.00  0.00           B
ATOM   4266  Ne      X   1    -104.216 -18.016 -99.231  0.00  0.00          NE
ATOM   4267  B       X   1    -104.981 -17.741-102.328  0.00  0.00           B
ATOM   4268  B       X   1    -108.655 -15.886 -99.483  0.00  0.00           B
ATOM   4269  Ne      X   1    -107.206 -20.923 -96.873  0.00  0.00          NE
ATOM   4270  B       X   1    -105.904 -20.944 -97.737  0.00  0.00           B
ATOM   4271  Ne      X   1    -106.158 -16.751-102.627  0.00  0.00          NE
ATOM   4272  B       X   1    -103.453 -22.718 -96.875  0.00  0.00           B
ATOM   4273  B       X   1    -103.841 -18.126 -97.748  0.00  0.00           B
ATOM   4274  Ne      X   1    -103.714 -18.653-101.937  0.00  0.00          NE
ATOM   4275  Ne      X   1    -108.611 -15.954-101.097  0.00  0.00          NE
ATOM   4276  B       X   1    -107.105 -16.320-101.519  0.00  0.00           B
ATOM   4277  B       X   1    -105.395 -15.502-103.321  0.00  0.00           B
ATOM   4278  B       X   1    -113.885 -23.902 -93.895  0.00  0.00           B
ATOM   4279  B       X   1    -112.143 -24.446 -92.116  0.00  0.00           B
ATOM   4280  Ne      X   1    -112.898 -23.231 -92.743  0.00  0.00          NE
ATOM   4281  B       X   1    -111.917 -24.481 -95.669  0.00  0.00           B
ATOM   4282  Ne      X   1    -109.251 -24.103 -89.217  0.00  0.00          NE
ATOM   4283  B       X   1    -111.506 -21.910 -95.634  0.00  0.00           B
ATOM   4284  B       X   1    -111.875 -22.136 -93.253  0.00  0.00           B
ATOM   4285  Ne      X   1    -111.429 -21.035 -94.333  0.00  0.00          NE
ATOM   4286  B       X   1    -112.579 -19.944 -94.240  0.00  0.00           B
ATOM   4287  B       X   1    -114.133 -20.913 -89.875  0.00  0.00           B
ATOM   4288  Ne      X   1    -113.578 -19.098 -93.395  0.00  0.00          NE
ATOM   4289  Ne      X   1    -113.764 -19.436 -90.326  0.00  0.00          NE
ATOM   4290  B       X   1    -113.447 -19.445 -91.873  0.00  0.00           B
ATOM   4291  B       X   1    -112.507 -18.833 -89.567  0.00  0.00           B
ATOM   4292  B       X   1    -113.065 -17.510 -93.454  0.00  0.00           B
ATOM   4293  Ne      X   1    -111.764 -16.786 -94.015  0.00  0.00          NE
ATOM   4294  B       X   1    -111.999 -16.542 -95.553  0.00  0.00           B
ATOM   4295  B       X   1    -110.511 -17.726 -93.775  0.00  0.00           B
ATOM   4296  B       X   1    -110.106 -20.172 -94.099  0.00  0.00           B
ATOM   4297  Ne      X   1    -109.338 -18.732 -93.803  0.00  0.00          NE
ATOM   4298  B       X   1    -103.546 -16.127 -88.874  0.00  0.00           B
ATOM   4299  Ne      X   1    -103.411 -20.167 -89.924  0.00  0.00          NE
ATOM   4300  B       X   1    -108.600 -22.583 -89.184  0.00  0.00           B
ATOM   4301  B       X   1    -106.595 -21.053 -95.416  0.00  0.00           B
ATOM   4302  B       X   1    -108.164 -17.196 -90.524  0.00  0.00           B
ATOM   4303  B       X   1    -104.352 -22.131 -94.574  0.00  0.00           B
ATOM   4304  B       X   1    -105.393 -20.026 -93.416  0.00  0.00           B
ATOM   4305  B       X   1    -107.678 -20.112 -90.330  0.00  0.00           B
ATOM   4306  B       X   1    -106.198 -18.474 -91.623  0.00  0.00           B
ATOM   4307  Ne      X   1    -104.975 -19.144 -92.249  0.00  0.00          NE
ATOM   4308  Ne      X   1    -107.703 -18.643 -91.136  0.00  0.00          NE
ATOM   4309  Ne      X   1    -105.193 -20.781 -94.739  0.00  0.00          NE
ATOM   4310  B       X   1    -104.313 -20.070 -91.170  0.00  0.00           B
ATOM   4311  B       X   1    -108.649 -18.769 -92.428  0.00  0.00           B
ATOM   4312  B       X   1    -108.342 -18.283 -94.949  0.00  0.00           B
ATOM   4313  B       X   1    -104.363 -19.888 -95.803  0.00  0.00           B
ATOM   4314  B       X   1    -103.743 -18.264 -92.784  0.00  0.00           B
ATOM   4315  B       X   1    -103.793 -21.359 -88.907  0.00  0.00           B
ATOM   4316  B       X   1    -103.498 -17.574 -95.273  0.00  0.00           B
ATOM   4317  Ne      X   1    -107.725 -21.250 -89.013  0.00  0.00          NE
ATOM   4318  B       X   1    -103.576 -18.743 -89.269  0.00  0.00           B
ATOM   4319  Ne      X   1    -104.361 -18.344 -96.320  0.00  0.00          NE
ATOM   4320  B       X   1    -105.970 -17.937 -96.227  0.00  0.00           B
ATOM   4321  B       X   1    -106.305 -21.692 -88.514  0.00  0.00           B
ATOM   4322  Ne      X   1    -107.580 -18.032 -96.325  0.00  0.00          NE
ATOM   4323  B       X   1    -104.782 -23.805 -88.219  0.00  0.00           B
ATOM   4324  B       X   1    -109.165 -21.745 -81.670  0.00  0.00           B
ATOM   4325  Ne      X   1    -104.765 -22.229 -88.008  0.00  0.00          NE
ATOM   4326  B       X   1    -106.673 -16.908 -85.313  0.00  0.00           B
ATOM   4327  B       X   1    -106.703 -16.751 -82.767  0.00  0.00           B
ATOM   4328  B       X   1    -108.371 -20.258 -87.971  0.00  0.00           B
ATOM   4329  B       X   1    -106.561 -15.379 -87.259  0.00  0.00           B
ATOM   4330  B       X   1    -104.448 -21.808 -86.517  0.00  0.00           B
ATOM   4331  B       X   1    -104.931 -16.998 -81.015  0.00  0.00           B
ATOM   4332  B       X   1    -103.514 -21.797 -81.347  0.00  0.00           B
ATOM   4333  B       X   1    -107.051 -20.986 -80.422  0.00  0.00           B
ATOM   4334  B       X   1    -105.741 -19.121 -82.575  0.00  0.00           B
ATOM   4335  B       X   1    -103.651 -21.484 -83.916  0.00  0.00           B
ATOM   4336  B       X   1    -104.321 -17.191 -83.417  0.00  0.00           B
ATOM   4337  Ne      X   1    -106.529 -20.042 -83.600  0.00  0.00          NE
ATOM   4338  Ne      X   1    -104.200 -20.869 -85.298  0.00  0.00          NE
ATOM   4339  B       X   1    -106.971 -21.406 -82.964  0.00  0.00           B
ATOM   4340  Ne      X   1    -103.643 -17.540 -88.192  0.00  0.00          NE
ATOM   4341  B       X   1    -105.585 -20.234 -84.897  0.00  0.00           B
ATOM   4342  Ne      X   1    -105.414 -17.530 -82.372  0.00  0.00          NE
ATOM   4343  Ne      X   1    -106.464 -16.946 -86.847  0.00  0.00          NE
ATOM   4344  B       X   1    -105.082 -17.465 -87.348  0.00  0.00           B
ATOM   4345  B       X   1    -108.951 -21.840 -77.742  0.00  0.00           B
ATOM   4346  B       X   1    -106.315 -16.324 -78.901  0.00  0.00           B
ATOM   4347  B       X   1    -107.373 -19.958 -78.189  0.00  0.00           B
ATOM   4348  B       X   1    -104.942 -21.152 -79.125  0.00  0.00           B
ATOM   4349  Ne      X   1    -106.217 -20.201 -79.278  0.00  0.00          NE
ATOM   4350  Ne      X   1    -105.223 -17.226 -79.438  0.00  0.00          NE
ATOM   4351  B       X   1    -103.931 -16.876 -78.665  0.00  0.00           B
ATOM   4352  B       X   1    -105.523 -18.726 -79.341  0.00  0.00           B
ATOM   4353  Ne      X   1    -103.674 -21.892 -79.667  0.00  0.00          NE
ATOM   4354  B       X   1    -108.644 -15.331 -79.084  0.00  0.00           B
ATOM   4355  B       X   1    -111.437 -17.284 -64.347  0.00  0.00           B
ATOM   4356  Ne      X   1    -111.229 -18.640 -65.053  0.00  0.00          NE
ATOM   4357  B       X   1    -108.981  -9.227-106.236  0.00  0.00           B
ATOM   4358  B       X   1    -106.796  -8.630-104.861  0.00  0.00           B
ATOM   4359  B       X   1    -104.209 -13.870-105.169  0.00  0.00           B
ATOM   4360  B       X   1    -104.409  -9.586-104.786  0.00  0.00           B
ATOM   4361  Ne      X   1    -107.898  -8.130-105.846  0.00  0.00          NE
ATOM   4362  B       X   1    -103.526 -11.562-106.192  0.00  0.00           B
ATOM   4363  B       X   1    -113.791 -13.542-102.435  0.00  0.00           B
ATOM   4364  B       X   1    -111.776 -10.462-103.076  0.00  0.00           B
ATOM   4365  B       X   1    -112.447 -11.878-100.996  0.00  0.00           B
ATOM   4366  B       X   1    -114.663 -12.903-100.091  0.00  0.00           B
ATOM   4367  Ne      X   1    -113.357 -13.161-100.920  0.00  0.00          NE
ATOM   4368  Ne      X   1    -111.314 -10.994-101.654  0.00  0.00          NE
ATOM   4369  B       X   1    -112.655 -14.441-100.258  0.00  0.00           B
ATOM   4370  B       X   1    -110.168 -12.041-101.967  0.00  0.00           B
ATOM   4371  B       X   1    -109.974 -12.167 -96.632  0.00  0.00           B
ATOM   4372  B       X   1    -109.197 -13.386-103.836  0.00  0.00           B
ATOM   4373  Ne      X   1    -104.281 -15.261-104.404  0.00  0.00          NE
ATOM   4374  B       X   1    -104.077 -15.005 -97.491  0.00  0.00           B
ATOM   4375  B       X   1    -106.496 -15.049 -98.340  0.00  0.00           B
ATOM   4376  Ne      X   1    -104.987 -15.083 -98.784  0.00  0.00          NE
ATOM   4377  B       X   1    -108.818 -14.359-101.559  0.00  0.00           B
ATOM   4378  Ne      X   1    -105.598  -9.016-103.889  0.00  0.00          NE
ATOM   4379  Ne      X   1    -108.611 -12.628 -97.286  0.00  0.00          NE
ATOM   4380  Ne      X   1    -108.917 -13.020-102.394  0.00  0.00          NE
ATOM   4381  B       X   1    -105.092 -12.157-101.498  0.00  0.00           B
ATOM   4382  Ne      X   1    -106.391 -11.277-101.824  0.00  0.00          NE
ATOM   4383  B       X   1    -107.582 -12.166-102.278  0.00  0.00           B
ATOM   4384  B       X   1    -106.856 -10.724-100.447  0.00  0.00           B
ATOM   4385  B       X   1    -108.177 -11.687 -98.426  0.00  0.00           B
ATOM   4386  Ne      X   1    -107.623 -10.397 -99.090  0.00  0.00          NE
ATOM   4387  B       X   1    -106.088 -10.093-102.836  0.00  0.00           B
ATOM   4388  B       X   1    -108.684 -14.113 -97.659  0.00  0.00           B
ATOM   4389  B       X   1    -104.426 -13.979 -99.811  0.00  0.00           B
ATOM   4390  Ne      X   1    -103.857 -12.877-100.864  0.00  0.00          NE
ATOM   4391  B       X   1    -104.130  -5.356-104.240  0.00  0.00           B
ATOM   4392  B       X   1    -105.145  -7.633-103.187  0.00  0.00           B
ATOM   4393  Ne      X   1    -110.559 -11.729 -95.162  0.00  0.00          NE
ATOM   4394  Ne      X   1    -112.417 -13.887 -94.018  0.00  0.00          NE
ATOM   4395  B       X   1    -111.619 -10.582 -95.081  0.00  0.00           B
ATOM   4396  B       X   1    -113.166 -14.397 -95.434  0.00  0.00           B
ATOM   4397  B       X   1    -109.350  -9.238 -88.610  0.00  0.00           B
ATOM   4398  B       X   1    -109.156 -11.393 -94.409  0.00  0.00           B
ATOM   4399  B       X   1    -111.902 -15.251 -93.445  0.00  0.00           B
ATOM   4400  Ne      X   1    -104.820  -9.595 -89.996  0.00  0.00          NE
ATOM   4401  Ne      X   1    -107.694 -11.985 -94.625  0.00  0.00          NE
ATOM   4402  B       X   1    -106.453 -11.042 -94.322  0.00  0.00           B
ATOM   4403  Ne      X   1    -105.087 -10.542 -94.722  0.00  0.00          NE
ATOM   4404  B       X   1    -104.404  -9.887 -93.500  0.00  0.00           B
ATOM   4405  B       X   1    -105.575 -10.946 -89.840  0.00  0.00           B
ATOM   4406  B       X   1    -107.544 -13.208 -93.677  0.00  0.00           B
ATOM   4407  B       X   1    -105.391 -14.100 -92.496  0.00  0.00           B
ATOM   4408  Ne      X   1    -106.944 -13.806 -92.354  0.00  0.00          NE
ATOM   4409  B       X   1    -105.860  -8.563 -90.508  0.00  0.00           B
ATOM   4410  Ne      X   1    -103.945 -13.638 -92.043  0.00  0.00          NE
ATOM   4411  B       X   1    -106.473 -13.057 -88.712  0.00  0.00           B
ATOM   4412  B       X   1    -103.697  -9.821 -91.027  0.00  0.00           B
ATOM   4413  B       X   1    -104.108  -9.238 -88.671  0.00  0.00           B
ATOM   4414  B       X   1    -107.579 -12.410 -96.105  0.00  0.00           B
ATOM   4415  B       X   1    -103.660 -12.027 -92.362  0.00  0.00           B
ATOM   4416  B       X   1    -103.666 -14.102 -90.555  0.00  0.00           B
ATOM   4417  Ne      X   1    -103.376 -10.468 -92.416  0.00  0.00          NE
ATOM   4418  Ne      X   1    -114.392  -0.616 -89.772  0.00  0.00          NE
ATOM   4419  B       X   1    -113.809  -2.039 -90.189  0.00  0.00           B
ATOM   4420  B       X   1    -113.107  -4.377 -91.180  0.00  0.00           B
ATOM   4421  Ne      X   1    -112.770  -3.234 -90.145  0.00  0.00          NE
ATOM   4422  B       X   1    -111.353  -2.559 -90.448  0.00  0.00           B
ATOM   4423  B       X   1    -112.687  -3.771 -88.598  0.00  0.00           B
ATOM   4424  B       X   1    -110.469  -0.667 -91.837  0.00  0.00           B
ATOM   4425  B       X   1    -109.286  -1.139 -89.671  0.00  0.00           B
ATOM   4426  Ne      X   1    -109.980  -1.857 -90.871  0.00  0.00          NE
ATOM   4427  B       X   1    -109.073  -2.880 -91.582  0.00  0.00           B
ATOM   4428  Ne      X   1    -109.198  -0.178 -88.375  0.00  0.00          NE
ATOM   4429  B       X   1    -109.008  -2.797 -94.253  0.00  0.00           B
ATOM   4430  B       X   1    -107.840  -7.272 -89.514  0.00  0.00           B
ATOM   4431  Ne      X   1    -106.745  -7.266 -90.747  0.00  0.00          NE
ATOM   4432  B       X   1    -107.526  -7.244 -92.174  0.00  0.00           B
ATOM   4433  Ne      X   1    -108.388  -6.601 -93.317  0.00  0.00          NE
ATOM   4434  B       X   1    -108.538  -5.048 -93.017  0.00  0.00           B
ATOM   4435  B       X   1    -106.869  -2.984 -92.785  0.00  0.00           B
ATOM   4436  B       X   1    -105.842  -6.055 -90.724  0.00  0.00           B
ATOM   4437  Ne      X   1    -108.361  -3.452 -92.895  0.00  0.00          NE
ATOM   4438  B       X   1    -107.593  -6.642 -94.795  0.00  0.00           B
ATOM   4439  B       X   1    -105.072  -3.225 -94.547  0.00  0.00           B
ATOM   4440  B       X   1    -104.691  -1.600 -92.744  0.00  0.00           B
ATOM   4441  Ne      X   1    -105.316  -2.984 -93.049  0.00  0.00          NE
ATOM   4442  Ne      X   1    -104.603  -5.068 -90.932  0.00  0.00          NE
ATOM   4443  B       X   1    -104.746  -4.154 -92.139  0.00  0.00           B
ATOM   4444  B       X   1    -104.460  -4.172 -89.652  0.00  0.00           B
ATOM   4445  Ne      X   1    -103.666  -0.481 -93.089  0.00  0.00          NE
ATOM   4446  B       X   1    -111.588 -11.953 -80.930  0.00  0.00           B
ATOM   4447  B       X   1    -112.321  -9.757 -81.900  0.00  0.00           B
ATOM   4448  Ne      X   1    -111.888 -11.194 -82.278  0.00  0.00          NE
ATOM   4449  Ne      X   1    -112.232  -8.200 -81.546  0.00  0.00          NE
ATOM   4450  B       X   1    -110.591  -8.020 -81.532  0.00  0.00           B
ATOM   4451  B       X   1    -112.013  -7.696 -87.219  0.00  0.00           B
ATOM   4452  Ne      X   1    -108.980  -7.863 -81.920  0.00  0.00          NE
ATOM   4453  B       X   1    -103.661 -14.987 -84.188  0.00  0.00           B
ATOM   4454  Ne      X   1    -108.528  -7.950 -88.264  0.00  0.00          NE
ATOM   4455  B       X   1    -106.196 -14.632 -84.178  0.00  0.00           B
ATOM   4456  B       X   1    -104.778 -13.177 -85.692  0.00  0.00           B
ATOM   4457  Ne      X   1    -105.153 -11.581 -82.207  0.00  0.00          NE
ATOM   4458  B       X   1    -106.272 -10.631 -82.816  0.00  0.00           B
ATOM   4459  B       X   1    -108.358 -11.234 -84.245  0.00  0.00           B
ATOM   4460  B       X   1    -104.787 -12.762 -83.193  0.00  0.00           B
ATOM   4461  Ne      X   1    -107.532  -9.989 -83.623  0.00  0.00          NE
ATOM   4462  B       X   1    -108.410  -9.208 -82.595  0.00  0.00           B
ATOM   4463  B       X   1    -107.034  -8.951 -84.701  0.00  0.00           B
ATOM   4464  B       X   1    -105.064  -8.969 -86.405  0.00  0.00           B
ATOM   4465  Ne      X   1    -104.806 -13.901 -84.261  0.00  0.00          NE
ATOM   4466  Ne      X   1    -103.901  -9.694 -87.157  0.00  0.00          NE
ATOM   4467  Ne      X   1    -106.412  -8.199 -85.931  0.00  0.00          NE
ATOM   4468  B       X   1    -103.923 -10.753 -81.647  0.00  0.00           B
ATOM   4469  B       X   1    -107.404  -8.321 -87.216  0.00  0.00           B
ATOM   4470  B       X   1    -104.062 -11.267 -87.071  0.00  0.00           B
ATOM   4471  Ne      X   1    -103.737 -12.778 -86.747  0.00  0.00          NE
ATOM   4472  B       X   1    -105.820 -12.308 -80.832  0.00  0.00           B
ATOM   4473  B       X   1    -103.632 -13.755 -88.005  0.00  0.00           B
ATOM   4474  B       X   1    -114.442  -6.131 -84.572  0.00  0.00           B
ATOM   4475  Ne      X   1    -114.580  -6.899 -83.166  0.00  0.00          NE
ATOM   4476  B       X   1    -113.237  -7.426 -82.479  0.00  0.00           B
ATOM   4477  Ne      X   1    -110.946  -6.656 -86.728  0.00  0.00          NE
ATOM   4478  B       X   1    -114.093  -4.780 -86.766  0.00  0.00           B
ATOM   4479  B       X   1    -112.643  -2.942 -86.059  0.00  0.00           B
ATOM   4480  B       X   1    -110.814  -1.513 -85.432  0.00  0.00           B
ATOM   4481  B       X   1    -112.028  -2.744 -83.487  0.00  0.00           B
ATOM   4482  Ne      X   1    -112.710  -4.168 -87.117  0.00  0.00          NE
ATOM   4483  B       X   1    -110.627  -6.782 -85.130  0.00  0.00           B
ATOM   4484  Ne      X   1    -111.914  -3.879 -82.360  0.00  0.00          NE
ATOM   4485  B       X   1    -110.951  -3.458 -81.172  0.00  0.00           B
ATOM   4486  B       X   1    -111.574  -5.224 -86.842  0.00  0.00           B
ATOM   4487  B       X   1    -113.186  -0.758 -84.542  0.00  0.00           B
ATOM   4488  Ne      X   1    -112.218  -1.992 -84.917  0.00  0.00          NE
ATOM   4489  B       X   1    -113.440  -4.166 -82.014  0.00  0.00           B
ATOM   4490  B       X   1    -111.164  -5.189 -83.089  0.00  0.00           B
ATOM   4491  Ne      X   1    -110.065  -5.922 -83.980  0.00  0.00          NE
ATOM   4492  B       X   1    -109.587  -6.962 -87.459  0.00  0.00           B
ATOM   4493  Ne      X   1    -109.298  -1.115 -85.536  0.00  0.00          NE
ATOM   4494  B       X   1    -109.201  -4.787 -84.600  0.00  0.00           B
ATOM   4495  B       X   1    -109.124  -6.765 -83.031  0.00  0.00           B
ATOM   4496  B       X   1    -106.188  -2.121 -81.650  0.00  0.00           B
ATOM   4497  B       X   1    -108.196  -7.470 -80.617  0.00  0.00           B
ATOM   4498  B       X   1    -103.942  -2.209 -88.034  0.00  0.00           B
ATOM   4499  B       X   1    -105.970  -6.655 -85.811  0.00  0.00           B
ATOM   4500  B       X   1    -108.410  -2.859 -80.532  0.00  0.00           B
ATOM   4501  B       X   1    -108.395  -2.368 -85.114  0.00  0.00           B
ATOM   4502  B       X   1    -104.191  -5.090 -84.752  0.00  0.00           B
ATOM   4503  B       X   1    -108.946  -0.862 -87.044  0.00  0.00           B
ATOM   4504  B       X   1    -108.495  -1.043 -82.281  0.00  0.00           B
ATOM   4505  B       X   1    -107.883  -3.482 -82.893  0.00  0.00           B
ATOM   4506  Ne      X   1    -107.991  -3.768 -84.432  0.00  0.00          NE
ATOM   4507  Ne      X   1    -104.835  -1.603 -81.089  0.00  0.00          NE
ATOM   4508  Ne      X   1    -107.717  -2.383 -81.819  0.00  0.00          NE
ATOM   4509  B       X   1    -105.120  -4.459 -87.025  0.00  0.00           B
ATOM   4510  Ne      X   1    -104.111  -3.801 -88.134  0.00  0.00          NE
ATOM   4511  Ne      X   1    -105.451  -5.151 -85.668  0.00  0.00          NE
ATOM   4512  B       X   1    -106.653  -4.419 -84.980  0.00  0.00           B
ATOM   4513  B       X   1    -111.237  -8.915 -78.045  0.00  0.00           B
ATOM   4514  B       X   1    -112.471  -9.411 -74.325  0.00  0.00           B
ATOM   4515  Ne      X   1    -111.917 -10.819 -74.801  0.00  0.00          NE
ATOM   4516  Ne      X   1    -111.531 -12.582 -79.473  0.00  0.00          NE
ATOM   4517  Ne      X   1    -112.896  -8.411 -73.140  0.00  0.00          NE
ATOM   4518  B       X   1    -110.982 -10.558 -76.053  0.00  0.00           B
ATOM   4519  B       X   1    -110.938 -11.482 -78.420  0.00  0.00           B
ATOM   4520  B       X   1    -112.556  -7.958 -80.015  0.00  0.00           B
ATOM   4521  Ne      X   1    -110.495 -10.276 -77.493  0.00  0.00          NE
ATOM   4522  Ne      X   1    -112.198  -7.700 -78.577  0.00  0.00          NE
ATOM   4523  B       X   1    -114.383  -7.841 -73.443  0.00  0.00           B
ATOM   4524  Ne      X   1    -107.291 -10.103 -77.723  0.00  0.00          NE
ATOM   4525  B       X   1    -106.709 -11.168 -78.701  0.00  0.00           B
ATOM   4526  B       X   1    -104.500 -12.444 -78.599  0.00  0.00           B
ATOM   4527  Ne      X   1    -105.937 -12.404 -79.247  0.00  0.00          NE
ATOM   4528  B       X   1    -106.564 -13.778 -78.928  0.00  0.00           B
ATOM   4529  B       X   1    -107.158  -8.723 -78.475  0.00  0.00           B
ATOM   4530  B       X   1    -108.914 -10.222 -77.587  0.00  0.00           B
ATOM   4531  B       X   1    -107.390 -14.087 -74.529  0.00  0.00           B
ATOM   4532  Ne      X   1    -107.215 -15.159 -78.482  0.00  0.00          NE
ATOM   4533  B       X   1    -107.283 -15.216 -76.870  0.00  0.00           B
ATOM   4534  Ne      X   1    -107.110 -15.277 -75.390  0.00  0.00          NE
ATOM   4535  B       X   1    -113.413  -7.503 -77.642  0.00  0.00           B
ATOM   4536  B       X   1    -110.272  -5.588 -74.082  0.00  0.00           B
ATOM   4537  B       X   1    -111.850  -7.292 -72.946  0.00  0.00           B
ATOM   4538  B       X   1    -111.321  -6.380 -78.460  0.00  0.00           B
ATOM   4539  B       X   1    -112.147  -1.032 -75.120  0.00  0.00           B
ATOM   4540  B       X   1    -113.683  -4.194 -72.872  0.00  0.00           B
ATOM   4541  B       X   1    -113.870  -0.595 -77.017  0.00  0.00           B
ATOM   4542  Ne      X   1    -110.741  -6.193 -72.713  0.00  0.00          NE
ATOM   4543  B       X   1    -111.301  -0.413 -77.376  0.00  0.00           B
ATOM   4544  B       X   1    -110.461  -3.061 -75.005  0.00  0.00           B
ATOM   4545  B       X   1    -110.297  -2.150 -79.013  0.00  0.00           B
ATOM   4546  Ne      X   1    -110.317  -0.639 -78.592  0.00  0.00          NE
ATOM   4547  Ne      X   1    -109.992  -5.652 -78.090  0.00  0.00          NE
ATOM   4548  Ne      X   1    -109.870  -3.288 -79.997  0.00  0.00          NE
ATOM   4549  Ne      X   1    -109.685  -4.516 -75.211  0.00  0.00          NE
ATOM   4550  B       X   1    -109.775  -4.618 -79.200  0.00  0.00           B
ATOM   4551  B       X   1    -110.012  -5.076 -76.662  0.00  0.00           B
ATOM   4552  Ne      X   1    -112.506  -0.166 -76.343  0.00  0.00          NE
ATOM   4553  B       X   1    -108.864  -6.779 -78.216  0.00  0.00           B
ATOM   4554  Ne      X   1    -107.602  -7.346 -79.067  0.00  0.00          NE
ATOM   4555  B       X   1    -112.911  -9.272 -71.834  0.00  0.00           B
ATOM   4556  B       X   1    -113.490 -12.701 -66.930  0.00  0.00           B
ATOM   4557  Ne      X   1    -114.032 -11.284 -66.230  0.00  0.00          NE
ATOM   4558  B       X   1    -113.376 -10.170 -67.172  0.00  0.00           B
ATOM   4559  B       X   1    -113.503 -11.038 -64.808  0.00  0.00           B
ATOM   4560  B       X   1    -109.592  -8.388 -64.297  0.00  0.00           B
ATOM   4561  Ne      X   1    -111.121  -7.769 -64.299  0.00  0.00          NE
ATOM   4562  B       X   1    -108.976 -13.802 -64.937  0.00  0.00           B
ATOM   4563  B       X   1    -111.439  -4.976 -71.919  0.00  0.00           B
ATOM   4564  B       X   1    -109.587  -6.917 -71.837  0.00  0.00           B
ATOM   4565  Ne      X   1     -99.442 -18.302-105.522  0.00  0.00          NE
ATOM   4566  B       X   1     -99.666 -16.997-106.369  0.00  0.00           B
ATOM   4567  B       X   1     -97.911 -18.282-105.041  0.00  0.00           B
ATOM   4568  Ne      X   1     -99.478 -15.458-106.814  0.00  0.00          NE
ATOM   4569  Ne      X   1     -97.706 -23.525 -97.089  0.00  0.00          NE
ATOM   4570  B       X   1     -96.574 -24.628 -97.438  0.00  0.00           B
ATOM   4571  B       X   1    -102.920 -15.387-103.757  0.00  0.00           B
ATOM   4572  Ne      X   1     -98.474 -18.770 -96.665  0.00  0.00          NE
ATOM   4573  B       X   1    -103.254 -18.300-100.485  0.00  0.00           B
ATOM   4574  B       X   1    -100.238 -18.567-104.237  0.00  0.00           B
ATOM   4575  B       X   1    -101.261 -15.526-101.736  0.00  0.00           B
ATOM   4576  B       X   1    -100.493 -20.288-102.228  0.00  0.00           B
ATOM   4577  B       X   1     -98.743 -15.801-101.721  0.00  0.00           B
ATOM   4578  B       X   1    -102.382 -18.552-102.819  0.00  0.00           B
ATOM   4579  B       X   1    -100.026 -16.152 -99.618  0.00  0.00           B
ATOM   4580  B       X   1    -100.158 -17.785-101.789  0.00  0.00           B
ATOM   4581  Ne      X   1    -100.027 -16.381-101.121  0.00  0.00          NE
ATOM   4582  Ne      X   1    -100.862 -18.840-102.752  0.00  0.00          NE
ATOM   4583  Ne      X   1    -102.424 -21.697 -97.502  0.00  0.00          NE
ATOM   4584  B       X   1     -98.315 -18.998 -98.248  0.00  0.00           B
ATOM   4585  Ne      X   1     -99.872 -21.726-101.889  0.00  0.00          NE
ATOM   4586  B       X   1     -98.321 -21.545-102.349  0.00  0.00           B
ATOM   4587  B       X   1     -97.706 -20.133-100.481  0.00  0.00           B
ATOM   4588  B       X   1     -98.826 -15.493 -97.579  0.00  0.00           B
ATOM   4589  B       X   1     -96.221 -20.424 -98.280  0.00  0.00           B
ATOM   4590  B       X   1     -96.231 -18.246 -99.604  0.00  0.00           B
ATOM   4591  B       X   1     -96.886 -22.205 -96.569  0.00  0.00           B
ATOM   4592  Ne      X   1     -97.294 -15.577-102.158  0.00  0.00          NE
ATOM   4593  B       X   1     -96.368 -15.990-100.892  0.00  0.00           B
ATOM   4594  Ne      X   1     -97.129 -19.487 -99.185  0.00  0.00          NE
ATOM   4595  Ne      X   1     -97.565 -15.917 -96.682  0.00  0.00          NE
ATOM   4596  Ne      X   1     -94.691 -15.570 -97.859  0.00  0.00          NE
ATOM   4597  B       X   1     -96.194 -15.772 -97.366  0.00  0.00           B
ATOM   4598  Ne      X   1     -96.263 -20.783 -96.677  0.00  0.00          NE
ATOM   4599  B       X   1     -93.892 -15.516-102.981  0.00  0.00           B
ATOM   4600  B       X   1     -96.864 -16.693-103.301  0.00  0.00           B
ATOM   4601  Ne      X   1     -95.415 -17.066-100.244  0.00  0.00          NE
ATOM   4602  B       X   1    -102.650 -24.169 -94.961  0.00  0.00           B
ATOM   4603  Ne      X   1    -102.440 -24.654 -90.959  0.00  0.00          NE
ATOM   4604  B       X   1     -99.120 -25.587 -91.362  0.00  0.00           B
ATOM   4605  B       X   1    -101.218 -25.165 -90.096  0.00  0.00           B
ATOM   4606  Ne      X   1     -99.714 -25.472 -89.950  0.00  0.00          NE
ATOM   4607  B       X   1     -98.323 -25.777 -93.775  0.00  0.00           B
ATOM   4608  B       X   1     -99.524 -26.753 -89.181  0.00  0.00           B
ATOM   4609  B       X   1     -99.061 -24.292 -89.048  0.00  0.00           B
ATOM   4610  Ne      X   1     -99.156 -24.665 -94.570  0.00  0.00          NE
ATOM   4611  B       X   1     -98.469 -24.001 -95.784  0.00  0.00           B
ATOM   4612  B       X   1     -99.487 -23.485 -93.526  0.00  0.00           B
ATOM   4613  Ne      X   1     -97.911 -26.001 -92.276  0.00  0.00          NE
ATOM   4614  B       X   1    -102.210 -23.100 -91.007  0.00  0.00           B
ATOM   4615  B       X   1     -97.353 -27.395 -92.021  0.00  0.00           B
ATOM   4616  B       X   1     -97.388 -29.877 -91.770  0.00  0.00           B
ATOM   4617  Ne      X   1     -94.123 -24.057 -88.903  0.00  0.00          NE
ATOM   4618  B       X   1     -94.787 -24.143 -90.375  0.00  0.00           B
ATOM   4619  Ne      X   1     -95.398 -24.220 -91.867  0.00  0.00          NE
ATOM   4620  B       X   1     -95.230 -28.670 -91.244  0.00  0.00           B
ATOM   4621  B       X   1     -96.698 -24.988 -91.869  0.00  0.00           B
ATOM   4622  B       X   1     -92.731 -23.334 -89.022  0.00  0.00           B
ATOM   4623  B       X   1     -93.935 -25.511 -88.356  0.00  0.00           B
ATOM   4624  B       X   1     -99.875 -19.174 -96.195  0.00  0.00           B
ATOM   4625  B       X   1    -100.530 -22.295 -89.215  0.00  0.00           B
ATOM   4626  Ne      X   1    -102.711 -17.855 -93.968  0.00  0.00          NE
ATOM   4627  B       X   1    -101.919 -16.565 -93.630  0.00  0.00           B
ATOM   4628  Ne      X   1    -101.233 -21.900 -90.601  0.00  0.00          NE
ATOM   4629  B       X   1    -100.296 -21.734 -91.836  0.00  0.00           B
ATOM   4630  B       X   1    -100.002 -20.968 -94.336  0.00  0.00           B
ATOM   4631  Ne      X   1    -100.834 -19.982 -95.293  0.00  0.00          NE
ATOM   4632  Ne      X   1     -99.456 -21.816 -93.202  0.00  0.00          NE
ATOM   4633  B       X   1    -101.712 -19.003 -94.396  0.00  0.00           B
ATOM   4634  B       X   1    -101.966 -20.561 -90.278  0.00  0.00           B
ATOM   4635  B       X   1     -97.966 -21.597 -92.825  0.00  0.00           B
ATOM   4636  Ne      X   1     -98.254 -18.307 -89.948  0.00  0.00          NE
ATOM   4637  B       X   1     -98.735 -18.498 -91.372  0.00  0.00           B
ATOM   4638  B       X   1     -97.789 -19.476 -89.117  0.00  0.00           B
ATOM   4639  B       X   1     -97.836 -16.911 -89.402  0.00  0.00           B
ATOM   4640  Ne      X   1     -97.637 -15.652 -88.480  0.00  0.00          NE
ATOM   4641  B       X   1     -97.911 -17.369 -96.283  0.00  0.00           B
ATOM   4642  B       X   1    -101.775 -20.882 -96.277  0.00  0.00           B
ATOM   4643  B       X   1     -97.359 -19.822 -96.083  0.00  0.00           B
ATOM   4644  Ne      X   1     -96.674 -21.537 -91.987  0.00  0.00          NE
ATOM   4645  Ne      X   1     -97.219 -20.877 -88.874  0.00  0.00          NE
ATOM   4646  B       X   1     -96.825 -21.391 -90.379  0.00  0.00           B
ATOM   4647  B       X   1     -95.759 -22.731 -92.248  0.00  0.00           B
ATOM   4648  B       X   1     -95.248 -17.795 -91.994  0.00  0.00           B
ATOM   4649  B       X   1     -93.590 -19.798 -91.398  0.00  0.00           B
ATOM   4650  B       X   1     -92.370 -16.750 -94.637  0.00  0.00           B
ATOM   4651  Ne      X   1     -95.075 -16.219 -92.125  0.00  0.00          NE
ATOM   4652  B       X   1     -95.847 -20.280 -92.359  0.00  0.00           B
ATOM   4653  B       X   1     -93.544 -16.100 -92.508  0.00  0.00           B
ATOM   4654  B       X   1     -94.901 -20.637 -95.943  0.00  0.00           B
ATOM   4655  B       X   1     -95.918 -15.705 -93.337  0.00  0.00           B
ATOM   4656  Ne      X   1     -92.146 -16.136 -93.170  0.00  0.00          NE
ATOM   4657  Ne      X   1     -92.131 -20.335 -91.279  0.00  0.00          NE
ATOM   4658  B       X   1     -95.360 -15.342 -90.894  0.00  0.00           B
ATOM   4659  Ne      X   1     -99.858 -27.504 -87.903  0.00  0.00          NE
ATOM   4660  B       X   1     -98.774 -27.049 -86.871  0.00  0.00           B
ATOM   4661  Ne      X   1     -97.985 -26.745 -85.585  0.00  0.00          NE
ATOM   4662  Ne      X   1     -99.336 -23.948 -85.285  0.00  0.00          NE
ATOM   4663  B       X   1    -100.580 -24.332 -84.407  0.00  0.00           B
ATOM   4664  B       X   1     -98.402 -25.237 -85.216  0.00  0.00           B
ATOM   4665  B       X   1     -99.744 -23.450 -86.814  0.00  0.00           B
ATOM   4666  B       X   1     -97.617 -23.242 -81.303  0.00  0.00           B
ATOM   4667  B       X   1     -96.360 -26.861 -85.713  0.00  0.00           B
ATOM   4668  Ne      X   1     -97.188 -27.043 -80.887  0.00  0.00          NE
ATOM   4669  Ne      X   1     -93.459 -26.912 -87.916  0.00  0.00          NE
ATOM   4670  B       X   1     -95.868 -26.736 -81.746  0.00  0.00           B
ATOM   4671  Ne      X   1     -95.025 -27.571 -85.434  0.00  0.00          NE
ATOM   4672  B       X   1     -93.936 -27.217 -86.509  0.00  0.00           B
ATOM   4673  B       X   1     -94.107 -24.934 -82.794  0.00  0.00           B
ATOM   4674  Ne      X   1     -94.531 -26.470 -82.487  0.00  0.00          NE
ATOM   4675  Ne      X   1     -92.770 -24.198 -83.163  0.00  0.00          NE
ATOM   4676  B       X   1     -93.411 -27.107 -81.626  0.00  0.00           B
ATOM   4677  B       X   1     -94.627 -27.157 -83.943  0.00  0.00           B
ATOM   4678  B       X   1     -92.259 -23.521 -81.853  0.00  0.00           B
ATOM   4679  B       X   1     -92.964 -23.095 -84.347  0.00  0.00           B
ATOM   4680  B       X   1     -94.988 -23.228 -87.822  0.00  0.00           B
ATOM   4681  Ne      X   1     -99.393 -22.929 -88.273  0.00  0.00          NE
ATOM   4682  B       X   1    -103.164 -19.654 -85.589  0.00  0.00           B
ATOM   4683  B       X   1     -98.652 -22.680 -84.747  0.00  0.00           B
ATOM   4684  B       X   1    -100.654 -19.022 -85.579  0.00  0.00           B
ATOM   4685  Ne      X   1    -102.125 -18.479 -85.790  0.00  0.00          NE
ATOM   4686  B       X   1    -102.228 -17.172 -84.798  0.00  0.00           B
ATOM   4687  Ne      X   1    -103.005 -16.363 -83.745  0.00  0.00          NE
ATOM   4688  B       X   1     -99.782 -19.262 -83.238  0.00  0.00           B
ATOM   4689  B       X   1     -99.747 -15.800 -81.465  0.00  0.00           B
ATOM   4690  B       X   1     -98.261 -21.852 -88.258  0.00  0.00           B
ATOM   4691  B       X   1    -101.382 -21.196 -82.554  0.00  0.00           B
ATOM   4692  B       X   1     -98.268 -20.227 -85.125  0.00  0.00           B
ATOM   4693  B       X   1    -100.543 -19.884 -80.649  0.00  0.00           B
ATOM   4694  Ne      X   1     -99.344 -19.081 -84.766  0.00  0.00          NE
ATOM   4695  B       X   1    -102.421 -17.834 -87.174  0.00  0.00           B
ATOM   4696  Ne      X   1    -100.138 -20.347 -82.112  0.00  0.00          NE
ATOM   4697  B       X   1     -98.803 -21.142 -81.871  0.00  0.00           B
ATOM   4698  B       X   1     -98.613 -17.673 -85.103  0.00  0.00           B
ATOM   4699  B       X   1    -102.203 -16.088 -82.444  0.00  0.00           B
ATOM   4700  Ne      X   1    -101.329 -15.527 -81.246  0.00  0.00          NE
ATOM   4701  Ne      X   1     -97.670 -16.487 -85.497  0.00  0.00          NE
ATOM   4702  B       X   1     -97.733 -16.242 -87.040  0.00  0.00           B
ATOM   4703  B       X   1     -94.923 -16.754 -82.864  0.00  0.00           B
ATOM   4704  B       X   1     -96.859 -21.586 -83.336  0.00  0.00           B
ATOM   4705  B       X   1     -95.209 -16.179 -80.360  0.00  0.00           B
ATOM   4706  Ne      X   1     -94.772 -17.240 -84.367  0.00  0.00          NE
ATOM   4707  B       X   1     -97.189 -15.759 -81.907  0.00  0.00           B
ATOM   4708  Ne      X   1     -94.727 -20.765 -80.612  0.00  0.00          NE
ATOM   4709  Ne      X   1     -92.730 -21.745 -85.090  0.00  0.00          NE
ATOM   4710  Ne      X   1     -95.570 -15.757 -81.814  0.00  0.00          NE
ATOM   4711  Ne      X   1     -92.379 -22.733 -80.555  0.00  0.00          NE
ATOM   4712  B       X   1     -94.299 -18.678 -84.150  0.00  0.00           B
ATOM   4713  Ne      X   1     -97.511 -21.618 -84.804  0.00  0.00          NE
ATOM   4714  Ne      X   1     -92.457 -15.498 -84.545  0.00  0.00          NE
ATOM   4715  B       X   1     -96.279 -21.058 -80.944  0.00  0.00           B
ATOM   4716  B       X   1     -94.165 -20.041 -81.897  0.00  0.00           B
ATOM   4717  B       X   1     -92.660 -20.670 -83.914  0.00  0.00           B
ATOM   4718  B       X   1     -93.601 -16.411 -85.107  0.00  0.00           B
ATOM   4719  B       X   1     -96.163 -16.912 -85.066  0.00  0.00           B
ATOM   4720  B       X   1     -92.320 -18.433 -82.570  0.00  0.00           B
ATOM   4721  Ne      X   1     -97.397 -21.705 -81.816  0.00  0.00          NE
ATOM   4722  B       X   1     -93.962 -21.439 -86.098  0.00  0.00           B
ATOM   4723  B       X   1     -95.915 -20.866 -87.998  0.00  0.00           B
ATOM   4724  Ne      X   1     -95.255 -21.879 -87.010  0.00  0.00          NE
ATOM   4725  B       X   1     -96.432 -21.914 -85.878  0.00  0.00           B
ATOM   4726  Ne      X   1     -93.385 -19.495 -83.150  0.00  0.00          NE
ATOM   4727  B       X   1     -93.842 -22.131 -80.462  0.00  0.00           B
ATOM   4728  B       X   1     -99.467 -24.076 -79.666  0.00  0.00           B
ATOM   4729  Ne      X   1     -98.076 -24.272 -80.263  0.00  0.00          NE
ATOM   4730  B       X   1     -97.093 -24.272 -78.952  0.00  0.00           B
ATOM   4731  B       X   1     -96.951 -27.530 -79.366  0.00  0.00           B
ATOM   4732  Ne      X   1     -96.764 -23.890 -77.451  0.00  0.00          NE
ATOM   4733  Ne      X   1     -94.113 -24.663 -73.393  0.00  0.00          NE
ATOM   4734  Ne      X   1     -94.197 -24.912 -76.531  0.00  0.00          NE
ATOM   4735  B       X   1     -94.339 -24.845 -74.971  0.00  0.00           B
ATOM   4736  B       X   1     -94.441 -26.401 -77.030  0.00  0.00           B
ATOM   4737  B       X   1     -92.724 -24.604 -76.992  0.00  0.00           B
ATOM   4738  B       X   1     -95.288 -23.930 -77.142  0.00  0.00           B
ATOM   4739  B       X   1     -93.659 -23.116 -73.347  0.00  0.00           B
ATOM   4740  B       X   1     -91.984 -23.596 -79.274  0.00  0.00           B
ATOM   4741  Ne      X   1    -103.086 -20.574 -75.300  0.00  0.00          NE
ATOM   4742  B       X   1    -101.825 -16.136 -79.877  0.00  0.00           B
ATOM   4743  B       X   1    -102.290 -21.149 -79.145  0.00  0.00           B
ATOM   4744  B       X   1    -101.399 -16.335 -74.836  0.00  0.00           B
ATOM   4745  B       X   1    -101.548 -16.788 -77.387  0.00  0.00           B
ATOM   4746  Ne      X   1    -102.373 -17.040 -78.771  0.00  0.00          NE
ATOM   4747  B       X   1    -102.112 -18.554 -79.066  0.00  0.00           B
ATOM   4748  Ne      X   1    -100.599 -16.804 -76.136  0.00  0.00          NE
ATOM   4749  B       X   1     -99.945 -18.233 -76.132  0.00  0.00           B
ATOM   4750  B       X   1     -99.034 -20.714 -75.992  0.00  0.00           B
ATOM   4751  B       X   1    -100.278 -19.907 -78.030  0.00  0.00           B
ATOM   4752  Ne      X   1    -100.172 -19.742 -76.447  0.00  0.00          NE
ATOM   4753  B       X   1    -101.693 -19.952 -75.998  0.00  0.00           B
ATOM   4754  Ne      X   1    -101.290 -19.854 -79.307  0.00  0.00          NE
ATOM   4755  B       X   1     -97.843 -22.589 -74.577  0.00  0.00           B
ATOM   4756  Ne      X   1     -97.801 -21.660 -75.793  0.00  0.00          NE
ATOM   4757  B       X   1     -97.557 -22.535 -77.125  0.00  0.00           B
ATOM   4758  B       X   1     -96.489 -20.761 -75.714  0.00  0.00           B
ATOM   4759  B       X   1     -95.882 -16.354 -75.369  0.00  0.00           B
ATOM   4760  B       X   1     -94.222 -17.478 -78.282  0.00  0.00           B
ATOM   4761  B       X   1     -95.307 -18.819 -74.557  0.00  0.00           B
ATOM   4762  Ne      X   1     -92.942 -21.860 -74.057  0.00  0.00          NE
ATOM   4763  B       X   1     -92.500 -20.591 -73.185  0.00  0.00           B
ATOM   4764  B       X   1     -94.081 -21.266 -75.020  0.00  0.00           B
ATOM   4765  B       X   1     -94.439 -19.621 -76.857  0.00  0.00           B
ATOM   4766  B       X   1     -92.267 -19.147 -78.204  0.00  0.00           B
ATOM   4767  Ne      X   1     -93.869 -19.002 -78.191  0.00  0.00          NE
ATOM   4768  Ne      X   1     -95.088 -20.147 -75.535  0.00  0.00          NE
ATOM   4769  B       X   1     -94.631 -16.753 -73.299  0.00  0.00           B
ATOM   4770  Ne      X   1     -94.684 -16.142 -78.842  0.00  0.00          NE
ATOM   4771  B       X   1     -94.526 -19.868 -79.377  0.00  0.00           B
ATOM   4772  B       X   1     -92.282 -17.954 -72.894  0.00  0.00           B
ATOM   4773  B       X   1     -95.790 -15.600 -77.872  0.00  0.00           B
ATOM   4774  Ne      X   1     -93.305 -16.659 -72.489  0.00  0.00          NE
ATOM   4775  B       X   1     -92.561 -15.366 -72.728  0.00  0.00           B
ATOM   4776  B       X   1     -91.876  -1.431-123.254  0.00  0.00           B
ATOM   4777  B       X   1     -94.121  -1.097-128.078  0.00  0.00           B
ATOM   4778  Ne      X   1     -92.743  -1.091-127.390  0.00  0.00          NE
ATOM   4779  B       X   1     -91.875  -2.181-128.167  0.00  0.00           B
ATOM   4780  B       X   1     -99.511 -10.101-112.645  0.00  0.00           B
ATOM   4781  B       X   1     -97.631  -8.485-112.725  0.00  0.00           B
ATOM   4782  Ne      X   1     -96.197  -9.154-112.849  0.00  0.00          NE
ATOM   4783  B       X   1     -96.053  -9.780-114.303  0.00  0.00           B
ATOM   4784  B       X   1    -100.169  -7.614-112.501  0.00  0.00           B
ATOM   4785  Ne      X   1     -98.865  -3.046-113.418  0.00  0.00          NE
ATOM   4786  B       X   1     -98.944  -4.263-114.493  0.00  0.00           B
ATOM   4787  B       X   1    -100.220  -2.263-113.284  0.00  0.00           B
ATOM   4788  B       X   1     -98.002  -1.893-114.254  0.00  0.00           B
ATOM   4789  Ne      X   1     -95.541  -0.247-116.975  0.00  0.00          NE
ATOM   4790  B       X   1     -91.904  -1.463-116.264  0.00  0.00           B
ATOM   4791  B       X   1     -94.192  -2.990-120.413  0.00  0.00           B
ATOM   4792  B       X   1     -96.823  -0.597-116.227  0.00  0.00           B
ATOM   4793  B       X   1     -94.420  -1.344-116.793  0.00  0.00           B
ATOM   4794  B       X   1     -96.849  -6.312-118.258  0.00  0.00           B
ATOM   4795  Ne      X   1     -93.935  -5.021-115.876  0.00  0.00          NE
ATOM   4796  B       X   1     -93.344  -3.640-116.499  0.00  0.00           B
ATOM   4797  B       X   1     -93.277  -6.350-116.486  0.00  0.00           B
ATOM   4798  B       X   1     -93.694  -4.833-114.343  0.00  0.00           B
ATOM   4799  B       X   1     -92.678  -2.360-118.505  0.00  0.00           B
ATOM   4800  B       X   1     -95.462  -5.089-116.388  0.00  0.00           B
ATOM   4801  Ne      X   1     -96.575  -4.860-117.515  0.00  0.00          NE
ATOM   4802  Ne      X   1     -92.984  -4.850-112.975  0.00  0.00          NE
ATOM   4803  Ne      X   1     -92.678  -3.058-119.922  0.00  0.00          NE
ATOM   4804  Ne      X   1     -93.073  -2.147-117.039  0.00  0.00          NE
ATOM   4805  Ne      X   1    -102.061 -14.518-108.522  0.00  0.00          NE
ATOM   4806  B       X   1    -102.671  -9.195-106.645  0.00  0.00           B
ATOM   4807  B       X   1    -101.771 -13.056-105.610  0.00  0.00           B
ATOM   4808  Ne      X   1    -102.204  -8.322-107.873  0.00  0.00          NE
ATOM   4809  Ne      X   1    -100.406 -13.365-104.884  0.00  0.00          NE
ATOM   4810  B       X   1    -100.863  -8.667-108.670  0.00  0.00           B
ATOM   4811  B       X   1    -101.905 -13.192-109.361  0.00  0.00           B
ATOM   4812  B       X   1    -100.623 -11.828-111.113  0.00  0.00           B
ATOM   4813  B       X   1     -97.960 -10.072-105.565  0.00  0.00           B
ATOM   4814  B       X   1     -99.113  -8.807-110.513  0.00  0.00           B
ATOM   4815  Ne      X   1     -99.445  -8.318-109.070  0.00  0.00          NE
ATOM   4816  B       X   1     -98.432  -8.989-108.035  0.00  0.00           B
ATOM   4817  B       X   1    -102.445  -8.595-111.684  0.00  0.00           B
ATOM   4818  B       X   1     -99.689 -14.607-105.478  0.00  0.00           B
ATOM   4819  B       X   1     -99.455 -12.130-104.880  0.00  0.00           B
ATOM   4820  B       X   1     -98.170 -12.232-111.984  0.00  0.00           B
ATOM   4821  Ne      X   1     -99.070  -8.713-112.122  0.00  0.00          NE
ATOM   4822  B       X   1    -103.112 -14.080-107.414  0.00  0.00           B
ATOM   4823  Ne      X   1    -103.147 -10.172-105.492  0.00  0.00          NE
ATOM   4824  Ne      X   1    -103.207  -9.363-110.419  0.00  0.00          NE
ATOM   4825  B       X   1     -98.091 -15.018-107.344  0.00  0.00           B
ATOM   4826  B       X   1    -101.991 -10.354-104.417  0.00  0.00           B
ATOM   4827  B       X   1    -100.754 -15.002-107.762  0.00  0.00           B
ATOM   4828  Ne      X   1    -103.260 -13.112-106.152  0.00  0.00          NE
ATOM   4829  Ne      X   1     -99.550 -11.629-112.219  0.00  0.00          NE
ATOM   4830  B       X   1    -103.257  -8.448-109.071  0.00  0.00           B
ATOM   4831  Ne      X   1     -97.470  -9.176-106.749  0.00  0.00          NE
ATOM   4832  B       X   1     -94.660  -9.733-105.169  0.00  0.00           B
ATOM   4833  Ne      X   1     -94.938 -10.542-106.480  0.00  0.00          NE
ATOM   4834  B       X   1     -93.036  -8.172-110.547  0.00  0.00           B
ATOM   4835  Ne      X   1     -94.956 -13.426-105.182  0.00  0.00          NE
ATOM   4836  B       X   1     -95.430 -12.073-106.097  0.00  0.00           B
ATOM   4837  B       X   1     -95.802 -14.636-105.905  0.00  0.00           B
ATOM   4838  Ne      X   1     -93.954  -8.462-104.718  0.00  0.00          NE
ATOM   4839  B       X   1     -96.136  -9.822-107.231  0.00  0.00           B
ATOM   4840  B       X   1     -97.346  -7.719-106.248  0.00  0.00           B
ATOM   4841  B       X   1     -92.063  -7.867-108.224  0.00  0.00           B
ATOM   4842  B       X   1     -95.046  -8.220-112.216  0.00  0.00           B
ATOM   4843  B       X   1    -103.268  -5.094-108.711  0.00  0.00           B
ATOM   4844  B       X   1    -101.902  -6.826-107.450  0.00  0.00           B
ATOM   4845  B       X   1    -100.685  -4.640-108.136  0.00  0.00           B
ATOM   4846  B       X   1     -98.338  -4.169-109.407  0.00  0.00           B
ATOM   4847  Ne      X   1     -99.077  -5.149-108.389  0.00  0.00          NE
ATOM   4848  Ne      X   1    -102.120  -5.210-107.644  0.00  0.00          NE
ATOM   4849  B       X   1    -102.552  -4.572-106.300  0.00  0.00           B
ATOM   4850  B       X   1     -99.351  -6.674-109.030  0.00  0.00           B
ATOM   4851  Ne      X   1     -97.880  -6.275-105.812  0.00  0.00          NE
ATOM   4852  B       X   1     -98.337  -5.395-107.037  0.00  0.00           B
ATOM   4853  B       X   1     -99.277  -6.635-104.984  0.00  0.00           B
ATOM   4854  B       X   1     -98.225  -3.401-111.992  0.00  0.00           B
ATOM   4855  Ne      X   1    -102.738  -4.758-104.708  0.00  0.00          NE
ATOM   4856  B       X   1    -102.543  -6.172-112.251  0.00  0.00           B
ATOM   4857  B       X   1     -97.707  -2.032-104.476  0.00  0.00           B
ATOM   4858  Ne      X   1     -97.566  -3.344-110.556  0.00  0.00          NE
ATOM   4859  B       X   1     -93.266  -7.638-105.906  0.00  0.00           B
ATOM   4860  B       X   1     -95.109  -0.320-109.904  0.00  0.00           B
ATOM   4861  B       X   1     -97.343  -1.696-110.295  0.00  0.00           B
ATOM   4862  Ne      X   1     -96.707  -0.269-110.175  0.00  0.00          NE
ATOM   4863  Ne      X   1     -96.996  -0.959-105.424  0.00  0.00          NE
ATOM   4864  B       X   1     -96.701  -5.658-104.864  0.00  0.00           B
ATOM   4865  B       X   1     -93.995  -0.528-107.657  0.00  0.00           B
ATOM   4866  Ne      X   1     -94.012  -7.355-111.451  0.00  0.00          NE
ATOM   4867  Ne      X   1     -92.347  -6.860-106.998  0.00  0.00          NE
ATOM   4868  Ne      X   1     -94.054  -1.591-106.386  0.00  0.00          NE
ATOM   4869  Ne      X   1     -93.074  -4.042-107.942  0.00  0.00          NE
ATOM   4870  B       X   1     -94.738  -6.140-110.639  0.00  0.00           B
ATOM   4871  B       X   1     -93.516  -2.973-106.834  0.00  0.00           B
ATOM   4872  B       X   1     -93.087  -5.557-107.442  0.00  0.00           B
ATOM   4873  B       X   1     -93.976  -4.065-109.196  0.00  0.00           B
ATOM   4874  Ne      X   1     -94.692  -4.537-110.540  0.00  0.00          NE
ATOM   4875  B       X   1     -93.191  -0.910-105.274  0.00  0.00           B
ATOM   4876  B       X   1     -95.581  -1.575-105.945  0.00  0.00           B
ATOM   4877  B       X   1     -93.795  -4.173-111.818  0.00  0.00           B
ATOM   4878  B       X   1     -96.126  -3.894-110.583  0.00  0.00           B
ATOM   4879  B       X   1     -92.959  -6.412-112.419  0.00  0.00           B
ATOM   4880  Ne      X   1     -98.544 -10.982-104.331  0.00  0.00          NE
ATOM   4881  Ne      X   1    -100.029 -15.145 -98.476  0.00  0.00          NE
ATOM   4882  B       X   1    -101.460 -15.085 -97.774  0.00  0.00           B
ATOM   4883  B       X   1    -103.006 -13.579-102.006  0.00  0.00           B
ATOM   4884  Ne      X   1    -101.997 -14.499-102.703  0.00  0.00          NE
ATOM   4885  Ne      X   1    -102.684 -14.500 -96.913  0.00  0.00          NE
ATOM   4886  B       X   1    -101.023  -8.170-103.640  0.00  0.00           B
ATOM   4887  B       X   1    -102.729 -11.850-100.313  0.00  0.00           B
ATOM   4888  B       X   1    -100.820 -13.740-103.423  0.00  0.00           B
ATOM   4889  B       X   1     -99.505 -10.055-103.559  0.00  0.00           B
ATOM   4890  B       X   1     -99.467 -11.677 -97.421  0.00  0.00           B
ATOM   4891  Ne      X   1    -101.036  -9.752-103.311  0.00  0.00          NE
ATOM   4892  B       X   1     -99.692 -13.645 -99.072  0.00  0.00           B
ATOM   4893  Ne      X   1    -101.696 -10.710-100.406  0.00  0.00          NE
ATOM   4894  B       X   1    -100.270 -11.250 -99.814  0.00  0.00           B
ATOM   4895  Ne      X   1     -99.266 -12.072 -98.946  0.00  0.00          NE
ATOM   4896  B       X   1    -101.432 -10.156-101.854  0.00  0.00           B
ATOM   4897  B       X   1     -97.775 -11.931 -99.432  0.00  0.00           B
ATOM   4898  B       X   1     -94.251 -12.265 -96.385  0.00  0.00           B
ATOM   4899  B       X   1     -97.413 -11.614-103.444  0.00  0.00           B
ATOM   4900  B       X   1     -97.173 -14.073-102.502  0.00  0.00           B
ATOM   4901  Ne      X   1     -96.421  -8.354 -99.157  0.00  0.00          NE
ATOM   4902  B       X   1     -92.757  -8.692-103.719  0.00  0.00           B
ATOM   4903  B       X   1     -95.308 -13.025-103.740  0.00  0.00           B
ATOM   4904  B       X   1     -95.082 -11.748 -98.951  0.00  0.00           B
ATOM   4905  B       X   1     -92.513 -12.376 -98.563  0.00  0.00           B
ATOM   4906  B       X   1     -94.418 -14.034 -98.055  0.00  0.00           B
ATOM   4907  Ne      X   1     -94.001 -12.577 -97.949  0.00  0.00          NE
ATOM   4908  B       X   1     -92.675  -8.573 -99.957  0.00  0.00           B
ATOM   4909  B       X   1     -96.023 -12.017-101.344  0.00  0.00           B
ATOM   4910  Ne      X   1     -96.299 -11.395 -99.919  0.00  0.00          NE
ATOM   4911  Ne      X   1     -96.482 -12.723-102.731  0.00  0.00          NE
ATOM   4912  B       X   1     -96.409  -9.778 -99.834  0.00  0.00           B
ATOM   4913  B       X   1     -94.956  -7.775 -99.159  0.00  0.00           B
ATOM   4914  B       X   1    -101.622  -5.737-104.265  0.00  0.00           B
ATOM   4915  Ne      X   1     -99.901  -1.609 -98.873  0.00  0.00          NE
ATOM   4916  Ne      X   1     -99.714  -4.823-101.848  0.00  0.00          NE
ATOM   4917  Ne      X   1    -100.582  -0.702-101.691  0.00  0.00          NE
ATOM   4918  B       X   1    -100.517  -1.063-100.213  0.00  0.00           B
ATOM   4919  B       X   1    -100.928  -4.454-100.893  0.00  0.00           B
ATOM   4920  B       X   1     -99.243  -1.276-102.538  0.00  0.00           B
ATOM   4921  B       X   1     -98.385  -1.285 -98.940  0.00  0.00           B
ATOM   4922  B       X   1     -99.894  -6.169-102.549  0.00  0.00           B
ATOM   4923  B       X   1     -98.438  -5.204-100.902  0.00  0.00           B
ATOM   4924  B       X   1    -100.319  -1.171 -97.408  0.00  0.00           B
ATOM   4925  B       X   1     -99.266  -3.756-102.914  0.00  0.00           B
ATOM   4926  B       X   1    -100.167  -3.165 -98.876  0.00  0.00           B
ATOM   4927  Ne      X   1    -100.507  -6.741-103.970  0.00  0.00          NE
ATOM   4928  Ne      X   1     -98.300  -2.421-103.120  0.00  0.00          NE
ATOM   4929  B       X   1     -91.945  -5.842-102.702  0.00  0.00           B
ATOM   4930  B       X   1     -92.987  -3.957-101.301  0.00  0.00           B
ATOM   4931  B       X   1     -96.677  -6.290-102.443  0.00  0.00           B
ATOM   4932  B       X   1     -94.502  -5.241-103.057  0.00  0.00           B
ATOM   4933  Ne      X   1     -93.523  -7.345 -99.542  0.00  0.00          NE
ATOM   4934  Ne      X   1     -97.019  -0.481 -98.754  0.00  0.00          NE
ATOM   4935  B       X   1     -93.622  -6.324-100.813  0.00  0.00           B
ATOM   4936  Ne      X   1     -93.298  -5.326-102.011  0.00  0.00          NE
ATOM   4937  B       X   1     -93.073  -6.337 -98.408  0.00  0.00           B
ATOM   4938  B       X   1     -97.182  -7.415-100.161  0.00  0.00           B
ATOM   4939  B       X   1     -96.182  -1.252 -97.633  0.00  0.00           B
ATOM   4940  B       X   1     -94.967  -2.591-100.716  0.00  0.00           B
ATOM   4941  B       X   1     -96.415  -0.594-100.198  0.00  0.00           B
ATOM   4942  B       X   1     -94.990  -7.410-104.063  0.00  0.00           B
ATOM   4943  B       X   1     -95.392  -0.597-102.490  0.00  0.00           B
ATOM   4944  B       X   1     -97.115  -2.429-102.055  0.00  0.00           B
ATOM   4945  B       X   1     -92.719  -1.681 -99.954  0.00  0.00           B
ATOM   4946  Ne      X   1     -97.427  -6.314-101.134  0.00  0.00          NE
ATOM   4947  Ne      X   1     -95.978  -1.601-101.374  0.00  0.00          NE
ATOM   4948  Ne      X   1     -93.593  -2.957-100.157  0.00  0.00          NE
ATOM   4949  B       X   1     -93.557  -3.812 -98.846  0.00  0.00           B
ATOM   4950  Ne      X   1     -95.686  -6.094-103.696  0.00  0.00          NE
ATOM   4951  Ne      X   1    -103.131 -14.648 -89.200  0.00  0.00          NE
ATOM   4952  B       X   1    -102.881 -14.336 -92.915  0.00  0.00           B
ATOM   4953  Ne      X   1     -99.801 -11.472 -95.872  0.00  0.00          NE
ATOM   4954  Ne      X   1    -100.749  -9.033 -92.295  0.00  0.00          NE
ATOM   4955  Ne      X   1     -99.434 -11.583 -91.163  0.00  0.00          NE
ATOM   4956  B       X   1    -100.063 -12.597 -90.038  0.00  0.00           B
ATOM   4957  B       X   1    -102.008  -9.905 -92.923  0.00  0.00           B
ATOM   4958  B       X   1     -99.094 -12.609 -94.992  0.00  0.00           B
ATOM   4959  B       X   1     -97.903 -11.549 -90.740  0.00  0.00           B
ATOM   4960  B       X   1     -99.588 -12.305 -92.504  0.00  0.00           B
ATOM   4961  Ne      X   1     -99.202 -13.377 -93.589  0.00  0.00          NE
ATOM   4962  B       X   1    -100.405 -14.397 -93.737  0.00  0.00           B
ATOM   4963  B       X   1    -101.544 -14.501 -89.072  0.00  0.00           B
ATOM   4964  Ne      X   1    -100.129 -13.726 -88.854  0.00  0.00          NE
ATOM   4965  B       X   1     -98.901 -14.639 -88.768  0.00  0.00           B
ATOM   4966  B       X   1    -102.410 -14.833 -95.403  0.00  0.00           B
ATOM   4967  Ne      X   1    -101.885 -15.023 -93.884  0.00  0.00          NE
ATOM   4968  B       X   1     -97.800 -13.939 -93.206  0.00  0.00           B
ATOM   4969  B       X   1    -101.394  -7.710 -91.763  0.00  0.00           B
ATOM   4970  B       X   1     -97.456 -15.078 -95.368  0.00  0.00           B
ATOM   4971  Ne      X   1     -96.685 -14.513 -94.098  0.00  0.00          NE
ATOM   4972  Ne      X   1     -95.269 -14.178 -89.799  0.00  0.00          NE
ATOM   4973  B       X   1     -92.332 -13.007 -91.581  0.00  0.00           B
ATOM   4974  B       X   1     -93.653 -14.019 -89.558  0.00  0.00           B
ATOM   4975  Ne      X   1     -92.355 -13.255 -90.006  0.00  0.00          NE
ATOM   4976  B       X   1     -95.132 -11.079 -94.258  0.00  0.00           B
ATOM   4977  B       X   1     -95.639 -13.540 -94.595  0.00  0.00           B
ATOM   4978  B       X   1     -95.864 -10.532 -91.802  0.00  0.00           B
ATOM   4979  B       X   1     -95.688 -12.721 -90.340  0.00  0.00           B
ATOM   4980  B       X   1     -96.154 -10.379 -89.275  0.00  0.00           B
ATOM   4981  B       X   1     -96.296 -14.757 -88.721  0.00  0.00           B
ATOM   4982  Ne      X   1     -96.368 -11.301 -90.461  0.00  0.00          NE
ATOM   4983  B       X   1     -92.089 -11.960 -89.171  0.00  0.00           B
ATOM   4984  Ne      X   1     -92.026 -13.153 -93.170  0.00  0.00          NE
ATOM   4985  B       X   1    -103.265  -5.945 -91.107  0.00  0.00           B
ATOM   4986  B       X   1    -102.376  -1.360 -93.672  0.00  0.00           B
ATOM   4987  Ne      X   1    -101.909  -6.267 -91.919  0.00  0.00          NE
ATOM   4988  B       X   1    -102.274  -6.117 -93.539  0.00  0.00           B
ATOM   4989  B       X   1    -100.984  -5.105 -91.543  0.00  0.00           B
ATOM   4990  B       X   1    -101.796  -3.789 -94.364  0.00  0.00           B
ATOM   4991  Ne      X   1    -102.268  -5.280 -94.856  0.00  0.00          NE
ATOM   4992  Ne      X   1    -101.266  -2.437 -93.817  0.00  0.00          NE
ATOM   4993  Ne      X   1     -99.704  -0.928 -95.965  0.00  0.00          NE
ATOM   4994  B       X   1     -98.130  -1.209 -96.067  0.00  0.00           B
ATOM   4995  B       X   1     -95.791  -1.055 -95.099  0.00  0.00           B
ATOM   4996  Ne      X   1     -96.617  -1.736 -96.221  0.00  0.00          NE
ATOM   4997  B       X   1     -96.556  -3.293 -96.170  0.00  0.00           B
ATOM   4998  B       X   1     -97.953 -15.079 -84.833  0.00  0.00           B
ATOM   4999  B       X   1    -102.478  -9.280 -86.604  0.00  0.00           B
ATOM   5000  B       X   1    -100.295 -12.911 -87.528  0.00  0.00           B
ATOM   5001  B       X   1     -98.707 -13.928 -82.747  0.00  0.00           B
ATOM   5002  Ne      X   1    -100.680 -12.495 -86.105  0.00  0.00          NE
ATOM   5003  B       X   1     -99.795 -13.284 -85.058  0.00  0.00           B
ATOM   5004  Ne      X   1     -98.481 -13.585 -84.267  0.00  0.00          NE
ATOM   5005  B       X   1    -100.591 -10.876 -85.801  0.00  0.00           B
ATOM   5006  B       X   1    -101.331 -13.942 -81.182  0.00  0.00           B
ATOM   5007  Ne      X   1     -98.440 -14.983 -81.599  0.00  0.00          NE
ATOM   5008  B       X   1     -97.475 -12.355 -84.340  0.00  0.00           B
ATOM   5009  B       X   1     -92.586 -10.578 -80.441  0.00  0.00           B
ATOM   5010  B       X   1     -96.629 -10.543 -82.574  0.00  0.00           B
ATOM   5011  B       X   1     -95.027 -14.320 -82.209  0.00  0.00           B
ATOM   5012  B       X   1     -93.148 -14.105 -83.968  0.00  0.00           B
ATOM   5013  B       X   1     -93.185 -12.605 -81.883  0.00  0.00           B
ATOM   5014  Ne      X   1     -94.083 -13.254 -82.950  0.00  0.00          NE
ATOM   5015  B       X   1     -95.045 -12.240 -83.579  0.00  0.00           B
ATOM   5016  B       X   1     -95.986 -10.238 -84.892  0.00  0.00           B
ATOM   5017  Ne      X   1     -96.329 -11.378 -83.888  0.00  0.00          NE
ATOM   5018  Ne      X   1     -94.148  -7.810 -80.584  0.00  0.00          NE
ATOM   5019  Ne      X   1     -93.349 -11.952 -80.438  0.00  0.00          NE
ATOM   5020  B       X   1    -101.547  -1.608 -88.152  0.00  0.00           B
ATOM   5021  Ne      X   1    -102.953  -0.923 -88.063  0.00  0.00          NE
ATOM   5022  Ne      X   1    -101.345  -4.940 -87.023  0.00  0.00          NE
ATOM   5023  B       X   1    -102.729  -4.555 -87.787  0.00  0.00           B
ATOM   5024  B       X   1     -92.974  -7.301 -81.294  0.00  0.00           B
ATOM   5025  B       X   1     -98.954 -13.716 -77.924  0.00  0.00           B
ATOM   5026  B       X   1     -98.172 -14.208 -80.255  0.00  0.00           B
ATOM   5027  Ne      X   1     -95.965 -15.059 -76.324  0.00  0.00          NE
ATOM   5028  B       X   1     -97.334 -14.364 -76.148  0.00  0.00           B
ATOM   5029  B       X   1     -97.205 -12.219 -78.928  0.00  0.00           B
ATOM   5030  Ne      X   1     -93.434 -13.263 -76.021  0.00  0.00          NE
ATOM   5031  B       X   1     -93.659 -11.765 -76.294  0.00  0.00           B
ATOM   5032  B       X   1     -93.377  -9.216 -76.538  0.00  0.00           B
ATOM   5033  Ne      X   1     -94.422 -10.396 -76.488  0.00  0.00          NE
ATOM   5034  B       X   1     -92.358 -13.792 -77.068  0.00  0.00           B
ATOM   5035  B       X   1     -92.796 -13.502 -74.564  0.00  0.00           B
ATOM   5036  B       X   1     -95.408 -10.632 -77.785  0.00  0.00           B
ATOM   5037  Ne      X   1     -92.071  -8.371 -76.041  0.00  0.00          NE
ATOM   5038  B       X   1     -94.870  -9.026 -73.119  0.00  0.00           B
ATOM   5039  B       X   1     -94.724 -14.193 -76.117  0.00  0.00           B
ATOM   5040  Ne      X   1     -92.206 -14.197 -78.583  0.00  0.00          NE
ATOM   5041  B       X   1     -92.657 -12.907 -79.430  0.00  0.00           B
ATOM   5042  Ne      X   1     -96.048 -11.221 -79.109  0.00  0.00          NE
ATOM   5043  B       X   1     -94.833 -11.836 -80.007  0.00  0.00           B
ATOM   5044  B       X   1     -93.424 -15.155 -78.818  0.00  0.00           B
ATOM   5045  B       X   1     -94.572  -7.380 -79.153  0.00  0.00           B
ATOM   5046  B       X   1     -92.394  -7.225 -75.018  0.00  0.00           B
ATOM   5047  Ne      X   1     -92.181  -4.738 -78.959  0.00  0.00          NE
ATOM   5048  B       X   1     -92.613  -4.866 -77.449  0.00  0.00           B
ATOM   5049  Ne      X   1     -93.906  -4.628 -76.606  0.00  0.00          NE
ATOM   5050  B       X   1     -93.747  -5.190 -75.181  0.00  0.00           B
ATOM   5051  B       X   1     -93.366  -4.577 -79.980  0.00  0.00           B
ATOM   5052  Ne      X   1     -94.025  -8.051 -72.195  0.00  0.00          NE
ATOM   5053  B       X   1     -92.756  -8.691 -71.628  0.00  0.00           B
ATOM   5054  Ne      X   1     -81.775 -38.271 -88.835  0.00  0.00          NE
ATOM   5055  B       X   1     -88.980 -34.990 -90.104  0.00  0.00           B
ATOM   5056  B       X   1     -87.558 -36.109 -93.931  0.00  0.00           B
ATOM   5057  B       X   1     -86.584 -35.513 -89.489  0.00  0.00           B
ATOM   5058  Ne      X   1     -87.973 -36.161 -90.044  0.00  0.00          NE
ATOM   5059  Ne      X   1     -84.648 -31.216 -91.238  0.00  0.00          NE
ATOM   5060  B       X   1     -84.314 -31.942 -89.825  0.00  0.00           B
ATOM   5061  Ne      X   1     -83.432 -33.019 -89.021  0.00  0.00          NE
ATOM   5062  Ne      X   1     -81.070 -34.248 -89.333  0.00  0.00          NE
[truncated: 10,594,142 more chars]
