# Supplementary material for: Insights into the 3D permeable pore structure within novel monodisperse mesoporous silica nanoparticles by cryogenic electron tomography
Source: Nanoscale Adv. 2023 Apr 18;5(11):2879–86. doi: 10.1039/d3na00145h (PMC10228490; doi:10.1039/d3na00145h)
Supplement: NA-005-D3NA00145H-s002 [file NA-005-D3NA00145H-s002.zip › Supporting_Information_B_MSN_pdb_files/MSN_010.pdb]

CRYST1    0.000    0.000    0.000  90.00  90.00  90.00 P 1           1
ATOM      1  B       X   1     -69.792-141.242 -80.560  0.00  0.00           B
ATOM      2  B       X   1     -70.724-139.726 -82.285  0.00  0.00           B
ATOM      3  Ne      X   1     -70.975-137.871 -86.001  0.00  0.00          NE
ATOM      4  B       X   1     -71.103-139.404 -85.731  0.00  0.00           B
ATOM      5  Ne      X   1     -69.796-140.968 -82.180  0.00  0.00          NE
ATOM      6  Ne      X   1     -71.541-138.523 -81.643  0.00  0.00          NE
ATOM      7  Ne      X   1     -75.400-138.452 -78.211  0.00  0.00          NE
ATOM      8  B       X   1     -70.033-143.356 -76.108  0.00  0.00           B
ATOM      9  B       X   1     -69.888-139.265 -75.285  0.00  0.00           B
ATOM     10  B       X   1     -72.275-139.360 -74.124  0.00  0.00           B
ATOM     11  B       X   1     -71.386-141.188 -75.735  0.00  0.00           B
ATOM     12  Ne      X   1     -71.320-142.371 -76.751  0.00  0.00          NE
ATOM     13  Ne      X   1     -71.006-140.148 -74.675  0.00  0.00          NE
ATOM     14  B       X   1     -70.497-140.886 -73.285  0.00  0.00           B
ATOM     15  B       X   1     -74.440-138.672 -72.743  0.00  0.00           B
ATOM     16  Ne      X   1     -73.211-138.139 -73.544  0.00  0.00          NE
ATOM     17  B       X   1     -69.739-138.257 -77.723  0.00  0.00           B
ATOM     18  Ne      X   1     -68.887-138.593 -76.427  0.00  0.00          NE
ATOM     19  B       X   1     -70.853-138.038 -80.299  0.00  0.00           B
ATOM     20  B       X   1     -71.410-138.172 -69.387  0.00  0.00           B
ATOM     21  Ne      X   1     -69.547-142.782 -65.468  0.00  0.00          NE
ATOM     22  B       X   1     -71.036-142.916 -66.066  0.00  0.00           B
ATOM     23  Ne      X   1     -72.818-138.190 -68.773  0.00  0.00          NE
ATOM     24  B       X   1     -72.712-137.995 -67.177  0.00  0.00           B
ATOM     25  Ne      X   1     -70.862-140.983 -71.745  0.00  0.00          NE
ATOM     26  Ne      X   1     -73.751-141.109 -68.550  0.00  0.00          NE
ATOM     27  B       X   1     -71.213-144.007 -68.289  0.00  0.00           B
ATOM     28  B       X   1     -72.438-141.184 -71.573  0.00  0.00           B
ATOM     29  B       X   1     -70.304-139.663 -71.132  0.00  0.00           B
ATOM     30  B       X   1     -71.885-139.096 -65.084  0.00  0.00           B
ATOM     31  B       X   1     -73.464-139.601 -69.026  0.00  0.00           B
ATOM     32  B       X   1     -70.250-142.106 -70.905  0.00  0.00           B
ATOM     33  B       X   1     -69.184-144.139 -69.718  0.00  0.00           B
ATOM     34  Ne      X   1     -70.067-138.325 -70.255  0.00  0.00          NE
ATOM     35  Ne      X   1     -68.957-142.669 -70.174  0.00  0.00          NE
ATOM     36  Ne      X   1     -70.835-125.978 -89.575  0.00  0.00          NE
ATOM     37  B       X   1     -71.436-124.963 -90.581  0.00  0.00           B
ATOM     38  B       X   1     -69.303-125.990 -89.790  0.00  0.00           B
ATOM     39  B       X   1     -80.168-134.930 -80.467  0.00  0.00           B
ATOM     40  B       X   1     -77.023-130.834 -80.566  0.00  0.00           B
ATOM     41  B       X   1     -76.911-133.272 -81.103  0.00  0.00           B
ATOM     42  B       X   1     -75.989-130.895 -82.876  0.00  0.00           B
ATOM     43  Ne      X   1     -75.877-134.485 -81.034  0.00  0.00          NE
ATOM     44  B       X   1     -75.972-135.530 -82.197  0.00  0.00           B
ATOM     45  Ne      X   1     -75.653-130.389 -81.402  0.00  0.00          NE
ATOM     46  B       X   1     -79.195-132.552 -80.321  0.00  0.00           B
ATOM     47  B       X   1     -74.467-131.351 -80.818  0.00  0.00           B
ATOM     48  Ne      X   1     -73.395-132.637 -80.797  0.00  0.00          NE
ATOM     49  B       X   1     -71.702-137.313 -82.646  0.00  0.00           B
ATOM     50  B       X   1     -69.688-132.498 -81.124  0.00  0.00           B
ATOM     51  B       X   1     -69.609-137.249 -85.744  0.00  0.00           B
ATOM     52  Ne      X   1     -70.765-132.112 -82.259  0.00  0.00          NE
ATOM     53  B       X   1     -72.319-132.495 -81.923  0.00  0.00           B
ATOM     54  B       X   1     -70.605-130.581 -82.504  0.00  0.00           B
ATOM     55  B       X   1     -74.422-133.868 -80.944  0.00  0.00           B
ATOM     56  B       X   1     -76.469-125.498 -85.406  0.00  0.00           B
ATOM     57  B       X   1     -75.312-126.726 -82.776  0.00  0.00           B
ATOM     58  Ne      X   1     -74.855-127.418 -81.417  0.00  0.00          NE
ATOM     59  B       X   1     -75.379-128.914 -81.239  0.00  0.00           B
ATOM     60  B       X   1     -70.700-128.001 -81.993  0.00  0.00           B
ATOM     61  Ne      X   1     -72.657-124.173 -84.913  0.00  0.00          NE
ATOM     62  B       X   1     -69.355-126.207 -86.249  0.00  0.00           B
ATOM     63  B       X   1     -71.475-125.479 -81.470  0.00  0.00           B
ATOM     64  B       X   1     -72.709-122.768 -85.489  0.00  0.00           B
ATOM     65  B       X   1     -72.735-123.165 -80.869  0.00  0.00           B
ATOM     66  B       X   1     -71.023-128.979 -84.336  0.00  0.00           B
ATOM     67  B       X   1     -73.203-129.405 -85.642  0.00  0.00           B
ATOM     68  B       X   1     -73.907-125.091 -85.475  0.00  0.00           B
ATOM     69  B       X   1     -71.096-125.554 -88.028  0.00  0.00           B
ATOM     70  B       X   1     -73.226-127.450 -81.380  0.00  0.00           B
ATOM     71  Ne      X   1     -71.827-123.898 -81.915  0.00  0.00          NE
ATOM     72  B       X   1     -72.454-124.046 -83.394  0.00  0.00           B
ATOM     73  Ne      X   1     -70.242-129.160 -82.990  0.00  0.00          NE
ATOM     74  B       X   1     -70.406-123.081 -82.049  0.00  0.00           B
ATOM     75  Ne      X   1     -71.735-128.866 -85.726  0.00  0.00          NE
ATOM     76  B       X   1     -71.385-124.923 -85.581  0.00  0.00           B
ATOM     77  Ne      X   1     -70.931-126.003 -86.553  0.00  0.00          NE
ATOM     78  Ne      X   1     -71.659-127.024 -81.127  0.00  0.00          NE
ATOM     79  B       X   1     -78.849-132.825 -76.432  0.00  0.00           B
ATOM     80  Ne      X   1     -79.882-133.546 -75.531  0.00  0.00          NE
ATOM     81  Ne      X   1     -77.829-134.401 -73.380  0.00  0.00          NE
ATOM     82  B       X   1     -79.968-135.078 -76.006  0.00  0.00           B
ATOM     83  B       X   1     -77.466-132.507 -78.682  0.00  0.00           B
ATOM     84  Ne      X   1     -77.478-132.550 -77.157  0.00  0.00          NE
ATOM     85  B       X   1     -76.953-131.089 -76.566  0.00  0.00           B
ATOM     86  Ne      X   1     -77.378-136.306 -79.029  0.00  0.00          NE
ATOM     87  B       X   1     -76.371-133.510 -76.618  0.00  0.00           B
ATOM     88  B       X   1     -79.072-133.736 -74.075  0.00  0.00           B
ATOM     89  B       X   1     -76.490-134.278 -74.230  0.00  0.00           B
ATOM     90  B       X   1     -76.304-135.194 -79.605  0.00  0.00           B
ATOM     91  Ne      X   1     -75.532-134.146 -75.514  0.00  0.00          NE
ATOM     92  B       X   1     -74.968-135.522 -75.954  0.00  0.00           B
ATOM     93  B       X   1     -76.518-137.540 -78.684  0.00  0.00           B
ATOM     94  B       X   1     -76.937-130.113 -74.101  0.00  0.00           B
ATOM     95  Ne      X   1     -77.670-132.198 -80.218  0.00  0.00          NE
ATOM     96  B       X   1     -73.539-137.325 -74.839  0.00  0.00           B
ATOM     97  B       X   1     -69.924-136.382 -73.692  0.00  0.00           B
ATOM     98  B       X   1     -73.175-133.397 -72.964  0.00  0.00           B
ATOM     99  B       X   1     -70.794-136.070 -78.462  0.00  0.00           B
ATOM    100  Ne      X   1     -73.180-132.478 -74.248  0.00  0.00          NE
ATOM    101  B       X   1     -74.235-133.198 -75.195  0.00  0.00           B
ATOM    102  B       X   1     -71.588-132.229 -74.491  0.00  0.00           B
ATOM    103  Ne      X   1     -71.295-135.327 -77.151  0.00  0.00          NE
ATOM    104  Ne      X   1     -70.168-131.472 -74.500  0.00  0.00          NE
ATOM    105  B       X   1     -71.616-133.783 -77.411  0.00  0.00           B
ATOM    106  B       X   1     -70.187-135.458 -76.007  0.00  0.00           B
ATOM    107  Ne      X   1     -73.971-136.705 -76.172  0.00  0.00          NE
ATOM    108  B       X   1     -72.621-135.997 -76.635  0.00  0.00           B
ATOM    109  B       X   1     -71.799-131.026 -77.638  0.00  0.00           B
ATOM    110  Ne      X   1     -71.491-132.457 -78.299  0.00  0.00          NE
ATOM    111  B       X   1     -72.522-132.622 -79.483  0.00  0.00           B
ATOM    112  B       X   1     -73.653-130.893 -74.218  0.00  0.00           B
ATOM    113  B       X   1     -69.927-132.379 -78.647  0.00  0.00           B
ATOM    114  B       X   1     -72.170-137.300 -72.681  0.00  0.00           B
ATOM    115  B       X   1     -70.069-130.514 -73.236  0.00  0.00           B
ATOM    116  Ne      X   1     -70.157-137.391 -79.044  0.00  0.00          NE
ATOM    117  Ne      X   1     -70.796-136.415 -72.377  0.00  0.00          NE
ATOM    118  B       X   1     -74.380-137.646 -77.336  0.00  0.00           B
ATOM    119  Ne      X   1     -69.144-135.966 -74.972  0.00  0.00          NE
ATOM    120  B       X   1     -70.250-130.461 -75.689  0.00  0.00           B
ATOM    121  Ne      X   1     -68.888-132.240 -79.793  0.00  0.00          NE
ATOM    122  B       X   1     -75.325-126.447 -80.228  0.00  0.00           B
ATOM    123  Ne      X   1     -76.640-129.820 -75.735  0.00  0.00          NE
ATOM    124  B       X   1     -77.589-128.651 -76.235  0.00  0.00           B
ATOM    125  B       X   1     -80.001-127.456 -76.325  0.00  0.00           B
ATOM    126  Ne      X   1     -78.483-127.367 -75.788  0.00  0.00          NE
ATOM    127  Ne      X   1     -76.775-124.898 -76.593  0.00  0.00          NE
ATOM    128  B       X   1     -75.952-124.733 -75.261  0.00  0.00           B
ATOM    129  B       X   1     -77.184-124.689 -80.019  0.00  0.00           B
ATOM    130  B       X   1     -76.046-125.365 -77.881  0.00  0.00           B
ATOM    131  Ne      X   1     -75.766-125.190 -79.433  0.00  0.00          NE
ATOM    132  B       X   1     -75.108-129.404 -75.650  0.00  0.00           B
ATOM    133  B       X   1     -74.648-124.119 -79.448  0.00  0.00           B
ATOM    134  Ne      X   1     -76.994-129.932 -72.547  0.00  0.00          NE
ATOM    135  Ne      X   1     -69.101-124.800 -77.855  0.00  0.00          NE
ATOM    136  Ne      X   1     -71.228-129.801 -76.740  0.00  0.00          NE
ATOM    137  B       X   1     -71.370-127.300 -79.605  0.00  0.00           B
ATOM    138  B       X   1     -72.432-129.364 -75.851  0.00  0.00           B
ATOM    139  Ne      X   1     -73.760-129.425 -74.881  0.00  0.00          NE
ATOM    140  B       X   1     -70.413-123.959 -77.777  0.00  0.00           B
ATOM    141  B       X   1     -70.695-128.671 -77.540  0.00  0.00           B
ATOM    142  B       X   1     -70.147-124.540 -74.423  0.00  0.00           B
ATOM    143  B       X   1     -73.565-128.233 -73.951  0.00  0.00           B
ATOM    144  Ne      X   1     -70.270-127.645 -78.570  0.00  0.00          NE
ATOM    145  B       X   1     -72.671-124.143 -73.463  0.00  0.00           B
ATOM    146  Ne      X   1     -71.492-123.662 -74.354  0.00  0.00          NE
ATOM    147  B       X   1     -71.913-123.307 -75.871  0.00  0.00           B
ATOM    148  B       X   1     -69.629-126.317 -77.975  0.00  0.00           B
ATOM    149  B       X   1     -71.209-128.234 -72.998  0.00  0.00           B
ATOM    150  B       X   1     -69.090-128.348 -79.424  0.00  0.00           B
ATOM    151  Ne      X   1     -72.664-127.784 -72.758  0.00  0.00          NE
ATOM    152  Ne      X   1     -73.696-122.901 -79.578  0.00  0.00          NE
ATOM    153  Ne      X   1     -71.483-122.871 -77.342  0.00  0.00          NE
ATOM    154  B       X   1     -72.658-122.814 -78.348  0.00  0.00           B
ATOM    155  Ne      X   1     -69.966-129.142 -72.619  0.00  0.00          NE
ATOM    156  Ne      X   1     -73.578-124.942 -72.364  0.00  0.00          NE
ATOM    157  B       X   1     -72.992-126.346 -72.334  0.00  0.00           B
ATOM    158  B       X   1     -80.145-135.710 -71.297  0.00  0.00           B
ATOM    159  B       X   1     -77.533-133.684 -71.996  0.00  0.00           B
ATOM    160  B       X   1     -77.328-135.567 -68.387  0.00  0.00           B
ATOM    161  B       X   1     -77.121-131.246 -71.646  0.00  0.00           B
ATOM    162  Ne      X   1     -77.688-132.561 -70.940  0.00  0.00          NE
ATOM    163  Ne      X   1     -79.635-131.674 -65.143  0.00  0.00          NE
ATOM    164  B       X   1     -77.096-133.132 -69.525  0.00  0.00           B
ATOM    165  B       X   1     -79.256-132.294 -70.656  0.00  0.00           B
ATOM    166  Ne      X   1     -76.816-133.110 -65.497  0.00  0.00          NE
ATOM    167  B       X   1     -76.713-133.605 -66.982  0.00  0.00           B
ATOM    168  Ne      X   1     -76.518-134.148 -68.436  0.00  0.00          NE
ATOM    169  B       X   1     -79.760-130.776 -66.361  0.00  0.00           B
ATOM    170  B       X   1     -78.197-132.307 -65.211  0.00  0.00           B
ATOM    171  B       X   1     -75.483-132.321 -65.210  0.00  0.00           B
ATOM    172  B       X   1     -75.138-134.658 -68.886  0.00  0.00           B
ATOM    173  B       X   1     -76.906-134.295 -64.445  0.00  0.00           B
ATOM    174  B       X   1     -71.306-134.931 -72.098  0.00  0.00           B
ATOM    175  B       X   1     -70.432-137.221 -66.226  0.00  0.00           B
ATOM    176  Ne      X   1     -72.458-134.011 -71.763  0.00  0.00          NE
ATOM    177  Ne      X   1     -69.509-133.566 -66.669  0.00  0.00          NE
ATOM    178  B       X   1     -73.678-136.946 -69.278  0.00  0.00           B
ATOM    179  B       X   1     -73.447-134.929 -70.798  0.00  0.00           B
ATOM    180  B       X   1     -71.948-132.644 -70.940  0.00  0.00           B
ATOM    181  B       X   1     -70.888-133.352 -67.379  0.00  0.00           B
ATOM    182  B       X   1     -72.778-134.774 -68.269  0.00  0.00           B
ATOM    183  Ne      X   1     -73.790-135.415 -69.340  0.00  0.00          NE
ATOM    184  Ne      X   1     -72.460-133.343 -67.610  0.00  0.00          NE
ATOM    185  B       X   1     -73.203-132.929 -66.319  0.00  0.00           B
ATOM    186  B       X   1     -72.928-132.324 -68.693  0.00  0.00           B
ATOM    187  Ne      X   1     -72.532-131.542 -70.016  0.00  0.00          NE
ATOM    188  B       X   1     -73.840-130.844 -70.695  0.00  0.00           B
ATOM    189  B       X   1     -69.707-132.934 -65.177  0.00  0.00           B
ATOM    190  B       X   1     -70.074-137.011 -71.167  0.00  0.00           B
ATOM    191  B       X   1     -72.605-136.546 -64.950  0.00  0.00           B
ATOM    192  Ne      X   1     -73.984-132.707 -64.947  0.00  0.00          NE
ATOM    193  B       X   1     -71.483-130.500 -69.640  0.00  0.00           B
ATOM    194  B       X   1     -69.040-130.776 -69.099  0.00  0.00           B
ATOM    195  B       X   1     -69.189-135.086 -66.408  0.00  0.00           B
ATOM    196  Ne      X   1     -71.952-137.724 -65.857  0.00  0.00          NE
ATOM    197  B       X   1     -73.973-134.186 -64.337  0.00  0.00           B
ATOM    198  Ne      X   1     -68.998-136.608 -66.034  0.00  0.00          NE
ATOM    199  Ne      X   1     -80.135-130.073 -67.715  0.00  0.00          NE
ATOM    200  B       X   1     -76.769-127.684 -68.617  0.00  0.00           B
ATOM    201  Ne      X   1     -75.244-127.609 -68.763  0.00  0.00          NE
ATOM    202  B       X   1     -75.568-129.355 -72.038  0.00  0.00           B
ATOM    203  B       X   1     -77.172-126.325 -64.521  0.00  0.00           B
ATOM    204  B       X   1     -74.857-128.753 -69.652  0.00  0.00           B
ATOM    205  B       X   1     -74.642-127.842 -67.250  0.00  0.00           B
ATOM    206  B       X   1     -69.740-127.448 -66.167  0.00  0.00           B
ATOM    207  B       X   1     -70.679-126.103 -68.106  0.00  0.00           B
ATOM    208  B       X   1     -73.497-127.058 -65.036  0.00  0.00           B
ATOM    209  B       X   1     -73.422-129.425 -65.546  0.00  0.00           B
ATOM    210  B       X   1     -72.141-127.839 -67.094  0.00  0.00           B
ATOM    211  Ne      X   1     -74.354-129.401 -70.956  0.00  0.00          NE
ATOM    212  B       X   1     -72.801-124.768 -68.442  0.00  0.00           B
ATOM    213  B       X   1     -73.155-128.638 -71.525  0.00  0.00           B
ATOM    214  Ne      X   1     -74.145-124.758 -69.360  0.00  0.00          NE
ATOM    215  B       X   1     -71.183-124.164 -66.517  0.00  0.00           B
ATOM    216  Ne      X   1     -73.507-128.080 -66.268  0.00  0.00          NE
ATOM    217  Ne      X   1     -70.112-129.744 -69.579  0.00  0.00          NE
ATOM    218  Ne      X   1     -70.635-127.543 -67.472  0.00  0.00          NE
ATOM    219  B       X   1     -73.713-124.438 -70.862  0.00  0.00           B
ATOM    220  B       X   1     -69.926-129.217 -71.032  0.00  0.00           B
ATOM    221  Ne      X   1     -71.709-123.676 -65.150  0.00  0.00          NE
ATOM    222  B       X   1     -70.148-128.589 -68.510  0.00  0.00           B
ATOM    223  B       X   1     -70.561-123.637 -69.010  0.00  0.00           B
ATOM    224  B       X   1     -72.520-124.781 -64.548  0.00  0.00           B
ATOM    225  Ne      X   1     -71.296-124.614 -68.021  0.00  0.00          NE
ATOM    226  B       X   1     -75.009-137.789 -62.857  0.00  0.00           B
ATOM    227  B       X   1     -73.752-139.874 -63.569  0.00  0.00           B
ATOM    228  Ne      X   1     -72.237-139.803 -63.681  0.00  0.00          NE
ATOM    229  B       X   1     -69.640-141.516 -61.475  0.00  0.00           B
ATOM    230  B       X   1     -71.767-138.740 -62.572  0.00  0.00           B
ATOM    231  B       X   1     -71.009-143.626 -62.412  0.00  0.00           B
ATOM    232  B       X   1     -74.224-140.779 -57.958  0.00  0.00           B
ATOM    233  Ne      X   1     -73.208-139.627 -57.506  0.00  0.00          NE
ATOM    234  B       X   1     -71.765-140.095 -57.721  0.00  0.00           B
ATOM    235  Ne      X   1     -70.190-140.402 -57.676  0.00  0.00          NE
ATOM    236  B       X   1     -69.682-140.851 -59.056  0.00  0.00           B
ATOM    237  B       X   1     -69.838-139.069 -60.938  0.00  0.00           B
ATOM    238  Ne      X   1     -70.421-142.174 -62.687  0.00  0.00          NE
ATOM    239  B       X   1     -71.551-141.155 -63.202  0.00  0.00           B
ATOM    240  B       X   1     -73.471-138.362 -58.578  0.00  0.00           B
ATOM    241  B       X   1     -69.354-139.125 -57.231  0.00  0.00           B
ATOM    242  Ne      X   1     -69.112-140.403 -60.457  0.00  0.00          NE
ATOM    243  Ne      X   1     -70.825-138.053 -61.531  0.00  0.00          NE
ATOM    244  B       X   1     -69.502-142.282 -64.017  0.00  0.00           B
ATOM    245  Ne      X   1     -73.439-138.286 -54.617  0.00  0.00          NE
ATOM    246  B       X   1     -78.464-135.735 -63.163  0.00  0.00           B
ATOM    247  Ne      X   1     -77.292-134.733 -62.999  0.00  0.00          NE
ATOM    248  B       X   1     -79.459-132.775 -60.330  0.00  0.00           B
ATOM    249  Ne      X   1     -77.963-132.646 -60.807  0.00  0.00          NE
ATOM    250  B       X   1     -77.761-131.111 -60.863  0.00  0.00           B
ATOM    251  B       X   1     -77.056-133.202 -59.641  0.00  0.00           B
ATOM    252  B       X   1     -77.196-133.932 -57.186  0.00  0.00           B
ATOM    253  Ne      X   1     -76.293-133.328 -58.326  0.00  0.00          NE
ATOM    254  B       X   1     -75.964-135.518 -62.287  0.00  0.00           B
ATOM    255  B       X   1     -76.047-131.798 -57.802  0.00  0.00           B
ATOM    256  Ne      X   1     -74.682-136.457 -62.035  0.00  0.00          NE
ATOM    257  B       X   1     -79.712-130.659 -63.900  0.00  0.00           B
ATOM    258  B       X   1     -74.882-134.033 -58.430  0.00  0.00           B
ATOM    259  B       X   1     -73.371-131.551 -64.136  0.00  0.00           B
ATOM    260  B       X   1     -74.255-136.926 -60.595  0.00  0.00           B
ATOM    261  B       X   1     -73.384-135.777 -62.602  0.00  0.00           B
ATOM    262  B       X   1     -72.335-133.376 -58.661  0.00  0.00           B
ATOM    263  Ne      X   1     -73.328-134.523 -58.048  0.00  0.00          NE
ATOM    264  B       X   1     -72.972-135.942 -58.628  0.00  0.00           B
ATOM    265  B       X   1     -71.235-131.690 -60.273  0.00  0.00           B
ATOM    266  B       X   1     -72.234-131.029 -57.861  0.00  0.00           B
ATOM    267  Ne      X   1     -71.476-132.108 -58.754  0.00  0.00          NE
ATOM    268  B       X   1     -70.621-132.275 -62.819  0.00  0.00           B
ATOM    269  B       X   1     -69.996-132.099 -58.186  0.00  0.00           B
ATOM    270  Ne      X   1     -70.239-131.456 -61.519  0.00  0.00          NE
ATOM    271  B       X   1     -70.065-136.842 -62.246  0.00  0.00           B
ATOM    272  Ne      X   1     -73.087-137.239 -59.552  0.00  0.00          NE
ATOM    273  Ne      X   1     -70.264-133.429 -63.776  0.00  0.00          NE
ATOM    274  B       X   1     -73.122-134.664 -56.491  0.00  0.00           B
ATOM    275  B       X   1     -69.256-134.493 -63.228  0.00  0.00           B
ATOM    276  B       X   1     -71.803-137.576 -60.355  0.00  0.00           B
ATOM    277  Ne      X   1     -72.781-130.379 -56.538  0.00  0.00          NE
ATOM    278  Ne      X   1     -72.872-135.284 -64.017  0.00  0.00          NE
ATOM    279  B       X   1     -71.552-134.390 -64.078  0.00  0.00           B
ATOM    280  B       X   1     -74.353-130.249 -56.785  0.00  0.00           B
ATOM    281  Ne      X   1     -68.991-136.067 -63.021  0.00  0.00          NE
ATOM    282  Ne      X   1     -76.259-125.814 -63.387  0.00  0.00          NE
ATOM    283  B       X   1     -76.201-129.146 -61.241  0.00  0.00           B
ATOM    284  B       X   1     -75.710-127.173 -62.639  0.00  0.00           B
ATOM    285  Ne      X   1     -75.063-128.544 -62.084  0.00  0.00          NE
ATOM    286  B       X   1     -74.914-125.184 -63.962  0.00  0.00           B
ATOM    287  B       X   1     -69.042-123.276 -61.917  0.00  0.00           B
ATOM    288  B       X   1     -70.086-129.902 -61.928  0.00  0.00           B
ATOM    289  B       X   1     -74.466-129.442 -63.223  0.00  0.00           B
ATOM    290  Ne      X   1     -69.200-122.950 -63.442  0.00  0.00          NE
ATOM    291  Ne      X   1     -69.241-123.231 -60.378  0.00  0.00          NE
ATOM    292  B       X   1     -73.824-128.144 -61.235  0.00  0.00           B
ATOM    293  B       X   1     -71.311-127.746 -61.627  0.00  0.00           B
ATOM    294  B       X   1     -73.045-126.205 -62.507  0.00  0.00           B
ATOM    295  B       X   1     -72.795-126.271 -59.940  0.00  0.00           B
ATOM    296  Ne      X   1     -72.678-127.109 -61.261  0.00  0.00          NE
ATOM    297  Ne      X   1     -70.685-128.725 -62.746  0.00  0.00          NE
ATOM    298  B       X   1     -70.797-123.182 -60.063  0.00  0.00           B
ATOM    299  B       X   1     -71.911-129.415 -63.567  0.00  0.00           B
ATOM    300  B       X   1     -69.640-128.026 -63.763  0.00  0.00           B
ATOM    301  Ne      X   1     -73.491-125.837 -64.056  0.00  0.00          NE
ATOM    302  Ne      X   1     -73.305-129.995 -64.058  0.00  0.00          NE
ATOM    303  B       X   1     -70.527-123.500 -64.131  0.00  0.00           B
ATOM    304  B       X   1     -74.325-134.485 -54.349  0.00  0.00           B
ATOM    305  B       X   1     -71.786-134.823 -54.180  0.00  0.00           B
ATOM    306  Ne      X   1     -73.067-135.211 -55.009  0.00  0.00          NE
ATOM    307  B       X   1     -72.582-131.341 -55.251  0.00  0.00           B
ATOM    308  B       X   1     -73.323-136.752 -54.995  0.00  0.00           B
ATOM    309  Ne      X   1     -71.709-123.676  -0.898  0.00  0.00          NE
ATOM    310  Ne      X   1    -105.952-123.428  16.747  0.00  0.00          NE
ATOM    311  B       X   1    -105.550-123.915  18.126  0.00  0.00           B
ATOM    312  B       X   1    -105.202-123.578  20.640  0.00  0.00           B
ATOM    313  B       X   1    -103.758-123.667  24.533  0.00  0.00           B
ATOM    314  B       X   1     -91.904-123.924  12.241  0.00  0.00           B
ATOM    315  B       X   1     -98.338-126.631  19.098  0.00  0.00           B
ATOM    316  B       X   1     -98.034-123.103  21.841  0.00  0.00           B
ATOM    317  B       X   1    -101.003-123.172  17.195  0.00  0.00           B
ATOM    318  B       X   1     -98.225-125.862  16.513  0.00  0.00           B
ATOM    319  B       X   1     -99.776-122.673  19.442  0.00  0.00           B
ATOM    320  B       X   1     -97.707-124.493  24.030  0.00  0.00           B
ATOM    321  Ne      X   1     -97.566-125.806  17.949  0.00  0.00          NE
ATOM    322  B       X   1     -95.109-122.781  18.601  0.00  0.00           B
ATOM    323  B       X   1     -97.343-124.157  18.210  0.00  0.00           B
ATOM    324  Ne      X   1     -96.707-122.730  18.330  0.00  0.00          NE
ATOM    325  Ne      X   1     -96.996-123.420  23.082  0.00  0.00          NE
ATOM    326  B       X   1     -93.995-122.989  20.848  0.00  0.00           B
ATOM    327  Ne      X   1     -94.054-124.052  22.119  0.00  0.00          NE
ATOM    328  Ne      X   1     -93.074-126.503  20.563  0.00  0.00          NE
ATOM    329  B       X   1     -93.516-125.434  21.671  0.00  0.00           B
ATOM    330  B       X   1     -93.976-126.526  19.310  0.00  0.00           B
ATOM    331  Ne      X   1     -94.692-126.998  17.965  0.00  0.00          NE
ATOM    332  B       X   1     -93.191-123.371  23.232  0.00  0.00           B
ATOM    333  B       X   1     -95.581-124.036  22.560  0.00  0.00           B
ATOM    334  B       X   1     -93.795-126.634  16.688  0.00  0.00           B
ATOM    335  B       X   1     -96.126-126.355  17.923  0.00  0.00           B
ATOM    336  Ne      X   1    -100.582-123.163  26.814  0.00  0.00          NE
ATOM    337  B       X   1     -99.243-123.737  25.968  0.00  0.00           B
ATOM    338  B       X   1    -101.781-123.887  26.136  0.00  0.00           B
ATOM    339  B       X   1    -102.501-125.906  24.514  0.00  0.00           B
ATOM    340  B       X   1     -88.620-122.534  15.660  0.00  0.00           B
ATOM    341  B       X   1     -90.510-122.556  13.933  0.00  0.00           B
ATOM    342  B       X   1     -91.538-126.773  15.435  0.00  0.00           B
ATOM    343  Ne      X   1     -90.132-122.861  15.521  0.00  0.00          NE
ATOM    344  Ne      X   1     -90.669-122.874  12.394  0.00  0.00          NE
ATOM    345  B       X   1     -90.320-124.416  15.619  0.00  0.00           B
ATOM    346  Ne      X   1     -87.632-126.385  14.107  0.00  0.00          NE
ATOM    347  B       X   1     -88.992-126.400  14.926  0.00  0.00           B
ATOM    348  B       X   1     -89.389-123.691  11.798  0.00  0.00           B
ATOM    349  Ne      X   1     -90.255-125.989  15.779  0.00  0.00          NE
ATOM    350  B       X   1     -86.198-125.888  14.542  0.00  0.00           B
ATOM    351  Ne      X   1     -83.940-123.883   8.753  0.00  0.00          NE
ATOM    352  Ne      X   1     -85.388-123.764  11.297  0.00  0.00          NE
ATOM    353  B       X   1     -84.902-122.715   8.296  0.00  0.00           B
ATOM    354  B       X   1     -84.272-124.066  10.278  0.00  0.00           B
ATOM    355  Ne      X   1     -90.062-125.738  20.801  0.00  0.00          NE
ATOM    356  B       X   1     -89.884-126.259  17.259  0.00  0.00           B
ATOM    357  B       X   1     -89.766-124.284  20.888  0.00  0.00           B
ATOM    358  B       X   1     -89.152-126.465  19.665  0.00  0.00           B
ATOM    359  B       X   1     -86.724-123.266  21.828  0.00  0.00           B
ATOM    360  B       X   1     -87.453-126.799  17.746  0.00  0.00           B
ATOM    361  B       X   1     -86.480-123.292  19.161  0.00  0.00           B
ATOM    362  B       X   1     -86.314-122.876  16.529  0.00  0.00           B
ATOM    363  B       X   1     -91.553-126.164  20.251  0.00  0.00           B
ATOM    364  B       X   1     -84.284-122.780  17.929  0.00  0.00           B
ATOM    365  Ne      X   1     -85.663-123.522  17.847  0.00  0.00          NE
ATOM    366  B       X   1     -69.042-123.276   2.335  0.00  0.00           B
ATOM    367  Ne      X   1     -72.104-122.704   4.852  0.00  0.00          NE
ATOM    368  Ne      X   1     -69.200-122.950   0.811  0.00  0.00          NE
ATOM    369  Ne      X   1     -69.241-123.231   3.875  0.00  0.00          NE
ATOM    370  B       X   1     -72.432-125.951   6.845  0.00  0.00           B
ATOM    371  B       X   1     -73.045-126.205   1.745  0.00  0.00           B
ATOM    372  B       X   1     -72.795-126.271   4.312  0.00  0.00           B
ATOM    373  Ne      X   1     -73.306-125.521   5.558  0.00  0.00          NE
ATOM    374  B       X   1     -72.986-123.910   5.267  0.00  0.00           B
ATOM    375  B       X   1     -69.911-125.241   6.666  0.00  0.00           B
ATOM    376  Ne      X   1     -71.011-125.733   7.617  0.00  0.00          NE
ATOM    377  B       X   1     -70.797-123.182   4.190  0.00  0.00           B
ATOM    378  B       X   1     -70.527-123.500   0.122  0.00  0.00           B
ATOM    379  B       X   1     -73.093-122.655   9.464  0.00  0.00           B
ATOM    380  Ne      X   1     -71.549-123.143   9.427  0.00  0.00          NE
ATOM    381  Ne      X   1     -70.384-122.773  12.212  0.00  0.00          NE
ATOM    382  B       X   1     -71.308-124.513   8.666  0.00  0.00           B
ATOM    383  B       X   1     -71.125-123.231  10.869  0.00  0.00           B
ATOM    384  B       X   1    -103.576 -79.973 -89.269  0.00  0.00           B
ATOM    385  Ne      X   1    -103.643 -78.771 -88.192  0.00  0.00          NE
ATOM    386  B       X   1    -112.109 -85.018 -64.902  0.00  0.00           B
ATOM    387  Ne      X   1    -111.068 -85.983 -65.450  0.00  0.00          NE
ATOM    388  B       X   1    -109.129 -88.547 -68.322  0.00  0.00           B
ATOM    389  Ne      X   1    -109.147 -84.772 -67.465  0.00  0.00          NE
ATOM    390  B       X   1    -105.498 -86.464 -64.662  0.00  0.00           B
ATOM    391  B       X   1    -108.591 -85.927 -68.344  0.00  0.00           B
ATOM    392  Ne      X   1    -104.834 -85.105 -64.999  0.00  0.00          NE
ATOM    393  B       X   1    -103.858 -85.250 -66.260  0.00  0.00           B
ATOM    394  B       X   1    -107.013 -88.698 -64.631  0.00  0.00           B
ATOM    395  B       X   1    -109.498 -80.229 -64.897  0.00  0.00           B
ATOM    396  Ne      X   1    -107.941 -80.306 -64.815  0.00  0.00          NE
ATOM    397  B       X   1    -106.261 -82.464 -67.208  0.00  0.00           B
ATOM    398  B       X   1    -105.923 -83.995 -65.239  0.00  0.00           B
ATOM    399  B       X   1    -104.669 -78.136 -66.693  0.00  0.00           B
ATOM    400  Ne      X   1    -106.940 -83.079 -65.969  0.00  0.00          NE
ATOM    401  B       X   1    -107.481 -81.821 -65.114  0.00  0.00           B
ATOM    402  B       X   1    -106.046 -79.997 -67.930  0.00  0.00           B
ATOM    403  B       X   1    -108.126 -84.005 -66.448  0.00  0.00           B
ATOM    404  Ne      X   1    -106.241 -81.459 -68.515  0.00  0.00          NE
ATOM    405  Ne      X   1    -106.168 -78.777 -66.988  0.00  0.00          NE
ATOM    406  Ne      X   1    -103.528 -73.972 -70.035  0.00  0.00          NE
ATOM    407  B       X   1    -104.146 -73.894 -66.048  0.00  0.00           B
ATOM    408  Ne      X   1    -105.399 -74.130 -65.126  0.00  0.00          NE
ATOM    409  B       X   1    -105.955 -71.627 -68.529  0.00  0.00           B
ATOM    410  B       X   1    -103.744 -71.626 -67.227  0.00  0.00           B
ATOM    411  B       X   1    -103.591 -70.670 -72.195  0.00  0.00           B
ATOM    412  B       X   1    -105.207 -75.471 -64.287  0.00  0.00           B
ATOM    413  B       X   1    -103.358 -73.720 -68.453  0.00  0.00           B
ATOM    414  Ne      X   1     -94.819 -94.887 -91.439  0.00  0.00          NE
ATOM    415  B       X   1     -94.569 -94.029 -90.204  0.00  0.00           B
ATOM    416  B       X   1     -94.727 -91.526 -89.331  0.00  0.00           B
ATOM    417  B       X   1     -92.795 -90.705 -90.668  0.00  0.00           B
ATOM    418  Ne      X   1     -94.228 -90.281 -90.078  0.00  0.00          NE
ATOM    419  B       X   1    -100.296 -82.964 -91.836  0.00  0.00           B
ATOM    420  Ne      X   1     -98.254 -79.537 -89.948  0.00  0.00          NE
ATOM    421  B       X   1     -98.735 -79.728 -91.372  0.00  0.00           B
ATOM    422  B       X   1     -97.789 -80.707 -89.117  0.00  0.00           B
ATOM    423  B       X   1     -97.836 -78.142 -89.402  0.00  0.00           B
ATOM    424  Ne      X   1     -97.219 -82.107 -88.874  0.00  0.00          NE
ATOM    425  B       X   1     -96.825 -82.621 -90.379  0.00  0.00           B
ATOM    426  B       X   1     -95.248 -79.026 -91.994  0.00  0.00           B
ATOM    427  Ne      X   1     -95.075 -77.449 -92.125  0.00  0.00          NE
ATOM    428  B       X   1     -95.360 -76.573 -90.894  0.00  0.00           B
ATOM    429  B       X   1     -98.261 -83.082 -88.258  0.00  0.00           B
ATOM    430  B       X   1    -102.421 -79.064 -87.174  0.00  0.00           B
ATOM    431  B       X   1     -95.915 -82.097 -87.998  0.00  0.00           B
ATOM    432  Ne      X   1     -95.255 -83.109 -87.010  0.00  0.00          NE
ATOM    433  B       X   1     -99.527 -76.861 -76.333  0.00  0.00           B
ATOM    434  B       X   1     -97.209 -78.790 -73.504  0.00  0.00           B
ATOM    435  B       X   1     -95.882 -77.585 -75.369  0.00  0.00           B
ATOM    436  Ne      X   1     -95.808 -78.614 -74.220  0.00  0.00          NE
ATOM    437  B       X   1     -95.307 -80.049 -74.557  0.00  0.00           B
ATOM    438  Ne      X   1     -92.942 -83.090 -74.057  0.00  0.00          NE
ATOM    439  B       X   1     -92.500 -81.822 -73.185  0.00  0.00           B
ATOM    440  B       X   1     -94.631 -77.983 -73.299  0.00  0.00           B
ATOM    441  Ne      X   1     -94.684 -77.373 -78.842  0.00  0.00          NE
ATOM    442  B       X   1     -92.282 -79.185 -72.894  0.00  0.00           B
ATOM    443  Ne      X   1     -93.305 -77.889 -72.489  0.00  0.00          NE
ATOM    444  B       X   1     -92.561 -76.597 -72.728  0.00  0.00           B
ATOM    445  B       X   1    -100.015 -85.311 -64.255  0.00  0.00           B
ATOM    446  B       X   1    -102.799 -85.843 -68.595  0.00  0.00           B
ATOM    447  Ne      X   1     -98.038 -87.974 -66.718  0.00  0.00          NE
ATOM    448  Ne      X   1    -102.565 -85.183 -67.137  0.00  0.00          NE
ATOM    449  B       X   1     -98.806 -86.640 -66.260  0.00  0.00           B
ATOM    450  B       X   1    -101.400 -85.882 -66.354  0.00  0.00           B
ATOM    451  Ne      X   1    -100.226 -86.389 -65.415  0.00  0.00          NE
ATOM    452  B       X   1    -100.617 -87.802 -64.958  0.00  0.00           B
ATOM    453  B       X   1     -97.806 -87.984 -68.282  0.00  0.00           B
ATOM    454  B       X   1     -92.122 -86.780 -67.237  0.00  0.00           B
ATOM    455  B       X   1     -96.660 -88.060 -65.941  0.00  0.00           B
ATOM    456  Ne      X   1     -95.538 -87.305 -65.016  0.00  0.00          NE
ATOM    457  Ne      X   1     -92.729 -90.922 -67.088  0.00  0.00          NE
ATOM    458  B       X   1     -93.549 -89.698 -67.538  0.00  0.00           B
ATOM    459  B       X   1     -93.200 -87.743 -69.181  0.00  0.00           B
ATOM    460  Ne      X   1     -92.810 -86.482 -65.941  0.00  0.00          NE
ATOM    461  B       X   1     -94.092 -87.439 -65.614  0.00  0.00           B
ATOM    462  Ne      X   1     -92.177 -86.636 -68.833  0.00  0.00          NE
ATOM    463  B       X   1     -92.644 -85.198 -69.137  0.00  0.00           B
ATOM    464  B       X   1     -93.557 -85.016 -66.111  0.00  0.00           B
ATOM    465  B       X   1     -95.873 -85.787 -65.438  0.00  0.00           B
ATOM    466  Ne      X   1     -95.063 -84.544 -66.051  0.00  0.00          NE
ATOM    467  B       X   1     -95.540 -84.304 -67.504  0.00  0.00           B
ATOM    468  Ne      X   1    -100.276 -76.774 -71.412  0.00  0.00          NE
ATOM    469  Ne      X   1     -98.041 -78.932 -72.189  0.00  0.00          NE
ATOM    470  B       X   1     -99.234 -77.844 -72.070  0.00  0.00           B
ATOM    471  Ne      X   1    -101.027 -79.783 -66.432  0.00  0.00          NE
ATOM    472  B       X   1    -102.184 -78.853 -66.692  0.00  0.00           B
ATOM    473  B       X   1     -99.798 -82.813 -67.818  0.00  0.00           B
ATOM    474  Ne      X   1    -102.715 -76.894 -69.755  0.00  0.00          NE
ATOM    475  B       X   1    -101.266 -77.353 -70.306  0.00  0.00           B
ATOM    476  Ne      X   1     -98.272 -79.505 -67.778  0.00  0.00          NE
ATOM    477  B       X   1    -102.080 -83.725 -67.177  0.00  0.00           B
ATOM    478  B       X   1     -99.776 -79.435 -67.284  0.00  0.00           B
ATOM    479  Ne      X   1    -100.946 -82.714 -66.767  0.00  0.00          NE
ATOM    480  B       X   1    -100.334 -83.083 -65.308  0.00  0.00           B
ATOM    481  B       X   1    -101.437 -81.273 -66.741  0.00  0.00           B
ATOM    482  B       X   1    -100.600 -79.651 -64.841  0.00  0.00           B
ATOM    483  B       X   1    -102.897 -76.967 -68.201  0.00  0.00           B
ATOM    484  B       X   1     -97.802 -78.255 -68.626  0.00  0.00           B
ATOM    485  B       X   1    -102.852 -76.664 -65.545  0.00  0.00           B
ATOM    486  Ne      X   1    -103.158 -77.572 -66.763  0.00  0.00          NE
ATOM    487  B       X   1     -93.058 -82.664 -68.360  0.00  0.00           B
ATOM    488  B       X   1     -95.283 -82.474 -69.281  0.00  0.00           B
ATOM    489  B       X   1     -95.011 -81.032 -67.227  0.00  0.00           B
ATOM    490  B       X   1     -95.286 -78.101 -69.224  0.00  0.00           B
ATOM    491  B       X   1     -97.182 -79.771 -66.619  0.00  0.00           B
ATOM    492  B       X   1     -95.653 -80.928 -64.798  0.00  0.00           B
ATOM    493  B       X   1     -97.053 -78.677 -71.000  0.00  0.00           B
ATOM    494  Ne      X   1     -95.729 -80.099 -66.163  0.00  0.00          NE
ATOM    495  B       X   1     -93.869 -80.219 -69.274  0.00  0.00           B
ATOM    496  B       X   1     -94.987 -78.808 -65.869  0.00  0.00           B
ATOM    497  Ne      X   1     -95.202 -77.821 -64.586  0.00  0.00          NE
ATOM    498  B       X   1     -93.673 -78.261 -71.039  0.00  0.00           B
ATOM    499  Ne      X   1     -94.234 -81.562 -68.505  0.00  0.00          NE
ATOM    500  B       X   1     -92.624 -78.036 -68.793  0.00  0.00           B
ATOM    501  B       X   1     -95.231 -83.331 -65.052  0.00  0.00           B
ATOM    502  Ne      X   1     -93.892 -78.694 -69.552  0.00  0.00          NE
ATOM    503  Ne      X   1     -96.672 -77.686 -69.676  0.00  0.00          NE
ATOM    504  Ne      X   1     -92.089 -83.782 -68.904  0.00  0.00          NE
ATOM    505  Ne      X   1    -103.131 -75.879 -89.200  0.00  0.00          NE
ATOM    506  Ne      X   1     -99.202 -74.607 -93.589  0.00  0.00          NE
ATOM    507  B       X   1    -100.405 -75.627 -93.737  0.00  0.00           B
ATOM    508  B       X   1    -101.544 -75.731 -89.072  0.00  0.00           B
ATOM    509  Ne      X   1     -95.269 -75.409 -89.799  0.00  0.00          NE
ATOM    510  B       X   1     -97.854 -69.730 -81.648  0.00  0.00           B
ATOM    511  B       X   1     -92.586 -71.809 -80.441  0.00  0.00           B
ATOM    512  B       X   1     -96.629 -71.773 -82.574  0.00  0.00           B
ATOM    513  Ne      X   1     -96.660 -70.674 -81.458  0.00  0.00          NE
ATOM    514  B       X   1     -93.185 -73.836 -81.883  0.00  0.00           B
ATOM    515  B       X   1     -93.961 -69.707 -84.900  0.00  0.00           B
ATOM    516  B       X   1     -95.271 -69.725 -81.442  0.00  0.00           B
ATOM    517  Ne      X   1     -92.451 -69.214 -84.605  0.00  0.00          NE
ATOM    518  Ne      X   1     -94.148 -69.040 -80.584  0.00  0.00          NE
ATOM    519  Ne      X   1     -93.349 -73.182 -80.438  0.00  0.00          NE
ATOM    520  B       X   1    -100.056 -68.645 -82.359  0.00  0.00           B
ATOM    521  B       X   1     -99.221 -62.260 -80.915  0.00  0.00           B
ATOM    522  B       X   1     -97.796 -61.973 -85.962  0.00  0.00           B
ATOM    523  B       X   1     -98.250 -67.285 -81.044  0.00  0.00           B
ATOM    524  Ne      X   1     -98.568 -68.338 -82.132  0.00  0.00          NE
ATOM    525  Ne      X   1     -99.955 -62.246 -82.291  0.00  0.00          NE
ATOM    526  B       X   1     -92.568 -67.732 -84.011  0.00  0.00           B
ATOM    527  Ne      X   1     -93.516 -64.537 -86.159  0.00  0.00          NE
ATOM    528  Ne      X   1     -92.636 -66.203 -83.580  0.00  0.00          NE
ATOM    529  Ne      X   1     -95.408 -62.542 -80.563  0.00  0.00          NE
ATOM    530  Ne      X   1     -93.977 -61.577 -85.492  0.00  0.00          NE
ATOM    531  B       X   1     -92.974 -68.531 -81.294  0.00  0.00           B
ATOM    532  B       X   1     -93.749 -63.096 -85.729  0.00  0.00           B
ATOM    533  B       X   1     -96.794 -66.364 -85.368  0.00  0.00           B
ATOM    534  B       X   1     -93.754 -65.970 -82.441  0.00  0.00           B
ATOM    535  Ne      X   1     -94.468 -65.527 -81.102  0.00  0.00          NE
ATOM    536  B       X   1     -95.806 -66.286 -80.752  0.00  0.00           B
ATOM    537  B       X   1     -92.500 -64.681 -87.312  0.00  0.00           B
ATOM    538  B       X   1     -92.979 -65.378 -84.966  0.00  0.00           B
ATOM    539  Ne      X   1     -97.446 -67.761 -84.977  0.00  0.00          NE
ATOM    540  B       X   1     -94.885 -63.953 -81.004  0.00  0.00           B
ATOM    541  B       X   1     -95.665 -61.668 -81.857  0.00  0.00           B
ATOM    542  B       X   1     -99.625 -73.521 -80.039  0.00  0.00           B
ATOM    543  Ne      X   1     -98.502 -74.287 -79.261  0.00  0.00          NE
ATOM    544  Ne      X   1    -100.038 -73.136 -74.764  0.00  0.00          NE
ATOM    545  B       X   1     -99.485 -74.424 -75.471  0.00  0.00           B
ATOM    546  B       X   1     -99.659 -71.888 -75.706  0.00  0.00           B
ATOM    547  Ne      X   1     -99.791 -70.422 -76.398  0.00  0.00          NE
ATOM    548  B       X   1     -99.270 -73.067 -73.391  0.00  0.00           B
ATOM    549  Ne      X   1     -98.871 -75.447 -76.431  0.00  0.00          NE
ATOM    550  B       X   1    -100.574 -70.681 -77.762  0.00  0.00           B
ATOM    551  B       X   1     -98.433 -69.729 -76.590  0.00  0.00           B
ATOM    552  B       X   1    -103.052 -69.230 -74.225  0.00  0.00           B
ATOM    553  Ne      X   1     -98.225 -72.516 -72.373  0.00  0.00          NE
ATOM    554  Ne      X   1     -95.965 -76.290 -76.324  0.00  0.00          NE
ATOM    555  B       X   1     -96.592 -71.274 -80.022  0.00  0.00           B
ATOM    556  B       X   1     -97.334 -75.594 -76.148  0.00  0.00           B
ATOM    557  B       X   1     -97.205 -73.450 -78.928  0.00  0.00           B
ATOM    558  B       X   1     -96.959 -71.885 -73.112  0.00  0.00           B
ATOM    559  B       X   1     -96.893 -69.697 -74.606  0.00  0.00           B
ATOM    560  Ne      X   1     -93.434 -74.493 -76.021  0.00  0.00          NE
ATOM    561  B       X   1     -93.659 -72.995 -76.294  0.00  0.00           B
ATOM    562  B       X   1     -93.377 -70.446 -76.538  0.00  0.00           B
ATOM    563  Ne      X   1     -94.422 -71.626 -76.488  0.00  0.00          NE
ATOM    564  B       X   1     -92.358 -75.022 -77.068  0.00  0.00           B
ATOM    565  B       X   1     -92.796 -74.732 -74.564  0.00  0.00           B
ATOM    566  B       X   1     -95.408 -71.862 -77.785  0.00  0.00           B
ATOM    567  Ne      X   1     -92.071 -69.602 -76.041  0.00  0.00          NE
ATOM    568  B       X   1     -94.870 -70.256 -73.119  0.00  0.00           B
ATOM    569  B       X   1     -94.724 -75.424 -76.117  0.00  0.00           B
ATOM    570  B       X   1     -95.357 -71.603 -75.207  0.00  0.00           B
ATOM    571  Ne      X   1     -92.206 -75.427 -78.583  0.00  0.00          NE
ATOM    572  B       X   1     -92.657 -74.137 -79.430  0.00  0.00           B
ATOM    573  Ne      X   1     -96.030 -70.821 -73.960  0.00  0.00          NE
ATOM    574  Ne      X   1     -96.048 -72.452 -79.109  0.00  0.00          NE
ATOM    575  B       X   1     -94.833 -73.066 -80.007  0.00  0.00           B
ATOM    576  B       X   1     -95.983 -68.987 -76.845  0.00  0.00           B
ATOM    577  Ne      X   1     -97.242 -68.946 -75.915  0.00  0.00          NE
ATOM    578  B       X   1     -93.424 -76.385 -78.818  0.00  0.00           B
ATOM    579  B       X   1     -98.633 -65.439 -76.929  0.00  0.00           B
ATOM    580  B       X   1     -99.219 -66.104 -74.432  0.00  0.00           B
ATOM    581  B       X   1    -100.348 -65.129 -78.752  0.00  0.00           B
ATOM    582  Ne      X   1     -98.897 -64.820 -78.349  0.00  0.00          NE
ATOM    583  B       X   1     -98.707 -63.250 -78.476  0.00  0.00           B
ATOM    584  Ne      X   1     -98.374 -62.143 -79.559  0.00  0.00          NE
ATOM    585  Ne      X   1    -100.274 -66.311 -73.294  0.00  0.00          NE
ATOM    586  Ne      X   1     -98.114 -66.008 -75.561  0.00  0.00          NE
ATOM    587  B       X   1     -98.238 -62.561 -74.647  0.00  0.00           B
ATOM    588  B       X   1     -97.892 -65.410 -79.380  0.00  0.00           B
ATOM    589  Ne      X   1     -99.592 -61.800 -74.944  0.00  0.00          NE
ATOM    590  B       X   1     -97.569 -67.460 -75.648  0.00  0.00           B
ATOM    591  B       X   1     -94.572 -68.611 -79.153  0.00  0.00           B
ATOM    592  B       X   1     -96.845 -67.603 -78.885  0.00  0.00           B
ATOM    593  B       X   1     -97.111 -64.915 -74.994  0.00  0.00           B
ATOM    594  Ne      X   1     -96.963 -63.409 -74.533  0.00  0.00          NE
ATOM    595  B       X   1     -96.825 -62.332 -79.856  0.00  0.00           B
ATOM    596  B       X   1     -96.688 -63.588 -72.930  0.00  0.00           B
ATOM    597  B       X   1     -92.394 -68.456 -75.018  0.00  0.00           B
ATOM    598  B       X   1     -94.291 -61.859 -79.678  0.00  0.00           B
ATOM    599  B       X   1     -94.171 -61.863 -77.163  0.00  0.00           B
ATOM    600  B       X   1     -94.980 -66.700 -77.419  0.00  0.00           B
ATOM    601  Ne      X   1     -92.181 -65.968 -78.959  0.00  0.00          NE
ATOM    602  B       X   1     -92.613 -66.096 -77.449  0.00  0.00           B
ATOM    603  Ne      X   1     -93.906 -65.859 -76.606  0.00  0.00          NE
ATOM    604  B       X   1     -93.747 -66.420 -75.181  0.00  0.00           B
ATOM    605  Ne      X   1     -92.881 -67.280 -74.129  0.00  0.00          NE
ATOM    606  B       X   1     -94.210 -64.335 -76.501  0.00  0.00           B
ATOM    607  Ne      X   1     -94.370 -62.839 -75.983  0.00  0.00          NE
ATOM    608  B       X   1     -93.287 -62.342 -74.905  0.00  0.00           B
ATOM    609  B       X   1     -93.642 -67.977 -72.967  0.00  0.00           B
ATOM    610  Ne      X   1     -95.565 -68.020 -78.050  0.00  0.00          NE
ATOM    611  B       X   1     -95.731 -62.803 -75.243  0.00  0.00           B
ATOM    612  B       X   1     -93.366 -65.807 -79.980  0.00  0.00           B
ATOM    613  Ne      X   1     -92.601 -61.657 -73.695  0.00  0.00          NE
ATOM    614  Ne      X   1     -97.220 -66.636 -80.085  0.00  0.00          NE
ATOM    615  B       X   1     -92.563 -62.677 -72.473  0.00  0.00           B
ATOM    616  B       X   1    -102.921 -75.384 -70.273  0.00  0.00           B
ATOM    617  B       X   1    -102.940 -72.762 -70.756  0.00  0.00           B
ATOM    618  Ne      X   1    -102.917 -71.193 -70.882  0.00  0.00          NE
ATOM    619  B       X   1     -99.355 -75.628 -70.793  0.00  0.00           B
ATOM    620  B       X   1     -98.949 -71.270 -71.695  0.00  0.00           B
ATOM    621  Ne      X   1     -99.851 -70.495 -70.679  0.00  0.00          NE
ATOM    622  B       X   1    -101.361 -70.829 -70.858  0.00  0.00           B
ATOM    623  Ne      X   1     -97.968 -74.921 -70.249  0.00  0.00          NE
ATOM    624  B       X   1     -98.138 -74.334 -68.805  0.00  0.00           B
ATOM    625  Ne      X   1     -99.479 -69.849 -65.887  0.00  0.00          NE
ATOM    626  B       X   1     -99.208 -70.935 -69.220  0.00  0.00           B
ATOM    627  B       X   1    -100.153 -71.218 -66.013  0.00  0.00           B
ATOM    628  Ne      X   1    -100.430 -72.764 -65.873  0.00  0.00          NE
ATOM    629  B       X   1     -99.193 -73.520 -66.602  0.00  0.00           B
ATOM    630  Ne      X   1     -97.913 -73.565 -67.481  0.00  0.00          NE
ATOM    631  B       X   1     -98.451 -69.796 -67.123  0.00  0.00           B
ATOM    632  Ne      X   1     -97.952 -70.669 -68.337  0.00  0.00          NE
ATOM    633  B       X   1    -101.759 -73.140 -66.600  0.00  0.00           B
ATOM    634  B       X   1     -98.723 -69.688 -64.540  0.00  0.00           B
ATOM    635  B       X   1     -97.765 -73.739 -71.355  0.00  0.00           B
ATOM    636  B       X   1    -100.519 -72.959 -64.334  0.00  0.00           B
ATOM    637  Ne      X   1    -103.247 -73.129 -67.059  0.00  0.00          NE
ATOM    638  B       X   1     -99.558 -68.935 -70.729  0.00  0.00           B
ATOM    639  B       X   1     -97.485 -72.047 -67.771  0.00  0.00           B
ATOM    640  B       X   1     -92.221 -74.578 -65.799  0.00  0.00           B
ATOM    641  Ne      X   1     -94.025 -69.281 -72.195  0.00  0.00          NE
ATOM    642  B       X   1     -97.002 -76.203 -70.039  0.00  0.00           B
ATOM    643  B       X   1     -96.866 -69.963 -69.196  0.00  0.00           B
ATOM    644  B       X   1     -96.819 -74.368 -66.534  0.00  0.00           B
ATOM    645  Ne      X   1     -96.121 -74.889 -65.232  0.00  0.00          NE
ATOM    646  Ne      X   1     -93.146 -74.000 -64.707  0.00  0.00          NE
ATOM    647  B       X   1     -94.189 -70.298 -64.828  0.00  0.00           B
ATOM    648  B       X   1     -94.666 -74.192 -65.046  0.00  0.00           B
ATOM    649  B       X   1     -92.424 -71.572 -69.670  0.00  0.00           B
ATOM    650  B       X   1     -92.756 -69.922 -71.628  0.00  0.00           B
ATOM    651  Ne      X   1     -92.952 -71.012 -65.489  0.00  0.00          NE
ATOM    652  B       X   1     -93.062 -71.407 -67.060  0.00  0.00           B
ATOM    653  Ne      X   1     -92.442 -72.068 -68.253  0.00  0.00          NE
ATOM    654  B       X   1     -92.863 -72.448 -64.714  0.00  0.00           B
ATOM    655  B       X   1     -95.728 -76.414 -65.225  0.00  0.00           B
ATOM    656  B       X   1     -95.064 -69.094 -70.950  0.00  0.00           B
ATOM    657  B       X   1    -102.671 -68.721 -64.264  0.00  0.00           B
ATOM    658  B       X   1    -100.658 -68.752 -65.891  0.00  0.00           B
ATOM    659  B       X   1     -99.401 -66.648 -71.931  0.00  0.00           B
ATOM    660  B       X   1     -99.316 -62.026 -69.209  0.00  0.00           B
ATOM    661  B       X   1     -99.065 -66.790 -69.290  0.00  0.00           B
ATOM    662  B       X   1     -99.520 -66.113 -66.814  0.00  0.00           B
ATOM    663  Ne      X   1    -100.701 -61.719 -69.870  0.00  0.00          NE
ATOM    664  Ne      X   1     -98.877 -67.497 -70.712  0.00  0.00          NE
ATOM    665  Ne      X   1     -98.249 -63.054 -68.962  0.00  0.00          NE
ATOM    666  Ne      X   1     -98.643 -65.918 -68.033  0.00  0.00          NE
ATOM    667  B       X   1     -97.773 -63.560 -70.580  0.00  0.00           B
ATOM    668  B       X   1     -92.784 -63.879 -70.193  0.00  0.00           B
ATOM    669  Ne      X   1     -94.161 -63.885 -69.603  0.00  0.00          NE
ATOM    670  B       X   1     -97.068 -66.126 -67.797  0.00  0.00           B
ATOM    671  B       X   1     -93.166 -66.710 -64.407  0.00  0.00           B
ATOM    672  B       X   1     -92.407 -65.274 -66.379  0.00  0.00           B
ATOM    673  Ne      X   1     -96.557 -63.533 -71.466  0.00  0.00          NE
ATOM    674  B       X   1     -94.800 -65.263 -68.918  0.00  0.00           B
ATOM    675  Ne      X   1     -96.196 -68.616 -69.920  0.00  0.00          NE
ATOM    676  Ne      X   1     -95.462 -66.451 -67.999  0.00  0.00          NE
ATOM    677  B       X   1     -97.312 -67.925 -70.721  0.00  0.00           B
ATOM    678  B       X   1     -94.423 -62.785 -68.533  0.00  0.00           B
ATOM    679  B       X   1     -95.545 -67.739 -68.842  0.00  0.00           B
ATOM    680  Ne      X   1     -93.707 -65.784 -65.516  0.00  0.00          NE
ATOM    681  B       X   1     -94.654 -66.562 -66.632  0.00  0.00           B
ATOM    682  B       X   1     -95.235 -63.618 -70.789  0.00  0.00           B
ATOM    683  B       X   1     -87.344 -94.876 -85.079  0.00  0.00           B
ATOM    684  B       X   1     -86.426 -92.805 -86.088  0.00  0.00           B
ATOM    685  B       X   1     -85.617 -94.632 -83.151  0.00  0.00           B
ATOM    686  Ne      X   1     -84.367 -93.909 -82.567  0.00  0.00          NE
ATOM    687  B       X   1     -84.828 -93.005 -81.278  0.00  0.00           B
ATOM    688  B       X   1     -82.874-100.366 -72.559  0.00  0.00           B
ATOM    689  B       X   1     -91.195 -93.092 -73.216  0.00  0.00           B
ATOM    690  Ne      X   1     -89.946 -94.018 -72.834  0.00  0.00          NE
ATOM    691  B       X   1     -87.046 -92.631 -75.382  0.00  0.00           B
ATOM    692  B       X   1     -88.739 -93.704 -73.785  0.00  0.00           B
ATOM    693  B       X   1     -87.118 -97.548 -76.812  0.00  0.00           B
ATOM    694  Ne      X   1     -86.962 -96.023 -76.931  0.00  0.00          NE
ATOM    695  B       X   1     -87.517 -95.179 -75.713  0.00  0.00           B
ATOM    696  Ne      X   1     -87.409 -93.952 -74.635  0.00  0.00          NE
ATOM    697  B       X   1     -86.285 -94.162 -73.652  0.00  0.00           B
ATOM    698  B       X   1     -87.242 -92.184 -80.306  0.00  0.00           B
ATOM    699  Ne      X   1     -82.682 -92.633 -76.576  0.00  0.00          NE
ATOM    700  Ne      X   1     -85.704 -92.624 -79.961  0.00  0.00          NE
ATOM    701  B       X   1     -83.711 -93.553 -77.223  0.00  0.00           B
ATOM    702  B       X   1     -85.496 -93.885 -79.064  0.00  0.00           B
ATOM    703  B       X   1     -83.819 -94.313 -73.250  0.00  0.00           B
ATOM    704  B       X   1     -85.453 -95.554 -77.227  0.00  0.00           B
ATOM    705  Ne      X   1     -84.528 -94.695 -78.039  0.00  0.00          NE
ATOM    706  B       X   1     -85.365 -96.417 -72.882  0.00  0.00           B
ATOM    707  Ne      X   1     -85.188 -94.906 -72.775  0.00  0.00          NE
ATOM    708  Ne      X   1     -82.888 -93.046 -73.500  0.00  0.00          NE
ATOM    709  B       X   1     -81.311 -92.888 -77.340  0.00  0.00           B
ATOM    710  B       X   1     -81.512 -93.257 -72.792  0.00  0.00           B
ATOM    711  B       X   1     -82.680 -92.830 -75.011  0.00  0.00           B
ATOM    712  B       X   1     -88.926-102.393 -65.127  0.00  0.00           B
ATOM    713  B       X   1     -87.868-100.238 -66.148  0.00  0.00           B
ATOM    714  Ne      X   1     -86.229-100.090 -66.356  0.00  0.00          NE
ATOM    715  Ne      X   1     -80.550-101.537 -64.819  0.00  0.00          NE
ATOM    716  B       X   1     -85.754-101.367 -65.532  0.00  0.00           B
ATOM    717  B       X   1     -83.820-102.959 -65.768  0.00  0.00           B
ATOM    718  B       X   1     -85.565-100.215 -67.791  0.00  0.00           B
ATOM    719  B       X   1     -84.087-100.209 -70.026  0.00  0.00           B
ATOM    720  B       X   1     -83.373-101.432 -67.858  0.00  0.00           B
ATOM    721  Ne      X   1     -84.908-102.480 -64.746  0.00  0.00          NE
ATOM    722  Ne      X   1     -82.750-102.498 -66.776  0.00  0.00          NE
ATOM    723  B       X   1     -81.491-101.976 -65.914  0.00  0.00           B
ATOM    724  B       X   1     -80.986 -99.561 -67.468  0.00  0.00           B
ATOM    725  B       X   1     -91.218 -94.828 -69.661  0.00  0.00           B
ATOM    726  Ne      X   1     -89.882 -94.008 -69.718  0.00  0.00          NE
ATOM    727  B       X   1     -89.991 -92.640 -69.020  0.00  0.00           B
ATOM    728  B       X   1     -87.280 -95.364 -66.871  0.00  0.00           B
ATOM    729  B       X   1     -88.737 -94.888 -69.026  0.00  0.00           B
ATOM    730  B       X   1     -88.288 -97.317 -68.353  0.00  0.00           B
ATOM    731  B       X   1     -89.618 -93.709 -71.287  0.00  0.00           B
ATOM    732  Ne      X   1     -87.674 -95.858 -68.374  0.00  0.00          NE
ATOM    733  B       X   1     -86.320 -95.891 -69.268  0.00  0.00           B
ATOM    734  B       X   1     -86.935 -95.111 -64.387  0.00  0.00           B
ATOM    735  Ne      X   1     -86.198 -95.051 -65.787  0.00  0.00          NE
ATOM    736  B       X   1     -84.175 -92.085 -64.444  0.00  0.00           B
ATOM    737  Ne      X   1     -82.624 -97.204 -70.003  0.00  0.00          NE
ATOM    738  B       X   1     -85.656 -93.561 -65.971  0.00  0.00           B
ATOM    739  B       X   1     -82.609 -97.959 -68.639  0.00  0.00           B
ATOM    740  Ne      X   1     -80.590 -92.368 -69.354  0.00  0.00          NE
ATOM    741  Ne      X   1     -83.579 -99.490 -71.429  0.00  0.00          NE
ATOM    742  B       X   1     -81.295 -96.409 -70.209  0.00  0.00           B
ATOM    743  B       X   1     -81.901 -93.094 -68.791  0.00  0.00           B
ATOM    744  B       X   1     -82.369 -94.887 -66.986  0.00  0.00           B
ATOM    745  B       X   1     -83.582 -92.672 -67.017  0.00  0.00           B
ATOM    746  B       X   1     -83.980 -96.428 -70.270  0.00  0.00           B
ATOM    747  B       X   1     -80.859 -95.762 -64.854  0.00  0.00           B
ATOM    748  B       X   1     -80.911 -96.968 -67.035  0.00  0.00           B
ATOM    749  Ne      X   1     -80.982 -95.479 -66.381  0.00  0.00          NE
ATOM    750  Ne      X   1     -84.690 -92.215 -65.985  0.00  0.00          NE
ATOM    751  B       X   1     -83.079 -98.066 -66.218  0.00  0.00           B
ATOM    752  Ne      X   1     -84.496 -97.710 -65.437  0.00  0.00          NE
ATOM    753  B       X   1     -85.134 -96.305 -65.837  0.00  0.00           B
ATOM    754  B       X   1     -85.351 -94.511 -71.229  0.00  0.00           B
ATOM    755  B       X   1     -82.561 -98.389 -71.073  0.00  0.00           B
ATOM    756  Ne      X   1     -83.033 -93.731 -67.965  0.00  0.00          NE
ATOM    757  Ne      X   1     -84.978 -95.255 -69.869  0.00  0.00          NE
ATOM    758  B       X   1     -85.641 -98.805 -65.734  0.00  0.00           B
ATOM    759  B       X   1     -84.204 -94.407 -68.843  0.00  0.00           B
ATOM    760  Ne      X   1     -81.831 -98.201 -67.296  0.00  0.00          NE
ATOM    761  B       X   1     -87.720 -91.612 -82.739  0.00  0.00           B
ATOM    762  B       X   1     -91.722 -86.504 -83.654  0.00  0.00           B
ATOM    763  Ne      X   1     -90.476 -87.432 -83.770  0.00  0.00          NE
ATOM    764  B       X   1     -90.888 -88.806 -84.437  0.00  0.00           B
ATOM    765  B       X   1     -89.573 -84.582 -86.031  0.00  0.00           B
ATOM    766  B       X   1     -86.405 -87.232 -80.532  0.00  0.00           B
ATOM    767  B       X   1     -89.344 -86.695 -84.578  0.00  0.00           B
ATOM    768  B       X   1     -88.591 -89.755 -84.227  0.00  0.00           B
ATOM    769  Ne      X   1     -88.573 -85.684 -85.528  0.00  0.00          NE
ATOM    770  B       X   1     -86.799 -89.331 -82.284  0.00  0.00           B
ATOM    771  Ne      X   1     -87.370 -90.318 -83.509  0.00  0.00          NE
ATOM    772  B       X   1     -87.450 -84.894 -84.740  0.00  0.00           B
ATOM    773  B       X   1     -86.352 -90.705 -84.609  0.00  0.00           B
ATOM    774  Ne      X   1     -88.389 -91.758 -81.306  0.00  0.00          NE
ATOM    775  B       X   1     -84.526 -88.880 -80.954  0.00  0.00           B
ATOM    776  Ne      X   1     -85.827 -88.304 -81.674  0.00  0.00          NE
ATOM    777  B       X   1     -85.347 -87.508 -82.901  0.00  0.00           B
ATOM    778  Ne      X   1     -86.396 -84.156 -83.732  0.00  0.00          NE
ATOM    779  B       X   1     -87.156 -83.851 -82.401  0.00  0.00           B
ATOM    780  Ne      X   1     -87.305 -83.487 -80.849  0.00  0.00          NE
ATOM    781  B       X   1     -88.046 -86.396 -73.160  0.00  0.00           B
ATOM    782  B       X   1     -87.900 -86.481 -78.602  0.00  0.00           B
ATOM    783  B       X   1     -88.024 -90.219 -75.427  0.00  0.00           B
ATOM    784  Ne      X   1     -86.706 -91.018 -75.392  0.00  0.00          NE
ATOM    785  B       X   1     -84.308 -89.235 -78.345  0.00  0.00           B
ATOM    786  B       X   1     -85.273 -86.143 -78.557  0.00  0.00           B
ATOM    787  Ne      X   1     -84.856 -90.579 -77.870  0.00  0.00          NE
ATOM    788  B       X   1     -85.707 -90.769 -74.198  0.00  0.00           B
ATOM    789  B       X   1     -85.829 -90.736 -76.701  0.00  0.00           B
ATOM    790  Ne      X   1     -84.385 -90.342 -73.367  0.00  0.00          NE
ATOM    791  Ne      X   1     -83.516 -88.762 -79.669  0.00  0.00          NE
ATOM    792  B       X   1     -83.539 -86.848 -72.775  0.00  0.00           B
ATOM    793  B       X   1     -83.299 -89.863 -74.496  0.00  0.00           B
ATOM    794  B       X   1     -83.171 -91.088 -76.717  0.00  0.00           B
ATOM    795  B       X   1     -80.927 -90.570 -75.483  0.00  0.00           B
ATOM    796  Ne      X   1     -82.372 -89.948 -75.731  0.00  0.00          NE
ATOM    797  B       X   1     -85.130 -91.480 -79.061  0.00  0.00           B
ATOM    798  B       X   1     -84.526 -89.202 -72.300  0.00  0.00           B
ATOM    799  B       X   1     -81.027 -86.565 -72.340  0.00  0.00           B
ATOM    800  B       X   1     -83.677 -91.712 -72.925  0.00  0.00           B
ATOM    801  Ne      X   1     -91.760 -80.560 -72.650  0.00  0.00          NE
ATOM    802  Ne      X   1     -89.494 -77.122 -74.055  0.00  0.00          NE
ATOM    803  B       X   1     -87.548 -82.767 -73.274  0.00  0.00           B
ATOM    804  B       X   1     -89.432 -77.205 -72.451  0.00  0.00           B
ATOM    805  B       X   1     -83.581 -77.645 -72.677  0.00  0.00           B
ATOM    806  B       X   1     -91.802 -86.591 -64.705  0.00  0.00           B
ATOM    807  B       X   1     -90.047 -88.406 -64.585  0.00  0.00           B
ATOM    808  B       X   1     -91.392 -90.798 -67.843  0.00  0.00           B
ATOM    809  Ne      X   1     -90.421 -91.129 -68.978  0.00  0.00          NE
ATOM    810  B       X   1     -91.176 -90.810 -70.347  0.00  0.00           B
ATOM    811  B       X   1     -90.714 -86.882 -69.372  0.00  0.00           B
ATOM    812  B       X   1     -90.105 -91.001 -64.678  0.00  0.00           B
ATOM    813  B       X   1     -89.015 -85.170 -66.289  0.00  0.00           B
ATOM    814  Ne      X   1     -89.079 -86.724 -69.290  0.00  0.00          NE
ATOM    815  B       X   1     -88.922 -85.218 -68.867  0.00  0.00           B
ATOM    816  Ne      X   1     -89.175 -89.778 -64.850  0.00  0.00          NE
ATOM    817  Ne      X   1     -87.363 -86.245 -71.727  0.00  0.00          NE
ATOM    818  B       X   1     -89.210 -90.099 -68.769  0.00  0.00           B
ATOM    819  B       X   1     -86.883 -86.265 -65.192  0.00  0.00           B
ATOM    820  Ne      X   1     -88.192 -85.406 -64.900  0.00  0.00          NE
ATOM    821  B       X   1     -88.613 -89.633 -66.309  0.00  0.00           B
ATOM    822  B       X   1     -88.625 -87.736 -68.173  0.00  0.00           B
ATOM    823  B       X   1     -88.222 -86.879 -70.584  0.00  0.00           B
ATOM    824  B       X   1     -86.762 -89.466 -68.098  0.00  0.00           B
ATOM    825  Ne      X   1     -88.257 -89.205 -67.781  0.00  0.00          NE
ATOM    826  B       X   1     -87.193 -84.703 -71.471  0.00  0.00           B
ATOM    827  Ne      X   1     -89.438 -84.329 -67.529  0.00  0.00          NE
ATOM    828  Ne      X   1     -91.371 -91.814 -64.391  0.00  0.00          NE
ATOM    829  B       X   1     -80.391 -88.777 -71.195  0.00  0.00           B
ATOM    830  B       X   1     -85.935 -86.995 -71.768  0.00  0.00           B
ATOM    831  B       X   1     -83.088 -86.353 -68.312  0.00  0.00           B
ATOM    832  Ne      X   1     -84.556 -87.725 -71.817  0.00  0.00          NE
ATOM    833  Ne      X   1     -83.189 -87.823 -68.938  0.00  0.00          NE
ATOM    834  B       X   1     -84.163 -88.984 -68.213  0.00  0.00           B
ATOM    835  Ne      X   1     -85.533 -86.561 -65.831  0.00  0.00          NE
ATOM    836  Ne      X   1     -85.396 -89.376 -67.297  0.00  0.00          NE
ATOM    837  B       X   1     -85.190 -90.818 -66.509  0.00  0.00           B
ATOM    838  B       X   1     -85.647 -88.065 -66.438  0.00  0.00           B
ATOM    839  B       X   1     -84.963 -85.515 -66.921  0.00  0.00           B
ATOM    840  B       X   1     -83.941 -87.661 -70.348  0.00  0.00           B
ATOM    841  Ne      X   1     -83.551 -85.043 -67.640  0.00  0.00          NE
ATOM    842  B       X   1     -84.349 -86.707 -64.834  0.00  0.00           B
ATOM    843  B       X   1     -81.859 -88.560 -69.083  0.00  0.00           B
ATOM    844  B       X   1     -80.981 -90.880 -69.702  0.00  0.00           B
ATOM    845  Ne      X   1     -80.677 -89.376 -69.679  0.00  0.00          NE
ATOM    846  B       X   1     -82.725 -84.277 -66.525  0.00  0.00           B
ATOM    847  Ne      X   1     -80.511 -85.457 -64.309  0.00  0.00          NE
ATOM    848  B       X   1     -90.887 -84.037 -67.837  0.00  0.00           B
ATOM    849  B       X   1     -90.443 -77.220 -69.899  0.00  0.00           B
ATOM    850  B       X   1     -90.836 -80.947 -71.540  0.00  0.00           B
ATOM    851  B       X   1     -91.415 -83.088 -70.202  0.00  0.00           B
ATOM    852  Ne      X   1     -91.258 -77.397 -68.462  0.00  0.00          NE
ATOM    853  B       X   1     -90.544 -78.275 -67.369  0.00  0.00           B
ATOM    854  Ne      X   1     -90.301 -82.117 -70.613  0.00  0.00          NE
ATOM    855  B       X   1     -89.840 -78.992 -64.914  0.00  0.00           B
ATOM    856  B       X   1     -88.144 -78.168 -70.543  0.00  0.00           B
ATOM    857  Ne      X   1     -86.613 -78.210 -70.236  0.00  0.00          NE
ATOM    858  B       X   1     -86.452 -77.661 -68.736  0.00  0.00           B
ATOM    859  Ne      X   1     -88.784 -81.426 -68.067  0.00  0.00          NE
ATOM    860  B       X   1     -89.398 -80.534 -66.981  0.00  0.00           B
ATOM    861  B       X   1     -86.759 -82.132 -70.945  0.00  0.00           B
ATOM    862  B       X   1     -89.717 -81.432 -69.335  0.00  0.00           B
ATOM    863  B       X   1     -89.129 -82.955 -71.333  0.00  0.00           B
ATOM    864  B       X   1     -88.091 -78.359 -66.794  0.00  0.00           B
ATOM    865  B       X   1     -88.655 -82.963 -67.604  0.00  0.00           B
ATOM    866  Ne      X   1     -86.815 -77.461 -67.212  0.00  0.00          NE
ATOM    867  Ne      X   1     -89.464 -79.027 -66.440  0.00  0.00          NE
ATOM    868  B       X   1     -87.269 -81.167 -68.586  0.00  0.00           B
ATOM    869  Ne      X   1     -87.609 -83.228 -71.827  0.00  0.00          NE
ATOM    870  Ne      X   1     -89.186 -77.083 -70.898  0.00  0.00          NE
ATOM    871  Ne      X   1     -86.217 -81.200 -69.730  0.00  0.00          NE
ATOM    872  B       X   1     -87.664 -84.006 -64.491  0.00  0.00           B
ATOM    873  B       X   1     -84.514 -80.048 -64.880  0.00  0.00           B
ATOM    874  Ne      X   1     -84.546 -78.470 -65.338  0.00  0.00          NE
ATOM    875  B       X   1     -84.823 -81.770 -69.317  0.00  0.00           B
ATOM    876  B       X   1     -86.086 -79.730 -70.204  0.00  0.00           B
ATOM    877  B       X   1     -85.643 -78.078 -66.311  0.00  0.00           B
ATOM    878  Ne      X   1     -83.503 -82.636 -69.599  0.00  0.00          NE
ATOM    879  B       X   1     -85.802 -77.401 -71.260  0.00  0.00           B
ATOM    880  B       X   1     -81.025 -84.035 -64.532  0.00  0.00           B
ATOM    881  B       X   1     -83.032 -82.282 -64.740  0.00  0.00           B
ATOM    882  Ne      X   1     -81.319 -81.230 -67.804  0.00  0.00          NE
ATOM    883  B       X   1     -83.722 -84.040 -68.860  0.00  0.00           B
ATOM    884  Ne      X   1     -82.010 -83.189 -65.577  0.00  0.00          NE
ATOM    885  B       X   1     -81.226 -82.205 -66.559  0.00  0.00           B
ATOM    886  Ne      X   1     -84.420 -76.776 -71.607  0.00  0.00          NE
ATOM    887  B       X   1     -83.723 -76.670 -70.233  0.00  0.00           B
ATOM    888  B       X   1     -90.177 -64.151 -88.380  0.00  0.00           B
ATOM    889  Ne      X   1     -91.522 -64.952 -88.509  0.00  0.00          NE
ATOM    890  Ne      X   1     -90.242 -70.884 -83.204  0.00  0.00          NE
ATOM    891  B       X   1     -90.418 -71.388 -81.727  0.00  0.00           B
ATOM    892  Ne      X   1     -91.062 -71.261 -80.313  0.00  0.00          NE
ATOM    893  B       X   1     -87.127 -68.872 -80.512  0.00  0.00           B
ATOM    894  Ne      X   1     -89.162 -62.933 -88.117  0.00  0.00          NE
ATOM    895  B       X   1     -91.303 -65.507 -83.047  0.00  0.00           B
ATOM    896  B       X   1     -89.917 -63.687 -84.277  0.00  0.00           B
ATOM    897  Ne      X   1     -89.951 -64.786 -83.117  0.00  0.00          NE
ATOM    898  Ne      X   1     -89.565 -62.362 -85.055  0.00  0.00          NE
ATOM    899  B       X   1     -89.421 -62.488 -86.655  0.00  0.00           B
ATOM    900  Ne      X   1     -86.670 -61.494 -84.241  0.00  0.00          NE
ATOM    901  B       X   1     -88.185 -61.892 -84.532  0.00  0.00           B
ATOM    902  B       X   1     -86.704 -67.028 -82.411  0.00  0.00           B
ATOM    903  B       X   1     -88.058 -61.872 -80.979  0.00  0.00           B
ATOM    904  Ne      X   1     -86.286 -67.664 -81.024  0.00  0.00          NE
ATOM    905  Ne      X   1     -88.325 -63.401 -80.727  0.00  0.00          NE
ATOM    906  B       X   1     -89.352 -63.979 -81.841  0.00  0.00           B
ATOM    907  B       X   1     -86.517 -65.462 -84.490  0.00  0.00           B
ATOM    908  B       X   1     -86.864 -64.089 -80.576  0.00  0.00           B
ATOM    909  B       X   1     -90.691 -61.324 -84.621  0.00  0.00           B
ATOM    910  B       X   1     -91.096 -70.576 -75.298  0.00  0.00           B
ATOM    911  B       X   1     -90.332 -72.138 -79.194  0.00  0.00           B
ATOM    912  B       X   1     -91.172 -74.328 -72.708  0.00  0.00           B
ATOM    913  Ne      X   1     -90.260 -73.023 -72.539  0.00  0.00          NE
ATOM    914  B       X   1     -89.857 -72.563 -74.088  0.00  0.00           B
ATOM    915  Ne      X   1     -89.727 -71.370 -75.282  0.00  0.00          NE
ATOM    916  B       X   1     -89.580 -71.809 -76.780  0.00  0.00           B
ATOM    917  Ne      X   1     -86.993 -75.449 -75.054  0.00  0.00          NE
ATOM    918  B       X   1     -88.266 -70.814 -78.909  0.00  0.00           B
ATOM    919  Ne      X   1     -89.029 -72.054 -78.293  0.00  0.00          NE
ATOM    920  B       X   1     -88.458 -70.499 -74.890  0.00  0.00           B
ATOM    921  Ne      X   1     -87.044 -74.375 -77.923  0.00  0.00          NE
ATOM    922  B       X   1     -88.128 -73.347 -78.339  0.00  0.00           B
ATOM    923  Ne      X   1     -87.189 -69.685 -74.310  0.00  0.00          NE
ATOM    924  B       X   1     -86.636 -74.553 -73.836  0.00  0.00           B
ATOM    925  B       X   1     -87.381 -74.742 -76.436  0.00  0.00           B
ATOM    926  Ne      X   1     -87.800 -69.298 -79.176  0.00  0.00          NE
ATOM    927  B       X   1     -91.072 -69.836 -79.717  0.00  0.00           B
ATOM    928  B       X   1     -91.289 -69.026 -77.362  0.00  0.00           B
ATOM    929  B       X   1     -86.527 -68.972 -75.487  0.00  0.00           B
ATOM    930  B       X   1     -90.752 -76.264 -74.358  0.00  0.00           B
ATOM    931  B       X   1     -86.179 -70.705 -73.630  0.00  0.00           B
ATOM    932  B       X   1     -86.760 -69.032 -77.979  0.00  0.00           B
ATOM    933  B       X   1     -88.180 -76.393 -74.531  0.00  0.00           B
ATOM    934  Ne      X   1     -91.822 -75.416 -73.582  0.00  0.00          NE
ATOM    935  B       X   1     -84.899 -72.875 -72.960  0.00  0.00           B
ATOM    936  Ne      X   1     -85.643 -74.155 -72.603  0.00  0.00          NE
ATOM    937  B       X   1     -84.694 -75.396 -72.290  0.00  0.00           B
ATOM    938  B       X   1     -89.128 -68.492 -78.850  0.00  0.00           B
ATOM    939  Ne      X   1     -90.700 -68.636 -78.816  0.00  0.00          NE
ATOM    940  B       X   1     -91.322 -64.634 -79.014  0.00  0.00           B
ATOM    941  Ne      X   1     -90.252 -63.714 -78.426  0.00  0.00          NE
ATOM    942  B       X   1     -90.744 -62.258 -78.413  0.00  0.00           B
ATOM    943  Ne      X   1     -90.496 -65.567 -73.052  0.00  0.00          NE
ATOM    944  B       X   1     -89.982 -64.235 -76.948  0.00  0.00           B
ATOM    945  B       X   1     -89.881 -64.786 -74.299  0.00  0.00           B
ATOM    946  B       X   1     -89.417 -66.673 -72.626  0.00  0.00           B
ATOM    947  B       X   1     -89.222 -62.531 -75.216  0.00  0.00           B
ATOM    948  B       X   1     -87.693 -68.650 -73.306  0.00  0.00           B
ATOM    949  B       X   1     -88.951 -63.716 -79.310  0.00  0.00           B
ATOM    950  Ne      X   1     -89.128 -64.109 -75.557  0.00  0.00          NE
ATOM    951  B       X   1     -86.824 -66.857 -76.744  0.00  0.00           B
ATOM    952  B       X   1     -87.692 -64.572 -75.919  0.00  0.00           B
ATOM    953  Ne      X   1     -86.409 -65.323 -76.588  0.00  0.00          NE
ATOM    954  B       X   1     -91.369 -67.272 -79.286  0.00  0.00           B
ATOM    955  B       X   1     -86.528 -66.478 -79.989  0.00  0.00           B
ATOM    956  B       X   1     -86.216 -64.816 -78.097  0.00  0.00           B
ATOM    957  B       X   1     -91.808 -66.314 -73.547  0.00  0.00           B
ATOM    958  B       X   1     -91.126 -61.235 -73.931  0.00  0.00           B
ATOM    959  B       X   1     -84.510 -61.490 -74.211  0.00  0.00           B
ATOM    960  Ne      X   1     -84.103 -62.663 -73.186  0.00  0.00          NE
ATOM    961  B       X   1     -91.520 -70.331 -65.288  0.00  0.00           B
ATOM    962  B       X   1     -91.435 -75.945 -67.898  0.00  0.00           B
ATOM    963  B       X   1     -91.112 -71.863 -71.859  0.00  0.00           B
ATOM    964  B       X   1     -90.630 -69.948 -70.080  0.00  0.00           B
ATOM    965  Ne      X   1     -91.213 -74.615 -67.077  0.00  0.00          NE
ATOM    966  B       X   1     -89.665 -74.513 -66.658  0.00  0.00           B
ATOM    967  B       X   1     -88.475 -75.237 -64.578  0.00  0.00           B
ATOM    968  Ne      X   1     -89.272 -69.200 -69.639  0.00  0.00          NE
ATOM    969  B       X   1     -89.056 -73.283 -71.641  0.00  0.00           B
ATOM    970  B       X   1     -87.337 -75.987 -66.751  0.00  0.00           B
ATOM    971  B       X   1     -86.618 -73.974 -71.330  0.00  0.00           B
ATOM    972  B       X   1     -88.555 -75.669 -70.710  0.00  0.00           B
ATOM    973  B       X   1     -88.270 -70.077 -68.864  0.00  0.00           B
ATOM    974  Ne      X   1     -88.202 -74.831 -66.101  0.00  0.00          NE
ATOM    975  B       X   1     -87.299 -73.518 -66.068  0.00  0.00           B
ATOM    976  B       X   1     -88.072 -73.689 -69.194  0.00  0.00           B
ATOM    977  Ne      X   1     -87.108 -70.258 -67.825  0.00  0.00          NE
ATOM    978  Ne      X   1     -88.024 -74.052 -70.676  0.00  0.00          NE
ATOM    979  B       X   1     -87.607 -69.529 -66.439  0.00  0.00           B
ATOM    980  B       X   1     -86.520 -71.591 -67.377  0.00  0.00           B
ATOM    981  Ne      X   1     -91.665 -70.758 -70.955  0.00  0.00          NE
ATOM    982  B       X   1     -91.748 -73.368 -68.015  0.00  0.00           B
ATOM    983  Ne      X   1     -90.557 -69.612 -64.259  0.00  0.00          NE
ATOM    984  Ne      X   1     -86.081 -72.624 -66.359  0.00  0.00          NE
ATOM    985  B       X   1     -85.505 -71.899 -64.909  0.00  0.00           B
ATOM    986  B       X   1     -83.600 -75.569 -67.668  0.00  0.00           B
ATOM    987  B       X   1     -83.839 -75.322 -65.049  0.00  0.00           B
ATOM    988  Ne      X   1     -83.634 -74.535 -66.480  0.00  0.00          NE
ATOM    989  B       X   1     -84.774 -73.482 -66.722  0.00  0.00           B
ATOM    990  Ne      X   1     -91.721 -63.303 -71.271  0.00  0.00          NE
ATOM    991  B       X   1     -89.407 -68.798 -64.882  0.00  0.00           B
ATOM    992  Ne      X   1     -88.262 -67.629 -72.206  0.00  0.00          NE
ATOM    993  B       X   1     -90.907 -64.569 -71.887  0.00  0.00           B
ATOM    994  B       X   1     -90.964 -62.075 -70.590  0.00  0.00           B
ATOM    995  Ne      X   1     -90.962 -64.734 -66.678  0.00  0.00          NE
ATOM    996  B       X   1     -90.856 -63.326 -67.261  0.00  0.00           B
ATOM    997  Ne      X   1     -90.217 -61.903 -67.101  0.00  0.00          NE
ATOM    998  B       X   1     -90.151 -65.609 -67.663  0.00  0.00           B
ATOM    999  Ne      X   1     -87.277 -61.757 -65.973  0.00  0.00          NE
ATOM   1000  B       X   1     -89.592 -67.965 -68.719  0.00  0.00           B
ATOM   1001  Ne      X   1     -88.087 -68.285 -65.606  0.00  0.00          NE
ATOM   1002  B       X   1     -87.227 -66.718 -71.550  0.00  0.00           B
ATOM   1003  B       X   1     -88.736 -62.003 -66.502  0.00  0.00           B
ATOM   1004  B       X   1     -87.044 -67.876 -64.446  0.00  0.00           B
ATOM   1005  B       X   1     -86.164 -62.443 -66.866  0.00  0.00           B
ATOM   1006  B       X   1     -87.369 -62.083 -64.392  0.00  0.00           B
ATOM   1007  B       X   1     -85.288 -62.671 -69.248  0.00  0.00           B
ATOM   1008  Ne      X   1     -84.842 -62.456 -67.764  0.00  0.00          NE
ATOM   1009  Ne      X   1     -71.054-120.961 -90.174  0.00  0.00          NE
ATOM   1010  B       X   1     -70.161-120.079 -91.116  0.00  0.00           B
ATOM   1011  B       X   1     -70.301-121.018 -88.767  0.00  0.00           B
ATOM   1012  B       X   1     -71.252-122.385 -90.755  0.00  0.00           B
ATOM   1013  B       X   1     -77.334-121.990 -82.476  0.00  0.00           B
ATOM   1014  B       X   1     -72.284-118.310 -88.247  0.00  0.00           B
ATOM   1015  Ne      X   1     -69.266-122.002 -81.926  0.00  0.00          NE
ATOM   1016  B       X   1     -69.989-118.850 -87.420  0.00  0.00           B
ATOM   1017  Ne      X   1     -72.115-121.266 -85.244  0.00  0.00          NE
ATOM   1018  B       X   1     -71.030-120.892 -86.315  0.00  0.00           B
ATOM   1019  B       X   1     -73.419-120.302 -85.416  0.00  0.00           B
ATOM   1020  B       X   1     -70.367-116.918 -84.297  0.00  0.00           B
ATOM   1021  Ne      X   1     -71.504-116.314 -85.254  0.00  0.00          NE
ATOM   1022  Ne      X   1     -69.928-120.435 -87.353  0.00  0.00          NE
ATOM   1023  B       X   1     -71.627-121.161 -83.799  0.00  0.00           B
ATOM   1024  B       X   1     -69.808-120.684 -81.059  0.00  0.00           B
ATOM   1025  B       X   1     -70.612-121.570 -77.208  0.00  0.00           B
ATOM   1026  Ne      X   1     -71.462-116.650 -74.870  0.00  0.00          NE
ATOM   1027  B       X   1     -70.073-117.387 -74.885  0.00  0.00           B
ATOM   1028  B       X   1     -71.508-115.541 -73.758  0.00  0.00           B
ATOM   1029  Ne      X   1     -69.541-120.449 -77.301  0.00  0.00          NE
ATOM   1030  B       X   1     -69.752-119.815 -78.714  0.00  0.00           B
ATOM   1031  B       X   1     -69.389-120.446 -72.978  0.00  0.00           B
ATOM   1032  Ne      X   1     -70.635-121.331 -72.520  0.00  0.00          NE
ATOM   1033  B       X   1     -69.383-119.425 -76.181  0.00  0.00           B
ATOM   1034  B       X   1     -73.802-119.005 -80.037  0.00  0.00           B
ATOM   1035  B       X   1     -70.987-122.349 -73.635  0.00  0.00           B
ATOM   1036  B       X   1     -71.296-118.581 -80.261  0.00  0.00           B
ATOM   1037  Ne      X   1     -69.911-119.357 -80.232  0.00  0.00          NE
ATOM   1038  B       X   1     -70.375-121.165 -68.731  0.00  0.00           B
ATOM   1039  Ne      X   1     -73.864-121.514 -65.648  0.00  0.00          NE
ATOM   1040  B       X   1     -70.315-122.022 -71.129  0.00  0.00           B
ATOM   1041  Ne      X   1     -69.960-122.347 -69.625  0.00  0.00          NE
ATOM   1042  B       X   1     -72.622-122.430 -65.480  0.00  0.00           B
ATOM   1043  B       X   1     -75.426-100.085 -73.104  0.00  0.00           B
ATOM   1044  Ne      X   1     -74.386-100.713 -74.135  0.00  0.00          NE
ATOM   1045  B       X   1     -70.917-100.591 -75.431  0.00  0.00           B
ATOM   1046  B       X   1     -74.079-102.206 -73.716  0.00  0.00           B
ATOM   1047  Ne      X   1     -69.489-101.007 -75.038  0.00  0.00          NE
ATOM   1048  B       X   1     -69.602-102.043 -73.823  0.00  0.00           B
ATOM   1049  Ne      X   1     -69.355-102.356 -72.284  0.00  0.00          NE
ATOM   1050  B       X   1     -78.706 -92.051 -75.320  0.00  0.00           B
ATOM   1051  B       X   1     -78.891 -97.802 -77.192  0.00  0.00           B
ATOM   1052  B       X   1     -77.419 -94.184 -74.755  0.00  0.00           B
ATOM   1053  Ne      X   1     -77.888 -92.799 -74.173  0.00  0.00          NE
ATOM   1054  B       X   1     -78.877 -93.096 -72.912  0.00  0.00           B
ATOM   1055  B       X   1     -75.923 -95.941 -73.543  0.00  0.00           B
ATOM   1056  B       X   1     -71.514 -98.095 -75.306  0.00  0.00           B
ATOM   1057  B       X   1     -72.019 -95.495 -73.247  0.00  0.00           B
ATOM   1058  B       X   1     -70.030 -98.510 -72.536  0.00  0.00           B
ATOM   1059  B       X   1     -80.344-100.089 -72.206  0.00  0.00           B
ATOM   1060  B       X   1     -80.145-103.097 -70.842  0.00  0.00           B
ATOM   1061  B       X   1     -79.131-102.061 -64.887  0.00  0.00           B
ATOM   1062  Ne      X   1     -77.556-102.207 -65.001  0.00  0.00          NE
ATOM   1063  B       X   1     -77.956-103.215 -69.572  0.00  0.00           B
ATOM   1064  Ne      X   1     -79.561-103.172 -69.349  0.00  0.00          NE
ATOM   1065  B       X   1     -79.865-101.835 -68.537  0.00  0.00           B
ATOM   1066  B       X   1     -77.312-103.591 -65.775  0.00  0.00           B
ATOM   1067  B       X   1     -77.069-100.889 -65.712  0.00  0.00           B
ATOM   1068  Ne      X   1     -79.781-100.258 -68.211  0.00  0.00          NE
ATOM   1069  B       X   1     -75.397-102.469 -69.381  0.00  0.00           B
ATOM   1070  B       X   1     -75.350-100.123 -70.554  0.00  0.00           B
ATOM   1071  B       X   1     -78.428 -99.906 -67.553  0.00  0.00           B
ATOM   1072  B       X   1     -79.609 -99.631 -69.739  0.00  0.00           B
ATOM   1073  B       X   1     -77.733 -99.633 -71.634  0.00  0.00           B
ATOM   1074  Ne      X   1     -76.083 -99.556 -71.762  0.00  0.00          NE
ATOM   1075  Ne      X   1     -77.147 -99.515 -66.505  0.00  0.00          NE
ATOM   1076  Ne      X   1     -74.494-101.144 -69.589  0.00  0.00          NE
ATOM   1077  Ne      X   1     -73.011-100.698 -64.415  0.00  0.00          NE
ATOM   1078  B       X   1     -72.064-101.875 -64.742  0.00  0.00           B
ATOM   1079  Ne      X   1     -70.916-102.987 -64.545  0.00  0.00          NE
ATOM   1080  B       X   1     -69.790-102.599 -65.511  0.00  0.00           B
ATOM   1081  B       X   1     -73.363-106.186 -65.707  0.00  0.00           B
ATOM   1082  Ne      X   1     -71.864-105.621 -65.737  0.00  0.00          NE
ATOM   1083  B       X   1     -70.547-101.767 -71.398  0.00  0.00           B
ATOM   1084  B       X   1     -73.098-101.634 -70.253  0.00  0.00           B
ATOM   1085  Ne      X   1     -71.662-101.050 -70.523  0.00  0.00          NE
ATOM   1086  Ne      X   1     -70.017-105.450 -68.065  0.00  0.00          NE
ATOM   1087  B       X   1     -69.903-105.376 -69.616  0.00  0.00           B
ATOM   1088  B       X   1     -70.869-100.667 -69.182  0.00  0.00           B
ATOM   1089  B       X   1     -71.415-105.392 -67.272  0.00  0.00           B
ATOM   1090  B       X   1     -74.122-100.503 -68.227  0.00  0.00           B
ATOM   1091  Ne      X   1     -69.442-105.341 -71.196  0.00  0.00          NE
ATOM   1092  B       X   1     -71.526-104.344 -64.913  0.00  0.00           B
ATOM   1093  B       X   1     -73.647-100.064 -65.756  0.00  0.00           B
ATOM   1094  B       X   1     -69.169-104.262 -67.422  0.00  0.00           B
ATOM   1095  B       X   1     -71.947 -99.651 -71.193  0.00  0.00           B
ATOM   1096  B       X   1     -75.817 -92.011 -71.234  0.00  0.00           B
ATOM   1097  Ne      X   1     -80.087 -93.639 -72.102  0.00  0.00          NE
ATOM   1098  B       X   1     -80.004 -95.237 -72.077  0.00  0.00           B
ATOM   1099  Ne      X   1     -75.539 -96.493 -72.112  0.00  0.00          NE
ATOM   1100  B       X   1     -78.408 -96.246 -64.391  0.00  0.00           B
ATOM   1101  B       X   1     -80.157 -93.131 -70.646  0.00  0.00           B
ATOM   1102  Ne      X   1     -76.643 -92.220 -69.900  0.00  0.00          NE
ATOM   1103  Ne      X   1     -79.326 -99.331 -71.293  0.00  0.00          NE
ATOM   1104  B       X   1     -79.488 -92.435 -68.190  0.00  0.00           B
ATOM   1105  B       X   1     -79.490 -97.777 -71.450  0.00  0.00           B
ATOM   1106  Ne      X   1     -79.869 -96.317 -70.901  0.00  0.00          NE
ATOM   1107  Ne      X   1     -78.936 -93.170 -66.780  0.00  0.00          NE
ATOM   1108  B       X   1     -76.563 -95.493 -68.559  0.00  0.00           B
ATOM   1109  B       X   1     -77.409 -93.800 -66.943  0.00  0.00           B
ATOM   1110  B       X   1     -78.725 -95.834 -69.974  0.00  0.00           B
ATOM   1111  B       X   1     -77.565 -98.334 -65.570  0.00  0.00           B
ATOM   1112  Ne      X   1     -77.311 -95.197 -69.910  0.00  0.00          NE
ATOM   1113  B       X   1     -77.389 -93.614 -69.985  0.00  0.00           B
ATOM   1114  Ne      X   1     -77.109 -96.942 -64.958  0.00  0.00          NE
ATOM   1115  B       X   1     -79.891 -94.354 -66.630  0.00  0.00           B
ATOM   1116  B       X   1     -76.535 -95.968 -66.052  0.00  0.00           B
ATOM   1117  B       X   1     -76.406 -95.668 -71.097  0.00  0.00           B
ATOM   1118  Ne      X   1     -76.262 -94.900 -67.131  0.00  0.00          NE
ATOM   1119  B       X   1     -75.849 -97.989 -71.888  0.00  0.00           B
ATOM   1120  B       X   1     -74.913 -94.076 -67.143  0.00  0.00           B
ATOM   1121  B       X   1     -75.722 -99.127 -66.994  0.00  0.00           B
ATOM   1122  B       X   1     -75.633 -92.194 -68.670  0.00  0.00           B
ATOM   1123  B       X   1     -78.751 -92.138 -65.651  0.00  0.00           B
ATOM   1124  B       X   1     -71.736 -97.582 -65.389  0.00  0.00           B
ATOM   1125  Ne      X   1     -70.977 -98.323 -71.327  0.00  0.00          NE
ATOM   1126  Ne      X   1     -71.755 -97.477 -66.987  0.00  0.00          NE
ATOM   1127  B       X   1     -73.206 -98.084 -67.347  0.00  0.00           B
ATOM   1128  B       X   1     -74.080 -96.036 -71.881  0.00  0.00           B
ATOM   1129  B       X   1     -71.159 -96.033 -67.378  0.00  0.00           B
ATOM   1130  Ne      X   1     -74.143 -99.359 -67.072  0.00  0.00          NE
ATOM   1131  B       X   1     -71.829 -97.071 -71.308  0.00  0.00           B
ATOM   1132  B       X   1     -70.760 -98.602 -67.537  0.00  0.00           B
ATOM   1133  B       X   1     -70.129 -98.423 -69.965  0.00  0.00           B
ATOM   1134  Ne      X   1     -72.585 -95.709 -71.795  0.00  0.00          NE
ATOM   1135  Ne      X   1     -70.061 -99.356 -68.692  0.00  0.00          NE
ATOM   1136  B       X   1     -77.719 -91.137 -69.830  0.00  0.00           B
ATOM   1137  B       X   1     -77.493 -89.946 -65.655  0.00  0.00           B
ATOM   1138  B       X   1     -79.207 -86.527 -70.526  0.00  0.00           B
ATOM   1139  B       X   1     -79.323 -89.202 -68.988  0.00  0.00           B
ATOM   1140  B       X   1     -78.880 -85.729 -67.935  0.00  0.00           B
ATOM   1141  Ne      X   1     -78.575 -86.199 -66.498  0.00  0.00          NE
ATOM   1142  B       X   1     -77.874 -87.569 -66.538  0.00  0.00           B
ATOM   1143  B       X   1     -79.824 -86.092 -65.576  0.00  0.00           B
ATOM   1144  B       X   1     -77.435 -85.219 -65.680  0.00  0.00           B
ATOM   1145  Ne      X   1     -77.837 -89.548 -69.439  0.00  0.00          NE
ATOM   1146  B       X   1     -77.423 -88.642 -70.602  0.00  0.00           B
ATOM   1147  Ne      X   1     -77.950 -91.088 -64.736  0.00  0.00          NE
ATOM   1148  B       X   1     -74.151 -62.622 -99.012  0.00  0.00           B
ATOM   1149  Ne      X   1     -69.379 -64.689 -99.620  0.00  0.00          NE
ATOM   1150  B       X   1     -70.833 -64.746-100.183  0.00  0.00           B
ATOM   1151  B       X   1     -71.204 -64.578-102.641  0.00  0.00           B
ATOM   1152  B       X   1     -69.163 -64.866 -98.084  0.00  0.00           B
ATOM   1153  Ne      X   1    -139.952 -62.095 -12.306  0.00  0.00          NE
ATOM   1154  B       X   1    -143.945 -62.693  -6.636  0.00  0.00           B
ATOM   1155  B       X   1    -147.293 -61.395  -3.202  0.00  0.00           B
ATOM   1156  Ne      X   1    -139.245 -62.645  -5.566  0.00  0.00          NE
ATOM   1157  B       X   1    -140.641 -61.901  -5.806  0.00  0.00           B
ATOM   1158  Ne      X   1    -128.219 -91.856 -33.225  0.00  0.00          NE
ATOM   1159  Ne      X   1    -126.668 -94.182 -34.738  0.00  0.00          NE
ATOM   1160  B       X   1    -126.413 -93.899 -36.295  0.00  0.00           B
ATOM   1161  B       X   1    -129.432-100.490 -24.523  0.00  0.00           B
ATOM   1162  B       X   1    -128.874 -99.791 -26.911  0.00  0.00           B
ATOM   1163  B       X   1    -132.858 -94.758 -26.123  0.00  0.00           B
ATOM   1164  Ne      X   1    -131.883 -94.406 -24.949  0.00  0.00          NE
ATOM   1165  B       X   1    -130.636 -93.640 -25.631  0.00  0.00           B
ATOM   1166  B       X   1    -126.693 -99.124 -28.073  0.00  0.00           B
ATOM   1167  Ne      X   1    -129.893 -92.458 -26.361  0.00  0.00          NE
ATOM   1168  B       X   1    -127.625 -94.276 -29.480  0.00  0.00           B
ATOM   1169  B       X   1    -129.760 -95.330 -28.720  0.00  0.00           B
ATOM   1170  B       X   1    -128.879 -97.773 -28.378  0.00  0.00           B
ATOM   1171  Ne      X   1    -129.172 -93.901 -29.007  0.00  0.00          NE
ATOM   1172  Ne      X   1    -129.818 -96.873 -29.178  0.00  0.00          NE
ATOM   1173  B       X   1    -126.983 -95.173 -25.936  0.00  0.00           B
ATOM   1174  B       X   1    -129.224 -93.009 -27.685  0.00  0.00           B
ATOM   1175  B       X   1    -129.879 -93.252 -30.255  0.00  0.00           B
ATOM   1176  Ne      X   1    -127.495 -92.433 -24.572  0.00  0.00          NE
ATOM   1177  Ne      X   1    -127.631 -95.332 -24.505  0.00  0.00          NE
ATOM   1178  B       X   1    -128.905 -96.181 -24.351  0.00  0.00           B
ATOM   1179  B       X   1    -128.738 -91.873 -25.372  0.00  0.00           B
ATOM   1180  B       X   1    -126.331 -92.740 -25.550  0.00  0.00           B
ATOM   1181  Ne      X   1    -128.705-100.548 -20.844  0.00  0.00          NE
ATOM   1182  B       X   1    -129.544 -99.941 -22.002  0.00  0.00           B
ATOM   1183  B       X   1    -132.494 -93.478 -23.856  0.00  0.00           B
ATOM   1184  B       X   1    -127.876 -93.824 -24.025  0.00  0.00           B
ATOM   1185  Ne      X   1    -126.909 -92.665 -19.619  0.00  0.00          NE
ATOM   1186  B       X   1    -126.388 -97.571 -21.414  0.00  0.00           B
ATOM   1187  B       X   1    -126.570 -97.478 -18.898  0.00  0.00           B
ATOM   1188  B       X   1    -126.601 -96.060 -23.550  0.00  0.00           B
ATOM   1189  B       X   1    -127.853 -99.358 -20.188  0.00  0.00           B
ATOM   1190  B       X   1    -128.599 -96.950 -20.262  0.00  0.00           B
ATOM   1191  B       X   1    -128.039 -93.699 -19.494  0.00  0.00           B
ATOM   1192  B       X   1    -127.553 -96.493 -16.776  0.00  0.00           B
ATOM   1193  Ne      X   1    -129.604 -93.598 -19.478  0.00  0.00          NE
ATOM   1194  Ne      X   1    -127.374 -97.878 -20.144  0.00  0.00          NE
ATOM   1195  B       X   1    -126.761 -92.076 -21.025  0.00  0.00           B
ATOM   1196  Ne      X   1    -126.848 -93.905 -13.620  0.00  0.00          NE
ATOM   1197  B       X   1    -128.314 -97.134 -14.333  0.00  0.00           B
ATOM   1198  Ne      X   1    -128.087 -95.951 -15.401  0.00  0.00          NE
ATOM   1199  B       X   1    -129.511 -95.285 -15.488  0.00  0.00           B
ATOM   1200  B       X   1    -126.463 -86.515 -35.579  0.00  0.00           B
ATOM   1201  B       X   1    -127.501 -91.381 -31.879  0.00  0.00           B
ATOM   1202  Ne      X   1    -131.573 -89.999 -27.124  0.00  0.00          NE
ATOM   1203  B       X   1    -130.953 -91.325 -26.562  0.00  0.00           B
ATOM   1204  Ne      X   1    -129.387 -89.323 -29.303  0.00  0.00          NE
ATOM   1205  Ne      X   1    -126.885 -91.043 -30.473  0.00  0.00          NE
ATOM   1206  Ne      X   1    -127.622 -86.603 -29.276  0.00  0.00          NE
ATOM   1207  B       X   1    -128.447 -85.531 -30.123  0.00  0.00           B
ATOM   1208  B       X   1    -128.227 -90.517 -29.526  0.00  0.00           B
ATOM   1209  B       X   1    -128.554 -87.904 -28.988  0.00  0.00           B
ATOM   1210  B       X   1    -126.931 -85.400 -28.226  0.00  0.00           B
ATOM   1211  B       X   1    -126.318 -87.294 -29.766  0.00  0.00           B
ATOM   1212  Ne      X   1    -129.443 -84.372 -30.538  0.00  0.00          NE
ATOM   1213  B       X   1    -126.455 -82.711 -28.505  0.00  0.00           B
ATOM   1214  B       X   1    -126.680 -80.507 -27.280  0.00  0.00           B
ATOM   1215  B       X   1    -127.019 -84.039 -24.366  0.00  0.00           B
ATOM   1216  B       X   1    -127.060 -91.474 -23.468  0.00  0.00           B
ATOM   1217  B       X   1    -126.797 -86.450 -23.798  0.00  0.00           B
ATOM   1218  Ne      X   1    -126.705 -90.886 -22.085  0.00  0.00          NE
ATOM   1219  B       X   1    -129.383 -87.953 -22.814  0.00  0.00           B
ATOM   1220  B       X   1    -127.761 -89.767 -21.745  0.00  0.00           B
ATOM   1221  B       X   1    -126.827 -88.108 -19.219  0.00  0.00           B
ATOM   1222  B       X   1    -129.546 -62.399 -39.227  0.00  0.00           B
ATOM   1223  B       X   1    -115.330-113.639 -24.871  0.00  0.00           B
ATOM   1224  B       X   1    -120.611-111.813  -8.183  0.00  0.00           B
ATOM   1225  B       X   1    -115.039-108.833 -13.754  0.00  0.00           B
ATOM   1226  B       X   1    -119.621-108.139 -11.512  0.00  0.00           B
ATOM   1227  B       X   1    -117.851-108.281  -9.734  0.00  0.00           B
ATOM   1228  B       X   1    -118.367-110.769  -8.731  0.00  0.00           B
ATOM   1229  Ne      X   1    -118.173-107.790 -11.224  0.00  0.00          NE
ATOM   1230  B       X   1    -117.437-109.457 -14.487  0.00  0.00           B
ATOM   1231  Ne      X   1    -117.442-109.526  -8.643  0.00  0.00          NE
ATOM   1232  B       X   1    -117.084-108.531 -12.126  0.00  0.00           B
ATOM   1233  B       X   1    -115.985-110.081  -8.859  0.00  0.00           B
ATOM   1234  Ne      X   1    -116.533-108.455 -13.668  0.00  0.00          NE
ATOM   1235  Ne      X   1    -118.999-112.116  -8.262  0.00  0.00          NE
ATOM   1236  B       X   1    -116.892-114.838  -2.911  0.00  0.00           B
ATOM   1237  B       X   1    -117.192-109.423  -4.523  0.00  0.00           B
ATOM   1238  Ne      X   1    -120.505-107.621  -4.724  0.00  0.00          NE
ATOM   1239  B       X   1    -115.256-113.139  -1.931  0.00  0.00           B
ATOM   1240  Ne      X   1    -117.246-110.544  -3.425  0.00  0.00          NE
ATOM   1241  B       X   1    -115.855-110.966  -2.877  0.00  0.00           B
ATOM   1242  B       X   1    -117.784-111.874  -4.298  0.00  0.00           B
ATOM   1243  B       X   1    -119.095-107.940  -5.352  0.00  0.00           B
ATOM   1244  B       X   1    -118.004-114.264  -5.247  0.00  0.00           B
ATOM   1245  Ne      X   1    -117.586-108.410  -5.614  0.00  0.00          NE
ATOM   1246  B       X   1    -117.513-108.960  -7.082  0.00  0.00           B
ATOM   1247  B       X   1    -120.145-108.508  -1.536  0.00  0.00           B
ATOM   1248  Ne      X   1    -115.703-114.588  -1.825  0.00  0.00          NE
ATOM   1249  Ne      X   1    -121.148 -93.672 -46.206  0.00  0.00          NE
ATOM   1250  Ne      X   1    -122.899 -94.272 -42.277  0.00  0.00          NE
ATOM   1251  B       X   1    -123.291 -93.144 -41.233  0.00  0.00           B
ATOM   1252  B       X   1    -120.681 -92.900 -47.485  0.00  0.00           B
ATOM   1253  B       X   1    -120.242 -93.254 -44.861  0.00  0.00           B
ATOM   1254  Ne      X   1    -120.037 -93.386 -43.292  0.00  0.00          NE
ATOM   1255  B       X   1    -118.872 -94.410 -42.897  0.00  0.00           B
ATOM   1256  Ne      X   1    -115.559 -93.858 -44.150  0.00  0.00          NE
ATOM   1257  B       X   1    -115.450 -92.477 -41.100  0.00  0.00           B
ATOM   1258  B       X   1    -115.290 -92.477 -44.691  0.00  0.00           B
ATOM   1259  B       X   1    -119.557 -91.912 -42.722  0.00  0.00           B
ATOM   1260  Ne      X   1    -120.454-100.502 -35.277  0.00  0.00          NE
ATOM   1261  B       X   1    -125.201 -94.485 -34.065  0.00  0.00           B
ATOM   1262  B       X   1    -123.674 -95.353 -35.818  0.00  0.00           B
ATOM   1263  Ne      X   1    -120.873 -95.394 -33.310  0.00  0.00          NE
ATOM   1264  B       X   1    -122.428 -95.069 -33.606  0.00  0.00           B
ATOM   1265  B       X   1    -123.354 -93.077 -34.812  0.00  0.00           B
ATOM   1266  Ne      X   1    -123.676 -94.566 -34.504  0.00  0.00          NE
ATOM   1267  Ne      X   1    -120.780 -96.182 -37.916  0.00  0.00          NE
ATOM   1268  B       X   1    -121.106 -92.058 -35.003  0.00  0.00           B
ATOM   1269  Ne      X   1    -119.713 -92.691 -34.620  0.00  0.00          NE
ATOM   1270  B       X   1    -120.367 -96.936 -39.226  0.00  0.00           B
ATOM   1271  Ne      X   1    -116.946 -98.900 -32.394  0.00  0.00          NE
ATOM   1272  B       X   1    -120.146 -93.948 -33.552  0.00  0.00           B
ATOM   1273  B       X   1    -119.883 -94.856 -37.733  0.00  0.00           B
ATOM   1274  B       X   1    -118.056 -92.996 -38.240  0.00  0.00           B
ATOM   1275  B       X   1    -116.906 -97.273 -32.448  0.00  0.00           B
ATOM   1276  Ne      X   1    -116.653 -95.714 -32.548  0.00  0.00          NE
ATOM   1277  B       X   1    -117.469 -95.104 -36.720  0.00  0.00           B
ATOM   1278  B       X   1    -120.022 -98.973 -35.063  0.00  0.00           B
ATOM   1279  Ne      X   1    -118.649 -94.081 -37.212  0.00  0.00          NE
ATOM   1280  B       X   1    -115.480 -96.633 -36.167  0.00  0.00           B
ATOM   1281  B       X   1    -116.724 -95.530 -34.218  0.00  0.00           B
ATOM   1282  B       X   1    -120.518 -97.062 -36.699  0.00  0.00           B
ATOM   1283  Ne      X   1    -116.920 -96.136 -35.683  0.00  0.00          NE
ATOM   1284  B       X   1    -118.156 -97.238 -35.569  0.00  0.00           B
ATOM   1285  Ne      X   1    -119.727 -97.492 -35.451  0.00  0.00          NE
ATOM   1286  B       X   1    -120.298 -96.433 -34.354  0.00  0.00           B
ATOM   1287  B       X   1    -119.090 -93.348 -35.909  0.00  0.00           B
ATOM   1288  Ne      X   1    -124.081-100.542 -26.152  0.00  0.00          NE
ATOM   1289  B       X   1    -125.439-100.222 -29.967  0.00  0.00           B
ATOM   1290  B       X   1    -124.318 -99.992 -27.653  0.00  0.00           B
ATOM   1291  B       X   1    -122.808-101.636 -25.651  0.00  0.00           B
ATOM   1292  Ne      X   1    -121.693-102.357 -24.761  0.00  0.00          NE
ATOM   1293  B       X   1    -120.329-101.839 -25.148  0.00  0.00           B
ATOM   1294  B       X   1    -119.352-100.077 -29.475  0.00  0.00           B
ATOM   1295  Ne      X   1    -118.287-100.479 -28.417  0.00  0.00          NE
ATOM   1296  B       X   1    -118.919-101.037 -27.109  0.00  0.00           B
ATOM   1297  Ne      X   1    -118.943-101.292 -25.545  0.00  0.00          NE
ATOM   1298  B       X   1    -117.843-102.470 -25.097  0.00  0.00           B
ATOM   1299  B       X   1    -118.404 -99.999 -24.807  0.00  0.00           B
ATOM   1300  Ne      X   1    -119.721 -99.797 -31.063  0.00  0.00          NE
ATOM   1301  B       X   1    -115.614-102.108 -27.175  0.00  0.00           B
ATOM   1302  B       X   1    -115.348-102.432 -24.637  0.00  0.00           B
ATOM   1303  Ne      X   1    -116.727-102.997 -24.150  0.00  0.00          NE
ATOM   1304  Ne      X   1    -125.211 -99.277 -28.722  0.00  0.00          NE
ATOM   1305  B       X   1    -123.666 -99.351 -25.291  0.00  0.00           B
ATOM   1306  B       X   1    -125.870 -93.763 -27.803  0.00  0.00           B
ATOM   1307  Ne      X   1    -125.868 -94.036 -26.326  0.00  0.00          NE
ATOM   1308  B       X   1    -124.765 -97.823 -29.134  0.00  0.00           B
ATOM   1309  B       X   1    -125.001 -95.000 -29.839  0.00  0.00           B
ATOM   1310  B       X   1    -124.481 -94.568 -25.938  0.00  0.00           B
ATOM   1311  Ne      X   1    -124.089 -96.324 -29.342  0.00  0.00          NE
ATOM   1312  B       X   1    -123.245 -96.783 -25.479  0.00  0.00           B
ATOM   1313  Ne      X   1    -121.212 -97.103 -30.729  0.00  0.00          NE
ATOM   1314  B       X   1    -122.724 -96.694 -30.246  0.00  0.00           B
ATOM   1315  B       X   1    -121.978 -94.618 -26.238  0.00  0.00           B
ATOM   1316  Ne      X   1    -123.316 -95.475 -26.397  0.00  0.00          NE
ATOM   1317  Ne      X   1    -123.440 -98.048 -24.502  0.00  0.00          NE
ATOM   1318  B       X   1    -123.572 -95.877 -27.907  0.00  0.00           B
ATOM   1319  B       X   1    -120.689 -96.140 -31.906  0.00  0.00           B
ATOM   1320  B       X   1    -120.846 -98.657 -31.094  0.00  0.00           B
ATOM   1321  Ne      X   1    -126.060 -93.895 -29.384  0.00  0.00          NE
ATOM   1322  B       X   1    -126.207 -92.417 -29.985  0.00  0.00           B
ATOM   1323  B       X   1    -118.290 -99.305 -31.704  0.00  0.00           B
ATOM   1324  B       X   1    -120.329 -96.800 -29.464  0.00  0.00           B
ATOM   1325  Ne      X   1    -120.374 -94.411 -26.236  0.00  0.00          NE
ATOM   1326  B       X   1    -117.468 -99.166 -28.046  0.00  0.00           B
ATOM   1327  Ne      X   1    -118.206 -93.763 -30.688  0.00  0.00          NE
ATOM   1328  B       X   1    -118.998 -94.636 -29.640  0.00  0.00           B
ATOM   1329  B       X   1    -119.855 -95.376 -27.283  0.00  0.00           B
ATOM   1330  B       X   1    -118.041 -96.734 -28.401  0.00  0.00           B
ATOM   1331  Ne      X   1    -119.348 -95.833 -28.689  0.00  0.00          NE
ATOM   1332  B       X   1    -117.801 -97.863 -25.951  0.00  0.00           B
ATOM   1333  B       X   1    -119.810 -94.722 -24.830  0.00  0.00           B
ATOM   1334  B       X   1    -118.815 -92.363 -31.059  0.00  0.00           B
ATOM   1335  B       X   1    -119.791 -92.976 -26.552  0.00  0.00           B
ATOM   1336  Ne      X   1    -117.639 -98.641 -24.598  0.00  0.00          NE
ATOM   1337  B       X   1    -117.731 -94.766 -31.842  0.00  0.00           B
ATOM   1338  Ne      X   1    -117.243 -97.707 -27.490  0.00  0.00          NE
ATOM   1339  B       X   1    -115.538 -99.173 -31.747  0.00  0.00           B
ATOM   1340  B       X   1    -116.888 -93.305 -29.896  0.00  0.00           B
ATOM   1341  B       X   1    -115.378 -93.658 -27.830  0.00  0.00           B
ATOM   1342  B       X   1    -115.759 -97.206 -27.312  0.00  0.00           B
ATOM   1343  Ne      X   1    -115.573 -92.890 -29.224  0.00  0.00          NE
ATOM   1344  B       X   1    -116.026 -93.388 -25.383  0.00  0.00           B
ATOM   1345  B       X   1    -116.083 -98.930 -24.436  0.00  0.00           B
ATOM   1346  B       X   1    -115.255 -95.354 -31.965  0.00  0.00           B
ATOM   1347  Ne      X   1    -116.954 -92.823 -24.309  0.00  0.00          NE
ATOM   1348  B       X   1    -118.132 -91.891 -25.079  0.00  0.00           B
ATOM   1349  B       X   1    -121.876-102.265 -23.202  0.00  0.00           B
ATOM   1350  Ne      X   1    -122.215-102.997 -21.819  0.00  0.00          NE
ATOM   1351  Ne      X   1    -121.916-100.493 -20.277  0.00  0.00          NE
ATOM   1352  B       X   1    -122.496-101.863 -20.742  0.00  0.00           B
ATOM   1353  B       X   1    -122.464 -99.794 -18.921  0.00  0.00           B
ATOM   1354  B       X   1    -122.965-103.183 -16.290  0.00  0.00           B
ATOM   1355  B       X   1    -120.364-100.784 -19.997  0.00  0.00           B
ATOM   1356  Ne      X   1    -119.857-100.597 -16.599  0.00  0.00          NE
ATOM   1357  B       X   1    -119.538-105.919 -17.116  0.00  0.00           B
ATOM   1358  B       X   1    -118.136-104.020 -20.967  0.00  0.00           B
ATOM   1359  Ne      X   1    -118.891-100.782 -19.411  0.00  0.00          NE
ATOM   1360  B       X   1    -118.925-101.164 -17.856  0.00  0.00           B
ATOM   1361  B       X   1    -118.007-101.701 -20.261  0.00  0.00           B
ATOM   1362  Ne      X   1    -117.220-102.787 -21.128  0.00  0.00          NE
ATOM   1363  B       X   1    -116.973-102.495 -22.670  0.00  0.00           B
ATOM   1364  B       X   1    -115.690-102.885 -20.608  0.00  0.00           B
ATOM   1365  B       X   1    -120.727 -99.486 -17.189  0.00  0.00           B
ATOM   1366  B       X   1    -122.175 -99.409 -21.370  0.00  0.00           B
ATOM   1367  Ne      X   1    -124.510 -94.459 -18.544  0.00  0.00          NE
ATOM   1368  B       X   1    -125.581 -93.309 -19.119  0.00  0.00           B
ATOM   1369  B       X   1    -124.550 -95.850 -22.012  0.00  0.00           B
ATOM   1370  B       X   1    -125.360 -95.541 -17.857  0.00  0.00           B
ATOM   1371  Ne      X   1    -125.620 -96.872 -22.590  0.00  0.00          NE
ATOM   1372  B       X   1    -125.473 -97.823 -16.569  0.00  0.00           B
ATOM   1373  B       X   1    -124.733 -97.837 -23.452  0.00  0.00           B
ATOM   1374  B       X   1    -123.521 -93.650 -17.619  0.00  0.00           B
ATOM   1375  B       X   1    -123.627 -95.014 -19.766  0.00  0.00           B
ATOM   1376  B       X   1    -123.243 -99.091 -16.594  0.00  0.00           B
ATOM   1377  Ne      X   1    -122.483 -92.931 -16.727  0.00  0.00          NE
ATOM   1378  Ne      X   1    -122.148 -98.907 -17.657  0.00  0.00          NE
ATOM   1379  Ne      X   1    -123.259 -95.391 -21.308  0.00  0.00          NE
ATOM   1380  B       X   1    -122.208 -98.073 -23.570  0.00  0.00           B
ATOM   1381  B       X   1    -121.184 -92.727 -17.682  0.00  0.00           B
ATOM   1382  Ne      X   1    -121.493 -92.998 -21.836  0.00  0.00          NE
ATOM   1383  B       X   1    -121.183 -93.092 -20.298  0.00  0.00           B
ATOM   1384  Ne      X   1    -121.757 -98.046 -22.057  0.00  0.00          NE
ATOM   1385  B       X   1    -122.261 -96.684 -21.375  0.00  0.00           B
ATOM   1386  B       X   1    -122.595 -94.166 -22.025  0.00  0.00           B
ATOM   1387  B       X   1    -121.783 -97.426 -18.047  0.00  0.00           B
ATOM   1388  Ne      X   1    -126.246 -96.764 -17.517  0.00  0.00          NE
ATOM   1389  B       X   1    -120.800 -95.013 -18.574  0.00  0.00           B
ATOM   1390  Ne      X   1    -120.600 -96.365 -17.915  0.00  0.00          NE
ATOM   1391  Ne      X   1    -115.112 -94.291 -18.907  0.00  0.00          NE
ATOM   1392  B       X   1    -119.116 -95.771 -22.445  0.00  0.00           B
ATOM   1393  Ne      X   1    -120.537 -93.486 -18.896  0.00  0.00          NE
ATOM   1394  B       X   1    -120.181 -93.541 -22.568  0.00  0.00           B
ATOM   1395  B       X   1    -115.154 -95.837 -18.676  0.00  0.00           B
ATOM   1396  Ne      X   1    -118.734 -97.217 -22.070  0.00  0.00          NE
ATOM   1397  B       X   1    -116.291 -92.016 -23.147  0.00  0.00           B
ATOM   1398  B       X   1    -117.508 -91.859 -20.771  0.00  0.00           B
ATOM   1399  Ne      X   1    -117.632 -92.536 -19.292  0.00  0.00          NE
ATOM   1400  B       X   1    -118.027 -97.957 -23.271  0.00  0.00           B
ATOM   1401  B       X   1    -120.145 -97.959 -21.907  0.00  0.00           B
ATOM   1402  Ne      X   1    -115.437 -97.190 -17.816  0.00  0.00          NE
ATOM   1403  B       X   1    -120.472 -96.026 -16.258  0.00  0.00           B
ATOM   1404  B       X   1    -116.734 -97.739 -18.461  0.00  0.00           B
ATOM   1405  B       X   1    -118.050 -97.218 -20.680  0.00  0.00           B
ATOM   1406  B       X   1    -118.610 -99.197 -19.392  0.00  0.00           B
ATOM   1407  Ne      X   1    -118.108 -97.720 -19.218  0.00  0.00          NE
ATOM   1408  B       X   1    -119.275 -96.982 -18.384  0.00  0.00           B
ATOM   1409  B       X   1    -117.816 -93.952 -23.593  0.00  0.00           B
ATOM   1410  B       X   1    -116.508 -93.587 -19.285  0.00  0.00           B
ATOM   1411  B       X   1    -115.605 -96.943 -16.299  0.00  0.00           B
ATOM   1412  B       X   1    -118.979 -93.240 -18.982  0.00  0.00           B
ATOM   1413  Ne      X   1    -119.244 -94.491 -23.350  0.00  0.00          NE
ATOM   1414  Ne      X   1    -122.399-103.085 -10.104  0.00  0.00          NE
ATOM   1415  B       X   1    -120.927-102.331 -10.054  0.00  0.00           B
ATOM   1416  B       X   1    -122.004-102.754 -13.942  0.00  0.00           B
ATOM   1417  B       X   1    -122.987-102.698 -11.482  0.00  0.00           B
ATOM   1418  Ne      X   1    -122.315-106.280  -9.564  0.00  0.00          NE
ATOM   1419  B       X   1    -122.402-104.689  -9.945  0.00  0.00           B
ATOM   1420  B       X   1    -123.228-102.524  -8.925  0.00  0.00           B
ATOM   1421  Ne      X   1    -123.272-102.531 -13.006  0.00  0.00          NE
ATOM   1422  Ne      X   1    -121.553-102.908 -15.492  0.00  0.00          NE
ATOM   1423  B       X   1    -121.343-106.319  -8.334  0.00  0.00           B
ATOM   1424  B       X   1    -123.716-101.040 -13.205  0.00  0.00           B
ATOM   1425  B       X   1    -120.670-104.180 -15.575  0.00  0.00           B
ATOM   1426  B       X   1    -120.814-101.703 -16.022  0.00  0.00           B
ATOM   1427  B       X   1    -120.549 -99.997  -8.882  0.00  0.00           B
ATOM   1428  B       X   1    -125.567-100.254 -15.962  0.00  0.00           B
ATOM   1429  Ne      X   1    -119.853-101.232  -9.738  0.00  0.00          NE
ATOM   1430  B       X   1    -119.108-100.688 -10.933  0.00  0.00           B
ATOM   1431  B       X   1    -118.096-106.219 -12.063  0.00  0.00           B
ATOM   1432  B       X   1    -118.818-101.892  -8.654  0.00  0.00           B
ATOM   1433  B       X   1    -118.706-105.576 -14.654  0.00  0.00           B
ATOM   1434  Ne      X   1    -117.778-100.050 -11.603  0.00  0.00          NE
ATOM   1435  B       X   1    -117.663-100.158 -13.176  0.00  0.00           B
ATOM   1436  Ne      X   1    -117.550-105.698 -13.482  0.00  0.00          NE
ATOM   1437  Ne      X   1    -119.950-105.604 -15.674  0.00  0.00          NE
ATOM   1438  B       X   1    -118.880-100.086 -15.464  0.00  0.00           B
ATOM   1439  Ne      X   1    -117.594 -99.706 -14.657  0.00  0.00          NE
ATOM   1440  B       X   1    -116.598-104.457 -13.317  0.00  0.00           B
ATOM   1441  Ne      X   1    -115.354-103.527 -13.371  0.00  0.00          NE
ATOM   1442  B       X   1    -116.531-100.693 -10.971  0.00  0.00           B
ATOM   1443  B       X   1    -116.356-100.365 -15.367  0.00  0.00           B
ATOM   1444  B       X   1    -116.723-106.945 -14.037  0.00  0.00           B
ATOM   1445  B       X   1    -115.420-102.582 -14.751  0.00  0.00           B
ATOM   1446  Ne      X   1    -115.034-101.244 -15.514  0.00  0.00          NE
ATOM   1447  B       X   1    -115.088-102.458 -12.192  0.00  0.00           B
ATOM   1448  Ne      X   1    -115.023-101.149 -11.348  0.00  0.00          NE
ATOM   1449  B       X   1    -123.228 -92.016 -13.569  0.00  0.00           B
ATOM   1450  B       X   1    -124.349 -98.783 -14.316  0.00  0.00           B
ATOM   1451  B       X   1    -125.293 -93.599 -13.441  0.00  0.00           B
ATOM   1452  Ne      X   1    -123.884 -93.179 -12.802  0.00  0.00          NE
ATOM   1453  B       X   1    -121.971 -98.070  -9.577  0.00  0.00           B
ATOM   1454  Ne      X   1    -120.761 -94.915 -15.186  0.00  0.00          NE
ATOM   1455  B       X   1    -122.266 -96.625 -11.634  0.00  0.00           B
ATOM   1456  Ne      X   1    -122.990 -97.731 -10.788  0.00  0.00          NE
ATOM   1457  Ne      X   1    -121.858 -95.294 -12.345  0.00  0.00          NE
ATOM   1458  B       X   1    -121.183 -95.510 -13.712  0.00  0.00           B
ATOM   1459  B       X   1    -120.872 -94.385 -11.402  0.00  0.00           B
ATOM   1460  B       X   1    -123.068 -94.410 -12.536  0.00  0.00           B
ATOM   1461  B       X   1    -123.448 -98.917 -11.770  0.00  0.00           B
ATOM   1462  B       X   1    -122.053 -94.052 -15.637  0.00  0.00           B
ATOM   1463  Ne      X   1    -120.704 -98.439  -8.697  0.00  0.00          NE
ATOM   1464  Ne      X   1    -124.669 -98.943 -15.837  0.00  0.00          NE
ATOM   1465  B       X   1    -114.886 -93.398 -13.354  0.00  0.00           B
ATOM   1466  B       X   1    -119.468 -97.850  -9.495  0.00  0.00           B
ATOM   1467  B       X   1    -119.642 -93.824 -14.994  0.00  0.00           B
ATOM   1468  Ne      X   1    -117.944 -97.702  -9.864  0.00  0.00          NE
ATOM   1469  B       X   1    -118.496 -93.803 -10.511  0.00  0.00           B
ATOM   1470  Ne      X   1    -119.884 -93.185 -11.149  0.00  0.00          NE
ATOM   1471  B       X   1    -119.380 -92.700 -12.588  0.00  0.00           B
ATOM   1472  Ne      X   1    -118.710 -92.922 -14.018  0.00  0.00          NE
ATOM   1473  B       X   1    -117.851 -98.504 -11.239  0.00  0.00           B
ATOM   1474  B       X   1    -117.440 -93.875 -13.727  0.00  0.00           B
ATOM   1475  B       X   1    -117.497 -96.207  -9.982  0.00  0.00           B
ATOM   1476  B       X   1    -117.214 -98.571  -8.761  0.00  0.00           B
ATOM   1477  B       X   1    -117.261 -98.133 -14.714  0.00  0.00           B
ATOM   1478  Ne      X   1    -117.150 -94.669 -10.365  0.00  0.00          NE
ATOM   1479  B       X   1    -116.354 -94.747 -11.737  0.00  0.00           B
ATOM   1480  Ne      X   1    -116.003 -94.516 -13.249  0.00  0.00          NE
ATOM   1481  Ne      X   1    -115.945 -97.197 -14.767  0.00  0.00          NE
ATOM   1482  B       X   1    -115.856 -95.819 -14.010  0.00  0.00           B
ATOM   1483  B       X   1    -114.898 -98.139 -14.118  0.00  0.00           B
ATOM   1484  B       X   1    -124.068-104.793  -4.660  0.00  0.00           B
ATOM   1485  Ne      X   1    -123.346-102.022  -7.500  0.00  0.00          NE
ATOM   1486  B       X   1    -120.847-104.392  -6.548  0.00  0.00           B
ATOM   1487  Ne      X   1    -121.581-105.779  -6.888  0.00  0.00          NE
ATOM   1488  B       X   1    -121.276-102.665  -4.602  0.00  0.00           B
ATOM   1489  Ne      X   1    -120.744-102.863  -6.073  0.00  0.00          NE
ATOM   1490  B       X   1    -121.764-102.063  -7.009  0.00  0.00           B
ATOM   1491  B       X   1    -123.229-105.523  -6.875  0.00  0.00           B
ATOM   1492  Ne      X   1    -120.852-102.173  -3.192  0.00  0.00          NE
ATOM   1493  B       X   1    -116.682-107.128  -5.534  0.00  0.00           B
ATOM   1494  B       X   1    -120.368-106.750  -3.442  0.00  0.00           B
ATOM   1495  B       X   1    -115.045-102.347  -5.472  0.00  0.00           B
ATOM   1496  Ne      X   1    -120.046-106.905  -1.875  0.00  0.00          NE
ATOM   1497  Ne      X   1    -118.165-101.911  -7.269  0.00  0.00          NE
ATOM   1498  B       X   1    -119.282-102.324  -6.208  0.00  0.00           B
ATOM   1499  B       X   1    -119.535-103.036  -2.804  0.00  0.00           B
ATOM   1500  Ne      X   1    -118.215-102.939  -1.914  0.00  0.00          NE
ATOM   1501  B       X   1    -120.329-100.621  -3.243  0.00  0.00           B
ATOM   1502  B       X   1    -118.597-106.348  -1.705  0.00  0.00           B
ATOM   1503  B       X   1    -117.694-100.362  -6.976  0.00  0.00           B
ATOM   1504  B       X   1    -117.381-104.240  -1.690  0.00  0.00           B
ATOM   1505  B       X   1    -117.366-101.727  -2.490  0.00  0.00           B
ATOM   1506  Ne      X   1    -117.106-105.797  -1.768  0.00  0.00          NE
ATOM   1507  B       X   1    -116.975-102.918  -7.050  0.00  0.00           B
ATOM   1508  B       X   1    -116.414-106.535  -0.564  0.00  0.00           B
ATOM   1509  Ne      X   1    -116.870-100.275  -2.787  0.00  0.00          NE
ATOM   1510  B       X   1    -116.414-106.134  -3.148  0.00  0.00           B
ATOM   1511  B       X   1    -115.978-104.748  -5.186  0.00  0.00           B
ATOM   1512  Ne      X   1    -115.708-103.577  -6.229  0.00  0.00          NE
ATOM   1513  B       X   1    -115.782-100.529  -3.875  0.00  0.00           B
ATOM   1514  Ne      X   1    -115.804-106.147  -4.642  0.00  0.00          NE
ATOM   1515  B       X   1    -116.337 -99.603  -1.451  0.00  0.00           B
ATOM   1516  B       X   1    -118.052 -97.923  -6.424  0.00  0.00           B
ATOM   1517  B       X   1    -115.578 -98.867  -6.890  0.00  0.00           B
ATOM   1518  B       X   1    -118.079 -99.452  -3.254  0.00  0.00           B
ATOM   1519  B       X   1    -119.981 -98.208  -2.178  0.00  0.00           B
ATOM   1520  B       X   1    -120.433 -97.975  -7.228  0.00  0.00           B
ATOM   1521  Ne      X   1    -119.618 -99.178  -3.396  0.00  0.00          NE
ATOM   1522  B       X   1    -119.871 -98.489  -4.739  0.00  0.00           B
ATOM   1523  Ne      X   1    -117.093 -98.920  -7.235  0.00  0.00          NE
ATOM   1524  B       X   1    -120.553 -84.833 -49.649  0.00  0.00           B
ATOM   1525  B       X   1    -115.857 -91.761 -51.796  0.00  0.00           B
ATOM   1526  B       X   1    -120.086 -91.254 -49.427  0.00  0.00           B
ATOM   1527  B       X   1    -118.584 -89.236 -48.994  0.00  0.00           B
ATOM   1528  B       X   1    -119.825 -89.196 -51.098  0.00  0.00           B
ATOM   1529  Ne      X   1    -119.085 -88.650 -52.394  0.00  0.00          NE
ATOM   1530  B       X   1    -120.035 -87.962 -53.347  0.00  0.00           B
ATOM   1531  B       X   1    -120.085 -85.386 -53.806  0.00  0.00           B
ATOM   1532  Ne      X   1    -120.010 -89.676 -49.615  0.00  0.00          NE
ATOM   1533  B       X   1    -118.028 -89.459 -53.137  0.00  0.00           B
ATOM   1534  B       X   1    -118.063 -85.380 -50.361  0.00  0.00           B
ATOM   1535  B       X   1    -117.963 -87.372 -51.879  0.00  0.00           B
ATOM   1536  Ne      X   1    -118.985 -84.627 -49.397  0.00  0.00          NE
ATOM   1537  Ne      X   1    -117.118 -86.483 -50.922  0.00  0.00          NE
ATOM   1538  Ne      X   1    -117.006 -88.881 -48.959  0.00  0.00          NE
ATOM   1539  B       X   1    -116.739 -87.494 -49.676  0.00  0.00           B
ATOM   1540  Ne      X   1    -115.200 -90.570 -50.930  0.00  0.00          NE
ATOM   1541  B       X   1    -115.669 -88.718 -53.979  0.00  0.00           B
ATOM   1542  B       X   1    -116.324 -89.974 -49.960  0.00  0.00           B
ATOM   1543  B       X   1    -115.806 -85.847 -51.547  0.00  0.00           B
ATOM   1544  B       X   1    -116.833 -81.867 -50.783  0.00  0.00           B
ATOM   1545  B       X   1    -116.979 -81.720 -48.223  0.00  0.00           B
ATOM   1546  B       X   1    -118.658 -83.145 -49.495  0.00  0.00           B
ATOM   1547  Ne      X   1    -117.851 -81.811 -49.628  0.00  0.00          NE
ATOM   1548  B       X   1    -118.830 -80.679 -49.735  0.00  0.00           B
ATOM   1549  Ne      X   1    -115.479 -81.850 -51.516  0.00  0.00          NE
ATOM   1550  Ne      X   1    -119.267 -84.116 -53.849  0.00  0.00          NE
ATOM   1551  B       X   1    -115.562 -81.372 -53.026  0.00  0.00           B
ATOM   1552  B       X   1    -114.989 -83.390 -51.512  0.00  0.00           B
ATOM   1553  Ne      X   1    -121.896 -88.127 -45.113  0.00  0.00          NE
ATOM   1554  B       X   1    -122.472 -89.132 -44.145  0.00  0.00           B
ATOM   1555  B       X   1    -122.213 -88.452 -46.667  0.00  0.00           B
ATOM   1556  B       X   1    -122.594 -86.680 -44.901  0.00  0.00           B
ATOM   1557  B       X   1    -123.159 -90.599 -41.916  0.00  0.00           B
ATOM   1558  Ne      X   1    -123.398 -90.185 -43.382  0.00  0.00          NE
ATOM   1559  B       X   1    -123.403 -91.589 -44.151  0.00  0.00           B
ATOM   1560  Ne      X   1    -123.620 -91.624 -40.739  0.00  0.00          NE
ATOM   1561  B       X   1    -123.910 -84.434 -41.441  0.00  0.00           B
ATOM   1562  Ne      X   1    -122.588 -88.634 -48.133  0.00  0.00          NE
ATOM   1563  B       X   1    -120.339 -88.157 -44.956  0.00  0.00           B
ATOM   1564  B       X   1    -119.740 -89.766 -41.047  0.00  0.00           B
ATOM   1565  B       X   1    -118.983 -89.594 -43.392  0.00  0.00           B
ATOM   1566  Ne      X   1    -118.934 -88.352 -44.309  0.00  0.00          NE
ATOM   1567  B       X   1    -119.229 -87.199 -40.945  0.00  0.00           B
ATOM   1568  B       X   1    -118.792 -87.007 -43.424  0.00  0.00           B
ATOM   1569  Ne      X   1    -118.698 -86.199 -42.054  0.00  0.00          NE
ATOM   1570  Ne      X   1    -118.987 -90.613 -42.140  0.00  0.00          NE
ATOM   1571  B       X   1    -119.524 -84.879 -41.998  0.00  0.00           B
ATOM   1572  B       X   1    -117.871 -88.635 -45.378  0.00  0.00           B
ATOM   1573  B       X   1    -117.528 -90.901 -41.597  0.00  0.00           B
ATOM   1574  B       X   1    -118.701 -85.124 -47.976  0.00  0.00           B
ATOM   1575  Ne      X   1    -118.540 -84.738 -46.477  0.00  0.00          NE
ATOM   1576  B       X   1    -117.445 -85.647 -45.927  0.00  0.00           B
ATOM   1577  B       X   1    -117.159 -85.756 -41.900  0.00  0.00           B
ATOM   1578  B       X   1    -116.510 -88.812 -47.538  0.00  0.00           B
ATOM   1579  Ne      X   1    -115.909 -85.851 -45.413  0.00  0.00          NE
ATOM   1580  B       X   1    -115.714 -85.258 -43.905  0.00  0.00           B
ATOM   1581  Ne      X   1    -116.357 -88.768 -45.967  0.00  0.00          NE
ATOM   1582  B       X   1    -115.572 -90.015 -45.509  0.00  0.00           B
ATOM   1583  Ne      X   1    -115.803 -85.072 -42.292  0.00  0.00          NE
ATOM   1584  B       X   1    -115.050 -90.003 -41.228  0.00  0.00           B
ATOM   1585  B       X   1    -115.704 -87.394 -45.466  0.00  0.00           B
ATOM   1586  Ne      X   1    -116.119 -91.090 -40.818  0.00  0.00          NE
ATOM   1587  Ne      X   1    -119.988 -88.383 -40.230  0.00  0.00          NE
ATOM   1588  B       X   1    -119.935 -84.404 -45.874  0.00  0.00           B
ATOM   1589  B       X   1    -114.941 -85.042 -46.429  0.00  0.00           B
ATOM   1590  B       X   1    -121.455 -83.891 -40.767  0.00  0.00           B
ATOM   1591  Ne      X   1    -122.979 -83.609 -40.485  0.00  0.00          NE
ATOM   1592  Ne      X   1    -119.977 -83.686 -41.028  0.00  0.00          NE
ATOM   1593  B       X   1    -117.689 -83.317 -46.546  0.00  0.00           B
ATOM   1594  Ne      X   1    -116.832 -82.158 -46.799  0.00  0.00          NE
ATOM   1595  B       X   1    -115.804 -83.618 -41.569  0.00  0.00           B
ATOM   1596  B       X   1    -116.149 -81.250 -45.850  0.00  0.00           B
ATOM   1597  B       X   1    -115.599 -81.147 -40.465  0.00  0.00           B
ATOM   1598  Ne      X   1    -115.597 -82.748 -40.257  0.00  0.00          NE
ATOM   1599  B       X   1    -121.531 -88.057 -40.133  0.00  0.00           B
ATOM   1600  Ne      X   1    -122.575 -91.778 -35.247  0.00  0.00          NE
ATOM   1601  B       X   1    -125.924 -86.608 -33.045  0.00  0.00           B
ATOM   1602  Ne      X   1    -124.421 -87.043 -32.669  0.00  0.00          NE
ATOM   1603  Ne      X   1    -123.348 -85.124 -37.880  0.00  0.00          NE
ATOM   1604  B       X   1    -122.896 -91.261 -39.420  0.00  0.00           B
ATOM   1605  Ne      X   1    -122.828 -87.952 -39.161  0.00  0.00          NE
ATOM   1606  B       X   1    -122.800 -86.545 -38.538  0.00  0.00           B
ATOM   1607  Ne      X   1    -122.308 -90.708 -38.007  0.00  0.00          NE
ATOM   1608  Ne      X   1    -122.647 -89.020 -33.692  0.00  0.00          NE
ATOM   1609  B       X   1    -121.658 -88.297 -34.600  0.00  0.00           B
ATOM   1610  Ne      X   1    -121.221 -85.105 -35.838  0.00  0.00          NE
ATOM   1611  B       X   1    -122.612 -89.118 -38.064  0.00  0.00           B
ATOM   1612  B       X   1    -122.888 -90.479 -34.399  0.00  0.00           B
ATOM   1613  B       X   1    -121.671 -85.165 -34.239  0.00  0.00           B
ATOM   1614  B       X   1    -122.435 -84.834 -36.716  0.00  0.00           B
ATOM   1615  B       X   1    -122.813 -91.418 -36.770  0.00  0.00           B
ATOM   1616  Ne      X   1    -122.144 -84.889 -32.728  0.00  0.00          NE
ATOM   1617  B       X   1    -123.955 -88.067 -33.684  0.00  0.00           B
ATOM   1618  B       X   1    -120.702 -86.547 -36.174  0.00  0.00           B
ATOM   1619  B       X   1    -120.768 -90.721 -37.887  0.00  0.00           B
ATOM   1620  B       X   1    -123.452 -85.807 -32.564  0.00  0.00           B
ATOM   1621  B       X   1    -122.066 -89.026 -32.221  0.00  0.00           B
ATOM   1622  Ne      X   1    -117.061 -85.581 -32.247  0.00  0.00          NE
ATOM   1623  Ne      X   1    -120.380 -87.820 -35.345  0.00  0.00          NE
ATOM   1624  B       X   1    -118.827 -91.489 -34.189  0.00  0.00           B
ATOM   1625  B       X   1    -119.451 -88.675 -38.784  0.00  0.00           B
ATOM   1626  B       X   1    -119.757 -88.979 -36.205  0.00  0.00           B
ATOM   1627  B       X   1    -119.331 -87.381 -34.226  0.00  0.00           B
ATOM   1628  B       X   1    -118.174 -90.571 -37.515  0.00  0.00           B
ATOM   1629  Ne      X   1    -119.476 -89.769 -37.574  0.00  0.00          NE
ATOM   1630  Ne      X   1    -117.818 -87.491 -34.444  0.00  0.00          NE
ATOM   1631  Ne      X   1    -117.514 -90.600 -33.787  0.00  0.00          NE
ATOM   1632  B       X   1    -117.692 -84.820 -37.697  0.00  0.00           B
ATOM   1633  B       X   1    -117.510 -89.067 -34.377  0.00  0.00           B
ATOM   1634  B       X   1    -117.605 -86.869 -35.920  0.00  0.00           B
ATOM   1635  Ne      X   1    -117.176 -91.687 -38.059  0.00  0.00          NE
ATOM   1636  B       X   1    -117.033 -86.568 -33.486  0.00  0.00           B
ATOM   1637  Ne      X   1    -116.993 -85.854 -36.900  0.00  0.00          NE
ATOM   1638  B       X   1    -116.479 -91.078 -39.284  0.00  0.00           B
ATOM   1639  B       X   1    -116.283 -91.339 -34.298  0.00  0.00           B
ATOM   1640  B       X   1    -115.480 -85.940 -36.956  0.00  0.00           B
ATOM   1641  Ne      X   1    -115.355 -91.568 -35.485  0.00  0.00          NE
ATOM   1642  B       X   1    -116.201 -91.835 -36.809  0.00  0.00           B
ATOM   1643  B       X   1    -117.624 -90.469 -32.287  0.00  0.00           B
ATOM   1644  B       X   1    -122.592 -83.416 -32.521  0.00  0.00           B
ATOM   1645  B       X   1    -123.377 -84.052 -38.962  0.00  0.00           B
ATOM   1646  Ne      X   1    -124.134 -80.524 -34.944  0.00  0.00          NE
ATOM   1647  B       X   1    -125.539 -81.317 -34.975  0.00  0.00           B
ATOM   1648  B       X   1    -123.782 -81.080 -38.511  0.00  0.00           B
ATOM   1649  Ne      X   1    -122.351 -81.867 -32.813  0.00  0.00          NE
ATOM   1650  B       X   1    -123.358 -81.136 -33.746  0.00  0.00           B
ATOM   1651  B       X   1    -123.115 -80.404 -36.223  0.00  0.00           B
ATOM   1652  B       X   1    -121.075 -81.091 -37.545  0.00  0.00           B
ATOM   1653  B       X   1    -120.957 -81.723 -33.514  0.00  0.00           B
ATOM   1654  Ne      X   1    -122.524 -80.476 -37.669  0.00  0.00          NE
ATOM   1655  B       X   1    -121.564 -77.737 -32.908  0.00  0.00           B
ATOM   1656  Ne      X   1    -117.691 -82.643 -32.129  0.00  0.00          NE
ATOM   1657  B       X   1    -120.163 -84.010 -36.047  0.00  0.00           B
ATOM   1658  B       X   1    -119.649 -79.563 -33.372  0.00  0.00           B
ATOM   1659  B       X   1    -117.066 -84.036 -32.688  0.00  0.00           B
ATOM   1660  Ne      X   1    -119.523 -81.066 -37.117  0.00  0.00          NE
ATOM   1661  B       X   1    -119.407 -81.046 -35.551  0.00  0.00           B
ATOM   1662  B       X   1    -118.491 -81.852 -33.232  0.00  0.00           B
ATOM   1663  Ne      X   1    -120.239 -78.464 -32.411  0.00  0.00          NE
ATOM   1664  B       X   1    -116.744 -83.020 -39.261  0.00  0.00           B
ATOM   1665  B       X   1    -119.166 -83.777 -39.674  0.00  0.00           B
ATOM   1666  B       X   1    -118.615 -82.231 -37.728  0.00  0.00           B
ATOM   1667  Ne      X   1    -118.081 -83.477 -38.572  0.00  0.00          NE
ATOM   1668  Ne      X   1    -119.563 -81.059 -33.981  0.00  0.00          NE
ATOM   1669  B       X   1    -125.941 -89.782 -30.429  0.00  0.00           B
ATOM   1670  Ne      X   1    -125.277 -88.389 -30.039  0.00  0.00          NE
ATOM   1671  B       X   1    -124.535 -87.795 -31.307  0.00  0.00           B
ATOM   1672  B       X   1    -124.289 -88.651 -28.859  0.00  0.00           B
ATOM   1673  Ne      X   1    -121.483 -86.841 -26.615  0.00  0.00          NE
ATOM   1674  B       X   1    -122.218 -87.259 -27.907  0.00  0.00           B
ATOM   1675  B       X   1    -122.415 -86.049 -25.689  0.00  0.00           B
ATOM   1676  Ne      X   1    -121.411 -89.672 -25.852  0.00  0.00          NE
ATOM   1677  Ne      X   1    -121.088 -88.990 -31.000  0.00  0.00          NE
ATOM   1678  B       X   1    -121.937 -89.166 -29.676  0.00  0.00           B
ATOM   1679  Ne      X   1    -122.815 -88.746 -28.420  0.00  0.00          NE
ATOM   1680  B       X   1    -122.536 -89.605 -27.003  0.00  0.00           B
ATOM   1681  B       X   1    -121.000 -85.377 -31.759  0.00  0.00           B
ATOM   1682  B       X   1    -122.000 -89.908 -24.389  0.00  0.00           B
ATOM   1683  Ne      X   1    -122.940 -85.199 -24.455  0.00  0.00          NE
ATOM   1684  B       X   1    -120.980 -88.174 -25.845  0.00  0.00           B
ATOM   1685  B       X   1    -120.362 -87.570 -30.832  0.00  0.00           B
ATOM   1686  Ne      X   1    -119.856 -86.054 -30.864  0.00  0.00          NE
ATOM   1687  B       X   1    -120.142 -90.542 -26.077  0.00  0.00           B
ATOM   1688  B       X   1    -119.599 -85.537 -29.349  0.00  0.00           B
ATOM   1689  Ne      X   1    -118.908 -85.542 -27.922  0.00  0.00          NE
ATOM   1690  B       X   1    -120.093 -86.116 -26.960  0.00  0.00           B
ATOM   1691  B       X   1    -117.844 -90.317 -29.745  0.00  0.00           B
ATOM   1692  Ne      X   1    -118.608 -90.760 -31.053  0.00  0.00          NE
ATOM   1693  B       X   1    -119.951 -90.025 -31.133  0.00  0.00           B
ATOM   1694  B       X   1    -117.746 -86.609 -27.967  0.00  0.00           B
ATOM   1695  B       X   1    -118.010 -91.185 -27.463  0.00  0.00           B
ATOM   1696  B       X   1    -118.427 -85.947 -31.499  0.00  0.00           B
ATOM   1697  Ne      X   1    -117.048 -90.387 -28.391  0.00  0.00          NE
ATOM   1698  B       X   1    -116.618 -88.959 -27.841  0.00  0.00           B
ATOM   1699  Ne      X   1    -116.364 -87.401 -27.768  0.00  0.00          NE
ATOM   1700  B       X   1    -115.468 -86.966 -28.979  0.00  0.00           B
ATOM   1701  B       X   1    -115.774 -86.892 -26.435  0.00  0.00           B
ATOM   1702  Ne      X   1    -115.534 -86.104 -25.066  0.00  0.00          NE
ATOM   1703  B       X   1    -115.830 -85.872 -31.261  0.00  0.00           B
ATOM   1704  B       X   1    -115.712 -91.348 -28.744  0.00  0.00           B
ATOM   1705  B       X   1    -116.940 -86.028 -24.282  0.00  0.00           B
ATOM   1706  B       X   1    -118.384 -84.268 -27.232  0.00  0.00           B
ATOM   1707  B       X   1    -115.109 -84.649 -25.326  0.00  0.00           B
ATOM   1708  Ne      X   1    -119.043 -91.643 -26.294  0.00  0.00          NE
ATOM   1709  B       X   1    -125.020 -84.043 -26.976  0.00  0.00           B
ATOM   1710  B       X   1    -125.273 -82.285 -25.241  0.00  0.00           B
ATOM   1711  B       X   1    -124.707 -80.885 -28.701  0.00  0.00           B
ATOM   1712  B       X   1    -123.250 -83.748 -24.958  0.00  0.00           B
ATOM   1713  B       X   1    -123.415 -82.001 -27.000  0.00  0.00           B
ATOM   1714  Ne      X   1    -121.291 -80.442 -30.207  0.00  0.00          NE
ATOM   1715  Ne      X   1    -123.362 -80.614 -27.936  0.00  0.00          NE
ATOM   1716  B       X   1    -122.160 -81.233 -31.390  0.00  0.00           B
ATOM   1717  Ne      X   1    -124.119 -82.977 -25.975  0.00  0.00          NE
ATOM   1718  Ne      X   1    -126.206 -81.115 -28.668  0.00  0.00          NE
ATOM   1719  B       X   1    -120.734 -79.167 -30.991  0.00  0.00           B
ATOM   1720  Ne      X   1    -126.160 -84.141 -27.947  0.00  0.00          NE
ATOM   1721  Ne      X   1    -114.845 -83.381 -26.291  0.00  0.00          NE
ATOM   1722  B       X   1    -118.369 -81.728 -27.467  0.00  0.00           B
ATOM   1723  Ne      X   1    -118.872 -80.649 -28.586  0.00  0.00          NE
ATOM   1724  B       X   1    -120.054 -81.028 -29.455  0.00  0.00           B
ATOM   1725  B       X   1    -118.634 -83.063 -31.028  0.00  0.00           B
ATOM   1726  B       X   1    -117.671 -80.352 -29.609  0.00  0.00           B
ATOM   1727  B       X   1    -116.593 -81.612 -31.500  0.00  0.00           B
ATOM   1728  Ne      X   1    -116.420 -80.350 -30.603  0.00  0.00          NE
ATOM   1729  B       X   1    -115.044 -80.413 -29.696  0.00  0.00           B
ATOM   1730  B       X   1    -121.739 -91.579 -22.323  0.00  0.00           B
ATOM   1731  B       X   1    -124.270 -85.939 -24.003  0.00  0.00           B
ATOM   1732  Ne      X   1    -124.397 -88.967 -21.561  0.00  0.00          NE
ATOM   1733  B       X   1    -124.538 -88.657 -20.033  0.00  0.00           B
ATOM   1734  B       X   1    -124.921 -87.772 -22.435  0.00  0.00           B
ATOM   1735  B       X   1    -125.287 -90.276 -21.923  0.00  0.00           B
ATOM   1736  Ne      X   1    -125.363 -86.822 -23.503  0.00  0.00          NE
ATOM   1737  B       X   1    -121.888 -85.182 -23.266  0.00  0.00           B
ATOM   1738  Ne      X   1    -121.804 -90.033 -22.801  0.00  0.00          NE
ATOM   1739  B       X   1    -122.942 -89.245 -22.099  0.00  0.00           B
ATOM   1740  Ne      X   1    -120.635 -84.779 -22.338  0.00  0.00          NE
ATOM   1741  B       X   1    -120.475 -85.263 -20.812  0.00  0.00           B
ATOM   1742  B       X   1    -118.423 -87.589 -22.887  0.00  0.00           B
ATOM   1743  B       X   1    -120.327 -89.400 -22.406  0.00  0.00           B
ATOM   1744  Ne      X   1    -118.838 -88.959 -22.135  0.00  0.00          NE
ATOM   1745  B       X   1    -118.524 -88.800 -20.575  0.00  0.00           B
ATOM   1746  B       X   1    -119.052 -86.771 -19.211  0.00  0.00           B
ATOM   1747  Ne      X   1    -119.952 -85.451 -19.324  0.00  0.00          NE
ATOM   1748  Ne      X   1    -117.971 -87.919 -19.410  0.00  0.00          NE
ATOM   1749  B       X   1    -117.810 -90.108 -22.564  0.00  0.00           B
ATOM   1750  B       X   1    -119.289 -85.309 -23.088  0.00  0.00           B
ATOM   1751  Ne      X   1    -117.940 -86.095 -23.061  0.00  0.00          NE
ATOM   1752  B       X   1    -117.337 -91.393 -18.299  0.00  0.00           B
ATOM   1753  B       X   1    -117.074 -85.655 -21.832  0.00  0.00           B
ATOM   1754  Ne      X   1    -116.799 -90.034 -17.716  0.00  0.00          NE
ATOM   1755  Ne      X   1    -116.703 -91.111 -21.939  0.00  0.00          NE
ATOM   1756  B       X   1    -116.636 -87.179 -19.882  0.00  0.00           B
ATOM   1757  B       X   1    -115.363 -89.757 -18.339  0.00  0.00           B
ATOM   1758  Ne      X   1    -115.926 -86.017 -20.724  0.00  0.00          NE
ATOM   1759  B       X   1    -115.406 -90.506 -21.278  0.00  0.00           B
ATOM   1760  B       X   1    -115.571 -84.780 -19.801  0.00  0.00           B
ATOM   1761  B       X   1    -116.771 -90.041 -16.159  0.00  0.00           B
ATOM   1762  B       X   1    -120.591 -83.234 -22.334  0.00  0.00           B
ATOM   1763  Ne      X   1    -124.165 -61.612 -39.157  0.00  0.00          NE
ATOM   1764  B       X   1    -111.194-116.223 -24.995  0.00  0.00           B
ATOM   1765  B       X   1    -113.451-115.235 -25.716  0.00  0.00           B
ATOM   1766  B       X   1    -108.774-115.564 -24.448  0.00  0.00           B
ATOM   1767  B       X   1    -107.561-116.992 -26.111  0.00  0.00           B
ATOM   1768  Ne      X   1    -107.679-115.623 -25.417  0.00  0.00          NE
ATOM   1769  B       X   1    -113.069-112.743 -25.834  0.00  0.00           B
ATOM   1770  Ne      X   1    -113.800-113.857 -24.947  0.00  0.00          NE
ATOM   1771  B       X   1    -106.689-114.593 -25.916  0.00  0.00           B
ATOM   1772  Ne      X   1    -106.000-114.348 -27.415  0.00  0.00          NE
ATOM   1773  B       X   1    -104.474-114.064 -27.509  0.00  0.00           B
ATOM   1774  B       X   1    -105.416-109.552 -25.921  0.00  0.00           B
ATOM   1775  B       X   1    -108.851-112.057 -24.758  0.00  0.00           B
ATOM   1776  B       X   1    -106.944-110.554 -24.158  0.00  0.00           B
ATOM   1777  Ne      X   1    -110.193-115.933 -23.794  0.00  0.00          NE
ATOM   1778  B       X   1    -109.977-117.150 -22.849  0.00  0.00           B
ATOM   1779  B       X   1    -105.699-115.007 -21.960  0.00  0.00           B
ATOM   1780  B       X   1    -110.762-114.641 -23.122  0.00  0.00           B
ATOM   1781  B       X   1    -113.146-113.952 -23.564  0.00  0.00           B
ATOM   1782  Ne      X   1    -112.112-114.299 -22.331  0.00  0.00          NE
ATOM   1783  B       X   1    -105.525-110.071 -20.248  0.00  0.00           B
ATOM   1784  Ne      X   1    -105.993-111.557 -19.897  0.00  0.00          NE
ATOM   1785  B       X   1    -104.122-113.235 -23.030  0.00  0.00           B
ATOM   1786  B       X   1    -106.732-112.889 -23.221  0.00  0.00           B
ATOM   1787  Ne      X   1    -107.828-111.770 -23.642  0.00  0.00          NE
ATOM   1788  B       X   1    -105.469-112.637 -21.017  0.00  0.00           B
ATOM   1789  Ne      X   1    -105.590-113.452 -22.357  0.00  0.00          NE
ATOM   1790  B       X   1    -108.585-111.397 -22.288  0.00  0.00           B
ATOM   1791  B       X   1    -112.741-109.162 -15.018  0.00  0.00           B
ATOM   1792  B       X   1    -112.927-108.974 -12.341  0.00  0.00           B
ATOM   1793  Ne      X   1    -112.581-109.053 -10.775  0.00  0.00          NE
ATOM   1794  B       X   1    -113.655-109.901  -9.985  0.00  0.00           B
ATOM   1795  B       X   1    -111.164-109.711 -10.747  0.00  0.00           B
ATOM   1796  Ne      X   1    -113.485-108.511 -13.732  0.00  0.00          NE
ATOM   1797  B       X   1    -114.333-112.246  -9.239  0.00  0.00           B
ATOM   1798  Ne      X   1    -114.540-110.692  -8.950  0.00  0.00          NE
ATOM   1799  B       X   1    -112.678-107.599 -10.208  0.00  0.00           B
ATOM   1800  B       X   1    -109.479-110.246  -8.942  0.00  0.00           B
ATOM   1801  Ne      X   1    -109.828-110.514 -10.459  0.00  0.00          NE
ATOM   1802  B       X   1    -110.100-112.063 -10.673  0.00  0.00           B
ATOM   1803  B       X   1    -110.532-107.985  -8.517  0.00  0.00           B
ATOM   1804  B       X   1    -108.700-110.075 -11.419  0.00  0.00           B
ATOM   1805  Ne      X   1    -107.286-110.637 -11.990  0.00  0.00          NE
ATOM   1806  B       X   1    -107.028-111.902 -11.191  0.00  0.00           B
ATOM   1807  Ne      X   1    -110.928-116.614  -0.396  0.00  0.00          NE
ATOM   1808  B       X   1    -112.138-116.317  -1.376  0.00  0.00           B
ATOM   1809  Ne      X   1    -111.479-115.011  -5.049  0.00  0.00          NE
ATOM   1810  B       X   1    -109.956-115.332  -5.374  0.00  0.00           B
ATOM   1811  B       X   1    -109.671-116.940  -1.242  0.00  0.00           B
ATOM   1812  Ne      X   1    -104.129-115.166  -2.524  0.00  0.00          NE
ATOM   1813  Ne      X   1    -107.021-115.020  -3.679  0.00  0.00          NE
ATOM   1814  B       X   1    -105.458-114.943  -3.287  0.00  0.00           B
ATOM   1815  B       X   1    -107.465-117.395  -0.160  0.00  0.00           B
ATOM   1816  Ne      X   1    -114.607-111.799  -2.218  0.00  0.00          NE
ATOM   1817  Ne      X   1    -111.642-108.395  -1.844  0.00  0.00          NE
ATOM   1818  B       X   1    -113.152-108.784  -5.680  0.00  0.00           B
ATOM   1819  B       X   1    -111.390-109.901  -7.120  0.00  0.00           B
ATOM   1820  B       X   1    -114.144-111.060  -0.923  0.00  0.00           B
ATOM   1821  B       X   1    -112.630-111.276  -5.453  0.00  0.00           B
ATOM   1822  Ne      X   1    -112.145-112.069  -4.254  0.00  0.00          NE
ATOM   1823  Ne      X   1    -112.841-110.075  -6.454  0.00  0.00          NE
ATOM   1824  B       X   1    -110.943-111.293  -3.604  0.00  0.00           B
ATOM   1825  Ne      X   1    -113.031-107.563  -4.609  0.00  0.00          NE
ATOM   1826  B       X   1    -113.918-110.433  -7.468  0.00  0.00           B
ATOM   1827  B       X   1    -112.377-109.284  -0.703  0.00  0.00           B
ATOM   1828  B       X   1    -112.537-108.175  -3.199  0.00  0.00           B
ATOM   1829  B       X   1    -113.320-112.030  -3.182  0.00  0.00           B
ATOM   1830  B       X   1    -111.693-113.531  -4.708  0.00  0.00           B
ATOM   1831  B       X   1    -110.368-109.189  -2.305  0.00  0.00           B
ATOM   1832  Ne      X   1    -109.725-110.375  -3.167  0.00  0.00          NE
ATOM   1833  Ne      X   1    -110.116-109.337  -7.780  0.00  0.00          NE
ATOM   1834  Ne      X   1    -107.510-112.394  -2.408  0.00  0.00          NE
ATOM   1835  Ne      X   1    -104.652-111.030  -2.848  0.00  0.00          NE
ATOM   1836  B       X   1    -104.919-107.440  -4.235  0.00  0.00           B
ATOM   1837  B       X   1    -106.855-109.864  -6.129  0.00  0.00           B
ATOM   1838  B       X   1    -109.054-108.912  -6.725  0.00  0.00           B
ATOM   1839  B       X   1    -107.451-108.523  -0.365  0.00  0.00           B
ATOM   1840  B       X   1    -104.259-110.453  -1.401  0.00  0.00           B
ATOM   1841  B       X   1    -104.269-114.797  -0.981  0.00  0.00           B
ATOM   1842  B       X   1    -108.635-111.297  -2.478  0.00  0.00           B
ATOM   1843  B       X   1    -106.011-111.747  -2.645  0.00  0.00           B
ATOM   1844  B       X   1    -104.803-109.844  -3.827  0.00  0.00           B
ATOM   1845  B       X   1    -107.538-113.125  -1.047  0.00  0.00           B
ATOM   1846  B       X   1    -108.909-109.707  -4.377  0.00  0.00           B
ATOM   1847  B       X   1    -107.596-113.562  -3.445  0.00  0.00           B
ATOM   1848  Ne      X   1    -108.079-109.063  -5.441  0.00  0.00          NE
ATOM   1849  B       X   1    -107.387-107.764  -4.827  0.00  0.00           B
ATOM   1850  B       X   1    -103.678-108.317  -0.140  0.00  0.00           B
ATOM   1851  Ne      X   1    -104.075-109.808   0.001  0.00  0.00          NE
ATOM   1852  B       X   1    -111.714 -92.135 -50.715  0.00  0.00           B
ATOM   1853  B       X   1    -110.152 -92.986 -52.723  0.00  0.00           B
ATOM   1854  Ne      X   1    -111.158 -93.434 -51.640  0.00  0.00          NE
ATOM   1855  B       X   1    -112.337 -94.195 -52.249  0.00  0.00           B
ATOM   1856  B       X   1    -110.479 -94.443 -50.603  0.00  0.00           B
ATOM   1857  B       X   1    -107.870 -91.885 -52.528  0.00  0.00           B
ATOM   1858  B       X   1    -106.587 -92.430 -50.249  0.00  0.00           B
ATOM   1859  B       X   1    -111.682 -93.239 -46.832  0.00  0.00           B
ATOM   1860  Ne      X   1    -114.382 -93.566 -41.397  0.00  0.00          NE
ATOM   1861  B       X   1    -112.936 -92.870 -41.643  0.00  0.00           B
ATOM   1862  Ne      X   1    -110.771 -94.491 -46.905  0.00  0.00          NE
ATOM   1863  B       X   1    -114.041 -94.596 -40.286  0.00  0.00           B
ATOM   1864  B       X   1    -114.775 -94.131 -42.905  0.00  0.00           B
ATOM   1865  B       X   1    -110.442 -92.028 -41.373  0.00  0.00           B
ATOM   1866  B       X   1    -113.106 -94.215 -32.325  0.00  0.00           B
ATOM   1867  Ne      X   1    -113.150 -93.571 -35.861  0.00  0.00          NE
ATOM   1868  B       X   1    -112.089 -93.505 -34.666  0.00  0.00           B
ATOM   1869  B       X   1    -113.479 -95.039 -36.086  0.00  0.00           B
ATOM   1870  B       X   1    -110.972 -92.682 -32.627  0.00  0.00           B
ATOM   1871  B       X   1    -110.949 -95.236 -33.029  0.00  0.00           B
ATOM   1872  B       X   1    -113.062 -97.530 -36.127  0.00  0.00           B
ATOM   1873  B       X   1    -114.442 -92.842 -35.352  0.00  0.00           B
ATOM   1874  B       X   1    -112.762 -92.685 -37.131  0.00  0.00           B
ATOM   1875  Ne      X   1    -111.833 -93.947 -33.204  0.00  0.00          NE
ATOM   1876  Ne      X   1    -110.030 -96.493 -32.735  0.00  0.00          NE
ATOM   1877  B       X   1    -110.488 -91.907 -37.876  0.00  0.00           B
ATOM   1878  B       X   1    -106.971 -91.866 -35.280  0.00  0.00           B
ATOM   1879  B       X   1    -108.867 -91.942 -33.691  0.00  0.00           B
ATOM   1880  B       X   1    -113.788-100.705 -30.643  0.00  0.00           B
ATOM   1881  B       X   1    -114.458-100.280 -25.702  0.00  0.00           B
ATOM   1882  B       X   1    -111.040 -92.563 -26.390  0.00  0.00           B
ATOM   1883  B       X   1    -114.428 -93.515 -30.185  0.00  0.00           B
ATOM   1884  Ne      X   1    -114.016 -94.746 -31.204  0.00  0.00          NE
ATOM   1885  B       X   1    -111.214 -97.457 -29.106  0.00  0.00           B
ATOM   1886  B       X   1    -113.588 -98.291 -30.031  0.00  0.00           B
ATOM   1887  Ne      X   1    -112.772 -97.055 -29.402  0.00  0.00          NE
ATOM   1888  Ne      X   1    -114.326 -96.767 -26.783  0.00  0.00          NE
ATOM   1889  B       X   1    -114.029 -97.753 -25.578  0.00  0.00           B
ATOM   1890  B       X   1    -113.358 -96.831 -27.933  0.00  0.00           B
ATOM   1891  B       X   1    -113.160 -95.868 -30.321  0.00  0.00           B
ATOM   1892  B       X   1    -113.627 -92.855 -26.066  0.00  0.00           B
ATOM   1893  Ne      X   1    -112.323 -92.125 -25.583  0.00  0.00          NE
ATOM   1894  Ne      X   1    -109.969 -97.775 -28.033  0.00  0.00          NE
ATOM   1895  Ne      X   1    -109.589 -92.503 -27.058  0.00  0.00          NE
ATOM   1896  B       X   1    -114.394 -95.298 -26.169  0.00  0.00           B
ATOM   1897  Ne      X   1    -114.576 -98.984 -24.748  0.00  0.00          NE
ATOM   1898  Ne      X   1    -114.777 -93.793 -26.333  0.00  0.00          NE
ATOM   1899  B       X   1    -109.685 -91.918 -28.544  0.00  0.00           B
ATOM   1900  B       X   1    -108.893 -93.890 -27.148  0.00  0.00           B
ATOM   1901  B       X   1    -108.271 -94.885 -29.437  0.00  0.00           B
ATOM   1902  Ne      X   1    -114.125-102.900 -20.502  0.00  0.00          NE
ATOM   1903  B       X   1    -113.657-101.978 -19.325  0.00  0.00           B
ATOM   1904  B       X   1    -113.144-102.609 -21.666  0.00  0.00           B
ATOM   1905  Ne      X   1    -113.189-101.642 -17.874  0.00  0.00          NE
ATOM   1906  B       X   1    -114.441-101.615 -16.932  0.00  0.00           B
ATOM   1907  B       X   1    -112.586-100.116 -17.740  0.00  0.00           B
ATOM   1908  B       X   1    -112.232 -92.471 -24.090  0.00  0.00           B
ATOM   1909  B       X   1    -113.744 -99.144 -23.436  0.00  0.00           B
ATOM   1910  Ne      X   1    -110.952 -93.822 -17.403  0.00  0.00          NE
ATOM   1911  B       X   1    -112.243 -93.296 -16.560  0.00  0.00           B
ATOM   1912  B       X   1    -110.740 -95.308 -16.839  0.00  0.00           B
ATOM   1913  Ne      X   1    -112.475 -94.187 -20.224  0.00  0.00          NE
ATOM   1914  Ne      X   1    -111.986 -92.179 -22.544  0.00  0.00          NE
ATOM   1915  B       X   1    -112.140 -93.429 -21.532  0.00  0.00           B
ATOM   1916  B       X   1    -111.538 -93.883 -18.969  0.00  0.00           B
ATOM   1917  Ne      X   1    -113.618 -92.673 -16.833  0.00  0.00          NE
ATOM   1918  Ne      X   1    -110.711 -96.841 -16.378  0.00  0.00          NE
ATOM   1919  B       X   1    -112.449 -95.746 -20.405  0.00  0.00           B
ATOM   1920  B       X   1    -113.994 -93.815 -19.836  0.00  0.00           B
ATOM   1921  Ne      X   1    -112.716 -98.538 -18.059  0.00  0.00          NE
ATOM   1922  B       X   1    -114.219 -98.134 -18.013  0.00  0.00           B
ATOM   1923  B       X   1    -111.889 -97.712 -17.012  0.00  0.00           B
ATOM   1924  B       X   1    -109.781 -92.858 -17.162  0.00  0.00           B
ATOM   1925  B       X   1    -114.630 -93.686 -17.464  0.00  0.00           B
ATOM   1926  B       X   1    -114.073-104.460 -13.447  0.00  0.00           B
ATOM   1927  B       X   1    -112.657-105.572 -11.597  0.00  0.00           B
ATOM   1928  Ne      X   1    -112.952-105.479 -13.181  0.00  0.00          NE
ATOM   1929  B       X   1    -111.545-105.044 -13.777  0.00  0.00           B
ATOM   1930  Ne      X   1    -113.074-101.169  -8.951  0.00  0.00          NE
ATOM   1931  Ne      X   1    -112.375-106.091 -10.147  0.00  0.00          NE
ATOM   1932  B       X   1    -113.143-105.192  -9.118  0.00  0.00           B
ATOM   1933  B       X   1    -114.084-101.280 -10.124  0.00  0.00           B
ATOM   1934  B       X   1    -111.584-100.975  -9.366  0.00  0.00           B
ATOM   1935  B       X   1    -113.926-100.453 -14.693  0.00  0.00           B
ATOM   1936  B       X   1    -114.439 -99.958 -12.261  0.00  0.00           B
ATOM   1937  B       X   1    -110.832-105.785  -9.688  0.00  0.00           B
ATOM   1938  B       X   1    -113.074-102.678  -8.305  0.00  0.00           B
ATOM   1939  Ne      X   1    -109.889-106.460  -8.560  0.00  0.00          NE
ATOM   1940  B       X   1    -109.987 -99.836 -10.888  0.00  0.00           B
ATOM   1941  Ne      X   1    -110.114-100.430  -9.496  0.00  0.00          NE
ATOM   1942  Ne      X   1    -110.132-104.829 -14.399  0.00  0.00          NE
ATOM   1943  B       X   1    -110.254-101.969 -15.656  0.00  0.00           B
ATOM   1944  B       X   1    -109.276-100.956 -13.122  0.00  0.00           B
ATOM   1945  B       X   1    -110.632-104.455 -15.915  0.00  0.00           B
ATOM   1946  Ne      X   1    -109.291 -99.619 -12.301  0.00  0.00          NE
ATOM   1947  B       X   1    -113.367-106.920 -13.722  0.00  0.00           B
ATOM   1948  B       X   1    -108.948-101.452  -9.215  0.00  0.00           B
ATOM   1949  B       X   1    -106.953-103.235  -8.536  0.00  0.00           B
ATOM   1950  B       X   1    -106.586-100.749  -8.359  0.00  0.00           B
ATOM   1951  B       X   1    -108.398-106.761  -8.822  0.00  0.00           B
ATOM   1952  Ne      X   1    -107.702-101.881  -8.259  0.00  0.00          NE
ATOM   1953  Ne      X   1    -106.861-107.011  -8.874  0.00  0.00          NE
ATOM   1954  Ne      X   1    -113.945 -99.278 -13.673  0.00  0.00          NE
ATOM   1955  B       X   1    -109.992 -99.268  -8.413  0.00  0.00           B
ATOM   1956  B       X   1    -110.937 -96.934 -14.876  0.00  0.00           B
ATOM   1957  B       X   1    -112.523 -98.614 -13.587  0.00  0.00           B
ATOM   1958  B       X   1    -111.886 -94.959 -10.270  0.00  0.00           B
ATOM   1959  Ne      X   1    -111.248 -97.606 -13.541  0.00  0.00          NE
ATOM   1960  B       X   1    -111.486 -96.487 -12.434  0.00  0.00           B
ATOM   1961  Ne      X   1    -110.933 -95.394 -11.407  0.00  0.00          NE
ATOM   1962  B       X   1    -110.513 -94.181 -12.256  0.00  0.00           B
ATOM   1963  B       X   1    -109.536 -95.919 -10.512  0.00  0.00           B
ATOM   1964  Ne      X   1    -109.531 -93.012 -12.642  0.00  0.00          NE
ATOM   1965  B       X   1    -110.060 -98.540 -13.077  0.00  0.00           B
ATOM   1966  Ne      X   1    -114.453 -92.018 -13.920  0.00  0.00          NE
ATOM   1967  B       X   1    -114.271 -92.171 -15.482  0.00  0.00           B
ATOM   1968  B       X   1    -107.832 -98.984 -11.905  0.00  0.00           B
ATOM   1969  Ne      X   1    -106.692 -98.164 -11.123  0.00  0.00          NE
ATOM   1970  B       X   1    -107.213 -96.921 -10.303  0.00  0.00           B
ATOM   1971  B       X   1    -108.211 -93.594 -13.302  0.00  0.00           B
ATOM   1972  Ne      X   1    -106.875 -93.560 -14.226  0.00  0.00          NE
ATOM   1973  B       X   1    -106.798 -94.854 -15.074  0.00  0.00           B
ATOM   1974  B       X   1    -107.196 -92.262 -15.155  0.00  0.00           B
ATOM   1975  Ne      X   1    -113.306-104.162  -7.862  0.00  0.00          NE
ATOM   1976  B       X   1    -113.571-100.130  -7.899  0.00  0.00           B
ATOM   1977  B       X   1    -110.479-104.520  -4.891  0.00  0.00           B
ATOM   1978  B       X   1    -111.885-106.576  -5.180  0.00  0.00           B
ATOM   1979  Ne      X   1    -111.164-105.430  -5.954  0.00  0.00          NE
ATOM   1980  B       X   1    -113.285-102.914  -1.178  0.00  0.00           B
ATOM   1981  B       X   1    -112.301-104.608  -6.737  0.00  0.00           B
ATOM   1982  B       X   1    -111.337-102.977  -2.889  0.00  0.00           B
ATOM   1983  Ne      X   1    -112.635-102.067  -2.284  0.00  0.00          NE
ATOM   1984  B       X   1    -113.612-101.756  -3.425  0.00  0.00           B
ATOM   1985  Ne      X   1    -114.546-101.190  -4.559  0.00  0.00          NE
ATOM   1986  B       X   1    -113.817-100.079  -5.439  0.00  0.00           B
ATOM   1987  B       X   1    -111.980-100.796  -1.773  0.00  0.00           B
ATOM   1988  B       X   1    -110.225-105.871  -7.147  0.00  0.00           B
ATOM   1989  B       X   1    -109.514-102.203  -4.443  0.00  0.00           B
ATOM   1990  B       X   1    -109.599 -99.982  -6.015  0.00  0.00           B
ATOM   1991  Ne      X   1    -110.136-103.499  -3.714  0.00  0.00          NE
ATOM   1992  B       X   1    -110.189-104.685  -0.565  0.00  0.00           B
ATOM   1993  B       X   1    -114.319-106.722  -4.569  0.00  0.00           B
ATOM   1994  B       X   1    -111.346-106.980  -1.214  0.00  0.00           B
ATOM   1995  B       X   1    -110.070 -99.612  -0.468  0.00  0.00           B
ATOM   1996  Ne      X   1    -110.922 -99.626  -1.814  0.00  0.00          NE
ATOM   1997  B       X   1    -109.890 -99.782  -2.954  0.00  0.00           B
ATOM   1998  Ne      X   1    -111.259-105.762  -0.142  0.00  0.00          NE
ATOM   1999  B       X   1    -114.727-104.121  -7.283  0.00  0.00           B
ATOM   2000  Ne      X   1    -106.973-107.098  -0.889  0.00  0.00          NE
ATOM   2001  B       X   1    -109.055-104.213  -2.790  0.00  0.00           B
ATOM   2002  B       X   1    -106.610-107.028  -2.444  0.00  0.00           B
ATOM   2003  B       X   1    -107.857-103.285  -0.834  0.00  0.00           B
ATOM   2004  B       X   1    -108.043-105.935  -0.822  0.00  0.00           B
ATOM   2005  Ne      X   1    -108.764-104.497  -1.191  0.00  0.00          NE
ATOM   2006  B       X   1    -108.399-102.011  -6.824  0.00  0.00           B
ATOM   2007  B       X   1    -106.718-101.508  -2.561  0.00  0.00           B
ATOM   2008  B       X   1    -107.402-100.721  -4.891  0.00  0.00           B
ATOM   2009  Ne      X   1    -108.816-101.204  -5.410  0.00  0.00          NE
ATOM   2010  Ne      X   1    -106.978-101.904  -1.084  0.00  0.00          NE
ATOM   2011  Ne      X   1    -106.312-106.889  -3.950  0.00  0.00          NE
ATOM   2012  B       X   1    -107.829-100.859  -0.328  0.00  0.00           B
ATOM   2013  B       X   1    -112.192 -95.868  -7.923  0.00  0.00           B
ATOM   2014  B       X   1    -111.709 -98.180  -1.768  0.00  0.00           B
ATOM   2015  Ne      X   1    -114.040 -99.219  -6.698  0.00  0.00          NE
ATOM   2016  Ne      X   1    -109.694 -98.687  -6.928  0.00  0.00          NE
ATOM   2017  B       X   1    -108.371 -97.873  -6.867  0.00  0.00           B
ATOM   2018  B       X   1    -111.050 -85.117 -58.813  0.00  0.00           B
ATOM   2019  Ne      X   1    -110.029 -84.807 -57.665  0.00  0.00          NE
ATOM   2020  Ne      X   1    -109.094 -86.372 -63.027  0.00  0.00          NE
ATOM   2021  B       X   1    -105.449 -89.626 -60.681  0.00  0.00           B
ATOM   2022  B       X   1    -106.359 -86.105 -58.689  0.00  0.00           B
ATOM   2023  Ne      X   1    -107.732 -86.800 -58.280  0.00  0.00          NE
ATOM   2024  B       X   1    -108.775 -85.717 -57.837  0.00  0.00           B
ATOM   2025  B       X   1    -107.324 -87.825 -57.214  0.00  0.00           B
ATOM   2026  B       X   1    -108.414 -87.648 -59.453  0.00  0.00           B
ATOM   2027  Ne      X   1    -105.170 -85.178 -58.281  0.00  0.00          NE
ATOM   2028  Ne      X   1    -104.375 -89.200 -61.841  0.00  0.00          NE
ATOM   2029  B       X   1    -105.153 -88.240 -62.767  0.00  0.00           B
ATOM   2030  B       X   1    -107.568 -86.677 -63.270  0.00  0.00           B
ATOM   2031  B       X   1    -103.847 -85.296 -59.061  0.00  0.00           B
ATOM   2032  B       X   1    -103.714 -90.683 -62.261  0.00  0.00           B
ATOM   2033  B       X   1    -104.059 -84.527 -63.764  0.00  0.00           B
ATOM   2034  Ne      X   1    -106.247 -87.517 -63.906  0.00  0.00          NE
ATOM   2035  B       X   1    -111.416 -83.971 -62.727  0.00  0.00           B
ATOM   2036  B       X   1    -109.519 -83.288 -57.796  0.00  0.00           B
ATOM   2037  Ne      X   1    -109.488 -79.265 -58.558  0.00  0.00          NE
ATOM   2038  B       X   1    -103.431 -76.770 -63.018  0.00  0.00           B
ATOM   2039  B       X   1    -107.290 -79.813 -63.315  0.00  0.00           B
ATOM   2040  B       X   1    -105.665 -83.721 -58.537  0.00  0.00           B
ATOM   2041  B       X   1    -105.460 -78.117 -63.352  0.00  0.00           B
ATOM   2042  Ne      X   1    -107.010 -77.870 -59.796  0.00  0.00          NE
ATOM   2043  B       X   1    -108.088 -78.730 -59.032  0.00  0.00           B
ATOM   2044  B       X   1    -107.215 -81.823 -57.986  0.00  0.00           B
ATOM   2045  Ne      X   1    -108.766 -81.972 -57.439  0.00  0.00          NE
ATOM   2046  Ne      X   1    -105.682 -82.196 -58.324  0.00  0.00          NE
ATOM   2047  Ne      X   1    -106.127 -79.279 -62.486  0.00  0.00          NE
ATOM   2048  B       X   1    -104.979 -81.602 -59.678  0.00  0.00           B
ATOM   2049  B       X   1    -105.028 -80.303 -61.962  0.00  0.00           B
ATOM   2050  B       X   1    -104.856 -81.794 -57.057  0.00  0.00           B
ATOM   2051  B       X   1    -106.554 -78.512 -61.168  0.00  0.00           B
ATOM   2052  Ne      X   1    -104.198 -81.307 -61.115  0.00  0.00          NE
ATOM   2053  B       X   1    -105.722 -77.517 -58.828  0.00  0.00           B
ATOM   2054  B       X   1    -103.854 -82.514 -61.979  0.00  0.00           B
ATOM   2055  B       X   1    -104.500 -77.856 -56.584  0.00  0.00           B
ATOM   2056  Ne      X   1    -104.613 -76.996 -57.879  0.00  0.00          NE
ATOM   2057  Ne      X   1    -105.011 -76.595 -63.206  0.00  0.00          NE
ATOM   2058  B       X   1    -114.622 -84.779 -53.617  0.00  0.00           B
ATOM   2059  B       X   1    -110.662 -85.070 -56.161  0.00  0.00           B
ATOM   2060  Ne      X   1    -111.096 -85.927 -48.422  0.00  0.00          NE
ATOM   2061  B       X   1    -113.943 -91.097 -50.157  0.00  0.00           B
ATOM   2062  B       X   1    -111.519 -87.226 -49.202  0.00  0.00           B
ATOM   2063  Ne      X   1    -111.163 -88.269 -50.428  0.00  0.00          NE
ATOM   2064  B       X   1    -111.689 -85.677 -53.682  0.00  0.00           B
ATOM   2065  Ne      X   1    -112.371 -91.016 -49.791  0.00  0.00          NE
ATOM   2066  B       X   1    -111.557 -87.445 -51.707  0.00  0.00           B
ATOM   2067  B       X   1    -111.873 -89.631 -50.266  0.00  0.00           B
ATOM   2068  Ne      X   1    -114.244 -88.833 -53.279  0.00  0.00          NE
ATOM   2069  B       X   1    -113.515 -87.456 -53.158  0.00  0.00           B
ATOM   2070  Ne      X   1    -112.430 -86.499 -52.545  0.00  0.00          NE
ATOM   2071  B       X   1    -113.314 -85.528 -51.621  0.00  0.00           B
ATOM   2072  Ne      X   1    -111.258 -84.590 -54.798  0.00  0.00          NE
ATOM   2073  B       X   1    -109.617 -88.502 -50.161  0.00  0.00           B
ATOM   2074  B       X   1    -110.213 -84.976 -49.438  0.00  0.00           B
ATOM   2075  Ne      X   1    -114.704 -84.870 -52.017  0.00  0.00          NE
ATOM   2076  B       X   1    -112.243 -91.281 -48.291  0.00  0.00           B
ATOM   2077  B       X   1    -114.615 -89.465 -51.910  0.00  0.00           B
ATOM   2078  Ne      X   1    -107.180 -91.322 -51.165  0.00  0.00          NE
ATOM   2079  B       X   1    -107.736 -85.655 -48.859  0.00  0.00           B
ATOM   2080  Ne      X   1    -106.672 -86.881 -48.621  0.00  0.00          NE
ATOM   2081  Ne      X   1    -108.516 -89.289 -49.309  0.00  0.00          NE
ATOM   2082  B       X   1    -108.118 -90.544 -50.168  0.00  0.00           B
ATOM   2083  B       X   1    -105.398 -86.774 -49.642  0.00  0.00           B
ATOM   2084  Ne      X   1    -103.995 -87.340 -50.089  0.00  0.00          NE
ATOM   2085  B       X   1    -107.364 -88.286 -48.938  0.00  0.00           B
ATOM   2086  Ne      X   1    -108.667 -84.409 -49.246  0.00  0.00          NE
ATOM   2087  B       X   1    -114.616 -80.827 -50.703  0.00  0.00           B
ATOM   2088  B       X   1    -110.140 -83.625 -54.225  0.00  0.00           B
ATOM   2089  B       X   1    -109.217 -81.468 -53.413  0.00  0.00           B
ATOM   2090  B       X   1    -110.249 -81.145 -48.253  0.00  0.00           B
ATOM   2091  Ne      X   1    -104.272 -81.645 -55.568  0.00  0.00          NE
ATOM   2092  B       X   1    -107.746 -79.413 -53.086  0.00  0.00           B
ATOM   2093  B       X   1    -105.760 -82.319 -49.659  0.00  0.00           B
ATOM   2094  Ne      X   1    -107.395 -78.197 -54.042  0.00  0.00          NE
ATOM   2095  B       X   1    -108.411 -78.195 -55.212  0.00  0.00           B
ATOM   2096  B       X   1    -105.196 -82.405 -54.564  0.00  0.00           B
ATOM   2097  B       X   1    -108.848 -81.969 -55.835  0.00  0.00           B
ATOM   2098  B       X   1    -104.399 -80.085 -55.343  0.00  0.00           B
ATOM   2099  B       X   1    -105.449 -77.613 -48.912  0.00  0.00           B
ATOM   2100  B       X   1    -108.819 -77.505 -50.923  0.00  0.00           B
ATOM   2101  Ne      X   1    -108.523 -80.599 -52.268  0.00  0.00          NE
ATOM   2102  Ne      X   1    -104.354 -78.722 -48.552  0.00  0.00          NE
ATOM   2103  B       X   1    -104.872 -80.249 -48.454  0.00  0.00           B
ATOM   2104  B       X   1    -105.880 -78.256 -54.525  0.00  0.00           B
ATOM   2105  B       X   1    -107.973 -83.681 -50.445  0.00  0.00           B
ATOM   2106  Ne      X   1    -106.677 -82.690 -50.903  0.00  0.00          NE
ATOM   2107  Ne      X   1    -108.985 -82.615 -54.399  0.00  0.00          NE
ATOM   2108  B       X   1    -107.424 -81.397 -51.462  0.00  0.00           B
ATOM   2109  B       X   1    -107.600 -83.363 -54.122  0.00  0.00           B
ATOM   2110  Ne      X   1    -104.973 -81.835 -48.359  0.00  0.00          NE
ATOM   2111  Ne      X   1    -104.486 -78.520 -55.200  0.00  0.00          NE
ATOM   2112  B       X   1    -112.532 -90.458 -41.723  0.00  0.00           B
ATOM   2113  B       X   1    -113.616 -88.233 -42.372  0.00  0.00           B
ATOM   2114  Ne      X   1    -113.888 -89.718 -42.235  0.00  0.00          NE
ATOM   2115  B       X   1    -114.588 -85.902 -41.740  0.00  0.00           B
ATOM   2116  Ne      X   1    -113.243 -86.748 -41.830  0.00  0.00          NE
ATOM   2117  B       X   1    -114.170 -90.509 -43.496  0.00  0.00           B
ATOM   2118  B       X   1    -112.810 -85.738 -45.294  0.00  0.00           B
ATOM   2119  Ne      X   1    -111.684 -85.508 -44.201  0.00  0.00          NE
ATOM   2120  B       X   1    -112.222 -86.028 -42.798  0.00  0.00           B
ATOM   2121  Ne      X   1    -113.418 -84.871 -46.596  0.00  0.00          NE
ATOM   2122  B       X   1    -112.701 -86.844 -40.425  0.00  0.00           B
ATOM   2123  B       X   1    -110.893 -90.761 -46.295  0.00  0.00           B
ATOM   2124  B       X   1    -113.335 -91.415 -45.833  0.00  0.00           B
ATOM   2125  B       X   1    -112.462 -85.368 -47.761  0.00  0.00           B
ATOM   2126  Ne      X   1    -109.556 -86.930 -45.837  0.00  0.00          NE
ATOM   2127  Ne      X   1    -109.662 -89.903 -46.443  0.00  0.00          NE
ATOM   2128  B       X   1    -109.893 -88.442 -45.982  0.00  0.00           B
ATOM   2129  B       X   1    -110.076 -86.305 -47.248  0.00  0.00           B
ATOM   2130  B       X   1    -110.391 -86.226 -44.704  0.00  0.00           B
ATOM   2131  Ne      X   1    -112.084 -91.689 -46.802  0.00  0.00          NE
ATOM   2132  Ne      X   1    -114.508 -91.051 -44.904  0.00  0.00          NE
ATOM   2133  Ne      X   1    -111.970 -91.747 -41.144  0.00  0.00          NE
ATOM   2134  B       X   1    -109.192 -89.811 -47.936  0.00  0.00           B
ATOM   2135  Ne      X   1    -106.485 -87.008 -45.614  0.00  0.00          NE
ATOM   2136  B       X   1    -108.483 -90.562 -45.553  0.00  0.00           B
ATOM   2137  Ne      X   1    -104.632 -85.620 -43.517  0.00  0.00          NE
ATOM   2138  B       X   1    -108.026 -86.770 -45.523  0.00  0.00           B
ATOM   2139  B       X   1    -106.170 -86.895 -47.142  0.00  0.00           B
ATOM   2140  B       X   1    -105.594 -86.098 -44.705  0.00  0.00           B
ATOM   2141  Ne      X   1    -107.698 -91.504 -44.477  0.00  0.00          NE
ATOM   2142  B       X   1    -108.525 -91.606 -43.193  0.00  0.00           B
ATOM   2143  B       X   1    -103.650 -88.505 -41.193  0.00  0.00           B
ATOM   2144  B       X   1    -111.475 -83.899 -44.202  0.00  0.00           B
ATOM   2145  B       X   1    -113.024 -83.371 -46.149  0.00  0.00           B
ATOM   2146  B       X   1    -112.146 -81.366 -44.926  0.00  0.00           B
ATOM   2147  Ne      X   1    -111.762 -82.792 -45.312  0.00  0.00          NE
ATOM   2148  B       X   1    -112.211 -82.164 -40.873  0.00  0.00           B
ATOM   2149  B       X   1    -110.552 -82.816 -46.297  0.00  0.00           B
ATOM   2150  Ne      X   1    -109.457 -82.142 -47.300  0.00  0.00          NE
ATOM   2151  B       X   1    -109.144 -79.075 -41.019  0.00  0.00           B
ATOM   2152  B       X   1    -105.184 -84.175 -43.214  0.00  0.00           B
ATOM   2153  B       X   1    -103.722 -80.805 -45.047  0.00  0.00           B
ATOM   2154  B       X   1    -108.230 -81.488 -46.518  0.00  0.00           B
ATOM   2155  B       X   1    -106.723 -78.453 -42.043  0.00  0.00           B
ATOM   2156  Ne      X   1    -106.135 -82.967 -43.261  0.00  0.00          NE
ATOM   2157  B       X   1    -107.081 -82.945 -41.996  0.00  0.00           B
ATOM   2158  B       X   1    -106.237 -80.418 -45.229  0.00  0.00           B
ATOM   2159  B       X   1    -106.880 -82.764 -44.649  0.00  0.00           B
ATOM   2160  Ne      X   1    -105.412 -77.879 -42.610  0.00  0.00          NE
ATOM   2161  B       X   1    -104.568 -77.517 -41.356  0.00  0.00           B
ATOM   2162  B       X   1    -104.783 -78.994 -43.535  0.00  0.00           B
ATOM   2163  Ne      X   1    -106.819 -81.760 -45.937  0.00  0.00          NE
ATOM   2164  Ne      X   1    -106.970 -82.181 -40.662  0.00  0.00          NE
ATOM   2165  B       X   1    -105.916 -82.201 -47.096  0.00  0.00           B
ATOM   2166  Ne      X   1    -105.010 -80.338 -44.206  0.00  0.00          NE
ATOM   2167  B       X   1    -105.280 -81.586 -43.196  0.00  0.00           B
ATOM   2168  Ne      X   1    -107.563 -79.181 -40.904  0.00  0.00          NE
ATOM   2169  B       X   1    -107.177 -80.683 -40.898  0.00  0.00           B
ATOM   2170  B       X   1    -108.832 -83.283 -48.157  0.00  0.00           B
ATOM   2171  Ne      X   1    -112.082 -86.047 -39.266  0.00  0.00          NE
ATOM   2172  Ne      X   1    -111.198 -88.891 -33.796  0.00  0.00          NE
ATOM   2173  B       X   1    -113.739 -87.831 -36.310  0.00  0.00           B
ATOM   2174  Ne      X   1    -113.965 -86.331 -36.709  0.00  0.00          NE
ATOM   2175  Ne      X   1    -113.257 -89.340 -36.016  0.00  0.00          NE
ATOM   2176  B       X   1    -114.447 -90.341 -35.719  0.00  0.00           B
ATOM   2177  B       X   1    -112.249 -89.311 -34.871  0.00  0.00           B
ATOM   2178  B       X   1    -112.453 -90.140 -37.268  0.00  0.00           B
ATOM   2179  B       X   1    -113.050 -86.102 -38.012  0.00  0.00           B
ATOM   2180  B       X   1    -113.432 -85.323 -35.633  0.00  0.00           B
ATOM   2181  Ne      X   1    -112.193 -84.453 -35.099  0.00  0.00          NE
ATOM   2182  B       X   1    -110.968 -85.603 -35.335  0.00  0.00           B
ATOM   2183  B       X   1    -110.672 -86.600 -38.964  0.00  0.00           B
ATOM   2184  B       X   1    -111.791 -88.047 -32.571  0.00  0.00           B
ATOM   2185  Ne      X   1    -112.007 -91.523 -37.970  0.00  0.00          NE
ATOM   2186  B       X   1    -111.990 -84.476 -39.612  0.00  0.00           B
ATOM   2187  B       X   1    -110.527 -90.135 -33.074  0.00  0.00           B
ATOM   2188  B       X   1    -110.169 -87.884 -34.516  0.00  0.00           B
ATOM   2189  Ne      X   1    -109.920 -91.516 -32.573  0.00  0.00          NE
ATOM   2190  Ne      X   1    -109.713 -86.558 -35.261  0.00  0.00          NE
ATOM   2191  B       X   1    -109.944 -84.752 -32.520  0.00  0.00           B
ATOM   2192  Ne      X   1    -109.244 -86.458 -38.373  0.00  0.00          NE
ATOM   2193  B       X   1    -112.324 -91.553 -39.515  0.00  0.00           B
ATOM   2194  Ne      X   1    -111.445 -84.420 -32.167  0.00  0.00          NE
ATOM   2195  B       X   1    -109.252 -86.766 -36.800  0.00  0.00           B
ATOM   2196  B       X   1    -108.869 -84.907 -38.566  0.00  0.00           B
ATOM   2197  B       X   1    -106.013 -87.678 -32.550  0.00  0.00           B
ATOM   2198  Ne      X   1    -108.528 -84.852 -33.062  0.00  0.00          NE
ATOM   2199  B       X   1    -107.253 -89.854 -39.260  0.00  0.00           B
ATOM   2200  Ne      X   1    -106.882 -88.306 -39.133  0.00  0.00          NE
ATOM   2201  B       X   1    -105.602 -87.628 -35.164  0.00  0.00           B
ATOM   2202  B       X   1    -108.161 -87.410 -39.076  0.00  0.00           B
ATOM   2203  B       X   1    -106.073 -87.965 -37.738  0.00  0.00           B
ATOM   2204  Ne      X   1    -105.412 -87.081 -36.617  0.00  0.00          NE
ATOM   2205  B       X   1    -103.936 -88.529 -33.695  0.00  0.00           B
ATOM   2206  Ne      X   1    -105.465 -88.402 -33.854  0.00  0.00          NE
ATOM   2207  B       X   1    -108.641 -85.748 -34.397  0.00  0.00           B
ATOM   2208  B       X   1    -105.967 -85.585 -36.630  0.00  0.00           B
ATOM   2209  B       X   1    -103.785 -86.969 -37.047  0.00  0.00           B
ATOM   2210  Ne      X   1    -107.228 -91.425 -39.414  0.00  0.00          NE
ATOM   2211  B       X   1    -107.487 -85.725 -32.238  0.00  0.00           B
ATOM   2212  B       X   1    -112.242 -84.175 -33.556  0.00  0.00           B
ATOM   2213  B       X   1    -112.141 -82.292 -38.255  0.00  0.00           B
ATOM   2214  Ne      X   1    -112.593 -82.981 -39.623  0.00  0.00          NE
ATOM   2215  B       X   1    -111.690 -83.166 -35.977  0.00  0.00           B
ATOM   2216  B       X   1    -111.122 -80.611 -36.551  0.00  0.00           B
ATOM   2217  Ne      X   1    -111.197 -82.147 -37.032  0.00  0.00          NE
ATOM   2218  B       X   1    -114.194 -83.265 -39.611  0.00  0.00           B
ATOM   2219  B       X   1    -109.738 -82.603 -37.593  0.00  0.00           B
ATOM   2220  B       X   1    -103.386 -82.116 -34.287  0.00  0.00           B
ATOM   2221  B       X   1    -105.465 -82.331 -40.059  0.00  0.00           B
ATOM   2222  B       X   1    -107.079 -78.564 -39.521  0.00  0.00           B
ATOM   2223  B       X   1    -107.863 -80.746 -32.754  0.00  0.00           B
ATOM   2224  B       X   1    -104.235 -81.358 -37.948  0.00  0.00           B
ATOM   2225  B       X   1    -107.382 -83.460 -37.140  0.00  0.00           B
ATOM   2226  Ne      X   1    -104.976 -82.147 -34.654  0.00  0.00          NE
ATOM   2227  B       X   1    -108.022 -83.411 -33.075  0.00  0.00           B
ATOM   2228  B       X   1    -105.249 -80.474 -35.212  0.00  0.00           B
ATOM   2229  B       X   1    -104.981 -78.972 -38.076  0.00  0.00           B
ATOM   2230  Ne      X   1    -105.953 -84.015 -36.804  0.00  0.00          NE
ATOM   2231  Ne      X   1    -104.454 -82.629 -38.952  0.00  0.00          NE
ATOM   2232  Ne      X   1    -107.206 -82.154 -32.620  0.00  0.00          NE
ATOM   2233  B       X   1    -105.070 -83.737 -38.056  0.00  0.00           B
ATOM   2234  Ne      X   1    -108.559 -83.403 -38.248  0.00  0.00          NE
ATOM   2235  Ne      X   1    -106.158 -77.981 -38.374  0.00  0.00          NE
ATOM   2236  B       X   1    -105.332 -83.342 -35.572  0.00  0.00           B
ATOM   2237  Ne      X   1    -103.714 -79.883 -37.685  0.00  0.00          NE
ATOM   2238  B       X   1    -107.918 -82.661 -39.499  0.00  0.00           B
ATOM   2239  B       X   1    -113.728 -87.345 -30.850  0.00  0.00           B
ATOM   2240  Ne      X   1    -111.548 -89.182 -26.158  0.00  0.00          NE
ATOM   2241  B       X   1    -113.885 -85.133 -29.642  0.00  0.00           B
ATOM   2242  B       X   1    -112.143 -85.676 -27.863  0.00  0.00           B
ATOM   2243  B       X   1    -111.939 -87.643 -26.185  0.00  0.00           B
ATOM   2244  B       X   1    -111.364 -87.948 -30.025  0.00  0.00           B
ATOM   2245  B       X   1    -112.361 -90.469 -25.695  0.00  0.00           B
ATOM   2246  Ne      X   1    -111.166 -86.460 -26.957  0.00  0.00          NE
ATOM   2247  Ne      X   1    -112.240 -87.303 -31.221  0.00  0.00          NE
ATOM   2248  B       X   1    -111.316 -89.413 -27.786  0.00  0.00           B
ATOM   2249  Ne      X   1    -112.898 -84.461 -28.490  0.00  0.00          NE
ATOM   2250  B       X   1    -111.917 -85.711 -31.417  0.00  0.00           B
ATOM   2251  Ne      X   1    -110.450 -88.623 -28.883  0.00  0.00          NE
ATOM   2252  B       X   1    -110.500 -85.460 -25.968  0.00  0.00           B
ATOM   2253  B       X   1    -110.083 -87.374 -27.958  0.00  0.00           B
ATOM   2254  B       X   1    -110.171 -89.361 -25.393  0.00  0.00           B
ATOM   2255  B       X   1    -109.316 -89.583 -29.448  0.00  0.00           B
ATOM   2256  B       X   1    -109.316 -91.597 -31.081  0.00  0.00           B
ATOM   2257  Ne      X   1    -114.760 -86.304 -30.175  0.00  0.00          NE
ATOM   2258  Ne      X   1    -108.912 -91.200 -29.658  0.00  0.00          NE
ATOM   2259  Ne      X   1    -107.208 -87.499 -25.965  0.00  0.00          NE
ATOM   2260  B       X   1    -106.884 -87.424 -27.488  0.00  0.00           B
ATOM   2261  B       X   1    -106.786 -87.074 -30.134  0.00  0.00           B
ATOM   2262  B       X   1    -108.241 -86.398 -25.546  0.00  0.00           B
ATOM   2263  Ne      X   1    -108.713 -90.056 -25.169  0.00  0.00          NE
ATOM   2264  B       X   1    -107.738 -88.942 -25.629  0.00  0.00           B
ATOM   2265  Ne      X   1    -103.879 -84.600 -31.253  0.00  0.00          NE
ATOM   2266  Ne      X   1    -106.373 -86.562 -31.540  0.00  0.00          NE
ATOM   2267  B       X   1    -107.322 -91.582 -29.413  0.00  0.00           B
ATOM   2268  B       X   1    -105.077 -85.585 -31.371  0.00  0.00           B
ATOM   2269  B       X   1    -108.819 -91.367 -26.180  0.00  0.00           B
ATOM   2270  B       X   1    -113.863 -83.883 -27.408  0.00  0.00           B
ATOM   2271  B       X   1    -111.506 -83.141 -31.382  0.00  0.00           B
ATOM   2272  B       X   1    -111.875 -83.367 -29.000  0.00  0.00           B
ATOM   2273  Ne      X   1    -111.429 -82.265 -30.080  0.00  0.00          NE
ATOM   2274  B       X   1    -112.579 -81.174 -29.987  0.00  0.00           B
ATOM   2275  Ne      X   1    -113.578 -80.328 -29.142  0.00  0.00          NE
ATOM   2276  B       X   1    -110.106 -81.402 -29.846  0.00  0.00           B
ATOM   2277  Ne      X   1    -103.411 -81.397 -25.671  0.00  0.00          NE
ATOM   2278  B       X   1    -106.595 -82.284 -31.163  0.00  0.00           B
ATOM   2279  B       X   1    -103.576 -79.973 -25.017  0.00  0.00           B
ATOM   2280  B       X   1    -110.471 -91.732 -22.436  0.00  0.00           B
ATOM   2281  B       X   1    -114.479 -86.863 -24.021  0.00  0.00           B
ATOM   2282  B       X   1    -112.930 -91.009 -22.011  0.00  0.00           B
ATOM   2283  Ne      X   1    -113.694 -87.189 -22.719  0.00  0.00          NE
ATOM   2284  Ne      X   1    -113.874 -89.947 -21.264  0.00  0.00          NE
ATOM   2285  B       X   1    -113.360 -89.766 -19.793  0.00  0.00           B
ATOM   2286  B       X   1    -113.832 -88.676 -22.166  0.00  0.00           B
ATOM   2287  B       X   1    -103.651 -82.715 -19.663  0.00  0.00           B
ATOM   2288  Ne      X   1    -103.643 -78.771 -23.939  0.00  0.00          NE
ATOM   2289  B       X   1    -103.364 -77.510  -8.858  0.00  0.00           B
ATOM   2290  B       X   1    -105.291 -72.418 -59.861  0.00  0.00           B
ATOM   2291  Ne      X   1    -106.565 -72.490 -60.770  0.00  0.00          NE
ATOM   2292  B       X   1    -106.195 -71.698 -62.073  0.00  0.00           B
ATOM   2293  Ne      X   1    -107.117 -75.492 -61.407  0.00  0.00          NE
ATOM   2294  B       X   1    -108.151 -75.847 -62.582  0.00  0.00           B
ATOM   2295  B       X   1    -104.592 -75.387 -57.474  0.00  0.00           B
ATOM   2296  B       X   1    -105.685 -76.027 -61.899  0.00  0.00           B
ATOM   2297  Ne      X   1    -103.331 -69.574 -63.091  0.00  0.00          NE
ATOM   2298  B       X   1    -107.577 -76.387 -60.189  0.00  0.00           B
ATOM   2299  B       X   1    -105.459 -72.781 -64.192  0.00  0.00           B
ATOM   2300  B       X   1    -102.930-111.885 -27.452  0.00  0.00           B
ATOM   2301  Ne      X   1    -101.224-114.490 -25.234  0.00  0.00          NE
ATOM   2302  Ne      X   1    -103.004-113.459 -27.602  0.00  0.00          NE
ATOM   2303  B       X   1    -102.139-114.065 -26.422  0.00  0.00           B
ATOM   2304  Ne      X   1    -102.537-110.404 -27.424  0.00  0.00          NE
ATOM   2305  B       X   1    -102.124-110.054 -25.930  0.00  0.00           B
ATOM   2306  Ne      X   1    -101.892-110.159 -24.372  0.00  0.00          NE
ATOM   2307  B       X   1    -101.875-113.935 -23.904  0.00  0.00           B
ATOM   2308  B       X   1    -102.524-111.442 -23.748  0.00  0.00           B
ATOM   2309  Ne      X   1    -101.772-113.076 -20.029  0.00  0.00          NE
ATOM   2310  B       X   1    -102.006-112.748 -21.591  0.00  0.00           B
ATOM   2311  Ne      X   1    -102.618-112.867 -23.011  0.00  0.00          NE
ATOM   2312  B       X   1    -102.470-114.501 -19.716  0.00  0.00           B
ATOM   2313  B       X   1    -101.877 -86.583 -60.001  0.00  0.00           B
ATOM   2314  Ne      X   1    -102.098 -88.189 -59.916  0.00  0.00          NE
ATOM   2315  B       X   1    -100.684 -88.849 -60.080  0.00  0.00           B
ATOM   2316  B       X   1     -99.388 -85.097 -58.218  0.00  0.00           B
ATOM   2317  Ne      X   1    -102.500 -85.231 -59.985  0.00  0.00          NE
ATOM   2318  B       X   1    -102.960 -84.755 -61.424  0.00  0.00           B
ATOM   2319  B       X   1    -103.169 -88.472 -61.113  0.00  0.00           B
ATOM   2320  B       X   1     -97.082 -88.695 -61.895  0.00  0.00           B
ATOM   2321  B       X   1     -97.207 -86.048 -57.555  0.00  0.00           B
ATOM   2322  Ne      X   1     -93.358 -88.784 -60.352  0.00  0.00          NE
ATOM   2323  B       X   1     -92.458 -87.470 -60.380  0.00  0.00           B
ATOM   2324  B       X   1     -94.658 -88.449 -61.181  0.00  0.00           B
ATOM   2325  B       X   1     -94.588 -85.746 -57.125  0.00  0.00           B
ATOM   2326  B       X   1     -95.563 -87.492 -63.505  0.00  0.00           B
ATOM   2327  Ne      X   1     -95.802 -87.717 -61.979  0.00  0.00          NE
ATOM   2328  B       X   1     -92.092 -85.057 -57.572  0.00  0.00           B
ATOM   2329  Ne      X   1     -95.892 -85.060 -57.702  0.00  0.00          NE
ATOM   2330  Ne      X   1     -96.025 -84.793 -60.734  0.00  0.00          NE
ATOM   2331  B       X   1     -95.949 -86.308 -61.311  0.00  0.00           B
ATOM   2332  B       X   1     -95.815 -84.701 -59.198  0.00  0.00           B
ATOM   2333  B       X   1     -97.349 -84.199 -61.279  0.00  0.00           B
ATOM   2334  B       X   1     -91.857 -91.399 -62.978  0.00  0.00           B
ATOM   2335  B       X   1    -101.392 -84.130 -59.496  0.00  0.00           B
ATOM   2336  B       X   1    -101.714 -83.675 -63.221  0.00  0.00           B
ATOM   2337  Ne      X   1    -100.299 -83.803 -58.406  0.00  0.00          NE
ATOM   2338  B       X   1    -102.844 -80.586 -60.631  0.00  0.00           B
ATOM   2339  Ne      X   1    -101.790 -77.333 -59.178  0.00  0.00          NE
ATOM   2340  B       X   1    -101.006 -83.540 -56.973  0.00  0.00           B
ATOM   2341  B       X   1     -99.161 -83.327 -62.934  0.00  0.00           B
ATOM   2342  B       X   1    -101.558 -78.384 -60.196  0.00  0.00           B
ATOM   2343  Ne      X   1     -97.906 -82.924 -62.107  0.00  0.00          NE
ATOM   2344  B       X   1     -98.896 -78.690 -63.069  0.00  0.00           B
ATOM   2345  B       X   1     -98.312 -81.846 -61.003  0.00  0.00           B
ATOM   2346  B       X   1     -99.459 -82.502 -58.765  0.00  0.00           B
ATOM   2347  Ne      X   1    -101.486 -79.923 -60.877  0.00  0.00          NE
ATOM   2348  B       X   1    -100.294 -80.544 -60.014  0.00  0.00           B
ATOM   2349  Ne      X   1     -98.956 -81.277 -59.619  0.00  0.00          NE
ATOM   2350  B       X   1    -101.163 -79.684 -62.359  0.00  0.00           B
ATOM   2351  B       X   1     -97.983 -80.216 -59.126  0.00  0.00           B
ATOM   2352  Ne      X   1    -100.367 -78.958 -63.510  0.00  0.00          NE
ATOM   2353  B       X   1    -101.043 -77.466 -63.662  0.00  0.00           B
ATOM   2354  Ne      X   1    -100.240 -83.825 -63.938  0.00  0.00          NE
ATOM   2355  B       X   1    -103.150 -77.179 -58.620  0.00  0.00           B
ATOM   2356  B       X   1     -99.626 -77.390 -56.275  0.00  0.00           B
ATOM   2357  Ne      X   1    -103.131 -83.857 -62.652  0.00  0.00          NE
ATOM   2358  B       X   1    -100.627 -76.696 -58.493  0.00  0.00           B
ATOM   2359  Ne      X   1     -97.545 -78.033 -62.490  0.00  0.00          NE
ATOM   2360  B       X   1     -96.770 -82.488 -63.075  0.00  0.00           B
ATOM   2361  B       X   1     -97.201 -78.673 -61.118  0.00  0.00           B
ATOM   2362  Ne      X   1     -96.900 -79.129 -59.579  0.00  0.00          NE
ATOM   2363  B       X   1     -96.780 -77.729 -58.693  0.00  0.00           B
ATOM   2364  B       X   1     -94.849 -83.884 -61.345  0.00  0.00           B
ATOM   2365  B       X   1     -92.392 -83.295 -61.582  0.00  0.00           B
ATOM   2366  Ne      X   1     -92.932 -78.165 -62.589  0.00  0.00          NE
ATOM   2367  Ne      X   1     -93.804 -82.689 -61.654  0.00  0.00          NE
ATOM   2368  B       X   1     -93.729 -78.911 -61.414  0.00  0.00           B
ATOM   2369  B       X   1     -93.786 -81.393 -60.648  0.00  0.00           B
ATOM   2370  Ne      X   1     -93.898 -79.806 -60.110  0.00  0.00          NE
ATOM   2371  B       X   1     -95.438 -79.691 -59.566  0.00  0.00           B
ATOM   2372  B       X   1     -92.730 -79.259 -59.112  0.00  0.00           B
ATOM   2373  B       X   1     -94.310 -82.102 -62.994  0.00  0.00           B
ATOM   2374  B       X   1     -93.965 -77.698 -63.665  0.00  0.00           B
ATOM   2375  Ne      X   1     -95.453 -82.213 -63.988  0.00  0.00          NE
ATOM   2376  B       X   1     -96.371 -78.194 -63.517  0.00  0.00           B
ATOM   2377  B       X   1     -92.258 -76.877 -61.952  0.00  0.00           B
ATOM   2378  Ne      X   1     -99.364 -78.315 -54.989  0.00  0.00          NE
ATOM   2379  B       X   1     -98.721 -79.652 -55.444  0.00  0.00           B
ATOM   2380  B       X   1     -98.343 -77.092 -51.267  0.00  0.00           B
ATOM   2381  Ne      X   1     -97.650 -77.273 -49.808  0.00  0.00          NE
ATOM   2382  Ne      X   1     -98.138 -76.604 -52.773  0.00  0.00          NE
ATOM   2383  B       X   1     -94.671 -81.941 -55.255  0.00  0.00           B
ATOM   2384  Ne      X   1     -93.520 -81.311 -54.301  0.00  0.00          NE
ATOM   2385  B       X   1     -94.119 -80.131 -53.510  0.00  0.00           B
ATOM   2386  Ne      X   1     -95.172 -76.817 -53.183  0.00  0.00          NE
ATOM   2387  Ne      X   1     -94.277 -79.440 -52.015  0.00  0.00          NE
ATOM   2388  B       X   1     -92.835 -79.384 -51.448  0.00  0.00           B
ATOM   2389  B       X   1     -92.211 -80.997 -55.178  0.00  0.00           B
ATOM   2390  B       X   1     -97.344 -81.754 -55.776  0.00  0.00           B
ATOM   2391  Ne      X   1     -96.013 -82.677 -55.682  0.00  0.00          NE
ATOM   2392  B       X   1     -94.730 -77.970 -52.276  0.00  0.00           B
ATOM   2393  B       X   1     -92.479 -77.011 -50.591  0.00  0.00           B
ATOM   2394  B       X   1     -98.980 -84.961 -41.260  0.00  0.00           B
ATOM   2395  Ne      X   1    -100.357 -84.589 -42.004  0.00  0.00          NE
ATOM   2396  B       X   1    -101.469 -84.559 -40.939  0.00  0.00           B
ATOM   2397  B       X   1    -103.147 -85.661 -43.890  0.00  0.00           B
ATOM   2398  Ne      X   1    -102.182 -80.876 -45.282  0.00  0.00          NE
ATOM   2399  B       X   1    -101.911 -81.934 -46.399  0.00  0.00           B
ATOM   2400  B       X   1    -101.364 -81.357 -44.040  0.00  0.00           B
ATOM   2401  B       X   1    -100.194 -83.206 -42.750  0.00  0.00           B
ATOM   2402  Ne      X   1    -100.025 -81.753 -43.379  0.00  0.00          NE
ATOM   2403  B       X   1     -99.648 -80.727 -42.220  0.00  0.00           B
ATOM   2404  Ne      X   1     -99.442 -79.532 -41.269  0.00  0.00          NE
ATOM   2405  B       X   1     -99.666 -78.227 -42.116  0.00  0.00           B
ATOM   2406  B       X   1     -98.895 -81.747 -44.505  0.00  0.00           B
ATOM   2407  Ne      X   1    -101.952 -82.682 -47.778  0.00  0.00          NE
ATOM   2408  B       X   1     -97.911 -79.512 -40.789  0.00  0.00           B
ATOM   2409  Ne      X   1     -99.478 -76.688 -42.561  0.00  0.00          NE
ATOM   2410  Ne      X   1     -97.422 -81.312 -45.008  0.00  0.00          NE
ATOM   2411  B       X   1     -97.008 -79.917 -44.597  0.00  0.00           B
ATOM   2412  B       X   1     -96.093 -77.655 -43.677  0.00  0.00           B
ATOM   2413  Ne      X   1     -95.893 -82.995 -42.903  0.00  0.00          NE
ATOM   2414  B       X   1     -95.001 -79.900 -42.938  0.00  0.00           B
ATOM   2415  Ne      X   1     -95.687 -79.116 -44.144  0.00  0.00          NE
ATOM   2416  B       X   1     -95.365 -82.019 -41.721  0.00  0.00           B
ATOM   2417  B       X   1     -96.463 -82.262 -44.183  0.00  0.00           B
ATOM   2418  B       X   1     -95.414 -79.694 -40.426  0.00  0.00           B
ATOM   2419  B       X   1    -102.513 -88.304 -38.932  0.00  0.00           B
ATOM   2420  Ne      X   1    -102.470 -87.085 -37.921  0.00  0.00          NE
ATOM   2421  B       X   1    -102.389 -85.751 -38.826  0.00  0.00           B
ATOM   2422  B       X   1    -101.220 -87.315 -37.020  0.00  0.00           B
ATOM   2423  B       X   1    -101.535 -88.301 -34.684  0.00  0.00           B
ATOM   2424  Ne      X   1    -101.980 -84.380 -39.415  0.00  0.00          NE
ATOM   2425  B       X   1    -102.920 -76.617 -39.504  0.00  0.00           B
ATOM   2426  B       X   1    -100.238 -79.798 -39.984  0.00  0.00           B
ATOM   2427  B       X   1    -100.669 -83.960 -38.615  0.00  0.00           B
ATOM   2428  B       X   1    -100.493 -81.519 -37.975  0.00  0.00           B
ATOM   2429  B       X   1     -98.743 -77.032 -37.468  0.00  0.00           B
ATOM   2430  B       X   1    -103.062 -83.249 -39.443  0.00  0.00           B
ATOM   2431  B       X   1    -102.382 -79.783 -38.566  0.00  0.00           B
ATOM   2432  B       X   1    -100.026 -77.382 -35.365  0.00  0.00           B
ATOM   2433  B       X   1    -101.339 -83.651 -34.076  0.00  0.00           B
ATOM   2434  B       X   1    -100.158 -79.016 -37.536  0.00  0.00           B
ATOM   2435  Ne      X   1    -100.027 -77.611 -36.868  0.00  0.00          NE
ATOM   2436  Ne      X   1    -100.862 -80.071 -38.500  0.00  0.00          NE
ATOM   2437  B       X   1     -98.315 -80.229 -33.996  0.00  0.00           B
ATOM   2438  Ne      X   1     -99.872 -82.957 -37.637  0.00  0.00          NE
ATOM   2439  B       X   1     -98.321 -82.776 -38.097  0.00  0.00           B
ATOM   2440  B       X   1     -96.231 -79.477 -35.351  0.00  0.00           B
ATOM   2441  Ne      X   1     -97.294 -76.807 -37.905  0.00  0.00          NE
ATOM   2442  B       X   1     -96.368 -77.220 -36.640  0.00  0.00           B
ATOM   2443  Ne      X   1     -97.565 -77.148 -32.429  0.00  0.00          NE
ATOM   2444  Ne      X   1     -94.691 -76.801 -33.606  0.00  0.00          NE
ATOM   2445  B       X   1     -96.194 -77.003 -33.114  0.00  0.00           B
ATOM   2446  B       X   1     -93.630 -77.320 -32.584  0.00  0.00           B
ATOM   2447  B       X   1     -93.892 -76.747 -38.728  0.00  0.00           B
ATOM   2448  B       X   1     -94.514 -77.576 -34.909  0.00  0.00           B
ATOM   2449  B       X   1     -96.864 -77.924 -39.048  0.00  0.00           B
ATOM   2450  Ne      X   1     -96.764 -79.391 -39.727  0.00  0.00          NE
ATOM   2451  Ne      X   1     -95.415 -78.297 -35.991  0.00  0.00          NE
ATOM   2452  Ne      X   1    -101.233 -83.131 -26.348  0.00  0.00          NE
ATOM   2453  B       X   1    -100.296 -82.964 -27.583  0.00  0.00           B
ATOM   2454  B       X   1    -100.002 -82.199 -30.083  0.00  0.00           B
ATOM   2455  Ne      X   1     -99.456 -83.047 -28.949  0.00  0.00          NE
ATOM   2456  B       X   1    -101.966 -81.792 -26.025  0.00  0.00           B
ATOM   2457  B       X   1     -97.966 -82.828 -28.572  0.00  0.00           B
ATOM   2458  Ne      X   1     -98.254 -79.537 -25.696  0.00  0.00          NE
ATOM   2459  B       X   1     -98.735 -79.728 -27.119  0.00  0.00           B
ATOM   2460  B       X   1     -97.789 -80.707 -24.864  0.00  0.00           B
ATOM   2461  B       X   1     -97.836 -78.142 -25.149  0.00  0.00           B
ATOM   2462  Ne      X   1     -97.637 -76.883 -24.227  0.00  0.00          NE
ATOM   2463  Ne      X   1     -96.674 -82.767 -27.734  0.00  0.00          NE
ATOM   2464  Ne      X   1     -97.219 -82.107 -24.621  0.00  0.00          NE
ATOM   2465  B       X   1     -96.825 -82.621 -26.126  0.00  0.00           B
ATOM   2466  B       X   1     -93.584 -79.691 -31.875  0.00  0.00           B
ATOM   2467  B       X   1     -95.248 -79.026 -27.742  0.00  0.00           B
ATOM   2468  Ne      X   1     -94.733 -80.450 -28.138  0.00  0.00          NE
ATOM   2469  B       X   1     -93.590 -81.029 -27.145  0.00  0.00           B
ATOM   2470  B       X   1     -94.126 -80.419 -29.542  0.00  0.00           B
ATOM   2471  B       X   1     -92.370 -77.980 -30.384  0.00  0.00           B
ATOM   2472  Ne      X   1     -95.075 -77.449 -27.872  0.00  0.00          NE
ATOM   2473  B       X   1     -95.847 -81.510 -28.106  0.00  0.00           B
ATOM   2474  B       X   1     -93.544 -77.330 -28.255  0.00  0.00           B
ATOM   2475  Ne      X   1     -92.747 -78.405 -31.877  0.00  0.00          NE
ATOM   2476  B       X   1     -95.918 -76.935 -29.084  0.00  0.00           B
ATOM   2477  Ne      X   1     -92.146 -77.367 -28.917  0.00  0.00          NE
ATOM   2478  Ne      X   1     -92.131 -81.565 -27.026  0.00  0.00          NE
ATOM   2479  B       X   1     -95.360 -76.573 -26.641  0.00  0.00           B
ATOM   2480  B       X   1    -103.164 -80.885 -21.337  0.00  0.00           B
ATOM   2481  B       X   1    -100.654 -80.253 -21.327  0.00  0.00           B
ATOM   2482  B       X   1     -99.782 -80.492 -18.986  0.00  0.00           B
ATOM   2483  B       X   1     -98.261 -83.082 -24.006  0.00  0.00           B
ATOM   2484  B       X   1     -98.268 -81.457 -20.873  0.00  0.00           B
ATOM   2485  Ne      X   1     -99.344 -80.311 -20.513  0.00  0.00          NE
ATOM   2486  B       X   1    -102.421 -79.064 -22.921  0.00  0.00           B
ATOM   2487  B       X   1     -98.613 -78.903 -20.850  0.00  0.00           B
ATOM   2488  Ne      X   1     -97.670 -77.718 -21.244  0.00  0.00          NE
ATOM   2489  B       X   1     -97.733 -77.473 -22.788  0.00  0.00           B
ATOM   2490  B       X   1     -94.923 -77.984 -18.611  0.00  0.00           B
ATOM   2491  B       X   1     -96.859 -82.816 -19.083  0.00  0.00           B
ATOM   2492  B       X   1     -95.209 -77.410 -16.107  0.00  0.00           B
ATOM   2493  Ne      X   1     -94.772 -78.470 -20.114  0.00  0.00          NE
ATOM   2494  B       X   1     -97.189 -76.989 -17.654  0.00  0.00           B
ATOM   2495  Ne      X   1     -92.730 -82.976 -20.837  0.00  0.00          NE
ATOM   2496  Ne      X   1     -95.570 -76.987 -17.561  0.00  0.00          NE
ATOM   2497  B       X   1     -94.299 -79.909 -19.898  0.00  0.00           B
ATOM   2498  Ne      X   1     -97.511 -82.849 -20.551  0.00  0.00          NE
ATOM   2499  Ne      X   1     -92.457 -76.729 -20.293  0.00  0.00          NE
ATOM   2500  B       X   1     -92.660 -81.901 -19.661  0.00  0.00           B
ATOM   2501  B       X   1     -93.601 -77.641 -20.854  0.00  0.00           B
ATOM   2502  B       X   1     -96.163 -78.143 -20.814  0.00  0.00           B
ATOM   2503  B       X   1     -92.320 -79.664 -18.317  0.00  0.00           B
ATOM   2504  B       X   1     -93.962 -82.669 -21.845  0.00  0.00           B
ATOM   2505  B       X   1     -95.915 -82.097 -23.745  0.00  0.00           B
ATOM   2506  Ne      X   1     -95.255 -83.109 -22.757  0.00  0.00          NE
ATOM   2507  B       X   1     -96.432 -83.144 -21.625  0.00  0.00           B
ATOM   2508  Ne      X   1     -94.113 -85.894  -9.140  0.00  0.00          NE
ATOM   2509  B       X   1     -93.659 -84.347  -9.095  0.00  0.00           B
ATOM   2510  B       X   1     -95.279 -86.052  -8.066  0.00  0.00           B
ATOM   2511  B       X   1    -102.912 -81.437  -9.528  0.00  0.00           B
ATOM   2512  Ne      X   1    -103.086 -81.805 -11.047  0.00  0.00          NE
ATOM   2513  B       X   1    -101.399 -77.566 -10.583  0.00  0.00           B
ATOM   2514  B       X   1    -101.548 -78.019 -13.134  0.00  0.00           B
ATOM   2515  Ne      X   1    -100.599 -78.035 -11.883  0.00  0.00          NE
ATOM   2516  B       X   1     -99.945 -79.464 -11.880  0.00  0.00           B
ATOM   2517  B       X   1     -99.034 -81.944 -11.739  0.00  0.00           B
ATOM   2518  Ne      X   1    -100.172 -80.973 -12.194  0.00  0.00          NE
ATOM   2519  B       X   1    -101.693 -81.182 -11.746  0.00  0.00           B
ATOM   2520  B       X   1     -99.527 -76.861 -12.080  0.00  0.00           B
ATOM   2521  B       X   1     -99.107 -82.899  -8.397  0.00  0.00           B
ATOM   2522  Ne      X   1    -102.232 -76.661  -9.477  0.00  0.00          NE
ATOM   2523  Ne      X   1     -97.801 -82.890 -11.541  0.00  0.00          NE
ATOM   2524  B       X   1     -96.489 -81.991 -11.461  0.00  0.00           B
ATOM   2525  B       X   1     -97.209 -78.790  -9.251  0.00  0.00           B
ATOM   2526  B       X   1     -95.882 -77.585 -11.116  0.00  0.00           B
ATOM   2527  Ne      X   1     -95.808 -78.614  -9.967  0.00  0.00          NE
ATOM   2528  B       X   1     -94.222 -78.708 -14.029  0.00  0.00           B
ATOM   2529  B       X   1     -95.307 -80.049 -10.305  0.00  0.00           B
ATOM   2530  Ne      X   1     -92.942 -83.090  -9.804  0.00  0.00          NE
ATOM   2531  B       X   1     -92.500 -81.822  -8.932  0.00  0.00           B
ATOM   2532  B       X   1     -94.081 -82.496 -10.767  0.00  0.00           B
ATOM   2533  B       X   1     -94.439 -80.851 -12.604  0.00  0.00           B
ATOM   2534  B       X   1     -92.267 -80.378 -13.951  0.00  0.00           B
ATOM   2535  Ne      X   1     -93.869 -80.233 -13.938  0.00  0.00          NE
ATOM   2536  Ne      X   1     -95.088 -81.377 -11.282  0.00  0.00          NE
ATOM   2537  B       X   1     -94.631 -77.983  -9.047  0.00  0.00           B
ATOM   2538  Ne      X   1     -94.684 -77.373 -14.589  0.00  0.00          NE
ATOM   2539  B       X   1     -94.526 -81.098 -15.125  0.00  0.00           B
ATOM   2540  B       X   1     -92.282 -79.185  -8.641  0.00  0.00           B
ATOM   2541  B       X   1     -95.790 -76.831 -13.619  0.00  0.00           B
ATOM   2542  Ne      X   1     -93.305 -77.889  -8.236  0.00  0.00          NE
ATOM   2543  B       X   1     -92.561 -76.597  -8.476  0.00  0.00           B
ATOM   2544  B       X   1     -97.545 -84.951  -7.773  0.00  0.00           B
ATOM   2545  Ne      X   1    -102.634 -81.219  -7.928  0.00  0.00          NE
ATOM   2546  Ne      X   1    -100.276 -76.774  -7.159  0.00  0.00          NE
ATOM   2547  B       X   1     -98.813 -80.357  -7.673  0.00  0.00           B
ATOM   2548  Ne      X   1     -98.041 -78.932  -7.936  0.00  0.00          NE
ATOM   2549  B       X   1    -101.138 -81.367  -7.708  0.00  0.00           B
ATOM   2550  B       X   1     -99.504 -82.275  -5.981  0.00  0.00           B
ATOM   2551  B       X   1     -99.234 -77.844  -7.817  0.00  0.00           B
ATOM   2552  B       X   1     -98.266 -80.881  -4.390  0.00  0.00           B
ATOM   2553  Ne      X   1     -99.621 -81.684  -7.384  0.00  0.00          NE
ATOM   2554  Ne      X   1     -98.772 -82.419  -4.617  0.00  0.00          NE
ATOM   2555  B       X   1    -103.168 -79.806  -7.684  0.00  0.00           B
ATOM   2556  B       X   1     -95.283 -82.474  -5.028  0.00  0.00           B
ATOM   2557  B       X   1     -95.286 -78.101  -4.971  0.00  0.00           B
ATOM   2558  B       X   1     -97.053 -78.677  -6.747  0.00  0.00           B
ATOM   2559  B       X   1     -93.869 -80.219  -5.021  0.00  0.00           B
ATOM   2560  B       X   1     -93.673 -78.261  -6.786  0.00  0.00           B
ATOM   2561  B       X   1     -92.624 -78.036  -4.540  0.00  0.00           B
ATOM   2562  Ne      X   1     -93.892 -78.694  -5.300  0.00  0.00          NE
ATOM   2563  Ne      X   1     -96.672 -77.686  -5.423  0.00  0.00          NE
ATOM   2564  Ne      X   1     -99.645 -76.173 -57.333  0.00  0.00          NE
ATOM   2565  B       X   1    -102.857 -71.559 -60.090  0.00  0.00           B
ATOM   2566  B       X   1    -102.410 -70.691 -62.506  0.00  0.00           B
ATOM   2567  Ne      X   1    -100.809 -73.893 -63.123  0.00  0.00          NE
ATOM   2568  Ne      X   1    -101.831 -71.570 -61.357  0.00  0.00          NE
ATOM   2569  B       X   1    -100.470 -70.883 -60.809  0.00  0.00           B
ATOM   2570  Ne      X   1     -99.151 -70.049 -60.559  0.00  0.00          NE
ATOM   2571  B       X   1    -101.445 -72.981 -61.981  0.00  0.00           B
ATOM   2572  B       X   1     -98.904 -71.776 -57.309  0.00  0.00           B
ATOM   2573  B       X   1     -98.241 -71.026 -59.677  0.00  0.00           B
ATOM   2574  B       X   1     -99.387 -74.456 -62.706  0.00  0.00           B
ATOM   2575  B       X   1     -98.524 -69.578 -61.893  0.00  0.00           B
ATOM   2576  B       X   1     -98.121 -75.860 -57.822  0.00  0.00           B
ATOM   2577  B       X   1    -101.755 -75.008 -63.597  0.00  0.00           B
ATOM   2578  B       X   1    -100.431 -75.015 -56.599  0.00  0.00           B
ATOM   2579  Ne      X   1     -97.925 -74.919 -62.577  0.00  0.00          NE
ATOM   2580  Ne      X   1     -97.777 -71.795 -58.362  0.00  0.00          NE
ATOM   2581  Ne      X   1     -98.004 -69.088 -63.303  0.00  0.00          NE
ATOM   2582  B       X   1     -97.941 -76.515 -62.339  0.00  0.00           B
ATOM   2583  Ne      X   1    -102.269 -76.473 -63.990  0.00  0.00          NE
ATOM   2584  B       X   1     -97.479 -73.228 -58.922  0.00  0.00           B
ATOM   2585  B       X   1     -97.122 -74.342 -61.366  0.00  0.00           B
ATOM   2586  B       X   1     -97.097 -74.688 -63.965  0.00  0.00           B
ATOM   2587  B       X   1     -96.473 -69.504 -63.388  0.00  0.00           B
ATOM   2588  Ne      X   1     -96.424 -73.935 -59.996  0.00  0.00          NE
ATOM   2589  Ne      X   1     -96.644 -76.251 -58.153  0.00  0.00          NE
ATOM   2590  B       X   1     -94.502 -70.091 -59.980  0.00  0.00           B
ATOM   2591  B       X   1     -93.068 -72.021 -60.854  0.00  0.00           B
ATOM   2592  Ne      X   1     -94.517 -71.539 -60.890  0.00  0.00          NE
ATOM   2593  B       X   1     -94.786 -71.046 -62.339  0.00  0.00           B
ATOM   2594  B       X   1     -94.278 -69.920 -57.599  0.00  0.00           B
ATOM   2595  B       X   1     -95.437 -72.721 -60.330  0.00  0.00           B
ATOM   2596  Ne      X   1     -95.519 -70.386 -56.822  0.00  0.00          NE
ATOM   2597  B       X   1     -92.767 -74.685 -63.322  0.00  0.00           B
ATOM   2598  Ne      X   1     -94.938 -69.811 -63.426  0.00  0.00          NE
ATOM   2599  B       X   1     -95.681 -75.985 -56.896  0.00  0.00           B
ATOM   2600  B       X   1     -93.082 -75.979 -56.506  0.00  0.00           B
ATOM   2601  B       X   1     -92.837 -72.391 -56.567  0.00  0.00           B
ATOM   2602  B       X   1     -95.972 -75.276 -59.279  0.00  0.00           B
ATOM   2603  B       X   1     -96.553 -71.139 -57.722  0.00  0.00           B
ATOM   2604  Ne      X   1     -94.131 -68.983 -58.923  0.00  0.00          NE
ATOM   2605  B       X   1     -91.907 -74.375 -60.910  0.00  0.00           B
ATOM   2606  Ne      X   1     -91.900 -75.364 -62.120  0.00  0.00          NE
ATOM   2607  B       X   1     -99.281 -68.742 -59.603  0.00  0.00           B
ATOM   2608  Ne      X   1     -98.921 -66.167 -63.031  0.00  0.00          NE
ATOM   2609  B       X   1     -98.203 -67.546 -63.297  0.00  0.00           B
ATOM   2610  B       X   1     -91.876 -62.662 -59.001  0.00  0.00           B
ATOM   2611  B       X   1     -92.574 -68.613 -58.895  0.00  0.00           B
ATOM   2612  B       X   1     -94.024 -68.627 -62.938  0.00  0.00           B
ATOM   2613  B       X   1     -92.235 -66.894 -61.855  0.00  0.00           B
ATOM   2614  Ne      X   1     -92.728 -67.674 -63.114  0.00  0.00          NE
ATOM   2615  Ne      X   1     -99.767 -71.543 -55.962  0.00  0.00          NE
ATOM   2616  B       X   1     -99.060 -75.429 -52.999  0.00  0.00           B
ATOM   2617  B       X   1     -98.911 -71.611 -54.638  0.00  0.00           B
ATOM   2618  Ne      X   1    -100.626 -75.140 -52.891  0.00  0.00          NE
ATOM   2619  Ne      X   1     -94.534 -75.507 -55.934  0.00  0.00          NE
ATOM   2620  B       X   1     -96.077 -69.144 -56.046  0.00  0.00           B
ATOM   2621  B       X   1     -94.656 -76.391 -54.524  0.00  0.00           B
ATOM   2622  B       X   1     -92.903 -75.869 -48.378  0.00  0.00           B
ATOM   2623  B       X   1     -96.587 -76.345 -52.863  0.00  0.00           B
ATOM   2624  B       X   1     -97.322 -71.767 -52.245  0.00  0.00           B
ATOM   2625  B       X   1     -96.793 -75.960 -49.603  0.00  0.00           B
ATOM   2626  B       X   1     -96.961 -70.111 -53.995  0.00  0.00           B
ATOM   2627  B       X   1     -95.063 -71.497 -55.758  0.00  0.00           B
ATOM   2628  B       X   1     -94.604 -73.993 -55.621  0.00  0.00           B
ATOM   2629  Ne      X   1     -93.931 -72.578 -55.459  0.00  0.00          NE
ATOM   2630  Ne      X   1     -92.949 -75.654 -49.923  0.00  0.00          NE
ATOM   2631  B       X   1     -94.613 -72.015 -51.838  0.00  0.00           B
ATOM   2632  Ne      X   1     -93.305 -71.771 -52.596  0.00  0.00          NE
ATOM   2633  B       X   1     -93.028 -70.233 -52.696  0.00  0.00           B
ATOM   2634  B       X   1     -93.418 -72.395 -54.019  0.00  0.00           B
ATOM   2635  B       X   1     -94.462 -75.262 -50.372  0.00  0.00           B
ATOM   2636  Ne      X   1     -95.835 -74.711 -49.786  0.00  0.00          NE
ATOM   2637  Ne      X   1     -96.137 -72.070 -51.262  0.00  0.00          NE
ATOM   2638  B       X   1     -92.059 -72.406 -51.807  0.00  0.00           B
ATOM   2639  B       X   1     -92.029 -74.541 -50.476  0.00  0.00           B
ATOM   2640  Ne      X   1     -96.164 -68.895 -54.561  0.00  0.00          NE
ATOM   2641  B       X   1     -94.711 -68.862 -53.985  0.00  0.00           B
ATOM   2642  B       X   1     -92.340 -68.189 -54.348  0.00  0.00           B
ATOM   2643  Ne      X   1     -93.302 -68.734 -53.235  0.00  0.00          NE
ATOM   2644  B       X   1     -92.406 -65.868 -55.541  0.00  0.00           B
ATOM   2645  Ne      X   1    -100.406 -74.596 -40.631  0.00  0.00          NE
ATOM   2646  B       X   1     -99.689 -75.837 -41.225  0.00  0.00           B
ATOM   2647  B       X   1     -98.091 -76.248 -43.092  0.00  0.00           B
ATOM   2648  Ne      X   1     -95.045 -74.537 -45.317  0.00  0.00          NE
ATOM   2649  B       X   1     -93.480 -74.757 -41.428  0.00  0.00           B
ATOM   2650  Ne      X   1     -94.956 -74.657 -40.930  0.00  0.00          NE
ATOM   2651  B       X   1     -95.802 -75.866 -41.653  0.00  0.00           B
ATOM   2652  B       X   1     -95.717 -75.255 -44.095  0.00  0.00           B
ATOM   2653  Ne      X   1     -96.451 -76.194 -43.090  0.00  0.00          NE
ATOM   2654  B       X   1     -97.173 -75.303 -38.249  0.00  0.00           B
ATOM   2655  B       X   1     -94.418 -75.264 -33.802  0.00  0.00           B
ATOM   2656  Ne      X   1     -99.202 -74.607 -29.336  0.00  0.00          NE
ATOM   2657  B       X   1    -100.405 -75.627 -29.484  0.00  0.00           B
ATOM   2658  Ne      X   1    -100.129 -74.957 -24.601  0.00  0.00          NE
ATOM   2659  B       X   1     -98.901 -75.870 -24.516  0.00  0.00           B
ATOM   2660  B       X   1     -97.800 -75.169 -28.953  0.00  0.00           B
ATOM   2661  B       X   1     -97.456 -76.309 -31.116  0.00  0.00           B
ATOM   2662  Ne      X   1     -96.685 -75.743 -29.845  0.00  0.00          NE
ATOM   2663  Ne      X   1     -95.269 -75.409 -25.546  0.00  0.00          NE
ATOM   2664  B       X   1     -92.332 -74.238 -27.328  0.00  0.00           B
ATOM   2665  B       X   1     -93.275 -74.086 -29.765  0.00  0.00           B
ATOM   2666  Ne      X   1     -94.549 -73.667 -30.568  0.00  0.00          NE
ATOM   2667  B       X   1     -93.653 -75.250 -25.305  0.00  0.00           B
ATOM   2668  B       X   1     -94.040 -70.344 -25.020  0.00  0.00           B
ATOM   2669  Ne      X   1     -92.355 -74.485 -25.753  0.00  0.00          NE
ATOM   2670  Ne      X   1     -92.836 -69.807 -25.860  0.00  0.00          NE
ATOM   2671  B       X   1     -95.639 -74.771 -30.342  0.00  0.00           B
ATOM   2672  B       X   1     -95.864 -71.763 -27.549  0.00  0.00           B
ATOM   2673  Ne      X   1     -95.499 -70.346 -24.488  0.00  0.00          NE
ATOM   2674  B       X   1     -95.688 -73.952 -26.087  0.00  0.00           B
ATOM   2675  B       X   1     -93.347 -69.566 -27.312  0.00  0.00           B
ATOM   2676  B       X   1     -96.154 -71.610 -25.023  0.00  0.00           B
ATOM   2677  B       X   1     -96.296 -75.988 -24.468  0.00  0.00           B
ATOM   2678  Ne      X   1     -96.368 -72.532 -26.209  0.00  0.00          NE
ATOM   2679  B       X   1     -92.089 -73.191 -24.918  0.00  0.00           B
ATOM   2680  Ne      X   1     -92.026 -74.384 -28.917  0.00  0.00          NE
ATOM   2681  B       X   1     -97.475 -73.586 -20.087  0.00  0.00           B
ATOM   2682  B       X   1     -92.586 -71.809 -16.188  0.00  0.00           B
ATOM   2683  B       X   1     -96.629 -71.773 -18.321  0.00  0.00           B
ATOM   2684  B       X   1     -95.027 -75.550 -17.956  0.00  0.00           B
ATOM   2685  B       X   1     -93.148 -75.335 -19.716  0.00  0.00           B
ATOM   2686  B       X   1     -93.185 -73.836 -17.630  0.00  0.00           B
ATOM   2687  Ne      X   1     -94.083 -74.485 -18.697  0.00  0.00          NE
ATOM   2688  B       X   1     -93.961 -69.707 -20.647  0.00  0.00           B
ATOM   2689  B       X   1     -95.255 -70.407 -22.822  0.00  0.00           B
ATOM   2690  B       X   1     -95.045 -73.471 -19.327  0.00  0.00           B
ATOM   2691  Ne      X   1     -96.329 -72.609 -19.636  0.00  0.00          NE
ATOM   2692  Ne      X   1     -92.451 -69.214 -20.352  0.00  0.00          NE
ATOM   2693  Ne      X   1     -94.148 -69.040 -16.332  0.00  0.00          NE
ATOM   2694  Ne      X   1     -93.349 -73.182 -16.185  0.00  0.00          NE
ATOM   2695  B       X   1    -102.961 -75.396 -10.198  0.00  0.00           B
ATOM   2696  Ne      X   1     -98.871 -75.447 -12.178  0.00  0.00          NE
ATOM   2697  B       X   1     -98.954 -74.947 -13.671  0.00  0.00           B
ATOM   2698  B       X   1    -101.160 -76.237  -8.390  0.00  0.00           B
ATOM   2699  B       X   1     -98.172 -75.438 -16.002  0.00  0.00           B
ATOM   2700  Ne      X   1     -95.965 -76.290 -12.072  0.00  0.00          NE
ATOM   2701  B       X   1     -97.334 -75.594 -11.895  0.00  0.00           B
ATOM   2702  B       X   1     -97.205 -73.450 -14.676  0.00  0.00           B
ATOM   2703  B       X   1     -96.959 -71.885  -8.859  0.00  0.00           B
ATOM   2704  Ne      X   1     -93.434 -74.493 -11.768  0.00  0.00          NE
ATOM   2705  B       X   1     -93.659 -72.995 -12.041  0.00  0.00           B
ATOM   2706  Ne      X   1     -94.422 -71.626 -12.236  0.00  0.00          NE
ATOM   2707  B       X   1     -92.358 -75.022 -12.815  0.00  0.00           B
ATOM   2708  B       X   1     -92.796 -74.732 -10.311  0.00  0.00           B
ATOM   2709  B       X   1     -95.408 -71.862 -13.533  0.00  0.00           B
ATOM   2710  B       X   1     -94.724 -75.424 -11.864  0.00  0.00           B
ATOM   2711  B       X   1     -95.357 -71.603 -10.954  0.00  0.00           B
ATOM   2712  Ne      X   1     -92.206 -75.427 -14.330  0.00  0.00          NE
ATOM   2713  B       X   1     -92.657 -74.137 -15.178  0.00  0.00           B
ATOM   2714  Ne      X   1     -96.048 -72.452 -14.857  0.00  0.00          NE
ATOM   2715  B       X   1     -94.833 -73.066 -15.755  0.00  0.00           B
ATOM   2716  B       X   1     -93.424 -76.385 -14.565  0.00  0.00           B
ATOM   2717  B       X   1     -99.355 -75.628  -6.541  0.00  0.00           B
ATOM   2718  Ne      X   1     -97.968 -74.921  -5.996  0.00  0.00          NE
ATOM   2719  B       X   1     -97.002 -76.203  -5.786  0.00  0.00           B
ATOM   2720  B       X   1     -88.788-101.062 -61.341  0.00  0.00           B
ATOM   2721  B       X   1     -86.670-100.518 -59.904  0.00  0.00           B
ATOM   2722  Ne      X   1     -87.427-100.285 -61.270  0.00  0.00          NE
ATOM   2723  B       X   1     -86.415-101.044 -62.259  0.00  0.00           B
ATOM   2724  B       X   1     -80.727-100.465 -63.790  0.00  0.00           B
ATOM   2725  B       X   1     -84.278-101.655 -63.516  0.00  0.00           B
ATOM   2726  Ne      X   1     -84.834-100.992 -62.183  0.00  0.00          NE
ATOM   2727  B       X   1     -84.203-101.874 -61.021  0.00  0.00           B
ATOM   2728  Ne      X   1     -82.863-102.294 -60.271  0.00  0.00          NE
ATOM   2729  Ne      X   1     -82.803-106.351 -63.384  0.00  0.00          NE
ATOM   2730  B       X   1     -81.971-103.020 -61.294  0.00  0.00           B
ATOM   2731  B       X   1     -81.960-105.046 -62.893  0.00  0.00           B
ATOM   2732  B       X   1     -84.462 -99.501 -62.032  0.00  0.00           B
ATOM   2733  Ne      X   1     -87.970 -95.040 -63.233  0.00  0.00          NE
ATOM   2734  B       X   1     -87.668 -98.809 -61.521  0.00  0.00           B
ATOM   2735  Ne      X   1     -88.101 -97.385 -61.119  0.00  0.00          NE
ATOM   2736  B       X   1     -87.728 -96.329 -62.195  0.00  0.00           B
ATOM   2737  B       X   1     -84.081 -97.821 -63.893  0.00  0.00           B
ATOM   2738  B       X   1     -83.599 -97.070 -61.451  0.00  0.00           B
ATOM   2739  Ne      X   1     -83.647 -98.230 -62.436  0.00  0.00          NE
ATOM   2740  Ne      X   1     -84.976 -93.430 -60.430  0.00  0.00          NE
ATOM   2741  B       X   1     -85.461 -97.475 -58.372  0.00  0.00           B
ATOM   2742  Ne      X   1     -84.010 -97.643 -57.985  0.00  0.00          NE
ATOM   2743  B       X   1     -84.194 -94.831 -60.316  0.00  0.00           B
ATOM   2744  B       X   1     -84.559 -92.812 -61.855  0.00  0.00           B
ATOM   2745  Ne      X   1     -83.097 -96.011 -60.386  0.00  0.00          NE
ATOM   2746  B       X   1     -83.094 -96.808 -59.023  0.00  0.00           B
ATOM   2747  B       X   1     -84.525 -92.528 -59.249  0.00  0.00           B
ATOM   2748  B       X   1     -81.571 -95.603 -60.616  0.00  0.00           B
ATOM   2749  B       X   1     -82.090 -98.861 -62.426  0.00  0.00           B
ATOM   2750  B       X   1     -82.655 -92.639 -57.507  0.00  0.00           B
ATOM   2751  Ne      X   1     -80.679 -99.181 -62.812  0.00  0.00          NE
ATOM   2752  Ne      X   1     -91.060 -86.881 -60.894  0.00  0.00          NE
ATOM   2753  B       X   1     -91.101 -85.378 -60.952  0.00  0.00           B
ATOM   2754  B       X   1     -90.828 -87.362 -62.396  0.00  0.00           B
ATOM   2755  Ne      X   1     -90.591 -87.119 -63.881  0.00  0.00          NE
ATOM   2756  B       X   1     -89.687 -84.458 -57.412  0.00  0.00           B
ATOM   2757  B       X   1     -89.948 -87.340 -59.875  0.00  0.00           B
ATOM   2758  B       X   1     -87.153 -84.820 -57.109  0.00  0.00           B
ATOM   2759  B       X   1     -88.091 -89.881 -63.709  0.00  0.00           B
ATOM   2760  B       X   1     -89.290 -86.090 -63.925  0.00  0.00           B
ATOM   2761  Ne      X   1     -86.266 -87.995 -60.530  0.00  0.00          NE
ATOM   2762  B       X   1     -86.114 -84.270 -62.572  0.00  0.00           B
ATOM   2763  B       X   1     -85.932 -86.581 -61.215  0.00  0.00           B
ATOM   2764  B       X   1     -84.874 -88.383 -59.885  0.00  0.00           B
ATOM   2765  B       X   1     -83.945 -85.770 -62.580  0.00  0.00           B
ATOM   2766  Ne      X   1     -85.276 -85.250 -61.717  0.00  0.00          NE
ATOM   2767  B       X   1     -85.809 -90.889 -63.068  0.00  0.00           B
ATOM   2768  Ne      X   1     -83.303 -86.734 -63.638  0.00  0.00          NE
ATOM   2769  B       X   1     -83.399 -90.607 -62.320  0.00  0.00           B
ATOM   2770  B       X   1     -83.245 -88.173 -63.059  0.00  0.00           B
ATOM   2771  B       X   1     -83.377 -90.315 -58.837  0.00  0.00           B
ATOM   2772  B       X   1     -83.204 -87.907 -57.960  0.00  0.00           B
ATOM   2773  Ne      X   1     -84.385 -91.595 -62.953  0.00  0.00          NE
ATOM   2774  B       X   1     -81.091 -89.450 -62.578  0.00  0.00           B
ATOM   2775  B       X   1     -82.595 -88.718 -60.622  0.00  0.00           B
ATOM   2776  Ne      X   1     -82.602 -89.283 -62.127  0.00  0.00          NE
ATOM   2777  B       X   1     -81.856 -86.324 -64.010  0.00  0.00           B
ATOM   2778  Ne      X   1     -83.836 -91.692 -58.163  0.00  0.00          NE
ATOM   2779  B       X   1     -84.723 -84.427 -60.537  0.00  0.00           B
ATOM   2780  Ne      X   1     -90.994 -83.809 -57.808  0.00  0.00          NE
ATOM   2781  B       X   1     -90.930 -83.393 -59.364  0.00  0.00           B
ATOM   2782  Ne      X   1     -91.097 -83.854 -60.864  0.00  0.00          NE
ATOM   2783  Ne      X   1     -91.306 -78.939 -58.433  0.00  0.00          NE
ATOM   2784  B       X   1     -91.058 -79.974 -57.246  0.00  0.00           B
ATOM   2785  B       X   1     -90.078 -78.990 -59.573  0.00  0.00           B
ATOM   2786  B       X   1     -91.308 -82.532 -56.970  0.00  0.00           B
ATOM   2787  B       X   1     -91.430 -77.516 -57.753  0.00  0.00           B
ATOM   2788  Ne      X   1     -90.241 -79.426 -63.455  0.00  0.00          NE
ATOM   2789  B       X   1     -89.973 -80.969 -63.294  0.00  0.00           B
ATOM   2790  B       X   1     -89.988 -83.114 -61.730  0.00  0.00           B
ATOM   2791  B       X   1     -89.426 -78.825 -62.189  0.00  0.00           B
ATOM   2792  B       X   1     -88.999 -80.918 -60.957  0.00  0.00           B
ATOM   2793  Ne      X   1     -89.163 -81.876 -62.213  0.00  0.00          NE
ATOM   2794  Ne      X   1     -88.969 -79.362 -60.636  0.00  0.00          NE
ATOM   2795  B       X   1     -87.704 -82.229 -62.736  0.00  0.00           B
ATOM   2796  B       X   1     -87.538 -78.842 -60.325  0.00  0.00           B
ATOM   2797  Ne      X   1     -86.705 -83.127 -63.553  0.00  0.00          NE
ATOM   2798  B       X   1     -87.037 -82.441 -56.519  0.00  0.00           B
ATOM   2799  Ne      X   1     -86.146 -83.607 -57.034  0.00  0.00          NE
ATOM   2800  B       X   1     -91.814 -79.114 -63.202  0.00  0.00           B
ATOM   2801  B       X   1     -85.550 -82.244 -64.178  0.00  0.00           B
ATOM   2802  Ne      X   1     -86.033 -78.358 -60.325  0.00  0.00          NE
ATOM   2803  B       X   1     -85.996 -77.051 -61.254  0.00  0.00           B
ATOM   2804  B       X   1     -85.748 -77.815 -58.866  0.00  0.00           B
ATOM   2805  B       X   1     -84.273 -81.859 -60.236  0.00  0.00           B
ATOM   2806  B       X   1     -85.059 -79.452 -60.823  0.00  0.00           B
ATOM   2807  B       X   1     -83.874 -80.902 -62.635  0.00  0.00           B
ATOM   2808  Ne      X   1     -83.939 -80.537 -61.018  0.00  0.00          NE
ATOM   2809  Ne      X   1     -85.540 -77.191 -57.428  0.00  0.00          NE
ATOM   2810  B       X   1     -84.557 -77.635 -64.008  0.00  0.00           B
ATOM   2811  Ne      X   1     -84.199 -81.365 -64.124  0.00  0.00          NE
ATOM   2812  B       X   1     -83.965 -76.669 -57.307  0.00  0.00           B
ATOM   2813  Ne      X   1     -91.826 -78.215 -51.345  0.00  0.00          NE
ATOM   2814  Ne      X   1     -90.898 -81.112 -56.167  0.00  0.00          NE
ATOM   2815  B       X   1     -91.183 -77.169 -55.209  0.00  0.00           B
ATOM   2816  Ne      X   1     -90.360 -77.601 -53.947  0.00  0.00          NE
ATOM   2817  B       X   1     -87.744 -82.203 -54.114  0.00  0.00           B
ATOM   2818  B       X   1     -86.967 -80.180 -55.385  0.00  0.00           B
ATOM   2819  B       X   1     -89.413 -81.415 -55.827  0.00  0.00           B
ATOM   2820  B       X   1     -89.426 -78.777 -54.050  0.00  0.00           B
ATOM   2821  Ne      X   1     -87.855 -81.473 -55.489  0.00  0.00          NE
ATOM   2822  B       X   1     -91.502 -77.873 -52.837  0.00  0.00           B
ATOM   2823  B       X   1     -91.808 -82.760 -26.095  0.00  0.00           B
ATOM   2824  B       X   1     -91.067 -80.841 -27.702  0.00  0.00           B
ATOM   2825  B       X   1     -91.197 -78.342 -28.113  0.00  0.00           B
ATOM   2826  Ne      X   1     -90.138 -79.515 -27.819  0.00  0.00          NE
ATOM   2827  B       X   1     -89.535 -79.283 -26.426  0.00  0.00           B
ATOM   2828  B       X   1     -89.354 -77.322 -24.789  0.00  0.00           B
ATOM   2829  B       X   1     -89.149 -79.468 -29.025  0.00  0.00           B
ATOM   2830  Ne      X   1     -88.789 -78.807 -25.170  0.00  0.00          NE
ATOM   2831  B       X   1     -87.275 -78.593 -25.552  0.00  0.00           B
ATOM   2832  B       X   1     -88.751 -76.703 -21.368  0.00  0.00           B
ATOM   2833  B       X   1     -91.821 -77.388 -19.029  0.00  0.00           B
ATOM   2834  B       X   1     -88.731 -79.826 -23.973  0.00  0.00           B
ATOM   2835  B       X   1     -91.096 -77.965 -16.651  0.00  0.00           B
ATOM   2836  Ne      X   1     -91.239 -78.478 -18.156  0.00  0.00          NE
ATOM   2837  B       X   1     -91.548 -82.917 -21.813  0.00  0.00           B
ATOM   2838  B       X   1     -89.850 -78.972 -18.525  0.00  0.00           B
ATOM   2839  B       X   1     -87.602 -79.429 -17.066  0.00  0.00           B
ATOM   2840  Ne      X   1     -88.731 -79.985 -18.183  0.00  0.00          NE
ATOM   2841  Ne      X   1     -86.872 -79.827 -20.533  0.00  0.00          NE
ATOM   2842  B       X   1     -86.904 -78.319 -20.559  0.00  0.00           B
ATOM   2843  Ne      X   1     -87.218 -76.767 -20.935  0.00  0.00          NE
ATOM   2844  B       X   1     -87.360 -80.422 -21.888  0.00  0.00           B
ATOM   2845  B       X   1     -87.820 -80.334 -19.383  0.00  0.00           B
ATOM   2846  B       X   1     -89.563 -81.206 -17.608  0.00  0.00           B
ATOM   2847  B       X   1     -89.289 -82.007 -22.539  0.00  0.00           B
ATOM   2848  B       X   1     -86.306 -82.249 -16.441  0.00  0.00           B
ATOM   2849  B       X   1     -91.379 -82.774 -16.304  0.00  0.00           B
ATOM   2850  Ne      X   1     -89.942 -82.012 -16.246  0.00  0.00          NE
ATOM   2851  B       X   1     -88.773 -83.080 -16.095  0.00  0.00           B
ATOM   2852  Ne      X   1     -86.446 -79.219 -16.084  0.00  0.00          NE
ATOM   2853  B       X   1     -91.352 -76.562 -21.362  0.00  0.00           B
ATOM   2854  B       X   1     -85.134 -80.013 -16.504  0.00  0.00           B
ATOM   2855  Ne      X   1     -91.760 -80.560  -8.397  0.00  0.00          NE
ATOM   2856  Ne      X   1     -90.322 -77.446 -15.343  0.00  0.00          NE
ATOM   2857  Ne      X   1     -90.711 -80.133 -13.914  0.00  0.00          NE
ATOM   2858  B       X   1     -90.501 -78.571 -14.292  0.00  0.00           B
ATOM   2859  B       X   1     -90.089 -80.262 -12.457  0.00  0.00           B
ATOM   2860  B       X   1     -89.986 -81.002 -15.043  0.00  0.00           B
ATOM   2861  B       X   1     -89.556 -78.562 -10.480  0.00  0.00           B
ATOM   2862  Ne      X   1     -89.494 -77.122  -9.803  0.00  0.00          NE
ATOM   2863  B       X   1     -88.377 -80.906 -10.619  0.00  0.00           B
ATOM   2864  Ne      X   1     -88.985 -79.704 -11.458  0.00  0.00          NE
ATOM   2865  B       X   1     -87.853 -79.162 -12.370  0.00  0.00           B
ATOM   2866  Ne      X   1     -87.812 -82.391 -10.485  0.00  0.00          NE
ATOM   2867  B       X   1     -86.529 -82.606 -11.356  0.00  0.00           B
ATOM   2868  B       X   1     -87.548 -82.767  -9.021  0.00  0.00           B
ATOM   2869  B       X   1     -86.740 -79.689 -14.626  0.00  0.00           B
ATOM   2870  Ne      X   1     -86.497 -79.314 -13.133  0.00  0.00          NE
ATOM   2871  B       X   1     -88.805 -77.185 -15.621  0.00  0.00           B
ATOM   2872  B       X   1     -89.432 -77.205  -8.198  0.00  0.00           B
ATOM   2873  B       X   1     -86.294 -77.656 -15.988  0.00  0.00           B
ATOM   2874  B       X   1     -83.818 -82.164 -15.751  0.00  0.00           B
ATOM   2875  Ne      X   1     -84.693 -77.225 -11.995  0.00  0.00          NE
ATOM   2876  B       X   1     -84.155 -81.725 -10.981  0.00  0.00           B
ATOM   2877  B       X   1     -85.639 -77.990 -13.046  0.00  0.00           B
ATOM   2878  Ne      X   1     -85.292 -81.863 -12.002  0.00  0.00          NE
ATOM   2879  B       X   1     -85.718 -80.459 -12.443  0.00  0.00           B
ATOM   2880  B       X   1     -84.718 -82.602 -13.298  0.00  0.00           B
ATOM   2881  B       X   1     -84.089 -78.140 -10.915  0.00  0.00           B
ATOM   2882  Ne      X   1     -83.497 -82.924 -14.426  0.00  0.00          NE
ATOM   2883  B       X   1     -83.581 -77.645  -8.425  0.00  0.00           B
ATOM   2884  B       X   1     -89.015 -85.170  -2.036  0.00  0.00           B
ATOM   2885  B       X   1     -86.883 -86.265  -0.940  0.00  0.00           B
ATOM   2886  Ne      X   1     -88.192 -85.406  -0.647  0.00  0.00          NE
ATOM   2887  Ne      X   1     -89.438 -84.329  -3.276  0.00  0.00          NE
ATOM   2888  B       X   1     -84.963 -85.515  -2.668  0.00  0.00           B
ATOM   2889  Ne      X   1     -83.551 -85.043  -3.387  0.00  0.00          NE
ATOM   2890  Ne      X   1     -80.511 -85.457  -0.056  0.00  0.00          NE
ATOM   2891  B       X   1     -90.887 -84.037  -3.584  0.00  0.00           B
ATOM   2892  B       X   1     -90.443 -77.220  -5.646  0.00  0.00           B
ATOM   2893  B       X   1     -90.836 -80.947  -7.287  0.00  0.00           B
ATOM   2894  B       X   1     -91.415 -83.088  -5.949  0.00  0.00           B
ATOM   2895  Ne      X   1     -91.258 -77.397  -4.210  0.00  0.00          NE
ATOM   2896  B       X   1     -90.544 -78.275  -3.116  0.00  0.00           B
ATOM   2897  Ne      X   1     -90.301 -82.117  -6.361  0.00  0.00          NE
ATOM   2898  B       X   1     -88.144 -78.168  -6.290  0.00  0.00           B
ATOM   2899  Ne      X   1     -86.613 -78.210  -5.983  0.00  0.00          NE
ATOM   2900  B       X   1     -86.452 -77.661  -4.483  0.00  0.00           B
ATOM   2901  Ne      X   1     -88.784 -81.426  -3.814  0.00  0.00          NE
ATOM   2902  B       X   1     -89.398 -80.534  -2.728  0.00  0.00           B
ATOM   2903  B       X   1     -86.759 -82.132  -6.693  0.00  0.00           B
ATOM   2904  B       X   1     -89.717 -81.432  -5.082  0.00  0.00           B
ATOM   2905  B       X   1     -89.129 -82.955  -7.080  0.00  0.00           B
ATOM   2906  B       X   1     -88.091 -78.359  -2.541  0.00  0.00           B
ATOM   2907  B       X   1     -88.655 -82.963  -3.352  0.00  0.00           B
ATOM   2908  Ne      X   1     -86.815 -77.461  -2.960  0.00  0.00          NE
ATOM   2909  Ne      X   1     -89.464 -79.027  -2.187  0.00  0.00          NE
ATOM   2910  B       X   1     -87.269 -81.167  -4.333  0.00  0.00           B
ATOM   2911  Ne      X   1     -89.186 -77.083  -6.646  0.00  0.00          NE
ATOM   2912  Ne      X   1     -86.217 -81.200  -5.478  0.00  0.00          NE
ATOM   2913  B       X   1     -87.664 -84.006  -0.238  0.00  0.00           B
ATOM   2914  B       X   1     -84.514 -80.048  -0.627  0.00  0.00           B
ATOM   2915  Ne      X   1     -84.546 -78.470  -1.085  0.00  0.00          NE
ATOM   2916  B       X   1     -84.823 -81.770  -5.065  0.00  0.00           B
ATOM   2917  B       X   1     -86.086 -79.730  -5.952  0.00  0.00           B
ATOM   2918  B       X   1     -85.643 -78.078  -2.058  0.00  0.00           B
ATOM   2919  Ne      X   1     -83.503 -82.636  -5.347  0.00  0.00          NE
ATOM   2920  B       X   1     -85.802 -77.401  -7.007  0.00  0.00           B
ATOM   2921  B       X   1     -81.025 -84.035  -0.279  0.00  0.00           B
ATOM   2922  B       X   1     -83.032 -82.282  -0.487  0.00  0.00           B
ATOM   2923  Ne      X   1     -81.319 -81.230  -3.552  0.00  0.00          NE
ATOM   2924  Ne      X   1     -82.010 -83.189  -1.324  0.00  0.00          NE
ATOM   2925  B       X   1     -81.226 -82.205  -2.306  0.00  0.00           B
ATOM   2926  Ne      X   1     -84.420 -76.776  -7.355  0.00  0.00          NE
ATOM   2927  B       X   1     -83.723 -76.670  -5.980  0.00  0.00           B
ATOM   2928  Ne      X   1     -91.566 -72.016 -57.444  0.00  0.00          NE
ATOM   2929  B       X   1     -91.481 -70.442 -57.621  0.00  0.00           B
ATOM   2930  B       X   1     -90.377 -75.336 -62.725  0.00  0.00           B
ATOM   2931  B       X   1     -90.513 -72.191 -61.244  0.00  0.00           B
ATOM   2932  B       X   1     -90.589 -75.144 -56.626  0.00  0.00           B
ATOM   2933  B       X   1     -89.915 -70.714 -63.350  0.00  0.00           B
ATOM   2934  B       X   1     -90.301 -72.599 -56.681  0.00  0.00           B
ATOM   2935  Ne      X   1     -89.432 -71.865 -62.285  0.00  0.00          NE
ATOM   2936  B       X   1     -89.027 -73.237 -62.985  0.00  0.00           B
ATOM   2937  B       X   1     -88.245 -71.225 -61.511  0.00  0.00           B
ATOM   2938  Ne      X   1     -87.168 -70.843 -60.457  0.00  0.00          NE
ATOM   2939  B       X   1     -87.749 -70.137 -59.176  0.00  0.00           B
ATOM   2940  B       X   1     -87.814 -75.358 -62.130  0.00  0.00           B
ATOM   2941  Ne      X   1     -86.741 -74.312 -56.965  0.00  0.00          NE
ATOM   2942  Ne      X   1     -88.979 -74.842 -63.091  0.00  0.00          NE
ATOM   2943  B       X   1     -88.261 -74.167 -56.761  0.00  0.00           B
ATOM   2944  Ne      X   1     -86.306 -75.590 -61.790  0.00  0.00          NE
ATOM   2945  B       X   1     -91.572 -72.657 -58.903  0.00  0.00           B
ATOM   2946  B       X   1     -86.351 -75.888 -57.239  0.00  0.00           B
ATOM   2947  Ne      X   1     -91.275 -68.892 -58.007  0.00  0.00          NE
ATOM   2948  B       X   1     -86.314 -72.082 -60.178  0.00  0.00           B
ATOM   2949  B       X   1     -86.202 -69.829 -61.193  0.00  0.00           B
ATOM   2950  B       X   1     -86.263 -73.646 -58.264  0.00  0.00           B
ATOM   2951  Ne      X   1     -91.810 -72.865 -60.445  0.00  0.00          NE
ATOM   2952  Ne      X   1     -91.523 -76.440 -56.596  0.00  0.00          NE
ATOM   2953  B       X   1     -85.876 -74.578 -60.638  0.00  0.00           B
ATOM   2954  Ne      X   1     -85.602 -73.432 -59.667  0.00  0.00          NE
ATOM   2955  B       X   1     -84.061 -73.319 -59.487  0.00  0.00           B
ATOM   2956  Ne      X   1     -84.882 -69.553 -61.882  0.00  0.00          NE
ATOM   2957  B       X   1     -85.382 -75.419 -62.992  0.00  0.00           B
ATOM   2958  Ne      X   1     -84.177 -76.152 -63.686  0.00  0.00          NE
ATOM   2959  B       X   1     -83.860 -69.296 -60.727  0.00  0.00           B
ATOM   2960  Ne      X   1     -84.338 -71.549 -64.044  0.00  0.00          NE
ATOM   2961  B       X   1     -89.764 -68.646 -58.459  0.00  0.00           B
ATOM   2962  Ne      X   1     -88.232 -68.745 -58.547  0.00  0.00          NE
ATOM   2963  B       X   1     -91.600 -68.671 -63.560  0.00  0.00           B
ATOM   2964  Ne      X   1     -90.990 -65.934 -61.423  0.00  0.00          NE
ATOM   2965  Ne      X   1     -91.328 -62.248 -57.561  0.00  0.00          NE
ATOM   2966  B       X   1     -91.451 -68.011 -56.728  0.00  0.00           B
ATOM   2967  B       X   1     -89.775 -62.038 -57.586  0.00  0.00           B
ATOM   2968  B       X   1     -89.618 -66.498 -60.883  0.00  0.00           B
ATOM   2969  Ne      X   1     -88.584 -61.767 -63.384  0.00  0.00          NE
ATOM   2970  Ne      X   1     -86.694 -64.085 -59.491  0.00  0.00          NE
ATOM   2971  B       X   1     -87.699 -63.329 -58.571  0.00  0.00           B
ATOM   2972  Ne      X   1     -88.058 -66.631 -60.796  0.00  0.00          NE
ATOM   2973  B       X   1     -87.510 -65.200 -60.275  0.00  0.00           B
ATOM   2974  B       X   1     -87.374 -66.966 -62.090  0.00  0.00           B
ATOM   2975  B       X   1     -87.761 -67.718 -59.709  0.00  0.00           B
ATOM   2976  B       X   1     -87.549 -68.223 -57.185  0.00  0.00           B
ATOM   2977  Ne      X   1     -88.230 -61.925 -58.077  0.00  0.00          NE
ATOM   2978  Ne      X   1     -86.251 -67.253 -63.260  0.00  0.00          NE
ATOM   2979  B       X   1     -91.755 -63.575 -56.647  0.00  0.00           B
ATOM   2980  B       X   1     -91.735 -64.781 -60.579  0.00  0.00           B
ATOM   2981  B       X   1     -87.045 -61.243 -57.375  0.00  0.00           B
ATOM   2982  B       X   1     -85.981 -63.220 -60.541  0.00  0.00           B
ATOM   2983  B       X   1     -85.213 -68.283 -62.750  0.00  0.00           B
ATOM   2984  B       X   1     -84.572 -63.753 -62.559  0.00  0.00           B
ATOM   2985  Ne      X   1     -84.816 -62.729 -61.456  0.00  0.00          NE
ATOM   2986  Ne      X   1     -84.854 -65.174 -57.290  0.00  0.00          NE
ATOM   2987  B       X   1     -85.591 -64.636 -58.521  0.00  0.00           B
ATOM   2988  B       X   1     -83.508 -65.999 -57.589  0.00  0.00           B
ATOM   2989  B       X   1     -83.500 -62.655 -60.553  0.00  0.00           B
ATOM   2990  B       X   1     -85.882 -66.277 -56.663  0.00  0.00           B
ATOM   2991  B       X   1     -84.374 -63.931 -56.283  0.00  0.00           B
ATOM   2992  Ne      X   1     -89.642 -73.966 -56.172  0.00  0.00          NE
ATOM   2993  B       X   1     -89.566 -76.296 -53.458  0.00  0.00           B
ATOM   2994  Ne      X   1     -91.116 -73.412 -51.077  0.00  0.00          NE
ATOM   2995  B       X   1     -90.319 -72.794 -49.867  0.00  0.00           B
ATOM   2996  B       X   1     -90.131 -74.118 -52.120  0.00  0.00           B
ATOM   2997  B       X   1     -89.468 -74.085 -54.613  0.00  0.00           B
ATOM   2998  Ne      X   1     -89.150 -74.807 -53.212  0.00  0.00          NE
ATOM   2999  B       X   1     -87.555 -74.813 -52.875  0.00  0.00           B
ATOM   3000  B       X   1     -85.863 -73.646 -55.797  0.00  0.00           B
ATOM   3001  B       X   1     -83.789 -74.844 -55.531  0.00  0.00           B
ATOM   3002  B       X   1     -83.712 -69.904 -54.425  0.00  0.00           B
ATOM   3003  Ne      X   1     -84.610 -73.794 -54.737  0.00  0.00          NE
ATOM   3004  B       X   1     -83.775 -72.425 -54.594  0.00  0.00           B
ATOM   3005  Ne      X   1     -86.739 -67.484 -56.018  0.00  0.00          NE
ATOM   3006  Ne      X   1     -91.586 -67.281 -55.368  0.00  0.00          NE
ATOM   3007  B       X   1     -90.241 -66.814 -54.719  0.00  0.00           B
ATOM   3008  B       X   1     -87.947 -64.219 -51.372  0.00  0.00           B
ATOM   3009  B       X   1     -87.538 -66.662 -50.630  0.00  0.00           B
ATOM   3010  Ne      X   1     -88.301 -67.787 -51.292  0.00  0.00          NE
ATOM   3011  B       X   1     -88.786 -67.318 -52.662  0.00  0.00           B
ATOM   3012  Ne      X   1     -88.265 -63.555 -52.802  0.00  0.00          NE
ATOM   3013  Ne      X   1     -88.917 -66.381 -54.091  0.00  0.00          NE
ATOM   3014  B       X   1     -87.723 -66.848 -54.979  0.00  0.00           B
ATOM   3015  B       X   1     -86.900 -62.998 -53.332  0.00  0.00           B
ATOM   3016  B       X   1     -88.790 -64.935 -53.650  0.00  0.00           B
ATOM   3017  Ne      X   1     -80.767 -61.359 -49.709  0.00  0.00          NE
ATOM   3018  Ne      X   1     -83.940 -62.653 -55.500  0.00  0.00          NE
ATOM   3019  B       X   1     -81.471 -65.057 -50.419  0.00  0.00           B
ATOM   3020  Ne      X   1     -85.388 -62.533 -52.955  0.00  0.00          NE
ATOM   3021  Ne      X   1     -84.241 -68.430 -54.734  0.00  0.00          NE
ATOM   3022  B       X   1     -83.446 -68.003 -56.046  0.00  0.00           B
ATOM   3023  Ne      X   1     -83.992 -67.253 -51.941  0.00  0.00          NE
ATOM   3024  B       X   1     -81.243 -62.759 -49.254  0.00  0.00           B
ATOM   3025  B       X   1     -85.097 -63.389 -51.628  0.00  0.00           B
ATOM   3026  B       X   1     -85.790 -68.415 -55.226  0.00  0.00           B
ATOM   3027  B       X   1     -83.624 -64.081 -49.584  0.00  0.00           B
ATOM   3028  Ne      X   1     -84.835 -64.471 -50.530  0.00  0.00          NE
ATOM   3029  B       X   1     -84.074 -67.531 -53.465  0.00  0.00           B
ATOM   3030  B       X   1     -84.826 -68.303 -51.146  0.00  0.00           B
ATOM   3031  B       X   1     -84.902 -61.484 -55.957  0.00  0.00           B
ATOM   3032  B       X   1     -84.697 -67.808 -48.658  0.00  0.00           B
ATOM   3033  B       X   1     -84.581 -65.844 -51.357  0.00  0.00           B
ATOM   3034  Ne      X   1     -82.033 -64.058 -49.323  0.00  0.00          NE
ATOM   3035  B       X   1     -84.272 -62.835 -53.975  0.00  0.00           B
ATOM   3036  B       X   1     -80.868 -62.051 -44.540  0.00  0.00           B
ATOM   3037  B       X   1     -81.866 -64.845 -47.958  0.00  0.00           B
ATOM   3038  B       X   1     -82.624 -65.494 -45.396  0.00  0.00           B
ATOM   3039  B       X   1     -91.088 -75.466 -25.443  0.00  0.00           B
ATOM   3040  B       X   1     -91.654 -75.878 -29.081  0.00  0.00           B
ATOM   3041  Ne      X   1     -91.065 -71.942 -24.792  0.00  0.00          NE
ATOM   3042  Ne      X   1     -89.706 -75.755 -24.685  0.00  0.00          NE
ATOM   3043  B       X   1     -89.761 -72.585 -25.300  0.00  0.00           B
ATOM   3044  B       X   1     -87.400 -72.655 -24.313  0.00  0.00           B
ATOM   3045  B       X   1     -90.732 -71.221 -23.339  0.00  0.00           B
ATOM   3046  B       X   1     -91.574 -70.130 -19.426  0.00  0.00           B
ATOM   3047  Ne      X   1     -90.353 -69.796 -22.652  0.00  0.00          NE
ATOM   3048  Ne      X   1     -90.242 -70.884 -18.951  0.00  0.00          NE
ATOM   3049  Ne      X   1     -90.056 -75.793 -21.731  0.00  0.00          NE
ATOM   3050  B       X   1     -90.418 -71.388 -17.474  0.00  0.00           B
ATOM   3051  B       X   1     -89.959 -75.368 -23.204  0.00  0.00           B
ATOM   3052  B       X   1     -90.053 -72.175 -19.820  0.00  0.00           B
ATOM   3053  B       X   1     -89.993 -74.528 -20.798  0.00  0.00           B
ATOM   3054  Ne      X   1     -89.110 -73.350 -20.253  0.00  0.00          NE
ATOM   3055  B       X   1     -89.127 -69.851 -21.710  0.00  0.00           B
ATOM   3056  B       X   1     -88.935 -70.019 -19.300  0.00  0.00           B
ATOM   3057  B       X   1     -88.014 -72.999 -21.208  0.00  0.00           B
ATOM   3058  B       X   1     -86.706 -70.235 -20.965  0.00  0.00           B
ATOM   3059  Ne      X   1     -87.169 -74.866 -18.494  0.00  0.00          NE
ATOM   3060  B       X   1     -88.428 -73.996 -18.889  0.00  0.00           B
ATOM   3061  Ne      X   1     -88.054 -69.534 -20.558  0.00  0.00          NE
ATOM   3062  B       X   1     -87.408 -75.678 -17.232  0.00  0.00           B
ATOM   3063  B       X   1     -86.898 -75.867 -19.713  0.00  0.00           B
ATOM   3064  B       X   1     -91.550 -69.204 -21.721  0.00  0.00           B
ATOM   3065  B       X   1     -86.365 -76.484 -22.220  0.00  0.00           B
ATOM   3066  Ne      X   1     -91.062 -71.261 -16.060  0.00  0.00          NE
ATOM   3067  B       X   1     -85.898 -73.990 -18.353  0.00  0.00           B
ATOM   3068  Ne      X   1     -83.358 -71.705 -16.407  0.00  0.00          NE
ATOM   3069  Ne      X   1     -84.669 -73.161 -18.823  0.00  0.00          NE
ATOM   3070  B       X   1     -83.846 -72.659 -17.584  0.00  0.00           B
ATOM   3071  B       X   1     -87.127 -68.872 -16.259  0.00  0.00           B
ATOM   3072  B       X   1     -90.192 -68.749 -23.813  0.00  0.00           B
ATOM   3073  B       X   1     -91.096 -70.576 -11.045  0.00  0.00           B
ATOM   3074  B       X   1     -90.332 -72.138 -14.941  0.00  0.00           B
ATOM   3075  B       X   1     -91.172 -74.328  -8.456  0.00  0.00           B
ATOM   3076  Ne      X   1     -90.260 -73.023  -8.286  0.00  0.00          NE
ATOM   3077  B       X   1     -89.857 -72.563  -9.835  0.00  0.00           B
ATOM   3078  Ne      X   1     -89.727 -71.370 -11.029  0.00  0.00          NE
ATOM   3079  B       X   1     -89.580 -71.809 -12.528  0.00  0.00           B
ATOM   3080  Ne      X   1     -86.993 -75.449 -10.802  0.00  0.00          NE
ATOM   3081  B       X   1     -88.266 -70.814 -14.657  0.00  0.00           B
ATOM   3082  Ne      X   1     -89.029 -72.054 -14.041  0.00  0.00          NE
ATOM   3083  B       X   1     -88.458 -70.499 -10.638  0.00  0.00           B
ATOM   3084  Ne      X   1     -87.044 -74.375 -13.671  0.00  0.00          NE
ATOM   3085  B       X   1     -88.128 -73.347 -14.086  0.00  0.00           B
ATOM   3086  Ne      X   1     -87.189 -69.685 -10.057  0.00  0.00          NE
ATOM   3087  B       X   1     -86.636 -74.553  -9.583  0.00  0.00           B
ATOM   3088  B       X   1     -87.381 -74.742 -12.183  0.00  0.00           B
ATOM   3089  B       X   1     -87.071 -75.623 -14.627  0.00  0.00           B
ATOM   3090  Ne      X   1     -87.800 -69.298 -14.924  0.00  0.00          NE
ATOM   3091  B       X   1     -90.910 -76.131 -14.732  0.00  0.00           B
ATOM   3092  Ne      X   1     -87.348 -76.535 -15.876  0.00  0.00          NE
ATOM   3093  B       X   1     -91.072 -69.836 -15.464  0.00  0.00           B
ATOM   3094  B       X   1     -91.289 -69.026 -13.110  0.00  0.00           B
ATOM   3095  B       X   1     -86.527 -68.972 -11.234  0.00  0.00           B
ATOM   3096  B       X   1     -90.752 -76.264 -10.105  0.00  0.00           B
ATOM   3097  B       X   1     -86.179 -70.705  -9.378  0.00  0.00           B
ATOM   3098  B       X   1     -86.760 -69.032 -13.727  0.00  0.00           B
ATOM   3099  B       X   1     -88.180 -76.393 -10.278  0.00  0.00           B
ATOM   3100  Ne      X   1     -91.822 -75.416  -9.330  0.00  0.00          NE
ATOM   3101  B       X   1     -83.503 -72.563 -12.634  0.00  0.00           B
ATOM   3102  B       X   1     -83.985 -72.234 -15.073  0.00  0.00           B
ATOM   3103  B       X   1     -85.612 -73.649 -13.734  0.00  0.00           B
ATOM   3104  Ne      X   1     -84.094 -73.272 -13.918  0.00  0.00          NE
ATOM   3105  Ne      X   1     -84.718 -71.320  -9.204  0.00  0.00          NE
ATOM   3106  B       X   1     -84.899 -72.875  -8.707  0.00  0.00           B
ATOM   3107  Ne      X   1     -85.643 -74.155  -8.351  0.00  0.00          NE
ATOM   3108  B       X   1     -85.663 -76.227 -11.260  0.00  0.00           B
ATOM   3109  B       X   1     -84.694 -75.396  -8.038  0.00  0.00           B
ATOM   3110  B       X   1     -84.003 -70.454  -8.106  0.00  0.00           B
ATOM   3111  B       X   1     -83.552 -76.482 -12.757  0.00  0.00           B
ATOM   3112  Ne      X   1     -90.700 -68.636 -14.563  0.00  0.00          NE
ATOM   3113  B       X   1     -87.693 -68.650  -9.053  0.00  0.00           B
ATOM   3114  B       X   1     -86.824 -66.857 -12.491  0.00  0.00           B
ATOM   3115  B       X   1     -86.528 -66.478 -15.737  0.00  0.00           B
ATOM   3116  B       X   1     -91.435 -75.945  -3.645  0.00  0.00           B
ATOM   3117  B       X   1     -91.112 -71.863  -7.606  0.00  0.00           B
ATOM   3118  Ne      X   1     -91.213 -74.615  -2.824  0.00  0.00          NE
ATOM   3119  B       X   1     -89.665 -74.513  -2.405  0.00  0.00           B
ATOM   3120  B       X   1     -89.056 -73.283  -7.388  0.00  0.00           B
ATOM   3121  B       X   1     -87.337 -75.987  -2.499  0.00  0.00           B
ATOM   3122  B       X   1     -86.618 -73.974  -7.077  0.00  0.00           B
ATOM   3123  B       X   1     -88.555 -75.669  -6.457  0.00  0.00           B
ATOM   3124  B       X   1     -88.270 -70.077  -4.611  0.00  0.00           B
ATOM   3125  Ne      X   1     -88.202 -74.831  -1.848  0.00  0.00          NE
ATOM   3126  B       X   1     -87.299 -73.518  -1.815  0.00  0.00           B
ATOM   3127  B       X   1     -88.072 -73.689  -4.941  0.00  0.00           B
ATOM   3128  Ne      X   1     -87.108 -70.258  -3.572  0.00  0.00          NE
ATOM   3129  Ne      X   1     -88.024 -74.052  -6.423  0.00  0.00          NE
ATOM   3130  B       X   1     -87.607 -69.529  -2.186  0.00  0.00           B
ATOM   3131  B       X   1     -86.520 -71.591  -3.124  0.00  0.00           B
ATOM   3132  B       X   1     -91.748 -73.368  -3.763  0.00  0.00           B
ATOM   3133  Ne      X   1     -86.081 -72.624  -2.107  0.00  0.00          NE
ATOM   3134  B       X   1     -85.891 -69.296  -4.027  0.00  0.00           B
ATOM   3135  B       X   1     -83.600 -75.569  -3.416  0.00  0.00           B
ATOM   3136  Ne      X   1     -83.634 -74.535  -2.227  0.00  0.00          NE
ATOM   3137  B       X   1     -84.774 -73.482  -2.469  0.00  0.00           B
ATOM   3138  B       X   1     -83.950 -69.212  -5.769  0.00  0.00           B
ATOM   3139  B       X   1     -83.892 -67.751  -3.565  0.00  0.00           B
ATOM   3140  B       X   1     -81.563 -63.577  -1.743  0.00  0.00           B
ATOM   3141  B       X   1     -85.650 -67.157  -5.373  0.00  0.00           B
ATOM   3142  Ne      X   1     -84.808 -68.374  -4.697  0.00  0.00          NE
ATOM   3143  Ne      X   1     -82.962 -64.342  -1.968  0.00  0.00          NE
ATOM   3144  B       X   1     -69.348-121.404 -63.721  0.00  0.00           B
ATOM   3145  B       X   1     -76.410-116.690  -0.090  0.00  0.00           B
ATOM   3146  Ne      X   1     -75.461-115.520  -0.438  0.00  0.00          NE
ATOM   3147  B       X   1     -69.851-117.715  -4.375  0.00  0.00           B
ATOM   3148  B       X   1     -74.052-115.937  -1.089  0.00  0.00           B
ATOM   3149  Ne      X   1     -72.447-116.149  -1.133  0.00  0.00          NE
ATOM   3150  B       X   1     -72.279-117.749  -1.331  0.00  0.00           B
ATOM   3151  Ne      X   1     -73.864-121.514  -1.395  0.00  0.00          NE
ATOM   3152  B       X   1     -70.920-119.886  -1.045  0.00  0.00           B
ATOM   3153  B       X   1     -71.758-115.280  -2.218  0.00  0.00           B
ATOM   3154  B       X   1     -72.622-122.430  -1.227  0.00  0.00           B
ATOM   3155  B       X   1     -75.114-108.134  -1.300  0.00  0.00           B
ATOM   3156  B       X   1     -76.927-109.782  -0.214  0.00  0.00           B
ATOM   3157  Ne      X   1     -72.648-111.465  -2.644  0.00  0.00          NE
ATOM   3158  B       X   1     -74.098-111.724  -3.037  0.00  0.00           B
ATOM   3159  B       X   1     -68.917-108.985  -1.909  0.00  0.00           B
ATOM   3160  B       X   1     -71.724-112.764  -2.488  0.00  0.00           B
ATOM   3161  B       X   1     -72.007-110.430  -3.730  0.00  0.00           B
ATOM   3162  Ne      X   1     -71.231-114.093  -3.199  0.00  0.00          NE
ATOM   3163  B       X   1     -70.091-108.844  -4.180  0.00  0.00           B
ATOM   3164  B       X   1     -69.688-114.094  -3.486  0.00  0.00           B
ATOM   3165  B       X   1     -72.644-110.661  -1.287  0.00  0.00           B
ATOM   3166  Ne      X   1     -68.906-108.295  -3.313  0.00  0.00          NE
ATOM   3167  B       X   1     -76.795-102.265 -63.666  0.00  0.00           B
ATOM   3168  B       X   1     -76.058-100.398 -62.095  0.00  0.00           B
ATOM   3169  Ne      X   1     -75.545-101.686 -62.779  0.00  0.00          NE
ATOM   3170  B       X   1     -75.148-102.863 -61.835  0.00  0.00           B
ATOM   3171  Ne      X   1     -74.729-103.487 -60.439  0.00  0.00          NE
ATOM   3172  B       X   1     -74.968 -99.766 -59.980  0.00  0.00           B
ATOM   3173  B       X   1     -74.545-102.259 -59.525  0.00  0.00           B
ATOM   3174  B       X   1     -74.237-101.252 -63.561  0.00  0.00           B
ATOM   3175  B       X   1     -70.448-102.874 -63.032  0.00  0.00           B
ATOM   3176  B       X   1     -71.492-106.038 -60.140  0.00  0.00           B
ATOM   3177  B       X   1     -73.481-104.442 -60.525  0.00  0.00           B
ATOM   3178  B       X   1     -70.429-101.132 -57.986  0.00  0.00           B
ATOM   3179  B       X   1     -69.910-104.580 -61.273  0.00  0.00           B
ATOM   3180  Ne      X   1     -74.208-100.817 -58.999  0.00  0.00          NE
ATOM   3181  Ne      X   1     -70.316-106.079 -61.185  0.00  0.00          NE
ATOM   3182  Ne      X   1     -69.921-103.034 -61.528  0.00  0.00          NE
ATOM   3183  B       X   1     -70.705-102.184 -60.456  0.00  0.00           B
ATOM   3184  B       X   1     -71.180-103.271 -57.027  0.00  0.00           B
ATOM   3185  Ne      X   1     -71.050-100.981 -59.477  0.00  0.00          NE
ATOM   3186  B       X   1     -70.375 -99.736 -60.159  0.00  0.00           B
ATOM   3187  B       X   1     -79.648 -99.233 -61.622  0.00  0.00           B
ATOM   3188  Ne      X   1     -79.865 -96.424 -63.827  0.00  0.00          NE
ATOM   3189  B       X   1     -77.303 -98.770 -60.517  0.00  0.00           B
ATOM   3190  Ne      X   1     -78.926 -98.558 -60.345  0.00  0.00          NE
ATOM   3191  B       X   1     -79.432 -97.073 -60.341  0.00  0.00           B
ATOM   3192  B       X   1     -79.390 -94.428 -60.171  0.00  0.00           B
ATOM   3193  Ne      X   1     -80.036 -95.669 -60.896  0.00  0.00          NE
ATOM   3194  B       X   1     -79.814 -95.733 -62.443  0.00  0.00           B
ATOM   3195  Ne      X   1     -75.927 -99.180 -61.096  0.00  0.00          NE
ATOM   3196  B       X   1     -75.167 -98.037 -61.761  0.00  0.00           B
ATOM   3197  Ne      X   1     -74.779 -96.952 -62.795  0.00  0.00          NE
ATOM   3198  B       X   1     -75.981 -97.057 -63.891  0.00  0.00           B
ATOM   3199  B       X   1     -80.178 -97.958 -63.677  0.00  0.00           B
ATOM   3200  B       X   1     -72.225 -99.421 -63.740  0.00  0.00           B
ATOM   3201  B       X   1     -73.472 -97.250 -63.634  0.00  0.00           B
ATOM   3202  Ne      X   1     -72.042 -97.920 -63.879  0.00  0.00          NE
ATOM   3203  B       X   1     -74.398-107.146  -3.546  0.00  0.00           B
ATOM   3204  B       X   1     -69.245-106.730  -3.320  0.00  0.00           B
ATOM   3205  B       X   1     -70.929-106.727  -0.873  0.00  0.00           B
ATOM   3206  B       X   1     -73.363-106.186  -1.454  0.00  0.00           B
ATOM   3207  B       X   1     -71.526-104.344  -0.660  0.00  0.00           B
ATOM   3208  B       X   1     -78.901 -88.119 -62.439  0.00  0.00           B
ATOM   3209  Ne      X   1     -79.535 -89.555 -62.450  0.00  0.00          NE
ATOM   3210  B       X   1     -78.844 -86.465 -60.424  0.00  0.00           B
ATOM   3211  B       X   1     -79.372 -90.082 -60.922  0.00  0.00           B
ATOM   3212  Ne      X   1     -78.633 -86.644 -61.967  0.00  0.00          NE
ATOM   3213  B       X   1     -79.469 -85.726 -63.074  0.00  0.00           B
ATOM   3214  B       X   1     -78.902 -90.507 -63.569  0.00  0.00           B
ATOM   3215  B       X   1     -75.074 -85.044 -40.492  0.00  0.00           B
ATOM   3216  B       X   1     -72.838 -85.526 -41.835  0.00  0.00           B
ATOM   3217  B       X   1     -71.093 -87.263 -41.222  0.00  0.00           B
ATOM   3218  B       X   1     -69.627 -91.344 -42.313  0.00  0.00           B
ATOM   3219  Ne      X   1     -74.055 -84.448 -41.528  0.00  0.00          NE
ATOM   3220  Ne      X   1     -70.237 -88.170 -40.306  0.00  0.00          NE
ATOM   3221  Ne      X   1     -71.920 -82.326 -40.834  0.00  0.00          NE
ATOM   3222  B       X   1     -73.207 -83.218 -40.958  0.00  0.00           B
ATOM   3223  B       X   1     -72.347 -80.779 -40.556  0.00  0.00           B
ATOM   3224  B       X   1     -77.248 -85.797 -39.527  0.00  0.00           B
ATOM   3225  Ne      X   1     -80.057 -85.701 -37.592  0.00  0.00          NE
ATOM   3226  B       X   1     -76.529 -84.826 -35.874  0.00  0.00           B
ATOM   3227  B       X   1     -79.590 -84.939 -38.908  0.00  0.00           B
ATOM   3228  Ne      X   1     -75.681 -86.015 -39.443  0.00  0.00          NE
ATOM   3229  B       X   1     -75.184 -87.458 -39.728  0.00  0.00           B
ATOM   3230  B       X   1     -75.172 -85.627 -38.007  0.00  0.00           B
ATOM   3231  Ne      X   1     -75.313 -84.518 -36.888  0.00  0.00          NE
ATOM   3232  B       X   1     -70.722 -89.559 -40.123  0.00  0.00           B
ATOM   3233  B       X   1     -72.345 -88.773 -33.641  0.00  0.00           B
ATOM   3234  B       X   1     -71.791 -87.400 -35.808  0.00  0.00           B
ATOM   3235  Ne      X   1     -72.179 -88.762 -35.227  0.00  0.00          NE
ATOM   3236  Ne      X   1     -70.925 -85.336 -33.395  0.00  0.00          NE
ATOM   3237  B       X   1     -69.555 -85.780 -33.955  0.00  0.00           B
ATOM   3238  B       X   1     -71.826 -84.663 -34.605  0.00  0.00           B
ATOM   3239  B       X   1     -79.259 -80.562 -32.247  0.00  0.00           B
ATOM   3240  B       X   1     -76.695 -81.394 -32.299  0.00  0.00           B
ATOM   3241  B       X   1     -78.629 -83.040 -32.528  0.00  0.00           B
ATOM   3242  B       X   1     -76.408 -80.973 -39.275  0.00  0.00           B
ATOM   3243  Ne      X   1     -76.797 -82.259 -38.481  0.00  0.00          NE
ATOM   3244  B       X   1     -79.712 -80.655 -36.252  0.00  0.00           B
ATOM   3245  Ne      X   1     -78.206 -80.919 -35.902  0.00  0.00          NE
ATOM   3246  Ne      X   1     -77.230 -77.932 -35.959  0.00  0.00          NE
ATOM   3247  B       X   1     -78.071 -81.472 -34.451  0.00  0.00           B
ATOM   3248  Ne      X   1     -78.179 -81.613 -32.819  0.00  0.00          NE
ATOM   3249  B       X   1     -75.758 -83.186 -37.761  0.00  0.00           B
ATOM   3250  B       X   1     -75.883 -77.513 -36.565  0.00  0.00           B
ATOM   3251  B       X   1     -73.531 -78.279 -35.992  0.00  0.00           B
ATOM   3252  B       X   1     -69.205 -77.508 -33.373  0.00  0.00           B
ATOM   3253  B       X   1     -72.453 -79.771 -34.187  0.00  0.00           B
ATOM   3254  B       X   1     -70.798 -84.131 -32.315  0.00  0.00           B
ATOM   3255  B       X   1     -71.306 -79.141 -38.976  0.00  0.00           B
ATOM   3256  Ne      X   1     -72.708 -81.264 -33.624  0.00  0.00          NE
ATOM   3257  B       X   1     -71.414 -77.480 -34.853  0.00  0.00           B
ATOM   3258  B       X   1     -70.192 -81.203 -37.926  0.00  0.00           B
ATOM   3259  B       X   1     -69.122 -78.952 -37.769  0.00  0.00           B
ATOM   3260  Ne      X   1     -70.475 -79.686 -37.737  0.00  0.00          NE
ATOM   3261  B       X   1     -74.024 -81.266 -32.741  0.00  0.00           B
ATOM   3262  B       X   1     -72.827 -82.302 -34.812  0.00  0.00           B
ATOM   3263  B       X   1     -73.928 -84.186 -36.176  0.00  0.00           B
ATOM   3264  B       X   1     -71.457 -81.674 -32.686  0.00  0.00           B
ATOM   3265  B       X   1     -71.669 -83.231 -36.921  0.00  0.00           B
ATOM   3266  Ne      X   1     -70.526 -82.757 -38.060  0.00  0.00          NE
ATOM   3267  Ne      X   1     -72.223 -78.774 -35.322  0.00  0.00          NE
ATOM   3268  B       X   1     -69.176 -83.519 -37.656  0.00  0.00           B
ATOM   3269  B       X   1     -71.283 -79.365 -36.411  0.00  0.00           B
ATOM   3270  Ne      X   1     -72.534 -83.680 -35.669  0.00  0.00          NE
ATOM   3271  B       X   1     -75.385 -79.378 -31.461  0.00  0.00           B
ATOM   3272  Ne      X   1     -75.499 -77.808 -31.238  0.00  0.00          NE
ATOM   3273  B       X   1     -75.046 -81.164 -27.857  0.00  0.00           B
ATOM   3274  Ne      X   1     -74.788 -80.577 -26.390  0.00  0.00          NE
ATOM   3275  B       X   1     -74.980 -81.637 -30.458  0.00  0.00           B
ATOM   3276  Ne      X   1     -75.285 -80.974 -31.809  0.00  0.00          NE
ATOM   3277  B       X   1     -68.969 -82.395 -31.884  0.00  0.00           B
ATOM   3278  Ne      X   1     -74.408 -81.997 -29.104  0.00  0.00          NE
ATOM   3279  Ne      X   1     -70.484 -82.637 -31.814  0.00  0.00          NE
ATOM   3280  Ne      X   1     -71.365 -81.568 -29.099  0.00  0.00          NE
ATOM   3281  B       X   1     -72.908 -81.617 -29.161  0.00  0.00           B
ATOM   3282  B       X   1     -70.869 -82.350 -30.318  0.00  0.00           B
ATOM   3283  Ne      X   1     -71.015 -78.490 -29.026  0.00  0.00          NE
ATOM   3284  B       X   1     -70.976 -80.073 -29.349  0.00  0.00           B
ATOM   3285  B       X   1     -69.554 -78.000 -28.728  0.00  0.00           B
ATOM   3286  B       X   1     -69.792 -80.011 -16.307  0.00  0.00           B
ATOM   3287  B       X   1     -70.217 -81.107 -18.615  0.00  0.00           B
ATOM   3288  B       X   1     -70.724 -78.495 -18.032  0.00  0.00           B
ATOM   3289  B       X   1     -71.103 -78.173 -21.478  0.00  0.00           B
ATOM   3290  Ne      X   1     -69.796 -79.737 -17.928  0.00  0.00          NE
ATOM   3291  Ne      X   1     -69.547 -81.551  -1.216  0.00  0.00          NE
ATOM   3292  Ne      X   1     -78.819 -61.854  -3.149  0.00  0.00          NE
ATOM   3293  B       X   1     -79.353 -62.290  -1.710  0.00  0.00           B
ATOM   3294  Ne      X   1    -115.018-108.737   2.269  0.00  0.00          NE
ATOM   3295  B       X   1    -115.125-107.964  14.965  0.00  0.00           B
ATOM   3296  B       X   1    -117.699-107.984  14.370  0.00  0.00           B
ATOM   3297  Ne      X   1    -116.511-108.675  15.213  0.00  0.00          NE
ATOM   3298  B       X   1    -115.220-111.793  16.607  0.00  0.00           B
ATOM   3299  B       X   1    -117.657-108.970  31.755  0.00  0.00           B
ATOM   3300  B       X   1    -114.851-110.659  26.447  0.00  0.00           B
ATOM   3301  B       X   1    -116.888-111.349  31.158  0.00  0.00           B
ATOM   3302  B       X   1    -119.678-109.442  28.861  0.00  0.00           B
ATOM   3303  Ne      X   1    -116.691-111.927  29.711  0.00  0.00          NE
ATOM   3304  Ne      X   1    -120.185-108.109  29.535  0.00  0.00          NE
ATOM   3305  Ne      X   1    -115.764-107.355  27.901  0.00  0.00          NE
ATOM   3306  B       X   1    -119.757-107.918  31.027  0.00  0.00           B
ATOM   3307  B       X   1    -117.998-111.432  28.915  0.00  0.00           B
ATOM   3308  B       X   1    -115.423-111.262  28.967  0.00  0.00           B
ATOM   3309  B       X   1    -115.169-108.769  28.059  0.00  0.00           B
ATOM   3310  Ne      X   1    -118.552-107.692  32.065  0.00  0.00          NE
ATOM   3311  B       X   1    -119.002-107.875  33.554  0.00  0.00           B
ATOM   3312  B       X   1    -118.445-108.789  35.918  0.00  0.00           B
ATOM   3313  B       X   1    -119.829-111.393  34.930  0.00  0.00           B
ATOM   3314  Ne      X   1    -120.022-111.908  33.459  0.00  0.00          NE
ATOM   3315  B       X   1    -118.988-111.110  32.585  0.00  0.00           B
ATOM   3316  Ne      X   1    -117.653-109.750  36.860  0.00  0.00          NE
ATOM   3317  Ne      X   1    -118.857-107.527  35.059  0.00  0.00          NE
ATOM   3318  B       X   1    -117.063-108.951  38.130  0.00  0.00           B
ATOM   3319  B       X   1    -116.677-110.515  33.552  0.00  0.00           B
ATOM   3320  B       X   1    -116.357-110.135  36.024  0.00  0.00           B
ATOM   3321  Ne      X   1    -115.590-110.166  34.644  0.00  0.00          NE
ATOM   3322  Ne      X   1    -115.991-108.624  39.241  0.00  0.00          NE
ATOM   3323  B       X   1    -115.111-108.692  34.385  0.00  0.00           B
ATOM   3324  Ne      X   1    -117.499-110.534  32.299  0.00  0.00          NE
ATOM   3325  B       X   1    -116.377-109.268  40.586  0.00  0.00           B
ATOM   3326  Ne      X   1    -117.199-109.217  41.923  0.00  0.00          NE
ATOM   3327  B       X   1    -115.007-104.085   0.675  0.00  0.00           B
ATOM   3328  B       X   1    -117.780-100.299   0.506  0.00  0.00           B
ATOM   3329  B       X   1    -117.241-102.764   1.155  0.00  0.00           B
ATOM   3330  Ne      X   1    -117.011-106.789   0.930  0.00  0.00          NE
ATOM   3331  B       X   1    -114.953-106.460   6.829  0.00  0.00           B
ATOM   3332  B       X   1    -115.275 -99.741   0.994  0.00  0.00           B
ATOM   3333  Ne      X   1    -116.580 -99.385   0.178  0.00  0.00          NE
ATOM   3334  B       X   1    -116.888 -97.924   0.544  0.00  0.00           B
ATOM   3335  B       X   1    -117.664-105.692  13.144  0.00  0.00           B
ATOM   3336  Ne      X   1    -117.000-104.264  13.400  0.00  0.00          NE
ATOM   3337  B       X   1    -115.871-104.410  14.487  0.00  0.00           B
ATOM   3338  Ne      X   1    -122.573-104.326  31.413  0.00  0.00          NE
ATOM   3339  B       X   1    -118.190-106.090  31.923  0.00  0.00           B
ATOM   3340  Ne      X   1    -120.108-102.419  31.522  0.00  0.00          NE
ATOM   3341  Ne      X   1    -118.468-106.012  28.446  0.00  0.00          NE
ATOM   3342  B       X   1    -118.195-105.001  29.665  0.00  0.00           B
ATOM   3343  Ne      X   1    -117.959-104.650  31.213  0.00  0.00          NE
ATOM   3344  B       X   1    -118.903-103.419  31.636  0.00  0.00           B
ATOM   3345  B       X   1    -116.531-104.071  31.462  0.00  0.00           B
ATOM   3346  Ne      X   1    -115.284-103.162  30.859  0.00  0.00          NE
ATOM   3347  B       X   1    -115.604-106.844  26.407  0.00  0.00           B
ATOM   3348  B       X   1    -119.685-106.861  28.747  0.00  0.00           B
ATOM   3349  B       X   1    -117.233-107.021  28.302  0.00  0.00           B
ATOM   3350  B       X   1    -114.865-106.302  28.768  0.00  0.00           B
ATOM   3351  B       X   1    -123.955-104.856  38.116  0.00  0.00           B
ATOM   3352  Ne      X   1    -122.454-105.150  38.619  0.00  0.00          NE
ATOM   3353  B       X   1    -122.808-101.636  38.601  0.00  0.00           B
ATOM   3354  B       X   1    -121.650-105.640  37.362  0.00  0.00           B
ATOM   3355  B       X   1    -121.899-103.890  39.242  0.00  0.00           B
ATOM   3356  B       X   1    -122.920-105.048  32.711  0.00  0.00           B
ATOM   3357  B       X   1    -122.535-106.097  35.012  0.00  0.00           B
ATOM   3358  Ne      X   1    -123.571-105.847  33.885  0.00  0.00          NE
ATOM   3359  Ne      X   1    -121.615-106.627  36.143  0.00  0.00          NE
ATOM   3360  B       X   1    -120.329-101.839  39.104  0.00  0.00           B
ATOM   3361  B       X   1    -119.352-100.077  34.778  0.00  0.00           B
ATOM   3362  Ne      X   1    -118.287-100.479  35.836  0.00  0.00          NE
ATOM   3363  B       X   1    -118.919-101.037  37.144  0.00  0.00           B
ATOM   3364  Ne      X   1    -118.943-101.292  38.708  0.00  0.00          NE
ATOM   3365  B       X   1    -117.843-102.470  39.155  0.00  0.00           B
ATOM   3366  B       X   1    -118.404 -99.999  39.446  0.00  0.00           B
ATOM   3367  B       X   1    -117.689-106.493  35.264  0.00  0.00           B
ATOM   3368  B       X   1    -120.173-101.178  32.632  0.00  0.00           B
ATOM   3369  B       X   1    -118.237-106.510  39.833  0.00  0.00           B
ATOM   3370  B       X   1    -117.337-101.670  35.285  0.00  0.00           B
ATOM   3371  B       X   1    -116.796-105.880  37.587  0.00  0.00           B
ATOM   3372  Ne      X   1    -116.871-105.890  39.238  0.00  0.00          NE
ATOM   3373  Ne      X   1    -116.561-105.776  36.026  0.00  0.00          NE
ATOM   3374  B       X   1    -116.595-104.159  35.848  0.00  0.00           B
ATOM   3375  B       X   1    -115.191-106.474  35.656  0.00  0.00           B
ATOM   3376  Ne      X   1    -116.188-102.659  35.657  0.00  0.00          NE
ATOM   3377  B       X   1    -115.614-102.108  37.078  0.00  0.00           B
ATOM   3378  B       X   1    -115.348-102.432  39.615  0.00  0.00           B
ATOM   3379  B       X   1    -116.608-104.530  39.921  0.00  0.00           B
ATOM   3380  B       X   1    -115.032-102.640  34.628  0.00  0.00           B
ATOM   3381  Ne      X   1    -116.727-102.997  40.102  0.00  0.00          NE
ATOM   3382  B       X   1    -120.140-106.861  35.620  0.00  0.00           B
ATOM   3383  B       X   1    -115.867-107.043  39.603  0.00  0.00           B
ATOM   3384  B       X   1    -117.801 -97.863  38.302  0.00  0.00           B
ATOM   3385  Ne      X   1    -117.639 -98.641  39.655  0.00  0.00          NE
ATOM   3386  B       X   1    -116.083 -98.930  39.817  0.00  0.00           B
ATOM   3387  B       X   1    -119.458-105.826  41.960  0.00  0.00           B
ATOM   3388  B       X   1    -118.136-104.020  43.286  0.00  0.00           B
ATOM   3389  B       X   1    -118.007-101.701  43.992  0.00  0.00           B
ATOM   3390  Ne      X   1    -117.220-102.787  43.124  0.00  0.00          NE
ATOM   3391  B       X   1    -116.973-102.495  41.582  0.00  0.00           B
ATOM   3392  B       X   1    -115.690-102.885  43.645  0.00  0.00           B
ATOM   3393  Ne      X   1    -115.112 -94.291  45.346  0.00  0.00          NE
ATOM   3394  B       X   1    -115.154 -95.837  45.577  0.00  0.00           B
ATOM   3395  Ne      X   1    -117.632 -92.536  44.961  0.00  0.00          NE
ATOM   3396  B       X   1    -118.027 -97.957  40.982  0.00  0.00           B
ATOM   3397  Ne      X   1    -115.437 -97.190  46.437  0.00  0.00          NE
ATOM   3398  B       X   1    -116.734 -97.739  45.792  0.00  0.00           B
ATOM   3399  B       X   1    -118.050 -97.218  43.573  0.00  0.00           B
ATOM   3400  Ne      X   1    -118.108 -97.720  45.035  0.00  0.00          NE
ATOM   3401  B       X   1    -116.508 -93.587  44.968  0.00  0.00           B
ATOM   3402  B       X   1    -115.605 -96.943  47.953  0.00  0.00           B
ATOM   3403  Ne      X   1    -115.034-101.244  48.739  0.00  0.00          NE
ATOM   3404  B       X   1    -114.886 -93.398  50.899  0.00  0.00           B
ATOM   3405  B       X   1    -114.898 -98.139  50.134  0.00  0.00           B
ATOM   3406  B       X   1    -122.654 -61.308  10.143  0.00  0.00           B
ATOM   3407  B       X   1    -114.961 -61.382  16.638  0.00  0.00           B
ATOM   3408  Ne      X   1    -114.880 -62.050  20.528  0.00  0.00          NE
ATOM   3409  B       X   1    -111.415-117.896   0.460  0.00  0.00           B
ATOM   3410  B       X   1    -110.472-115.470   0.592  0.00  0.00           B
ATOM   3411  B       X   1    -109.461-115.304   3.041  0.00  0.00           B
ATOM   3412  B       X   1    -109.435-117.602   4.254  0.00  0.00           B
ATOM   3413  B       X   1    -111.436-114.927   7.309  0.00  0.00           B
ATOM   3414  Ne      X   1    -107.325-118.020   1.283  0.00  0.00          NE
ATOM   3415  B       X   1    -107.713-116.974   2.369  0.00  0.00           B
ATOM   3416  Ne      X   1    -108.521-116.429   3.647  0.00  0.00          NE
ATOM   3417  B       X   1    -104.031-115.536   1.534  0.00  0.00           B
ATOM   3418  B       X   1    -106.159-114.819   7.002  0.00  0.00           B
ATOM   3419  B       X   1    -103.554-118.010   2.385  0.00  0.00           B
ATOM   3420  B       X   1    -112.959-107.250   5.663  0.00  0.00           B
ATOM   3421  B       X   1    -110.428-110.782   5.800  0.00  0.00           B
ATOM   3422  B       X   1    -114.169-109.358   1.128  0.00  0.00           B
ATOM   3423  Ne      X   1    -114.317-113.839   3.830  0.00  0.00          NE
ATOM   3424  Ne      X   1    -112.117-112.311   2.246  0.00  0.00          NE
ATOM   3425  B       X   1    -113.407-112.989   2.872  0.00  0.00           B
ATOM   3426  B       X   1    -112.476-111.300   1.070  0.00  0.00           B
ATOM   3427  B       X   1    -111.506-111.447   3.479  0.00  0.00           B
ATOM   3428  B       X   1    -111.718-109.100   4.409  0.00  0.00           B
ATOM   3429  B       X   1    -113.968-108.279   3.465  0.00  0.00           B
ATOM   3430  Ne      X   1    -112.703-107.867   4.237  0.00  0.00          NE
ATOM   3431  B       X   1    -110.957-113.347   1.861  0.00  0.00           B
ATOM   3432  Ne      X   1    -110.766-110.360   4.381  0.00  0.00          NE
ATOM   3433  Ne      X   1    -109.857-114.501   1.767  0.00  0.00          NE
ATOM   3434  B       X   1    -109.444-109.906   3.619  0.00  0.00           B
ATOM   3435  Ne      X   1    -109.724-111.038   7.142  0.00  0.00          NE
ATOM   3436  Ne      X   1    -110.076-114.130   7.613  0.00  0.00          NE
ATOM   3437  B       X   1    -110.033-112.566   7.476  0.00  0.00           B
ATOM   3438  B       X   1    -109.414-107.452   3.014  0.00  0.00           B
ATOM   3439  Ne      X   1    -113.245-110.247   0.177  0.00  0.00          NE
ATOM   3440  B       X   1    -108.834-114.690   6.788  0.00  0.00           B
ATOM   3441  Ne      X   1    -107.292-113.049   0.530  0.00  0.00          NE
ATOM   3442  B       X   1    -105.876-113.690   0.816  0.00  0.00           B
ATOM   3443  B       X   1    -108.512-113.846   1.141  0.00  0.00           B
ATOM   3444  Ne      X   1    -104.404-114.254   0.633  0.00  0.00          NE
ATOM   3445  B       X   1    -107.508-109.164   2.120  0.00  0.00           B
ATOM   3446  B       X   1    -108.175-110.678   7.037  0.00  0.00           B
ATOM   3447  Ne      X   1    -108.445-108.715   3.296  0.00  0.00          NE
ATOM   3448  B       X   1    -106.341-108.633   6.672  0.00  0.00           B
ATOM   3449  Ne      X   1    -107.063-109.794   0.748  0.00  0.00          NE
ATOM   3450  B       X   1    -107.572-108.271   4.516  0.00  0.00           B
ATOM   3451  B       X   1    -105.567-110.981   7.201  0.00  0.00           B
ATOM   3452  Ne      X   1    -104.143-111.612   7.306  0.00  0.00          NE
ATOM   3453  Ne      X   1    -106.727-110.006   7.419  0.00  0.00          NE
ATOM   3454  B       X   1    -105.527-109.728   0.657  0.00  0.00           B
ATOM   3455  Ne      X   1    -106.524-107.532   5.520  0.00  0.00          NE
ATOM   3456  B       X   1    -107.429-111.385   0.779  0.00  0.00           B
ATOM   3457  B       X   1    -104.332-113.086   7.855  0.00  0.00           B
ATOM   3458  Ne      X   1    -104.904-114.619   7.901  0.00  0.00          NE
ATOM   3459  Ne      X   1    -111.181-115.330  12.774  0.00  0.00          NE
ATOM   3460  B       X   1    -105.290-114.906   9.408  0.00  0.00           B
ATOM   3461  B       X   1    -109.797-114.601   9.067  0.00  0.00           B
ATOM   3462  B       X   1    -110.358-110.248   8.346  0.00  0.00           B
ATOM   3463  B       X   1    -110.429-114.606  11.609  0.00  0.00           B
ATOM   3464  B       X   1    -111.655-114.200  13.721  0.00  0.00           B
ATOM   3465  Ne      X   1    -113.513-110.115  10.757  0.00  0.00          NE
ATOM   3466  Ne      X   1    -112.998-110.637  13.809  0.00  0.00          NE
ATOM   3467  Ne      X   1    -113.470-107.599  14.512  0.00  0.00          NE
ATOM   3468  B       X   1    -110.746-107.858   9.348  0.00  0.00           B
ATOM   3469  B       X   1    -114.280-111.340  14.371  0.00  0.00           B
ATOM   3470  Ne      X   1    -110.596-109.384   9.655  0.00  0.00          NE
ATOM   3471  B       X   1    -112.849-109.086  14.328  0.00  0.00           B
ATOM   3472  Ne      X   1    -111.346-113.076  14.802  0.00  0.00          NE
ATOM   3473  B       X   1    -113.245-110.410  12.229  0.00  0.00           B
ATOM   3474  B       X   1    -112.094-109.827  10.154  0.00  0.00           B
ATOM   3475  B       X   1    -111.884-111.654  14.192  0.00  0.00           B
ATOM   3476  B       X   1    -109.771-112.990  14.921  0.00  0.00           B
ATOM   3477  B       X   1    -109.137-109.545  10.446  0.00  0.00           B
ATOM   3478  Ne      X   1    -109.287-114.571  10.500  0.00  0.00          NE
ATOM   3479  B       X   1    -112.095-113.689  15.988  0.00  0.00           B
ATOM   3480  B       X   1    -114.786-108.855  10.685  0.00  0.00           B
ATOM   3481  B       X   1    -104.661-107.257  11.193  0.00  0.00           B
ATOM   3482  Ne      X   1    -106.861-110.602  15.825  0.00  0.00          NE
ATOM   3483  Ne      X   1    -106.272-107.677  14.941  0.00  0.00          NE
ATOM   3484  B       X   1    -107.593-111.636  14.990  0.00  0.00           B
ATOM   3485  Ne      X   1    -108.273-112.964  14.532  0.00  0.00          NE
ATOM   3486  Ne      X   1    -106.052-107.286  11.869  0.00  0.00          NE
ATOM   3487  B       X   1    -106.549-109.243  14.989  0.00  0.00           B
ATOM   3488  B       X   1    -105.978-113.438  11.369  0.00  0.00           B
ATOM   3489  B       X   1    -106.818-108.543  11.285  0.00  0.00           B
ATOM   3490  Ne      X   1    -107.578-109.771  10.529  0.00  0.00          NE
ATOM   3491  Ne      X   1    -105.248-114.802  10.953  0.00  0.00          NE
ATOM   3492  B       X   1    -107.025-109.816   9.046  0.00  0.00           B
ATOM   3493  B       X   1    -107.898-113.064  13.048  0.00  0.00           B
ATOM   3494  B       X   1    -108.402-113.270  10.664  0.00  0.00           B
ATOM   3495  B       X   1    -103.760-114.648  11.517  0.00  0.00           B
ATOM   3496  Ne      X   1    -107.363-112.612  11.614  0.00  0.00          NE
ATOM   3497  B       X   1    -105.933-107.335  13.411  0.00  0.00           B
ATOM   3498  B       X   1    -107.310-111.075  11.320  0.00  0.00           B
ATOM   3499  B       X   1    -107.481-114.127  15.385  0.00  0.00           B
ATOM   3500  B       X   1    -103.418-112.630  15.045  0.00  0.00           B
ATOM   3501  B       X   1    -105.204-107.292  15.977  0.00  0.00           B
ATOM   3502  B       X   1    -103.973-120.154  17.542  0.00  0.00           B
ATOM   3503  B       X   1    -106.443-119.823  17.485  0.00  0.00           B
ATOM   3504  B       X   1    -104.414-121.325  19.904  0.00  0.00           B
ATOM   3505  B       X   1    -104.116-116.445  23.474  0.00  0.00           B
ATOM   3506  B       X   1    -104.676-116.019  20.929  0.00  0.00           B
ATOM   3507  Ne      X   1    -105.419-115.516  19.639  0.00  0.00          NE
ATOM   3508  Ne      X   1    -104.151-115.937  16.832  0.00  0.00          NE
ATOM   3509  B       X   1    -104.502-115.657  18.387  0.00  0.00           B
ATOM   3510  B       X   1    -108.594-116.219  23.644  0.00  0.00           B
ATOM   3511  Ne      X   1    -105.259-120.395  16.633  0.00  0.00          NE
ATOM   3512  Ne      X   1    -103.545-116.079  22.079  0.00  0.00          NE
ATOM   3513  Ne      X   1    -105.176-122.085  21.108  0.00  0.00          NE
ATOM   3514  B       X   1    -104.620-122.034  22.534  0.00  0.00           B
ATOM   3515  B       X   1    -105.462-121.937  16.532  0.00  0.00           B
ATOM   3516  Ne      X   1    -104.182-122.196  24.052  0.00  0.00          NE
ATOM   3517  B       X   1    -103.349-114.810  16.159  0.00  0.00           B
ATOM   3518  Ne      X   1    -108.011-114.829  23.285  0.00  0.00          NE
ATOM   3519  Ne      X   1    -103.385-120.537  19.018  0.00  0.00          NE
ATOM   3520  B       X   1    -105.641-115.953  16.225  0.00  0.00           B
ATOM   3521  B       X   1    -112.980-111.082  17.755  0.00  0.00           B
ATOM   3522  B       X   1    -111.541-109.408  22.077  0.00  0.00           B
ATOM   3523  B       X   1    -112.067-108.848  18.622  0.00  0.00           B
ATOM   3524  Ne      X   1    -111.826-110.412  18.599  0.00  0.00          NE
ATOM   3525  Ne      X   1    -114.277-112.015  17.793  0.00  0.00          NE
ATOM   3526  B       X   1    -110.330-110.392  17.963  0.00  0.00           B
ATOM   3527  B       X   1    -109.346-113.982  22.664  0.00  0.00           B
ATOM   3528  B       X   1    -109.342-108.446  16.619  0.00  0.00           B
ATOM   3529  B       X   1    -110.840-107.163  23.071  0.00  0.00           B
ATOM   3530  Ne      X   1    -109.002-109.643  17.650  0.00  0.00          NE
ATOM   3531  Ne      X   1    -103.495-111.893  19.138  0.00  0.00          NE
ATOM   3532  B       X   1    -106.954-114.617  22.205  0.00  0.00           B
ATOM   3533  B       X   1    -108.004-112.647  21.029  0.00  0.00           B
ATOM   3534  B       X   1    -108.455-108.907  18.953  0.00  0.00           B
ATOM   3535  Ne      X   1    -106.607-113.372  21.247  0.00  0.00          NE
ATOM   3536  B       X   1    -105.837-114.023  20.018  0.00  0.00           B
ATOM   3537  B       X   1    -107.778-110.371  17.041  0.00  0.00           B
ATOM   3538  B       X   1    -105.261-109.934  22.226  0.00  0.00           B
ATOM   3539  Ne      X   1    -104.718-111.244  21.651  0.00  0.00          NE
ATOM   3540  Ne      X   1    -106.381-108.924  22.531  0.00  0.00          NE
ATOM   3541  B       X   1    -107.182-108.669  21.170  0.00  0.00           B
ATOM   3542  B       X   1    -105.641-112.403  22.033  0.00  0.00           B
ATOM   3543  B       X   1    -104.627-111.289  20.041  0.00  0.00           B
ATOM   3544  Ne      X   1    -108.301-108.066  20.292  0.00  0.00          NE
ATOM   3545  B       X   1    -107.402-109.426  23.686  0.00  0.00           B
ATOM   3546  B       X   1    -103.787-112.231  17.634  0.00  0.00           B
ATOM   3547  B       X   1    -105.883-107.431  22.892  0.00  0.00           B
ATOM   3548  Ne      X   1    -103.976-111.630  16.194  0.00  0.00          NE
ATOM   3549  B       X   1    -105.422-111.132  16.101  0.00  0.00           B
ATOM   3550  B       X   1    -112.412-115.251  25.056  0.00  0.00           B
ATOM   3551  B       X   1    -110.762-115.209  26.994  0.00  0.00           B
ATOM   3552  Ne      X   1    -109.323-117.522  24.268  0.00  0.00          NE
ATOM   3553  Ne      X   1    -104.056-117.540  24.670  0.00  0.00          NE
ATOM   3554  Ne      X   1    -106.331-117.985  30.625  0.00  0.00          NE
ATOM   3555  B       X   1    -105.495-118.056  25.117  0.00  0.00           B
ATOM   3556  B       X   1    -104.882-118.053  30.001  0.00  0.00           B
ATOM   3557  B       X   1    -107.119-117.639  27.181  0.00  0.00           B
ATOM   3558  B       X   1    -104.560-114.975  27.213  0.00  0.00           B
ATOM   3559  Ne      X   1    -103.341-117.598  29.945  0.00  0.00          NE
ATOM   3560  B       X   1    -103.430-116.938  25.989  0.00  0.00           B
ATOM   3561  Ne      X   1    -114.619-110.244  27.961  0.00  0.00          NE
ATOM   3562  Ne      X   1    -111.725-107.418  30.611  0.00  0.00          NE
ATOM   3563  B       X   1    -110.154-107.450  25.539  0.00  0.00           B
ATOM   3564  Ne      X   1    -111.633-109.883  28.626  0.00  0.00          NE
ATOM   3565  B       X   1    -111.876-108.747  29.786  0.00  0.00           B
ATOM   3566  B       X   1    -113.058-110.190  28.119  0.00  0.00           B
ATOM   3567  B       X   1    -110.950-111.131  29.418  0.00  0.00           B
ATOM   3568  B       X   1    -110.532-109.257  27.546  0.00  0.00           B
ATOM   3569  Ne      X   1    -110.146-112.428  29.939  0.00  0.00          NE
ATOM   3570  B       X   1    -110.058-113.556  28.865  0.00  0.00           B
ATOM   3571  Ne      X   1    -109.564-114.405  27.595  0.00  0.00          NE
ATOM   3572  Ne      X   1    -109.511-108.277  26.749  0.00  0.00          NE
ATOM   3573  B       X   1    -108.646-112.006  30.127  0.00  0.00           B
ATOM   3574  Ne      X   1    -107.658-112.940  25.727  0.00  0.00          NE
ATOM   3575  B       X   1    -108.890-113.390  26.591  0.00  0.00           B
ATOM   3576  B       X   1    -106.721-110.120  29.835  0.00  0.00           B
ATOM   3577  Ne      X   1    -104.543-109.389  26.389  0.00  0.00          NE
ATOM   3578  B       X   1    -103.895-112.532  27.211  0.00  0.00           B
ATOM   3579  Ne      X   1    -105.447-109.318  29.372  0.00  0.00          NE
ATOM   3580  B       X   1    -105.833-109.631  25.544  0.00  0.00           B
ATOM   3581  Ne      X   1    -105.208-113.329  30.550  0.00  0.00          NE
ATOM   3582  B       X   1    -105.765-107.814  29.771  0.00  0.00           B
ATOM   3583  B       X   1    -104.216-107.729  26.439  0.00  0.00           B
ATOM   3584  Ne      X   1    -105.073-113.505  27.468  0.00  0.00          NE
ATOM   3585  B       X   1    -104.196-109.680  30.220  0.00  0.00           B
ATOM   3586  B       X   1    -105.564-114.698  31.235  0.00  0.00           B
ATOM   3587  B       X   1    -105.470-113.449  29.025  0.00  0.00           B
ATOM   3588  B       X   1    -106.407-113.263  26.658  0.00  0.00           B
ATOM   3589  B       X   1    -107.618-113.933  24.513  0.00  0.00           B
ATOM   3590  B       X   1    -106.174-112.188  31.081  0.00  0.00           B
ATOM   3591  B       X   1    -105.074-109.596  27.877  0.00  0.00           B
ATOM   3592  B       X   1    -108.278-109.088  26.208  0.00  0.00           B
ATOM   3593  Ne      X   1    -107.372-109.905  25.177  0.00  0.00          NE
ATOM   3594  Ne      X   1    -107.398-111.218  30.780  0.00  0.00          NE
ATOM   3595  B       X   1    -107.728-111.415  25.319  0.00  0.00           B
ATOM   3596  Ne      X   1    -113.314-108.972  37.813  0.00  0.00          NE
ATOM   3597  B       X   1    -114.425-111.209  34.516  0.00  0.00           B
ATOM   3598  B       X   1    -112.588-110.379  37.609  0.00  0.00           B
ATOM   3599  Ne      X   1    -112.286-111.899  37.343  0.00  0.00          NE
ATOM   3600  B       X   1    -112.747-112.269  35.904  0.00  0.00           B
ATOM   3601  B       X   1    -113.693-108.456  36.389  0.00  0.00           B
ATOM   3602  B       X   1    -110.761-112.184  37.667  0.00  0.00           B
ATOM   3603  B       X   1    -112.391-107.875  38.424  0.00  0.00           B
ATOM   3604  Ne      X   1    -114.245-107.657  35.170  0.00  0.00          NE
ATOM   3605  B       X   1    -109.910-109.974  38.438  0.00  0.00           B
ATOM   3606  Ne      X   1    -109.535-111.479  38.212  0.00  0.00          NE
ATOM   3607  B       X   1    -110.119-111.718  33.301  0.00  0.00           B
ATOM   3608  B       X   1    -109.387-108.364  36.537  0.00  0.00           B
ATOM   3609  B       X   1    -114.641-109.064  38.692  0.00  0.00           B
ATOM   3610  Ne      X   1    -109.288-108.101  34.897  0.00  0.00          NE
ATOM   3611  B       X   1    -109.943-107.368  38.732  0.00  0.00           B
ATOM   3612  B       X   1    -110.432-107.297  34.346  0.00  0.00           B
ATOM   3613  Ne      X   1    -109.207-108.577  38.062  0.00  0.00          NE
ATOM   3614  B       X   1    -109.271-109.522  34.182  0.00  0.00           B
ATOM   3615  B       X   1    -111.785-107.485  32.204  0.00  0.00           B
ATOM   3616  Ne      X   1    -108.766-110.775  33.474  0.00  0.00          NE
ATOM   3617  B       X   1    -107.819-111.538  34.435  0.00  0.00           B
ATOM   3618  Ne      X   1    -107.298-111.691  35.932  0.00  0.00          NE
ATOM   3619  B       X   1    -105.833-108.064  36.173  0.00  0.00           B
ATOM   3620  B       X   1    -107.804-108.712  38.582  0.00  0.00           B
ATOM   3621  B       X   1    -108.851-112.057  39.494  0.00  0.00           B
ATOM   3622  B       X   1    -106.944-110.554  40.094  0.00  0.00           B
ATOM   3623  B       X   1    -107.853-107.410  34.837  0.00  0.00           B
ATOM   3624  B       X   1    -107.973-110.611  32.140  0.00  0.00           B
ATOM   3625  B       X   1    -110.184-111.749  44.000  0.00  0.00           B
ATOM   3626  Ne      X   1    -112.840-109.882  45.078  0.00  0.00          NE
ATOM   3627  B       X   1    -111.667-108.956  44.598  0.00  0.00           B
ATOM   3628  B       X   1    -114.215-109.372  44.521  0.00  0.00           B
ATOM   3629  B       X   1    -111.053-107.474  42.608  0.00  0.00           B
ATOM   3630  B       X   1    -112.576-111.342  44.582  0.00  0.00           B
ATOM   3631  Ne      X   1    -111.117-107.553  44.237  0.00  0.00          NE
ATOM   3632  B       X   1    -109.585-107.400  44.797  0.00  0.00           B
ATOM   3633  Ne      X   1    -108.592-108.581  44.810  0.00  0.00          NE
ATOM   3634  Ne      X   1    -107.828-111.770  40.611  0.00  0.00          NE
ATOM   3635  B       X   1    -107.047-108.204  44.723  0.00  0.00           B
ATOM   3636  B       X   1    -108.585-111.397  41.965  0.00  0.00           B
ATOM   3637  Ne      X   1    -114.441-101.655   4.869  0.00  0.00          NE
ATOM   3638  B       X   1    -113.268-102.382   5.503  0.00  0.00           B
ATOM   3639  Ne      X   1    -112.286-103.400   6.132  0.00  0.00          NE
ATOM   3640  B       X   1    -113.097-104.753   6.364  0.00  0.00           B
ATOM   3641  Ne      X   1    -112.811-101.640   2.199  0.00  0.00          NE
ATOM   3642  B       X   1    -112.958-100.429   1.243  0.00  0.00           B
ATOM   3643  B       X   1    -111.483-101.422   3.007  0.00  0.00           B
ATOM   3644  B       X   1    -114.045-101.568   3.284  0.00  0.00           B
ATOM   3645  B       X   1    -111.028-103.624   5.229  0.00  0.00           B
ATOM   3646  B       X   1    -112.951-102.929   1.335  0.00  0.00           B
ATOM   3647  Ne      X   1    -113.391-106.287   6.787  0.00  0.00          NE
ATOM   3648  B       X   1    -110.776-106.284   1.243  0.00  0.00           B
ATOM   3649  Ne      X   1    -110.537-106.423   2.800  0.00  0.00          NE
ATOM   3650  Ne      X   1    -109.724-103.903   4.283  0.00  0.00          NE
ATOM   3651  Ne      X   1    -109.871-101.184   3.114  0.00  0.00          NE
ATOM   3652  B       X   1    -110.085-105.070   3.384  0.00  0.00           B
ATOM   3653  B       X   1    -109.345-100.579   1.788  0.00  0.00           B
ATOM   3654  B       X   1    -109.356-102.620   3.447  0.00  0.00           B
ATOM   3655  Ne      X   1    -113.528-103.785   0.195  0.00  0.00          NE
ATOM   3656  B       X   1    -111.895-106.825   3.454  0.00  0.00           B
ATOM   3657  B       X   1    -112.644-105.087   0.004  0.00  0.00           B
ATOM   3658  Ne      X   1    -105.344-102.829   5.859  0.00  0.00          NE
ATOM   3659  Ne      X   1    -107.613-104.848   6.510  0.00  0.00          NE
ATOM   3660  B       X   1    -106.279-103.969   6.367  0.00  0.00           B
ATOM   3661  B       X   1    -105.171-102.841   4.269  0.00  0.00           B
ATOM   3662  B       X   1    -105.907-101.451   6.348  0.00  0.00           B
ATOM   3663  B       X   1    -108.572-104.357   5.281  0.00  0.00           B
ATOM   3664  B       X   1    -107.160-106.264   6.149  0.00  0.00           B
ATOM   3665  B       X   1    -103.821-103.045   6.316  0.00  0.00           B
ATOM   3666  Ne      X   1    -104.377-103.364   2.996  0.00  0.00          NE
ATOM   3667  B       X   1    -104.855-102.692   1.698  0.00  0.00           B
ATOM   3668  Ne      X   1    -108.810 -99.901   0.415  0.00  0.00          NE
ATOM   3669  B       X   1    -104.430-104.919   3.191  0.00  0.00           B
ATOM   3670  Ne      X   1    -104.171-106.484   3.586  0.00  0.00          NE
ATOM   3671  Ne      X   1    -104.153-106.932   0.508  0.00  0.00          NE
ATOM   3672  B       X   1    -104.055-107.070   2.138  0.00  0.00           B
ATOM   3673  B       X   1    -108.442-104.651   7.801  0.00  0.00           B
ATOM   3674  B       X   1    -105.305-107.102   4.538  0.00  0.00           B
ATOM   3675  B       X   1    -105.684-106.750   0.026  0.00  0.00           B
ATOM   3676  Ne      X   1    -113.848 -99.188   1.211  0.00  0.00          NE
ATOM   3677  B       X   1    -113.587 -98.366   2.518  0.00  0.00           B
ATOM   3678  B       X   1    -113.564 -98.138   0.087  0.00  0.00           B
ATOM   3679  B       X   1    -106.099 -97.101   1.221  0.00  0.00           B
ATOM   3680  B       X   1    -104.015 -95.673   1.371  0.00  0.00           B
ATOM   3681  B       X   1    -108.079 -98.605   0.760  0.00  0.00           B
ATOM   3682  B       X   1    -103.839 -98.172   0.509  0.00  0.00           B
ATOM   3683  B       X   1    -112.892-106.748  15.782  0.00  0.00           B
ATOM   3684  B       X   1    -110.524-105.327   9.044  0.00  0.00           B
ATOM   3685  Ne      X   1    -111.526-106.523   9.304  0.00  0.00          NE
ATOM   3686  B       X   1    -113.295-106.766  13.175  0.00  0.00           B
ATOM   3687  Ne      X   1    -109.335-104.334   9.019  0.00  0.00          NE
ATOM   3688  Ne      X   1    -108.967-106.972  16.028  0.00  0.00          NE
ATOM   3689  B       X   1    -107.616-107.000  15.272  0.00  0.00           B
ATOM   3690  B       X   1    -103.457-105.781  14.935  0.00  0.00           B
ATOM   3691  B       X   1    -106.835-105.936  11.470  0.00  0.00           B
ATOM   3692  B       X   1    -108.598-104.463  10.375  0.00  0.00           B
ATOM   3693  B       X   1    -108.899-105.233  12.756  0.00  0.00           B
ATOM   3694  Ne      X   1    -107.844-104.751  11.731  0.00  0.00          NE
ATOM   3695  Ne      X   1    -103.649-102.197  13.662  0.00  0.00          NE
ATOM   3696  Ne      X   1    -103.551-100.040  15.840  0.00  0.00          NE
ATOM   3697  B       X   1    -103.585-100.997  14.589  0.00  0.00           B
ATOM   3698  B       X   1    -103.368-100.009   8.448  0.00  0.00           B
ATOM   3699  B       X   1    -103.450-105.880  17.525  0.00  0.00           B
ATOM   3700  Ne      X   1    -108.802-101.790  22.556  0.00  0.00          NE
ATOM   3701  Ne      X   1    -104.149-101.046  20.896  0.00  0.00          NE
ATOM   3702  B       X   1    -107.555-100.918  22.732  0.00  0.00           B
ATOM   3703  B       X   1    -108.499-103.150  23.208  0.00  0.00           B
ATOM   3704  Ne      X   1    -105.471-105.949  23.270  0.00  0.00          NE
ATOM   3705  B       X   1    -104.307-105.652  22.236  0.00  0.00           B
ATOM   3706  Ne      X   1    -106.416 -99.977  22.399  0.00  0.00          NE
ATOM   3707  B       X   1    -105.578-100.758  21.288  0.00  0.00           B
ATOM   3708  B       X   1    -106.734-105.037  23.412  0.00  0.00           B
ATOM   3709  B       X   1    -104.117-101.813  19.555  0.00  0.00           B
ATOM   3710  B       X   1    -107.990-106.616  19.819  0.00  0.00           B
ATOM   3711  B       X   1    -103.604-100.978  17.116  0.00  0.00           B
ATOM   3712  B       X   1    -105.489 -99.823  23.660  0.00  0.00           B
ATOM   3713  B       X   1    -103.560 -99.533  20.647  0.00  0.00           B
ATOM   3714  Ne      X   1    -103.798-106.669  16.204  0.00  0.00          NE
ATOM   3715  Ne      X   1    -108.034-104.359  24.097  0.00  0.00          NE
ATOM   3716  B       X   1    -109.142-107.076  27.834  0.00  0.00           B
ATOM   3717  B       X   1    -110.293-106.791  30.143  0.00  0.00           B
ATOM   3718  B       X   1    -109.170-105.532  24.121  0.00  0.00           B
ATOM   3719  B       X   1    -114.342-104.163  30.084  0.00  0.00           B
ATOM   3720  B       X   1    -111.643-105.441  24.718  0.00  0.00           B
ATOM   3721  B       X   1    -114.173-105.055  25.246  0.00  0.00           B
ATOM   3722  Ne      X   1    -112.706-104.408  24.882  0.00  0.00          NE
ATOM   3723  B       X   1    -112.985-104.721  28.104  0.00  0.00           B
ATOM   3724  Ne      X   1    -113.732-105.392  29.363  0.00  0.00          NE
ATOM   3725  B       X   1    -112.315-103.431  26.049  0.00  0.00           B
ATOM   3726  B       X   1    -111.329-102.783  28.329  0.00  0.00           B
ATOM   3727  B       X   1    -112.790-106.359  30.157  0.00  0.00           B
ATOM   3728  Ne      X   1    -110.481-106.366  24.316  0.00  0.00          NE
ATOM   3729  Ne      X   1    -109.817-103.146  28.853  0.00  0.00          NE
ATOM   3730  B       X   1    -109.590-104.739  28.850  0.00  0.00           B
ATOM   3731  B       X   1    -109.766-102.502  30.311  0.00  0.00           B
ATOM   3732  Ne      X   1    -109.876-101.827  31.729  0.00  0.00          NE
ATOM   3733  Ne      X   1    -109.190-106.247  29.166  0.00  0.00          NE
ATOM   3734  B       X   1    -114.507-102.554  32.029  0.00  0.00           B
ATOM   3735  B       X   1    -108.363-101.331  32.016  0.00  0.00           B
ATOM   3736  B       X   1    -108.811-102.642  27.785  0.00  0.00           B
ATOM   3737  B       X   1    -104.777-106.020  24.722  0.00  0.00           B
ATOM   3738  Ne      X   1    -104.028-106.245  26.044  0.00  0.00          NE
ATOM   3739  Ne      X   1    -106.287-106.361  30.158  0.00  0.00          NE
ATOM   3740  Ne      X   1    -107.617-102.823  26.733  0.00  0.00          NE
ATOM   3741  B       X   1    -107.828-103.718  25.451  0.00  0.00           B
ATOM   3742  B       X   1    -107.285-101.346  26.283  0.00  0.00           B
ATOM   3743  Ne      X   1    -105.138-104.235  28.163  0.00  0.00          NE
ATOM   3744  B       X   1    -106.446-103.470  27.560  0.00  0.00           B
ATOM   3745  B       X   1    -104.469-100.772  28.871  0.00  0.00           B
ATOM   3746  B       X   1    -105.588-105.196  29.381  0.00  0.00           B
ATOM   3747  B       X   1    -106.350-100.151  30.695  0.00  0.00           B
ATOM   3748  B       X   1    -104.563-105.231  27.108  0.00  0.00           B
ATOM   3749  B       X   1    -104.029-103.215  28.452  0.00  0.00           B
ATOM   3750  B       X   1    -107.794-106.311  29.861  0.00  0.00           B
ATOM   3751  Ne      X   1    -105.625 -99.778  29.381  0.00  0.00          NE
ATOM   3752  B       X   1    -105.978-105.971  31.651  0.00  0.00           B
ATOM   3753  B       X   1    -106.752 -99.960  28.216  0.00  0.00           B
ATOM   3754  B       X   1    -103.570 -99.696  25.496  0.00  0.00           B
ATOM   3755  Ne      X   1    -106.933-100.693  32.067  0.00  0.00          NE
ATOM   3756  B       X   1    -106.001 -99.052  26.010  0.00  0.00           B
ATOM   3757  Ne      X   1    -104.886 -99.010  24.945  0.00  0.00          NE
ATOM   3758  B       X   1    -105.139 -98.277  29.458  0.00  0.00           B
ATOM   3759  B       X   1    -110.288-102.916  32.869  0.00  0.00           B
ATOM   3760  B       X   1    -111.335-100.799  38.358  0.00  0.00           B
ATOM   3761  B       X   1    -111.460-105.246  33.344  0.00  0.00           B
ATOM   3762  Ne      X   1    -111.305-103.783  33.860  0.00  0.00          NE
ATOM   3763  B       X   1    -113.311-102.475  38.068  0.00  0.00           B
ATOM   3764  Ne      X   1    -111.910-102.258  38.640  0.00  0.00          NE
ATOM   3765  B       X   1    -112.689-103.027  33.725  0.00  0.00           B
ATOM   3766  Ne      X   1    -114.023-102.262  33.503  0.00  0.00          NE
ATOM   3767  B       X   1    -111.439-105.666  37.610  0.00  0.00           B
ATOM   3768  B       X   1    -110.947-103.213  37.895  0.00  0.00           B
ATOM   3769  B       X   1    -110.983-104.005  35.416  0.00  0.00           B
ATOM   3770  Ne      X   1    -111.372-106.771  38.723  0.00  0.00          NE
ATOM   3771  Ne      X   1    -110.601-104.423  36.910  0.00  0.00          NE
ATOM   3772  Ne      X   1    -111.727-106.774  33.580  0.00  0.00          NE
ATOM   3773  B       X   1    -114.458-100.280  38.551  0.00  0.00           B
ATOM   3774  B       X   1    -109.161 -99.638  39.154  0.00  0.00           B
ATOM   3775  Ne      X   1    -114.690-101.846  38.258  0.00  0.00          NE
ATOM   3776  B       X   1    -112.991-107.130  34.377  0.00  0.00           B
ATOM   3777  B       X   1    -109.130-104.828  37.085  0.00  0.00           B
ATOM   3778  B       X   1    -105.182-101.809  37.314  0.00  0.00           B
ATOM   3779  Ne      X   1    -107.641-104.732  37.485  0.00  0.00          NE
ATOM   3780  B       X   1    -107.572-104.848  39.072  0.00  0.00           B
ATOM   3781  B       X   1    -106.830-105.797  36.612  0.00  0.00           B
ATOM   3782  Ne      X   1    -106.357-102.197  36.312  0.00  0.00          NE
ATOM   3783  B       X   1    -107.136-103.338  37.017  0.00  0.00           B
ATOM   3784  B       X   1    -105.656-102.478  34.948  0.00  0.00           B
ATOM   3785  B       X   1    -107.311-100.940  36.148  0.00  0.00           B
ATOM   3786  Ne      X   1    -104.071-101.242  38.286  0.00  0.00          NE
ATOM   3787  Ne      X   1    -104.935-102.587  33.558  0.00  0.00          NE
ATOM   3788  Ne      X   1    -105.053-105.755  32.868  0.00  0.00          NE
ATOM   3789  B       X   1    -104.875-104.143  33.078  0.00  0.00           B
ATOM   3790  B       X   1    -105.661-106.318  34.245  0.00  0.00           B
ATOM   3791  B       X   1    -104.555-101.383  39.778  0.00  0.00           B
ATOM   3792  Ne      X   1    -106.507-106.855  35.441  0.00  0.00          NE
ATOM   3793  B       X   1    -105.817-101.727  32.573  0.00  0.00           B
ATOM   3794  B       X   1    -106.982-100.769  39.851  0.00  0.00           B
ATOM   3795  B       X   1    -103.587-106.360  32.633  0.00  0.00           B
ATOM   3796  B       X   1    -103.988 -99.552  37.847  0.00  0.00           B
ATOM   3797  Ne      X   1    -110.677 -99.417  38.690  0.00  0.00          NE
ATOM   3798  B       X   1    -110.689 -98.444  37.479  0.00  0.00           B
ATOM   3799  B       X   1    -109.316 -96.368  36.580  0.00  0.00           B
ATOM   3800  Ne      X   1    -114.576 -98.984  39.505  0.00  0.00          NE
ATOM   3801  B       X   1    -111.439 -98.849  39.964  0.00  0.00           B
ATOM   3802  Ne      X   1    -107.664 -99.479  39.325  0.00  0.00          NE
ATOM   3803  Ne      X   1    -107.341 -99.372  36.313  0.00  0.00          NE
ATOM   3804  B       X   1    -106.898 -99.434  33.049  0.00  0.00           B
ATOM   3805  Ne      X   1    -103.646 -98.205  37.192  0.00  0.00          NE
ATOM   3806  B       X   1    -107.113 -99.079  37.850  0.00  0.00           B
ATOM   3807  B       X   1    -108.710 -98.698  35.960  0.00  0.00           B
ATOM   3808  B       X   1    -106.234 -98.723  35.346  0.00  0.00           B
ATOM   3809  B       X   1    -106.881 -95.567  36.867  0.00  0.00           B
ATOM   3810  B       X   1    -104.669 -94.939  38.159  0.00  0.00           B
ATOM   3811  B       X   1    -104.682 -97.130  36.937  0.00  0.00           B
ATOM   3812  Ne      X   1    -105.271 -95.618  36.840  0.00  0.00          NE
ATOM   3813  B       X   1    -104.925 -97.823  33.282  0.00  0.00           B
ATOM   3814  Ne      X   1    -106.269 -98.277  33.894  0.00  0.00          NE
ATOM   3815  Ne      X   1    -103.723 -94.385  39.304  0.00  0.00          NE
ATOM   3816  B       X   1    -103.725 -92.866  39.435  0.00  0.00           B
ATOM   3817  B       X   1    -111.926-102.350  40.272  0.00  0.00           B
ATOM   3818  B       X   1    -111.578-106.226  40.197  0.00  0.00           B
ATOM   3819  B       X   1    -114.690-106.898  44.071  0.00  0.00           B
ATOM   3820  B       X   1    -110.527-102.601  42.335  0.00  0.00           B
ATOM   3821  Ne      X   1    -110.760-103.096  47.526  0.00  0.00          NE
ATOM   3822  B       X   1    -112.994-105.869  42.310  0.00  0.00           B
ATOM   3823  B       X   1    -112.110-102.638  46.957  0.00  0.00           B
ATOM   3824  B       X   1    -113.905-104.456  44.300  0.00  0.00           B
ATOM   3825  Ne      X   1    -111.900-102.039  41.774  0.00  0.00          NE
ATOM   3826  Ne      X   1    -114.125-102.900  43.751  0.00  0.00          NE
ATOM   3827  B       X   1    -113.657-101.978  44.928  0.00  0.00           B
ATOM   3828  Ne      X   1    -113.537-105.906  43.880  0.00  0.00          NE
ATOM   3829  B       X   1    -113.144-102.609  42.586  0.00  0.00           B
ATOM   3830  B       X   1    -111.918-100.414  42.006  0.00  0.00           B
ATOM   3831  Ne      X   1    -113.189-101.642  46.379  0.00  0.00          NE
ATOM   3832  B       X   1    -114.441-101.615  47.320  0.00  0.00           B
ATOM   3833  B       X   1    -112.586-100.116  46.513  0.00  0.00           B
ATOM   3834  Ne      X   1    -111.594-106.190  41.707  0.00  0.00          NE
ATOM   3835  B       X   1    -112.262-106.503  44.612  0.00  0.00           B
ATOM   3836  B       X   1    -110.582-105.085  42.206  0.00  0.00           B
ATOM   3837  B       X   1    -109.717-103.238  46.321  0.00  0.00           B
ATOM   3838  Ne      X   1    -109.587-103.877  42.427  0.00  0.00          NE
ATOM   3839  B       X   1    -108.918-103.906  43.862  0.00  0.00           B
ATOM   3840  B       X   1    -106.226-103.152  40.425  0.00  0.00           B
ATOM   3841  Ne      X   1    -107.104-104.441  40.535  0.00  0.00          NE
ATOM   3842  Ne      X   1    -105.858-101.685  40.587  0.00  0.00          NE
ATOM   3843  B       X   1    -108.310-104.074  41.468  0.00  0.00           B
ATOM   3844  B       X   1    -106.310-105.701  41.172  0.00  0.00           B
ATOM   3845  B       X   1    -105.685-101.298  42.137  0.00  0.00           B
ATOM   3846  B       X   1    -106.453-101.419  47.104  0.00  0.00           B
ATOM   3847  Ne      X   1    -107.053-100.744  45.779  0.00  0.00          NE
ATOM   3848  B       X   1    -107.992-101.939  45.207  0.00  0.00           B
ATOM   3849  Ne      X   1    -105.486-100.168  43.192  0.00  0.00          NE
ATOM   3850  B       X   1    -107.468-104.433  45.909  0.00  0.00           B
ATOM   3851  Ne      X   1    -108.532-103.370  45.215  0.00  0.00          NE
ATOM   3852  B       X   1    -106.137-100.453  44.604  0.00  0.00           B
ATOM   3853  Ne      X   1    -106.707-104.971  47.184  0.00  0.00          NE
ATOM   3854  B       X   1    -105.133-105.523  47.177  0.00  0.00           B
ATOM   3855  B       X   1    -103.966 -99.949  43.482  0.00  0.00           B
ATOM   3856  Ne      X   1    -104.026-106.240  47.992  0.00  0.00          NE
ATOM   3857  B       X   1    -107.460-106.208  47.927  0.00  0.00           B
ATOM   3858  B       X   1    -106.608-103.705  48.135  0.00  0.00           B
ATOM   3859  B       X   1    -112.232 -92.471  40.162  0.00  0.00           B
ATOM   3860  B       X   1    -113.744 -99.144  40.816  0.00  0.00           B
ATOM   3861  Ne      X   1    -110.952 -93.822  46.850  0.00  0.00          NE
ATOM   3862  Ne      X   1    -112.259 -99.007  41.352  0.00  0.00          NE
ATOM   3863  B       X   1    -112.243 -93.296  47.693  0.00  0.00           B
ATOM   3864  B       X   1    -110.740 -95.308  47.414  0.00  0.00           B
ATOM   3865  Ne      X   1    -112.475 -94.187  44.029  0.00  0.00          NE
ATOM   3866  Ne      X   1    -111.986 -92.179  41.709  0.00  0.00          NE
ATOM   3867  B       X   1    -112.140 -93.429  42.720  0.00  0.00           B
ATOM   3868  B       X   1    -111.538 -93.883  45.284  0.00  0.00           B
ATOM   3869  B       X   1    -112.128 -98.111  44.801  0.00  0.00           B
ATOM   3870  Ne      X   1    -113.618 -92.673  47.419  0.00  0.00          NE
ATOM   3871  Ne      X   1    -110.711 -96.841  47.875  0.00  0.00          NE
ATOM   3872  B       X   1    -112.039 -97.823  42.289  0.00  0.00           B
ATOM   3873  B       X   1    -112.449 -95.746  43.847  0.00  0.00           B
ATOM   3874  B       X   1    -113.994 -93.815  44.417  0.00  0.00           B
ATOM   3875  Ne      X   1    -112.716 -98.538  46.193  0.00  0.00          NE
ATOM   3876  Ne      X   1    -111.701 -97.135  43.625  0.00  0.00          NE
ATOM   3877  B       X   1    -114.219 -98.134  46.239  0.00  0.00           B
ATOM   3878  B       X   1    -111.889 -97.712  47.241  0.00  0.00           B
ATOM   3879  B       X   1    -110.181 -96.715  43.846  0.00  0.00           B
ATOM   3880  B       X   1    -109.781 -92.858  47.090  0.00  0.00           B
ATOM   3881  B       X   1    -109.407 -97.556  47.360  0.00  0.00           B
ATOM   3882  B       X   1    -114.630 -93.686  46.789  0.00  0.00           B
ATOM   3883  B       X   1    -104.745 -92.057  46.219  0.00  0.00           B
ATOM   3884  B       X   1    -103.352 -95.826  45.549  0.00  0.00           B
ATOM   3885  B       X   1    -106.088 -98.846  42.570  0.00  0.00           B
ATOM   3886  Ne      X   1    -108.043 -97.809  46.553  0.00  0.00          NE
ATOM   3887  B       X   1    -104.226 -94.910  40.691  0.00  0.00           B
ATOM   3888  Ne      X   1    -108.579 -96.458  43.857  0.00  0.00          NE
ATOM   3889  Ne      X   1    -107.354 -93.623  43.213  0.00  0.00          NE
ATOM   3890  B       X   1    -105.954 -96.555  41.508  0.00  0.00           B
ATOM   3891  B       X   1    -108.048 -97.052  45.166  0.00  0.00           B
ATOM   3892  B       X   1    -108.073 -97.280  42.647  0.00  0.00           B
ATOM   3893  Ne      X   1    -106.870 -97.780  41.749  0.00  0.00          NE
ATOM   3894  B       X   1    -104.155 -95.788  43.086  0.00  0.00           B
ATOM   3895  B       X   1    -106.118 -94.243  42.402  0.00  0.00           B
ATOM   3896  B       X   1    -107.254 -98.364  40.372  0.00  0.00           B
ATOM   3897  B       X   1    -108.052 -92.434  42.430  0.00  0.00           B
ATOM   3898  Ne      X   1    -105.070 -95.280  41.862  0.00  0.00          NE
ATOM   3899  B       X   1    -107.649 -99.359  46.212  0.00  0.00           B
ATOM   3900  B       X   1    -106.696 -92.963  44.531  0.00  0.00           B
ATOM   3901  B       X   1    -108.238 -94.914  43.542  0.00  0.00           B
ATOM   3902  B       X   1    -107.056 -97.154  47.581  0.00  0.00           B
ATOM   3903  Ne      X   1    -103.585 -95.401  47.043  0.00  0.00          NE
ATOM   3904  B       X   1    -105.092 -95.591  47.467  0.00  0.00           B
ATOM   3905  Ne      X   1    -106.172 -91.883  45.453  0.00  0.00          NE
ATOM   3906  B       X   1    -111.545-105.044  50.475  0.00  0.00           B
ATOM   3907  B       X   1    -113.926-100.453  49.560  0.00  0.00           B
ATOM   3908  B       X   1    -109.470-103.511  50.397  0.00  0.00           B
ATOM   3909  B       X   1    -109.987 -99.836  53.365  0.00  0.00           B
ATOM   3910  Ne      X   1    -110.132-104.829  49.854  0.00  0.00          NE
ATOM   3911  B       X   1    -110.254-101.969  48.596  0.00  0.00           B
ATOM   3912  B       X   1    -109.276-100.956  51.131  0.00  0.00           B
ATOM   3913  B       X   1    -110.632-104.455  48.337  0.00  0.00           B
ATOM   3914  Ne      X   1    -109.291 -99.619  51.951  0.00  0.00          NE
ATOM   3915  Ne      X   1    -109.210-102.013  49.877  0.00  0.00          NE
ATOM   3916  B       X   1    -109.105-106.017  49.809  0.00  0.00           B
ATOM   3917  B       X   1    -108.948-101.452  55.038  0.00  0.00           B
ATOM   3918  Ne      X   1    -104.209-100.827  49.789  0.00  0.00          NE
ATOM   3919  B       X   1    -105.242-101.870  49.315  0.00  0.00           B
ATOM   3920  B       X   1    -107.794-101.832  49.256  0.00  0.00           B
ATOM   3921  B       X   1    -104.107-100.578  55.184  0.00  0.00           B
ATOM   3922  B       X   1    -106.953-103.235  55.717  0.00  0.00           B
ATOM   3923  Ne      X   1    -106.491-102.233  48.507  0.00  0.00          NE
ATOM   3924  Ne      X   1    -105.462 -99.792  55.426  0.00  0.00          NE
ATOM   3925  B       X   1    -106.586-100.749  55.893  0.00  0.00           B
ATOM   3926  Ne      X   1    -107.702-101.881  55.994  0.00  0.00          NE
ATOM   3927  B       X   1    -104.881 -99.503  50.351  0.00  0.00           B
ATOM   3928  B       X   1    -103.454-101.427  51.047  0.00  0.00           B
ATOM   3929  Ne      X   1    -113.945 -99.278  50.580  0.00  0.00          NE
ATOM   3930  B       X   1    -110.937 -96.934  49.377  0.00  0.00           B
ATOM   3931  B       X   1    -112.523 -98.614  50.665  0.00  0.00           B
ATOM   3932  B       X   1    -111.886 -94.959  53.982  0.00  0.00           B
ATOM   3933  Ne      X   1    -111.248 -97.606  50.712  0.00  0.00          NE
ATOM   3934  B       X   1    -111.486 -96.487  51.818  0.00  0.00           B
ATOM   3935  Ne      X   1    -110.933 -95.394  52.846  0.00  0.00          NE
ATOM   3936  B       X   1    -110.513 -94.181  51.997  0.00  0.00           B
ATOM   3937  B       X   1    -109.536 -95.919  53.741  0.00  0.00           B
ATOM   3938  Ne      X   1    -109.531 -93.012  51.611  0.00  0.00          NE
ATOM   3939  B       X   1    -110.060 -98.540  51.176  0.00  0.00           B
ATOM   3940  B       X   1    -110.292 -91.914  50.767  0.00  0.00           B
ATOM   3941  Ne      X   1    -114.453 -92.018  50.333  0.00  0.00          NE
ATOM   3942  B       X   1    -114.271 -92.171  48.771  0.00  0.00           B
ATOM   3943  B       X   1    -109.048 -92.395  53.019  0.00  0.00           B
ATOM   3944  B       X   1    -108.938 -92.682  55.601  0.00  0.00           B
ATOM   3945  B       X   1    -107.832 -98.984  52.348  0.00  0.00           B
ATOM   3946  Ne      X   1    -106.159 -96.127  48.476  0.00  0.00          NE
ATOM   3947  B       X   1    -105.834 -99.118  54.060  0.00  0.00           B
ATOM   3948  Ne      X   1    -106.692 -98.164  53.130  0.00  0.00          NE
ATOM   3949  B       X   1    -107.213 -96.921  53.950  0.00  0.00           B
ATOM   3950  B       X   1    -105.741 -97.718  51.959  0.00  0.00           B
ATOM   3951  Ne      X   1    -104.916 -97.954  50.670  0.00  0.00          NE
ATOM   3952  Ne      X   1    -108.112 -95.721  54.411  0.00  0.00          NE
ATOM   3953  B       X   1    -108.211 -93.594  50.951  0.00  0.00           B
ATOM   3954  B       X   1    -107.710 -94.230  54.081  0.00  0.00           B
ATOM   3955  B       X   1    -105.497 -97.048  49.565  0.00  0.00           B
ATOM   3956  Ne      X   1    -106.875 -93.560  50.027  0.00  0.00          NE
ATOM   3957  Ne      X   1    -108.151 -92.759  54.283  0.00  0.00          NE
ATOM   3958  B       X   1    -106.798 -94.854  49.179  0.00  0.00           B
ATOM   3959  B       X   1    -105.455 -93.342  50.868  0.00  0.00           B
ATOM   3960  Ne      X   1    -104.103 -92.841  51.645  0.00  0.00          NE
ATOM   3961  B       X   1    -108.096 -95.851  55.979  0.00  0.00           B
ATOM   3962  B       X   1    -107.196 -92.262  49.098  0.00  0.00           B
ATOM   3963  B       X   1    -104.642 -92.089  52.941  0.00  0.00           B
ATOM   3964  B       X   1    -106.823 -91.850  54.374  0.00  0.00           B
ATOM   3965  B       X   1    -104.459 -91.890  55.482  0.00  0.00           B
ATOM   3966  B       X   1    -103.408 -97.548  50.893  0.00  0.00           B
ATOM   3967  Ne      X   1    -103.367-100.993  59.062  0.00  0.00          NE
ATOM   3968  B       X   1    -103.615-101.231  57.489  0.00  0.00           B
ATOM   3969  B       X   1    -105.176 -98.686  56.510  0.00  0.00           B
ATOM   3970  B       X   1    -103.816 -96.437  56.278  0.00  0.00           B
ATOM   3971  Ne      X   1    -103.691 -92.518  56.731  0.00  0.00          NE
ATOM   3972  B       X   1    -103.386 -82.116  29.966  0.00  0.00           B
ATOM   3973  B       X   1    -105.964 -87.184  39.166  0.00  0.00           B
ATOM   3974  Ne      X   1    -104.647 -86.447  39.606  0.00  0.00          NE
ATOM   3975  B       X   1    -103.721 -86.202  38.346  0.00  0.00           B
ATOM   3976  B       X   1    -103.375 -90.992  38.016  0.00  0.00           B
ATOM   3977  Ne      X   1    -103.411 -81.397  38.582  0.00  0.00          NE
ATOM   3978  B       X   1    -104.352 -83.362  33.931  0.00  0.00           B
ATOM   3979  B       X   1    -105.393 -81.257  35.090  0.00  0.00           B
ATOM   3980  B       X   1    -106.198 -79.705  36.882  0.00  0.00           B
ATOM   3981  Ne      X   1    -104.975 -80.375  36.257  0.00  0.00          NE
ATOM   3982  Ne      X   1    -105.193 -82.011  33.766  0.00  0.00          NE
ATOM   3983  B       X   1    -104.313 -81.301  37.336  0.00  0.00           B
ATOM   3984  B       X   1    -103.743 -79.494  35.721  0.00  0.00           B
ATOM   3985  B       X   1    -103.793 -82.589  39.599  0.00  0.00           B
ATOM   3986  B       X   1    -103.498 -78.804  33.232  0.00  0.00           B
ATOM   3987  B       X   1    -103.576 -79.973  39.236  0.00  0.00           B
ATOM   3988  B       X   1    -106.305 -82.922  39.992  0.00  0.00           B
ATOM   3989  B       X   1    -110.471 -91.732  41.817  0.00  0.00           B
ATOM   3990  B       X   1    -113.516 -91.530  46.371  0.00  0.00           B
ATOM   3991  Ne      X   1    -110.531 -87.303  46.121  0.00  0.00          NE
ATOM   3992  Ne      X   1    -113.874 -89.947  42.989  0.00  0.00          NE
ATOM   3993  B       X   1    -113.360 -89.766  44.459  0.00  0.00           B
ATOM   3994  B       X   1    -113.123 -89.110  46.998  0.00  0.00           B
ATOM   3995  Ne      X   1    -113.810 -90.050  45.945  0.00  0.00          NE
ATOM   3996  B       X   1    -111.662 -86.438  45.446  0.00  0.00           B
ATOM   3997  B       X   1    -110.986 -88.008  47.489  0.00  0.00           B
ATOM   3998  B       X   1    -109.788 -87.603  42.494  0.00  0.00           B
ATOM   3999  B       X   1    -109.924 -88.228  44.962  0.00  0.00           B
ATOM   4000  B       X   1    -109.324 -86.266  46.663  0.00  0.00           B
ATOM   4001  Ne      X   1    -109.075 -88.534  43.668  0.00  0.00          NE
ATOM   4002  B       X   1    -109.111 -90.026  43.020  0.00  0.00           B
ATOM   4003  B       X   1    -107.191 -91.808  46.659  0.00  0.00           B
ATOM   4004  Ne      X   1    -106.806 -88.553  47.939  0.00  0.00          NE
ATOM   4005  B       X   1    -103.804 -87.562  40.422  0.00  0.00           B
ATOM   4006  Ne      X   1    -108.973 -91.242  42.001  0.00  0.00          NE
ATOM   4007  B       X   1    -104.782 -85.036  40.287  0.00  0.00           B
ATOM   4008  B       X   1    -108.560 -90.555  40.553  0.00  0.00           B
ATOM   4009  B       X   1    -106.185 -90.389  44.778  0.00  0.00           B
ATOM   4010  B       X   1    -104.944 -88.208  44.461  0.00  0.00           B
ATOM   4011  B       X   1    -107.559 -88.339  43.997  0.00  0.00           B
ATOM   4012  Ne      X   1    -106.320 -88.843  44.918  0.00  0.00          NE
ATOM   4013  B       X   1    -106.671 -88.598  46.401  0.00  0.00           B
ATOM   4014  B       X   1    -107.211 -84.659  47.194  0.00  0.00           B
ATOM   4015  Ne      X   1    -108.218 -85.781  47.743  0.00  0.00          NE
ATOM   4016  Ne      X   1    -107.818 -91.400  47.996  0.00  0.00          NE
ATOM   4017  Ne      X   1    -103.486 -88.276  43.964  0.00  0.00          NE
ATOM   4018  B       X   1    -103.398 -88.791  42.491  0.00  0.00           B
ATOM   4019  Ne      X   1    -104.765 -83.459  40.497  0.00  0.00          NE
ATOM   4020  B       X   1    -104.448 -83.039  41.989  0.00  0.00           B
ATOM   4021  B       X   1    -103.651 -82.715  44.589  0.00  0.00           B
ATOM   4022  Ne      X   1    -106.529 -81.272  44.906  0.00  0.00          NE
ATOM   4023  Ne      X   1    -104.200 -82.100  43.208  0.00  0.00          NE
ATOM   4024  Ne      X   1    -103.643 -78.771  40.314  0.00  0.00          NE
ATOM   4025  B       X   1    -105.585 -81.465  43.608  0.00  0.00           B
ATOM   4026  B       X   1    -111.605 -90.050  49.001  0.00  0.00           B
ATOM   4027  B       X   1    -111.451 -89.186  53.872  0.00  0.00           B
ATOM   4028  Ne      X   1    -111.519 -90.845  50.440  0.00  0.00          NE
ATOM   4029  B       X   1    -111.211 -89.648  51.400  0.00  0.00           B
ATOM   4030  B       X   1    -112.918 -91.476  50.732  0.00  0.00           B
ATOM   4031  Ne      X   1    -112.122 -88.729  48.228  0.00  0.00          NE
ATOM   4032  B       X   1    -108.992 -85.035  48.935  0.00  0.00           B
ATOM   4033  B       X   1    -108.097 -86.225  53.368  0.00  0.00           B
ATOM   4034  B       X   1    -106.344 -87.525  54.735  0.00  0.00           B
ATOM   4035  B       X   1    -105.303 -89.842  54.389  0.00  0.00           B
ATOM   4036  Ne      X   1    -107.522 -86.468  54.762  0.00  0.00          NE
ATOM   4037  Ne      X   1    -105.303 -88.533  55.234  0.00  0.00          NE
ATOM   4038  B       X   1    -103.912 -87.156  49.977  0.00  0.00           B
ATOM   4039  B       X   1    -103.867 -87.847  55.319  0.00  0.00           B
ATOM   4040  Ne      X   1    -103.856 -88.393  49.009  0.00  0.00          NE
ATOM   4041  B       X   1    -108.722 -86.967  55.735  0.00  0.00           B
ATOM   4042  Ne      X   1    -105.310 -91.419  54.258  0.00  0.00          NE
ATOM   4043  B       X   1    -105.400 -88.719  48.601  0.00  0.00           B
ATOM   4044  B       X   1    -103.691 -84.553  49.402  0.00  0.00           B
ATOM   4045  B       X   1    -103.527 -85.417  51.863  0.00  0.00           B
ATOM   4046  B       X   1    -107.691 -89.897  48.242  0.00  0.00           B
ATOM   4047  B       X   1    -107.519 -87.100  48.197  0.00  0.00           B
ATOM   4048  B       X   1    -103.364 -77.510  55.395  0.00  0.00           B
ATOM   4049  B       X   1    -104.518 -81.431  52.758  0.00  0.00           B
ATOM   4050  B       X   1    -106.179 -80.323  54.303  0.00  0.00           B
ATOM   4051  Ne      X   1    -105.955 -81.679  53.502  0.00  0.00          NE
ATOM   4052  B       X   1    -105.890 -82.931  54.424  0.00  0.00           B
ATOM   4053  B       X   1    -105.721 -88.735  56.807  0.00  0.00           B
ATOM   4054  Ne      X   1    -105.748 -88.207  58.330  0.00  0.00          NE
ATOM   4055  B       X   1    -105.458 -89.403  59.259  0.00  0.00           B
ATOM   4056  B       X   1    -104.733 -86.984  58.581  0.00  0.00           B
ATOM   4057  Ne      X   1    -103.530 -85.903  58.521  0.00  0.00          NE
ATOM   4058  B       X   1    -104.121 -84.422  58.386  0.00  0.00           B
ATOM   4059  B       X   1    -104.669 -78.136  61.812  0.00  0.00           B
ATOM   4060  B       X   1    -105.684 -83.326  56.869  0.00  0.00           B
ATOM   4061  B       X   1    -106.046 -79.997  60.575  0.00  0.00           B
ATOM   4062  B       X   1    -103.372 -82.277  57.177  0.00  0.00           B
ATOM   4063  Ne      X   1    -104.552 -82.970  57.900  0.00  0.00          NE
ATOM   4064  B       X   1    -105.155 -82.057  59.055  0.00  0.00           B
ATOM   4065  Ne      X   1    -106.168 -78.777  61.517  0.00  0.00          NE
ATOM   4066  B       X   1    -103.693 -77.811  57.927  0.00  0.00           B
ATOM   4067  B       X   1    -112.324 -63.780  15.591  0.00  0.00           B
ATOM   4068  B       X   1    -110.693 -68.425  14.922  0.00  0.00           B
ATOM   4069  B       X   1    -111.660 -66.233  15.466  0.00  0.00           B
ATOM   4070  B       X   1    -111.744 -64.659  13.359  0.00  0.00           B
ATOM   4071  Ne      X   1    -110.396 -67.070  15.544  0.00  0.00          NE
ATOM   4072  B       X   1    -109.257 -66.404  14.637  0.00  0.00           B
ATOM   4073  Ne      X   1    -108.417 -65.288  13.873  0.00  0.00          NE
ATOM   4074  B       X   1    -108.280 -64.095  14.922  0.00  0.00           B
ATOM   4075  B       X   1    -107.285 -66.112  13.198  0.00  0.00           B
ATOM   4076  B       X   1    -106.939 -68.473  13.835  0.00  0.00           B
ATOM   4077  B       X   1    -112.417 -61.898  17.308  0.00  0.00           B
ATOM   4078  B       X   1    -111.023 -64.018  17.813  0.00  0.00           B
ATOM   4079  B       X   1    -112.219 -64.667  19.949  0.00  0.00           B
ATOM   4080  Ne      X   1    -110.861 -64.622  19.296  0.00  0.00          NE
ATOM   4081  Ne      X   1    -111.473 -62.952  16.714  0.00  0.00          NE
ATOM   4082  B       X   1    -110.724 -68.485  18.934  0.00  0.00           B
ATOM   4083  B       X   1    -109.928 -63.653  20.112  0.00  0.00           B
ATOM   4084  Ne      X   1    -109.722 -67.360  18.574  0.00  0.00          NE
ATOM   4085  B       X   1    -109.761 -67.228  17.012  0.00  0.00           B
ATOM   4086  B       X   1    -114.375 -61.483  19.083  0.00  0.00           B
ATOM   4087  B       X   1    -112.140 -61.905  24.019  0.00  0.00           B
ATOM   4088  B       X   1    -110.043 -62.553  16.071  0.00  0.00           B
ATOM   4089  Ne      X   1    -105.952 -62.198  16.747  0.00  0.00          NE
ATOM   4090  B       X   1    -105.074 -64.690  19.529  0.00  0.00           B
ATOM   4091  Ne      X   1    -108.670 -62.923  20.721  0.00  0.00          NE
ATOM   4092  B       X   1    -107.346 -63.299  19.899  0.00  0.00           B
ATOM   4093  Ne      X   1    -105.790 -63.330  19.520  0.00  0.00          NE
ATOM   4094  B       X   1    -108.441 -63.292  22.211  0.00  0.00           B
ATOM   4095  B       X   1    -105.550 -62.684  18.126  0.00  0.00           B
ATOM   4096  Ne      X   1    -108.684 -63.918  23.633  0.00  0.00          NE
ATOM   4097  B       X   1    -105.202 -62.347  20.640  0.00  0.00           B
ATOM   4098  B       X   1    -108.429 -65.432  23.667  0.00  0.00           B
ATOM   4099  B       X   1    -107.484 -62.358  16.587  0.00  0.00           B
ATOM   4100  B       X   1    -108.933 -61.331  20.647  0.00  0.00           B
ATOM   4101  B       X   1    -107.718 -63.204  24.638  0.00  0.00           B
ATOM   4102  B       X   1    -103.758 -62.436  24.533  0.00  0.00           B
ATOM   4103  Ne      X   1    -103.376 -71.699  36.089  0.00  0.00          NE
ATOM   4104  B       X   1    -103.607 -66.178  32.798  0.00  0.00           B
ATOM   4105  B       X   1    -109.592 -69.619  64.209  0.00  0.00           B
ATOM   4106  Ne      X   1    -111.121 -68.999  64.206  0.00  0.00          NE
ATOM   4107  B       X   1    -107.237 -70.907  64.185  0.00  0.00           B
ATOM   4108  B       X   1    -108.976 -75.033  63.569  0.00  0.00           B
ATOM   4109  B       X   1    -104.146 -73.894  62.457  0.00  0.00           B
ATOM   4110  Ne      X   1    -105.399 -74.130  63.380  0.00  0.00          NE
ATOM   4111  B       X   1    -105.955 -71.627  59.977  0.00  0.00           B
ATOM   4112  Ne      X   1    -104.645 -70.851  60.237  0.00  0.00          NE
ATOM   4113  Ne      X   1    -108.246 -69.854  63.528  0.00  0.00          NE
ATOM   4114  B       X   1    -104.999 -69.414  60.723  0.00  0.00           B
ATOM   4115  B       X   1    -103.744 -71.626  61.278  0.00  0.00           B
ATOM   4116  B       X   1    -105.207 -75.471  64.219  0.00  0.00           B
ATOM   4117  B       X   1    -103.358 -73.720  60.053  0.00  0.00           B
ATOM   4118  B       X   1    -113.881 -62.835  63.377  0.00  0.00           B
ATOM   4119  Ne      X   1    -113.875 -61.280  62.976  0.00  0.00          NE
ATOM   4120  Ne      X   1    -114.698 -64.195  63.592  0.00  0.00          NE
ATOM   4121  B       X   1    -106.087 -61.657  60.488  0.00  0.00           B
ATOM   4122  B       X   1    -103.441 -65.075  58.612  0.00  0.00           B
ATOM   4123  B       X   1    -106.288 -64.138  60.668  0.00  0.00           B
ATOM   4124  Ne      X   1    -108.787 -66.968  60.323  0.00  0.00          NE
ATOM   4125  B       X   1    -103.705 -62.912  57.448  0.00  0.00           B
ATOM   4126  B       X   1    -105.396 -67.321  62.195  0.00  0.00           B
ATOM   4127  B       X   1    -103.983 -63.090  60.018  0.00  0.00           B
ATOM   4128  B       X   1    -104.978 -62.892  62.393  0.00  0.00           B
ATOM   4129  Ne      X   1    -104.528 -62.976  63.856  0.00  0.00          NE
ATOM   4130  Ne      X   1    -105.290 -62.951  60.909  0.00  0.00          NE
ATOM   4131  Ne      X   1    -106.847 -67.235  62.741  0.00  0.00          NE
ATOM   4132  Ne      X   1    -108.460 -62.172  58.076  0.00  0.00          NE
ATOM   4133  B       X   1    -107.865 -67.151  61.551  0.00  0.00           B
ATOM   4134  B       X   1    -106.053 -65.442  58.569  0.00  0.00           B
ATOM   4135  B       X   1    -106.976 -66.013  63.828  0.00  0.00           B
ATOM   4136  B       X   1    -107.374 -68.516  63.436  0.00  0.00           B
ATOM   4137  Ne      X   1    -104.409 -67.975  61.125  0.00  0.00          NE
ATOM   4138  Ne      X   1    -102.968-116.605   2.105  0.00  0.00          NE
ATOM   4139  B       X   1    -102.429-116.037   3.494  0.00  0.00           B
ATOM   4140  B       X   1    -101.776-116.842   1.075  0.00  0.00           B
ATOM   4141  B       X   1    -103.150-110.616   0.979  0.00  0.00           B
ATOM   4142  B       X   1    -102.841-111.930   3.267  0.00  0.00           B
ATOM   4143  Ne      X   1    -102.609-111.866   1.705  0.00  0.00          NE
ATOM   4144  B       X   1    -101.011-111.817   1.616  0.00  0.00           B
ATOM   4145  B       X   1    -103.297-113.141   0.983  0.00  0.00           B
ATOM   4146  B       X   1    -100.015-120.192  15.089  0.00  0.00           B
ATOM   4147  Ne      X   1     -94.697-118.740  15.084  0.00  0.00          NE
ATOM   4148  B       X   1     -94.654-119.355  13.668  0.00  0.00           B
ATOM   4149  B       X   1     -93.236-118.971  15.742  0.00  0.00           B
ATOM   4150  Ne      X   1    -103.142-107.564  10.875  0.00  0.00          NE
ATOM   4151  B       X   1    -102.384-114.666  13.775  0.00  0.00           B
ATOM   4152  Ne      X   1    -102.331-114.626  12.225  0.00  0.00          NE
ATOM   4153  Ne      X   1    -100.740-111.831  12.486  0.00  0.00          NE
ATOM   4154  Ne      X   1    -102.522-113.901  15.127  0.00  0.00          NE
ATOM   4155  B       X   1    -101.039-113.493  15.617  0.00  0.00           B
ATOM   4156  Ne      X   1    -101.495-109.146  12.929  0.00  0.00          NE
ATOM   4157  B       X   1    -101.524-113.110  12.087  0.00  0.00           B
ATOM   4158  B       X   1    -101.354-108.936  14.488  0.00  0.00           B
ATOM   4159  B       X   1    -101.800-110.682  12.719  0.00  0.00           B
ATOM   4160  B       X   1    -102.608-108.316  12.195  0.00  0.00           B
ATOM   4161  Ne      X   1    -101.923-109.107  15.967  0.00  0.00          NE
ATOM   4162  B       X   1    -102.934-119.341  19.938  0.00  0.00           B
ATOM   4163  B       X   1    -102.926-117.037  17.011  0.00  0.00           B
ATOM   4164  B       X   1    -102.527-117.196  21.490  0.00  0.00           B
ATOM   4165  B       X   1    -100.045-120.853  17.574  0.00  0.00           B
ATOM   4166  Ne      X   1    -101.467-117.194  17.619  0.00  0.00          NE
ATOM   4167  B       X   1    -101.668-117.336  19.129  0.00  0.00           B
ATOM   4168  B       X   1     -99.393-121.039  21.352  0.00  0.00           B
ATOM   4169  Ne      X   1    -101.926-118.154  20.422  0.00  0.00          NE
ATOM   4170  B       X   1    -100.651-118.880  20.889  0.00  0.00           B
ATOM   4171  B       X   1     -98.669-118.942  22.537  0.00  0.00           B
ATOM   4172  B       X   1    -101.045-119.973  23.131  0.00  0.00           B
ATOM   4173  Ne      X   1     -99.952-119.705  22.005  0.00  0.00          NE
ATOM   4174  B       X   1     -98.260-115.807  19.219  0.00  0.00           B
ATOM   4175  B       X   1    -100.407-115.948  17.465  0.00  0.00           B
ATOM   4176  Ne      X   1     -97.735-115.614  20.671  0.00  0.00          NE
ATOM   4177  B       X   1    -102.147-121.467  18.783  0.00  0.00           B
ATOM   4178  B       X   1    -100.729-118.484  16.981  0.00  0.00           B
ATOM   4179  Ne      X   1     -99.054-115.226  17.969  0.00  0.00          NE
ATOM   4180  Ne      X   1     -99.775-119.628  16.568  0.00  0.00          NE
ATOM   4181  B       X   1     -98.236-119.463  16.706  0.00  0.00           B
ATOM   4182  Ne      X   1    -100.749-122.076  18.298  0.00  0.00          NE
ATOM   4183  B       X   1     -98.024-115.196  16.736  0.00  0.00           B
ATOM   4184  B       X   1     -97.614-116.916  21.464  0.00  0.00           B
ATOM   4185  Ne      X   1     -98.691-122.240  20.569  0.00  0.00          NE
ATOM   4186  B       X   1     -97.380-122.006  19.648  0.00  0.00           B
ATOM   4187  Ne      X   1     -96.804-120.018  17.012  0.00  0.00          NE
ATOM   4188  Ne      X   1     -97.293-118.311  22.137  0.00  0.00          NE
ATOM   4189  B       X   1     -96.870-121.614  17.152  0.00  0.00           B
ATOM   4190  B       X   1     -96.550-118.158  23.456  0.00  0.00           B
ATOM   4191  Ne      X   1     -92.369-116.995  21.866  0.00  0.00          NE
ATOM   4192  B       X   1     -92.619-117.596  17.759  0.00  0.00           B
ATOM   4193  Ne      X   1     -93.440-117.099  18.963  0.00  0.00          NE
ATOM   4194  B       X   1     -92.575-116.880  20.289  0.00  0.00           B
ATOM   4195  B       X   1     -93.956-115.692  18.628  0.00  0.00           B
ATOM   4196  B       X   1     -93.645-116.519  22.705  0.00  0.00           B
ATOM   4197  B       X   1     -94.496-118.170  19.447  0.00  0.00           B
ATOM   4198  B       X   1     -92.162-120.949  23.111  0.00  0.00           B
ATOM   4199  B       X   1     -94.695-120.647  19.977  0.00  0.00           B
ATOM   4200  Ne      X   1     -95.492-119.352  19.786  0.00  0.00          NE
ATOM   4201  B       X   1     -92.731-121.809  18.833  0.00  0.00           B
ATOM   4202  Ne      X   1     -94.057-122.087  19.574  0.00  0.00          NE
ATOM   4203  Ne      X   1     -94.346-115.429  23.722  0.00  0.00          NE
ATOM   4204  Ne      X   1     -92.860-122.049  24.016  0.00  0.00          NE
ATOM   4205  B       X   1     -96.418-119.080  21.039  0.00  0.00           B
ATOM   4206  B       X   1     -96.276-119.517  18.417  0.00  0.00           B
ATOM   4207  B       X   1     -96.310-114.839  20.758  0.00  0.00           B
ATOM   4208  Ne      X   1     -92.080-118.620  16.664  0.00  0.00          NE
ATOM   4209  B       X   1     -96.608-122.208  23.964  0.00  0.00           B
ATOM   4210  B       X   1     -91.890-118.400  22.268  0.00  0.00           B
ATOM   4211  B       X   1    -102.970-114.578  21.988  0.00  0.00           B
ATOM   4212  B       X   1     -98.740-114.571  21.480  0.00  0.00           B
ATOM   4213  B       X   1    -102.849-113.047  19.942  0.00  0.00           B
ATOM   4214  B       X   1    -100.998-109.368  17.244  0.00  0.00           B
ATOM   4215  Ne      X   1    -102.461-113.184  21.485  0.00  0.00          NE
ATOM   4216  B       X   1    -100.938-113.120  21.523  0.00  0.00           B
ATOM   4217  B       X   1    -102.446-110.679  18.987  0.00  0.00           B
ATOM   4218  Ne      X   1    -101.028-110.049  18.711  0.00  0.00          NE
ATOM   4219  B       X   1     -99.394-113.713  18.336  0.00  0.00           B
ATOM   4220  Ne      X   1     -99.406-113.230  22.017  0.00  0.00          NE
ATOM   4221  B       X   1    -100.714-109.005  19.849  0.00  0.00           B
ATOM   4222  B       X   1     -98.490-112.112  21.411  0.00  0.00           B
ATOM   4223  B       X   1     -99.525-113.109  23.616  0.00  0.00           B
ATOM   4224  B       X   1    -100.375-107.982  22.276  0.00  0.00           B
ATOM   4225  Ne      X   1    -100.872-107.733  20.783  0.00  0.00          NE
ATOM   4226  Ne      X   1    -100.224-108.148  23.849  0.00  0.00          NE
ATOM   4227  B       X   1    -102.752-107.864  16.221  0.00  0.00           B
ATOM   4228  B       X   1    -103.279-111.874  22.065  0.00  0.00           B
ATOM   4229  B       X   1    -102.395-107.182  20.990  0.00  0.00           B
ATOM   4230  B       X   1    -102.906-110.403  16.114  0.00  0.00           B
ATOM   4231  Ne      X   1     -95.212-113.836  21.271  0.00  0.00          NE
ATOM   4232  B       X   1     -96.048-112.502  21.010  0.00  0.00           B
ATOM   4233  B       X   1    -102.919-121.291  24.178  0.00  0.00           B
ATOM   4234  Ne      X   1    -102.098-119.925  24.287  0.00  0.00          NE
ATOM   4235  B       X   1    -100.335-121.609  26.700  0.00  0.00           B
ATOM   4236  B       X   1    -101.490-119.688  25.699  0.00  0.00           B
ATOM   4237  Ne      X   1    -100.468-120.017  26.869  0.00  0.00          NE
ATOM   4238  B       X   1     -99.302-118.919  26.634  0.00  0.00           B
ATOM   4239  Ne      X   1     -98.641-117.489  26.718  0.00  0.00          NE
ATOM   4240  B       X   1     -99.606-116.316  26.827  0.00  0.00           B
ATOM   4241  B       X   1    -101.961-115.126  27.109  0.00  0.00           B
ATOM   4242  B       X   1    -103.177-116.710  28.610  0.00  0.00           B
ATOM   4243  Ne      X   1    -103.259-115.950  27.246  0.00  0.00          NE
ATOM   4244  Ne      X   1    -100.398-114.940  27.211  0.00  0.00          NE
ATOM   4245  B       X   1    -103.118-118.705  24.136  0.00  0.00           B
ATOM   4246  B       X   1     -94.190-121.441  24.454  0.00  0.00           B
ATOM   4247  B       X   1     -95.610-116.027  24.330  0.00  0.00           B
ATOM   4248  Ne      X   1     -96.253-117.366  24.721  0.00  0.00          NE
ATOM   4249  B       X   1    -103.251-109.970  25.758  0.00  0.00           B
ATOM   4250  B       X   1     -98.705-108.482  24.158  0.00  0.00           B
ATOM   4251  B       X   1    -101.162-109.281  24.405  0.00  0.00           B
ATOM   4252  Ne      X   1     -98.245-110.680  29.084  0.00  0.00          NE
ATOM   4253  B       X   1     -98.415-112.019  25.612  0.00  0.00           B
ATOM   4254  B       X   1     -99.897-114.361  28.604  0.00  0.00           B
ATOM   4255  B       X   1     -99.253-109.556  28.775  0.00  0.00           B
ATOM   4256  B       X   1     -99.079-111.981  29.386  0.00  0.00           B
ATOM   4257  B       X   1    -100.940-111.710  25.165  0.00  0.00           B
ATOM   4258  B       X   1     -99.991-113.944  26.031  0.00  0.00           B
ATOM   4259  B       X   1    -102.272-108.263  31.371  0.00  0.00           B
ATOM   4260  Ne      X   1     -99.735-112.761  25.098  0.00  0.00          NE
ATOM   4261  Ne      X   1     -99.621-113.422  29.811  0.00  0.00          NE
ATOM   4262  Ne      X   1    -100.637-109.077  28.181  0.00  0.00          NE
ATOM   4263  B       X   1    -100.435-107.589  27.916  0.00  0.00           B
ATOM   4264  B       X   1    -101.821-109.341  29.190  0.00  0.00           B
ATOM   4265  Ne      X   1    -102.664-109.557  30.499  0.00  0.00          NE
ATOM   4266  Ne      X   1    -101.722-110.331  25.493  0.00  0.00          NE
ATOM   4267  B       X   1    -101.068-109.850  26.904  0.00  0.00           B
ATOM   4268  B       X   1    -102.206-110.928  31.070  0.00  0.00           B
ATOM   4269  B       X   1    -100.936-113.133  30.611  0.00  0.00           B
ATOM   4270  Ne      X   1    -102.236-107.248  32.534  0.00  0.00          NE
ATOM   4271  Ne      X   1     -94.147-108.912  61.027  0.00  0.00          NE
ATOM   4272  B       X   1     -95.651-109.042  61.557  0.00  0.00           B
ATOM   4273  B       X   1     -94.736-107.739  57.619  0.00  0.00           B
ATOM   4274  B       X   1     -94.277-107.688  60.059  0.00  0.00           B
ATOM   4275  B       X   1     -93.197-108.469  62.297  0.00  0.00           B
ATOM   4276  Ne      X   1     -96.823-108.723  62.520  0.00  0.00          NE
ATOM   4277  Ne      X   1     -96.739-100.716   7.346  0.00  0.00          NE
ATOM   4278  B       X   1     -99.784 -92.628   7.116  0.00  0.00           B
ATOM   4279  B       X   1    -102.928 -95.851   6.186  0.00  0.00           B
ATOM   4280  Ne      X   1    -102.224 -97.146   5.878  0.00  0.00          NE
ATOM   4281  B       X   1    -100.886 -96.966   4.991  0.00  0.00           B
ATOM   4282  B       X   1    -101.767 -97.780   7.302  0.00  0.00           B
ATOM   4283  B       X   1     -99.369 -97.881   7.939  0.00  0.00           B
ATOM   4284  B       X   1     -97.456 -96.756   6.869  0.00  0.00           B
ATOM   4285  Ne      X   1     -97.116 -95.339   7.437  0.00  0.00          NE
ATOM   4286  B       X   1     -96.281 -94.505   6.415  0.00  0.00           B
ATOM   4287  Ne      X   1     -95.297 -94.446   5.135  0.00  0.00          NE
ATOM   4288  B       X   1    -102.913-103.410  14.343  0.00  0.00           B
ATOM   4289  B       X   1     -98.517-105.798  15.308  0.00  0.00           B
ATOM   4290  B       X   1    -101.113-105.141  15.384  0.00  0.00           B
ATOM   4291  B       X   1     -98.687-103.425  12.006  0.00  0.00           B
ATOM   4292  B       X   1     -99.094-102.565  14.583  0.00  0.00           B
ATOM   4293  Ne      X   1    -102.274-104.863  14.371  0.00  0.00          NE
ATOM   4294  B       X   1    -100.514-101.857  12.401  0.00  0.00           B
ATOM   4295  Ne      X   1     -99.131-102.185  12.929  0.00  0.00          NE
ATOM   4296  B       X   1     -97.862-101.218  12.705  0.00  0.00           B
ATOM   4297  B       X   1    -100.847 -99.837   8.282  0.00  0.00           B
ATOM   4298  Ne      X   1     -98.433-102.875  15.990  0.00  0.00          NE
ATOM   4299  B       X   1     -95.564-100.605   8.418  0.00  0.00           B
ATOM   4300  B       X   1     -93.469-100.389  14.804  0.00  0.00           B
ATOM   4301  B       X   1     -95.492-100.543  13.414  0.00  0.00           B
ATOM   4302  Ne      X   1     -94.687 -99.511  14.205  0.00  0.00          NE
ATOM   4303  B       X   1     -98.333 -94.510   8.035  0.00  0.00           B
ATOM   4304  B       X   1    -102.370 -99.017  15.819  0.00  0.00           B
ATOM   4305  B       X   1    -101.041 -97.652   9.831  0.00  0.00           B
ATOM   4306  Ne      X   1     -99.323 -95.141  12.708  0.00  0.00          NE
ATOM   4307  Ne      X   1    -103.077 -96.228  13.226  0.00  0.00          NE
ATOM   4308  B       X   1     -98.175 -92.300   9.228  0.00  0.00           B
ATOM   4309  Ne      X   1    -100.779 -98.225   8.423  0.00  0.00          NE
ATOM   4310  B       X   1     -98.928 -96.337  13.634  0.00  0.00           B
ATOM   4311  Ne      X   1     -99.091 -93.222   8.373  0.00  0.00          NE
ATOM   4312  Ne      X   1     -98.931 -96.778  15.129  0.00  0.00          NE
ATOM   4313  B       X   1    -102.415 -96.696  14.633  0.00  0.00           B
ATOM   4314  B       X   1     -98.274 -94.004  12.544  0.00  0.00           B
ATOM   4315  B       X   1    -100.396 -93.573   9.297  0.00  0.00           B
ATOM   4316  B       X   1     -99.936 -95.793  11.410  0.00  0.00           B
ATOM   4317  B       X   1    -100.511 -94.453  13.547  0.00  0.00           B
ATOM   4318  B       X   1    -102.055 -95.246  10.119  0.00  0.00           B
ATOM   4319  Ne      X   1    -101.231 -96.437  10.806  0.00  0.00          NE
ATOM   4320  B       X   1    -102.112 -96.846  12.107  0.00  0.00           B
ATOM   4321  Ne      X   1    -101.867 -97.539  15.810  0.00  0.00          NE
ATOM   4322  B       X   1    -100.226 -97.416  15.696  0.00  0.00           B
ATOM   4323  B       X   1     -97.641 -97.730  15.305  0.00  0.00           B
ATOM   4324  B       X   1     -98.594 -95.421  15.910  0.00  0.00           B
ATOM   4325  B       X   1     -94.131 -98.324  13.276  0.00  0.00           B
ATOM   4326  Ne      X   1     -94.641 -94.646  12.360  0.00  0.00          NE
ATOM   4327  B       X   1     -92.007 -97.103   9.508  0.00  0.00           B
ATOM   4328  B       X   1     -92.313 -97.214  14.787  0.00  0.00           B
ATOM   4329  B       X   1     -95.104 -95.428  11.049  0.00  0.00           B
ATOM   4330  B       X   1     -95.998 -95.635   8.608  0.00  0.00           B
ATOM   4331  B       X   1     -92.110 -97.249  12.198  0.00  0.00           B
ATOM   4332  B       X   1     -96.946 -91.984  11.580  0.00  0.00           B
ATOM   4333  B       X   1     -93.620 -93.552  11.729  0.00  0.00           B
ATOM   4334  B       X   1     -96.025 -93.477   9.884  0.00  0.00           B
ATOM   4335  Ne      X   1     -95.172 -94.777   9.609  0.00  0.00          NE
ATOM   4336  Ne      X   1     -96.791 -92.080  10.006  0.00  0.00          NE
ATOM   4337  B       X   1     -95.434 -98.842  15.408  0.00  0.00           B
ATOM   4338  B       X   1     -95.827 -93.807  12.939  0.00  0.00           B
ATOM   4339  B       X   1     -97.203 -92.119  14.175  0.00  0.00           B
ATOM   4340  Ne      X   1     -93.189 -97.081  13.364  0.00  0.00          NE
ATOM   4341  B       X   1     -93.700 -94.151   9.328  0.00  0.00           B
ATOM   4342  Ne      X   1     -93.013 -93.104  10.300  0.00  0.00          NE
ATOM   4343  Ne      X   1     -97.112 -92.927  12.864  0.00  0.00          NE
ATOM   4344  B       X   1     -93.931 -95.707  13.261  0.00  0.00           B
ATOM   4345  B       X   1     -99.453-103.894  16.705  0.00  0.00           B
ATOM   4346  B       X   1     -98.054-101.572  16.782  0.00  0.00           B
ATOM   4347  B       X   1     -99.823-106.396  17.371  0.00  0.00           B
ATOM   4348  Ne      X   1    -102.831-104.824  18.470  0.00  0.00          NE
ATOM   4349  B       X   1     -98.505-104.928  19.076  0.00  0.00           B
ATOM   4350  Ne      X   1    -101.935-101.601  22.940  0.00  0.00          NE
ATOM   4351  Ne      X   1     -99.836-105.691  18.827  0.00  0.00          NE
ATOM   4352  B       X   1    -101.251-104.961  18.675  0.00  0.00           B
ATOM   4353  B       X   1    -100.922-102.692  22.559  0.00  0.00           B
ATOM   4354  B       X   1    -101.820-105.038  22.194  0.00  0.00           B
ATOM   4355  Ne      X   1    -100.677-104.189  22.936  0.00  0.00          NE
ATOM   4356  B       X   1    -101.249-100.257  22.366  0.00  0.00           B
ATOM   4357  B       X   1     -99.245-104.672  22.535  0.00  0.00           B
ATOM   4358  B       X   1    -100.046-106.654  19.968  0.00  0.00           B
ATOM   4359  Ne      X   1    -103.009-105.577  21.360  0.00  0.00          NE
ATOM   4360  B       X   1    -103.159-103.416  17.920  0.00  0.00           B
ATOM   4361  B       X   1    -103.260-101.709  22.034  0.00  0.00           B
ATOM   4362  Ne      X   1     -97.597 -99.906  20.565  0.00  0.00          NE
ATOM   4363  B       X   1    -103.261-104.910  20.029  0.00  0.00           B
ATOM   4364  B       X   1     -99.128 -99.642  20.855  0.00  0.00           B
ATOM   4365  Ne      X   1     -99.843-105.437  16.194  0.00  0.00          NE
ATOM   4366  B       X   1     -97.456-100.769  19.240  0.00  0.00           B
ATOM   4367  B       X   1     -97.030-104.874  21.153  0.00  0.00           B
ATOM   4368  Ne      X   1     -96.979-104.984  19.548  0.00  0.00          NE
ATOM   4369  Ne      X   1     -97.175-100.763  17.717  0.00  0.00          NE
ATOM   4370  B       X   1     -97.053-100.717  21.756  0.00  0.00           B
ATOM   4371  B       X   1     -95.035-102.202  21.804  0.00  0.00           B
ATOM   4372  Ne      X   1     -94.992-102.872  18.264  0.00  0.00          NE
ATOM   4373  B       X   1     -95.696-101.622  17.589  0.00  0.00           B
ATOM   4374  B       X   1     -96.089-103.927  18.849  0.00  0.00           B
ATOM   4375  B       X   1     -96.338-106.421  19.301  0.00  0.00           B
ATOM   4376  B       X   1     -96.183-106.299  16.150  0.00  0.00           B
ATOM   4377  Ne      X   1    -100.340 -99.151  21.660  0.00  0.00          NE
ATOM   4378  B       X   1    -100.038 -94.059  17.514  0.00  0.00           B
ATOM   4379  B       X   1    -101.339 -98.301  20.729  0.00  0.00           B
ATOM   4380  Ne      X   1    -102.873 -98.152  20.749  0.00  0.00          NE
ATOM   4381  B       X   1     -99.855 -98.146  22.774  0.00  0.00           B
ATOM   4382  Ne      X   1     -98.510 -94.304  17.017  0.00  0.00          NE
ATOM   4383  B       X   1     -99.865 -95.737  23.428  0.00  0.00           B
ATOM   4384  B       X   1     -97.742 -93.045  16.509  0.00  0.00           B
ATOM   4385  Ne      X   1     -99.490 -97.181  23.886  0.00  0.00          NE
ATOM   4386  B       X   1     -97.921 -97.239  24.039  0.00  0.00           B
ATOM   4387  B       X   1     -97.037 -99.330  17.236  0.00  0.00           B
ATOM   4388  B       X   1     -97.435 -94.970  18.176  0.00  0.00           B
ATOM   4389  B       X   1     -96.760 -98.612  20.402  0.00  0.00           B
ATOM   4390  Ne      X   1     -96.520 -98.213  16.328  0.00  0.00          NE
ATOM   4391  B       X   1     -93.569 -92.785  16.647  0.00  0.00           B
ATOM   4392  B       X   1     -92.268 -94.642  17.918  0.00  0.00           B
ATOM   4393  B       X   1     -92.360 -92.989  21.521  0.00  0.00           B
ATOM   4394  B       X   1     -94.865 -94.606  17.923  0.00  0.00           B
ATOM   4395  Ne      X   1     -93.561 -93.695  17.913  0.00  0.00          NE
ATOM   4396  B       X   1     -93.538 -92.796  19.201  0.00  0.00           B
ATOM   4397  Ne      X   1     -95.692 -97.535  20.740  0.00  0.00          NE
ATOM   4398  B       X   1     -95.735 -96.412  19.615  0.00  0.00           B
ATOM   4399  Ne      X   1     -96.015 -95.657  18.229  0.00  0.00          NE
ATOM   4400  B       X   1     -94.877 -92.672  21.301  0.00  0.00           B
ATOM   4401  B       X   1     -96.062 -96.904  17.188  0.00  0.00           B
ATOM   4402  Ne      X   1     -93.530 -92.235  20.747  0.00  0.00          NE
ATOM   4403  Ne      X   1    -103.214-101.859  28.520  0.00  0.00          NE
ATOM   4404  B       X   1    -101.401-101.613  32.098  0.00  0.00           B
ATOM   4405  B       X   1    -100.481-106.808  24.684  0.00  0.00           B
ATOM   4406  B       X   1    -102.075-101.495  24.517  0.00  0.00           B
ATOM   4407  B       X   1    -100.880-104.352  24.544  0.00  0.00           B
ATOM   4408  B       X   1    -102.669-101.454  27.077  0.00  0.00           B
ATOM   4409  B       X   1     -98.179-106.300  28.077  0.00  0.00           B
ATOM   4410  B       X   1    -102.516-105.881  25.859  0.00  0.00           B
ATOM   4411  Ne      X   1    -101.058-105.580  25.513  0.00  0.00          NE
ATOM   4412  B       X   1    -100.241-105.279  26.926  0.00  0.00           B
ATOM   4413  Ne      X   1     -99.754-106.193  28.147  0.00  0.00          NE
ATOM   4414  Ne      X   1    -102.305-100.607  25.825  0.00  0.00          NE
ATOM   4415  B       X   1    -102.115-101.900  29.596  0.00  0.00           B
ATOM   4416  B       X   1     -99.621-101.832  30.069  0.00  0.00           B
ATOM   4417  Ne      X   1    -101.064-102.284  30.741  0.00  0.00          NE
ATOM   4418  Ne      X   1     -98.173-101.193  29.940  0.00  0.00          NE
ATOM   4419  B       X   1    -100.236-105.731  29.635  0.00  0.00           B
ATOM   4420  B       X   1    -100.987-103.849  31.018  0.00  0.00           B
ATOM   4421  B       X   1    -101.078 -99.706  26.130  0.00  0.00           B
ATOM   4422  B       X   1    -102.689-101.900  38.088  0.00  0.00           B
ATOM   4423  Ne      X   1    -101.256-102.530  38.192  0.00  0.00          NE
ATOM   4424  B       X   1    -101.062-106.132  32.134  0.00  0.00           B
ATOM   4425  B       X   1    -102.500 -98.057  33.260  0.00  0.00           B
ATOM   4426  B       X   1    -102.312 -95.041  38.868  0.00  0.00           B
ATOM   4427  B       X   1    -102.488 -97.478  38.122  0.00  0.00           B
ATOM   4428  B       X   1     -98.335 -93.606  36.654  0.00  0.00           B
ATOM   4429  Ne      X   1    -101.576 -96.273  38.236  0.00  0.00          NE
ATOM   4430  B       X   1    -101.014 -96.034  36.770  0.00  0.00           B
ATOM   4431  Ne      X   1     -97.934 -92.392  37.646  0.00  0.00          NE
ATOM   4432  B       X   1     -99.133 -91.845  38.492  0.00  0.00           B
ATOM   4433  B       X   1    -101.545 -91.856  39.581  0.00  0.00           B
ATOM   4434  B       X   1    -101.715-103.570  48.056  0.00  0.00           B
ATOM   4435  Ne      X   1    -101.275-106.112  43.633  0.00  0.00          NE
ATOM   4436  B       X   1    -101.336-101.147  47.265  0.00  0.00           B
ATOM   4437  Ne      X   1    -100.763-102.578  47.290  0.00  0.00          NE
ATOM   4438  B       X   1    -100.491-103.078  45.809  0.00  0.00           B
ATOM   4439  B       X   1    -101.027-104.484  43.702  0.00  0.00           B
ATOM   4440  Ne      X   1    -100.042-103.400  44.282  0.00  0.00          NE
ATOM   4441  B       X   1    -100.012-101.953  43.529  0.00  0.00           B
ATOM   4442  Ne      X   1    -100.033-100.382  43.028  0.00  0.00          NE
ATOM   4443  Ne      X   1    -102.409 -99.960  47.264  0.00  0.00          NE
ATOM   4444  B       X   1    -101.317 -99.795  43.742  0.00  0.00           B
ATOM   4445  B       X   1    -102.876 -99.878  45.779  0.00  0.00           B
ATOM   4446  B       X   1     -99.399-102.637  48.122  0.00  0.00           B
ATOM   4447  Ne      X   1     -98.026-101.938  48.188  0.00  0.00          NE
ATOM   4448  B       X   1     -97.495-101.522  46.737  0.00  0.00           B
ATOM   4449  Ne      X   1     -96.584-100.611  45.816  0.00  0.00          NE
ATOM   4450  B       X   1     -95.138-100.848  46.339  0.00  0.00           B
ATOM   4451  Ne      X   1    -103.293 -92.356  46.921  0.00  0.00          NE
ATOM   4452  B       X   1    -103.237 -93.886  47.136  0.00  0.00           B
ATOM   4453  Ne      X   1    -102.750 -99.384  44.300  0.00  0.00          NE
ATOM   4454  B       X   1     -98.809 -99.347  43.333  0.00  0.00           B
ATOM   4455  B       X   1     -99.697 -94.209  42.916  0.00  0.00           B
ATOM   4456  Ne      X   1     -98.850 -93.076  42.156  0.00  0.00          NE
ATOM   4457  Ne      X   1    -100.094 -95.566  43.613  0.00  0.00          NE
ATOM   4458  B       X   1    -101.767 -98.588  47.632  0.00  0.00           B
ATOM   4459  B       X   1     -99.260 -96.751  43.014  0.00  0.00           B
ATOM   4460  B       X   1     -98.836 -94.331  47.234  0.00  0.00           B
ATOM   4461  Ne      X   1     -99.137 -95.751  46.568  0.00  0.00          NE
ATOM   4462  B       X   1    -101.646 -95.827  43.568  0.00  0.00           B
ATOM   4463  B       X   1    -100.232 -96.492  47.509  0.00  0.00           B
ATOM   4464  B       X   1     -99.525 -92.835  40.770  0.00  0.00           B
ATOM   4465  Ne      X   1    -103.019 -96.305  44.039  0.00  0.00          NE
ATOM   4466  B       X   1     -99.746 -95.552  45.155  0.00  0.00           B
ATOM   4467  B       X   1    -102.960 -97.847  44.240  0.00  0.00           B
ATOM   4468  Ne      X   1     -98.169 -97.877  43.066  0.00  0.00          NE
ATOM   4469  B       X   1     -97.857 -96.596  46.566  0.00  0.00           B
ATOM   4470  B       X   1     -97.616 -92.067  47.629  0.00  0.00           B
ATOM   4471  B       X   1    -102.691 -96.229  47.969  0.00  0.00           B
ATOM   4472  Ne      X   1    -101.421 -97.183  48.191  0.00  0.00          NE
ATOM   4473  B       X   1     -95.180 -92.927  43.149  0.00  0.00           B
ATOM   4474  Ne      X   1     -96.836 -97.585  45.813  0.00  0.00          NE
ATOM   4475  B       X   1     -97.376 -93.508  42.120  0.00  0.00           B
ATOM   4476  B       X   1     -95.400 -97.224  46.241  0.00  0.00           B
ATOM   4477  B       X   1     -95.228 -93.617  40.700  0.00  0.00           B
ATOM   4478  Ne      X   1     -95.854 -93.890  42.107  0.00  0.00          NE
ATOM   4479  B       X   1     -96.972 -99.101  46.115  0.00  0.00           B
ATOM   4480  B       X   1    -102.871-103.199  53.062  0.00  0.00           B
ATOM   4481  B       X   1    -102.504-102.436  55.471  0.00  0.00           B
ATOM   4482  B       X   1    -102.139-103.535  50.578  0.00  0.00           B
ATOM   4483  B       X   1    -101.254-101.365  52.080  0.00  0.00           B
ATOM   4484  Ne      X   1     -97.871-100.258  50.610  0.00  0.00          NE
ATOM   4485  Ne      X   1    -102.479-102.377  51.745  0.00  0.00          NE
ATOM   4486  B       X   1     -98.128-100.747  49.146  0.00  0.00           B
ATOM   4487  Ne      X   1    -101.945-104.444  49.355  0.00  0.00          NE
ATOM   4488  B       X   1     -99.173-100.079  51.486  0.00  0.00           B
ATOM   4489  Ne      X   1    -100.487-100.064  52.364  0.00  0.00          NE
ATOM   4490  B       X   1    -100.265 -99.859  53.911  0.00  0.00           B
ATOM   4491  Ne      X   1    -102.951-101.116  56.092  0.00  0.00          NE
ATOM   4492  B       X   1    -101.689-100.168  56.035  0.00  0.00           B
ATOM   4493  B       X   1    -103.310-100.417  48.528  0.00  0.00           B
ATOM   4494  B       X   1    -103.164-105.370  48.972  0.00  0.00           B
ATOM   4495  B       X   1     -97.525-104.467  54.890  0.00  0.00           B
ATOM   4496  B       X   1     -96.930-102.971  48.668  0.00  0.00           B
ATOM   4497  B       X   1     -96.994-101.420  51.272  0.00  0.00           B
ATOM   4498  B       X   1     -92.965-102.024  54.374  0.00  0.00           B
ATOM   4499  B       X   1     -93.395-100.063  52.394  0.00  0.00           B
ATOM   4500  B       X   1     -95.067-101.957  52.946  0.00  0.00           B
ATOM   4501  Ne      X   1     -92.394-103.237  55.265  0.00  0.00          NE
ATOM   4502  Ne      X   1     -95.500-103.467  48.992  0.00  0.00          NE
ATOM   4503  B       X   1     -95.307-103.196  50.571  0.00  0.00           B
ATOM   4504  B       X   1     -94.473-100.050  54.717  0.00  0.00           B
ATOM   4505  Ne      X   1     -96.072-102.589  51.850  0.00  0.00          NE
ATOM   4506  Ne      X   1    -100.377 -99.460  55.456  0.00  0.00          NE
ATOM   4507  Ne      X   1     -98.012 -93.467  48.247  0.00  0.00          NE
ATOM   4508  B       X   1     -99.279 -92.353  52.068  0.00  0.00           B
ATOM   4509  B       X   1     -98.813 -93.059  49.577  0.00  0.00           B
ATOM   4510  B       X   1    -102.663 -95.387  54.242  0.00  0.00           B
ATOM   4511  Ne      X   1    -101.936 -94.926  52.928  0.00  0.00          NE
ATOM   4512  B       X   1    -101.192 -97.393  49.756  0.00  0.00           B
ATOM   4513  B       X   1    -101.556 -96.142  51.937  0.00  0.00           B
ATOM   4514  B       X   1    -101.307 -98.778  51.901  0.00  0.00           B
ATOM   4515  Ne      X   1    -101.861 -97.509  51.164  0.00  0.00          NE
ATOM   4516  Ne      X   1     -99.113 -93.515  53.304  0.00  0.00          NE
ATOM   4517  B       X   1    -100.506 -94.156  53.274  0.00  0.00           B
ATOM   4518  B       X   1     -97.982 -94.468  52.637  0.00  0.00           B
ATOM   4519  B       X   1     -98.500 -93.209  54.775  0.00  0.00           B
ATOM   4520  Ne      X   1    -102.745 -95.348  55.801  0.00  0.00          NE
ATOM   4521  B       X   1    -100.547 -97.930  55.738  0.00  0.00           B
ATOM   4522  B       X   1    -102.956 -93.969  52.052  0.00  0.00           B
ATOM   4523  Ne      X   1     -99.273 -91.878  50.572  0.00  0.00          NE
ATOM   4524  Ne      X   1     -97.583 -93.288  56.112  0.00  0.00          NE
ATOM   4525  B       X   1     -93.139 -99.470  49.859  0.00  0.00           B
ATOM   4526  B       X   1     -97.049 -98.909  50.630  0.00  0.00           B
ATOM   4527  B       X   1     -96.727 -94.287  48.607  0.00  0.00           B
ATOM   4528  B       X   1     -96.754 -96.652  51.961  0.00  0.00           B
ATOM   4529  Ne      X   1     -96.574 -95.143  52.275  0.00  0.00          NE
ATOM   4530  Ne      X   1     -95.251 -99.287  55.799  0.00  0.00          NE
ATOM   4531  B       X   1     -95.858 -94.625  50.965  0.00  0.00           B
ATOM   4532  Ne      X   1     -93.287 -98.851  51.330  0.00  0.00          NE
ATOM   4533  B       X   1     -92.073 -97.985  51.655  0.00  0.00           B
ATOM   4534  B       X   1     -94.648 -98.077  51.305  0.00  0.00           B
ATOM   4535  Ne      X   1     -94.958 -94.320  54.754  0.00  0.00          NE
ATOM   4536  B       X   1     -95.626 -94.752  53.427  0.00  0.00           B
ATOM   4537  Ne      X   1     -95.669 -95.104  49.473  0.00  0.00          NE
ATOM   4538  B       X   1     -94.372 -95.637  55.457  0.00  0.00           B
ATOM   4539  B       X   1     -92.295 -97.141  55.447  0.00  0.00           B
ATOM   4540  B       X   1     -94.241 -94.767  48.834  0.00  0.00           B
ATOM   4541  B       X   1     -95.942 -96.702  49.618  0.00  0.00           B
ATOM   4542  B       X   1     -96.056 -93.506  55.621  0.00  0.00           B
ATOM   4543  Ne      X   1     -96.132 -97.628  50.819  0.00  0.00          NE
ATOM   4544  Ne      X   1     -92.605 -99.240  48.364  0.00  0.00          NE
ATOM   4545  B       X   1     -99.074 -99.999  56.235  0.00  0.00           B
ATOM   4546  B       X   1    -102.570-102.277  59.445  0.00  0.00           B
ATOM   4547  B       X   1    -100.729-106.204  57.139  0.00  0.00           B
ATOM   4548  B       X   1     -98.758-106.084  58.755  0.00  0.00           B
ATOM   4549  Ne      X   1     -97.767-103.184  61.172  0.00  0.00          NE
ATOM   4550  B       X   1     -99.679-105.862  61.836  0.00  0.00           B
ATOM   4551  B       X   1    -101.382-104.372  60.442  0.00  0.00           B
ATOM   4552  Ne      X   1    -100.417-104.499  61.676  0.00  0.00          NE
ATOM   4553  B       X   1     -99.339-103.354  61.483  0.00  0.00           B
ATOM   4554  B       X   1    -102.520 -99.686  59.141  0.00  0.00           B
ATOM   4555  Ne      X   1     -97.860-100.675  56.855  0.00  0.00          NE
ATOM   4556  B       X   1     -97.800-102.223  56.284  0.00  0.00           B
ATOM   4557  B       X   1     -97.784-100.708  58.382  0.00  0.00           B
ATOM   4558  B       X   1     -96.502 -99.988  56.337  0.00  0.00           B
ATOM   4559  B       X   1     -97.482-104.243  60.049  0.00  0.00           B
ATOM   4560  B       X   1     -97.253-101.818  60.686  0.00  0.00           B
ATOM   4561  B       X   1     -97.474-101.298  63.754  0.00  0.00           B
ATOM   4562  B       X   1     -92.011-105.368  60.739  0.00  0.00           B
ATOM   4563  B       X   1     -97.409-104.438  57.459  0.00  0.00           B
ATOM   4564  Ne      X   1     -97.360-105.247  58.870  0.00  0.00          NE
ATOM   4565  B       X   1     -97.035-103.476  62.547  0.00  0.00           B
ATOM   4566  Ne      X   1     -97.085-100.552  59.816  0.00  0.00          NE
ATOM   4567  Ne      X   1     -96.515-102.581  63.746  0.00  0.00          NE
ATOM   4568  B       X   1     -92.260-102.540  56.702  0.00  0.00           B
ATOM   4569  B       X   1     -93.342-103.827  62.328  0.00  0.00           B
ATOM   4570  B       X   1     -93.100-100.996  58.761  0.00  0.00           B
ATOM   4571  Ne      X   1     -92.203-104.932  62.180  0.00  0.00          NE
ATOM   4572  B       X   1     -92.260-103.364  59.164  0.00  0.00           B
ATOM   4573  Ne      X   1     -92.306-104.961  59.191  0.00  0.00          NE
ATOM   4574  B       X   1     -93.824-101.557  61.193  0.00  0.00           B
ATOM   4575  Ne      X   1     -93.686-102.294  62.577  0.00  0.00          NE
ATOM   4576  B       X   1     -93.647-105.645  58.656  0.00  0.00           B
ATOM   4577  B       X   1     -95.545-100.412  59.643  0.00  0.00           B
ATOM   4578  B       X   1     -94.995-102.285  63.368  0.00  0.00           B
ATOM   4579  B       X   1     -96.182-106.203  59.013  0.00  0.00           B
ATOM   4580  Ne      X   1     -94.683-106.799  58.831  0.00  0.00          NE
ATOM   4581  Ne      X   1     -92.040-102.084  58.260  0.00  0.00          NE
ATOM   4582  B       X   1    -103.190 -93.933  56.339  0.00  0.00           B
ATOM   4583  B       X   1     -99.255 -96.606  57.639  0.00  0.00           B
ATOM   4584  B       X   1    -101.497 -92.930  59.165  0.00  0.00           B
ATOM   4585  B       X   1     -98.103 -98.911  63.025  0.00  0.00           B
ATOM   4586  Ne      X   1     -98.563 -98.492  61.567  0.00  0.00          NE
ATOM   4587  B       X   1    -101.323 -95.598  56.369  0.00  0.00           B
ATOM   4588  Ne      X   1    -101.509 -98.106  61.899  0.00  0.00          NE
ATOM   4589  Ne      X   1    -102.597 -98.154  59.158  0.00  0.00          NE
ATOM   4590  Ne      X   1    -100.650 -96.917  56.946  0.00  0.00          NE
ATOM   4591  B       X   1    -100.121 -98.704  61.563  0.00  0.00           B
ATOM   4592  B       X   1    -101.632 -97.514  58.047  0.00  0.00           B
ATOM   4593  B       X   1     -97.820 -94.620  56.996  0.00  0.00           B
ATOM   4594  B       X   1     -97.763 -99.404  60.584  0.00  0.00           B
ATOM   4595  B       X   1     -98.155 -91.906  59.614  0.00  0.00           B
ATOM   4596  B       X   1     -94.512 -98.121  56.355  0.00  0.00           B
ATOM   4597  Ne      X   1     -93.609 -96.740  56.243  0.00  0.00          NE
ATOM   4598  B       X   1     -96.967 -97.088  56.578  0.00  0.00           B
ATOM   4599  Ne      X   1     -93.358 -88.784   3.901  0.00  0.00          NE
ATOM   4600  B       X   1     -92.458 -87.470   3.873  0.00  0.00           B
ATOM   4601  B       X   1     -94.658 -88.449   3.072  0.00  0.00           B
ATOM   4602  B       X   1     -94.588 -85.746   7.127  0.00  0.00           B
ATOM   4603  B       X   1     -92.847 -87.573   7.129  0.00  0.00           B
ATOM   4604  B       X   1     -92.092 -85.057   6.681  0.00  0.00           B
ATOM   4605  B       X   1     -93.860 -89.974   7.808  0.00  0.00           B
ATOM   4606  B       X   1     -94.849 -83.884   2.908  0.00  0.00           B
ATOM   4607  B       X   1     -92.392 -83.295   2.671  0.00  0.00           B
ATOM   4608  B       X   1     -93.465 -91.653   9.859  0.00  0.00           B
ATOM   4609  B       X   1     -93.749 -90.860  14.671  0.00  0.00           B
ATOM   4610  Ne      X   1     -94.347 -90.427   9.204  0.00  0.00          NE
ATOM   4611  B       X   1     -94.161 -89.201  10.066  0.00  0.00           B
ATOM   4612  B       X   1     -94.096 -89.340  12.584  0.00  0.00           B
ATOM   4613  Ne      X   1     -93.266 -89.516  13.921  0.00  0.00          NE
ATOM   4614  B       X   1     -95.847 -91.028   9.315  0.00  0.00           B
ATOM   4615  Ne      X   1     -97.113 -91.782  15.734  0.00  0.00          NE
ATOM   4616  B       X   1     -97.052 -89.466  18.313  0.00  0.00           B
ATOM   4617  Ne      X   1     -93.530 -89.166  20.351  0.00  0.00          NE
ATOM   4618  B       X   1     -95.021 -89.078  19.963  0.00  0.00           B
ATOM   4619  Ne      X   1     -92.058 -89.268  17.647  0.00  0.00          NE
ATOM   4620  B       X   1     -93.288 -90.677  20.793  0.00  0.00           B
ATOM   4621  B       X   1     -93.224 -90.316  16.978  0.00  0.00           B
ATOM   4622  Ne      X   1     -94.096 -91.375  16.116  0.00  0.00          NE
ATOM   4623  B       X   1     -95.655 -91.405  16.178  0.00  0.00           B
ATOM   4624  B       X   1     -99.648 -80.727  22.033  0.00  0.00           B
ATOM   4625  Ne      X   1     -99.442 -79.532  22.984  0.00  0.00          NE
ATOM   4626  B       X   1     -99.666 -78.227  22.136  0.00  0.00           B
ATOM   4627  B       X   1     -97.911 -79.512  23.464  0.00  0.00           B
ATOM   4628  B       X   1    -100.425 -85.919  29.149  0.00  0.00           B
ATOM   4629  Ne      X   1    -100.113 -84.400  29.453  0.00  0.00          NE
ATOM   4630  B       X   1     -98.691 -84.386  30.293  0.00  0.00           B
ATOM   4631  Ne      X   1     -97.706 -84.756  31.416  0.00  0.00          NE
ATOM   4632  B       X   1     -94.208 -89.188  24.234  0.00  0.00           B
ATOM   4633  B       X   1     -96.574 -85.859  31.067  0.00  0.00           B
ATOM   4634  B       X   1     -92.939 -87.995  26.218  0.00  0.00           B
ATOM   4635  Ne      X   1     -92.553 -87.892  27.730  0.00  0.00          NE
ATOM   4636  Ne      X   1     -98.474 -80.000  31.841  0.00  0.00          NE
ATOM   4637  B       X   1    -103.254 -79.531  28.021  0.00  0.00           B
ATOM   4638  B       X   1    -100.238 -79.798  24.268  0.00  0.00           B
ATOM   4639  B       X   1    -101.261 -76.756  26.769  0.00  0.00           B
ATOM   4640  B       X   1    -100.493 -81.519  26.278  0.00  0.00           B
ATOM   4641  B       X   1     -98.743 -77.032  26.785  0.00  0.00           B
ATOM   4642  B       X   1     -99.962 -83.484  28.070  0.00  0.00           B
ATOM   4643  B       X   1    -102.382 -79.783  25.687  0.00  0.00           B
ATOM   4644  B       X   1    -100.026 -77.382  28.888  0.00  0.00           B
ATOM   4645  B       X   1    -100.158 -79.016  26.717  0.00  0.00           B
ATOM   4646  Ne      X   1    -100.027 -77.611  27.385  0.00  0.00          NE
ATOM   4647  Ne      X   1    -100.862 -80.071  25.753  0.00  0.00          NE
ATOM   4648  Ne      X   1    -102.424 -82.928  31.004  0.00  0.00          NE
ATOM   4649  B       X   1     -98.315 -80.229  30.257  0.00  0.00           B
ATOM   4650  Ne      X   1     -99.872 -82.957  26.616  0.00  0.00          NE
ATOM   4651  B       X   1     -98.321 -82.776  26.156  0.00  0.00           B
ATOM   4652  B       X   1     -97.706 -81.364  28.024  0.00  0.00           B
ATOM   4653  B       X   1     -98.826 -76.724  30.927  0.00  0.00           B
ATOM   4654  B       X   1     -96.221 -81.654  30.225  0.00  0.00           B
ATOM   4655  B       X   1     -96.231 -79.477  28.901  0.00  0.00           B
ATOM   4656  B       X   1     -96.886 -83.436  31.937  0.00  0.00           B
ATOM   4657  Ne      X   1     -97.294 -76.807  26.347  0.00  0.00          NE
ATOM   4658  B       X   1     -96.368 -77.220  27.613  0.00  0.00           B
ATOM   4659  Ne      X   1     -97.129 -80.718  29.321  0.00  0.00          NE
ATOM   4660  Ne      X   1     -97.565 -77.148  31.823  0.00  0.00          NE
ATOM   4661  B       X   1     -96.194 -77.003  31.139  0.00  0.00           B
ATOM   4662  Ne      X   1     -96.263 -82.014  31.829  0.00  0.00          NE
ATOM   4663  B       X   1     -96.864 -77.924  25.204  0.00  0.00           B
ATOM   4664  Ne      X   1     -95.415 -78.297  28.262  0.00  0.00          NE
ATOM   4665  B       X   1    -102.460 -86.702  36.263  0.00  0.00           B
ATOM   4666  B       X   1    -102.589 -87.858  34.101  0.00  0.00           B
ATOM   4667  Ne      X   1    -102.440 -85.884  37.547  0.00  0.00          NE
ATOM   4668  B       X   1     -99.120 -86.818  37.143  0.00  0.00           B
ATOM   4669  B       X   1    -101.218 -86.396  38.409  0.00  0.00           B
ATOM   4670  Ne      X   1     -99.714 -86.702  38.555  0.00  0.00          NE
ATOM   4671  B       X   1     -98.323 -87.007  34.730  0.00  0.00           B
ATOM   4672  B       X   1     -99.524 -87.983  39.325  0.00  0.00           B
ATOM   4673  B       X   1     -99.061 -85.523  39.457  0.00  0.00           B
ATOM   4674  Ne      X   1     -99.156 -85.895  33.935  0.00  0.00          NE
ATOM   4675  B       X   1     -98.469 -85.231  32.721  0.00  0.00           B
ATOM   4676  Ne      X   1    -103.065 -91.467  39.480  0.00  0.00          NE
ATOM   4677  B       X   1     -99.487 -84.715  34.979  0.00  0.00           B
ATOM   4678  Ne      X   1     -97.911 -87.231  36.230  0.00  0.00          NE
ATOM   4679  Ne      X   1    -103.188 -87.917  35.522  0.00  0.00          NE
ATOM   4680  B       X   1    -102.210 -84.331  37.498  0.00  0.00           B
ATOM   4681  Ne      X   1     -99.975 -91.723  39.761  0.00  0.00          NE
ATOM   4682  B       X   1     -97.388 -91.107  36.736  0.00  0.00           B
ATOM   4683  B       X   1     -95.230 -89.901  37.262  0.00  0.00           B
ATOM   4684  B       X   1     -96.698 -86.219  36.637  0.00  0.00           B
ATOM   4685  B       X   1     -99.875 -80.404  32.311  0.00  0.00           B
ATOM   4686  B       X   1    -100.530 -83.526  39.290  0.00  0.00           B
ATOM   4687  Ne      X   1    -102.711 -79.086  34.538  0.00  0.00          NE
ATOM   4688  B       X   1    -101.919 -77.795  34.876  0.00  0.00           B
ATOM   4689  Ne      X   1    -101.233 -83.131  37.905  0.00  0.00          NE
ATOM   4690  B       X   1    -100.296 -82.964  36.669  0.00  0.00           B
ATOM   4691  B       X   1    -100.002 -82.199  34.170  0.00  0.00           B
ATOM   4692  Ne      X   1    -100.834 -81.212  33.212  0.00  0.00          NE
ATOM   4693  Ne      X   1     -99.456 -83.047  35.304  0.00  0.00          NE
ATOM   4694  B       X   1    -101.712 -80.234  34.109  0.00  0.00           B
ATOM   4695  B       X   1    -101.966 -81.792  38.227  0.00  0.00           B
ATOM   4696  B       X   1     -97.966 -82.828  35.680  0.00  0.00           B
ATOM   4697  Ne      X   1     -98.254 -79.537  38.557  0.00  0.00          NE
ATOM   4698  B       X   1     -98.735 -79.728  37.134  0.00  0.00           B
ATOM   4699  B       X   1     -97.836 -78.142  39.104  0.00  0.00           B
ATOM   4700  B       X   1     -97.911 -78.600  32.223  0.00  0.00           B
ATOM   4701  B       X   1    -101.775 -82.113  32.228  0.00  0.00           B
ATOM   4702  B       X   1     -97.359 -81.053  32.422  0.00  0.00           B
ATOM   4703  B       X   1     -95.759 -83.961  36.257  0.00  0.00           B
ATOM   4704  Ne      X   1     -95.075 -77.449  36.381  0.00  0.00          NE
ATOM   4705  B       X   1     -95.847 -81.510  36.147  0.00  0.00           B
ATOM   4706  B       X   1     -94.901 -81.868  32.563  0.00  0.00           B
ATOM   4707  B       X   1     -95.918 -76.935  35.168  0.00  0.00           B
ATOM   4708  B       X   1    -103.232 -90.169  40.352  0.00  0.00           B
ATOM   4709  B       X   1     -98.983 -91.640  42.904  0.00  0.00           B
ATOM   4710  B       X   1     -99.749 -90.261  40.357  0.00  0.00           B
ATOM   4711  B       X   1    -102.254 -91.689  45.885  0.00  0.00           B
ATOM   4712  B       X   1     -98.030 -86.965  47.624  0.00  0.00           B
ATOM   4713  Ne      X   1    -102.964 -88.771  41.019  0.00  0.00          NE
ATOM   4714  Ne      X   1     -99.858 -88.735  40.603  0.00  0.00          NE
ATOM   4715  B       X   1     -97.910 -91.345  45.158  0.00  0.00           B
ATOM   4716  B       X   1    -101.397 -88.451  40.904  0.00  0.00           B
ATOM   4717  B       X   1    -102.718 -86.884  44.093  0.00  0.00           B
ATOM   4718  B       X   1    -102.671 -89.323  44.815  0.00  0.00           B
ATOM   4719  Ne      X   1    -101.641 -87.987  47.312  0.00  0.00          NE
ATOM   4720  B       X   1    -102.419 -84.738  45.598  0.00  0.00           B
ATOM   4721  Ne      X   1     -98.939 -90.671  44.144  0.00  0.00          NE
ATOM   4722  B       X   1    -100.318 -90.547  44.792  0.00  0.00           B
ATOM   4723  Ne      X   1    -101.755 -86.031  45.002  0.00  0.00          NE
ATOM   4724  B       X   1     -98.774 -88.279  41.635  0.00  0.00           B
ATOM   4725  B       X   1    -101.269 -87.025  46.118  0.00  0.00           B
ATOM   4726  Ne      X   1    -101.628 -90.307  45.537  0.00  0.00          NE
ATOM   4727  B       X   1     -98.362 -89.239  43.813  0.00  0.00           B
ATOM   4728  Ne      X   1     -97.985 -87.975  42.920  0.00  0.00          NE
ATOM   4729  Ne      X   1     -99.336 -85.178  43.221  0.00  0.00          NE
ATOM   4730  B       X   1    -101.309 -89.509  46.847  0.00  0.00           B
ATOM   4731  B       X   1    -100.580 -85.562  44.099  0.00  0.00           B
ATOM   4732  B       X   1     -98.402 -86.467  43.290  0.00  0.00           B
ATOM   4733  B       X   1     -99.744 -84.681  41.691  0.00  0.00           B
ATOM   4734  B       X   1    -103.187 -87.903  47.630  0.00  0.00           B
ATOM   4735  B       X   1     -97.755 -89.617  46.980  0.00  0.00           B
ATOM   4736  Ne      X   1     -97.244 -91.036  46.527  0.00  0.00          NE
ATOM   4737  B       X   1     -96.360 -88.092  42.792  0.00  0.00           B
ATOM   4738  Ne      X   1     -97.188 -88.274  47.619  0.00  0.00          NE
ATOM   4739  B       X   1     -95.678 -91.078  46.402  0.00  0.00           B
ATOM   4740  B       X   1     -95.868 -87.967  46.760  0.00  0.00           B
ATOM   4741  Ne      X   1     -95.025 -88.802  43.072  0.00  0.00          NE
ATOM   4742  B       X   1     -95.119 -90.352  43.098  0.00  0.00           B
ATOM   4743  Ne      X   1     -99.393 -84.160  40.232  0.00  0.00          NE
ATOM   4744  B       X   1    -103.164 -80.885  42.916  0.00  0.00           B
ATOM   4745  B       X   1     -98.652 -83.910  43.758  0.00  0.00           B
ATOM   4746  B       X   1     -98.261 -83.082  40.247  0.00  0.00           B
ATOM   4747  B       X   1    -102.421 -79.064  41.332  0.00  0.00           B
ATOM   4748  B       X   1    -100.797 -87.567  48.595  0.00  0.00           B
ATOM   4749  B       X   1    -100.775 -91.349  50.062  0.00  0.00           B
ATOM   4750  Ne      X   1    -102.435 -91.061  49.724  0.00  0.00          NE
ATOM   4751  Ne      X   1    -102.793 -86.664  55.565  0.00  0.00          NE
ATOM   4752  Ne      X   1    -102.807 -84.878  53.187  0.00  0.00          NE
ATOM   4753  B       X   1    -101.392 -87.081  54.997  0.00  0.00           B
ATOM   4754  Ne      X   1    -100.424 -86.460  49.656  0.00  0.00          NE
ATOM   4755  B       X   1     -99.347 -87.236  53.281  0.00  0.00           B
ATOM   4756  Ne      X   1     -98.565 -87.380  51.981  0.00  0.00          NE
ATOM   4757  Ne      X   1    -100.357 -86.280  54.045  0.00  0.00          NE
ATOM   4758  B       X   1     -99.516 -87.054  50.780  0.00  0.00           B
ATOM   4759  B       X   1     -99.603 -85.256  55.013  0.00  0.00           B
ATOM   4760  B       X   1    -101.267 -85.379  53.087  0.00  0.00           B
ATOM   4761  B       X   1    -101.746 -85.899  50.136  0.00  0.00           B
ATOM   4762  B       X   1     -98.044 -90.785  50.408  0.00  0.00           B
ATOM   4763  B       X   1     -99.467 -85.307  48.839  0.00  0.00           B
ATOM   4764  B       X   1    -102.931 -89.494  49.649  0.00  0.00           B
ATOM   4765  B       X   1     -97.708 -88.692  51.625  0.00  0.00           B
ATOM   4766  B       X   1    -102.979 -91.617  48.257  0.00  0.00           B
ATOM   4767  Ne      X   1     -98.076 -85.502  48.243  0.00  0.00          NE
ATOM   4768  B       X   1    -103.320 -91.821  50.731  0.00  0.00           B
ATOM   4769  Ne      X   1     -98.511 -84.225  55.390  0.00  0.00          NE
ATOM   4770  Ne      X   1    -103.286 -85.747  50.367  0.00  0.00          NE
ATOM   4771  B       X   1    -103.250 -85.500  54.554  0.00  0.00           B
ATOM   4772  B       X   1     -97.452 -86.208  51.919  0.00  0.00           B
ATOM   4773  Ne      X   1     -92.019 -90.002  53.043  0.00  0.00          NE
ATOM   4774  Ne      X   1     -97.080 -89.563  50.537  0.00  0.00          NE
ATOM   4775  B       X   1     -97.093 -85.502  49.554  0.00  0.00           B
ATOM   4776  B       X   1     -96.951 -88.760  49.139  0.00  0.00           B
ATOM   4777  Ne      X   1     -96.764 -85.121  51.055  0.00  0.00          NE
ATOM   4778  B       X   1     -92.073 -88.767  54.241  0.00  0.00           B
ATOM   4779  Ne      X   1     -94.113 -85.894  55.113  0.00  0.00          NE
ATOM   4780  B       X   1     -92.953 -86.746  55.619  0.00  0.00           B
ATOM   4781  Ne      X   1     -94.197 -86.142  51.975  0.00  0.00          NE
ATOM   4782  B       X   1     -94.339 -86.076  53.534  0.00  0.00           B
ATOM   4783  B       X   1     -94.441 -87.632  51.476  0.00  0.00           B
ATOM   4784  Ne      X   1     -94.095 -89.124  50.884  0.00  0.00          NE
ATOM   4785  B       X   1     -92.724 -85.835  51.514  0.00  0.00           B
ATOM   4786  B       X   1     -92.961 -89.645  51.818  0.00  0.00           B
ATOM   4787  B       X   1     -95.288 -85.161  51.364  0.00  0.00           B
ATOM   4788  B       X   1     -95.525 -89.785  50.880  0.00  0.00           B
ATOM   4789  B       X   1     -92.404 -91.296  53.803  0.00  0.00           B
ATOM   4790  B       X   1     -93.659 -84.347  55.158  0.00  0.00           B
ATOM   4791  B       X   1     -95.279 -86.052  56.187  0.00  0.00           B
ATOM   4792  B       X   1    -102.912 -81.437  54.725  0.00  0.00           B
ATOM   4793  Ne      X   1    -103.086 -81.805  53.206  0.00  0.00          NE
ATOM   4794  B       X   1    -102.934 -83.344  53.193  0.00  0.00           B
ATOM   4795  B       X   1     -99.034 -81.944  52.514  0.00  0.00           B
ATOM   4796  Ne      X   1    -100.172 -80.973  52.059  0.00  0.00          NE
ATOM   4797  B       X   1    -101.693 -81.182  52.507  0.00  0.00           B
ATOM   4798  B       X   1     -99.107 -82.899  55.855  0.00  0.00           B
ATOM   4799  B       X   1     -97.843 -83.820  53.928  0.00  0.00           B
ATOM   4800  Ne      X   1     -97.801 -82.890  52.712  0.00  0.00          NE
ATOM   4801  B       X   1     -97.557 -83.765  51.380  0.00  0.00           B
ATOM   4802  B       X   1     -96.489 -81.991  52.792  0.00  0.00           B
ATOM   4803  B       X   1     -97.209 -78.790  55.001  0.00  0.00           B
ATOM   4804  Ne      X   1     -95.808 -78.614  54.286  0.00  0.00          NE
ATOM   4805  Ne      X   1     -92.942 -83.090  54.449  0.00  0.00          NE
ATOM   4806  B       X   1     -92.500 -81.822  55.321  0.00  0.00           B
ATOM   4807  Ne      X   1     -95.088 -81.377  52.971  0.00  0.00          NE
ATOM   4808  B       X   1     -94.631 -77.983  55.206  0.00  0.00           B
ATOM   4809  B       X   1     -92.282 -79.185  55.611  0.00  0.00           B
ATOM   4810  Ne      X   1     -93.305 -77.889  56.017  0.00  0.00          NE
ATOM   4811  B       X   1    -102.514 -91.676  57.336  0.00  0.00           B
ATOM   4812  Ne      X   1    -101.409 -91.456  58.425  0.00  0.00          NE
ATOM   4813  B       X   1    -102.799 -85.843  59.910  0.00  0.00           B
ATOM   4814  B       X   1    -102.786 -86.229  57.102  0.00  0.00           B
ATOM   4815  B       X   1     -99.949 -91.200  57.997  0.00  0.00           B
ATOM   4816  B       X   1    -101.775 -90.449  59.539  0.00  0.00           B
ATOM   4817  Ne      X   1     -98.038 -87.974  61.788  0.00  0.00          NE
ATOM   4818  Ne      X   1    -102.565 -85.183  61.369  0.00  0.00          NE
ATOM   4819  B       X   1     -98.806 -86.640  62.245  0.00  0.00           B
ATOM   4820  B       X   1    -101.400 -85.882  62.152  0.00  0.00           B
ATOM   4821  Ne      X   1     -98.307 -91.165  58.185  0.00  0.00          NE
ATOM   4822  B       X   1     -97.630 -89.775  58.309  0.00  0.00           B
ATOM   4823  B       X   1     -97.806 -87.984  60.223  0.00  0.00           B
ATOM   4824  B       X   1     -97.545 -84.951  56.479  0.00  0.00           B
ATOM   4825  B       X   1     -96.660 -88.060  62.565  0.00  0.00           B
ATOM   4826  Ne      X   1     -96.997 -88.423  58.903  0.00  0.00          NE
ATOM   4827  B       X   1     -97.015 -87.207  57.909  0.00  0.00           B
ATOM   4828  Ne      X   1     -96.413 -85.801  57.280  0.00  0.00          NE
ATOM   4829  B       X   1     -95.892 -84.922  58.437  0.00  0.00           B
ATOM   4830  B       X   1     -95.495 -88.773  59.345  0.00  0.00           B
ATOM   4831  B       X   1     -93.200 -87.743  59.324  0.00  0.00           B
ATOM   4832  Ne      X   1     -92.177 -86.636  59.672  0.00  0.00          NE
ATOM   4833  B       X   1     -92.644 -85.198  59.368  0.00  0.00           B
ATOM   4834  Ne      X   1     -95.063 -84.544  62.455  0.00  0.00          NE
ATOM   4835  B       X   1     -92.157 -89.032  56.677  0.00  0.00           B
ATOM   4836  B       X   1     -95.540 -84.304  61.002  0.00  0.00           B
ATOM   4837  Ne      X   1    -102.634 -81.219  56.325  0.00  0.00          NE
ATOM   4838  Ne      X   1    -100.276 -76.774  57.094  0.00  0.00          NE
ATOM   4839  B       X   1     -98.813 -80.357  56.579  0.00  0.00           B
ATOM   4840  Ne      X   1     -98.041 -78.932  56.317  0.00  0.00          NE
ATOM   4841  B       X   1    -101.138 -81.367  56.544  0.00  0.00           B
ATOM   4842  B       X   1     -99.504 -82.275  58.272  0.00  0.00           B
ATOM   4843  B       X   1     -99.234 -77.844  56.435  0.00  0.00           B
ATOM   4844  Ne      X   1    -101.027 -79.783  62.074  0.00  0.00          NE
ATOM   4845  B       X   1    -102.184 -78.853  61.813  0.00  0.00           B
ATOM   4846  B       X   1     -99.798 -82.813  60.688  0.00  0.00           B
ATOM   4847  B       X   1     -98.266 -80.881  59.863  0.00  0.00           B
ATOM   4848  Ne      X   1    -102.715 -76.894  58.750  0.00  0.00          NE
ATOM   4849  Ne      X   1     -99.621 -81.684  56.869  0.00  0.00          NE
ATOM   4850  Ne      X   1     -98.772 -82.419  59.636  0.00  0.00          NE
ATOM   4851  B       X   1    -101.266 -77.353  58.199  0.00  0.00           B
ATOM   4852  Ne      X   1     -98.272 -79.505  60.727  0.00  0.00          NE
ATOM   4853  B       X   1    -102.080 -83.725  61.329  0.00  0.00           B
ATOM   4854  B       X   1     -99.776 -79.435  61.221  0.00  0.00           B
ATOM   4855  Ne      X   1    -100.946 -82.714  61.738  0.00  0.00          NE
ATOM   4856  B       X   1    -100.334 -83.083  63.197  0.00  0.00           B
ATOM   4857  B       X   1    -101.437 -81.273  61.764  0.00  0.00           B
ATOM   4858  B       X   1    -100.600 -79.651  63.665  0.00  0.00           B
ATOM   4859  B       X   1    -102.897 -76.967  60.305  0.00  0.00           B
ATOM   4860  B       X   1     -97.802 -78.255  59.879  0.00  0.00           B
ATOM   4861  B       X   1     -97.603 -83.353  59.634  0.00  0.00           B
ATOM   4862  B       X   1    -102.852 -76.664  62.961  0.00  0.00           B
ATOM   4863  B       X   1    -103.168 -79.806  56.569  0.00  0.00           B
ATOM   4864  Ne      X   1    -103.158 -77.572  61.742  0.00  0.00          NE
ATOM   4865  B       X   1     -93.058 -82.664  60.146  0.00  0.00           B
ATOM   4866  B       X   1     -95.283 -82.474  59.225  0.00  0.00           B
ATOM   4867  B       X   1     -95.011 -81.032  61.279  0.00  0.00           B
ATOM   4868  B       X   1     -95.286 -78.101  59.281  0.00  0.00           B
ATOM   4869  B       X   1     -97.182 -79.771  61.887  0.00  0.00           B
ATOM   4870  Ne      X   1     -96.075 -83.801  59.538  0.00  0.00          NE
ATOM   4871  B       X   1     -97.053 -78.677  57.506  0.00  0.00           B
ATOM   4872  Ne      X   1     -95.729 -80.099  62.343  0.00  0.00          NE
ATOM   4873  B       X   1     -93.869 -80.219  59.231  0.00  0.00           B
ATOM   4874  B       X   1     -94.987 -78.808  62.637  0.00  0.00           B
ATOM   4875  Ne      X   1     -95.202 -77.821  63.919  0.00  0.00          NE
ATOM   4876  B       X   1     -93.673 -78.261  57.467  0.00  0.00           B
ATOM   4877  Ne      X   1     -94.234 -81.562  60.000  0.00  0.00          NE
ATOM   4878  B       X   1     -92.624 -78.036  59.713  0.00  0.00           B
ATOM   4879  Ne      X   1     -93.892 -78.694  58.953  0.00  0.00          NE
ATOM   4880  Ne      X   1     -96.672 -77.686  58.830  0.00  0.00          NE
ATOM   4881  Ne      X   1     -92.089 -83.782  59.602  0.00  0.00          NE
ATOM   4882  B       X   1     -98.338 -65.400  19.098  0.00  0.00           B
ATOM   4883  B       X   1    -102.552 -65.803  22.206  0.00  0.00           B
ATOM   4884  Ne      X   1     -97.880 -67.506  22.693  0.00  0.00          NE
ATOM   4885  B       X   1     -98.034 -61.872  21.841  0.00  0.00           B
ATOM   4886  B       X   1     -99.277 -67.865  23.522  0.00  0.00           B
ATOM   4887  B       X   1    -101.003 -61.942  17.195  0.00  0.00           B
ATOM   4888  Ne      X   1    -102.738 -65.989  23.798  0.00  0.00          NE
ATOM   4889  B       X   1     -99.776 -61.442  19.442  0.00  0.00           B
ATOM   4890  Ne      X   1     -96.996 -62.190  23.082  0.00  0.00          NE
ATOM   4891  Ne      X   1    -100.029 -76.376  30.030  0.00  0.00          NE
ATOM   4892  B       X   1    -101.460 -76.316  30.731  0.00  0.00           B
ATOM   4893  B       X   1    -102.789 -74.202  31.422  0.00  0.00           B
ATOM   4894  B       X   1    -103.006 -74.810  26.500  0.00  0.00           B
ATOM   4895  Ne      X   1    -101.997 -75.729  25.803  0.00  0.00          NE
ATOM   4896  Ne      X   1    -102.684 -75.731  31.592  0.00  0.00          NE
ATOM   4897  B       X   1    -101.023 -69.401  24.866  0.00  0.00           B
ATOM   4898  B       X   1    -102.729 -73.081  28.193  0.00  0.00           B
ATOM   4899  B       X   1    -102.742 -71.569  31.375  0.00  0.00           B
ATOM   4900  B       X   1    -100.820 -74.970  25.082  0.00  0.00           B
ATOM   4901  B       X   1     -99.505 -71.286  24.946  0.00  0.00           B
ATOM   4902  Ne      X   1    -102.770 -70.243  30.482  0.00  0.00          NE
ATOM   4903  B       X   1    -102.200 -70.756  29.126  0.00  0.00           B
ATOM   4904  B       X   1     -99.467 -72.907  31.084  0.00  0.00           B
ATOM   4905  Ne      X   1    -101.036 -70.982  25.194  0.00  0.00          NE
ATOM   4906  B       X   1     -99.692 -74.875  29.433  0.00  0.00           B
ATOM   4907  Ne      X   1    -101.696 -71.940  28.100  0.00  0.00          NE
ATOM   4908  B       X   1    -100.270 -72.481  28.691  0.00  0.00           B
ATOM   4909  Ne      X   1     -99.266 -73.303  29.559  0.00  0.00          NE
ATOM   4910  B       X   1    -101.432 -71.386  26.652  0.00  0.00           B
ATOM   4911  B       X   1    -101.878 -69.102  30.931  0.00  0.00           B
ATOM   4912  B       X   1     -97.775 -73.161  29.074  0.00  0.00           B
ATOM   4913  B       X   1     -97.413 -72.845  25.061  0.00  0.00           B
ATOM   4914  B       X   1     -97.144 -69.375  30.717  0.00  0.00           B
ATOM   4915  B       X   1     -97.173 -75.303  26.003  0.00  0.00           B
ATOM   4916  Ne      X   1     -96.421 -69.584  29.349  0.00  0.00          NE
ATOM   4917  B       X   1     -95.082 -72.978  29.555  0.00  0.00           B
ATOM   4918  B       X   1     -96.023 -73.248  27.161  0.00  0.00           B
ATOM   4919  Ne      X   1     -96.299 -72.625  28.586  0.00  0.00          NE
ATOM   4920  Ne      X   1     -96.482 -73.953  25.774  0.00  0.00          NE
ATOM   4921  B       X   1     -96.409 -71.008  28.671  0.00  0.00           B
ATOM   4922  B       X   1     -94.956 -69.005  29.346  0.00  0.00           B
ATOM   4923  B       X   1    -101.622 -66.967  24.241  0.00  0.00           B
ATOM   4924  B       X   1     -99.453 -68.227  31.114  0.00  0.00           B
ATOM   4925  Ne      X   1     -97.996 -68.436  31.634  0.00  0.00          NE
ATOM   4926  Ne      X   1     -99.901 -62.840  29.632  0.00  0.00          NE
ATOM   4927  Ne      X   1     -99.714 -66.053  26.657  0.00  0.00          NE
ATOM   4928  Ne      X   1    -100.582 -61.933  26.814  0.00  0.00          NE
ATOM   4929  B       X   1    -100.517 -62.294  28.293  0.00  0.00           B
ATOM   4930  Ne      X   1    -100.970 -67.820  31.193  0.00  0.00          NE
ATOM   4931  B       X   1    -100.928 -65.685  27.612  0.00  0.00           B
ATOM   4932  Ne      X   1    -102.952 -63.441  25.362  0.00  0.00          NE
ATOM   4933  B       X   1     -99.243 -62.506  25.968  0.00  0.00           B
ATOM   4934  B       X   1     -98.385 -62.515  29.566  0.00  0.00           B
ATOM   4935  Ne      X   1    -101.298 -65.375  29.157  0.00  0.00          NE
ATOM   4936  B       X   1     -99.894 -67.399  25.956  0.00  0.00           B
ATOM   4937  B       X   1     -98.438 -66.435  27.603  0.00  0.00           B
ATOM   4938  B       X   1    -101.781 -62.656  26.136  0.00  0.00           B
ATOM   4939  B       X   1    -100.319 -62.401  31.098  0.00  0.00           B
ATOM   4940  B       X   1    -102.588 -64.533  29.417  0.00  0.00           B
ATOM   4941  B       X   1     -99.266 -64.986  25.592  0.00  0.00           B
ATOM   4942  B       X   1    -101.264 -66.689  30.092  0.00  0.00           B
ATOM   4943  B       X   1    -100.167 -64.396  29.629  0.00  0.00           B
ATOM   4944  Ne      X   1    -100.507 -67.971  24.536  0.00  0.00          NE
ATOM   4945  Ne      X   1     -98.300 -63.651  25.385  0.00  0.00          NE
ATOM   4946  B       X   1    -102.501 -64.676  24.514  0.00  0.00           B
ATOM   4947  Ne      X   1     -93.360 -66.118  30.797  0.00  0.00          NE
ATOM   4948  B       X   1     -96.677 -67.521  26.063  0.00  0.00           B
ATOM   4949  Ne      X   1     -97.019 -61.712  29.751  0.00  0.00          NE
ATOM   4950  B       X   1     -97.182 -68.646  28.345  0.00  0.00           B
ATOM   4951  B       X   1     -97.302 -67.034  31.695  0.00  0.00           B
ATOM   4952  B       X   1     -96.182 -62.483  30.872  0.00  0.00           B
ATOM   4953  B       X   1     -92.131 -65.793  31.670  0.00  0.00           B
ATOM   4954  B       X   1     -94.799 -66.198  31.513  0.00  0.00           B
ATOM   4955  B       X   1     -94.967 -63.821  27.789  0.00  0.00           B
ATOM   4956  B       X   1     -96.415 -61.825  28.308  0.00  0.00           B
ATOM   4957  B       X   1     -95.392 -61.828  26.016  0.00  0.00           B
ATOM   4958  B       X   1     -97.115 -63.660  26.451  0.00  0.00           B
ATOM   4959  B       X   1     -92.719 -62.911  28.552  0.00  0.00           B
ATOM   4960  Ne      X   1     -97.427 -67.544  27.372  0.00  0.00          NE
ATOM   4961  Ne      X   1     -95.978 -62.832  27.131  0.00  0.00          NE
ATOM   4962  Ne      X   1     -93.593 -64.187  28.349  0.00  0.00          NE
ATOM   4963  B       X   1     -93.557 -65.043  29.659  0.00  0.00           B
ATOM   4964  Ne      X   1    -103.131 -75.879  39.305  0.00  0.00          NE
ATOM   4965  B       X   1    -102.881 -75.567  35.591  0.00  0.00           B
ATOM   4966  Ne      X   1     -99.801 -72.703  32.634  0.00  0.00          NE
ATOM   4967  B       X   1     -99.668 -69.859  35.113  0.00  0.00           B
ATOM   4968  Ne      X   1     -98.555 -70.242  34.017  0.00  0.00          NE
ATOM   4969  B       X   1     -99.094 -73.840  33.513  0.00  0.00           B
ATOM   4970  B       X   1     -99.588 -73.536  36.002  0.00  0.00           B
ATOM   4971  Ne      X   1     -99.202 -74.607  34.917  0.00  0.00          NE
ATOM   4972  B       X   1    -100.405 -75.627  34.769  0.00  0.00           B
ATOM   4973  B       X   1     -99.253 -71.292  33.071  0.00  0.00           B
ATOM   4974  B       X   1    -101.312 -72.907  33.013  0.00  0.00           B
ATOM   4975  B       X   1    -102.410 -76.064  33.102  0.00  0.00           B
ATOM   4976  Ne      X   1    -101.885 -76.253  34.621  0.00  0.00          NE
ATOM   4977  B       X   1     -98.033 -69.055  33.127  0.00  0.00           B
ATOM   4978  B       X   1     -97.800 -75.169  35.299  0.00  0.00           B
ATOM   4979  Ne      X   1    -102.735 -72.863  32.238  0.00  0.00          NE
ATOM   4980  B       X   1     -97.456 -76.309  33.137  0.00  0.00           B
ATOM   4981  B       X   1     -97.396 -71.039  34.687  0.00  0.00           B
ATOM   4982  Ne      X   1     -96.685 -75.743  34.408  0.00  0.00          NE
ATOM   4983  B       X   1     -95.136 -69.880  35.150  0.00  0.00           B
ATOM   4984  B       X   1     -95.132 -72.309  34.247  0.00  0.00           B
ATOM   4985  B       X   1     -95.639 -74.771  33.910  0.00  0.00           B
ATOM   4986  Ne      X   1     -95.875 -71.287  35.162  0.00  0.00          NE
ATOM   4987  B       X   1    -101.313 -67.136  32.609  0.00  0.00           B
ATOM   4988  Ne      X   1     -99.704 -62.158  32.541  0.00  0.00          NE
ATOM   4989  B       X   1     -98.130 -62.440  32.438  0.00  0.00           B
ATOM   4990  B       X   1     -93.459 -62.619  34.244  0.00  0.00           B
ATOM   4991  B       X   1     -95.791 -62.286  33.407  0.00  0.00           B
ATOM   4992  Ne      X   1     -94.602 -61.533  34.161  0.00  0.00          NE
ATOM   4993  Ne      X   1     -96.210 -66.053  32.338  0.00  0.00          NE
ATOM   4994  Ne      X   1     -96.617 -62.967  32.285  0.00  0.00          NE
ATOM   4995  B       X   1     -96.556 -64.524  32.335  0.00  0.00           B
ATOM   4996  B       X   1    -102.921 -75.384  58.232  0.00  0.00           B
ATOM   4997  B       X   1     -99.355 -75.628  57.712  0.00  0.00           B
ATOM   4998  Ne      X   1     -97.968 -74.921  58.256  0.00  0.00          NE
ATOM   4999  Ne      X   1    -100.430 -72.764  62.633  0.00  0.00          NE
ATOM   5000  B       X   1     -99.193 -73.520  61.904  0.00  0.00           B
ATOM   5001  Ne      X   1     -97.913 -73.565  61.024  0.00  0.00          NE
ATOM   5002  B       X   1    -101.759 -73.140  61.906  0.00  0.00           B
ATOM   5003  B       X   1     -98.723 -69.688  63.966  0.00  0.00           B
ATOM   5004  B       X   1    -100.519 -72.959  64.171  0.00  0.00           B
ATOM   5005  Ne      X   1    -103.247 -73.129  61.446  0.00  0.00          NE
ATOM   5006  B       X   1     -97.002 -76.203  58.467  0.00  0.00           B
ATOM   5007  Ne      X   1     -96.121 -74.889  63.274  0.00  0.00          NE
ATOM   5008  B       X   1     -95.728 -76.414  63.281  0.00  0.00           B
ATOM   5009  B       X   1    -100.632 -62.168  64.227  0.00  0.00           B
ATOM   5010  B       X   1    -102.671 -68.721  64.241  0.00  0.00           B
ATOM   5011  Ne      X   1    -103.142 -63.510  58.751  0.00  0.00          NE
ATOM   5012  B       X   1     -99.316 -62.026  59.296  0.00  0.00           B
ATOM   5013  B       X   1    -101.684 -66.592  63.114  0.00  0.00           B
ATOM   5014  Ne      X   1    -101.647 -62.780  63.097  0.00  0.00          NE
ATOM   5015  Ne      X   1    -100.701 -61.719  58.636  0.00  0.00          NE
ATOM   5016  Ne      X   1    -100.473 -65.568  62.883  0.00  0.00          NE
ATOM   5017  B       X   1    -101.625 -63.015  58.746  0.00  0.00           B
ATOM   5018  B       X   1    -100.951 -64.113  62.575  0.00  0.00           B
ATOM   5019  Ne      X   1    -102.067 -68.074  62.951  0.00  0.00          NE
ATOM   5020  B       X   1    -101.956 -61.635  62.121  0.00  0.00           B
ATOM   5021  B       X   1    -103.005 -63.253  63.798  0.00  0.00           B
ATOM   5022  B       X   1    -103.024 -68.203  61.722  0.00  0.00           B
ATOM   5023  B       X   1     -99.605 -65.660  64.184  0.00  0.00           B
ATOM   5024  Ne      X   1     -85.735-121.699   7.333  0.00  0.00          NE
ATOM   5025  B       X   1     -84.780-115.542   7.312  0.00  0.00           B
ATOM   5026  Ne      X   1     -83.321-120.968   5.325  0.00  0.00          NE
ATOM   5027  B       X   1     -80.831-117.865   6.889  0.00  0.00           B
ATOM   5028  B       X   1     -81.630-117.565   4.578  0.00  0.00           B
ATOM   5029  Ne      X   1     -82.022-118.216   5.939  0.00  0.00          NE
ATOM   5030  B       X   1     -82.475-119.740   5.817  0.00  0.00           B
ATOM   5031  B       X   1     -85.604-117.867   7.784  0.00  0.00           B
ATOM   5032  Ne      X   1     -91.581-120.216  10.939  0.00  0.00          NE
ATOM   5033  B       X   1     -90.489-119.129  11.216  0.00  0.00           B
ATOM   5034  B       X   1     -91.095-121.595  11.548  0.00  0.00           B
ATOM   5035  B       X   1     -90.089-117.576  13.395  0.00  0.00           B
ATOM   5036  Ne      X   1     -89.674-117.451  14.994  0.00  0.00          NE
ATOM   5037  B       X   1     -89.304-115.906  15.328  0.00  0.00           B
ATOM   5038  Ne      X   1     -87.188-121.954  15.580  0.00  0.00          NE
ATOM   5039  B       X   1     -86.717-122.012  14.060  0.00  0.00           B
ATOM   5040  B       X   1     -88.187-118.178  11.777  0.00  0.00           B
ATOM   5041  Ne      X   1     -86.678-118.604  11.585  0.00  0.00          NE
ATOM   5042  B       X   1     -88.443-118.278  15.371  0.00  0.00           B
ATOM   5043  B       X   1     -90.916-117.987  15.852  0.00  0.00           B
ATOM   5044  B       X   1     -86.292-119.895  12.412  0.00  0.00           B
ATOM   5045  B       X   1     -87.120-120.436  15.939  0.00  0.00           B
ATOM   5046  B       X   1     -85.847-118.200  15.677  0.00  0.00           B
ATOM   5047  B       X   1     -85.478-122.294  11.778  0.00  0.00           B
ATOM   5048  Ne      X   1     -83.256-120.708  14.644  0.00  0.00          NE
ATOM   5049  Ne      X   1     -85.723-121.320  12.954  0.00  0.00          NE
ATOM   5050  B       X   1     -84.424-121.041  13.741  0.00  0.00           B
ATOM   5051  B       X   1     -83.622-115.916  11.959  0.00  0.00           B
ATOM   5052  B       X   1     -85.281-116.159  14.039  0.00  0.00           B
ATOM   5053  B       X   1     -85.749-117.338  11.879  0.00  0.00           B
ATOM   5054  Ne      X   1     -85.115-115.990  12.439  0.00  0.00          NE
ATOM   5055  B       X   1     -83.473-117.160  15.452  0.00  0.00           B
ATOM   5056  Ne      X   1     -85.010-116.883  15.542  0.00  0.00          NE
ATOM   5057  B       X   1     -82.792-119.286  14.290  0.00  0.00           B
ATOM   5058  B       X   1     -81.561-117.278  10.970  0.00  0.00           B
ATOM   5059  B       X   1     -81.999-116.971  13.447  0.00  0.00           B
ATOM   5060  Ne      X   1     -82.081-116.220  11.992  0.00  0.00          NE
ATOM   5061  Ne      X   1     -82.267-117.911  14.714  0.00  0.00          NE
ATOM   5062  B       X   1     -81.107-118.057  15.678  0.00  0.00           B
[truncated: 15,611,353 more chars]
