# Supplementary material for: Insights into the 3D permeable pore structure within novel monodisperse mesoporous silica nanoparticles by cryogenic electron tomography
Source: Nanoscale Adv. 2023 Apr 18;5(11):2879–86. doi: 10.1039/d3na00145h (PMC10228490; doi:10.1039/d3na00145h)
Supplement: NA-005-D3NA00145H-s002 [file NA-005-D3NA00145H-s002.zip › Supporting_Information_B_MSN_pdb_files/MSN_011.pdb]

CRYST1    0.000    0.000    0.000  90.00  90.00  90.00 P 1           1
ATOM      1  B       X   1    -107.480-123.590 -74.286  0.00  0.00           B
ATOM      2  Ne      X   1    -108.599-122.800 -73.420  0.00  0.00          NE
ATOM      3  Ne      X   1    -103.528-135.202 -70.035  0.00  0.00          NE
ATOM      4  B       X   1    -103.358-134.951 -68.453  0.00  0.00           B
ATOM      5  B       X   1    -110.021-123.359 -70.055  0.00  0.00           B
ATOM      6  Ne      X   1    -111.285-122.780 -69.449  0.00  0.00          NE
ATOM      7  B       X   1    -108.362-123.301 -71.929  0.00  0.00           B
ATOM      8  Ne      X   1    -108.460-123.402 -70.429  0.00  0.00          NE
ATOM      9  Ne      X   1    -100.276-138.004 -71.412  0.00  0.00          NE
ATOM     10  Ne      X   1    -101.027-141.013 -66.432  0.00  0.00          NE
ATOM     11  B       X   1    -102.184-140.083 -66.692  0.00  0.00           B
ATOM     12  B       X   1     -99.798-144.044 -67.818  0.00  0.00           B
ATOM     13  Ne      X   1    -102.715-138.125 -69.755  0.00  0.00          NE
ATOM     14  B       X   1    -101.266-138.583 -70.306  0.00  0.00           B
ATOM     15  Ne      X   1     -98.272-140.736 -67.778  0.00  0.00          NE
ATOM     16  B       X   1     -99.776-140.666 -67.284  0.00  0.00           B
ATOM     17  Ne      X   1    -100.946-143.944 -66.767  0.00  0.00          NE
ATOM     18  B       X   1    -100.334-144.313 -65.308  0.00  0.00           B
ATOM     19  B       X   1    -101.437-142.503 -66.741  0.00  0.00           B
ATOM     20  B       X   1    -100.600-140.881 -64.841  0.00  0.00           B
ATOM     21  B       X   1    -102.897-138.197 -68.201  0.00  0.00           B
ATOM     22  B       X   1     -97.802-139.485 -68.626  0.00  0.00           B
ATOM     23  B       X   1    -102.852-137.894 -65.545  0.00  0.00           B
ATOM     24  Ne      X   1    -103.158-138.802 -66.763  0.00  0.00          NE
ATOM     25  B       X   1     -95.011-142.263 -67.227  0.00  0.00           B
ATOM     26  B       X   1     -95.286-139.332 -69.224  0.00  0.00           B
ATOM     27  B       X   1     -97.182-141.001 -66.619  0.00  0.00           B
ATOM     28  B       X   1     -95.653-142.159 -64.798  0.00  0.00           B
ATOM     29  B       X   1     -97.053-139.908 -71.000  0.00  0.00           B
ATOM     30  Ne      X   1     -95.729-141.329 -66.163  0.00  0.00          NE
ATOM     31  B       X   1     -94.987-140.039 -65.869  0.00  0.00           B
ATOM     32  Ne      X   1     -95.202-139.052 -64.586  0.00  0.00          NE
ATOM     33  Ne      X   1     -96.672-138.917 -69.676  0.00  0.00          NE
ATOM     34  B       X   1    -102.921-136.614 -70.273  0.00  0.00           B
ATOM     35  B       X   1    -102.940-133.992 -70.756  0.00  0.00           B
ATOM     36  B       X   1     -99.355-136.859 -70.793  0.00  0.00           B
ATOM     37  Ne      X   1     -99.851-131.726 -70.679  0.00  0.00          NE
ATOM     38  Ne      X   1     -97.968-136.152 -70.249  0.00  0.00          NE
ATOM     39  B       X   1     -98.138-135.565 -68.805  0.00  0.00           B
ATOM     40  Ne      X   1     -99.479-131.079 -65.887  0.00  0.00          NE
ATOM     41  B       X   1     -99.208-132.166 -69.220  0.00  0.00           B
ATOM     42  B       X   1    -100.153-132.449 -66.013  0.00  0.00           B
ATOM     43  Ne      X   1    -100.430-133.994 -65.873  0.00  0.00          NE
ATOM     44  B       X   1     -99.193-134.751 -66.602  0.00  0.00           B
ATOM     45  Ne      X   1     -97.913-134.795 -67.481  0.00  0.00          NE
ATOM     46  B       X   1     -98.451-131.026 -67.123  0.00  0.00           B
ATOM     47  Ne      X   1     -97.952-131.899 -68.337  0.00  0.00          NE
ATOM     48  B       X   1    -101.759-134.370 -66.600  0.00  0.00           B
ATOM     49  B       X   1     -98.723-130.919 -64.540  0.00  0.00           B
ATOM     50  B       X   1     -97.765-134.970 -71.355  0.00  0.00           B
ATOM     51  B       X   1    -100.519-134.189 -64.334  0.00  0.00           B
ATOM     52  Ne      X   1    -103.247-134.359 -67.059  0.00  0.00          NE
ATOM     53  B       X   1     -99.558-130.166 -70.729  0.00  0.00           B
ATOM     54  B       X   1     -97.485-133.278 -67.771  0.00  0.00           B
ATOM     55  B       X   1     -97.002-137.434 -70.039  0.00  0.00           B
ATOM     56  B       X   1     -96.819-135.599 -66.534  0.00  0.00           B
ATOM     57  Ne      X   1     -96.121-136.120 -65.232  0.00  0.00          NE
ATOM     58  Ne      X   1     -93.146-135.231 -64.707  0.00  0.00          NE
ATOM     59  B       X   1     -94.666-135.423 -65.046  0.00  0.00           B
ATOM     60  B       X   1     -92.863-133.678 -64.714  0.00  0.00           B
ATOM     61  B       X   1     -95.728-137.644 -65.225  0.00  0.00           B
ATOM     62  B       X   1    -100.658-129.983 -65.891  0.00  0.00           B
ATOM     63  B       X   1    -114.961-122.612 -47.615  0.00  0.00           B
ATOM     64  B       X   1    -103.431-138.001 -63.018  0.00  0.00           B
ATOM     65  Ne      X   1    -112.426-126.242 -49.547  0.00  0.00          NE
ATOM     66  B       X   1    -110.928-125.137 -53.310  0.00  0.00           B
ATOM     67  B       X   1    -112.324-125.010 -48.662  0.00  0.00           B
ATOM     68  Ne      X   1    -111.412-124.045 -54.399  0.00  0.00          NE
ATOM     69  B       X   1    -113.850-126.818 -49.860  0.00  0.00           B
ATOM     70  B       X   1    -110.860-122.663 -53.905  0.00  0.00           B
ATOM     71  Ne      X   1    -110.762-126.131 -52.164  0.00  0.00          NE
ATOM     72  B       X   1    -111.744-125.889 -50.894  0.00  0.00           B
ATOM     73  B       X   1    -109.327-126.001 -51.549  0.00  0.00           B
ATOM     74  B       X   1    -109.257-127.635 -49.615  0.00  0.00           B
ATOM     75  B       X   1    -103.546-125.760 -53.259  0.00  0.00           B
ATOM     76  B       X   1    -105.241-124.260 -48.642  0.00  0.00           B
ATOM     77  Ne      X   1    -103.859-126.028 -54.858  0.00  0.00          NE
ATOM     78  B       X   1    -104.107-123.252 -52.616  0.00  0.00           B
ATOM     79  B       X   1    -108.239-122.800 -49.946  0.00  0.00           B
ATOM     80  Ne      X   1    -108.417-126.519 -50.380  0.00  0.00          NE
ATOM     81  B       X   1    -107.230-123.905 -55.309  0.00  0.00           B
ATOM     82  B       X   1    -105.377-125.643 -55.111  0.00  0.00           B
ATOM     83  B       X   1    -103.985-126.529 -48.641  0.00  0.00           B
ATOM     84  Ne      X   1    -103.937-124.967 -49.163  0.00  0.00          NE
ATOM     85  Ne      X   1    -103.396-124.631 -52.107  0.00  0.00          NE
ATOM     86  B       X   1    -108.280-125.326 -49.331  0.00  0.00           B
ATOM     87  B       X   1    -103.997-125.061 -50.739  0.00  0.00           B
ATOM     88  Ne      X   1    -108.543-123.813 -48.749  0.00  0.00          NE
ATOM     89  B       X   1    -107.285-127.342 -51.054  0.00  0.00           B
ATOM     90  B       X   1    -106.939-129.703 -50.417  0.00  0.00           B
ATOM     91  B       X   1    -112.417-123.128 -46.944  0.00  0.00           B
ATOM     92  B       X   1    -111.023-125.249 -46.440  0.00  0.00           B
ATOM     93  B       X   1    -112.219-125.898 -44.304  0.00  0.00           B
ATOM     94  Ne      X   1    -110.861-125.853 -44.957  0.00  0.00          NE
ATOM     95  Ne      X   1    -111.473-124.183 -47.539  0.00  0.00          NE
ATOM     96  B       X   1    -110.724-129.716 -45.318  0.00  0.00           B
ATOM     97  B       X   1    -109.928-124.884 -44.140  0.00  0.00           B
ATOM     98  Ne      X   1    -109.722-128.591 -45.679  0.00  0.00          NE
ATOM     99  B       X   1    -109.761-128.458 -47.241  0.00  0.00           B
ATOM    100  B       X   1    -110.043-123.783 -48.182  0.00  0.00           B
ATOM    101  Ne      X   1    -105.952-123.428 -47.506  0.00  0.00          NE
ATOM    102  B       X   1    -105.784-128.347 -44.371  0.00  0.00           B
ATOM    103  B       X   1    -105.074-125.920 -44.723  0.00  0.00           B
ATOM    104  Ne      X   1    -108.670-124.153 -43.532  0.00  0.00          NE
ATOM    105  B       X   1    -107.346-124.530 -44.353  0.00  0.00           B
ATOM    106  Ne      X   1    -105.790-124.560 -44.732  0.00  0.00          NE
ATOM    107  B       X   1    -105.550-123.915 -46.127  0.00  0.00           B
ATOM    108  Ne      X   1    -104.683-127.405 -45.096  0.00  0.00          NE
ATOM    109  B       X   1    -104.607-127.847 -46.612  0.00  0.00           B
ATOM    110  B       X   1    -105.202-123.578 -43.613  0.00  0.00           B
ATOM    111  B       X   1    -107.484-123.589 -47.666  0.00  0.00           B
ATOM    112  Ne      X   1    -104.031-128.002 -48.101  0.00  0.00          NE
ATOM    113  B       X   1    -108.933-122.561 -43.605  0.00  0.00           B
ATOM    114  B       X   1    -103.758-123.667 -39.720  0.00  0.00           B
ATOM    115  B       X   1    -101.558-139.615 -60.196  0.00  0.00           B
ATOM    116  Ne      X   1     -97.906-144.154 -62.107  0.00  0.00          NE
ATOM    117  B       X   1     -98.896-139.921 -63.069  0.00  0.00           B
ATOM    118  B       X   1     -98.312-143.076 -61.003  0.00  0.00           B
ATOM    119  Ne      X   1    -101.486-141.154 -60.877  0.00  0.00          NE
ATOM    120  B       X   1    -100.294-141.775 -60.014  0.00  0.00           B
ATOM    121  B       X   1    -101.163-140.915 -62.359  0.00  0.00           B
ATOM    122  B       X   1     -97.983-141.446 -59.126  0.00  0.00           B
ATOM    123  Ne      X   1    -100.367-140.189 -63.510  0.00  0.00          NE
ATOM    124  B       X   1    -101.043-138.697 -63.662  0.00  0.00           B
ATOM    125  B       X   1    -100.627-137.927 -58.493  0.00  0.00           B
ATOM    126  Ne      X   1     -97.545-139.263 -62.490  0.00  0.00          NE
ATOM    127  B       X   1     -96.770-143.719 -63.075  0.00  0.00           B
ATOM    128  B       X   1     -97.201-139.903 -61.118  0.00  0.00           B
ATOM    129  Ne      X   1     -96.900-140.360 -59.579  0.00  0.00          NE
ATOM    130  B       X   1     -96.780-138.960 -58.693  0.00  0.00           B
ATOM    131  B       X   1     -92.392-144.525 -61.582  0.00  0.00           B
ATOM    132  Ne      X   1     -92.932-139.396 -62.589  0.00  0.00          NE
ATOM    133  Ne      X   1     -93.804-143.920 -61.654  0.00  0.00          NE
ATOM    134  B       X   1     -93.729-140.142 -61.414  0.00  0.00           B
ATOM    135  B       X   1     -93.786-142.623 -60.648  0.00  0.00           B
ATOM    136  Ne      X   1     -93.898-141.037 -60.110  0.00  0.00          NE
ATOM    137  B       X   1     -95.438-140.921 -59.566  0.00  0.00           B
ATOM    138  B       X   1     -92.730-140.490 -59.112  0.00  0.00           B
ATOM    139  B       X   1     -93.965-138.929 -63.665  0.00  0.00           B
ATOM    140  Ne      X   1     -95.453-143.443 -63.988  0.00  0.00          NE
ATOM    141  B       X   1     -96.371-139.424 -63.517  0.00  0.00           B
ATOM    142  B       X   1     -92.258-138.108 -61.952  0.00  0.00           B
ATOM    143  Ne      X   1     -99.645-137.403 -57.333  0.00  0.00          NE
ATOM    144  Ne      X   1    -100.809-135.124 -63.123  0.00  0.00          NE
ATOM    145  B       X   1    -100.470-132.113 -60.809  0.00  0.00           B
ATOM    146  Ne      X   1     -99.151-131.280 -60.559  0.00  0.00          NE
ATOM    147  B       X   1     -98.904-133.006 -57.309  0.00  0.00           B
ATOM    148  B       X   1     -98.241-132.257 -59.677  0.00  0.00           B
ATOM    149  B       X   1     -99.387-135.687 -62.706  0.00  0.00           B
ATOM    150  B       X   1     -98.524-130.809 -61.893  0.00  0.00           B
ATOM    151  B       X   1     -98.121-137.090 -57.822  0.00  0.00           B
ATOM    152  B       X   1    -101.755-136.239 -63.597  0.00  0.00           B
ATOM    153  Ne      X   1     -97.925-136.149 -62.577  0.00  0.00          NE
ATOM    154  Ne      X   1     -97.777-133.025 -58.362  0.00  0.00          NE
ATOM    155  Ne      X   1     -98.004-130.318 -63.303  0.00  0.00          NE
ATOM    156  B       X   1     -97.941-137.745 -62.339  0.00  0.00           B
ATOM    157  Ne      X   1    -102.269-137.704 -63.990  0.00  0.00          NE
ATOM    158  B       X   1     -97.479-134.458 -58.922  0.00  0.00           B
ATOM    159  B       X   1     -97.122-135.572 -61.366  0.00  0.00           B
ATOM    160  B       X   1     -97.097-135.918 -63.965  0.00  0.00           B
ATOM    161  B       X   1     -96.473-130.735 -63.388  0.00  0.00           B
ATOM    162  Ne      X   1     -96.424-135.166 -59.996  0.00  0.00          NE
ATOM    163  Ne      X   1     -96.644-137.481 -58.153  0.00  0.00          NE
ATOM    164  B       X   1     -94.502-131.321 -59.980  0.00  0.00           B
ATOM    165  B       X   1     -93.068-133.252 -60.854  0.00  0.00           B
ATOM    166  Ne      X   1     -94.517-132.769 -60.890  0.00  0.00          NE
ATOM    167  B       X   1     -94.786-132.277 -62.339  0.00  0.00           B
ATOM    168  B       X   1     -94.278-131.150 -57.599  0.00  0.00           B
ATOM    169  B       X   1     -95.437-133.952 -60.330  0.00  0.00           B
ATOM    170  Ne      X   1     -95.519-131.617 -56.822  0.00  0.00          NE
ATOM    171  B       X   1     -92.767-135.916 -63.322  0.00  0.00           B
ATOM    172  Ne      X   1     -94.938-131.041 -63.426  0.00  0.00          NE
ATOM    173  B       X   1     -93.082-137.210 -56.506  0.00  0.00           B
ATOM    174  B       X   1     -92.837-133.621 -56.567  0.00  0.00           B
ATOM    175  B       X   1     -95.972-136.507 -59.279  0.00  0.00           B
ATOM    176  B       X   1     -96.553-132.370 -57.722  0.00  0.00           B
ATOM    177  Ne      X   1     -94.131-130.214 -58.923  0.00  0.00          NE
ATOM    178  Ne      X   1     -91.900-136.595 -62.120  0.00  0.00          NE
ATOM    179  B       X   1     -99.281-129.972 -59.603  0.00  0.00           B
ATOM    180  B       X   1    -100.476-123.893 -59.276  0.00  0.00           B
ATOM    181  B       X   1     -99.809-129.116 -57.088  0.00  0.00           B
ATOM    182  B       X   1    -100.004-127.661 -61.829  0.00  0.00           B
ATOM    183  Ne      X   1     -99.223-128.749 -58.521  0.00  0.00          NE
ATOM    184  B       X   1    -100.014-127.576 -59.240  0.00  0.00           B
ATOM    185  B       X   1     -98.406-123.758 -57.767  0.00  0.00           B
ATOM    186  Ne      X   1     -99.867-123.308 -57.950  0.00  0.00          NE
ATOM    187  B       X   1    -100.770-123.793 -56.678  0.00  0.00           B
ATOM    188  B       X   1     -97.659-128.346 -58.455  0.00  0.00           B
ATOM    189  B       X   1     -96.396-122.547 -56.744  0.00  0.00           B
ATOM    190  B       X   1     -92.574-129.844 -58.895  0.00  0.00           B
ATOM    191  Ne      X   1     -96.849-123.873 -57.428  0.00  0.00          NE
ATOM    192  B       X   1     -96.679-125.026 -56.359  0.00  0.00           B
ATOM    193  B       X   1     -96.027-124.251 -58.689  0.00  0.00           B
ATOM    194  B       X   1     -92.235-128.125 -61.855  0.00  0.00           B
ATOM    195  B       X   1     -95.161-128.995 -58.745  0.00  0.00           B
ATOM    196  B       X   1     -95.813-127.274 -56.918  0.00  0.00           B
ATOM    197  B       X   1     -95.996-126.580 -59.423  0.00  0.00           B
ATOM    198  Ne      X   1     -96.185-127.835 -58.396  0.00  0.00          NE
ATOM    199  Ne      X   1     -94.534-136.738 -55.934  0.00  0.00          NE
ATOM    200  B       X   1     -96.077-130.375 -56.046  0.00  0.00           B
ATOM    201  B       X   1     -94.656-137.621 -54.524  0.00  0.00           B
ATOM    202  B       X   1     -95.063-132.728 -55.758  0.00  0.00           B
ATOM    203  B       X   1     -94.604-135.224 -55.621  0.00  0.00           B
ATOM    204  Ne      X   1     -93.931-133.809 -55.459  0.00  0.00          NE
ATOM    205  B       X   1     -93.028-131.463 -52.696  0.00  0.00           B
ATOM    206  Ne      X   1     -96.164-130.126 -54.561  0.00  0.00          NE
ATOM    207  B       X   1    -102.244-122.605 -55.049  0.00  0.00           B
ATOM    208  B       X   1    -100.160-129.511 -54.343  0.00  0.00           B
ATOM    209  Ne      X   1     -98.129-123.278 -51.176  0.00  0.00          NE
ATOM    210  Ne      X   1     -99.197-127.280 -51.678  0.00  0.00          NE
ATOM    211  B       X   1     -99.744-128.764 -51.837  0.00  0.00           B
ATOM    212  Ne      X   1    -100.441-124.790 -52.716  0.00  0.00          NE
ATOM    213  B       X   1    -102.811-125.114 -55.565  0.00  0.00           B
ATOM    214  Ne      X   1     -98.865-125.507 -49.165  0.00  0.00          NE
ATOM    215  Ne      X   1    -101.646-124.011 -55.422  0.00  0.00          NE
ATOM    216  Ne      X   1    -100.674-129.744 -55.861  0.00  0.00          NE
ATOM    217  B       X   1     -98.944-126.725 -50.240  0.00  0.00           B
ATOM    218  B       X   1    -100.220-124.724 -49.031  0.00  0.00           B
ATOM    219  B       X   1    -102.664-124.286 -48.711  0.00  0.00           B
ATOM    220  B       X   1    -100.260-126.340 -52.485  0.00  0.00           B
ATOM    221  B       X   1    -101.854-124.410 -52.005  0.00  0.00           B
ATOM    222  Ne      X   1    -101.245-123.592 -48.579  0.00  0.00          NE
ATOM    223  B       X   1    -100.720-124.538 -54.243  0.00  0.00           B
ATOM    224  B       X   1     -98.002-124.354 -50.002  0.00  0.00           B
ATOM    225  B       X   1     -99.257-123.922 -52.193  0.00  0.00           B
ATOM    226  B       X   1     -97.916-127.066 -52.567  0.00  0.00           B
ATOM    227  Ne      X   1    -101.811-129.919 -48.400  0.00  0.00          NE
ATOM    228  B       X   1     -94.711-130.093 -53.985  0.00  0.00           B
ATOM    229  B       X   1     -92.340-129.419 -54.348  0.00  0.00           B
ATOM    230  Ne      X   1     -95.541-122.708 -52.722  0.00  0.00          NE
ATOM    231  B       X   1     -91.904-123.924 -52.012  0.00  0.00           B
ATOM    232  B       X   1     -95.908-126.415 -54.376  0.00  0.00           B
ATOM    233  B       X   1     -95.713-122.629 -54.270  0.00  0.00           B
ATOM    234  B       X   1     -94.192-125.451 -56.160  0.00  0.00           B
ATOM    235  Ne      X   1     -93.302-129.964 -53.235  0.00  0.00          NE
ATOM    236  B       X   1     -96.823-123.058 -51.974  0.00  0.00           B
ATOM    237  B       X   1     -94.420-123.805 -52.540  0.00  0.00           B
ATOM    238  B       X   1     -92.406-127.098 -55.541  0.00  0.00           B
ATOM    239  B       X   1     -96.849-128.773 -54.005  0.00  0.00           B
ATOM    240  Ne      X   1     -93.935-127.482 -51.623  0.00  0.00          NE
ATOM    241  B       X   1     -93.344-126.102 -52.246  0.00  0.00           B
ATOM    242  Ne      X   1     -95.639-126.083 -55.889  0.00  0.00          NE
ATOM    243  B       X   1     -93.277-128.811 -52.233  0.00  0.00           B
ATOM    244  B       X   1     -93.694-127.295 -50.090  0.00  0.00           B
ATOM    245  B       X   1     -92.678-124.821 -54.252  0.00  0.00           B
ATOM    246  B       X   1     -95.462-127.550 -52.135  0.00  0.00           B
ATOM    247  Ne      X   1     -96.575-127.321 -53.262  0.00  0.00          NE
ATOM    248  Ne      X   1     -92.984-127.311 -48.722  0.00  0.00          NE
ATOM    249  Ne      X   1     -92.678-125.519 -55.670  0.00  0.00          NE
ATOM    250  Ne      X   1     -93.073-124.608 -52.787  0.00  0.00          NE
ATOM    251  B       X   1     -93.036-130.633 -46.294  0.00  0.00           B
ATOM    252  B       X   1     -92.030-132.717 -45.082  0.00  0.00           B
ATOM    253  B       X   1     -92.063-130.328 -43.971  0.00  0.00           B
ATOM    254  Ne      X   1     -91.863-131.129 -45.333  0.00  0.00          NE
ATOM    255  B       X   1     -98.338-126.631 -45.155  0.00  0.00           B
ATOM    256  B       X   1     -98.034-123.103 -42.412  0.00  0.00           B
ATOM    257  B       X   1    -101.003-123.172 -47.058  0.00  0.00           B
ATOM    258  B       X   1     -98.225-125.862 -47.739  0.00  0.00           B
ATOM    259  B       X   1     -99.776-122.673 -44.811  0.00  0.00           B
ATOM    260  B       X   1    -102.543-128.633 -47.998  0.00  0.00           B
ATOM    261  Ne      X   1     -97.566-125.806 -46.304  0.00  0.00          NE
ATOM    262  B       X   1     -95.109-122.781 -45.651  0.00  0.00           B
ATOM    263  B       X   1     -97.343-124.157 -46.042  0.00  0.00           B
ATOM    264  Ne      X   1     -96.707-122.730 -45.922  0.00  0.00          NE
ATOM    265  B       X   1     -93.995-122.989 -43.404  0.00  0.00           B
ATOM    266  Ne      X   1     -94.012-129.816 -47.198  0.00  0.00          NE
ATOM    267  Ne      X   1     -92.347-129.321 -42.746  0.00  0.00          NE
ATOM    268  Ne      X   1     -93.074-126.503 -43.689  0.00  0.00          NE
ATOM    269  B       X   1     -94.738-128.601 -46.386  0.00  0.00           B
ATOM    270  B       X   1     -93.516-125.434 -42.582  0.00  0.00           B
ATOM    271  B       X   1     -93.087-128.018 -43.189  0.00  0.00           B
ATOM    272  B       X   1     -93.976-126.526 -44.943  0.00  0.00           B
ATOM    273  Ne      X   1     -94.692-126.998 -46.288  0.00  0.00          NE
ATOM    274  B       X   1     -93.795-126.634 -47.565  0.00  0.00           B
ATOM    275  B       X   1     -96.126-126.355 -46.330  0.00  0.00           B
ATOM    276  B       X   1     -92.959-128.873 -48.166  0.00  0.00           B
ATOM    277  B       X   1    -102.501-125.906 -39.739  0.00  0.00           B
ATOM    278  B       X   1     -92.221-135.809  -1.546  0.00  0.00           B
ATOM    279  Ne      X   1     -93.146-135.231  -0.454  0.00  0.00          NE
ATOM    280  B       X   1     -94.189-131.529  -0.575  0.00  0.00           B
ATOM    281  B       X   1     -94.666-135.423  -0.793  0.00  0.00           B
ATOM    282  Ne      X   1     -92.952-132.243  -1.237  0.00  0.00          NE
ATOM    283  B       X   1     -93.062-132.637  -2.807  0.00  0.00           B
ATOM    284  Ne      X   1     -92.442-133.299  -4.000  0.00  0.00          NE
ATOM    285  B       X   1     -92.863-133.678  -0.461  0.00  0.00           B
ATOM    286  B       X   1     -93.166-127.941  -0.154  0.00  0.00           B
ATOM    287  Ne      X   1     -91.306-140.170 -58.433  0.00  0.00          NE
ATOM    288  B       X   1     -91.058-141.204 -57.246  0.00  0.00           B
ATOM    289  B       X   1     -90.078-140.221 -59.573  0.00  0.00           B
ATOM    290  B       X   1     -91.308-143.762 -56.970  0.00  0.00           B
ATOM    291  B       X   1     -91.430-138.746 -57.753  0.00  0.00           B
ATOM    292  B       X   1     -89.988-144.344 -61.730  0.00  0.00           B
ATOM    293  B       X   1     -89.426-140.056 -62.189  0.00  0.00           B
ATOM    294  Ne      X   1     -89.163-143.106 -62.213  0.00  0.00          NE
ATOM    295  Ne      X   1     -91.258-138.628  -4.210  0.00  0.00          NE
ATOM    296  Ne      X   1     -86.815-138.692  -2.960  0.00  0.00          NE
ATOM    297  Ne      X   1     -91.566-133.247 -57.444  0.00  0.00          NE
ATOM    298  B       X   1     -91.481-131.672 -57.621  0.00  0.00           B
ATOM    299  B       X   1     -90.377-136.566 -62.725  0.00  0.00           B
ATOM    300  B       X   1     -90.301-133.830 -56.681  0.00  0.00           B
ATOM    301  B       X   1     -91.572-133.888 -58.903  0.00  0.00           B
ATOM    302  Ne      X   1     -91.275-130.123 -58.007  0.00  0.00          NE
ATOM    303  B       X   1     -89.764-129.876 -58.459  0.00  0.00           B
ATOM    304  B       X   1     -91.451-129.241 -56.728  0.00  0.00           B
ATOM    305  B       X   1     -91.755-124.806 -56.647  0.00  0.00           B
ATOM    306  B       X   1     -85.882-127.508 -56.663  0.00  0.00           B
ATOM    307  B       X   1     -81.248-128.350 -56.910  0.00  0.00           B
ATOM    308  B       X   1     -84.374-125.161 -56.283  0.00  0.00           B
ATOM    309  Ne      X   1     -89.642-135.197 -56.172  0.00  0.00          NE
ATOM    310  Ne      X   1     -91.116-134.643 -51.077  0.00  0.00          NE
ATOM    311  B       X   1     -90.319-134.024 -49.867  0.00  0.00           B
ATOM    312  B       X   1     -90.131-135.349 -52.120  0.00  0.00           B
ATOM    313  B       X   1     -89.468-135.315 -54.613  0.00  0.00           B
ATOM    314  B       X   1     -88.455-132.474 -49.128  0.00  0.00           B
ATOM    315  Ne      X   1     -88.985-133.916 -49.020  0.00  0.00          NE
ATOM    316  B       X   1     -86.368-130.798 -49.274  0.00  0.00           B
ATOM    317  Ne      X   1     -86.579-135.778 -49.439  0.00  0.00          NE
ATOM    318  B       X   1     -87.832-134.857 -49.547  0.00  0.00           B
ATOM    319  Ne      X   1     -87.957-130.959 -49.004  0.00  0.00          NE
ATOM    320  B       X   1     -88.506-130.208 -50.379  0.00  0.00           B
ATOM    321  B       X   1     -81.556-132.071 -48.264  0.00  0.00           B
ATOM    322  B       X   1     -85.875-135.828 -50.893  0.00  0.00           B
ATOM    323  B       X   1     -83.737-131.207 -49.609  0.00  0.00           B
ATOM    324  B       X   1     -83.712-131.135 -54.425  0.00  0.00           B
ATOM    325  B       X   1     -85.109-135.594 -53.406  0.00  0.00           B
ATOM    326  B       X   1     -83.459-133.563 -49.096  0.00  0.00           B
ATOM    327  B       X   1     -85.487-134.926 -48.558  0.00  0.00           B
ATOM    328  Ne      X   1     -82.617-132.346 -49.472  0.00  0.00          NE
ATOM    329  B       X   1     -81.884-132.426 -53.249  0.00  0.00           B
ATOM    330  Ne      X   1     -80.880-132.521 -52.054  0.00  0.00          NE
ATOM    331  B       X   1     -81.740-132.349 -50.756  0.00  0.00           B
ATOM    332  Ne      X   1     -84.958-130.245 -49.696  0.00  0.00          NE
ATOM    333  B       X   1     -88.620-122.534 -48.592  0.00  0.00           B
ATOM    334  B       X   1     -90.510-122.556 -50.320  0.00  0.00           B
ATOM    335  Ne      X   1     -86.739-128.715 -56.018  0.00  0.00          NE
ATOM    336  B       X   1     -91.538-126.773 -48.817  0.00  0.00           B
ATOM    337  Ne      X   1     -90.132-122.861 -48.731  0.00  0.00          NE
ATOM    338  Ne      X   1     -90.669-122.874 -51.859  0.00  0.00          NE
ATOM    339  Ne      X   1     -91.586-128.512 -55.368  0.00  0.00          NE
ATOM    340  B       X   1     -90.241-128.044 -54.719  0.00  0.00           B
ATOM    341  B       X   1     -90.320-124.416 -48.634  0.00  0.00           B
ATOM    342  B       X   1     -87.947-125.450 -51.372  0.00  0.00           B
ATOM    343  B       X   1     -87.538-127.893 -50.630  0.00  0.00           B
ATOM    344  Ne      X   1     -88.301-129.017 -51.292  0.00  0.00          NE
ATOM    345  B       X   1     -88.786-128.548 -52.662  0.00  0.00           B
ATOM    346  Ne      X   1     -88.265-124.786 -52.802  0.00  0.00          NE
ATOM    347  Ne      X   1     -88.917-127.611 -54.091  0.00  0.00          NE
ATOM    348  Ne      X   1     -87.632-126.385 -50.146  0.00  0.00          NE
ATOM    349  B       X   1     -88.992-126.400 -49.327  0.00  0.00           B
ATOM    350  B       X   1     -87.723-128.079 -54.979  0.00  0.00           B
ATOM    351  B       X   1     -89.389-123.691 -52.455  0.00  0.00           B
ATOM    352  B       X   1     -86.900-124.229 -53.332  0.00  0.00           B
ATOM    353  B       X   1     -88.790-126.165 -53.650  0.00  0.00           B
ATOM    354  Ne      X   1     -90.255-125.989 -48.474  0.00  0.00          NE
ATOM    355  B       X   1     -86.198-125.888 -49.711  0.00  0.00           B
ATOM    356  Ne      X   1     -80.767-122.590 -49.709  0.00  0.00          NE
ATOM    357  Ne      X   1     -83.940-123.883 -55.500  0.00  0.00          NE
ATOM    358  B       X   1     -80.739-123.450 -53.820  0.00  0.00           B
ATOM    359  B       X   1     -81.471-126.287 -50.419  0.00  0.00           B
ATOM    360  Ne      X   1     -85.388-123.764 -52.955  0.00  0.00          NE
ATOM    361  Ne      X   1     -84.241-129.661 -54.734  0.00  0.00          NE
ATOM    362  B       X   1     -83.446-129.234 -56.046  0.00  0.00           B
ATOM    363  Ne      X   1     -83.992-128.484 -51.941  0.00  0.00          NE
ATOM    364  B       X   1     -81.243-123.990 -49.254  0.00  0.00           B
ATOM    365  B       X   1     -85.097-124.619 -51.628  0.00  0.00           B
ATOM    366  B       X   1     -85.790-129.646 -55.226  0.00  0.00           B
ATOM    367  Ne      X   1     -81.188-127.728 -51.034  0.00  0.00          NE
ATOM    368  B       X   1     -83.624-125.312 -49.584  0.00  0.00           B
ATOM    369  Ne      X   1     -84.835-125.702 -50.530  0.00  0.00          NE
ATOM    370  B       X   1     -84.074-128.762 -53.465  0.00  0.00           B
ATOM    371  B       X   1     -84.826-129.533 -51.146  0.00  0.00           B
ATOM    372  B       X   1     -84.902-122.715 -55.957  0.00  0.00           B
ATOM    373  B       X   1     -84.697-129.039 -48.658  0.00  0.00           B
ATOM    374  B       X   1     -84.581-127.075 -51.357  0.00  0.00           B
ATOM    375  Ne      X   1     -82.033-125.288 -49.323  0.00  0.00          NE
ATOM    376  B       X   1     -82.440-128.457 -51.443  0.00  0.00           B
ATOM    377  B       X   1     -84.272-124.066 -53.975  0.00  0.00           B
ATOM    378  B       X   1     -80.385-128.443 -49.935  0.00  0.00           B
ATOM    379  B       X   1     -90.450-130.803 -45.955  0.00  0.00           B
ATOM    380  B       X   1     -89.246-134.520 -47.497  0.00  0.00           B
ATOM    381  Ne      X   1     -88.805-135.390 -46.209  0.00  0.00          NE
ATOM    382  B       X   1     -87.458-132.684 -43.691  0.00  0.00           B
ATOM    383  Ne      X   1     -86.939-131.284 -44.163  0.00  0.00          NE
ATOM    384  B       X   1     -87.978-130.600 -45.159  0.00  0.00           B
ATOM    385  B       X   1     -86.897-130.396 -42.834  0.00  0.00           B
ATOM    386  B       X   1     -88.484-130.425 -47.693  0.00  0.00           B
ATOM    387  Ne      X   1     -84.198-134.118 -47.894  0.00  0.00          NE
ATOM    388  Ne      X   1     -84.282-131.682 -45.786  0.00  0.00          NE
ATOM    389  B       X   1     -84.547-132.886 -46.834  0.00  0.00           B
ATOM    390  B       X   1     -83.319-135.124 -47.107  0.00  0.00           B
ATOM    391  B       X   1     -84.294-130.313 -46.573  0.00  0.00           B
ATOM    392  Ne      X   1     -89.002-130.104 -46.207  0.00  0.00          NE
ATOM    393  B       X   1     -91.011-128.791 -41.988  0.00  0.00           B
ATOM    394  Ne      X   1     -90.062-125.738 -43.451  0.00  0.00          NE
ATOM    395  B       X   1     -89.884-126.259 -46.994  0.00  0.00           B
ATOM    396  Ne      X   1     -89.712-127.884 -41.418  0.00  0.00          NE
ATOM    397  B       X   1     -89.820-126.562 -42.150  0.00  0.00           B
ATOM    398  B       X   1     -89.766-124.284 -43.365  0.00  0.00           B
ATOM    399  B       X   1     -89.152-126.465 -44.588  0.00  0.00           B
ATOM    400  B       X   1     -89.218-128.554 -46.168  0.00  0.00           B
ATOM    401  Ne      X   1     -88.907-127.020 -46.034  0.00  0.00          NE
ATOM    402  B       X   1     -86.724-123.266 -42.425  0.00  0.00           B
ATOM    403  B       X   1     -87.453-126.799 -46.506  0.00  0.00           B
ATOM    404  B       X   1     -88.412-128.626 -41.704  0.00  0.00           B
ATOM    405  Ne      X   1     -86.921-129.233 -41.706  0.00  0.00          NE
ATOM    406  Ne      X   1     -86.428-124.351 -41.307  0.00  0.00          NE
ATOM    407  B       X   1     -86.480-123.292 -45.092  0.00  0.00           B
ATOM    408  B       X   1     -86.314-122.876 -47.723  0.00  0.00           B
ATOM    409  B       X   1     -86.536-129.671 -40.280  0.00  0.00           B
ATOM    410  B       X   1     -91.553-126.164 -44.002  0.00  0.00           B
ATOM    411  B       X   1     -87.632-124.563 -40.342  0.00  0.00           B
ATOM    412  Ne      X   1     -85.962-126.548 -45.949  0.00  0.00          NE
ATOM    413  B       X   1     -86.023-126.683 -44.369  0.00  0.00           B
ATOM    414  B       X   1     -85.875-125.596 -42.011  0.00  0.00           B
ATOM    415  B       X   1     -85.971-128.104 -42.209  0.00  0.00           B
ATOM    416  B       X   1     -84.284-122.780 -46.324  0.00  0.00           B
ATOM    417  B       X   1     -83.929-126.877 -43.137  0.00  0.00           B
ATOM    418  Ne      X   1     -84.212-128.846 -47.150  0.00  0.00          NE
ATOM    419  B       X   1     -84.996-127.762 -46.404  0.00  0.00           B
ATOM    420  Ne      X   1     -85.446-126.792 -42.901  0.00  0.00          NE
ATOM    421  B       X   1     -85.482-125.125 -46.466  0.00  0.00           B
ATOM    422  Ne      X   1     -85.663-123.522 -46.405  0.00  0.00          NE
ATOM    423  B       X   1     -85.298-123.832 -40.327  0.00  0.00           B
ATOM    424  B       X   1     -82.670-128.454 -47.253  0.00  0.00           B
ATOM    425  Ne      X   1     -82.545-126.687 -43.834  0.00  0.00          NE
ATOM    426  B       X   1     -80.868-123.281 -44.540  0.00  0.00           B
ATOM    427  B       X   1     -81.816-125.382 -43.453  0.00  0.00           B
ATOM    428  Ne      X   1     -81.885-127.153 -46.760  0.00  0.00          NE
ATOM    429  B       X   1     -81.866-126.076 -47.958  0.00  0.00           B
ATOM    430  B       X   1     -82.624-126.724 -45.396  0.00  0.00           B
ATOM    431  B       X   1     -80.427-127.444 -46.317  0.00  0.00           B
ATOM    432  Ne      X   1     -80.493-124.602 -43.791  0.00  0.00          NE
ATOM    433  B       X   1     -89.977-127.640 -39.842  0.00  0.00           B
ATOM    434  Ne      X   1     -91.596-123.059 -35.325  0.00  0.00          NE
ATOM    435  B       X   1     -90.552-123.743 -34.434  0.00  0.00           B
ATOM    436  B       X   1     -89.477-123.323 -38.867  0.00  0.00           B
ATOM    437  Ne      X   1     -88.374-124.393 -39.076  0.00  0.00          NE
ATOM    438  B       X   1     -88.099-125.010 -37.709  0.00  0.00           B
ATOM    439  Ne      X   1     -87.386-125.291 -36.229  0.00  0.00          NE
ATOM    440  B       X   1     -86.996-126.770 -36.269  0.00  0.00           B
ATOM    441  B       X   1     -88.662-123.897 -32.709  0.00  0.00           B
ATOM    442  B       X   1     -88.370-124.915 -35.089  0.00  0.00           B
ATOM    443  B       X   1     -90.883-122.572 -36.646  0.00  0.00           B
ATOM    444  B       X   1     -86.302-128.717 -37.831  0.00  0.00           B
ATOM    445  B       X   1     -86.166-124.366 -36.108  0.00  0.00           B
ATOM    446  B       X   1     -80.500-123.942 -40.039  0.00  0.00           B
ATOM    447  Ne      X   1     -82.462-123.220 -32.158  0.00  0.00          NE
ATOM    448  Ne      X   1     -80.700-122.540 -36.316  0.00  0.00          NE
ATOM    449  Ne      X   1     -80.606-124.881 -34.068  0.00  0.00          NE
ATOM    450  Ne      X   1     -81.591-123.930 -38.912  0.00  0.00          NE
ATOM    451  B       X   1     -83.950-123.074 -35.326  0.00  0.00           B
ATOM    452  B       X   1     -81.888-125.448 -38.533  0.00  0.00           B
ATOM    453  B       X   1     -81.110-126.289 -34.556  0.00  0.00           B
ATOM    454  B       X   1     -81.308-123.046 -37.668  0.00  0.00           B
ATOM    455  Ne      X   1     -85.124-123.253 -36.396  0.00  0.00          NE
ATOM    456  B       X   1     -84.678-123.315 -37.910  0.00  0.00           B
ATOM    457  Ne      X   1     -84.365-122.927 -39.464  0.00  0.00          NE
ATOM    458  B       X   1     -81.688-124.296 -33.057  0.00  0.00           B
ATOM    459  Ne      X   1     -81.337-126.848 -38.270  0.00  0.00          NE
ATOM    460  B       X   1     -82.919-123.300 -39.643  0.00  0.00           B
ATOM    461  B       X   1     -80.453-123.844 -35.294  0.00  0.00           B
ATOM    462  B       X   1     -91.827-123.156 -26.285  0.00  0.00           B
ATOM    463  B       X   1     -89.754-123.241 -27.735  0.00  0.00           B
ATOM    464  B       X   1     -89.539-123.212 -25.065  0.00  0.00           B
ATOM    465  B       X   1     -86.513-123.100 -31.515  0.00  0.00           B
ATOM    466  B       X   1     -88.736-123.061 -30.227  0.00  0.00           B
ATOM    467  Ne      X   1     -88.775-123.834 -28.792  0.00  0.00          NE
ATOM    468  B       X   1     -87.339-123.645 -28.303  0.00  0.00           B
ATOM    469  Ne      X   1     -88.110-122.883 -31.626  0.00  0.00          NE
ATOM    470  Ne      X   1     -90.306-122.625 -26.391  0.00  0.00          NE
ATOM    471  Ne      X   1     -86.081-122.775 -28.297  0.00  0.00          NE
ATOM    472  B       X   1     -82.851-129.799 -27.838  0.00  0.00           B
ATOM    473  Ne      X   1     -84.094-129.644 -26.856  0.00  0.00          NE
ATOM    474  B       X   1     -85.522-125.384 -30.826  0.00  0.00           B
ATOM    475  B       X   1     -84.226-125.407 -26.718  0.00  0.00           B
ATOM    476  B       X   1     -84.762-126.870 -28.821  0.00  0.00           B
ATOM    477  Ne      X   1     -84.349-124.010 -26.039  0.00  0.00          NE
ATOM    478  B       X   1     -84.196-128.076 -26.523  0.00  0.00           B
ATOM    479  Ne      X   1     -85.193-123.881 -30.928  0.00  0.00          NE
ATOM    480  Ne      X   1     -83.930-126.794 -27.466  0.00  0.00          NE
ATOM    481  Ne      X   1     -85.111-126.919 -30.412  0.00  0.00          NE
ATOM    482  B       X   1     -85.155-124.310 -24.695  0.00  0.00           B
ATOM    483  B       X   1     -85.049-123.223 -29.453  0.00  0.00           B
ATOM    484  B       X   1     -85.331-123.063 -26.965  0.00  0.00           B
ATOM    485  B       X   1     -83.125-123.047 -25.722  0.00  0.00           B
ATOM    486  B       X   1     -83.830-123.612 -31.666  0.00  0.00           B
ATOM    487  B       X   1     -80.538-125.134 -27.305  0.00  0.00           B
ATOM    488  Ne      X   1     -81.022-126.584 -27.073  0.00  0.00          NE
ATOM    489  B       X   1     -81.162-126.738 -25.411  0.00  0.00           B
ATOM    490  B       X   1     -81.433-122.932 -31.030  0.00  0.00           B
ATOM    491  B       X   1     -82.385-126.789 -27.730  0.00  0.00           B
ATOM    492  Ne      X   1     -80.382-126.575 -24.092  0.00  0.00          NE
ATOM    493  B       X   1     -87.724-124.718 -24.041  0.00  0.00           B
ATOM    494  B       X   1     -86.469-122.765 -23.268  0.00  0.00           B
ATOM    495  Ne      X   1     -89.565-123.593 -20.802  0.00  0.00          NE
ATOM    496  B       X   1     -89.421-123.719 -22.402  0.00  0.00           B
ATOM    497  Ne      X   1     -86.670-122.725 -19.988  0.00  0.00          NE
ATOM    498  B       X   1     -88.185-123.122 -20.279  0.00  0.00           B
ATOM    499  B       X   1     -88.058-123.102 -16.726  0.00  0.00           B
ATOM    500  Ne      X   1     -88.325-124.631 -16.474  0.00  0.00          NE
ATOM    501  B       X   1     -86.517-126.693 -20.237  0.00  0.00           B
ATOM    502  Ne      X   1     -86.283-124.335 -23.613  0.00  0.00          NE
ATOM    503  B       X   1     -86.864-125.320 -16.323  0.00  0.00           B
ATOM    504  B       X   1     -90.691-122.555 -20.368  0.00  0.00           B
ATOM    505  Ne      X   1     -83.515-125.084 -16.565  0.00  0.00          NE
ATOM    506  B       X   1     -81.581-125.646 -20.218  0.00  0.00           B
ATOM    507  B       X   1     -82.603-127.885 -19.387  0.00  0.00           B
ATOM    508  B       X   1     -81.040-126.374 -22.725  0.00  0.00           B
ATOM    509  B       X   1     -84.799-129.247 -16.841  0.00  0.00           B
ATOM    510  B       X   1     -85.895-124.132 -19.982  0.00  0.00           B
ATOM    511  Ne      X   1     -80.714-125.329 -21.432  0.00  0.00          NE
ATOM    512  B       X   1     -84.098-123.589 -16.493  0.00  0.00           B
ATOM    513  Ne      X   1     -81.725-129.256 -18.917  0.00  0.00          NE
ATOM    514  B       X   1     -85.995-125.065 -22.220  0.00  0.00           B
ATOM    515  B       X   1     -81.030-123.953 -22.068  0.00  0.00           B
ATOM    516  B       X   1     -83.253-125.689 -18.086  0.00  0.00           B
ATOM    517  B       X   1     -84.104-125.974 -20.436  0.00  0.00           B
ATOM    518  Ne      X   1     -82.907-126.304 -19.494  0.00  0.00          NE
ATOM    519  Ne      X   1     -85.629-125.475 -20.733  0.00  0.00          NE
ATOM    520  B       X   1     -82.233-129.623 -17.468  0.00  0.00           B
ATOM    521  Ne      X   1     -80.765-122.576 -22.769  0.00  0.00          NE
ATOM    522  B       X   1     -90.744-123.488 -14.161  0.00  0.00           B
ATOM    523  B       X   1     -89.222-123.761 -10.963  0.00  0.00           B
ATOM    524  B       X   1     -87.693-129.880  -9.053  0.00  0.00           B
ATOM    525  B       X   1     -88.951-124.946 -15.057  0.00  0.00           B
ATOM    526  B       X   1     -87.692-125.803 -11.666  0.00  0.00           B
ATOM    527  Ne      X   1     -86.409-126.554 -12.335  0.00  0.00          NE
ATOM    528  B       X   1     -86.216-126.047 -13.844  0.00  0.00           B
ATOM    529  B       X   1     -91.126-122.466  -9.678  0.00  0.00           B
ATOM    530  Ne      X   1     -85.984-126.285 -15.392  0.00  0.00          NE
ATOM    531  B       X   1     -84.510-122.720  -9.958  0.00  0.00           B
ATOM    532  B       X   1     -83.253-127.693  -9.554  0.00  0.00           B
ATOM    533  Ne      X   1     -83.753-126.507 -10.635  0.00  0.00          NE
ATOM    534  B       X   1     -83.990-125.267  -9.688  0.00  0.00           B
ATOM    535  Ne      X   1     -84.103-123.894  -8.933  0.00  0.00          NE
ATOM    536  B       X   1     -85.068-126.594 -11.484  0.00  0.00           B
ATOM    537  B       X   1     -80.734-128.376  -8.838  0.00  0.00           B
ATOM    538  B       X   1     -81.326-126.534 -13.950  0.00  0.00           B
ATOM    539  Ne      X   1     -81.153-125.121 -14.552  0.00  0.00          NE
ATOM    540  B       X   1     -81.338-124.068 -13.384  0.00  0.00           B
ATOM    541  Ne      X   1     -81.193-123.251  -9.241  0.00  0.00          NE
ATOM    542  B       X   1     -81.370-123.287 -10.814  0.00  0.00           B
ATOM    543  Ne      X   1     -82.206-128.178  -8.444  0.00  0.00          NE
ATOM    544  B       X   1     -82.213-124.932 -15.659  0.00  0.00           B
ATOM    545  Ne      X   1     -81.197-122.882 -12.391  0.00  0.00          NE
ATOM    546  B       X   1     -82.567-123.562  -8.518  0.00  0.00           B
ATOM    547  B       X   1     -82.547-126.470 -11.661  0.00  0.00           B
ATOM    548  B       X   1     -84.487-126.014 -15.755  0.00  0.00           B
ATOM    549  B       X   1     -91.520-131.562  -1.036  0.00  0.00           B
ATOM    550  B       X   1     -91.435-137.175  -3.645  0.00  0.00           B
ATOM    551  B       X   1     -90.630-131.178  -5.828  0.00  0.00           B
ATOM    552  Ne      X   1     -91.213-135.845  -2.824  0.00  0.00          NE
ATOM    553  B       X   1     -89.665-135.744  -2.405  0.00  0.00           B
ATOM    554  B       X   1     -88.475-136.468  -0.326  0.00  0.00           B
ATOM    555  Ne      X   1     -89.272-130.431  -5.386  0.00  0.00          NE
ATOM    556  B       X   1     -87.337-137.218  -2.499  0.00  0.00           B
ATOM    557  B       X   1     -86.618-135.205  -7.077  0.00  0.00           B
ATOM    558  B       X   1     -88.270-131.308  -4.611  0.00  0.00           B
ATOM    559  Ne      X   1     -88.202-136.062  -1.848  0.00  0.00          NE
ATOM    560  B       X   1     -87.299-134.749  -1.815  0.00  0.00           B
ATOM    561  B       X   1     -88.072-134.920  -4.941  0.00  0.00           B
ATOM    562  Ne      X   1     -87.108-131.489  -3.572  0.00  0.00          NE
ATOM    563  Ne      X   1     -88.024-135.282  -6.423  0.00  0.00          NE
ATOM    564  B       X   1     -87.607-130.760  -2.186  0.00  0.00           B
ATOM    565  B       X   1     -86.520-132.821  -3.124  0.00  0.00           B
ATOM    566  Ne      X   1     -91.665-131.989  -6.703  0.00  0.00          NE
ATOM    567  B       X   1     -91.748-134.599  -3.763  0.00  0.00           B
ATOM    568  Ne      X   1     -90.557-130.842  -0.006  0.00  0.00          NE
ATOM    569  Ne      X   1     -86.081-133.855  -2.107  0.00  0.00          NE
ATOM    570  B       X   1     -85.891-130.526  -4.027  0.00  0.00           B
ATOM    571  B       X   1     -85.505-133.129  -0.656  0.00  0.00           B
ATOM    572  Ne      X   1     -83.634-135.765  -2.227  0.00  0.00          NE
ATOM    573  B       X   1     -84.774-134.712  -2.469  0.00  0.00           B
ATOM    574  Ne      X   1     -83.113-130.833  -7.050  0.00  0.00          NE
ATOM    575  B       X   1     -81.839-131.697  -6.573  0.00  0.00           B
ATOM    576  Ne      X   1     -80.629-132.288  -5.643  0.00  0.00          NE
ATOM    577  B       X   1     -80.682-132.843  -1.004  0.00  0.00           B
ATOM    578  Ne      X   1     -81.646-134.081  -0.739  0.00  0.00          NE
ATOM    579  B       X   1     -82.338-134.838  -1.951  0.00  0.00           B
ATOM    580  B       X   1     -83.950-130.443  -5.769  0.00  0.00           B
ATOM    581  B       X   1     -80.447-131.239  -4.444  0.00  0.00           B
ATOM    582  B       X   1     -89.407-130.028  -0.629  0.00  0.00           B
ATOM    583  Ne      X   1     -88.262-128.859  -7.953  0.00  0.00          NE
ATOM    584  B       X   1     -90.964-123.306  -6.337  0.00  0.00           B
ATOM    585  B       X   1     -90.258-125.962  -1.026  0.00  0.00           B
ATOM    586  Ne      X   1     -87.277-122.988  -1.720  0.00  0.00          NE
ATOM    587  B       X   1     -88.419-128.379  -2.387  0.00  0.00           B
ATOM    588  B       X   1     -87.860-127.376  -4.825  0.00  0.00           B
ATOM    589  Ne      X   1     -88.087-129.515  -1.353  0.00  0.00          NE
ATOM    590  Ne      X   1     -86.719-127.409  -5.885  0.00  0.00          NE
ATOM    591  B       X   1     -88.720-129.794  -6.695  0.00  0.00           B
ATOM    592  Ne      X   1     -88.984-127.850  -3.793  0.00  0.00          NE
ATOM    593  B       X   1     -87.227-127.949  -7.297  0.00  0.00           B
ATOM    594  B       X   1     -88.736-123.233  -2.249  0.00  0.00           B
ATOM    595  B       X   1     -87.044-129.107  -0.194  0.00  0.00           B
ATOM    596  B       X   1     -86.164-123.674  -2.613  0.00  0.00           B
ATOM    597  B       X   1     -87.369-123.314  -0.140  0.00  0.00           B
ATOM    598  B       X   1     -86.106-125.985  -6.242  0.00  0.00           B
ATOM    599  B       X   1     -83.892-128.982  -3.565  0.00  0.00           B
ATOM    600  B       X   1     -83.675-125.781  -0.580  0.00  0.00           B
ATOM    601  B       X   1     -85.288-123.901  -4.995  0.00  0.00           B
ATOM    602  B       X   1     -83.831-124.832  -3.097  0.00  0.00           B
ATOM    603  B       X   1     -81.563-124.808  -1.743  0.00  0.00           B
ATOM    604  B       X   1     -85.650-128.388  -5.373  0.00  0.00           B
ATOM    605  B       X   1     -82.266-127.544  -4.887  0.00  0.00           B
ATOM    606  Ne      X   1     -84.999-124.868  -6.299  0.00  0.00          NE
ATOM    607  B       X   1     -82.700-129.514  -7.780  0.00  0.00           B
ATOM    608  B       X   1     -81.372-129.194  -3.196  0.00  0.00           B
ATOM    609  B       X   1     -82.577-127.023  -2.450  0.00  0.00           B
ATOM    610  Ne      X   1     -82.554-128.225  -3.501  0.00  0.00          NE
ATOM    611  Ne      X   1     -84.808-129.604  -4.697  0.00  0.00          NE
ATOM    612  Ne      X   1     -82.962-125.572  -1.968  0.00  0.00          NE
ATOM    613  Ne      X   1     -82.313-126.336  -5.983  0.00  0.00          NE
ATOM    614  Ne      X   1     -84.842-123.686  -3.512  0.00  0.00          NE
ATOM    615  B       X   1     -83.683-125.587  -5.948  0.00  0.00           B
ATOM    616  B       X   1     -84.887-124.183  -7.674  0.00  0.00           B
ATOM    617  B       X   1     -82.253-127.078  -7.367  0.00  0.00           B
ATOM    618  B       X   1     -81.091-125.392  -5.703  0.00  0.00           B
ATOM    619  B       X   1     -79.792-131.374 -52.035  0.00  0.00           B
ATOM    620  Ne      X   1     -78.371-130.614 -51.963  0.00  0.00          NE
ATOM    621  B       X   1     -79.566-130.444 -48.246  0.00  0.00           B
ATOM    622  B       X   1     -80.255-127.665 -52.363  0.00  0.00           B
ATOM    623  B       X   1     -78.386-129.850 -50.467  0.00  0.00           B
ATOM    624  Ne      X   1     -79.364-129.433 -49.353  0.00  0.00          NE
ATOM    625  B       X   1     -78.393-129.333 -52.809  0.00  0.00           B
ATOM    626  B       X   1     -78.721-124.260 -52.636  0.00  0.00           B
ATOM    627  Ne      X   1     -77.659-125.231 -53.223  0.00  0.00          NE
ATOM    628  Ne      X   1     -79.099-128.016 -53.425  0.00  0.00          NE
ATOM    629  B       X   1     -78.224-126.678 -53.431  0.00  0.00           B
ATOM    630  B       X   1     -77.314-131.321 -32.634  0.00  0.00           B
ATOM    631  Ne      X   1     -76.029-132.100 -32.686  0.00  0.00          NE
ATOM    632  B       X   1     -74.672-131.277 -32.772  0.00  0.00           B
ATOM    633  B       X   1     -72.206-130.380 -32.661  0.00  0.00           B
ATOM    634  B       X   1     -79.287-125.003 -33.326  0.00  0.00           B
ATOM    635  B       X   1     -74.968-126.261 -35.382  0.00  0.00           B
ATOM    636  Ne      X   1     -75.487-128.183 -32.156  0.00  0.00          NE
ATOM    637  B       X   1     -73.522-122.632 -32.581  0.00  0.00           B
ATOM    638  B       X   1     -74.151-123.853 -34.759  0.00  0.00           B
ATOM    639  Ne      X   1     -74.464-124.797 -35.929  0.00  0.00          NE
ATOM    640  B       X   1     -74.771-131.994 -26.265  0.00  0.00           B
ATOM    641  B       X   1     -71.692-132.745 -28.705  0.00  0.00           B
ATOM    642  Ne      X   1     -72.381-131.380 -29.254  0.00  0.00          NE
ATOM    643  B       X   1     -73.227-131.343 -30.581  0.00  0.00           B
ATOM    644  B       X   1     -73.432-131.043 -28.074  0.00  0.00           B
ATOM    645  Ne      X   1     -74.247-130.590 -26.832  0.00  0.00          NE
ATOM    646  B       X   1     -71.230-130.381 -29.440  0.00  0.00           B
ATOM    647  Ne      X   1     -73.584-130.522 -31.895  0.00  0.00          NE
ATOM    648  B       X   1     -69.133-130.272 -27.928  0.00  0.00           B
ATOM    649  B       X   1     -78.665-126.910 -31.688  0.00  0.00           B
ATOM    650  B       X   1     -76.767-128.601 -31.437  0.00  0.00           B
ATOM    651  B       X   1     -79.802-123.163 -28.782  0.00  0.00           B
ATOM    652  B       X   1     -79.232-123.364 -26.072  0.00  0.00           B
ATOM    653  Ne      X   1     -80.000-123.208 -30.357  0.00  0.00          NE
ATOM    654  Ne      X   1     -78.245-128.366 -30.976  0.00  0.00          NE
ATOM    655  Ne      X   1     -79.467-124.029 -27.566  0.00  0.00          NE
ATOM    656  B       X   1     -78.452-128.302 -29.481  0.00  0.00           B
ATOM    657  Ne      X   1     -79.051-128.711 -28.052  0.00  0.00          NE
ATOM    658  B       X   1     -77.953-129.062 -27.011  0.00  0.00           B
ATOM    659  Ne      X   1     -76.478-128.497 -26.571  0.00  0.00          NE
ATOM    660  B       X   1     -79.882-127.561 -27.540  0.00  0.00           B
ATOM    661  B       X   1     -78.094-124.902 -27.888  0.00  0.00           B
ATOM    662  Ne      X   1     -76.611-125.669 -28.069  0.00  0.00          NE
ATOM    663  B       X   1     -79.440-124.588 -30.842  0.00  0.00           B
ATOM    664  Ne      X   1     -78.790-123.852 -24.620  0.00  0.00          NE
ATOM    665  B       X   1     -76.509-127.067 -27.387  0.00  0.00           B
ATOM    666  B       X   1     -76.318-125.822 -29.648  0.00  0.00           B
ATOM    667  B       X   1     -77.280-123.783 -24.486  0.00  0.00           B
ATOM    668  B       X   1     -76.106-128.161 -25.113  0.00  0.00           B
ATOM    669  B       X   1     -79.360-125.308 -24.340  0.00  0.00           B
ATOM    670  B       X   1     -78.944-129.671 -31.606  0.00  0.00           B
ATOM    671  B       X   1     -75.598-124.579 -27.472  0.00  0.00           B
ATOM    672  Ne      X   1     -75.746-125.392 -31.040  0.00  0.00          NE
ATOM    673  B       X   1     -75.124-126.693 -31.712  0.00  0.00           B
ATOM    674  B       X   1     -75.428-129.597 -27.091  0.00  0.00           B
ATOM    675  Ne      X   1     -74.771-123.320 -26.983  0.00  0.00          NE
ATOM    676  B       X   1     -74.942-123.191 -25.427  0.00  0.00           B
ATOM    677  Ne      X   1     -78.592-125.437 -31.981  0.00  0.00          NE
ATOM    678  Ne      X   1     -75.843-123.211 -24.138  0.00  0.00          NE
ATOM    679  B       X   1     -80.135-129.827 -28.317  0.00  0.00           B
ATOM    680  B       X   1     -76.972-124.980 -31.912  0.00  0.00           B
ATOM    681  B       X   1     -74.594-124.297 -30.991  0.00  0.00           B
ATOM    682  B       X   1     -70.849-129.778 -25.101  0.00  0.00           B
ATOM    683  Ne      X   1     -73.536-123.080 -31.138  0.00  0.00          NE
ATOM    684  B       X   1     -73.159-129.600 -26.104  0.00  0.00           B
ATOM    685  B       X   1     -72.098-123.620 -30.825  0.00  0.00           B
ATOM    686  Ne      X   1     -70.228-129.423 -28.666  0.00  0.00          NE
ATOM    687  Ne      X   1     -71.770-128.871 -26.039  0.00  0.00          NE
ATOM    688  B       X   1     -71.185-128.836 -27.474  0.00  0.00           B
ATOM    689  Ne      X   1     -70.835-125.978 -25.322  0.00  0.00          NE
ATOM    690  B       X   1     -71.436-124.963 -26.329  0.00  0.00           B
ATOM    691  Ne      X   1     -71.686-123.732 -27.241  0.00  0.00          NE
ATOM    692  B       X   1     -71.549-127.382 -25.462  0.00  0.00           B
ATOM    693  B       X   1     -73.269-123.561 -27.377  0.00  0.00           B
ATOM    694  B       X   1     -69.303-125.990 -25.538  0.00  0.00           B
ATOM    695  B       X   1     -69.523-128.520 -29.709  0.00  0.00           B
ATOM    696  B       X   1     -74.273-129.143 -31.643  0.00  0.00           B
ATOM    697  B       X   1     -71.501-131.887 -23.773  0.00  0.00           B
ATOM    698  Ne      X   1     -70.607-130.566 -23.757  0.00  0.00          NE
ATOM    699  B       X   1     -69.688-132.498 -16.871  0.00  0.00           B
ATOM    700  Ne      X   1     -72.505-132.727 -22.792  0.00  0.00          NE
ATOM    701  B       X   1     -73.655-131.660 -22.415  0.00  0.00           B
ATOM    702  Ne      X   1     -70.765-132.112 -18.006  0.00  0.00          NE
ATOM    703  B       X   1     -70.605-130.581 -18.252  0.00  0.00           B
ATOM    704  Ne      X   1     -74.339-130.278 -22.066  0.00  0.00          NE
ATOM    705  B       X   1     -69.171-131.042 -23.690  0.00  0.00           B
ATOM    706  B       X   1     -79.413-127.887 -23.961  0.00  0.00           B
ATOM    707  B       X   1     -80.239-128.884 -19.197  0.00  0.00           B
ATOM    708  B       X   1     -79.524-122.850 -23.616  0.00  0.00           B
ATOM    709  B       X   1     -77.842-129.753 -19.871  0.00  0.00           B
ATOM    710  Ne      X   1     -78.472-123.060 -18.508  0.00  0.00          NE
ATOM    711  Ne      X   1     -78.935-128.496 -19.976  0.00  0.00          NE
ATOM    712  B       X   1     -79.274-128.449 -21.460  0.00  0.00           B
ATOM    713  Ne      X   1     -78.833-128.835 -22.887  0.00  0.00          NE
ATOM    714  B       X   1     -77.267-128.610 -22.956  0.00  0.00           B
ATOM    715  B       X   1     -79.134-125.403 -21.212  0.00  0.00           B
ATOM    716  B       X   1     -79.047-123.543 -17.161  0.00  0.00           B
ATOM    717  Ne      X   1     -77.778-125.553 -20.282  0.00  0.00          NE
ATOM    718  B       X   1     -78.191-127.078 -19.702  0.00  0.00           B
ATOM    719  B       X   1     -77.919-124.399 -19.276  0.00  0.00           B
ATOM    720  B       X   1     -76.469-125.498 -21.153  0.00  0.00           B
ATOM    721  Ne      X   1     -75.884-128.216 -23.527  0.00  0.00          NE
ATOM    722  B       X   1     -75.312-126.726 -18.524  0.00  0.00           B
ATOM    723  Ne      X   1     -74.855-127.418 -17.165  0.00  0.00          NE
ATOM    724  B       X   1     -75.343-126.829 -22.930  0.00  0.00           B
ATOM    725  B       X   1     -75.340-124.255 -23.108  0.00  0.00           B
ATOM    726  B       X   1     -75.379-128.914 -16.986  0.00  0.00           B
ATOM    727  B       X   1     -74.836-129.374 -23.270  0.00  0.00           B
ATOM    728  Ne      X   1     -75.135-125.470 -22.059  0.00  0.00          NE
ATOM    729  B       X   1     -70.700-128.001 -17.740  0.00  0.00           B
ATOM    730  Ne      X   1     -72.657-124.173 -20.660  0.00  0.00          NE
ATOM    731  B       X   1     -69.355-126.207 -21.997  0.00  0.00           B
ATOM    732  B       X   1     -71.475-125.479 -17.217  0.00  0.00           B
ATOM    733  B       X   1     -72.709-122.768 -21.236  0.00  0.00           B
ATOM    734  B       X   1     -71.023-128.979 -20.084  0.00  0.00           B
ATOM    735  B       X   1     -73.203-129.405 -21.389  0.00  0.00           B
ATOM    736  B       X   1     -73.907-125.091 -21.222  0.00  0.00           B
ATOM    737  B       X   1     -71.020-129.767 -22.534  0.00  0.00           B
ATOM    738  B       X   1     -71.096-125.554 -23.775  0.00  0.00           B
ATOM    739  B       X   1     -73.226-127.450 -17.127  0.00  0.00           B
ATOM    740  B       X   1     -72.454-124.046 -19.141  0.00  0.00           B
ATOM    741  B       X   1     -71.621-127.375 -21.967  0.00  0.00           B
ATOM    742  Ne      X   1     -70.242-129.160 -18.737  0.00  0.00          NE
ATOM    743  Ne      X   1     -71.735-128.866 -21.473  0.00  0.00          NE
ATOM    744  B       X   1     -71.385-124.923 -21.329  0.00  0.00           B
ATOM    745  Ne      X   1     -70.931-126.003 -22.301  0.00  0.00          NE
ATOM    746  Ne      X   1     -71.659-127.024 -16.874  0.00  0.00          NE
ATOM    747  B       X   1     -75.325-126.447 -15.976  0.00  0.00           B
ATOM    748  B       X   1     -78.510-122.656 -14.816  0.00  0.00           B
ATOM    749  B       X   1     -80.060-124.214  -8.779  0.00  0.00           B
ATOM    750  Ne      X   1     -78.586-123.985 -15.759  0.00  0.00          NE
ATOM    751  B       X   1     -77.905-125.955 -11.914  0.00  0.00           B
ATOM    752  B       X   1     -77.577-125.027  -8.896  0.00  0.00           B
ATOM    753  B       X   1     -79.678-124.884 -15.052  0.00  0.00           B
ATOM    754  B       X   1     -77.184-124.689 -15.766  0.00  0.00           B
ATOM    755  B       X   1     -76.046-125.365 -13.628  0.00  0.00           B
ATOM    756  Ne      X   1     -75.766-125.190 -15.180  0.00  0.00          NE
ATOM    757  B       X   1     -74.648-124.119 -15.195  0.00  0.00           B
ATOM    758  Ne      X   1     -78.924-125.041  -8.124  0.00  0.00          NE
ATOM    759  Ne      X   1     -79.635-131.674  -0.890  0.00  0.00          NE
ATOM    760  B       X   1     -78.197-132.307  -0.958  0.00  0.00           B
ATOM    761  Ne      X   1     -75.756-122.526  -3.658  0.00  0.00          NE
ATOM    762  B       X   1     -79.319-126.581  -7.951  0.00  0.00           B
ATOM    763  B       X   1     -77.268-122.822  -3.281  0.00  0.00           B
ATOM    764  B       X   1     -79.577-125.822  -0.557  0.00  0.00           B
ATOM    765  Ne      X   1     -78.819-123.084  -3.149  0.00  0.00          NE
ATOM    766  B       X   1     -79.353-123.520  -1.710  0.00  0.00           B
ATOM    767  Ne      X   1     -78.479-126.890  -0.989  0.00  0.00          NE
ATOM    768  B       X   1     -78.378-127.025  -2.520  0.00  0.00           B
ATOM    769  B       X   1     -78.958-129.079  -3.948  0.00  0.00           B
ATOM    770  B       X   1     -78.831-124.590  -6.608  0.00  0.00           B
ATOM    771  Ne      X   1     -79.548-125.200  -5.335  0.00  0.00          NE
ATOM    772  B       X   1     -79.322-124.270  -4.106  0.00  0.00           B
ATOM    773  B       X   1     -78.988-126.643  -4.956  0.00  0.00           B
ATOM    774  Ne      X   1     -78.277-127.639  -4.002  0.00  0.00          NE
ATOM    775  B       X   1     -75.120-123.800  -4.311  0.00  0.00           B
ATOM    776  B       X   1     -78.846-128.269  -0.443  0.00  0.00           B
ATOM    777  Ne      X   1     -80.265-124.502  -0.845  0.00  0.00          NE
ATOM    778  B       X   1     -92.258-138.108   2.300  0.00  0.00           B
ATOM    779  B       X   1     -94.502-131.321   4.273  0.00  0.00           B
ATOM    780  B       X   1     -93.068-133.252   3.398  0.00  0.00           B
ATOM    781  Ne      X   1     -94.517-132.769   3.363  0.00  0.00          NE
ATOM    782  B       X   1     -94.786-132.277   1.914  0.00  0.00           B
ATOM    783  B       X   1     -94.278-131.150   6.653  0.00  0.00           B
ATOM    784  B       X   1     -92.767-135.916   0.931  0.00  0.00           B
ATOM    785  Ne      X   1     -94.131-130.214   5.330  0.00  0.00          NE
ATOM    786  B       X   1     -91.907-135.605   3.343  0.00  0.00           B
ATOM    787  Ne      X   1     -91.900-136.595   2.133  0.00  0.00          NE
ATOM    788  B       X   1     -94.024-129.857   1.315  0.00  0.00           B
ATOM    789  B       X   1     -92.235-128.125   2.398  0.00  0.00           B
ATOM    790  Ne      X   1     -92.728-128.904   1.139  0.00  0.00          NE
ATOM    791  B       X   1     -91.875-124.642   0.338  0.00  0.00           B
ATOM    792  Ne      X   1     -91.566-133.247   6.809  0.00  0.00          NE
ATOM    793  B       X   1     -91.481-131.672   6.632  0.00  0.00           B
ATOM    794  B       X   1     -90.377-136.566   1.528  0.00  0.00           B
ATOM    795  B       X   1     -90.513-133.421   3.008  0.00  0.00           B
ATOM    796  B       X   1     -89.915-131.944   0.903  0.00  0.00           B
ATOM    797  Ne      X   1     -89.432-133.095   1.968  0.00  0.00          NE
ATOM    798  B       X   1     -89.027-134.467   1.268  0.00  0.00           B
ATOM    799  B       X   1     -88.245-132.456   2.741  0.00  0.00           B
ATOM    800  Ne      X   1     -87.168-132.074   3.796  0.00  0.00          NE
ATOM    801  B       X   1     -87.749-131.368   5.076  0.00  0.00           B
ATOM    802  Ne      X   1     -86.741-135.543   7.288  0.00  0.00          NE
ATOM    803  Ne      X   1     -88.979-136.072   1.161  0.00  0.00          NE
ATOM    804  B       X   1     -91.572-133.888   5.350  0.00  0.00           B
ATOM    805  Ne      X   1     -91.275-130.123   6.246  0.00  0.00          NE
ATOM    806  B       X   1     -86.314-133.313   4.075  0.00  0.00           B
ATOM    807  B       X   1     -86.202-131.060   3.059  0.00  0.00           B
ATOM    808  B       X   1     -86.263-134.876   5.989  0.00  0.00           B
ATOM    809  Ne      X   1     -91.810-134.096   3.808  0.00  0.00          NE
ATOM    810  B       X   1     -82.956-133.351   0.005  0.00  0.00           B
ATOM    811  B       X   1     -84.485-131.927   1.411  0.00  0.00           B
ATOM    812  Ne      X   1     -84.882-130.784   2.371  0.00  0.00          NE
ATOM    813  B       X   1     -83.860-130.526   3.525  0.00  0.00           B
ATOM    814  Ne      X   1     -84.338-132.779   0.209  0.00  0.00          NE
ATOM    815  B       X   1     -80.839-135.104   0.169  0.00  0.00           B
ATOM    816  B       X   1     -89.764-129.876   5.793  0.00  0.00           B
ATOM    817  Ne      X   1     -88.232-129.975   5.706  0.00  0.00          NE
ATOM    818  B       X   1     -91.600-129.902   0.693  0.00  0.00           B
ATOM    819  Ne      X   1     -90.449-125.408   0.388  0.00  0.00          NE
ATOM    820  Ne      X   1     -90.990-127.164   2.829  0.00  0.00          NE
ATOM    821  B       X   1     -90.545-126.494   1.463  0.00  0.00           B
ATOM    822  B       X   1     -89.618-127.729   3.370  0.00  0.00           B
ATOM    823  B       X   1     -89.482-124.320   0.939  0.00  0.00           B
ATOM    824  Ne      X   1     -88.584-122.997   0.869  0.00  0.00          NE
ATOM    825  Ne      X   1     -86.694-125.315   4.762  0.00  0.00          NE
ATOM    826  B       X   1     -87.699-124.559   5.682  0.00  0.00           B
ATOM    827  Ne      X   1     -88.058-127.861   3.457  0.00  0.00          NE
ATOM    828  B       X   1     -87.510-126.430   3.978  0.00  0.00           B
ATOM    829  B       X   1     -87.374-128.197   2.163  0.00  0.00           B
ATOM    830  B       X   1     -87.761-128.948   4.544  0.00  0.00           B
ATOM    831  B       X   1     -87.549-129.454   7.068  0.00  0.00           B
ATOM    832  Ne      X   1     -86.251-128.484   0.993  0.00  0.00          NE
ATOM    833  B       X   1     -91.735-126.011   3.673  0.00  0.00           B
ATOM    834  Ne      X   1     -82.512-130.099   4.263  0.00  0.00          NE
ATOM    835  B       X   1     -85.981-124.450   3.711  0.00  0.00           B
ATOM    836  B       X   1     -80.759-123.858   0.520  0.00  0.00           B
ATOM    837  Ne      X   1     -82.749-128.546   6.941  0.00  0.00          NE
ATOM    838  B       X   1     -85.213-129.514   1.503  0.00  0.00           B
ATOM    839  B       X   1     -85.454-127.140   0.752  0.00  0.00           B
ATOM    840  B       X   1     -84.572-124.984   1.694  0.00  0.00           B
ATOM    841  Ne      X   1     -84.230-126.225   0.775  0.00  0.00          NE
ATOM    842  Ne      X   1     -84.854-126.405   6.963  0.00  0.00          NE
ATOM    843  B       X   1     -85.591-125.866   5.732  0.00  0.00           B
ATOM    844  B       X   1     -83.508-127.230   6.664  0.00  0.00           B
ATOM    845  B       X   1     -83.023-127.106   1.599  0.00  0.00           B
ATOM    846  B       X   1     -85.882-127.508   7.590  0.00  0.00           B
ATOM    847  B       X   1     -82.804-129.424   5.672  0.00  0.00           B
ATOM    848  Ne      X   1     -81.741-127.738   2.263  0.00  0.00          NE
ATOM    849  B       X   1     -81.138-124.618   4.648  0.00  0.00           B
ATOM    850  B       X   1     -81.021-126.595   3.133  0.00  0.00           B
ATOM    851  B       X   1     -80.805-128.366   1.215  0.00  0.00           B
ATOM    852  B       X   1     -81.914-128.952   3.329  0.00  0.00           B
ATOM    853  Ne      X   1     -80.804-122.526   1.415  0.00  0.00          NE
ATOM    854  B       X   1     -81.471-126.287  13.834  0.00  0.00           B
ATOM    855  Ne      X   1     -84.241-129.661   9.518  0.00  0.00          NE
ATOM    856  B       X   1     -83.446-129.234   8.207  0.00  0.00           B
ATOM    857  B       X   1     -85.790-129.646   9.027  0.00  0.00           B
ATOM    858  Ne      X   1     -82.033-125.288  14.930  0.00  0.00          NE
ATOM    859  B       X   1     -79.712-130.659   0.352  0.00  0.00           B
ATOM    860  Ne      X   1     -77.706-129.552   3.222  0.00  0.00          NE
ATOM    861  B       X   1     -78.453-129.113   1.908  0.00  0.00           B
ATOM    862  Ne      X   1     -79.464-129.137   0.729  0.00  0.00          NE
ATOM    863  B       X   1     -78.991-124.925   3.415  0.00  0.00           B
ATOM    864  Ne      X   1     -77.459-124.299   3.258  0.00  0.00          NE
ATOM    865  Ne      X   1     -80.180-125.733   4.096  0.00  0.00          NE
ATOM    866  B       X   1     -69.042-123.276   2.335  0.00  0.00           B
ATOM    867  Ne      X   1     -72.104-122.704   4.852  0.00  0.00          NE
ATOM    868  Ne      X   1     -69.241-123.231   3.875  0.00  0.00          NE
ATOM    869  B       X   1     -72.986-123.910   5.267  0.00  0.00           B
ATOM    870  B       X   1     -70.797-123.182   4.190  0.00  0.00           B
ATOM    871  B       X   1     -73.093-122.655   9.464  0.00  0.00           B
ATOM    872  Ne      X   1     -71.549-123.143   9.427  0.00  0.00          NE
ATOM    873  B       X   1    -107.490-118.904 -73.754  0.00  0.00           B
ATOM    874  B       X   1    -108.177-121.269 -73.396  0.00  0.00           B
ATOM    875  Ne      X   1    -107.419-120.078 -72.747  0.00  0.00          NE
ATOM    876  B       X   1    -110.826-122.420 -67.954  0.00  0.00           B
ATOM    877  Ne      X   1    -110.928-116.614 -64.649  0.00  0.00          NE
ATOM    878  Ne      X   1    -110.993-121.764 -66.581  0.00  0.00          NE
ATOM    879  Ne      X   1    -111.992-119.845 -70.551  0.00  0.00          NE
ATOM    880  B       X   1    -112.138-116.317 -65.628  0.00  0.00           B
ATOM    881  B       X   1    -112.257-115.735 -68.127  0.00  0.00           B
ATOM    882  B       X   1    -111.724-121.362 -70.181  0.00  0.00           B
ATOM    883  B       X   1    -110.623-119.186 -70.702  0.00  0.00           B
ATOM    884  B       X   1    -110.310-120.293 -66.774  0.00  0.00           B
ATOM    885  B       X   1    -109.671-116.940 -65.495  0.00  0.00           B
ATOM    886  Ne      X   1    -109.086-118.913 -70.370  0.00  0.00          NE
ATOM    887  B       X   1    -108.965-119.441 -68.920  0.00  0.00           B
ATOM    888  Ne      X   1    -108.918-119.803 -67.341  0.00  0.00          NE
ATOM    889  B       X   1    -108.695-117.391 -70.518  0.00  0.00           B
ATOM    890  B       X   1    -108.151-118.605 -66.636  0.00  0.00           B
ATOM    891  B       X   1    -107.978-121.112 -67.327  0.00  0.00           B
ATOM    892  B       X   1    -108.158-119.728 -71.369  0.00  0.00           B
ATOM    893  B       X   1    -107.594-116.030 -66.802  0.00  0.00           B
ATOM    894  Ne      X   1    -108.131-117.232 -65.927  0.00  0.00          NE
ATOM    895  B       X   1    -105.927-120.461 -68.634  0.00  0.00           B
ATOM    896  Ne      X   1    -104.374-120.250 -68.793  0.00  0.00          NE
ATOM    897  Ne      X   1    -108.567-115.780 -70.376  0.00  0.00          NE
ATOM    898  Ne      X   1    -106.975-121.644 -68.414  0.00  0.00          NE
ATOM    899  B       X   1    -104.051-120.502 -70.352  0.00  0.00           B
ATOM    900  B       X   1    -104.027-118.734 -68.498  0.00  0.00           B
ATOM    901  B       X   1    -107.437-115.379 -69.373  0.00  0.00           B
ATOM    902  B       X   1    -107.830-122.158 -69.667  0.00  0.00           B
ATOM    903  B       X   1    -107.465-117.395 -64.413  0.00  0.00           B
ATOM    904  Ne      X   1     -91.979-100.989 -88.635  0.00  0.00          NE
ATOM    905  Ne      X   1     -94.819 -94.887 -91.439  0.00  0.00          NE
ATOM    906  B       X   1     -94.569 -94.029 -90.204  0.00  0.00           B
ATOM    907  B       X   1     -92.887-100.588 -80.867  0.00  0.00           B
ATOM    908  B       X   1     -93.164 -99.738 -85.136  0.00  0.00           B
ATOM    909  B       X   1     -91.854 -94.013 -80.722  0.00  0.00           B
ATOM    910  B       X   1     -93.388 -97.724 -83.548  0.00  0.00           B
ATOM    911  B       X   1     -94.553 -97.732 -85.882  0.00  0.00           B
ATOM    912  B       X   1     -93.267 -95.727 -81.851  0.00  0.00           B
ATOM    913  B       X   1     -93.425 -98.094 -80.895  0.00  0.00           B
ATOM    914  B       X   1     -94.092 -93.235 -81.731  0.00  0.00           B
ATOM    915  Ne      X   1     -93.289 -98.182 -85.056  0.00  0.00          NE
ATOM    916  Ne      X   1     -93.867 -97.180 -82.102  0.00  0.00          NE
ATOM    917  Ne      X   1     -93.391 -94.423 -80.948  0.00  0.00          NE
ATOM    918  B       X   1     -91.895 -97.533 -85.590  0.00  0.00           B
ATOM    919  B       X   1     -93.395-100.063 -76.112  0.00  0.00           B
ATOM    920  B       X   1     -93.139 -99.470 -78.646  0.00  0.00           B
ATOM    921  Ne      X   1     -93.287 -98.851 -77.176  0.00  0.00          NE
ATOM    922  B       X   1     -92.073 -97.985 -76.851  0.00  0.00           B
ATOM    923  B       X   1     -94.648 -98.077 -77.200  0.00  0.00           B
ATOM    924  B       X   1     -94.241 -94.767 -79.671  0.00  0.00           B
ATOM    925  Ne      X   1     -92.605 -99.240 -80.141  0.00  0.00          NE
ATOM    926  B       X   1     -91.907 -97.908 -66.321  0.00  0.00           B
ATOM    927  B       X   1     -93.749 -90.860-113.834  0.00  0.00           B
ATOM    928  Ne      X   1     -94.302 -88.383-117.104  0.00  0.00          NE
ATOM    929  Ne      X   1     -93.266 -89.516-114.584  0.00  0.00          NE
ATOM    930  Ne      X   1     -92.321 -86.032-118.036  0.00  0.00          NE
ATOM    931  B       X   1     -93.021 -87.351-117.322  0.00  0.00           B
ATOM    932  B       X   1     -93.418 -88.186-113.808  0.00  0.00           B
ATOM    933  B       X   1     -92.769 -84.840-117.167  0.00  0.00           B
ATOM    934  B       X   1     -92.599 -85.631-113.135  0.00  0.00           B
ATOM    935  Ne      X   1     -93.094 -87.049-112.647  0.00  0.00          NE
ATOM    936  B       X   1     -92.691 -83.621-114.994  0.00  0.00           B
ATOM    937  B       X   1     -92.986 -83.039-112.524  0.00  0.00           B
ATOM    938  B       X   1     -93.139 -82.442-117.442  0.00  0.00           B
ATOM    939  Ne      X   1     -92.234 -84.059-113.540  0.00  0.00          NE
ATOM    940  Ne      X   1     -93.357 -83.626-116.395  0.00  0.00          NE
ATOM    941  B       X   1     -94.440 -85.170-109.867  0.00  0.00           B
ATOM    942  Ne      X   1     -92.058 -89.268-110.859  0.00  0.00          NE
ATOM    943  B       X   1     -93.224 -90.316-111.527  0.00  0.00           B
ATOM    944  B       X   1     -94.408 -86.844-111.762  0.00  0.00           B
ATOM    945  B       X   1     -92.041 -87.987-111.796  0.00  0.00           B
ATOM    946  Ne      X   1     -94.096 -91.375-112.389  0.00  0.00          NE
ATOM    947  B       X   1     -92.065 -89.896 -97.773  0.00  0.00           B
ATOM    948  B       X   1     -92.359 -91.622 -99.533  0.00  0.00           B
ATOM    949  B       X   1     -95.445 -88.132 -97.300  0.00  0.00           B
ATOM    950  B       X   1     -92.939 -87.995-102.287  0.00  0.00           B
ATOM    951  Ne      X   1     -92.553 -87.892-100.776  0.00  0.00          NE
ATOM    952  B       X   1     -93.326 -86.545-100.256  0.00  0.00           B
ATOM    953  B       X   1     -93.081 -89.112-100.013  0.00  0.00           B
ATOM    954  Ne      X   1     -92.980 -90.286 -98.902  0.00  0.00          NE
ATOM    955  B       X   1     -94.518 -90.356 -98.298  0.00  0.00           B
ATOM    956  Ne      X   1     -95.218 -86.566 -97.036  0.00  0.00          NE
ATOM    957  B       X   1     -94.727 -91.526 -89.331  0.00  0.00           B
ATOM    958  B       X   1     -94.399 -86.076 -92.878  0.00  0.00           B
ATOM    959  B       X   1     -93.198 -87.908 -94.225  0.00  0.00           B
ATOM    960  Ne      X   1     -93.726 -86.415 -94.263  0.00  0.00          NE
ATOM    961  Ne      X   1     -94.123 -85.288 -88.903  0.00  0.00          NE
ATOM    962  B       X   1     -94.787 -85.374 -90.375  0.00  0.00           B
ATOM    963  B       X   1     -92.795 -90.705 -90.668  0.00  0.00           B
ATOM    964  B       X   1     -93.976 -90.102 -95.056  0.00  0.00           B
ATOM    965  Ne      X   1     -94.228 -90.281 -90.078  0.00  0.00          NE
ATOM    966  B       X   1     -92.408 -85.372 -94.393  0.00  0.00           B
ATOM    967  B       X   1     -94.018 -89.120 -89.038  0.00  0.00           B
ATOM    968  B       X   1     -94.643 -86.373 -95.535  0.00  0.00           B
ATOM    969  B       X   1     -92.731 -84.565 -89.022  0.00  0.00           B
ATOM    970  B       X   1     -93.935 -86.742 -88.356  0.00  0.00           B
ATOM    971  B       X   1     -97.617 -84.473 -81.303  0.00  0.00           B
ATOM    972  Ne      X   1     -94.270 -91.648 -85.081  0.00  0.00          NE
ATOM    973  Ne      X   1     -94.203 -91.693 -82.119  0.00  0.00          NE
ATOM    974  B       X   1     -93.043 -91.515 -86.141  0.00  0.00           B
ATOM    975  Ne      X   1     -93.459 -88.142 -87.916  0.00  0.00          NE
ATOM    976  B       X   1     -93.936 -88.447 -86.509  0.00  0.00           B
ATOM    977  B       X   1     -94.107 -86.164 -82.794  0.00  0.00           B
ATOM    978  Ne      X   1     -94.531 -87.701 -82.487  0.00  0.00          NE
ATOM    979  Ne      X   1     -92.770 -85.429 -83.163  0.00  0.00          NE
ATOM    980  B       X   1     -93.411 -88.337 -81.626  0.00  0.00           B
ATOM    981  B       X   1     -94.627 -88.387 -83.943  0.00  0.00           B
ATOM    982  B       X   1     -93.336 -90.887 -81.110  0.00  0.00           B
ATOM    983  B       X   1     -92.259 -84.752 -81.853  0.00  0.00           B
ATOM    984  B       X   1     -92.964 -84.326 -84.347  0.00  0.00           B
ATOM    985  Ne      X   1     -92.921 -89.396 -80.507  0.00  0.00          NE
ATOM    986  B       X   1     -93.730 -91.604 -83.638  0.00  0.00           B
ATOM    987  B       X   1     -94.923 -77.984 -82.864  0.00  0.00           B
ATOM    988  B       X   1     -96.859 -82.816 -83.336  0.00  0.00           B
ATOM    989  B       X   1     -95.209 -77.410 -80.360  0.00  0.00           B
ATOM    990  Ne      X   1     -94.727 -81.995 -80.612  0.00  0.00          NE
ATOM    991  Ne      X   1     -92.379 -83.963 -80.555  0.00  0.00          NE
ATOM    992  Ne      X   1     -97.511 -82.849 -84.804  0.00  0.00          NE
ATOM    993  B       X   1     -96.279 -82.288 -80.944  0.00  0.00           B
ATOM    994  B       X   1     -94.165 -81.271 -81.897  0.00  0.00           B
ATOM    995  Ne      X   1     -97.397 -82.935 -81.816  0.00  0.00          NE
ATOM    996  B       X   1     -96.432 -83.144 -85.878  0.00  0.00           B
ATOM    997  Ne      X   1     -93.385 -80.726 -83.150  0.00  0.00          NE
ATOM    998  B       X   1     -93.842 -83.361 -80.462  0.00  0.00           B
ATOM    999  B       X   1     -97.093 -85.502 -78.952  0.00  0.00           B
ATOM   1000  Ne      X   1     -96.764 -85.121 -77.451  0.00  0.00          NE
ATOM   1001  Ne      X   1     -94.197 -86.142 -76.531  0.00  0.00          NE
ATOM   1002  B       X   1     -94.339 -86.076 -74.971  0.00  0.00           B
ATOM   1003  B       X   1     -94.441 -87.632 -77.030  0.00  0.00           B
ATOM   1004  Ne      X   1     -94.095 -89.124 -77.621  0.00  0.00          NE
ATOM   1005  B       X   1     -92.724 -85.835 -76.992  0.00  0.00           B
ATOM   1006  B       X   1     -93.552 -89.049 -79.150  0.00  0.00           B
ATOM   1007  B       X   1     -91.984 -84.827 -79.274  0.00  0.00           B
ATOM   1008  B       X   1     -94.222 -78.708 -78.282  0.00  0.00           B
ATOM   1009  B       X   1     -92.267 -80.378 -78.204  0.00  0.00           B
ATOM   1010  Ne      X   1     -93.869 -80.233 -78.191  0.00  0.00          NE
ATOM   1011  B       X   1     -94.526 -81.098 -79.377  0.00  0.00           B
ATOM   1012  Ne      X   1     -98.272 -79.505 -67.778  0.00  0.00          NE
ATOM   1013  B       X   1     -99.776 -79.435 -67.284  0.00  0.00           B
ATOM   1014  B       X   1    -100.600 -79.651 -64.841  0.00  0.00           B
ATOM   1015  B       X   1     -95.653 -80.928 -64.798  0.00  0.00           B
ATOM   1016  Ne      X   1     -95.202 -77.821 -64.586  0.00  0.00          NE
ATOM   1017  B       X   1     -85.617-107.217 -82.233  0.00  0.00           B
ATOM   1018  Ne      X   1     -85.373-107.742 -83.692  0.00  0.00          NE
ATOM   1019  B       X   1     -84.249-108.851 -83.465  0.00  0.00           B
ATOM   1020  B       X   1     -90.288-108.834 -73.539  0.00  0.00           B
ATOM   1021  B       X   1     -88.970-109.180 -79.931  0.00  0.00           B
ATOM   1022  B       X   1     -86.554-108.886 -73.397  0.00  0.00           B
ATOM   1023  Ne      X   1     -86.203-108.285 -74.766  0.00  0.00          NE
ATOM   1024  Ne      X   1     -88.922-107.649 -80.243  0.00  0.00          NE
ATOM   1025  B       X   1     -86.071-109.471 -75.785  0.00  0.00           B
ATOM   1026  B       X   1     -82.798-107.606 -76.079  0.00  0.00           B
ATOM   1027  B       X   1     -82.944-108.156 -78.631  0.00  0.00           B
ATOM   1028  B       X   1     -85.149-108.126 -79.875  0.00  0.00           B
ATOM   1029  Ne      X   1     -85.441-110.607 -76.613  0.00  0.00          NE
ATOM   1030  B       X   1     -84.660-109.859 -77.796  0.00  0.00           B
ATOM   1031  Ne      X   1     -84.169-109.059 -79.085  0.00  0.00          NE
ATOM   1032  B       X   1     -84.573-111.729 -75.891  0.00  0.00           B
ATOM   1033  B       X   1     -80.854-108.845 -77.229  0.00  0.00           B
ATOM   1034  Ne      X   1     -81.961-107.794 -77.434  0.00  0.00          NE
ATOM   1035  B       X   1     -84.740-107.587 -74.579  0.00  0.00           B
ATOM   1036  B       X   1     -83.615-110.150 -80.068  0.00  0.00           B
ATOM   1037  B       X   1     -81.025-110.277 -80.250  0.00  0.00           B
ATOM   1038  B       X   1     -80.474-111.248 -76.183  0.00  0.00           B
ATOM   1039  B       X   1     -88.499-107.237 -65.931  0.00  0.00           B
ATOM   1040  B       X   1     -90.106-107.246 -71.577  0.00  0.00           B
ATOM   1041  Ne      X   1     -89.882-108.710 -72.004  0.00  0.00          NE
ATOM   1042  B       X   1     -88.412-109.156 -71.757  0.00  0.00           B
ATOM   1043  Ne      X   1     -85.389-108.317 -69.686  0.00  0.00          NE
ATOM   1044  B       X   1     -81.274-108.072 -69.592  0.00  0.00           B
ATOM   1045  B       X   1     -80.389-110.311 -68.785  0.00  0.00           B
ATOM   1046  B       X   1     -82.333-111.010 -67.364  0.00  0.00           B
ATOM   1047  B       X   1     -83.890-107.872 -69.876  0.00  0.00           B
ATOM   1048  B       X   1     -85.935-108.982 -70.956  0.00  0.00           B
ATOM   1049  Ne      X   1     -82.967-110.180 -66.174  0.00  0.00          NE
ATOM   1050  Ne      X   1     -81.197-111.513 -68.231  0.00  0.00          NE
ATOM   1051  B       X   1     -81.627-112.406 -69.482  0.00  0.00           B
ATOM   1052  B       X   1     -82.209-108.722 -66.368  0.00  0.00           B
ATOM   1053  Ne      X   1     -81.484-107.383 -65.987  0.00  0.00          NE
ATOM   1054  B       X   1     -85.569-109.303 -68.438  0.00  0.00           B
ATOM   1055  B       X   1     -86.332 -94.262-112.916  0.00  0.00           B
ATOM   1056  B       X   1     -88.284 -94.537-114.490  0.00  0.00           B
ATOM   1057  Ne      X   1     -87.080 -93.582-114.147  0.00  0.00          NE
ATOM   1058  B       X   1     -87.497 -92.166-113.711  0.00  0.00           B
ATOM   1059  B       X   1     -90.021 -93.660-107.677  0.00  0.00           B
ATOM   1060  B       X   1     -89.745 -94.423-110.060  0.00  0.00           B
ATOM   1061  Ne      X   1     -89.064 -93.519-108.925  0.00  0.00          NE
ATOM   1062  B       X   1     -89.185 -91.985-109.531  0.00  0.00           B
ATOM   1063  Ne      X   1     -87.986-103.296 -91.137  0.00  0.00          NE
ATOM   1064  B       X   1     -86.682-102.966 -90.375  0.00  0.00           B
ATOM   1065  B       X   1     -90.631-100.035 -88.356  0.00  0.00           B
ATOM   1066  B       X   1     -85.943-101.484 -93.580  0.00  0.00           B
ATOM   1067  B       X   1     -84.767-101.299 -89.988  0.00  0.00           B
ATOM   1068  Ne      X   1     -85.630-102.474 -89.286  0.00  0.00          NE
ATOM   1069  Ne      X   1     -84.743-100.500 -93.706  0.00  0.00          NE
ATOM   1070  Ne      X   1     -83.654-100.530 -90.823  0.00  0.00          NE
ATOM   1071  B       X   1     -84.173-100.106 -92.279  0.00  0.00           B
ATOM   1072  B       X   1     -83.671-101.413 -94.492  0.00  0.00           B
ATOM   1073  B       X   1     -84.642-103.628 -88.775  0.00  0.00           B
ATOM   1074  Ne      X   1     -82.749-102.740 -94.704  0.00  0.00          NE
ATOM   1075  Ne      X   1     -81.504-101.776 -92.280  0.00  0.00          NE
ATOM   1076  B       X   1     -81.435-100.301 -92.825  0.00  0.00           B
ATOM   1077  B       X   1     -81.805-102.737 -93.414  0.00  0.00           B
ATOM   1078  B       X   1     -82.605-101.717 -91.123  0.00  0.00           B
ATOM   1079  B       X   1     -83.004 -99.528 -89.912  0.00  0.00           B
ATOM   1080  Ne      X   1     -81.775 -99.501 -88.835  0.00  0.00          NE
ATOM   1081  B       X   1     -91.314 -95.511 -90.970  0.00  0.00           B
ATOM   1082  B       X   1     -90.219 -94.434 -88.794  0.00  0.00           B
ATOM   1083  Ne      X   1     -90.047 -95.061 -90.267  0.00  0.00          NE
ATOM   1084  B       X   1     -89.511 -93.863 -91.264  0.00  0.00           B
ATOM   1085  B       X   1     -88.980 -96.221 -90.104  0.00  0.00           B
ATOM   1086  B       X   1     -88.906 -93.089 -93.717  0.00  0.00           B
ATOM   1087  B       X   1     -87.914 -98.009 -91.504  0.00  0.00           B
ATOM   1088  B       X   1     -86.584 -96.744 -89.489  0.00  0.00           B
ATOM   1089  Ne      X   1     -87.973 -97.392 -90.044  0.00  0.00          NE
ATOM   1090  B       X   1     -88.540 -98.574 -89.022  0.00  0.00           B
ATOM   1091  Ne      X   1     -80.540 -92.866 -94.153  0.00  0.00          NE
ATOM   1092  B       X   1     -85.079 -99.210 -94.547  0.00  0.00           B
ATOM   1093  Ne      X   1     -84.648 -92.447 -91.238  0.00  0.00          NE
ATOM   1094  B       X   1     -84.237 -93.464 -92.370  0.00  0.00           B
ATOM   1095  B       X   1     -84.141 -93.943 -94.870  0.00  0.00           B
ATOM   1096  B       X   1     -84.314 -93.172 -89.825  0.00  0.00           B
ATOM   1097  Ne      X   1     -83.279 -94.113 -93.486  0.00  0.00          NE
ATOM   1098  Ne      X   1     -83.432 -94.250 -89.021  0.00  0.00          NE
ATOM   1099  B       X   1     -82.948 -95.688 -93.469  0.00  0.00           B
ATOM   1100  Ne      X   1     -82.478 -96.749 -94.557  0.00  0.00          NE
ATOM   1101  B       X   1     -81.959 -93.321 -93.573  0.00  0.00           B
ATOM   1102  B       X   1     -81.636 -97.933 -93.843  0.00  0.00           B
ATOM   1103  Ne      X   1     -81.070 -95.478 -89.333  0.00  0.00          NE
ATOM   1104  B       X   1     -82.345 -94.869 -89.973  0.00  0.00           B
ATOM   1105  B       X   1     -84.423 -95.377 -88.561  0.00  0.00           B
ATOM   1106  Ne      X   1     -80.660 -98.957 -93.187  0.00  0.00          NE
ATOM   1107  B       X   1     -80.488 -99.127 -89.597  0.00  0.00           B
ATOM   1108  B       X   1     -80.448 -96.723 -90.101  0.00  0.00           B
ATOM   1109  B       X   1     -87.479-107.057 -80.398  0.00  0.00           B
ATOM   1110  B       X   1     -88.367-106.104 -88.046  0.00  0.00           B
ATOM   1111  B       X   1     -90.644-102.906 -82.823  0.00  0.00           B
ATOM   1112  B       X   1     -89.814-105.303 -82.869  0.00  0.00           B
ATOM   1113  Ne      X   1     -89.431-103.777 -82.612  0.00  0.00          NE
ATOM   1114  B       X   1     -89.060-104.731 -85.977  0.00  0.00           B
ATOM   1115  B       X   1     -88.986-103.674 -81.093  0.00  0.00           B
ATOM   1116  B       X   1     -88.315-103.623 -83.709  0.00  0.00           B
ATOM   1117  B       X   1     -86.607-104.663 -85.323  0.00  0.00           B
ATOM   1118  B       X   1     -87.734-102.521 -85.999  0.00  0.00           B
ATOM   1119  Ne      X   1     -87.983-103.828 -85.229  0.00  0.00          NE
ATOM   1120  Ne      X   1     -87.119-101.248 -86.706  0.00  0.00          NE
ATOM   1121  B       X   1     -88.236-100.281 -87.110  0.00  0.00           B
ATOM   1122  B       X   1     -88.669 -99.641 -80.445  0.00  0.00           B
ATOM   1123  B       X   1     -86.435-101.839 -88.044  0.00  0.00           B
ATOM   1124  Ne      X   1     -85.917-107.026 -80.716  0.00  0.00          NE
ATOM   1125  B       X   1     -85.405-105.590 -80.375  0.00  0.00           B
ATOM   1126  B       X   1     -82.720-105.549 -88.330  0.00  0.00           B
ATOM   1127  B       X   1     -81.756-100.809 -88.023  0.00  0.00           B
ATOM   1128  B       X   1     -82.583-103.194 -87.272  0.00  0.00           B
ATOM   1129  Ne      X   1     -83.353-104.009 -83.119  0.00  0.00          NE
ATOM   1130  B       X   1     -83.204-101.070 -85.953  0.00  0.00           B
ATOM   1131  B       X   1     -85.082-106.535 -84.646  0.00  0.00           B
ATOM   1132  Ne      X   1     -83.539-104.279 -87.834  0.00  0.00          NE
ATOM   1133  B       X   1     -84.429-104.087 -84.158  0.00  0.00           B
ATOM   1134  B       X   1     -84.009-100.906 -81.025  0.00  0.00           B
ATOM   1135  B       X   1     -84.182-100.630 -83.651  0.00  0.00           B
ATOM   1136  Ne      X   1     -85.139-105.094 -85.284  0.00  0.00          NE
ATOM   1137  B       X   1     -84.383-104.853 -86.595  0.00  0.00           B
ATOM   1138  Ne      X   1     -84.381-100.364 -85.180  0.00  0.00          NE
ATOM   1139  B       X   1     -85.820-100.813 -85.850  0.00  0.00           B
ATOM   1140  Ne      X   1     -83.254-100.916 -82.463  0.00  0.00          NE
ATOM   1141  B       X   1     -83.062-102.649 -82.567  0.00  0.00           B
ATOM   1142  Ne      X   1     -82.038-101.751 -86.755  0.00  0.00          NE
ATOM   1143  B       X   1     -80.762-101.858 -85.909  0.00  0.00           B
ATOM   1144  B       X   1     -81.800-100.372 -82.776  0.00  0.00           B
ATOM   1145  Ne      X   1     -81.169-106.205 -83.452  0.00  0.00          NE
ATOM   1146  B       X   1     -82.297-105.045 -83.212  0.00  0.00           B
ATOM   1147  B       X   1     -80.603-106.518 -82.033  0.00  0.00           B
ATOM   1148  B       X   1     -91.200 -93.140 -86.881  0.00  0.00           B
ATOM   1149  Ne      X   1     -90.390 -97.060 -85.847  0.00  0.00          NE
ATOM   1150  B       X   1     -90.455 -95.689 -86.557  0.00  0.00           B
ATOM   1151  Ne      X   1     -90.190 -94.260 -87.239  0.00  0.00          NE
ATOM   1152  Ne      X   1     -90.301 -94.268 -81.102  0.00  0.00          NE
ATOM   1153  B       X   1     -90.063 -95.278 -82.304  0.00  0.00           B
ATOM   1154  B       X   1     -89.796 -96.885 -84.392  0.00  0.00           B
ATOM   1155  B       X   1     -89.419 -92.943 -81.307  0.00  0.00           B
ATOM   1156  B       X   1     -87.344 -94.876 -85.079  0.00  0.00           B
ATOM   1157  B       X   1     -89.711 -98.197 -86.750  0.00  0.00           B
ATOM   1158  Ne      X   1     -89.602 -98.398 -80.569  0.00  0.00          NE
ATOM   1159  Ne      X   1     -89.248 -96.478 -82.933  0.00  0.00          NE
ATOM   1160  Ne      X   1     -87.293 -94.031 -86.392  0.00  0.00          NE
ATOM   1161  B       X   1     -86.695 -95.018 -87.502  0.00  0.00           B
ATOM   1162  Ne      X   1     -86.503 -95.644 -83.953  0.00  0.00          NE
ATOM   1163  B       X   1     -88.732 -93.778 -86.808  0.00  0.00           B
ATOM   1164  B       X   1     -89.512 -97.762 -81.980  0.00  0.00           B
ATOM   1165  B       X   1     -87.704 -96.225 -83.014  0.00  0.00           B
ATOM   1166  Ne      X   1     -89.304 -99.384 -87.850  0.00  0.00          NE
ATOM   1167  B       X   1     -86.426 -92.805 -86.088  0.00  0.00           B
ATOM   1168  B       X   1     -85.617 -94.632 -83.151  0.00  0.00           B
ATOM   1169  B       X   1     -83.265 -96.650 -86.126  0.00  0.00           B
ATOM   1170  B       X   1     -84.322 -98.819 -85.476  0.00  0.00           B
ATOM   1171  B       X   1     -81.454 -95.930 -87.860  0.00  0.00           B
ATOM   1172  B       X   1     -82.566 -93.353 -87.974  0.00  0.00           B
ATOM   1173  Ne      X   1     -82.632 -96.490 -82.121  0.00  0.00          NE
ATOM   1174  B       X   1     -83.390 -95.066 -82.158  0.00  0.00           B
ATOM   1175  B       X   1     -80.772 -97.111 -85.619  0.00  0.00           B
ATOM   1176  B       X   1     -81.951 -98.345 -87.705  0.00  0.00           B
ATOM   1177  B       X   1     -81.366 -96.538 -83.138  0.00  0.00           B
ATOM   1178  Ne      X   1     -85.781 -96.121 -88.240  0.00  0.00          NE
ATOM   1179  B       X   1     -83.538 -97.629 -82.519  0.00  0.00           B
ATOM   1180  Ne      X   1     -83.035 -92.027 -84.669  0.00  0.00          NE
ATOM   1181  Ne      X   1     -84.367 -93.909 -82.567  0.00  0.00          NE
ATOM   1182  Ne      X   1     -81.839 -97.038 -86.738  0.00  0.00          NE
ATOM   1183  B       X   1     -82.032 -96.594 -80.601  0.00  0.00           B
ATOM   1184  Ne      X   1     -84.638 -97.356 -85.781  0.00  0.00          NE
ATOM   1185  B       X   1     -85.470 -97.249 -87.170  0.00  0.00           B
ATOM   1186  B       X   1     -83.605 -92.967 -83.618  0.00  0.00           B
ATOM   1187  Ne      X   1     -81.638 -92.472 -87.123  0.00  0.00          NE
ATOM   1188  B       X   1     -84.828 -93.005 -81.278  0.00  0.00           B
ATOM   1189  B       X   1     -85.509 -96.596 -84.660  0.00  0.00           B
ATOM   1190  B       X   1     -81.994 -92.724 -85.682  0.00  0.00           B
ATOM   1191  B       X   1     -90.979-103.714 -73.751  0.00  0.00           B
ATOM   1192  B       X   1     -91.258-105.874 -77.329  0.00  0.00           B
ATOM   1193  Ne      X   1     -89.808-105.648 -77.919  0.00  0.00          NE
ATOM   1194  B       X   1     -89.569-104.257 -78.560  0.00  0.00           B
ATOM   1195  Ne      X   1     -89.482-104.011 -73.444  0.00  0.00          NE
ATOM   1196  B       X   1     -88.758-104.861 -74.557  0.00  0.00           B
ATOM   1197  B       X   1     -86.544-104.763 -75.864  0.00  0.00           B
ATOM   1198  B       X   1     -86.581-101.039 -73.627  0.00  0.00           B
ATOM   1199  B       X   1     -88.679-105.906 -76.878  0.00  0.00           B
ATOM   1200  Ne      X   1     -87.764-105.695 -75.562  0.00  0.00          NE
ATOM   1201  B       X   1     -88.623-102.724 -73.208  0.00  0.00           B
ATOM   1202  Ne      X   1     -87.851-100.521 -79.440  0.00  0.00          NE
ATOM   1203  Ne      X   1     -88.663-103.457 -79.582  0.00  0.00          NE
ATOM   1204  B       X   1     -88.565-101.943 -79.268  0.00  0.00           B
ATOM   1205  B       X   1     -87.158-104.041 -79.366  0.00  0.00           B
ATOM   1206  Ne      X   1     -87.658-101.565 -72.611  0.00  0.00          NE
ATOM   1207  B       X   1     -86.361-100.902 -79.934  0.00  0.00           B
ATOM   1208  B       X   1     -87.853 -99.704 -78.088  0.00  0.00           B
ATOM   1209  B       X   1     -87.620 -99.729 -75.591  0.00  0.00           B
ATOM   1210  Ne      X   1     -86.299-100.079 -74.887  0.00  0.00          NE
ATOM   1211  B       X   1     -87.198-107.056 -75.121  0.00  0.00           B
ATOM   1212  Ne      X   1     -85.627-104.359 -79.460  0.00  0.00          NE
ATOM   1213  B       X   1     -84.150-105.471 -75.821  0.00  0.00           B
ATOM   1214  Ne      X   1     -85.101-104.442 -76.463  0.00  0.00          NE
ATOM   1215  B       X   1     -85.157-104.753 -78.006  0.00  0.00           B
ATOM   1216  Ne      X   1     -84.235-101.412 -76.743  0.00  0.00          NE
ATOM   1217  B       X   1     -85.350-100.613 -75.983  0.00  0.00           B
ATOM   1218  B       X   1     -84.392-101.128 -78.360  0.00  0.00           B
ATOM   1219  B       X   1     -84.541-102.932 -76.478  0.00  0.00           B
ATOM   1220  Ne      X   1     -83.556-106.720 -75.045  0.00  0.00          NE
ATOM   1221  Ne      X   1     -84.855-101.425 -79.832  0.00  0.00          NE
ATOM   1222  B       X   1     -82.787-100.986 -76.442  0.00  0.00           B
ATOM   1223  Ne      X   1     -81.240-100.742 -76.224  0.00  0.00          NE
ATOM   1224  Ne      X   1     -81.482-106.229 -72.879  0.00  0.00          NE
ATOM   1225  B       X   1     -81.040-100.563 -74.650  0.00  0.00           B
ATOM   1226  Ne      X   1     -81.468-100.842 -73.145  0.00  0.00          NE
ATOM   1227  B       X   1     -81.326-106.431 -77.634  0.00  0.00           B
ATOM   1228  B       X   1     -81.387-102.385 -72.966  0.00  0.00           B
ATOM   1229  B       X   1     -82.602-106.138 -73.962  0.00  0.00           B
ATOM   1230  B       X   1     -82.874-100.366 -72.559  0.00  0.00           B
ATOM   1231  B       X   1     -80.830-104.911 -72.561  0.00  0.00           B
ATOM   1232  B       X   1     -84.924-103.025 -79.922  0.00  0.00           B
ATOM   1233  B       X   1     -80.418-101.864 -76.936  0.00  0.00           B
ATOM   1234  B       X   1     -80.504-104.048 -78.360  0.00  0.00           B
ATOM   1235  Ne      X   1     -90.705 -97.201 -76.581  0.00  0.00          NE
ATOM   1236  B       X   1     -90.777 -96.672 -75.099  0.00  0.00           B
ATOM   1237  Ne      X   1     -90.842 -96.876 -73.501  0.00  0.00          NE
ATOM   1238  B       X   1     -90.319 -96.160 -77.643  0.00  0.00           B
ATOM   1239  B       X   1     -90.356 -95.502 -72.918  0.00  0.00           B
ATOM   1240  B       X   1     -89.785 -98.053 -73.069  0.00  0.00           B
ATOM   1241  B       X   1     -89.734 -94.957 -79.797  0.00  0.00           B
ATOM   1242  B       X   1     -89.494 -98.263 -76.626  0.00  0.00           B
ATOM   1243  Ne      X   1     -89.236 -96.033 -78.784  0.00  0.00          NE
ATOM   1244  B       X   1     -89.032 -97.373 -79.517  0.00  0.00           B
ATOM   1245  Ne      X   1     -88.013 -98.832 -76.816  0.00  0.00          NE
ATOM   1246  B       X   1     -87.046 -92.631 -75.382  0.00  0.00           B
ATOM   1247  B       X   1     -87.894 -95.655 -78.121  0.00  0.00           B
ATOM   1248  B       X   1     -88.739 -93.704 -73.785  0.00  0.00           B
ATOM   1249  B       X   1     -87.118 -97.548 -76.812  0.00  0.00           B
ATOM   1250  Ne      X   1     -86.962 -96.023 -76.931  0.00  0.00          NE
ATOM   1251  B       X   1     -87.517 -95.179 -75.713  0.00  0.00           B
ATOM   1252  Ne      X   1     -87.409 -93.952 -74.635  0.00  0.00          NE
ATOM   1253  B       X   1     -87.307 -98.003 -72.458  0.00  0.00           B
ATOM   1254  B       X   1     -86.285 -94.162 -73.652  0.00  0.00           B
ATOM   1255  B       X   1     -91.102 -98.747 -80.140  0.00  0.00           B
ATOM   1256  B       X   1     -87.242 -92.184 -80.306  0.00  0.00           B
ATOM   1257  B       X   1     -80.830 -99.403 -76.896  0.00  0.00           B
ATOM   1258  Ne      X   1     -82.682 -92.633 -76.576  0.00  0.00          NE
ATOM   1259  Ne      X   1     -85.704 -92.624 -79.961  0.00  0.00          NE
ATOM   1260  B       X   1     -85.745 -98.662 -74.327  0.00  0.00           B
ATOM   1261  B       X   1     -83.711 -93.553 -77.223  0.00  0.00           B
ATOM   1262  B       X   1     -85.496 -93.885 -79.064  0.00  0.00           B
ATOM   1263  B       X   1     -83.819 -94.313 -73.250  0.00  0.00           B
ATOM   1264  B       X   1     -85.453 -95.554 -77.227  0.00  0.00           B
ATOM   1265  Ne      X   1     -85.822 -97.864 -72.925  0.00  0.00          NE
ATOM   1266  Ne      X   1     -84.528 -94.695 -78.039  0.00  0.00          NE
ATOM   1267  B       X   1     -85.365 -96.417 -72.882  0.00  0.00           B
ATOM   1268  Ne      X   1     -85.188 -94.906 -72.775  0.00  0.00          NE
ATOM   1269  B       X   1     -83.351 -95.497 -78.713  0.00  0.00           B
ATOM   1270  Ne      X   1     -81.858 -96.020 -79.161  0.00  0.00          NE
ATOM   1271  B       X   1     -81.311 -92.888 -77.340  0.00  0.00           B
ATOM   1272  B       X   1     -80.931 -94.715 -79.135  0.00  0.00           B
ATOM   1273  B       X   1     -81.147 -97.085 -78.225  0.00  0.00           B
ATOM   1274  B       X   1     -81.254 -92.158 -79.697  0.00  0.00           B
ATOM   1275  B       X   1     -82.680 -92.830 -75.011  0.00  0.00           B
ATOM   1276  Ne      X   1     -80.560 -93.263 -78.656  0.00  0.00          NE
ATOM   1277  B       X   1     -86.227-107.013 -69.396  0.00  0.00           B
ATOM   1278  B       X   1     -88.497-100.266 -72.277  0.00  0.00           B
ATOM   1279  B       X   1     -89.501-104.843 -72.042  0.00  0.00           B
ATOM   1280  B       X   1     -91.028-105.467 -70.097  0.00  0.00           B
ATOM   1281  B       X   1     -90.552-101.579 -69.881  0.00  0.00           B
ATOM   1282  B       X   1     -90.780-104.211 -65.863  0.00  0.00           B
ATOM   1283  B       X   1     -90.345-100.310 -65.098  0.00  0.00           B
ATOM   1284  Ne      X   1     -89.728-105.881 -70.907  0.00  0.00          NE
ATOM   1285  B       X   1     -89.739-101.513 -67.331  0.00  0.00           B
ATOM   1286  Ne      X   1     -89.476-103.860 -64.939  0.00  0.00          NE
ATOM   1287  Ne      X   1     -89.306-101.416 -68.889  0.00  0.00          NE
ATOM   1288  Ne      X   1     -89.212-101.011 -65.975  0.00  0.00          NE
ATOM   1289  B       X   1     -88.926-102.393 -65.127  0.00  0.00           B
ATOM   1290  B       X   1     -88.055-102.357 -69.195  0.00  0.00           B
ATOM   1291  Ne      X   1     -87.171-105.749 -69.239  0.00  0.00          NE
ATOM   1292  B       X   1     -86.986-102.215 -71.348  0.00  0.00           B
ATOM   1293  B       X   1     -88.484-106.067 -70.028  0.00  0.00           B
ATOM   1294  Ne      X   1     -86.701-102.873 -69.889  0.00  0.00          NE
ATOM   1295  B       X   1     -86.629-104.396 -69.876  0.00  0.00           B
ATOM   1296  Ne      X   1     -87.540-105.918 -66.226  0.00  0.00          NE
ATOM   1297  B       X   1     -87.455-105.556 -67.749  0.00  0.00           B
ATOM   1298  B       X   1     -88.359-104.775 -65.491  0.00  0.00           B
ATOM   1299  B       X   1     -87.868-100.238 -66.148  0.00  0.00           B
ATOM   1300  B       X   1     -88.740 -99.998 -69.010  0.00  0.00           B
ATOM   1301  Ne      X   1     -86.229-100.090 -66.356  0.00  0.00          NE
ATOM   1302  B       X   1     -86.204-105.988 -65.462  0.00  0.00           B
ATOM   1303  Ne      X   1     -80.550-101.537 -64.819  0.00  0.00          NE
ATOM   1304  B       X   1     -85.754-101.367 -65.532  0.00  0.00           B
ATOM   1305  B       X   1     -85.409-102.279 -69.224  0.00  0.00           B
ATOM   1306  B       X   1     -83.820-102.959 -65.768  0.00  0.00           B
ATOM   1307  Ne      X   1     -84.563-101.026 -68.757  0.00  0.00          NE
ATOM   1308  B       X   1     -85.565-100.215 -67.791  0.00  0.00           B
ATOM   1309  B       X   1     -84.087-100.209 -70.026  0.00  0.00           B
ATOM   1310  B       X   1     -83.373-101.432 -67.858  0.00  0.00           B
ATOM   1311  Ne      X   1     -84.908-102.480 -64.746  0.00  0.00          NE
ATOM   1312  Ne      X   1     -82.750-102.498 -66.776  0.00  0.00          NE
ATOM   1313  B       X   1     -82.271-103.813 -67.601  0.00  0.00           B
ATOM   1314  B       X   1     -81.542-106.321 -67.158  0.00  0.00           B
ATOM   1315  B       X   1     -81.491-101.976 -65.914  0.00  0.00           B
ATOM   1316  Ne      X   1     -81.560-105.087 -68.104  0.00  0.00          NE
ATOM   1317  B       X   1     -82.322-105.809 -69.397  0.00  0.00           B
ATOM   1318  B       X   1     -82.254-106.964 -71.681  0.00  0.00           B
ATOM   1319  B       X   1     -82.096-106.927 -64.595  0.00  0.00           B
ATOM   1320  B       X   1     -80.986 -99.561 -67.468  0.00  0.00           B
ATOM   1321  Ne      X   1     -82.556-107.126 -70.173  0.00  0.00          NE
ATOM   1322  B       X   1     -85.618-103.802 -64.334  0.00  0.00           B
ATOM   1323  B       X   1     -91.736 -95.770 -64.838  0.00  0.00           B
ATOM   1324  Ne      X   1     -88.738 -98.692 -72.127  0.00  0.00          NE
ATOM   1325  B       X   1     -90.652 -98.379 -68.478  0.00  0.00           B
ATOM   1326  B       X   1     -87.280 -95.364 -66.871  0.00  0.00           B
ATOM   1327  B       X   1     -88.737 -94.888 -69.026  0.00  0.00           B
ATOM   1328  B       X   1     -89.130 -98.291 -70.655  0.00  0.00           B
ATOM   1329  Ne      X   1     -89.153 -98.452 -69.073  0.00  0.00          NE
ATOM   1330  B       X   1     -88.288 -97.317 -68.353  0.00  0.00           B
ATOM   1331  Ne      X   1     -87.674 -95.858 -68.374  0.00  0.00          NE
ATOM   1332  B       X   1     -86.320 -95.891 -69.268  0.00  0.00           B
ATOM   1333  B       X   1     -86.935 -95.111 -64.387  0.00  0.00           B
ATOM   1334  B       X   1     -91.090 -93.374 -64.261  0.00  0.00           B
ATOM   1335  Ne      X   1     -86.198 -95.051 -65.787  0.00  0.00          NE
ATOM   1336  B       X   1     -84.175 -92.085 -64.444  0.00  0.00           B
ATOM   1337  Ne      X   1     -82.624 -97.204 -70.003  0.00  0.00          NE
ATOM   1338  B       X   1     -85.656 -93.561 -65.971  0.00  0.00           B
ATOM   1339  B       X   1     -82.609 -97.959 -68.639  0.00  0.00           B
ATOM   1340  Ne      X   1     -83.579 -99.490 -71.429  0.00  0.00          NE
ATOM   1341  B       X   1     -81.295 -96.409 -70.209  0.00  0.00           B
ATOM   1342  B       X   1     -82.369 -94.887 -66.986  0.00  0.00           B
ATOM   1343  B       X   1     -83.582 -92.672 -67.017  0.00  0.00           B
ATOM   1344  B       X   1     -83.980 -96.428 -70.270  0.00  0.00           B
ATOM   1345  B       X   1     -80.859 -95.762 -64.854  0.00  0.00           B
ATOM   1346  B       X   1     -80.911 -96.968 -67.035  0.00  0.00           B
ATOM   1347  Ne      X   1     -80.982 -95.479 -66.381  0.00  0.00          NE
ATOM   1348  Ne      X   1     -84.690 -92.215 -65.985  0.00  0.00          NE
ATOM   1349  B       X   1     -83.079 -98.066 -66.218  0.00  0.00           B
ATOM   1350  Ne      X   1     -84.496 -97.710 -65.437  0.00  0.00          NE
ATOM   1351  B       X   1     -85.134 -96.305 -65.837  0.00  0.00           B
ATOM   1352  B       X   1     -85.351 -94.511 -71.229  0.00  0.00           B
ATOM   1353  B       X   1     -82.561 -98.389 -71.073  0.00  0.00           B
ATOM   1354  Ne      X   1     -83.033 -93.731 -67.965  0.00  0.00          NE
ATOM   1355  Ne      X   1     -84.978 -95.255 -69.869  0.00  0.00          NE
ATOM   1356  B       X   1     -85.641 -98.805 -65.734  0.00  0.00           B
ATOM   1357  B       X   1     -84.204 -94.407 -68.843  0.00  0.00           B
ATOM   1358  Ne      X   1     -81.831 -98.201 -67.296  0.00  0.00          NE
ATOM   1359  B       X   1     -84.865 -98.800 -71.993  0.00  0.00           B
ATOM   1360  B       X   1     -90.694 -85.845-117.885  0.00  0.00           B
ATOM   1361  Ne      X   1     -90.370 -90.221-115.383  0.00  0.00          NE
ATOM   1362  B       X   1     -89.607 -90.730-114.114  0.00  0.00           B
ATOM   1363  B       X   1     -89.564 -89.134-116.094  0.00  0.00           B
ATOM   1364  Ne      X   1     -89.117 -85.717-118.027  0.00  0.00          NE
ATOM   1365  Ne      X   1     -88.272 -90.928-113.318  0.00  0.00          NE
ATOM   1366  B       X   1     -87.416 -89.665-113.715  0.00  0.00           B
ATOM   1367  B       X   1     -91.755 -89.673-114.924  0.00  0.00           B
ATOM   1368  B       X   1     -90.424 -91.614-116.284  0.00  0.00           B
ATOM   1369  Ne      X   1     -91.826 -78.215-115.597  0.00  0.00          NE
ATOM   1370  B       X   1     -90.617 -79.370-112.508  0.00  0.00           B
ATOM   1371  Ne      X   1     -89.248 -83.721-112.568  0.00  0.00          NE
ATOM   1372  B       X   1     -90.683 -83.792-113.158  0.00  0.00           B
ATOM   1373  B       X   1     -90.556 -78.503-114.794  0.00  0.00           B
ATOM   1374  Ne      X   1     -90.360 -77.601-118.200  0.00  0.00          NE
ATOM   1375  Ne      X   1     -89.638 -79.032-113.720  0.00  0.00          NE
ATOM   1376  B       X   1     -91.502 -77.873-117.090  0.00  0.00           B
ATOM   1377  B       X   1     -90.819 -86.636-106.601  0.00  0.00           B
ATOM   1378  B       X   1     -90.817 -89.125-106.523  0.00  0.00           B
ATOM   1379  B       X   1     -90.675 -89.977-110.701  0.00  0.00           B
ATOM   1380  Ne      X   1     -89.648 -90.127-106.130  0.00  0.00          NE
ATOM   1381  Ne      X   1     -89.248 -90.548-110.339  0.00  0.00          NE
ATOM   1382  B       X   1     -90.223 -91.565-106.380  0.00  0.00           B
ATOM   1383  B       X   1     -89.510 -89.946-104.610  0.00  0.00           B
ATOM   1384  Ne      X   1     -88.912 -91.697 -97.468  0.00  0.00          NE
ATOM   1385  B       X   1     -89.636 -90.406 -96.908  0.00  0.00           B
ATOM   1386  B       X   1     -90.602 -87.990 -96.847  0.00  0.00           B
ATOM   1387  B       X   1     -91.020 -87.669-100.600  0.00  0.00           B
ATOM   1388  B       X   1     -90.462 -85.530 -97.608  0.00  0.00           B
ATOM   1389  Ne      X   1     -91.016 -89.486 -96.701  0.00  0.00          NE
ATOM   1390  Ne      X   1     -89.563 -87.543-101.291  0.00  0.00          NE
ATOM   1391  B       X   1     -89.645 -86.311-102.224  0.00  0.00           B
ATOM   1392  B       X   1     -89.592 -91.514-102.524  0.00  0.00           B
ATOM   1393  B       X   1     -89.487 -88.919-102.114  0.00  0.00           B
ATOM   1394  B       X   1     -86.973 -84.788 -96.747  0.00  0.00           B
ATOM   1395  Ne      X   1     -86.942 -86.351 -97.051  0.00  0.00          NE
ATOM   1396  Ne      X   1     -89.125 -90.130-103.090  0.00  0.00          NE
ATOM   1397  B       X   1     -87.443 -91.246 -98.078  0.00  0.00           B
ATOM   1398  B       X   1     -86.608 -89.035 -99.162  0.00  0.00           B
ATOM   1399  Ne      X   1     -86.768 -87.588 -99.762  0.00  0.00          NE
ATOM   1400  B       X   1     -88.320 -87.536-100.321  0.00  0.00           B
ATOM   1401  B       X   1     -86.654 -86.608 -98.545  0.00  0.00           B
ATOM   1402  Ne      X   1     -86.261 -90.171 -98.152  0.00  0.00          NE
ATOM   1403  Ne      X   1     -89.955 -86.605 -96.632  0.00  0.00          NE
ATOM   1404  B       X   1     -88.394 -86.858 -96.773  0.00  0.00           B
ATOM   1405  Ne      X   1     -90.998 -84.220 -98.249  0.00  0.00          NE
ATOM   1406  B       X   1     -86.050 -89.588 -96.662  0.00  0.00           B
ATOM   1407  B       X   1     -82.412 -90.902 -97.500  0.00  0.00           B
ATOM   1408  B       X   1     -81.370 -88.592 -97.250  0.00  0.00           B
ATOM   1409  B       X   1     -83.802 -88.385 -96.464  0.00  0.00           B
ATOM   1410  B       X   1     -89.867 -83.651 -99.119  0.00  0.00           B
ATOM   1411  Ne      X   1     -86.602 -83.324 -97.218  0.00  0.00          NE
ATOM   1412  B       X   1     -90.716 -89.315 -91.469  0.00  0.00           B
ATOM   1413  B       X   1     -90.342 -85.317 -92.870  0.00  0.00           B
ATOM   1414  Ne      X   1     -90.879 -84.999 -94.264  0.00  0.00          NE
ATOM   1415  B       X   1     -90.159 -86.007 -95.247  0.00  0.00           B
ATOM   1416  B       X   1     -90.411 -84.974 -90.355  0.00  0.00           B
ATOM   1417  B       X   1     -89.687 -88.830 -89.215  0.00  0.00           B
ATOM   1418  Ne      X   1     -89.562 -85.634 -91.533  0.00  0.00          NE
ATOM   1419  Ne      X   1     -89.421 -88.718 -90.823  0.00  0.00          NE
ATOM   1420  B       X   1     -89.347 -87.113 -91.223  0.00  0.00           B
ATOM   1421  B       X   1     -88.294 -89.726 -91.178  0.00  0.00           B
ATOM   1422  Ne      X   1     -86.730 -90.223 -91.154  0.00  0.00          NE
ATOM   1423  B       X   1     -88.253 -84.626 -91.659  0.00  0.00           B
ATOM   1424  Ne      X   1     -91.672 -90.516 -91.819  0.00  0.00          NE
ATOM   1425  B       X   1     -91.495 -89.623 -95.240  0.00  0.00           B
ATOM   1426  B       X   1     -86.153 -89.881 -89.647  0.00  0.00           B
ATOM   1427  B       X   1     -86.108 -89.244 -92.187  0.00  0.00           B
ATOM   1428  B       X   1     -90.781 -91.800 -92.109  0.00  0.00           B
ATOM   1429  B       X   1     -86.087 -91.660 -91.270  0.00  0.00           B
ATOM   1430  Ne      X   1     -82.792 -89.932 -91.350  0.00  0.00          NE
ATOM   1431  Ne      X   1     -84.973 -88.393 -92.792  0.00  0.00          NE
ATOM   1432  B       X   1     -84.963 -88.713 -94.339  0.00  0.00           B
ATOM   1433  B       X   1     -85.220 -86.846 -92.546  0.00  0.00           B
ATOM   1434  B       X   1     -83.693 -91.191 -91.239  0.00  0.00           B
ATOM   1435  Ne      X   1     -85.230 -88.502 -95.870  0.00  0.00          NE
ATOM   1436  B       X   1     -81.636 -90.134 -92.337  0.00  0.00           B
ATOM   1437  Ne      X   1     -80.946 -89.818 -93.742  0.00  0.00          NE
ATOM   1438  B       X   1     -82.137 -89.567 -89.900  0.00  0.00           B
ATOM   1439  B       X   1     -82.238 -86.506 -95.903  0.00  0.00           B
ATOM   1440  Ne      X   1     -82.309 -88.117 -96.054  0.00  0.00          NE
ATOM   1441  B       X   1     -80.631 -91.277 -94.314  0.00  0.00           B
ATOM   1442  Ne      X   1     -82.439 -89.578 -88.368  0.00  0.00          NE
ATOM   1443  B       X   1     -85.917 -87.072 -96.173  0.00  0.00           B
ATOM   1444  Ne      X   1     -91.320 -84.028 -89.442  0.00  0.00          NE
ATOM   1445  B       X   1     -90.587 -83.549 -94.727  0.00  0.00           B
ATOM   1446  Ne      X   1     -87.083 -83.495 -92.004  0.00  0.00          NE
ATOM   1447  B       X   1     -87.720 -91.612 -82.739  0.00  0.00           B
ATOM   1448  B       X   1     -91.722 -86.504 -83.654  0.00  0.00           B
ATOM   1449  Ne      X   1     -90.485 -89.127 -87.892  0.00  0.00          NE
ATOM   1450  B       X   1     -90.585 -91.106 -85.443  0.00  0.00           B
ATOM   1451  B       X   1     -91.081 -90.674 -87.798  0.00  0.00           B
ATOM   1452  Ne      X   1     -90.476 -87.432 -83.770  0.00  0.00          NE
ATOM   1453  B       X   1     -90.888 -88.806 -84.437  0.00  0.00           B
ATOM   1454  Ne      X   1     -89.885 -88.901 -80.978  0.00  0.00          NE
ATOM   1455  Ne      X   1     -89.845 -89.788 -85.140  0.00  0.00          NE
ATOM   1456  B       X   1     -89.972 -87.961 -82.248  0.00  0.00           B
ATOM   1457  B       X   1     -89.620 -89.058 -86.542  0.00  0.00           B
ATOM   1458  B       X   1     -89.573 -84.582 -86.031  0.00  0.00           B
ATOM   1459  B       X   1     -86.405 -87.232 -80.532  0.00  0.00           B
ATOM   1460  B       X   1     -89.344 -86.695 -84.578  0.00  0.00           B
ATOM   1461  B       X   1     -89.102 -90.313 -81.081  0.00  0.00           B
ATOM   1462  B       X   1     -88.591 -89.755 -84.227  0.00  0.00           B
ATOM   1463  B       X   1     -86.799 -89.331 -82.284  0.00  0.00           B
ATOM   1464  B       X   1     -87.783 -86.409 -86.695  0.00  0.00           B
ATOM   1465  Ne      X   1     -87.370 -90.318 -83.509  0.00  0.00          NE
ATOM   1466  B       X   1     -86.352 -90.705 -84.609  0.00  0.00           B
ATOM   1467  B       X   1     -91.358 -89.313 -80.538  0.00  0.00           B
ATOM   1468  Ne      X   1     -86.260 -86.733 -86.995  0.00  0.00          NE
ATOM   1469  Ne      X   1     -91.559 -91.620 -86.626  0.00  0.00          NE
ATOM   1470  Ne      X   1     -88.389 -91.758 -81.306  0.00  0.00          NE
ATOM   1471  B       X   1     -91.834 -88.286 -87.890  0.00  0.00           B
ATOM   1472  B       X   1     -85.986 -88.110 -87.708  0.00  0.00           B
ATOM   1473  B       X   1     -84.035 -89.572 -88.295  0.00  0.00           B
ATOM   1474  B       X   1     -86.049 -90.532 -87.120  0.00  0.00           B
ATOM   1475  Ne      X   1     -85.623 -89.533 -88.240  0.00  0.00          NE
ATOM   1476  B       X   1     -84.526 -88.880 -80.954  0.00  0.00           B
ATOM   1477  Ne      X   1     -85.827 -88.304 -81.674  0.00  0.00          NE
ATOM   1478  B       X   1     -85.347 -87.508 -82.901  0.00  0.00           B
ATOM   1479  Ne      X   1     -84.773 -86.661 -84.129  0.00  0.00          NE
ATOM   1480  B       X   1     -85.569 -86.937 -85.449  0.00  0.00           B
ATOM   1481  B       X   1     -83.257 -86.807 -84.303  0.00  0.00           B
ATOM   1482  Ne      X   1     -85.735 -91.394 -85.889  0.00  0.00          NE
ATOM   1483  B       X   1     -84.238 -91.567 -85.533  0.00  0.00           B
ATOM   1484  B       X   1     -81.951 -90.922 -87.627  0.00  0.00           B
ATOM   1485  B       X   1     -82.137 -90.873 -84.088  0.00  0.00           B
ATOM   1486  Ne      X   1     -81.746 -87.115 -83.992  0.00  0.00          NE
ATOM   1487  B       X   1     -81.631 -88.528 -83.350  0.00  0.00           B
ATOM   1488  Ne      X   1     -81.108 -90.033 -83.301  0.00  0.00          NE
ATOM   1489  B       X   1     -81.027 -90.580 -81.817  0.00  0.00           B
ATOM   1490  B       X   1     -81.313 -85.932 -83.003  0.00  0.00           B
ATOM   1491  B       X   1     -81.060 -87.140 -85.380  0.00  0.00           B
ATOM   1492  B       X   1     -90.454 -83.613 -88.256  0.00  0.00           B
ATOM   1493  B       X   1     -87.156 -83.851 -82.401  0.00  0.00           B
ATOM   1494  Ne      X   1     -90.162 -83.284 -86.790  0.00  0.00          NE
ATOM   1495  Ne      X   1     -87.305 -83.487 -80.849  0.00  0.00          NE
ATOM   1496  B       X   1     -80.681 -83.343 -82.372  0.00  0.00           B
ATOM   1497  B       X   1     -90.509 -89.894 -75.897  0.00  0.00           B
ATOM   1498  B       X   1     -90.475 -86.637 -78.082  0.00  0.00           B
ATOM   1499  Ne      X   1     -91.484 -85.466 -77.872  0.00  0.00          NE
ATOM   1500  B       X   1     -89.274 -88.103 -79.805  0.00  0.00           B
ATOM   1501  B       X   1     -89.129 -88.038 -74.843  0.00  0.00           B
ATOM   1502  Ne      X   1     -89.116 -87.443 -78.394  0.00  0.00          NE
ATOM   1503  Ne      X   1     -89.118 -89.201 -75.922  0.00  0.00          NE
ATOM   1504  B       X   1     -88.855 -88.591 -77.315  0.00  0.00           B
ATOM   1505  B       X   1     -87.900 -86.481 -78.602  0.00  0.00           B
ATOM   1506  B       X   1     -88.024 -90.219 -75.427  0.00  0.00           B
ATOM   1507  Ne      X   1     -86.539 -86.125 -79.401  0.00  0.00          NE
ATOM   1508  Ne      X   1     -86.706 -91.018 -75.392  0.00  0.00          NE
ATOM   1509  B       X   1     -86.757 -84.746 -80.063  0.00  0.00           B
ATOM   1510  B       X   1     -84.308 -89.235 -78.345  0.00  0.00           B
ATOM   1511  Ne      X   1     -83.675 -85.995 -78.459  0.00  0.00          NE
ATOM   1512  B       X   1     -85.273 -86.143 -78.557  0.00  0.00           B
ATOM   1513  Ne      X   1     -84.856 -90.579 -77.870  0.00  0.00          NE
ATOM   1514  B       X   1     -85.829 -90.736 -76.701  0.00  0.00           B
ATOM   1515  B       X   1     -83.368 -84.502 -78.871  0.00  0.00           B
ATOM   1516  Ne      X   1     -83.516 -88.762 -79.669  0.00  0.00          NE
ATOM   1517  B       X   1     -83.299 -89.863 -74.496  0.00  0.00           B
ATOM   1518  B       X   1     -83.133 -87.268 -79.360  0.00  0.00           B
ATOM   1519  B       X   1     -82.264 -89.722 -79.849  0.00  0.00           B
ATOM   1520  B       X   1     -85.130 -91.480 -79.061  0.00  0.00           B
ATOM   1521  Ne      X   1     -81.174 -90.710 -80.285  0.00  0.00          NE
ATOM   1522  Ne      X   1     -82.758 -81.225 -74.673  0.00  0.00          NE
ATOM   1523  Ne      X   1     -81.133 -81.485 -77.247  0.00  0.00          NE
ATOM   1524  B       X   1     -81.780 -81.001 -75.917  0.00  0.00           B
ATOM   1525  B       X   1     -82.225 -82.288 -78.014  0.00  0.00           B
ATOM   1526  B       X   1     -80.585 -80.363 -78.190  0.00  0.00           B
ATOM   1527  B       X   1     -91.802 -86.591 -64.705  0.00  0.00           B
ATOM   1528  B       X   1     -90.047 -88.406 -64.585  0.00  0.00           B
ATOM   1529  B       X   1     -90.105 -91.001 -64.678  0.00  0.00           B
ATOM   1530  B       X   1     -89.015 -85.170 -66.289  0.00  0.00           B
ATOM   1531  B       X   1     -88.922 -85.218 -68.867  0.00  0.00           B
ATOM   1532  Ne      X   1     -89.175 -89.778 -64.850  0.00  0.00          NE
ATOM   1533  B       X   1     -86.883 -86.265 -65.192  0.00  0.00           B
ATOM   1534  Ne      X   1     -88.192 -85.406 -64.900  0.00  0.00          NE
ATOM   1535  B       X   1     -88.613 -89.633 -66.309  0.00  0.00           B
ATOM   1536  B       X   1     -88.625 -87.736 -68.173  0.00  0.00           B
ATOM   1537  B       X   1     -86.762 -89.466 -68.098  0.00  0.00           B
ATOM   1538  Ne      X   1     -88.257 -89.205 -67.781  0.00  0.00          NE
ATOM   1539  B       X   1     -87.193 -84.703 -71.471  0.00  0.00           B
ATOM   1540  Ne      X   1     -89.438 -84.329 -67.529  0.00  0.00          NE
ATOM   1541  Ne      X   1     -91.371 -91.814 -64.391  0.00  0.00          NE
ATOM   1542  B       X   1     -83.088 -86.353 -68.312  0.00  0.00           B
ATOM   1543  B       X   1     -84.163 -88.984 -68.213  0.00  0.00           B
ATOM   1544  Ne      X   1     -85.533 -86.561 -65.831  0.00  0.00          NE
ATOM   1545  Ne      X   1     -85.396 -89.376 -67.297  0.00  0.00          NE
ATOM   1546  B       X   1     -85.190 -90.818 -66.509  0.00  0.00           B
ATOM   1547  B       X   1     -85.647 -88.065 -66.438  0.00  0.00           B
ATOM   1548  B       X   1     -84.963 -85.515 -66.921  0.00  0.00           B
ATOM   1549  Ne      X   1     -83.551 -85.043 -67.640  0.00  0.00          NE
ATOM   1550  B       X   1     -84.349 -86.707 -64.834  0.00  0.00           B
ATOM   1551  B       X   1     -82.725 -84.277 -66.525  0.00  0.00           B
ATOM   1552  Ne      X   1     -80.511 -85.457 -64.309  0.00  0.00          NE
ATOM   1553  B       X   1     -90.887 -84.037 -67.837  0.00  0.00           B
ATOM   1554  Ne      X   1     -91.258 -77.397 -68.462  0.00  0.00          NE
ATOM   1555  B       X   1     -90.544 -78.275 -67.369  0.00  0.00           B
ATOM   1556  B       X   1     -89.840 -78.992 -64.914  0.00  0.00           B
ATOM   1557  Ne      X   1     -88.784 -81.426 -68.067  0.00  0.00          NE
ATOM   1558  B       X   1     -89.398 -80.534 -66.981  0.00  0.00           B
ATOM   1559  B       X   1     -86.759 -82.132 -70.945  0.00  0.00           B
ATOM   1560  B       X   1     -88.091 -78.359 -66.794  0.00  0.00           B
ATOM   1561  B       X   1     -88.655 -82.963 -67.604  0.00  0.00           B
ATOM   1562  Ne      X   1     -86.815 -77.461 -67.212  0.00  0.00          NE
ATOM   1563  Ne      X   1     -89.464 -79.027 -66.440  0.00  0.00          NE
ATOM   1564  B       X   1     -87.269 -81.167 -68.586  0.00  0.00           B
ATOM   1565  Ne      X   1     -86.217 -81.200 -69.730  0.00  0.00          NE
ATOM   1566  B       X   1     -87.664 -84.006 -64.491  0.00  0.00           B
ATOM   1567  B       X   1     -84.514 -80.048 -64.880  0.00  0.00           B
ATOM   1568  Ne      X   1     -84.546 -78.470 -65.338  0.00  0.00          NE
ATOM   1569  B       X   1     -81.804 -79.801 -67.330  0.00  0.00           B
ATOM   1570  B       X   1     -83.164 -82.803 -71.086  0.00  0.00           B
ATOM   1571  B       X   1     -82.323 -81.935 -68.786  0.00  0.00           B
ATOM   1572  B       X   1     -84.823 -81.770 -69.317  0.00  0.00           B
ATOM   1573  B       X   1     -86.086 -79.730 -70.204  0.00  0.00           B
ATOM   1574  B       X   1     -82.156 -77.433 -68.409  0.00  0.00           B
ATOM   1575  B       X   1     -85.643 -78.078 -66.311  0.00  0.00           B
ATOM   1576  Ne      X   1     -83.503 -82.636 -69.599  0.00  0.00          NE
ATOM   1577  B       X   1     -85.802 -77.401 -71.260  0.00  0.00           B
ATOM   1578  B       X   1     -80.625 -77.678 -66.395  0.00  0.00           B
ATOM   1579  B       X   1     -81.025 -84.035 -64.532  0.00  0.00           B
ATOM   1580  B       X   1     -83.032 -82.282 -64.740  0.00  0.00           B
ATOM   1581  Ne      X   1     -81.319 -81.230 -67.804  0.00  0.00          NE
ATOM   1582  Ne      X   1     -81.960 -78.266 -67.062  0.00  0.00          NE
ATOM   1583  Ne      X   1     -82.010 -83.189 -65.577  0.00  0.00          NE
ATOM   1584  B       X   1     -81.226 -82.205 -66.559  0.00  0.00           B
ATOM   1585  B       X   1     -83.182 -78.073 -66.065  0.00  0.00           B
ATOM   1586  B       X   1     -83.723 -76.670 -70.233  0.00  0.00           B
ATOM   1587  B       X   1     -88.475 -75.237 -64.578  0.00  0.00           B
ATOM   1588  B       X   1     -87.337 -75.987 -66.751  0.00  0.00           B
ATOM   1589  Ne      X   1     -88.202 -74.831 -66.101  0.00  0.00          NE
ATOM   1590  Ne      X   1     -86.081 -72.624 -66.359  0.00  0.00          NE
ATOM   1591  B       X   1     -85.891 -69.296 -68.280  0.00  0.00           B
ATOM   1592  Ne      X   1     -82.894 -76.191 -68.979  0.00  0.00          NE
ATOM   1593  B       X   1     -85.505 -71.899 -64.909  0.00  0.00           B
ATOM   1594  B       X   1     -83.600 -75.569 -67.668  0.00  0.00           B
ATOM   1595  B       X   1     -83.839 -75.322 -65.049  0.00  0.00           B
ATOM   1596  Ne      X   1     -83.634 -74.535 -66.480  0.00  0.00          NE
ATOM   1597  B       X   1     -84.774 -73.482 -66.722  0.00  0.00           B
ATOM   1598  Ne      X   1     -83.113 -69.603 -71.302  0.00  0.00          NE
ATOM   1599  B       X   1     -81.839 -70.467 -70.826  0.00  0.00           B
ATOM   1600  B       X   1     -80.923 -72.576 -69.593  0.00  0.00           B
ATOM   1601  Ne      X   1     -80.742 -74.122 -69.848  0.00  0.00          NE
ATOM   1602  Ne      X   1     -80.629 -71.058 -69.896  0.00  0.00          NE
ATOM   1603  B       X   1     -80.682 -71.612 -65.257  0.00  0.00           B
ATOM   1604  B       X   1     -82.036 -74.981 -69.485  0.00  0.00           B
ATOM   1605  Ne      X   1     -81.646 -72.851 -64.992  0.00  0.00          NE
ATOM   1606  B       X   1     -82.338 -73.607 -66.203  0.00  0.00           B
ATOM   1607  B       X   1     -80.447 -70.009 -68.697  0.00  0.00           B
ATOM   1608  B       X   1     -81.372 -67.964 -67.449  0.00  0.00           B
ATOM   1609  B       X   1     -82.577 -65.792 -66.703  0.00  0.00           B
ATOM   1610  Ne      X   1     -82.554 -66.994 -67.754  0.00  0.00          NE
ATOM   1611  B       X   1     -79.399-108.465 -80.937  0.00  0.00           B
ATOM   1612  B       X   1     -78.401-110.385 -79.678  0.00  0.00           B
ATOM   1613  Ne      X   1     -79.151-107.907 -74.097  0.00  0.00          NE
ATOM   1614  B       X   1     -78.545-109.870 -77.236  0.00  0.00           B
ATOM   1615  Ne      X   1     -79.909-109.786 -76.480  0.00  0.00          NE
ATOM   1616  Ne      X   1     -77.497-110.333 -78.368  0.00  0.00          NE
ATOM   1617  B       X   1     -79.741-109.072 -75.005  0.00  0.00           B
ATOM   1618  B       X   1     -78.272-108.527 -72.953  0.00  0.00           B
ATOM   1619  Ne      X   1     -79.384-112.414 -72.700  0.00  0.00          NE
ATOM   1620  B       X   1     -79.025-110.932 -72.264  0.00  0.00           B
ATOM   1621  Ne      X   1     -78.746-107.369 -66.807  0.00  0.00          NE
ATOM   1622  B       X   1     -79.209-108.014 -68.179  0.00  0.00           B
ATOM   1623  B       X   1     -79.217-108.956 -70.558  0.00  0.00           B
ATOM   1624  Ne      X   1     -79.988-108.860 -69.234  0.00  0.00          NE
ATOM   1625  Ne      X   1     -78.363-109.573 -71.745  0.00  0.00          NE
ATOM   1626  B       X   1     -77.566-108.131 -66.219  0.00  0.00           B
ATOM   1627  B       X   1     -79.928-107.569 -65.805  0.00  0.00           B
ATOM   1628  B       X   1     -76.801 -93.246-100.462  0.00  0.00           B
ATOM   1629  B       X   1     -77.695 -94.824 -98.617  0.00  0.00           B
ATOM   1630  B       X   1     -79.262 -93.730-100.317  0.00  0.00           B
ATOM   1631  Ne      X   1     -77.977 -93.540 -99.470  0.00  0.00          NE
ATOM   1632  B       X   1     -78.120 -92.257 -98.540  0.00  0.00           B
ATOM   1633  B       X   1     -75.174 -93.607-102.315  0.00  0.00           B
ATOM   1634  Ne      X   1     -75.321 -92.950-100.864  0.00  0.00          NE
ATOM   1635  Ne      X   1     -75.360 -94.611-103.449  0.00  0.00          NE
ATOM   1636  Ne      X   1     -78.812-103.025 -91.875  0.00  0.00          NE
ATOM   1637  B       X   1     -77.922-102.816 -90.583  0.00  0.00           B
ATOM   1638  B       X   1     -80.108-102.140 -91.746  0.00  0.00           B
ATOM   1639  B       X   1     -77.446-101.385 -88.551  0.00  0.00           B
ATOM   1640  B       X   1     -79.511 -99.372 -94.246  0.00  0.00           B
ATOM   1641  B       X   1     -79.877 -98.540 -91.880  0.00  0.00           B
ATOM   1642  Ne      X   1     -77.888 -93.092 -92.309  0.00  0.00          NE
ATOM   1643  Ne      X   1     -79.642 -98.084 -90.367  0.00  0.00          NE
ATOM   1644  B       X   1     -78.139 -97.847 -89.958  0.00  0.00           B
ATOM   1645  B       X   1     -77.698 -95.536 -88.915  0.00  0.00           B
ATOM   1646  B       X   1     -79.217 -93.125 -93.214  0.00  0.00           B
ATOM   1647  Ne      X   1     -78.384 -94.222 -89.374  0.00  0.00          NE
ATOM   1648  B       X   1     -78.183 -93.839 -90.948  0.00  0.00           B
ATOM   1649  B       X   1     -79.948 -94.404 -89.273  0.00  0.00           B
ATOM   1650  Ne      X   1     -76.975 -96.877 -89.359  0.00  0.00          NE
ATOM   1651  B       X   1     -75.996 -96.397 -90.446  0.00  0.00           B
ATOM   1652  B       X   1     -77.896 -93.036 -88.494  0.00  0.00           B
ATOM   1653  Ne      X   1     -73.249 -93.917 -88.813  0.00  0.00          NE
ATOM   1654  B       X   1     -71.811 -94.674 -88.502  0.00  0.00           B
ATOM   1655  B       X   1     -71.774 -97.210 -88.396  0.00  0.00           B
ATOM   1656  Ne      X   1     -79.491-106.885 -81.010  0.00  0.00          NE
ATOM   1657  B       X   1     -78.114-106.359 -81.674  0.00  0.00           B
ATOM   1658  B       X   1     -78.797-103.452 -85.044  0.00  0.00           B
ATOM   1659  B       X   1     -78.251-101.127 -86.049  0.00  0.00           B
ATOM   1660  Ne      X   1     -79.369-101.987 -85.168  0.00  0.00          NE
ATOM   1661  B       X   1     -79.627-101.240 -83.790  0.00  0.00           B
ATOM   1662  B       X   1     -79.655-100.134 -81.559  0.00  0.00           B
ATOM   1663  B       X   1     -76.101 -99.922 -87.019  0.00  0.00           B
ATOM   1664  Ne      X   1     -80.236-100.065 -82.979  0.00  0.00          NE
ATOM   1665  Ne      X   1     -78.552 -92.120 -87.311  0.00  0.00          NE
ATOM   1666  B       X   1     -76.338 -97.651 -88.129  0.00  0.00           B
ATOM   1667  B       X   1     -80.086 -92.455 -87.202  0.00  0.00           B
ATOM   1668  B       X   1     -78.856 -96.416 -83.805  0.00  0.00           B
ATOM   1669  B       X   1     -77.535 -94.230 -84.016  0.00  0.00           B
ATOM   1670  Ne      X   1     -77.506 -95.713 -83.412  0.00  0.00          NE
ATOM   1671  Ne      X   1     -76.838 -92.942 -84.762  0.00  0.00          NE
ATOM   1672  B       X   1     -77.785 -92.337 -85.861  0.00  0.00           B
ATOM   1673  B       X   1     -76.241 -96.443 -83.949  0.00  0.00           B
ATOM   1674  B       X   1     -75.586 -93.516 -85.541  0.00  0.00           B
ATOM   1675  Ne      X   1     -74.872 -96.902 -84.589  0.00  0.00          NE
ATOM   1676  Ne      X   1     -75.382 -98.519 -87.140  0.00  0.00          NE
ATOM   1677  B       X   1     -75.218 -97.933 -85.673  0.00  0.00           B
ATOM   1678  Ne      X   1     -80.254 -97.184 -84.061  0.00  0.00          NE
ATOM   1679  B       X   1     -80.077 -98.729 -83.719  0.00  0.00           B
ATOM   1680  Ne      X   1     -71.899 -93.881 -83.918  0.00  0.00          NE
ATOM   1681  B       X   1     -74.000 -94.107 -87.493  0.00  0.00           B
ATOM   1682  Ne      X   1     -72.523 -98.630 -88.240  0.00  0.00          NE
ATOM   1683  B       X   1     -73.885 -97.499 -83.548  0.00  0.00           B
ATOM   1684  B       X   1     -73.990 -98.531 -87.751  0.00  0.00           B
ATOM   1685  Ne      X   1     -74.242 -94.221 -85.921  0.00  0.00          NE
ATOM   1686  B       X   1     -74.244 -95.677 -85.326  0.00  0.00           B
ATOM   1687  B       X   1     -73.011 -93.525 -85.081  0.00  0.00           B
ATOM   1688  B       X   1     -71.741 -99.438 -87.079  0.00  0.00           B
ATOM   1689  Ne      X   1     -78.004-105.721 -75.962  0.00  0.00          NE
ATOM   1690  B       X   1     -78.075-104.363 -75.055  0.00  0.00           B
ATOM   1691  B       X   1     -79.013-103.147 -73.204  0.00  0.00           B
ATOM   1692  Ne      X   1     -77.749-103.111 -74.127  0.00  0.00          NE
ATOM   1693  B       X   1     -77.583-101.894 -75.174  0.00  0.00           B
ATOM   1694  Ne      X   1     -80.110-105.615 -78.221  0.00  0.00          NE
ATOM   1695  B       X   1     -76.473-105.772 -76.278  0.00  0.00           B
ATOM   1696  B       X   1     -78.949-105.729 -77.191  0.00  0.00           B
ATOM   1697  Ne      X   1     -80.011-102.627 -78.239  0.00  0.00          NE
ATOM   1698  B       X   1     -78.421-102.833 -78.488  0.00  0.00           B
ATOM   1699  B       X   1     -79.771-106.277 -79.592  0.00  0.00           B
ATOM   1700  B       X   1     -77.946-100.804 -79.745  0.00  0.00           B
ATOM   1701  B       X   1     -78.401-106.907 -74.997  0.00  0.00           B
ATOM   1702  Ne      X   1     -74.980-105.713 -75.678  0.00  0.00          NE
ATOM   1703  Ne      X   1     -79.430-100.297 -79.990  0.00  0.00          NE
ATOM   1704  B       X   1     -74.742-104.496 -74.787  0.00  0.00           B
ATOM   1705  B       X   1     -80.339-101.510 -79.413  0.00  0.00           B
ATOM   1706  B       X   1     -74.812-107.054 -74.884  0.00  0.00           B
ATOM   1707  Ne      X   1     -80.346-103.430 -72.395  0.00  0.00          NE
ATOM   1708  B       X   1     -80.354-107.151 -73.403  0.00  0.00           B
ATOM   1709  B       X   1     -79.729 -99.003 -79.188  0.00  0.00           B
ATOM   1710  Ne      X   1     -77.489 -97.897 -76.538  0.00  0.00          NE
ATOM   1711  Ne      X   1     -80.202 -98.303 -77.848  0.00  0.00          NE
ATOM   1712  B       X   1     -80.344-100.089 -72.206  0.00  0.00           B
ATOM   1713  B       X   1     -80.230-104.446 -68.676  0.00  0.00           B
ATOM   1714  B       X   1     -80.145-103.097 -70.842  0.00  0.00           B
ATOM   1715  B       X   1     -79.131-102.061 -64.887  0.00  0.00           B
ATOM   1716  Ne      X   1     -77.556-102.207 -65.001  0.00  0.00          NE
ATOM   1717  B       X   1     -77.956-103.215 -69.572  0.00  0.00           B
ATOM   1718  Ne      X   1     -79.561-103.172 -69.349  0.00  0.00          NE
ATOM   1719  B       X   1     -79.865-101.835 -68.537  0.00  0.00           B
ATOM   1720  B       X   1     -78.285-105.828 -66.802  0.00  0.00           B
ATOM   1721  Ne      X   1     -79.781-100.258 -68.211  0.00  0.00          NE
ATOM   1722  B       X   1     -78.428 -99.906 -67.553  0.00  0.00           B
ATOM   1723  B       X   1     -79.609 -99.631 -69.739  0.00  0.00           B
ATOM   1724  B       X   1     -77.733 -99.633 -71.634  0.00  0.00           B
ATOM   1725  Ne      X   1     -79.326 -99.331 -71.293  0.00  0.00          NE
ATOM   1726  B       X   1     -77.565 -98.334 -65.570  0.00  0.00           B
ATOM   1727  B       X   1     -77.310 -91.115 -96.451  0.00  0.00           B
ATOM   1728  Ne      X   1     -80.273 -88.548-103.093  0.00  0.00          NE
ATOM   1729  Ne      X   1     -78.314 -90.946 -97.655  0.00  0.00          NE
ATOM   1730  B       X   1     -77.472 -87.183 -99.602  0.00  0.00           B
ATOM   1731  Ne      X   1     -76.776 -88.496 -99.106  0.00  0.00          NE
ATOM   1732  B       X   1     -77.824 -89.575 -98.434  0.00  0.00           B
ATOM   1733  B       X   1     -79.796 -90.658 -97.401  0.00  0.00           B
ATOM   1734  B       X   1     -75.984 -89.144-100.231  0.00  0.00           B
ATOM   1735  B       X   1     -75.743 -88.073 -97.960  0.00  0.00           B
ATOM   1736  B       X   1     -74.988 -91.415-100.813  0.00  0.00           B
ATOM   1737  B       X   1     -80.206 -87.196-102.267  0.00  0.00           B
ATOM   1738  Ne      X   1     -74.755 -89.903-100.957  0.00  0.00          NE
ATOM   1739  B       X   1     -74.636 -89.460-102.441  0.00  0.00           B
ATOM   1740  Ne      X   1     -76.146 -90.713 -95.399  0.00  0.00          NE
ATOM   1741  B       X   1     -75.419 -89.398 -95.855  0.00  0.00           B
ATOM   1742  B       X   1     -75.021 -91.816 -95.420  0.00  0.00           B
ATOM   1743  Ne      X   1     -78.132 -89.101 -87.101  0.00  0.00          NE
ATOM   1744  B       X   1     -78.416 -90.570 -87.548  0.00  0.00           B
ATOM   1745  B       X   1     -77.755 -89.090 -85.547  0.00  0.00           B
ATOM   1746  Ne      X   1     -78.277 -89.096 -84.081  0.00  0.00          NE
ATOM   1747  B       X   1     -79.665 -89.887 -83.881  0.00  0.00           B
ATOM   1748  B       X   1     -79.041 -81.348 -82.493  0.00  0.00           B
ATOM   1749  Ne      X   1     -77.936 -80.615 -81.569  0.00  0.00          NE
ATOM   1750  B       X   1     -79.031 -84.743 -76.096  0.00  0.00           B
ATOM   1751  Ne      X   1     -79.484 -79.536 -79.002  0.00  0.00          NE
ATOM   1752  B       X   1     -78.210 -82.620 -74.995  0.00  0.00           B
ATOM   1753  Ne      X   1     -77.579 -82.209 -73.543  0.00  0.00          NE
ATOM   1754  B       X   1     -77.456 -83.100 -77.366  0.00  0.00           B
ATOM   1755  Ne      X   1     -78.649 -83.239 -76.358  0.00  0.00          NE
ATOM   1756  B       X   1     -77.889 -80.699 -73.391  0.00  0.00           B
ATOM   1757  Ne      X   1     -77.903 -79.231 -74.062  0.00  0.00          NE
ATOM   1758  B       X   1     -78.301 -79.260 -77.927  0.00  0.00           B
ATOM   1759  B       X   1     -79.888 -82.425 -76.966  0.00  0.00           B
ATOM   1760  B       X   1     -77.556 -79.407 -75.505  0.00  0.00           B
ATOM   1761  B       X   1     -79.229 -78.352 -73.972  0.00  0.00           B
ATOM   1762  Ne      X   1     -77.047 -79.450 -76.938  0.00  0.00          NE
ATOM   1763  B       X   1     -76.787 -78.377 -73.275  0.00  0.00           B
ATOM   1764  B       X   1     -76.413 -80.819 -77.288  0.00  0.00           B
ATOM   1765  Ne      X   1     -76.113 -82.329 -77.596  0.00  0.00          NE
ATOM   1766  B       X   1     -76.055 -82.498 -73.525  0.00  0.00           B
ATOM   1767  B       X   1     -76.081 -78.340 -77.221  0.00  0.00           B
ATOM   1768  B       X   1     -75.785 -82.424 -79.141  0.00  0.00           B
ATOM   1769  Ne      X   1     -75.400 -77.222 -78.211  0.00  0.00          NE
ATOM   1770  B       X   1     -74.971 -82.915 -76.755  0.00  0.00           B
ATOM   1771  Ne      X   1     -80.224 -77.189 -74.479  0.00  0.00          NE
ATOM   1772  B       X   1     -78.224 -83.071 -72.412  0.00  0.00           B
ATOM   1773  B       X   1     -78.879 -80.307 -80.221  0.00  0.00           B
ATOM   1774  B       X   1     -74.696 -77.781 -79.458  0.00  0.00           B
ATOM   1775  B       X   1     -80.235 -78.270 -79.601  0.00  0.00           B
ATOM   1776  Ne      X   1     -74.620 -83.053 -73.152  0.00  0.00          NE
ATOM   1777  Ne      X   1     -73.577 -83.141 -76.027  0.00  0.00          NE
ATOM   1778  B       X   1     -72.275 -78.130 -74.124  0.00  0.00           B
ATOM   1779  B       X   1     -72.619 -82.000 -76.636  0.00  0.00           B
ATOM   1780  B       X   1     -73.834 -83.007 -74.515  0.00  0.00           B
ATOM   1781  B       X   1     -74.440 -77.442 -72.743  0.00  0.00           B
ATOM   1782  Ne      X   1     -73.211 -76.909 -73.544  0.00  0.00          NE
ATOM   1783  B       X   1     -78.880 -85.729 -67.935  0.00  0.00           B
ATOM   1784  Ne      X   1     -78.575 -86.199 -66.498  0.00  0.00          NE
ATOM   1785  Ne      X   1     -78.535 -85.524 -69.531  0.00  0.00          NE
ATOM   1786  B       X   1     -77.874 -87.569 -66.538  0.00  0.00           B
ATOM   1787  B       X   1     -79.824 -86.092 -65.576  0.00  0.00           B
ATOM   1788  B       X   1     -77.435 -85.219 -65.680  0.00  0.00           B
ATOM   1789  B       X   1     -77.857 -76.709 -68.956  0.00  0.00           B
ATOM   1790  B       X   1     -78.677 -76.573 -71.257  0.00  0.00           B
ATOM   1791  Ne      X   1     -75.627 -78.328 -72.173  0.00  0.00          NE
ATOM   1792  B       X   1     -78.868 -84.085 -70.058  0.00  0.00           B
ATOM   1793  B       X   1     -74.911 -79.678 -71.977  0.00  0.00           B
ATOM   1794  Ne      X   1     -77.434 -79.058 -64.753  0.00  0.00          NE
ATOM   1795  B       X   1     -78.235 -77.950 -65.537  0.00  0.00           B
ATOM   1796  Ne      X   1     -79.112 -82.948 -71.111  0.00  0.00          NE
ATOM   1797  B       X   1     -77.344 -80.464 -68.426  0.00  0.00           B
ATOM   1798  Ne      X   1     -77.867 -77.571 -70.236  0.00  0.00          NE
ATOM   1799  B       X   1     -78.644 -78.954 -69.955  0.00  0.00           B
ATOM   1800  Ne      X   1     -78.663 -80.421 -69.324  0.00  0.00          NE
ATOM   1801  B       X   1     -79.909 -80.873 -68.445  0.00  0.00           B
ATOM   1802  B       X   1     -78.693 -81.551 -70.492  0.00  0.00           B
ATOM   1803  B       X   1     -77.064 -80.186 -65.773  0.00  0.00           B
ATOM   1804  Ne      X   1     -76.333 -80.611 -67.205  0.00  0.00          NE
ATOM   1805  B       X   1     -76.458 -77.860 -70.923  0.00  0.00           B
ATOM   1806  Ne      X   1     -79.427 -76.908 -65.751  0.00  0.00          NE
ATOM   1807  B       X   1     -75.875 -82.115 -67.243  0.00  0.00           B
ATOM   1808  B       X   1     -75.018 -79.803 -67.566  0.00  0.00           B
ATOM   1809  B       X   1     -76.930 -83.050 -64.385  0.00  0.00           B
ATOM   1810  B       X   1     -71.410 -76.942 -69.387  0.00  0.00           B
ATOM   1811  B       X   1     -73.992 -82.010 -72.116  0.00  0.00           B
ATOM   1812  Ne      X   1     -72.818 -76.960 -68.773  0.00  0.00          NE
ATOM   1813  B       X   1     -72.712 -76.765 -67.177  0.00  0.00           B
ATOM   1814  Ne      X   1     -73.751 -79.878 -68.550  0.00  0.00          NE
ATOM   1815  B       X   1     -72.438 -79.953 -71.573  0.00  0.00           B
ATOM   1816  B       X   1     -71.885 -77.865 -65.084  0.00  0.00           B
ATOM   1817  B       X   1     -73.464 -78.371 -69.026  0.00  0.00           B
ATOM   1818  Ne      X   1     -70.067 -77.094 -70.255  0.00  0.00          NE
ATOM   1819  B       X   1     -78.849 -71.595 -76.432  0.00  0.00           B
ATOM   1820  Ne      X   1     -79.882 -72.315 -75.531  0.00  0.00          NE
ATOM   1821  Ne      X   1     -79.790 -75.205 -76.823  0.00  0.00          NE
ATOM   1822  Ne      X   1     -77.829 -73.170 -73.380  0.00  0.00          NE
ATOM   1823  B       X   1     -79.968 -73.848 -76.006  0.00  0.00           B
ATOM   1824  B       X   1     -76.953 -69.859 -76.566  0.00  0.00           B
ATOM   1825  Ne      X   1     -77.378 -75.076 -79.029  0.00  0.00          NE
ATOM   1826  B       X   1     -76.371 -72.279 -76.618  0.00  0.00           B
ATOM   1827  B       X   1     -79.072 -72.505 -74.075  0.00  0.00           B
ATOM   1828  B       X   1     -78.212 -74.654 -72.980  0.00  0.00           B
ATOM   1829  B       X   1     -76.490 -73.047 -74.230  0.00  0.00           B
ATOM   1830  Ne      X   1     -75.532 -72.915 -75.514  0.00  0.00          NE
ATOM   1831  B       X   1     -74.968 -74.291 -75.954  0.00  0.00           B
ATOM   1832  B       X   1     -76.518 -76.310 -78.684  0.00  0.00           B
ATOM   1833  B       X   1     -80.144 -76.132 -73.265  0.00  0.00           B
ATOM   1834  B       X   1     -76.937 -68.883 -74.101  0.00  0.00           B
ATOM   1835  B       X   1     -79.594 -76.439 -75.747  0.00  0.00           B
ATOM   1836  B       X   1     -73.539 -76.095 -74.839  0.00  0.00           B
ATOM   1837  B       X   1     -73.175 -72.167 -72.964  0.00  0.00           B
ATOM   1838  Ne      X   1     -73.180 -71.247 -74.248  0.00  0.00          NE
ATOM   1839  Ne      X   1     -73.971 -75.475 -76.172  0.00  0.00          NE
ATOM   1840  B       X   1     -72.621 -74.766 -76.635  0.00  0.00           B
ATOM   1841  B       X   1     -73.653 -69.663 -74.218  0.00  0.00           B
ATOM   1842  B       X   1     -72.170 -76.070 -72.681  0.00  0.00           B
ATOM   1843  B       X   1     -70.069 -69.283 -73.236  0.00  0.00           B
ATOM   1844  B       X   1     -74.380 -76.415 -77.336  0.00  0.00           B
ATOM   1845  B       X   1     -75.325 -65.217 -80.228  0.00  0.00           B
ATOM   1846  B       X   1     -78.510 -61.425 -79.069  0.00  0.00           B
ATOM   1847  Ne      X   1     -78.586 -62.755 -80.012  0.00  0.00          NE
ATOM   1848  Ne      X   1     -76.640 -68.590 -75.735  0.00  0.00          NE
ATOM   1849  B       X   1     -78.606 -66.360 -74.290  0.00  0.00           B
ATOM   1850  Ne      X   1     -76.229 -63.042 -73.770  0.00  0.00          NE
ATOM   1851  Ne      X   1     -76.775 -63.668 -76.593  0.00  0.00          NE
ATOM   1852  Ne      X   1     -79.181 -66.742 -72.876  0.00  0.00          NE
ATOM   1853  B       X   1     -75.952 -63.503 -75.261  0.00  0.00           B
ATOM   1854  B       X   1     -77.184 -63.458 -80.019  0.00  0.00           B
ATOM   1855  B       X   1     -76.483 -61.550 -73.544  0.00  0.00           B
ATOM   1856  B       X   1     -76.046 -64.135 -77.881  0.00  0.00           B
ATOM   1857  Ne      X   1     -75.766 -63.959 -79.433  0.00  0.00          NE
ATOM   1858  B       X   1     -75.108 -68.173 -75.650  0.00  0.00           B
ATOM   1859  B       X   1     -75.051 -63.687 -72.888  0.00  0.00           B
ATOM   1860  B       X   1     -74.648 -62.888 -79.448  0.00  0.00           B
ATOM   1861  Ne      X   1     -76.994 -68.702 -72.547  0.00  0.00          NE
ATOM   1862  B       X   1     -72.432 -68.133 -75.851  0.00  0.00           B
ATOM   1863  Ne      X   1     -73.760 -68.194 -74.881  0.00  0.00          NE
ATOM   1864  B       X   1     -70.147 -63.310 -74.423  0.00  0.00           B
ATOM   1865  B       X   1     -73.565 -67.003 -73.951  0.00  0.00           B
ATOM   1866  B       X   1     -72.671 -62.913 -73.463  0.00  0.00           B
ATOM   1867  Ne      X   1     -71.492 -62.431 -74.354  0.00  0.00          NE
ATOM   1868  B       X   1     -71.913 -62.077 -75.871  0.00  0.00           B
ATOM   1869  B       X   1     -71.209 -67.003 -72.998  0.00  0.00           B
ATOM   1870  Ne      X   1     -72.664 -66.554 -72.758  0.00  0.00          NE
ATOM   1871  Ne      X   1     -73.696 -61.670 -79.578  0.00  0.00          NE
ATOM   1872  Ne      X   1     -71.483 -61.640 -77.342  0.00  0.00          NE
ATOM   1873  B       X   1     -72.658 -61.584 -78.348  0.00  0.00           B
ATOM   1874  Ne      X   1     -69.966 -67.911 -72.619  0.00  0.00          NE
ATOM   1875  Ne      X   1     -73.578 -63.712 -72.364  0.00  0.00          NE
ATOM   1876  B       X   1     -72.992 -65.115 -72.334  0.00  0.00           B
ATOM   1877  Ne      X   1     -79.291 -75.455 -72.195  0.00  0.00          NE
ATOM   1878  B       X   1     -80.145 -74.479 -71.297  0.00  0.00           B
ATOM   1879  B       X   1     -77.533 -72.453 -71.996  0.00  0.00           B
ATOM   1880  B       X   1     -78.895 -75.775 -66.787  0.00  0.00           B
ATOM   1881  B       X   1     -77.328 -74.336 -68.387  0.00  0.00           B
ATOM   1882  B       X   1     -77.121 -70.015 -71.646  0.00  0.00           B
ATOM   1883  Ne      X   1     -77.688 -71.331 -70.940  0.00  0.00          NE
ATOM   1884  Ne      X   1     -79.635 -70.444 -65.143  0.00  0.00          NE
ATOM   1885  B       X   1     -77.096 -71.902 -69.525  0.00  0.00           B
ATOM   1886  B       X   1     -79.256 -71.064 -70.656  0.00  0.00           B
ATOM   1887  Ne      X   1     -76.816 -71.880 -65.497  0.00  0.00          NE
ATOM   1888  B       X   1     -79.687 -74.786 -68.936  0.00  0.00           B
ATOM   1889  B       X   1     -76.713 -72.375 -66.982  0.00  0.00           B
ATOM   1890  Ne      X   1     -76.518 -72.917 -68.436  0.00  0.00          NE
ATOM   1891  B       X   1     -79.760 -69.546 -66.361  0.00  0.00           B
ATOM   1892  B       X   1     -78.197 -71.077 -65.211  0.00  0.00           B
ATOM   1893  Ne      X   1     -78.433 -75.403 -68.254  0.00  0.00          NE
ATOM   1894  B       X   1     -79.817 -76.196 -64.407  0.00  0.00           B
ATOM   1895  B       X   1     -75.483 -71.091 -65.210  0.00  0.00           B
ATOM   1896  B       X   1     -75.138 -73.427 -68.886  0.00  0.00           B
ATOM   1897  B       X   1     -76.906 -73.065 -64.445  0.00  0.00           B
ATOM   1898  B       X   1     -70.432 -75.991 -66.226  0.00  0.00           B
ATOM   1899  Ne      X   1     -72.458 -72.781 -71.763  0.00  0.00          NE
ATOM   1900  Ne      X   1     -69.509 -72.335 -66.669  0.00  0.00          NE
ATOM   1901  B       X   1     -73.678 -75.715 -69.278  0.00  0.00           B
ATOM   1902  B       X   1     -73.447 -73.698 -70.798  0.00  0.00           B
ATOM   1903  B       X   1     -71.948 -71.414 -70.940  0.00  0.00           B
ATOM   1904  B       X   1     -70.888 -72.121 -67.379  0.00  0.00           B
ATOM   1905  B       X   1     -72.778 -73.544 -68.269  0.00  0.00           B
ATOM   1906  Ne      X   1     -73.790 -74.185 -69.340  0.00  0.00          NE
ATOM   1907  Ne      X   1     -72.460 -72.113 -67.610  0.00  0.00          NE
ATOM   1908  B       X   1     -73.203 -71.699 -66.319  0.00  0.00           B
ATOM   1909  B       X   1     -72.928 -71.093 -68.693  0.00  0.00           B
ATOM   1910  Ne      X   1     -72.532 -70.312 -70.016  0.00  0.00          NE
ATOM   1911  B       X   1     -73.840 -69.613 -70.695  0.00  0.00           B
ATOM   1912  B       X   1     -69.707 -71.703 -65.177  0.00  0.00           B
ATOM   1913  B       X   1     -70.074 -75.781 -71.167  0.00  0.00           B
ATOM   1914  B       X   1     -72.605 -75.315 -64.950  0.00  0.00           B
ATOM   1915  Ne      X   1     -73.984 -71.476 -64.947  0.00  0.00          NE
ATOM   1916  B       X   1     -71.483 -69.269 -69.640  0.00  0.00           B
ATOM   1917  B       X   1     -69.040 -69.545 -69.099  0.00  0.00           B
ATOM   1918  B       X   1     -69.189 -73.855 -66.408  0.00  0.00           B
ATOM   1919  Ne      X   1     -71.952 -76.494 -65.857  0.00  0.00          NE
ATOM   1920  B       X   1     -73.973 -72.956 -64.337  0.00  0.00           B
ATOM   1921  Ne      X   1     -68.998 -75.378 -66.034  0.00  0.00          NE
ATOM   1922  Ne      X   1     -75.756 -61.295 -67.911  0.00  0.00          NE
ATOM   1923  B       X   1     -78.222 -67.760 -72.267  0.00  0.00           B
ATOM   1924  Ne      X   1     -80.135 -68.842 -67.715  0.00  0.00          NE
ATOM   1925  B       X   1     -77.268 -61.591 -67.533  0.00  0.00           B
ATOM   1926  B       X   1     -79.577 -64.591 -64.810  0.00  0.00           B
ATOM   1927  Ne      X   1     -78.479 -65.659 -65.242  0.00  0.00          NE
ATOM   1928  B       X   1     -78.378 -65.794 -66.773  0.00  0.00           B
ATOM   1929  B       X   1     -78.958 -67.848 -68.201  0.00  0.00           B
ATOM   1930  B       X   1     -79.322 -63.039 -68.359  0.00  0.00           B
ATOM   1931  Ne      X   1     -78.277 -66.408 -68.254  0.00  0.00          NE
ATOM   1932  B       X   1     -76.769 -66.453 -68.617  0.00  0.00           B
ATOM   1933  Ne      X   1     -75.244 -66.379 -68.763  0.00  0.00          NE
ATOM   1934  B       X   1     -75.568 -68.125 -72.038  0.00  0.00           B
ATOM   1935  B       X   1     -75.120 -62.569 -68.564  0.00  0.00           B
ATOM   1936  B       X   1     -77.172 -65.094 -64.521  0.00  0.00           B
ATOM   1937  B       X   1     -78.846 -67.039 -64.696  0.00  0.00           B
ATOM   1938  B       X   1     -74.857 -67.522 -69.652  0.00  0.00           B
ATOM   1939  B       X   1     -74.756 -64.947 -69.266  0.00  0.00           B
ATOM   1940  B       X   1     -74.642 -66.611 -67.250  0.00  0.00           B
ATOM   1941  Ne      X   1     -80.265 -63.272 -65.098  0.00  0.00          NE
ATOM   1942  B       X   1     -69.740 -66.218 -66.167  0.00  0.00           B
ATOM   1943  B       X   1     -70.679 -64.873 -68.106  0.00  0.00           B
ATOM   1944  B       X   1     -73.497 -65.827 -65.036  0.00  0.00           B
ATOM   1945  B       X   1     -73.422 -68.195 -65.546  0.00  0.00           B
ATOM   1946  B       X   1     -72.141 -66.609 -67.094  0.00  0.00           B
ATOM   1947  Ne      X   1     -74.354 -68.171 -70.956  0.00  0.00          NE
ATOM   1948  B       X   1     -72.801 -63.537 -68.442  0.00  0.00           B
ATOM   1949  B       X   1     -73.155 -67.407 -71.525  0.00  0.00           B
ATOM   1950  Ne      X   1     -74.145 -63.528 -69.360  0.00  0.00          NE
ATOM   1951  B       X   1     -71.183 -62.933 -66.517  0.00  0.00           B
ATOM   1952  Ne      X   1     -73.507 -66.850 -66.268  0.00  0.00          NE
ATOM   1953  Ne      X   1     -70.112 -68.514 -69.579  0.00  0.00          NE
ATOM   1954  Ne      X   1     -70.635 -66.312 -67.472  0.00  0.00          NE
ATOM   1955  B       X   1     -73.713 -63.207 -70.862  0.00  0.00           B
ATOM   1956  B       X   1     -69.926 -67.986 -71.032  0.00  0.00           B
ATOM   1957  Ne      X   1     -71.709 -62.446 -65.150  0.00  0.00          NE
ATOM   1958  B       X   1     -70.148 -67.359 -68.510  0.00  0.00           B
ATOM   1959  B       X   1     -70.561 -62.407 -69.010  0.00  0.00           B
ATOM   1960  B       X   1     -72.520 -63.550 -64.548  0.00  0.00           B
ATOM   1961  Ne      X   1     -71.296 -63.384 -68.021  0.00  0.00          NE
ATOM   1962  B       X   1    -130.343 -92.231 -50.566  0.00  0.00           B
ATOM   1963  Ne      X   1    -130.250 -91.971 -49.021  0.00  0.00          NE
ATOM   1964  B       X   1    -130.285 -93.400 -48.356  0.00  0.00           B
ATOM   1965  B       X   1    -132.273 -93.090 -41.821  0.00  0.00           B
ATOM   1966  Ne      X   1    -132.609 -96.693 -48.070  0.00  0.00          NE
ATOM   1967  B       X   1    -127.291 -91.937 -46.615  0.00  0.00           B
ATOM   1968  B       X   1    -131.831 -93.391 -45.991  0.00  0.00           B
ATOM   1969  Ne      X   1    -131.824 -92.148 -45.194  0.00  0.00          NE
ATOM   1970  B       X   1    -131.007 -92.260 -43.884  0.00  0.00           B
ATOM   1971  B       X   1    -131.403 -95.659 -47.877  0.00  0.00           B
ATOM   1972  Ne      X   1    -130.881 -92.661 -42.357  0.00  0.00          NE
ATOM   1973  Ne      X   1    -130.104 -94.844 -47.715  0.00  0.00          NE
ATOM   1974  B       X   1    -129.944 -93.899 -42.166  0.00  0.00           B
ATOM   1975  Ne      X   1    -129.483 -95.375 -42.384  0.00  0.00          NE
ATOM   1976  B       X   1    -129.437 -94.839 -46.300  0.00  0.00           B
ATOM   1977  B       X   1    -127.760 -93.557 -44.781  0.00  0.00           B
ATOM   1978  B       X   1    -127.174 -95.967 -45.536  0.00  0.00           B
ATOM   1979  Ne      X   1    -128.352 -94.984 -45.133  0.00  0.00          NE
ATOM   1980  B       X   1    -128.923 -95.567 -43.816  0.00  0.00           B
ATOM   1981  B       X   1    -134.469 -88.032 -49.103  0.00  0.00           B
ATOM   1982  B       X   1    -135.632 -86.045 -50.379  0.00  0.00           B
ATOM   1983  Ne      X   1    -134.715 -87.329 -50.561  0.00  0.00          NE
ATOM   1984  B       X   1    -131.705 -86.026 -52.989  0.00  0.00           B
ATOM   1985  Ne      X   1    -131.746 -84.589 -49.541  0.00  0.00          NE
ATOM   1986  B       X   1    -131.353 -85.666 -50.575  0.00  0.00           B
ATOM   1987  B       X   1    -129.336 -88.098 -49.517  0.00  0.00           B
ATOM   1988  B       X   1    -128.453 -85.220 -53.516  0.00  0.00           B
ATOM   1989  Ne      X   1    -129.295 -87.947 -51.057  0.00  0.00          NE
ATOM   1990  Ne      X   1    -127.936 -85.213 -51.926  0.00  0.00          NE
ATOM   1991  B       X   1    -128.797 -91.302 -48.676  0.00  0.00           B
ATOM   1992  B       X   1    -131.284 -90.915 -48.587  0.00  0.00           B
ATOM   1993  B       X   1    -133.104 -83.840 -50.041  0.00  0.00           B
ATOM   1994  B       X   1    -134.878 -82.227 -49.214  0.00  0.00           B
ATOM   1995  Ne      X   1    -134.197 -82.677 -50.487  0.00  0.00          NE
ATOM   1996  B       X   1    -133.122 -80.625 -48.198  0.00  0.00           B
ATOM   1997  Ne      X   1    -127.990 -82.178 -51.066  0.00  0.00          NE
ATOM   1998  B       X   1    -128.525 -82.057 -49.528  0.00  0.00           B
ATOM   1999  B       X   1    -131.457 -80.638 -52.274  0.00  0.00           B
ATOM   2000  B       X   1    -129.773 -79.471 -53.836  0.00  0.00           B
ATOM   2001  B       X   1    -130.678 -83.432 -49.501  0.00  0.00           B
ATOM   2002  B       X   1    -128.944 -81.174 -52.000  0.00  0.00           B
ATOM   2003  B       X   1    -129.865 -78.851 -51.330  0.00  0.00           B
ATOM   2004  B       X   1    -128.243 -83.749 -51.377  0.00  0.00           B
ATOM   2005  Ne      X   1    -130.476 -77.932 -50.112  0.00  0.00          NE
ATOM   2006  Ne      X   1    -129.700 -82.585 -48.607  0.00  0.00          NE
ATOM   2007  B       X   1    -131.109 -79.072 -49.117  0.00  0.00           B
ATOM   2008  Ne      X   1    -132.572 -85.574 -46.719  0.00  0.00          NE
ATOM   2009  B       X   1    -134.525 -90.162 -41.339  0.00  0.00           B
ATOM   2010  B       X   1    -133.339 -86.914 -47.094  0.00  0.00           B
ATOM   2011  B       X   1    -135.476 -88.371 -46.679  0.00  0.00           B
ATOM   2012  Ne      X   1    -135.670 -89.865 -42.447  0.00  0.00          NE
ATOM   2013  B       X   1    -135.612 -85.852 -42.912  0.00  0.00           B
ATOM   2014  B       X   1    -135.050 -90.167 -43.924  0.00  0.00           B
ATOM   2015  Ne      X   1    -134.147 -88.186 -47.565  0.00  0.00          NE
ATOM   2016  B       X   1    -133.100 -89.453 -47.449  0.00  0.00           B
ATOM   2017  B       X   1    -133.278 -84.863 -42.614  0.00  0.00           B
ATOM   2018  Ne      X   1    -134.834 -84.524 -42.863  0.00  0.00          NE
ATOM   2019  B       X   1    -133.589 -84.452 -46.309  0.00  0.00           B
ATOM   2020  Ne      X   1    -134.805 -91.404 -44.699  0.00  0.00          NE
ATOM   2021  B       X   1    -133.336 -91.761 -44.822  0.00  0.00           B
ATOM   2022  B       X   1    -131.894 -85.148 -48.126  0.00  0.00           B
ATOM   2023  B       X   1    -131.573 -85.849 -45.553  0.00  0.00           B
ATOM   2024  B       X   1    -131.555 -84.948 -40.724  0.00  0.00           B
ATOM   2025  Ne      X   1    -131.632 -90.049 -47.392  0.00  0.00          NE
ATOM   2026  B       X   1    -131.385 -90.785 -46.035  0.00  0.00           B
ATOM   2027  B       X   1    -130.848 -85.188 -43.225  0.00  0.00           B
ATOM   2028  B       X   1    -130.647 -88.682 -47.400  0.00  0.00           B
ATOM   2029  B       X   1    -130.164 -91.436 -41.688  0.00  0.00           B
ATOM   2030  B       X   1    -129.202 -86.429 -47.566  0.00  0.00           B
ATOM   2031  Ne      X   1    -130.327 -85.918 -44.553  0.00  0.00          NE
ATOM   2032  B       X   1    -129.687 -87.280 -44.102  0.00  0.00           B
ATOM   2033  B       X   1    -127.309 -88.574 -44.042  0.00  0.00           B
ATOM   2034  Ne      X   1    -128.546 -88.004 -43.148  0.00  0.00          NE
ATOM   2035  B       X   1    -128.147 -86.866 -42.189  0.00  0.00           B
ATOM   2036  Ne      X   1    -129.129 -90.390 -41.157  0.00  0.00          NE
ATOM   2037  B       X   1    -128.860 -89.313 -42.317  0.00  0.00           B
ATOM   2038  Ne      X   1    -127.110 -86.452 -41.101  0.00  0.00          NE
ATOM   2039  B       X   1    -129.277 -85.171 -45.398  0.00  0.00           B
ATOM   2040  B       X   1    -127.125 -85.241 -46.937  0.00  0.00           B
ATOM   2041  Ne      X   1    -128.679 -85.042 -46.884  0.00  0.00          NE
ATOM   2042  B       X   1    -127.884 -91.097 -40.525  0.00  0.00           B
ATOM   2043  Ne      X   1    -131.818 -84.472 -42.206  0.00  0.00          NE
ATOM   2044  Ne      X   1    -129.709 -87.746 -48.108  0.00  0.00          NE
ATOM   2045  B       X   1    -127.524 -85.124 -40.230  0.00  0.00           B
ATOM   2046  B       X   1    -126.822 -87.696 -40.197  0.00  0.00           B
ATOM   2047  Ne      X   1    -127.397 -91.449 -48.148  0.00  0.00          NE
ATOM   2048  Ne      X   1    -134.576 -81.196 -47.956  0.00  0.00          NE
ATOM   2049  B       X   1    -134.894 -83.690 -44.278  0.00  0.00           B
ATOM   2050  Ne      X   1    -134.793 -83.414 -45.878  0.00  0.00          NE
ATOM   2051  B       X   1    -134.590 -82.032 -46.630  0.00  0.00           B
ATOM   2052  B       X   1    -132.757 -80.485 -42.045  0.00  0.00           B
ATOM   2053  B       X   1    -132.068 -80.772 -44.374  0.00  0.00           B
ATOM   2054  B       X   1    -131.837 -82.836 -42.563  0.00  0.00           B
ATOM   2055  Ne      X   1    -131.720 -81.259 -42.823  0.00  0.00          NE
ATOM   2056  B       X   1    -131.468 -79.552 -46.603  0.00  0.00           B
ATOM   2057  B       X   1    -130.199 -80.891 -42.546  0.00  0.00           B
ATOM   2058  B       X   1    -127.756 -81.542 -42.173  0.00  0.00           B
ATOM   2059  Ne      X   1    -128.866 -80.367 -42.030  0.00  0.00          NE
ATOM   2060  B       X   1    -129.155 -83.705 -47.555  0.00  0.00           B
ATOM   2061  Ne      X   1    -131.562 -80.146 -48.091  0.00  0.00          NE
ATOM   2062  Ne      X   1    -126.317 -82.107 -42.051  0.00  0.00          NE
ATOM   2063  B       X   1    -130.546 -81.353 -48.121  0.00  0.00           B
ATOM   2064  Ne      X   1    -133.758 -90.493 -39.964  0.00  0.00          NE
ATOM   2065  B       X   1    -132.414 -89.776 -39.783  0.00  0.00           B
ATOM   2066  B       X   1    -129.876 -89.637 -40.032  0.00  0.00           B
ATOM   2067  B       X   1    -131.236 -87.444 -40.116  0.00  0.00           B
ATOM   2068  Ne      X   1    -131.143 -85.951 -39.602  0.00  0.00          NE
ATOM   2069  Ne      X   1    -131.138 -88.967 -39.482  0.00  0.00          NE
ATOM   2070  B       X   1    -129.721 -85.549 -39.068  0.00  0.00           B
ATOM   2071  B       X   1    -127.342 -85.604 -37.784  0.00  0.00           B
ATOM   2072  Ne      X   1    -128.237 -84.840 -38.865  0.00  0.00          NE
ATOM   2073  B       X   1    -128.953 -80.888 -38.206  0.00  0.00           B
ATOM   2074  Ne      X   1    -128.776 -82.286 -37.379  0.00  0.00          NE
ATOM   2075  B       X   1    -128.517 -83.448 -38.342  0.00  0.00           B
ATOM   2076  B       X   1    -126.455 -82.711 -28.505  0.00  0.00           B
ATOM   2077  B       X   1    -126.953 -78.133 -31.595  0.00  0.00           B
ATOM   2078  B       X   1    -126.742 -75.238 -41.045  0.00  0.00           B
ATOM   2079  B       X   1    -115.128-117.243 -49.083  0.00  0.00           B
ATOM   2080  B       X   1    -125.261 -85.634 -48.707  0.00  0.00           B
ATOM   2081  B       X   1    -125.851 -85.964 -41.831  0.00  0.00           B
ATOM   2082  Ne      X   1    -125.803 -86.040 -47.236  0.00  0.00          NE
ATOM   2083  Ne      X   1    -125.056 -84.796 -42.460  0.00  0.00          NE
ATOM   2084  B       X   1    -124.598 -85.763 -46.274  0.00  0.00           B
ATOM   2085  B       X   1    -124.355 -85.066 -43.861  0.00  0.00           B
ATOM   2086  B       X   1    -123.910 -84.434 -41.441  0.00  0.00           B
ATOM   2087  B       X   1    -119.524 -84.879 -41.998  0.00  0.00           B
ATOM   2088  B       X   1    -124.492 -79.764 -40.635  0.00  0.00           B
ATOM   2089  B       X   1    -125.364 -81.280 -43.004  0.00  0.00           B
ATOM   2090  B       X   1    -126.095 -83.606 -42.547  0.00  0.00           B
ATOM   2091  B       X   1    -124.982 -77.208 -41.336  0.00  0.00           B
ATOM   2092  B       X   1    -125.706 -81.907 -40.636  0.00  0.00           B
ATOM   2093  Ne      X   1    -124.008 -78.475 -41.526  0.00  0.00          NE
ATOM   2094  B       X   1    -121.455 -83.891 -40.767  0.00  0.00           B
ATOM   2095  B       X   1    -123.162 -81.150 -44.264  0.00  0.00           B
ATOM   2096  Ne      X   1    -121.646 -80.940 -44.543  0.00  0.00          NE
ATOM   2097  B       X   1    -122.612 -78.213 -41.078  0.00  0.00           B
ATOM   2098  B       X   1    -123.307 -82.106 -40.735  0.00  0.00           B
ATOM   2099  Ne      X   1    -122.979 -83.609 -40.485  0.00  0.00          NE
ATOM   2100  B       X   1    -120.606 -79.857 -40.846  0.00  0.00           B
ATOM   2101  Ne      X   1    -119.977 -83.686 -41.028  0.00  0.00          NE
ATOM   2102  Ne      X   1    -119.827 -80.697 -42.059  0.00  0.00          NE
ATOM   2103  B       X   1    -118.520 -79.955 -42.415  0.00  0.00           B
ATOM   2104  B       X   1    -119.725 -82.234 -41.639  0.00  0.00           B
ATOM   2105  B       X   1    -116.275 -79.006 -41.579  0.00  0.00           B
ATOM   2106  B       X   1    -115.599 -81.147 -40.465  0.00  0.00           B
ATOM   2107  Ne      X   1    -115.597 -82.748 -40.257  0.00  0.00          NE
ATOM   2108  Ne      X   1    -115.683 -79.604 -40.239  0.00  0.00          NE
ATOM   2109  B       X   1    -124.358 -88.188 -39.762  0.00  0.00           B
ATOM   2110  B       X   1    -124.838 -85.396 -37.372  0.00  0.00           B
ATOM   2111  Ne      X   1    -123.348 -85.124 -37.880  0.00  0.00          NE
ATOM   2112  Ne      X   1    -122.828 -87.952 -39.161  0.00  0.00          NE
ATOM   2113  B       X   1    -122.800 -86.545 -38.538  0.00  0.00           B
ATOM   2114  Ne      X   1    -121.221 -85.105 -35.838  0.00  0.00          NE
ATOM   2115  B       X   1    -121.671 -85.165 -34.239  0.00  0.00           B
ATOM   2116  B       X   1    -122.435 -84.834 -36.716  0.00  0.00           B
ATOM   2117  Ne      X   1    -122.144 -84.889 -32.728  0.00  0.00          NE
ATOM   2118  B       X   1    -123.452 -85.807 -32.564  0.00  0.00           B
ATOM   2119  Ne      X   1    -117.061 -85.581 -32.247  0.00  0.00          NE
ATOM   2120  B       X   1    -117.692 -84.820 -37.697  0.00  0.00           B
ATOM   2121  Ne      X   1    -116.993 -85.854 -36.900  0.00  0.00          NE
ATOM   2122  B       X   1    -115.480 -85.940 -36.956  0.00  0.00           B
ATOM   2123  Ne      X   1    -121.389 -78.773 -40.088  0.00  0.00          NE
ATOM   2124  B       X   1    -126.211 -77.045 -33.862  0.00  0.00           B
ATOM   2125  B       X   1    -122.592 -83.416 -32.521  0.00  0.00           B
ATOM   2126  B       X   1    -123.377 -84.052 -38.962  0.00  0.00           B
ATOM   2127  B       X   1    -123.711 -76.815 -33.833  0.00  0.00           B
ATOM   2128  Ne      X   1    -124.372 -81.174 -39.969  0.00  0.00          NE
ATOM   2129  Ne      X   1    -124.134 -80.524 -34.944  0.00  0.00          NE
ATOM   2130  B       X   1    -125.539 -81.317 -34.975  0.00  0.00           B
ATOM   2131  B       X   1    -125.098 -76.906 -36.232  0.00  0.00           B
ATOM   2132  Ne      X   1    -124.898 -77.423 -34.682  0.00  0.00          NE
ATOM   2133  B       X   1    -124.678 -79.022 -34.822  0.00  0.00           B
ATOM   2134  B       X   1    -123.782 -81.080 -38.511  0.00  0.00           B
ATOM   2135  Ne      X   1    -122.351 -81.867 -32.813  0.00  0.00          NE
ATOM   2136  B       X   1    -123.358 -81.136 -33.746  0.00  0.00           B
ATOM   2137  B       X   1    -122.153 -79.275 -38.752  0.00  0.00           B
ATOM   2138  B       X   1    -123.115 -80.404 -36.223  0.00  0.00           B
ATOM   2139  B       X   1    -121.075 -81.091 -37.545  0.00  0.00           B
ATOM   2140  B       X   1    -120.957 -81.723 -33.514  0.00  0.00           B
ATOM   2141  Ne      X   1    -122.524 -80.476 -37.669  0.00  0.00          NE
ATOM   2142  B       X   1    -121.564 -77.737 -32.908  0.00  0.00           B
ATOM   2143  Ne      X   1    -117.691 -82.643 -32.129  0.00  0.00          NE
ATOM   2144  B       X   1    -116.188 -77.941 -34.026  0.00  0.00           B
ATOM   2145  B       X   1    -120.163 -84.010 -36.047  0.00  0.00           B
ATOM   2146  B       X   1    -116.788 -78.153 -36.629  0.00  0.00           B
ATOM   2147  B       X   1    -119.649 -79.563 -33.372  0.00  0.00           B
ATOM   2148  Ne      X   1    -115.973 -77.739 -32.405  0.00  0.00          NE
ATOM   2149  B       X   1    -117.066 -84.036 -32.688  0.00  0.00           B
ATOM   2150  B       X   1    -118.366 -77.207 -38.393  0.00  0.00           B
ATOM   2151  Ne      X   1    -119.523 -81.066 -37.117  0.00  0.00          NE
ATOM   2152  B       X   1    -119.407 -81.046 -35.551  0.00  0.00           B
ATOM   2153  B       X   1    -118.491 -81.852 -33.232  0.00  0.00           B
ATOM   2154  Ne      X   1    -117.654 -78.524 -37.922  0.00  0.00          NE
ATOM   2155  Ne      X   1    -120.239 -78.464 -32.411  0.00  0.00          NE
ATOM   2156  B       X   1    -116.744 -83.020 -39.261  0.00  0.00           B
ATOM   2157  B       X   1    -119.166 -83.777 -39.674  0.00  0.00           B
ATOM   2158  B       X   1    -116.696 -79.114 -39.051  0.00  0.00           B
ATOM   2159  B       X   1    -120.454 -77.541 -39.808  0.00  0.00           B
ATOM   2160  B       X   1    -118.615 -82.231 -37.728  0.00  0.00           B
ATOM   2161  Ne      X   1    -118.081 -83.477 -38.572  0.00  0.00          NE
ATOM   2162  B       X   1    -118.812 -79.657 -37.612  0.00  0.00           B
ATOM   2163  Ne      X   1    -115.983 -77.382 -35.532  0.00  0.00          NE
ATOM   2164  Ne      X   1    -119.563 -81.059 -33.981  0.00  0.00          NE
ATOM   2165  B       X   1    -121.000 -85.377 -31.759  0.00  0.00           B
ATOM   2166  Ne      X   1    -119.856 -86.054 -30.864  0.00  0.00          NE
ATOM   2167  B       X   1    -118.427 -85.947 -31.499  0.00  0.00           B
ATOM   2168  B       X   1    -115.830 -85.872 -31.261  0.00  0.00           B
ATOM   2169  B       X   1    -124.707 -80.885 -28.701  0.00  0.00           B
ATOM   2170  Ne      X   1    -121.291 -80.442 -30.207  0.00  0.00          NE
ATOM   2171  Ne      X   1    -123.362 -80.614 -27.936  0.00  0.00          NE
ATOM   2172  B       X   1    -122.160 -81.233 -31.390  0.00  0.00           B
ATOM   2173  Ne      X   1    -126.206 -81.115 -28.668  0.00  0.00          NE
ATOM   2174  B       X   1    -120.734 -79.167 -30.991  0.00  0.00           B
ATOM   2175  B       X   1    -118.634 -83.063 -31.028  0.00  0.00           B
ATOM   2176  B       X   1    -116.493 -79.065 -31.547  0.00  0.00           B
ATOM   2177  B       X   1    -116.593 -81.612 -31.500  0.00  0.00           B
ATOM   2178  B       X   1    -115.044 -80.413 -29.696  0.00  0.00           B
ATOM   2179  B       X   1    -124.432 -74.780 -40.614  0.00  0.00           B
ATOM   2180  Ne      X   1    -125.454 -75.953 -40.472  0.00  0.00          NE
ATOM   2181  Ne      X   1    -117.856 -76.104 -42.012  0.00  0.00          NE
ATOM   2182  B       X   1    -118.558 -76.145 -40.659  0.00  0.00           B
ATOM   2183  B       X   1    -116.328 -75.737 -42.029  0.00  0.00           B
ATOM   2184  Ne      X   1    -115.050 -74.863 -41.984  0.00  0.00          NE
ATOM   2185  Ne      X   1    -125.930 -76.161 -37.443  0.00  0.00          NE
ATOM   2186  B       X   1    -125.159 -74.590 -37.242  0.00  0.00           B
ATOM   2187  Ne      X   1    -123.763 -73.768 -36.909  0.00  0.00          NE
ATOM   2188  B       X   1    -122.578 -73.901 -38.008  0.00  0.00           B
ATOM   2189  Ne      X   1    -121.351 -73.949 -39.028  0.00  0.00          NE
ATOM   2190  B       X   1    -125.579 -76.423 -38.979  0.00  0.00           B
ATOM   2191  Ne      X   1    -119.389 -76.512 -39.352  0.00  0.00          NE
ATOM   2192  B       X   1    -120.321 -75.118 -38.901  0.00  0.00           B
ATOM   2193  B       X   1    -116.412 -75.799 -35.621  0.00  0.00           B
ATOM   2194  B       X   1    -116.235 -63.771  -0.608  0.00  0.00           B
ATOM   2195  B       X   1    -117.405 -61.605  -0.850  0.00  0.00           B
ATOM   2196  Ne      X   1    -112.269-118.320 -62.569  0.00  0.00          NE
ATOM   2197  B       X   1    -111.389-118.607 -61.262  0.00  0.00           B
ATOM   2198  B       X   1    -111.469-118.505 -58.621  0.00  0.00           B
ATOM   2199  Ne      X   1    -112.384-118.662 -57.380  0.00  0.00          NE
ATOM   2200  B       X   1    -112.863-117.223 -56.953  0.00  0.00           B
ATOM   2201  Ne      X   1    -110.589-118.679 -59.912  0.00  0.00          NE
ATOM   2202  B       X   1    -111.415-117.896 -63.793  0.00  0.00           B
ATOM   2203  B       X   1    -110.472-115.470 -63.661  0.00  0.00           B
ATOM   2204  B       X   1    -109.435-117.602 -59.999  0.00  0.00           B
ATOM   2205  B       X   1    -110.024-120.159 -59.776  0.00  0.00           B
ATOM   2206  Ne      X   1    -112.697-115.712 -56.344  0.00  0.00          NE
ATOM   2207  Ne      X   1    -107.325-118.020 -62.970  0.00  0.00          NE
ATOM   2208  B       X   1    -108.089-121.037 -58.343  0.00  0.00           B
ATOM   2209  B       X   1    -107.713-116.974 -61.884  0.00  0.00           B
ATOM   2210  Ne      X   1    -107.860-120.972 -62.539  0.00  0.00          NE
ATOM   2211  B       X   1    -107.980-121.078 -60.976  0.00  0.00           B
ATOM   2212  B       X   1    -105.775-120.091 -58.024  0.00  0.00           B
ATOM   2213  Ne      X   1    -107.070-120.461 -57.233  0.00  0.00          NE
ATOM   2214  Ne      X   1    -104.674-120.312 -59.061  0.00  0.00          NE
ATOM   2215  B       X   1    -107.676-115.924 -59.332  0.00  0.00           B
ATOM   2216  Ne      X   1    -108.521-116.429 -60.606  0.00  0.00          NE
ATOM   2217  B       X   1    -108.118-119.413 -62.885  0.00  0.00           B
ATOM   2218  Ne      X   1    -107.536-115.598 -57.727  0.00  0.00          NE
ATOM   2219  B       X   1    -107.765-116.757 -56.669  0.00  0.00           B
ATOM   2220  B       X   1    -103.674-115.579 -56.648  0.00  0.00           B
ATOM   2221  B       X   1    -107.569-119.266 -56.479  0.00  0.00           B
ATOM   2222  B       X   1    -103.409-119.689 -58.502  0.00  0.00           B
ATOM   2223  Ne      X   1    -110.076-114.130 -56.640  0.00  0.00          NE
ATOM   2224  B       X   1    -110.033-112.566 -56.776  0.00  0.00           B
ATOM   2225  B       X   1    -111.488-119.182 -56.188  0.00  0.00           B
ATOM   2226  B       X   1    -112.299-116.198 -52.216  0.00  0.00           B
ATOM   2227  B       X   1    -111.655-118.006 -53.937  0.00  0.00           B
ATOM   2228  B       X   1    -112.712-115.908 -54.748  0.00  0.00           B
ATOM   2229  B       X   1    -114.114-117.664 -53.474  0.00  0.00           B
ATOM   2230  Ne      X   1    -112.723-116.902 -53.571  0.00  0.00          NE
ATOM   2231  Ne      X   1    -111.181-115.330 -51.479  0.00  0.00          NE
ATOM   2232  Ne      X   1    -110.751-118.895 -54.819  0.00  0.00          NE
ATOM   2233  B       X   1    -110.352-120.135 -53.991  0.00  0.00           B
ATOM   2234  B       X   1    -110.132-116.338 -50.838  0.00  0.00           B
ATOM   2235  B       X   1    -109.671-120.730 -49.620  0.00  0.00           B
ATOM   2236  Ne      X   1    -109.801-121.559 -53.452  0.00  0.00          NE
ATOM   2237  B       X   1    -109.438-118.248 -49.383  0.00  0.00           B
ATOM   2238  B       X   1    -109.423-118.141 -55.189  0.00  0.00           B
ATOM   2239  Ne      X   1    -109.949-119.536 -48.606  0.00  0.00          NE
ATOM   2240  B       X   1    -109.417-121.582 -51.958  0.00  0.00           B
ATOM   2241  Ne      X   1    -107.068-122.388 -54.915  0.00  0.00          NE
ATOM   2242  B       X   1    -106.751-121.591 -56.207  0.00  0.00           B
ATOM   2243  Ne      X   1    -108.820-117.260 -50.442  0.00  0.00          NE
ATOM   2244  B       X   1    -106.015-122.101 -53.778  0.00  0.00           B
ATOM   2245  B       X   1    -105.344-119.892 -49.074  0.00  0.00           B
ATOM   2246  B       X   1    -108.136-117.624 -51.784  0.00  0.00           B
ATOM   2247  Ne      X   1    -107.926-117.958 -55.631  0.00  0.00          NE
ATOM   2248  B       X   1    -108.283-115.777 -53.468  0.00  0.00           B
ATOM   2249  Ne      X   1    -108.684-121.492 -50.605  0.00  0.00          NE
ATOM   2250  B       X   1    -105.759-118.686 -51.309  0.00  0.00           B
ATOM   2251  B       X   1    -107.107-117.773 -54.309  0.00  0.00           B
ATOM   2252  Ne      X   1    -107.198-117.017 -52.923  0.00  0.00          NE
ATOM   2253  Ne      X   1    -105.855-120.015 -50.645  0.00  0.00          NE
ATOM   2254  B       X   1    -107.352-120.628 -50.659  0.00  0.00           B
ATOM   2255  B       X   1    -107.732-116.511 -49.583  0.00  0.00           B
ATOM   2256  B       X   1    -104.982-121.056 -51.481  0.00  0.00           B
ATOM   2257  B       X   1    -105.956-116.046 -52.747  0.00  0.00           B
ATOM   2258  B       X   1    -103.757-121.002 -53.734  0.00  0.00           B
ATOM   2259  Ne      X   1    -104.783-121.835 -52.823  0.00  0.00          NE
ATOM   2260  B       X   1    -108.461-121.855 -54.299  0.00  0.00           B
ATOM   2261  Ne      X   1    -107.136-115.628 -48.427  0.00  0.00          NE
ATOM   2262  B       X   1    -109.797-114.601 -55.186  0.00  0.00           B
ATOM   2263  B       X   1    -110.429-114.606 -52.644  0.00  0.00           B
ATOM   2264  B       X   1    -112.148-119.137 -45.384  0.00  0.00           B
ATOM   2265  B       X   1    -111.382-119.510 -47.950  0.00  0.00           B
ATOM   2266  Ne      X   1    -113.725-122.356 -46.631  0.00  0.00          NE
ATOM   2267  B       X   1    -108.929-119.840 -47.367  0.00  0.00           B
ATOM   2268  B       X   1    -103.973-120.154 -46.711  0.00  0.00           B
ATOM   2269  B       X   1    -106.443-119.823 -46.767  0.00  0.00           B
ATOM   2270  Ne      X   1    -107.884-119.542 -46.169  0.00  0.00          NE
ATOM   2271  Ne      X   1    -108.143-121.182 -43.458  0.00  0.00          NE
ATOM   2272  B       X   1    -106.609-121.533 -43.144  0.00  0.00           B
ATOM   2273  B       X   1    -104.414-121.325 -44.349  0.00  0.00           B
ATOM   2274  Ne      X   1    -105.259-120.395 -47.620  0.00  0.00          NE
ATOM   2275  Ne      X   1    -105.176-122.085 -43.145  0.00  0.00          NE
ATOM   2276  B       X   1    -104.620-122.034 -41.719  0.00  0.00           B
ATOM   2277  B       X   1    -105.462-121.937 -47.721  0.00  0.00           B
ATOM   2278  Ne      X   1    -104.182-122.196 -40.201  0.00  0.00          NE
ATOM   2279  B       X   1    -104.459 -91.890  -8.770  0.00  0.00           B
ATOM   2280  B       X   1    -106.359 -86.105 -58.689  0.00  0.00           B
ATOM   2281  Ne      X   1    -105.170 -85.178 -58.281  0.00  0.00          NE
ATOM   2282  B       X   1    -104.898 -85.359 -56.766  0.00  0.00           B
ATOM   2283  B       X   1    -103.847 -85.296 -59.061  0.00  0.00           B
ATOM   2284  Ne      X   1    -109.488 -79.265 -58.558  0.00  0.00          NE
ATOM   2285  B       X   1    -105.665 -83.721 -58.537  0.00  0.00           B
ATOM   2286  Ne      X   1    -107.010 -77.870 -59.796  0.00  0.00          NE
ATOM   2287  B       X   1    -108.088 -78.730 -59.032  0.00  0.00           B
ATOM   2288  B       X   1    -107.215 -81.823 -57.986  0.00  0.00           B
ATOM   2289  Ne      X   1    -108.766 -81.972 -57.439  0.00  0.00          NE
ATOM   2290  Ne      X   1    -105.682 -82.196 -58.324  0.00  0.00          NE
ATOM   2291  Ne      X   1    -106.127 -79.279 -62.486  0.00  0.00          NE
ATOM   2292  B       X   1    -104.979 -81.602 -59.678  0.00  0.00           B
ATOM   2293  B       X   1    -104.856 -81.794 -57.057  0.00  0.00           B
ATOM   2294  B       X   1    -106.554 -78.512 -61.168  0.00  0.00           B
ATOM   2295  B       X   1    -105.722 -77.517 -58.828  0.00  0.00           B
ATOM   2296  B       X   1    -104.500 -77.856 -56.584  0.00  0.00           B
ATOM   2297  Ne      X   1    -104.613 -76.996 -57.879  0.00  0.00          NE
ATOM   2298  Ne      X   1    -104.516 -85.767 -55.224  0.00  0.00          NE
ATOM   2299  B       X   1    -105.413 -84.847 -54.271  0.00  0.00           B
ATOM   2300  B       X   1    -103.587 -88.241 -48.682  0.00  0.00           B
ATOM   2301  Ne      X   1    -109.609 -77.589 -55.996  0.00  0.00          NE
ATOM   2302  B       X   1    -110.945 -77.717 -55.250  0.00  0.00           B
ATOM   2303  B       X   1    -111.217 -77.852 -51.635  0.00  0.00           B
ATOM   2304  B       X   1    -109.521 -79.893 -51.320  0.00  0.00           B
ATOM   2305  B       X   1    -109.217 -81.468 -53.413  0.00  0.00           B
ATOM   2306  Ne      X   1    -104.272 -81.645 -55.568  0.00  0.00          NE
ATOM   2307  B       X   1    -103.394 -78.890 -49.817  0.00  0.00           B
ATOM   2308  B       X   1    -107.746 -79.413 -53.086  0.00  0.00           B
ATOM   2309  B       X   1    -105.760 -82.319 -49.659  0.00  0.00           B
ATOM   2310  B       X   1    -103.504 -82.439 -48.265  0.00  0.00           B
ATOM   2311  Ne      X   1    -107.395 -78.197 -54.042  0.00  0.00          NE
ATOM   2312  B       X   1    -108.411 -78.195 -55.212  0.00  0.00           B
ATOM   2313  B       X   1    -105.196 -82.405 -54.564  0.00  0.00           B
ATOM   2314  Ne      X   1    -106.021 -83.514 -53.754  0.00  0.00          NE
ATOM   2315  B       X   1    -108.848 -81.969 -55.835  0.00  0.00           B
ATOM   2316  B       X   1    -104.399 -80.085 -55.343  0.00  0.00           B
ATOM   2317  B       X   1    -105.449 -77.613 -48.912  0.00  0.00           B
ATOM   2318  B       X   1    -108.819 -77.505 -50.923  0.00  0.00           B
ATOM   2319  Ne      X   1    -108.523 -80.599 -52.268  0.00  0.00          NE
ATOM   2320  Ne      X   1    -104.354 -78.722 -48.552  0.00  0.00          NE
ATOM   2321  B       X   1    -105.953 -83.296 -52.188  0.00  0.00           B
ATOM   2322  B       X   1    -104.872 -80.249 -48.454  0.00  0.00           B
ATOM   2323  B       X   1    -105.880 -78.256 -54.525  0.00  0.00           B
ATOM   2324  Ne      X   1    -108.985 -82.615 -54.399  0.00  0.00          NE
ATOM   2325  B       X   1    -107.424 -81.397 -51.462  0.00  0.00           B
ATOM   2326  B       X   1    -107.600 -83.363 -54.122  0.00  0.00           B
ATOM   2327  B       X   1    -107.679 -76.895 -53.132  0.00  0.00           B
ATOM   2328  Ne      X   1    -104.973 -81.835 -48.359  0.00  0.00          NE
ATOM   2329  Ne      X   1    -104.486 -78.520 -55.200  0.00  0.00          NE
ATOM   2330  Ne      X   1    -110.445 -78.209 -41.235  0.00  0.00          NE
ATOM   2331  B       X   1    -114.208 -79.731 -45.247  0.00  0.00           B
ATOM   2332  B       X   1    -112.007 -78.872 -44.573  0.00  0.00           B
ATOM   2333  Ne      X   1    -111.245 -77.616 -44.161  0.00  0.00          NE
ATOM   2334  B       X   1    -112.211 -82.164 -40.873  0.00  0.00           B
ATOM   2335  B       X   1    -110.673 -77.813 -42.730  0.00  0.00           B
ATOM   2336  B       X   1    -111.866 -78.613 -40.735  0.00  0.00           B
ATOM   2337  B       X   1    -110.140 -76.835 -40.486  0.00  0.00           B
ATOM   2338  B       X   1    -109.144 -79.075 -41.019  0.00  0.00           B
ATOM   2339  B       X   1    -103.722 -80.805 -45.047  0.00  0.00           B
ATOM   2340  B       X   1    -106.723 -78.453 -42.043  0.00  0.00           B
ATOM   2341  Ne      X   1    -106.135 -82.967 -43.261  0.00  0.00          NE
ATOM   2342  B       X   1    -107.081 -82.945 -41.996  0.00  0.00           B
ATOM   2343  B       X   1    -106.237 -80.418 -45.229  0.00  0.00           B
ATOM   2344  Ne      X   1    -105.412 -77.879 -42.610  0.00  0.00          NE
ATOM   2345  B       X   1    -104.568 -77.517 -41.356  0.00  0.00           B
ATOM   2346  B       X   1    -104.783 -78.994 -43.535  0.00  0.00           B
ATOM   2347  Ne      X   1    -106.970 -82.181 -40.662  0.00  0.00          NE
ATOM   2348  B       X   1    -105.916 -82.201 -47.096  0.00  0.00           B
ATOM   2349  Ne      X   1    -105.010 -80.338 -44.206  0.00  0.00          NE
ATOM   2350  B       X   1    -105.280 -81.586 -43.196  0.00  0.00           B
ATOM   2351  Ne      X   1    -107.563 -79.181 -40.904  0.00  0.00          NE
ATOM   2352  B       X   1    -107.177 -80.683 -40.898  0.00  0.00           B
ATOM   2353  B       X   1    -103.526 -78.382 -47.226  0.00  0.00           B
ATOM   2354  Ne      X   1    -112.082 -86.047 -39.266  0.00  0.00          NE
ATOM   2355  B       X   1    -113.050 -86.102 -38.012  0.00  0.00           B
ATOM   2356  B       X   1    -113.432 -85.323 -35.633  0.00  0.00           B
ATOM   2357  Ne      X   1    -112.193 -84.453 -35.099  0.00  0.00          NE
ATOM   2358  B       X   1    -110.968 -85.603 -35.335  0.00  0.00           B
ATOM   2359  B       X   1    -109.944 -84.752 -32.520  0.00  0.00           B
ATOM   2360  Ne      X   1    -111.445 -84.420 -32.167  0.00  0.00          NE
ATOM   2361  B       X   1    -103.439 -91.797 -32.217  0.00  0.00           B
ATOM   2362  B       X   1    -108.869 -84.907 -38.566  0.00  0.00           B
ATOM   2363  Ne      X   1    -108.528 -84.852 -33.062  0.00  0.00          NE
ATOM   2364  B       X   1    -108.641 -85.748 -34.397  0.00  0.00           B
ATOM   2365  B       X   1    -105.967 -85.585 -36.630  0.00  0.00           B
ATOM   2366  B       X   1    -107.487 -85.725 -32.238  0.00  0.00           B
ATOM   2367  B       X   1    -112.242 -84.175 -33.556  0.00  0.00           B
ATOM   2368  Ne      X   1    -112.910 -77.120 -35.333  0.00  0.00          NE
ATOM   2369  B       X   1    -112.141 -82.292 -38.255  0.00  0.00           B
ATOM   2370  Ne      X   1    -112.593 -82.981 -39.623  0.00  0.00          NE
ATOM   2371  B       X   1    -113.201 -77.011 -39.278  0.00  0.00           B
ATOM   2372  B       X   1    -111.690 -83.166 -35.977  0.00  0.00           B
ATOM   2373  B       X   1    -111.122 -80.611 -36.551  0.00  0.00           B
ATOM   2374  Ne      X   1    -111.197 -82.147 -37.032  0.00  0.00          NE
ATOM   2375  B       X   1    -112.034 -79.000 -38.337  0.00  0.00           B
ATOM   2376  B       X   1    -114.382 -77.433 -35.688  0.00  0.00           B
ATOM   2377  Ne      X   1    -111.150 -79.059 -36.980  0.00  0.00          NE
ATOM   2378  B       X   1    -111.921 -78.238 -35.840  0.00  0.00           B
ATOM   2379  Ne      X   1    -112.874 -78.600 -39.553  0.00  0.00          NE
ATOM   2380  B       X   1    -114.241 -79.220 -39.831  0.00  0.00           B
ATOM   2381  B       X   1    -109.772 -78.154 -37.231  0.00  0.00           B
ATOM   2382  B       X   1    -109.738 -82.603 -37.593  0.00  0.00           B
ATOM   2383  B       X   1    -112.828 -76.822 -33.704  0.00  0.00           B
ATOM   2384  B       X   1    -114.519 -77.568 -32.125  0.00  0.00           B
ATOM   2385  B       X   1    -103.386 -82.116 -34.287  0.00  0.00           B
ATOM   2386  B       X   1    -105.465 -82.331 -40.059  0.00  0.00           B
ATOM   2387  B       X   1    -107.079 -78.564 -39.521  0.00  0.00           B
ATOM   2388  B       X   1    -104.235 -81.358 -37.948  0.00  0.00           B
ATOM   2389  B       X   1    -107.382 -83.460 -37.140  0.00  0.00           B
ATOM   2390  Ne      X   1    -104.976 -82.147 -34.654  0.00  0.00          NE
ATOM   2391  B       X   1    -108.022 -83.411 -33.075  0.00  0.00           B
ATOM   2392  B       X   1    -105.249 -80.474 -35.212  0.00  0.00           B
ATOM   2393  B       X   1    -104.981 -78.972 -38.076  0.00  0.00           B
ATOM   2394  Ne      X   1    -105.953 -84.015 -36.804  0.00  0.00          NE
ATOM   2395  Ne      X   1    -104.454 -82.629 -38.952  0.00  0.00          NE
ATOM   2396  B       X   1    -105.070 -83.737 -38.056  0.00  0.00           B
ATOM   2397  Ne      X   1    -108.559 -83.403 -38.248  0.00  0.00          NE
ATOM   2398  Ne      X   1    -106.158 -77.981 -38.374  0.00  0.00          NE
ATOM   2399  B       X   1    -105.332 -83.342 -35.572  0.00  0.00           B
ATOM   2400  B       X   1    -103.453 -83.949 -32.622  0.00  0.00           B
ATOM   2401  Ne      X   1    -103.714 -79.883 -37.685  0.00  0.00          NE
ATOM   2402  B       X   1    -107.105 -77.550 -37.266  0.00  0.00           B
ATOM   2403  B       X   1    -107.918 -82.661 -39.499  0.00  0.00           B
ATOM   2404  B       X   1    -111.917 -85.711 -31.417  0.00  0.00           B
ATOM   2405  B       X   1    -111.506 -83.141 -31.382  0.00  0.00           B
ATOM   2406  B       X   1    -112.579 -81.174 -29.987  0.00  0.00           B
ATOM   2407  Ne      X   1    -113.578 -80.328 -29.142  0.00  0.00          NE
ATOM   2408  B       X   1    -111.999 -77.773 -31.300  0.00  0.00           B
ATOM   2409  B       X   1    -103.514 -83.028 -17.094  0.00  0.00           B
ATOM   2410  B       X   1    -108.097 -86.225 -10.885  0.00  0.00           B
ATOM   2411  B       X   1    -106.344 -87.525  -9.518  0.00  0.00           B
ATOM   2412  B       X   1    -105.303 -89.842  -9.864  0.00  0.00           B
ATOM   2413  Ne      X   1    -105.303 -88.533  -9.019  0.00  0.00          NE
ATOM   2414  B       X   1    -106.933 -85.130  -8.830  0.00  0.00           B
ATOM   2415  B       X   1    -103.912 -87.156 -14.275  0.00  0.00           B
ATOM   2416  B       X   1    -103.867 -87.847  -8.934  0.00  0.00           B
ATOM   2417  Ne      X   1    -103.856 -88.393 -15.244  0.00  0.00          NE
ATOM   2418  Ne      X   1    -105.310 -91.419  -9.994  0.00  0.00          NE
ATOM   2419  B       X   1    -105.400 -88.719 -15.651  0.00  0.00           B
ATOM   2420  B       X   1    -103.691 -84.553 -14.851  0.00  0.00           B
ATOM   2421  B       X   1    -103.527 -85.417 -12.390  0.00  0.00           B
ATOM   2422  B       X   1    -103.364 -77.510  -8.858  0.00  0.00           B
ATOM   2423  B       X   1    -106.315 -77.555 -14.649  0.00  0.00           B
ATOM   2424  B       X   1    -104.518 -81.431 -11.495  0.00  0.00           B
ATOM   2425  Ne      X   1    -108.382 -81.707 -12.783  0.00  0.00          NE
ATOM   2426  B       X   1    -106.179 -80.323  -9.950  0.00  0.00           B
ATOM   2427  Ne      X   1    -105.955 -81.679 -10.751  0.00  0.00          NE
ATOM   2428  B       X   1    -107.351 -81.872 -11.627  0.00  0.00           B
ATOM   2429  B       X   1    -105.890 -82.931  -9.829  0.00  0.00           B
ATOM   2430  Ne      X   1    -106.525 -78.904  -9.309  0.00  0.00          NE
ATOM   2431  B       X   1    -104.942 -82.382 -14.872  0.00  0.00           B
ATOM   2432  Ne      X   1    -106.217 -81.432 -15.025  0.00  0.00          NE
ATOM   2433  Ne      X   1    -105.223 -78.456 -15.185  0.00  0.00          NE
ATOM   2434  B       X   1    -103.931 -78.107 -14.412  0.00  0.00           B
ATOM   2435  B       X   1    -105.523 -79.956 -15.088  0.00  0.00           B
ATOM   2436  Ne      X   1    -106.610 -83.553  -8.579  0.00  0.00          NE
ATOM   2437  Ne      X   1    -103.674 -83.122 -15.414  0.00  0.00          NE
ATOM   2438  B       X   1    -105.493 -78.690  -8.174  0.00  0.00           B
ATOM   2439  B       X   1    -105.721 -88.735  -7.446  0.00  0.00           B
ATOM   2440  Ne      X   1    -103.530 -85.903  -5.731  0.00  0.00          NE
ATOM   2441  B       X   1    -104.121 -84.422  -5.866  0.00  0.00           B
ATOM   2442  Ne      X   1    -104.032 -78.519  -7.696  0.00  0.00          NE
ATOM   2443  B       X   1    -105.684 -83.326  -7.384  0.00  0.00           B
ATOM   2444  B       X   1    -103.372 -82.277  -7.076  0.00  0.00           B
ATOM   2445  Ne      X   1    -104.552 -82.970  -6.353  0.00  0.00          NE
ATOM   2446  B       X   1    -105.155 -82.057  -5.198  0.00  0.00           B
ATOM   2447  B       X   1    -104.592 -75.387 -57.474  0.00  0.00           B
ATOM   2448  B       X   1    -109.281 -76.030 -56.163  0.00  0.00           B
ATOM   2449  Ne      X   1    -109.104 -74.551 -56.152  0.00  0.00          NE
ATOM   2450  B       X   1    -107.408 -76.034 -48.397  0.00  0.00           B
ATOM   2451  B       X   1    -106.598 -76.193 -50.754  0.00  0.00           B
ATOM   2452  Ne      X   1    -106.067 -76.195 -49.258  0.00  0.00          NE
ATOM   2453  B       X   1    -105.039 -75.044 -48.901  0.00  0.00           B
ATOM   2454  B       X   1    -108.769 -75.118 -51.685  0.00  0.00           B
ATOM   2455  Ne      X   1    -107.932 -76.404 -51.637  0.00  0.00          NE
ATOM   2456  Ne      X   1    -108.620 -75.069 -48.205  0.00  0.00          NE
ATOM   2457  B       X   1    -114.144 -75.170 -40.755  0.00  0.00           B
ATOM   2458  B       X   1    -110.312 -74.738 -41.943  0.00  0.00           B
ATOM   2459  Ne      X   1    -110.297 -75.258 -40.490  0.00  0.00          NE
ATOM   2460  B       X   1    -107.659 -75.988 -44.974  0.00  0.00           B
ATOM   2461  B       X   1    -105.369 -74.794 -45.473  0.00  0.00           B
ATOM   2462  B       X   1    -111.746 -74.971 -39.824  0.00  0.00           B
ATOM   2463  Ne      X   1    -113.208 -75.463 -39.486  0.00  0.00          NE
ATOM   2464  B       X   1    -113.791 -74.773 -38.182  0.00  0.00           B
ATOM   2465  B       X   1    -112.447 -73.108 -36.744  0.00  0.00           B
ATOM   2466  Ne      X   1    -113.357 -74.392 -36.667  0.00  0.00          NE
ATOM   2467  B       X   1    -112.655 -75.671 -36.005  0.00  0.00           B
ATOM   2468  B       X   1    -109.197 -74.616 -39.584  0.00  0.00           B
ATOM   2469  Ne      X   1    -103.528 -73.972  -5.782  0.00  0.00          NE
ATOM   2470  B       X   1    -103.591 -70.670  -7.942  0.00  0.00           B
ATOM   2471  B       X   1    -103.358 -73.720  -4.200  0.00  0.00           B
ATOM   2472  B       X   1    -113.881 -62.835  -0.876  0.00  0.00           B
ATOM   2473  Ne      X   1    -113.875 -61.280  -1.276  0.00  0.00          NE
ATOM   2474  Ne      X   1    -114.698 -64.195  -0.661  0.00  0.00          NE
ATOM   2475  Ne      X   1    -104.528 -62.976  -0.396  0.00  0.00          NE
ATOM   2476  B       X   1    -106.976 -66.013  -0.425  0.00  0.00           B
ATOM   2477  B       X   1    -107.374 -68.516  -0.817  0.00  0.00           B
ATOM   2478  B       X   1    -102.603-117.941 -56.702  0.00  0.00           B
ATOM   2479  Ne      X   1    -102.519-119.389 -57.229  0.00  0.00          NE
ATOM   2480  B       X   1     -98.598-119.581 -58.753  0.00  0.00           B
ATOM   2481  Ne      X   1     -99.647-120.250 -57.823  0.00  0.00          NE
ATOM   2482  B       X   1    -101.019-119.511 -57.815  0.00  0.00           B
ATOM   2483  B       X   1     -99.909-121.758 -57.996  0.00  0.00           B
ATOM   2484  Ne      X   1    -102.357-116.425 -56.631  0.00  0.00          NE
ATOM   2485  B       X   1     -99.107-119.986 -56.248  0.00  0.00           B
ATOM   2486  B       X   1     -92.081-122.293 -56.779  0.00  0.00           B
ATOM   2487  B       X   1    -101.084-122.399 -49.598  0.00  0.00           B
ATOM   2488  B       X   1    -102.840-120.356 -56.067  0.00  0.00           B
ATOM   2489  B       X   1    -101.584-116.290 -55.225  0.00  0.00           B
ATOM   2490  Ne      X   1    -102.524-121.120 -54.704  0.00  0.00          NE
ATOM   2491  Ne      X   1     -98.101-119.642 -55.143  0.00  0.00          NE
ATOM   2492  Ne      X   1    -100.114-121.186 -50.364  0.00  0.00          NE
ATOM   2493  Ne      X   1    -100.326-119.710 -53.064  0.00  0.00          NE
ATOM   2494  B       X   1    -100.637-118.045 -53.296  0.00  0.00           B
ATOM   2495  B       X   1    -100.388-120.343 -51.666  0.00  0.00           B
ATOM   2496  Ne      X   1    -100.717-116.513 -53.846  0.00  0.00          NE
ATOM   2497  B       X   1    -101.301-120.499 -54.024  0.00  0.00           B
ATOM   2498  B       X   1     -98.906-119.800 -53.732  0.00  0.00           B
ATOM   2499  B       X   1    -101.376-115.678 -52.720  0.00  0.00           B
ATOM   2500  B       X   1    -100.015-120.192 -49.164  0.00  0.00           B
ATOM   2501  B       X   1     -98.726-121.953 -50.621  0.00  0.00           B
ATOM   2502  B       X   1     -95.789-119.477 -48.344  0.00  0.00           B
ATOM   2503  B       X   1     -96.812-120.573 -55.217  0.00  0.00           B
ATOM   2504  B       X   1     -94.289-121.266 -55.919  0.00  0.00           B
ATOM   2505  Ne      X   1     -95.799-121.690 -55.622  0.00  0.00          NE
ATOM   2506  Ne      X   1     -94.697-118.740 -49.168  0.00  0.00          NE
ATOM   2507  B       X   1     -95.046-121.173 -52.317  0.00  0.00           B
ATOM   2508  B       X   1     -94.654-119.355 -50.585  0.00  0.00           B
ATOM   2509  B       X   1     -92.944-119.811 -52.528  0.00  0.00           B
ATOM   2510  B       X   1     -95.061-118.468 -52.931  0.00  0.00           B
ATOM   2511  Ne      X   1     -94.442-119.714 -52.171  0.00  0.00          NE
ATOM   2512  B       X   1     -93.236-118.971 -48.511  0.00  0.00           B
ATOM   2513  B       X   1    -100.045-120.853 -46.678  0.00  0.00           B
ATOM   2514  B       X   1    -102.147-121.467 -45.470  0.00  0.00           B
ATOM   2515  B       X   1    -100.729-118.484 -47.272  0.00  0.00           B
ATOM   2516  Ne      X   1     -99.775-119.628 -47.685  0.00  0.00          NE
ATOM   2517  B       X   1     -98.236-119.463 -47.547  0.00  0.00           B
ATOM   2518  Ne      X   1    -100.749-122.076 -45.955  0.00  0.00          NE
ATOM   2519  Ne      X   1     -98.691-122.240 -43.683  0.00  0.00          NE
ATOM   2520  B       X   1     -97.380-122.006 -44.605  0.00  0.00           B
ATOM   2521  Ne      X   1     -96.804-120.018 -47.240  0.00  0.00          NE
ATOM   2522  B       X   1     -96.870-121.614 -47.101  0.00  0.00           B
ATOM   2523  B       X   1     -92.731-121.809 -45.419  0.00  0.00           B
ATOM   2524  Ne      X   1     -94.057-122.087 -44.679  0.00  0.00          NE
ATOM   2525  B       X   1     -96.276-119.517 -45.836  0.00  0.00           B
ATOM   2526  Ne      X   1     -92.080-118.620 -47.588  0.00  0.00          NE
ATOM   2527  B       X   1    -102.919-121.291 -40.075  0.00  0.00           B
ATOM   2528  B       X   1     -91.941-119.468 -35.190  0.00  0.00           B
ATOM   2529  Ne      X   1     -94.423-117.299 -30.492  0.00  0.00          NE
ATOM   2530  B       X   1     -93.309-116.571 -29.680  0.00  0.00           B
ATOM   2531  Ne      X   1     -92.184-115.582 -28.953  0.00  0.00          NE
ATOM   2532  B       X   1     -92.894-114.383 -28.258  0.00  0.00           B
ATOM   2533  B       X   1     -92.971-114.313 -25.649  0.00  0.00           B
ATOM   2534  Ne      X   1     -93.716-113.783 -27.002  0.00  0.00          NE
ATOM   2535  Ne      X   1     -94.130-110.917 -25.890  0.00  0.00          NE
ATOM   2536  B       X   1     -93.674-112.080 -26.838  0.00  0.00           B
ATOM   2537  B       X   1     -91.900-117.457 -19.739  0.00  0.00           B
ATOM   2538  Ne      X   1     -91.962-118.824 -18.922  0.00  0.00          NE
ATOM   2539  Ne      X   1     -91.880-114.095 -17.700  0.00  0.00          NE
ATOM   2540  Ne      X   1     -91.870-117.480 -13.363  0.00  0.00          NE
ATOM   2541  B       X   1     -91.915-100.296 -58.257  0.00  0.00           B
ATOM   2542  B       X   1     -92.222 -95.925 -57.330  0.00  0.00           B
ATOM   2543  B       X   1     -93.776 -94.723 -58.906  0.00  0.00           B
ATOM   2544  Ne      X   1     -92.260 -95.097 -58.662  0.00  0.00          NE
ATOM   2545  B       X   1     -92.211 -97.760 -61.626  0.00  0.00           B
ATOM   2546  B       X   1     -93.855 -91.957 -61.517  0.00  0.00           B
ATOM   2547  Ne      X   1     -94.641 -94.646 -51.893  0.00  0.00          NE
ATOM   2548  B       X   1     -92.007 -97.103 -54.745  0.00  0.00           B
ATOM   2549  B       X   1     -93.620 -93.552 -52.524  0.00  0.00           B
ATOM   2550  B       X   1     -96.025 -93.477 -54.368  0.00  0.00           B
ATOM   2551  Ne      X   1     -95.172 -94.777 -54.643  0.00  0.00          NE
ATOM   2552  Ne      X   1     -96.791 -92.080 -54.246  0.00  0.00          NE
ATOM   2553  B       X   1     -93.700 -94.151 -54.925  0.00  0.00           B
ATOM   2554  Ne      X   1     -93.013 -93.104 -53.952  0.00  0.00          NE
ATOM   2555  B       X   1    -101.032 -91.848 -33.179  0.00  0.00           B
ATOM   2556  B       X   1    -102.566 -93.679 -29.706  0.00  0.00           B
ATOM   2557  Ne      X   1     -98.814 -94.122 -29.079  0.00  0.00          NE
ATOM   2558  Ne      X   1    -101.459 -92.604 -29.498  0.00  0.00          NE
ATOM   2559  B       X   1    -100.077 -93.354 -29.390  0.00  0.00           B
ATOM   2560  B       X   1     -99.133 -91.845 -25.761  0.00  0.00           B
ATOM   2561  Ne      X   1     -98.012 -93.467 -16.006  0.00  0.00          NE
ATOM   2562  B       X   1     -99.279 -92.353 -12.184  0.00  0.00           B
ATOM   2563  B       X   1     -98.813 -93.059 -14.676  0.00  0.00           B
ATOM   2564  B       X   1    -102.663 -95.387 -10.011  0.00  0.00           B
ATOM   2565  Ne      X   1    -101.936 -94.926 -11.325  0.00  0.00          NE
ATOM   2566  B       X   1    -101.556 -96.142 -12.316  0.00  0.00           B
ATOM   2567  Ne      X   1    -101.861 -97.509 -13.089  0.00  0.00          NE
ATOM   2568  Ne      X   1     -99.113 -93.515 -10.949  0.00  0.00          NE
ATOM   2569  B       X   1    -100.506 -94.156 -10.978  0.00  0.00           B
ATOM   2570  B       X   1     -97.982 -94.468 -11.615  0.00  0.00           B
ATOM   2571  B       X   1     -98.500 -93.209  -9.478  0.00  0.00           B
ATOM   2572  Ne      X   1    -102.745 -95.348  -8.451  0.00  0.00          NE
ATOM   2573  B       X   1    -102.956 -93.969 -12.201  0.00  0.00           B
ATOM   2574  Ne      X   1     -99.273 -91.878 -13.681  0.00  0.00          NE
ATOM   2575  B       X   1    -103.190 -93.933  -7.914  0.00  0.00           B
ATOM   2576  B       X   1    -101.497 -92.930  -5.088  0.00  0.00           B
ATOM   2577  B       X   1    -101.323 -95.598  -7.884  0.00  0.00           B
ATOM   2578  Ne      X   1    -100.650 -96.917  -7.307  0.00  0.00          NE
ATOM   2579  B       X   1     -97.820 -94.620  -7.257  0.00  0.00           B
ATOM   2580  B       X   1     -98.155 -91.906  -4.639  0.00  0.00           B
ATOM   2581  B       X   1     -99.388 -85.097 -58.218  0.00  0.00           B
ATOM   2582  B       X   1     -99.315 -86.698 -56.218  0.00  0.00           B
ATOM   2583  B       X   1     -97.207 -86.048 -57.555  0.00  0.00           B
ATOM   2584  Ne      X   1     -93.358 -88.784 -60.352  0.00  0.00          NE
ATOM   2585  B       X   1     -92.458 -87.470 -60.380  0.00  0.00           B
ATOM   2586  B       X   1     -94.658 -88.449 -61.181  0.00  0.00           B
ATOM   2587  B       X   1     -92.595 -89.881 -61.124  0.00  0.00           B
ATOM   2588  Ne      X   1     -92.939 -89.151 -57.392  0.00  0.00          NE
ATOM   2589  B       X   1     -93.457 -89.275 -58.910  0.00  0.00           B
ATOM   2590  B       X   1     -94.588 -85.746 -57.125  0.00  0.00           B
ATOM   2591  B       X   1     -92.847 -87.573 -57.123  0.00  0.00           B
ATOM   2592  B       X   1     -92.092 -85.057 -57.572  0.00  0.00           B
ATOM   2593  Ne      X   1     -93.094 -86.091 -56.786  0.00  0.00          NE
ATOM   2594  Ne      X   1     -92.391 -91.359 -61.565  0.00  0.00          NE
ATOM   2595  Ne      X   1     -95.892 -85.060 -57.702  0.00  0.00          NE
ATOM   2596  B       X   1     -93.860 -89.974 -56.445  0.00  0.00           B
ATOM   2597  Ne      X   1     -96.025 -84.793 -60.734  0.00  0.00          NE
ATOM   2598  B       X   1     -95.815 -84.701 -59.198  0.00  0.00           B
ATOM   2599  B       X   1     -97.349 -84.199 -61.279  0.00  0.00           B
ATOM   2600  B       X   1     -91.857 -91.399 -62.978  0.00  0.00           B
ATOM   2601  B       X   1    -101.392 -84.130 -59.496  0.00  0.00           B
ATOM   2602  Ne      X   1    -100.299 -83.803 -58.406  0.00  0.00          NE
ATOM   2603  Ne      X   1    -101.790 -77.333 -59.178  0.00  0.00          NE
ATOM   2604  B       X   1    -101.006 -83.540 -56.973  0.00  0.00           B
ATOM   2605  B       X   1    -101.558 -78.384 -60.196  0.00  0.00           B
ATOM   2606  Ne      X   1     -97.906 -82.924 -62.107  0.00  0.00          NE
ATOM   2607  B       X   1     -98.896 -78.690 -63.069  0.00  0.00           B
ATOM   2608  B       X   1     -98.312 -81.846 -61.003  0.00  0.00           B
ATOM   2609  B       X   1     -99.459 -82.502 -58.765  0.00  0.00           B
ATOM   2610  Ne      X   1    -101.486 -79.923 -60.877  0.00  0.00          NE
ATOM   2611  B       X   1    -100.294 -80.544 -60.014  0.00  0.00           B
ATOM   2612  Ne      X   1     -98.956 -81.277 -59.619  0.00  0.00          NE
ATOM   2613  B       X   1    -101.163 -79.684 -62.359  0.00  0.00           B
ATOM   2614  B       X   1     -97.983 -80.216 -59.126  0.00  0.00           B
ATOM   2615  Ne      X   1    -100.367 -78.958 -63.510  0.00  0.00          NE
ATOM   2616  B       X   1    -103.150 -77.179 -58.620  0.00  0.00           B
ATOM   2617  B       X   1     -99.626 -77.390 -56.275  0.00  0.00           B
ATOM   2618  B       X   1    -100.627 -76.696 -58.493  0.00  0.00           B
ATOM   2619  Ne      X   1     -97.545 -78.033 -62.490  0.00  0.00          NE
ATOM   2620  B       X   1     -96.770 -82.488 -63.075  0.00  0.00           B
ATOM   2621  B       X   1     -97.201 -78.673 -61.118  0.00  0.00           B
ATOM   2622  Ne      X   1     -96.900 -79.129 -59.579  0.00  0.00          NE
ATOM   2623  B       X   1     -96.780 -77.729 -58.693  0.00  0.00           B
ATOM   2624  B       X   1     -94.849 -83.884 -61.345  0.00  0.00           B
ATOM   2625  B       X   1     -92.392 -83.295 -61.582  0.00  0.00           B
ATOM   2626  Ne      X   1     -92.932 -78.165 -62.589  0.00  0.00          NE
ATOM   2627  Ne      X   1     -93.804 -82.689 -61.654  0.00  0.00          NE
ATOM   2628  B       X   1     -93.729 -78.911 -61.414  0.00  0.00           B
ATOM   2629  B       X   1     -93.786 -81.393 -60.648  0.00  0.00           B
ATOM   2630  Ne      X   1     -93.898 -79.806 -60.110  0.00  0.00          NE
ATOM   2631  B       X   1     -95.438 -79.691 -59.566  0.00  0.00           B
ATOM   2632  B       X   1     -92.730 -79.259 -59.112  0.00  0.00           B
ATOM   2633  B       X   1     -94.310 -82.102 -62.994  0.00  0.00           B
ATOM   2634  B       X   1     -93.965 -77.698 -63.665  0.00  0.00           B
ATOM   2635  B       X   1     -96.032 -83.680 -56.816  0.00  0.00           B
ATOM   2636  Ne      X   1     -95.453 -82.213 -63.988  0.00  0.00          NE
ATOM   2637  B       X   1     -96.371 -78.194 -63.517  0.00  0.00           B
ATOM   2638  B       X   1     -92.258 -76.877 -61.952  0.00  0.00           B
ATOM   2639  B       X   1    -102.914 -86.233 -50.389  0.00  0.00           B
ATOM   2640  B       X   1    -102.987 -85.478 -54.870  0.00  0.00           B
ATOM   2641  B       X   1     -98.074 -85.732 -49.338  0.00  0.00           B
ATOM   2642  B       X   1    -100.526 -86.152 -54.059  0.00  0.00           B
ATOM   2643  Ne      X   1    -101.702 -85.141 -53.968  0.00  0.00          NE
ATOM   2644  B       X   1    -102.117 -85.171 -52.481  0.00  0.00           B
ATOM   2645  Ne      X   1     -98.890 -86.622 -50.362  0.00  0.00          NE
ATOM   2646  Ne      X   1     -99.554 -87.256 -54.730  0.00  0.00          NE
ATOM   2647  Ne      X   1    -101.776 -85.263 -50.932  0.00  0.00          NE
ATOM   2648  B       X   1     -99.484 -87.853 -49.549  0.00  0.00           B
ATOM   2649  B       X   1    -100.412 -88.551 -54.798  0.00  0.00           B
ATOM   2650  B       X   1    -100.325 -85.869 -50.776  0.00  0.00           B
ATOM   2651  B       X   1     -98.057 -87.138 -51.538  0.00  0.00           B
ATOM   2652  B       X   1     -98.147 -87.363 -54.021  0.00  0.00           B
ATOM   2653  Ne      X   1    -100.171 -88.068 -48.189  0.00  0.00          NE
ATOM   2654  B       X   1     -93.465 -91.653 -54.394  0.00  0.00           B
ATOM   2655  B       X   1     -96.825 -85.455 -52.804  0.00  0.00           B
ATOM   2656  Ne      X   1     -97.193 -86.998 -52.776  0.00  0.00          NE
ATOM   2657  B       X   1     -93.749 -90.860 -49.582  0.00  0.00           B
ATOM   2658  B       X   1     -95.710 -87.708 -52.822  0.00  0.00           B
ATOM   2659  Ne      X   1     -94.347 -90.427 -55.049  0.00  0.00          NE
ATOM   2660  B       X   1     -94.161 -89.201 -54.187  0.00  0.00           B
ATOM   2661  B       X   1     -94.096 -89.340 -51.669  0.00  0.00           B
ATOM   2662  Ne      X   1     -94.302 -88.383 -52.852  0.00  0.00          NE
ATOM   2663  Ne      X   1     -93.266 -89.516 -50.332  0.00  0.00          NE
ATOM   2664  Ne      X   1     -92.321 -86.032 -53.783  0.00  0.00          NE
ATOM   2665  B       X   1     -93.021 -87.351 -53.069  0.00  0.00           B
ATOM   2666  B       X   1     -92.826 -85.917 -55.266  0.00  0.00           B
ATOM   2667  B       X   1     -93.418 -88.186 -49.556  0.00  0.00           B
ATOM   2668  B       X   1     -92.769 -84.840 -52.915  0.00  0.00           B
ATOM   2669  B       X   1     -95.847 -91.028 -54.938  0.00  0.00           B
ATOM   2670  B       X   1     -92.599 -85.631 -48.882  0.00  0.00           B
ATOM   2671  Ne      X   1     -93.094 -87.049 -48.394  0.00  0.00          NE
ATOM   2672  Ne      X   1     -97.113 -91.782 -48.519  0.00  0.00          NE
ATOM   2673  B       X   1    -101.395 -76.602 -52.985  0.00  0.00           B
ATOM   2674  B       X   1    -102.777 -82.138 -55.561  0.00  0.00           B
ATOM   2675  B       X   1    -100.982 -82.014 -48.754  0.00  0.00           B
ATOM   2676  Ne      X   1    -101.950 -78.027 -53.460  0.00  0.00          NE
ATOM   2677  B       X   1    -100.781 -78.580 -54.367  0.00  0.00           B
ATOM   2678  B       X   1    -100.155 -81.681 -55.655  0.00  0.00           B
ATOM   2679  Ne      X   1    -100.373 -77.515 -48.826  0.00  0.00          NE
ATOM   2680  Ne      X   1     -98.503 -81.851 -51.984  0.00  0.00          NE
ATOM   2681  B       X   1     -98.449 -77.722 -53.895  0.00  0.00           B
ATOM   2682  B       X   1    -102.017 -80.916 -50.657  0.00  0.00           B
ATOM   2683  B       X   1    -101.182 -83.738 -54.451  0.00  0.00           B
ATOM   2684  Ne      X   1     -98.698 -81.135 -55.113  0.00  0.00          NE
ATOM   2685  Ne      X   1     -99.364 -78.315 -54.989  0.00  0.00          NE
ATOM   2686  B       X   1     -98.721 -79.652 -55.444  0.00  0.00           B
ATOM   2687  Ne      X   1    -101.155 -82.230 -50.381  0.00  0.00          NE
ATOM   2688  B       X   1    -100.927 -78.641 -49.846  0.00  0.00           B
ATOM   2689  B       X   1     -98.675 -81.372 -53.496  0.00  0.00           B
ATOM   2690  B       X   1    -102.093 -78.822 -52.137  0.00  0.00           B
ATOM   2691  B       X   1     -98.807 -77.454 -48.678  0.00  0.00           B
ATOM   2692  B       X   1     -99.814 -82.187 -51.148  0.00  0.00           B
ATOM   2693  Ne      X   1    -101.283 -82.761 -55.680  0.00  0.00          NE
ATOM   2694  B       X   1    -101.704 -83.743 -50.421  0.00  0.00           B
ATOM   2695  Ne      X   1    -102.095 -79.330 -50.631  0.00  0.00          NE
ATOM   2696  B       X   1     -97.848 -80.593 -51.222  0.00  0.00           B
ATOM   2697  B       X   1     -97.654 -83.381 -48.330  0.00  0.00           B
ATOM   2698  B       X   1    -103.219 -78.004 -54.333  0.00  0.00           B
ATOM   2699  B       X   1     -92.691 -83.621 -50.742  0.00  0.00           B
ATOM   2700  B       X   1     -96.321 -83.456 -54.195  0.00  0.00           B
ATOM   2701  B       X   1     -94.671 -81.941 -55.255  0.00  0.00           B
ATOM   2702  Ne      X   1     -93.520 -81.311 -54.301  0.00  0.00          NE
ATOM   2703  B       X   1     -94.119 -80.131 -53.510  0.00  0.00           B
ATOM   2704  B       X   1     -92.986 -83.039 -48.271  0.00  0.00           B
ATOM   2705  B       X   1     -97.501 -83.054 -52.014  0.00  0.00           B
ATOM   2706  B       X   1     -96.832 -78.559 -49.960  0.00  0.00           B
ATOM   2707  B       X   1     -96.711 -80.938 -48.990  0.00  0.00           B
ATOM   2708  Ne      X   1     -94.277 -79.440 -52.015  0.00  0.00          NE
ATOM   2709  B       X   1     -93.139 -82.442 -53.189  0.00  0.00           B
ATOM   2710  Ne      X   1     -96.703 -80.123 -50.326  0.00  0.00          NE
ATOM   2711  B       X   1     -92.835 -79.384 -51.448  0.00  0.00           B
ATOM   2712  B       X   1     -94.944 -83.757 -52.029  0.00  0.00           B
ATOM   2713  Ne      X   1     -92.234 -84.059 -49.287  0.00  0.00          NE
ATOM   2714  B       X   1     -95.339 -80.147 -51.099  0.00  0.00           B
ATOM   2715  B       X   1     -92.211 -80.997 -55.178  0.00  0.00           B
ATOM   2716  B       X   1     -97.344 -81.754 -55.776  0.00  0.00           B
ATOM   2717  Ne      X   1     -96.013 -82.677 -55.682  0.00  0.00          NE
ATOM   2718  Ne      X   1     -93.357 -83.626 -52.142  0.00  0.00          NE
ATOM   2719  B       X   1     -94.730 -77.970 -52.276  0.00  0.00           B
ATOM   2720  Ne      X   1     -96.321 -83.979 -52.727  0.00  0.00          NE
ATOM   2721  B       X   1     -99.150 -88.504 -47.110  0.00  0.00           B
ATOM   2722  B       X   1    -101.203 -85.573 -45.511  0.00  0.00           B
ATOM   2723  Ne      X   1     -98.360 -89.791 -46.715  0.00  0.00          NE
ATOM   2724  B       X   1    -100.706 -85.757 -43.065  0.00  0.00           B
ATOM   2725  B       X   1     -98.945 -88.360 -41.438  0.00  0.00           B
ATOM   2726  Ne      X   1    -100.823 -85.389 -47.039  0.00  0.00          NE
ATOM   2727  B       X   1     -99.344 -90.740 -45.789  0.00  0.00           B
ATOM   2728  B       X   1     -98.980 -84.961 -41.260  0.00  0.00           B
ATOM   2729  B       X   1     -99.263 -85.023 -47.211  0.00  0.00           B
ATOM   2730  Ne      X   1    -100.357 -84.589 -42.004  0.00  0.00          NE
ATOM   2731  B       X   1    -101.469 -84.559 -40.939  0.00  0.00           B
ATOM   2732  B       X   1    -103.147 -85.661 -43.890  0.00  0.00           B
ATOM   2733  B       X   1     -98.024 -90.630 -48.011  0.00  0.00           B
ATOM   2734  B       X   1    -101.677 -84.207 -47.624  0.00  0.00           B
ATOM   2735  Ne      X   1     -97.926 -84.885 -48.025  0.00  0.00          NE
ATOM   2736  B       X   1     -97.445 -88.499 -43.614  0.00  0.00           B
ATOM   2737  Ne      X   1     -97.422 -85.114 -41.365  0.00  0.00          NE
ATOM   2738  B       X   1     -97.052 -89.466 -45.940  0.00  0.00           B
ATOM   2739  B       X   1     -96.590 -85.456 -47.205  0.00  0.00           B
ATOM   2740  B       X   1     -92.624 -88.897 -45.192  0.00  0.00           B
ATOM   2741  B       X   1     -94.440 -85.170 -45.614  0.00  0.00           B
ATOM   2742  Ne      X   1     -92.058 -89.268 -46.606  0.00  0.00          NE
ATOM   2743  Ne      X   1     -95.353 -86.120 -46.379  0.00  0.00          NE
ATOM   2744  B       X   1     -92.999 -88.112 -42.878  0.00  0.00           B
ATOM   2745  B       X   1     -93.224 -90.316 -47.275  0.00  0.00           B
ATOM   2746  B       X   1     -94.408 -86.844 -47.510  0.00  0.00           B
ATOM   2747  B       X   1     -96.044 -87.225 -45.541  0.00  0.00           B
ATOM   2748  Ne      X   1     -96.377 -88.524 -44.785  0.00  0.00          NE
ATOM   2749  B       X   1     -92.041 -87.987 -47.544  0.00  0.00           B
ATOM   2750  Ne      X   1     -94.096 -91.375 -48.136  0.00  0.00          NE
ATOM   2751  B       X   1     -96.286 -85.079 -40.267  0.00  0.00           B
ATOM   2752  B       X   1     -95.655 -91.405 -48.074  0.00  0.00           B
ATOM   2753  Ne      X   1    -102.204 -78.041 -46.342  0.00  0.00          NE
ATOM   2754  Ne      X   1    -102.182 -80.876 -45.282  0.00  0.00          NE
ATOM   2755  B       X   1    -101.911 -81.934 -46.399  0.00  0.00           B
ATOM   2756  B       X   1    -101.790 -79.430 -45.706  0.00  0.00           B
ATOM   2757  B       X   1    -101.364 -81.357 -44.040  0.00  0.00           B
ATOM   2758  B       X   1    -100.194 -83.206 -42.750  0.00  0.00           B
ATOM   2759  Ne      X   1    -100.025 -81.753 -43.379  0.00  0.00          NE
ATOM   2760  B       X   1     -99.648 -80.727 -42.220  0.00  0.00           B
ATOM   2761  B       X   1     -98.895 -81.747 -44.505  0.00  0.00           B
ATOM   2762  B       X   1    -101.066 -77.619 -47.402  0.00  0.00           B
ATOM   2763  Ne      X   1    -101.952 -82.682 -47.778  0.00  0.00          NE
ATOM   2764  B       X   1     -92.249 -84.070 -44.221  0.00  0.00           B
ATOM   2765  Ne      X   1     -93.780 -83.942 -44.742  0.00  0.00          NE
ATOM   2766  Ne      X   1     -97.422 -81.312 -45.008  0.00  0.00          NE
ATOM   2767  B       X   1     -96.950 -84.046 -42.398  0.00  0.00           B
ATOM   2768  B       X   1     -97.306 -81.537 -46.545  0.00  0.00           B
ATOM   2769  Ne      X   1     -96.814 -82.108 -47.977  0.00  0.00          NE
ATOM   2770  B       X   1     -94.596 -83.693 -43.465  0.00  0.00           B
ATOM   2771  Ne      X   1     -95.893 -82.995 -42.903  0.00  0.00          NE
ATOM   2772  Ne      X   1     -94.710 -80.542 -41.515  0.00  0.00          NE
ATOM   2773  B       X   1     -93.681 -82.723 -45.798  0.00  0.00           B
ATOM   2774  B       X   1     -93.125 -80.517 -41.324  0.00  0.00           B
ATOM   2775  Ne      X   1     -93.858 -82.259 -47.287  0.00  0.00          NE
ATOM   2776  B       X   1     -93.806 -80.676 -47.356  0.00  0.00           B
ATOM   2777  B       X   1     -95.365 -82.019 -41.721  0.00  0.00           B
ATOM   2778  B       X   1     -95.332 -82.639 -47.667  0.00  0.00           B
ATOM   2779  B       X   1     -96.463 -82.262 -44.183  0.00  0.00           B
ATOM   2780  B       X   1    -102.057 -89.714 -32.483  0.00  0.00           B
ATOM   2781  B       X   1    -102.143 -87.212 -32.552  0.00  0.00           B
ATOM   2782  B       X   1    -102.389 -85.751 -38.826  0.00  0.00           B
ATOM   2783  Ne      X   1    -100.534 -87.475 -35.614  0.00  0.00          NE
ATOM   2784  B       X   1     -99.397 -90.657 -34.802  0.00  0.00           B
ATOM   2785  B       X   1     -99.153 -88.225 -35.414  0.00  0.00           B
ATOM   2786  B       X   1    -100.425 -85.919 -35.104  0.00  0.00           B
ATOM   2787  Ne      X   1     -98.349 -89.530 -35.285  0.00  0.00          NE
ATOM   2788  B       X   1    -101.535 -88.301 -34.684  0.00  0.00           B
ATOM   2789  Ne      X   1    -102.426 -88.504 -33.407  0.00  0.00          NE
ATOM   2790  Ne      X   1    -101.980 -84.380 -39.415  0.00  0.00          NE
ATOM   2791  Ne      X   1    -100.113 -84.400 -34.800  0.00  0.00          NE
ATOM   2792  B       X   1     -98.691 -84.386 -33.959  0.00  0.00           B
ATOM   2793  Ne      X   1     -97.706 -84.756 -32.837  0.00  0.00          NE
ATOM   2794  Ne      X   1    -100.560 -91.729 -34.657  0.00  0.00          NE
ATOM   2795  B       X   1     -96.574 -85.859 -33.186  0.00  0.00           B
ATOM   2796  Ne      X   1     -94.862 -85.224 -39.627  0.00  0.00          NE
ATOM   2797  Ne      X   1     -95.863 -89.685 -33.408  0.00  0.00          NE
ATOM   2798  B       X   1     -95.445 -88.132 -33.048  0.00  0.00           B
ATOM   2799  Ne      X   1     -95.218 -86.566 -32.783  0.00  0.00          NE
ATOM   2800  B       X   1     -95.163 -84.953 -38.042  0.00  0.00           B
ATOM   2801  B       X   1     -93.670 -84.256 -39.875  0.00  0.00           B
ATOM   2802  B       X   1    -100.669 -83.960 -38.615  0.00  0.00           B
ATOM   2803  B       X   1    -100.493 -81.519 -37.975  0.00  0.00           B
ATOM   2804  B       X   1     -99.962 -83.484 -36.183  0.00  0.00           B
ATOM   2805  B       X   1    -103.062 -83.249 -39.443  0.00  0.00           B
ATOM   2806  B       X   1    -102.382 -79.783 -38.566  0.00  0.00           B
ATOM   2807  B       X   1    -101.339 -83.651 -34.076  0.00  0.00           B
ATOM   2808  Ne      X   1    -100.862 -80.071 -38.500  0.00  0.00          NE
ATOM   2809  Ne      X   1    -102.424 -82.928 -33.249  0.00  0.00          NE
ATOM   2810  Ne      X   1     -99.872 -82.957 -37.637  0.00  0.00          NE
ATOM   2811  B       X   1     -98.321 -82.776 -38.097  0.00  0.00           B
ATOM   2812  B       X   1     -97.706 -81.364 -36.229  0.00  0.00           B
ATOM   2813  B       X   1     -97.023 -80.519 -38.652  0.00  0.00           B
ATOM   2814  Ne      X   1     -92.450 -83.513 -38.992  0.00  0.00          NE
ATOM   2815  B       X   1     -92.081 -82.266 -39.847  0.00  0.00           B
ATOM   2816  B       X   1     -96.221 -81.654 -34.027  0.00  0.00           B
ATOM   2817  Ne      X   1     -97.177 -81.812 -37.679  0.00  0.00          NE
ATOM   2818  B       X   1     -95.804 -82.657 -37.415  0.00  0.00           B
ATOM   2819  B       X   1     -96.886 -83.436 -32.316  0.00  0.00           B
ATOM   2820  Ne      X   1     -97.129 -80.718 -34.932  0.00  0.00          NE
ATOM   2821  Ne      X   1     -94.784 -83.765 -37.114  0.00  0.00          NE
ATOM   2822  B       X   1     -93.279 -83.275 -37.694  0.00  0.00           B
ATOM   2823  B       X   1    -102.650 -85.399 -30.709  0.00  0.00           B
ATOM   2824  B       X   1    -102.460 -86.702 -27.990  0.00  0.00           B
ATOM   2825  B       X   1    -102.589 -87.858 -30.152  0.00  0.00           B
ATOM   2826  Ne      X   1    -101.945 -86.796 -31.046  0.00  0.00          NE
ATOM   2827  B       X   1     -99.120 -86.818 -27.110  0.00  0.00           B
ATOM   2828  Ne      X   1     -99.714 -86.702 -25.697  0.00  0.00          NE
ATOM   2829  B       X   1     -98.323 -87.007 -29.522  0.00  0.00           B
ATOM   2830  B       X   1     -99.524 -87.983 -24.928  0.00  0.00           B
ATOM   2831  B       X   1    -100.421 -86.656 -30.752  0.00  0.00           B
ATOM   2832  Ne      X   1     -99.156 -85.895 -30.317  0.00  0.00          NE
ATOM   2833  B       X   1     -98.469 -85.231 -31.531  0.00  0.00           B
ATOM   2834  B       X   1     -99.487 -84.715 -29.273  0.00  0.00           B
ATOM   2835  Ne      X   1     -97.911 -87.231 -28.023  0.00  0.00          NE
ATOM   2836  B       X   1    -102.046 -91.722 -28.237  0.00  0.00           B
ATOM   2837  B       X   1    -102.955 -89.286 -28.023  0.00  0.00           B
ATOM   2838  B       X   1    -101.471 -91.588 -30.668  0.00  0.00           B
ATOM   2839  Ne      X   1    -103.188 -87.917 -28.731  0.00  0.00          NE
ATOM   2840  Ne      X   1    -103.269 -90.855 -27.783  0.00  0.00          NE
ATOM   2841  Ne      X   1    -101.962 -91.286 -32.118  0.00  0.00          NE
ATOM   2842  B       X   1     -96.110 -90.408 -32.052  0.00  0.00           B
ATOM   2843  B       X   1     -97.353 -88.626 -27.769  0.00  0.00           B
ATOM   2844  Ne      X   1     -96.502 -89.931 -27.921  0.00  0.00          NE
ATOM   2845  Ne      X   1     -95.439 -90.675 -30.698  0.00  0.00          NE
ATOM   2846  B       X   1     -96.045 -89.982 -29.453  0.00  0.00           B
ATOM   2847  B       X   1     -96.698 -86.219 -27.616  0.00  0.00           B
ATOM   2848  B       X   1     -99.875 -80.404 -31.942  0.00  0.00           B
ATOM   2849  B       X   1    -100.530 -83.526 -24.963  0.00  0.00           B
ATOM   2850  Ne      X   1    -100.834 -81.212 -31.040  0.00  0.00          NE
ATOM   2851  B       X   1    -101.775 -82.113 -32.024  0.00  0.00           B
ATOM   2852  B       X   1     -95.759 -83.961 -27.995  0.00  0.00           B
ATOM   2853  Ne      X   1     -99.336 -85.178 -21.032  0.00  0.00          NE
ATOM   2854  B       X   1    -100.580 -85.562 -20.154  0.00  0.00           B
ATOM   2855  B       X   1     -97.617 -84.473 -17.050  0.00  0.00           B
ATOM   2856  Ne      X   1     -97.188 -88.274 -16.634  0.00  0.00          NE
ATOM   2857  B       X   1     -95.868 -87.967 -17.493  0.00  0.00           B
ATOM   2858  B       X   1     -98.652 -83.910 -20.494  0.00  0.00           B
ATOM   2859  B       X   1    -100.654 -80.253 -21.327  0.00  0.00           B
ATOM   2860  Ne      X   1    -102.125 -79.709 -21.537  0.00  0.00          NE
ATOM   2861  B       X   1    -102.228 -78.403 -20.545  0.00  0.00           B
ATOM   2862  Ne      X   1    -103.005 -77.593 -19.492  0.00  0.00          NE
ATOM   2863  Ne      X   1    -102.802 -83.209 -18.457  0.00  0.00          NE
ATOM   2864  B       X   1     -99.782 -80.492 -18.986  0.00  0.00           B
ATOM   2865  B       X   1     -99.747 -77.031 -17.213  0.00  0.00           B
ATOM   2866  B       X   1     -98.261 -83.082 -24.006  0.00  0.00           B
ATOM   2867  B       X   1    -101.382 -82.427 -18.301  0.00  0.00           B
ATOM   2868  B       X   1     -98.268 -81.457 -20.873  0.00  0.00           B
ATOM   2869  B       X   1    -100.543 -81.115 -16.397  0.00  0.00           B
ATOM   2870  Ne      X   1     -99.344 -80.311 -20.513  0.00  0.00          NE
ATOM   2871  Ne      X   1    -100.138 -81.578 -17.859  0.00  0.00          NE
ATOM   2872  B       X   1     -98.803 -82.373 -17.619  0.00  0.00           B
ATOM   2873  B       X   1     -98.613 -78.903 -20.850  0.00  0.00           B
ATOM   2874  B       X   1    -102.203 -77.319 -18.191  0.00  0.00           B
ATOM   2875  Ne      X   1    -101.329 -76.757 -16.993  0.00  0.00          NE
ATOM   2876  Ne      X   1     -97.670 -77.718 -21.244  0.00  0.00          NE
ATOM   2877  B       X   1     -94.923 -77.984 -18.611  0.00  0.00           B
ATOM   2878  B       X   1     -96.859 -82.816 -19.083  0.00  0.00           B
ATOM   2879  B       X   1     -95.209 -77.410 -16.107  0.00  0.00           B
ATOM   2880  B       X   1     -97.189 -76.989 -17.654  0.00  0.00           B
ATOM   2881  Ne      X   1     -95.570 -76.987 -17.561  0.00  0.00          NE
ATOM   2882  Ne      X   1     -97.511 -82.849 -20.551  0.00  0.00          NE
ATOM   2883  B       X   1     -96.279 -82.288 -16.691  0.00  0.00           B
ATOM   2884  B       X   1     -96.163 -78.143 -20.814  0.00  0.00           B
ATOM   2885  Ne      X   1     -97.397 -82.935 -17.563  0.00  0.00          NE
ATOM   2886  B       X   1     -96.432 -83.144 -21.625  0.00  0.00           B
ATOM   2887  B       X   1    -100.797 -87.567 -15.657  0.00  0.00           B
ATOM   2888  Ne      X   1    -102.793 -86.664  -8.687  0.00  0.00          NE
ATOM   2889  Ne      X   1    -102.807 -84.878 -11.066  0.00  0.00          NE
ATOM   2890  B       X   1    -101.392 -87.081  -9.256  0.00  0.00           B
ATOM   2891  Ne      X   1    -100.424 -86.460 -14.597  0.00  0.00          NE
ATOM   2892  B       X   1     -99.347 -87.236 -10.972  0.00  0.00           B
ATOM   2893  Ne      X   1     -98.565 -87.380 -12.271  0.00  0.00          NE
ATOM   2894  Ne      X   1    -100.357 -86.280 -10.208  0.00  0.00          NE
ATOM   2895  B       X   1     -99.516 -87.054 -13.472  0.00  0.00           B
ATOM   2896  B       X   1     -99.603 -85.256  -9.240  0.00  0.00           B
ATOM   2897  B       X   1    -101.267 -85.379 -11.166  0.00  0.00           B
ATOM   2898  B       X   1    -101.746 -85.899 -14.117  0.00  0.00           B
ATOM   2899  B       X   1     -98.044 -90.785 -13.844  0.00  0.00           B
ATOM   2900  B       X   1     -99.467 -85.307 -15.413  0.00  0.00           B
ATOM   2901  B       X   1     -97.708 -88.692 -12.627  0.00  0.00           B
ATOM   2902  Ne      X   1     -98.076 -85.502 -16.010  0.00  0.00          NE
ATOM   2903  Ne      X   1     -98.511 -84.225  -8.863  0.00  0.00          NE
ATOM   2904  Ne      X   1    -103.286 -85.747 -13.886  0.00  0.00          NE
ATOM   2905  B       X   1    -103.250 -85.500  -9.699  0.00  0.00           B
ATOM   2906  B       X   1     -97.452 -86.208 -12.334  0.00  0.00           B
ATOM   2907  Ne      X   1     -97.080 -89.563 -13.715  0.00  0.00          NE
ATOM   2908  B       X   1     -97.093 -85.502 -14.699  0.00  0.00           B
ATOM   2909  B       X   1     -96.951 -88.760 -15.113  0.00  0.00           B
ATOM   2910  Ne      X   1     -96.764 -85.121 -13.198  0.00  0.00          NE
ATOM   2911  B       X   1     -92.073 -88.767 -10.012  0.00  0.00           B
ATOM   2912  Ne      X   1     -94.113 -85.894  -9.140  0.00  0.00          NE
ATOM   2913  B       X   1     -92.953 -86.746  -8.634  0.00  0.00           B
ATOM   2914  Ne      X   1     -94.197 -86.142 -12.278  0.00  0.00          NE
ATOM   2915  B       X   1     -94.339 -86.076 -10.718  0.00  0.00           B
ATOM   2916  B       X   1     -94.441 -87.632 -12.777  0.00  0.00           B
ATOM   2917  B       X   1     -92.724 -85.835 -12.739  0.00  0.00           B
ATOM   2918  B       X   1     -93.552 -89.049 -14.897  0.00  0.00           B
ATOM   2919  B       X   1     -95.288 -85.161 -12.889  0.00  0.00           B
ATOM   2920  B       X   1     -95.525 -89.785 -13.373  0.00  0.00           B
ATOM   2921  B       X   1     -93.659 -84.347  -9.095  0.00  0.00           B
ATOM   2922  B       X   1     -95.279 -86.052  -8.066  0.00  0.00           B
ATOM   2923  B       X   1     -91.984 -84.827 -15.021  0.00  0.00           B
ATOM   2924  B       X   1    -102.912 -81.437  -9.528  0.00  0.00           B
ATOM   2925  Ne      X   1    -103.086 -81.805 -11.047  0.00  0.00          NE
ATOM   2926  B       X   1    -101.825 -77.366 -15.624  0.00  0.00           B
ATOM   2927  B       X   1    -102.934 -83.344 -11.059  0.00  0.00           B
ATOM   2928  B       X   1    -102.290 -82.380 -14.893  0.00  0.00           B
ATOM   2929  B       X   1    -101.399 -77.566 -10.583  0.00  0.00           B
ATOM   2930  B       X   1    -101.548 -78.019 -13.134  0.00  0.00           B
ATOM   2931  Ne      X   1    -102.373 -78.270 -14.518  0.00  0.00          NE
ATOM   2932  B       X   1    -102.112 -79.784 -14.813  0.00  0.00           B
ATOM   2933  Ne      X   1    -100.599 -78.035 -11.883  0.00  0.00          NE
ATOM   2934  B       X   1     -99.945 -79.464 -11.880  0.00  0.00           B
ATOM   2935  B       X   1     -99.034 -81.944 -11.739  0.00  0.00           B
ATOM   2936  B       X   1    -100.278 -81.138 -13.778  0.00  0.00           B
ATOM   2937  Ne      X   1    -100.172 -80.973 -12.194  0.00  0.00          NE
ATOM   2938  B       X   1    -101.693 -81.182 -11.746  0.00  0.00           B
ATOM   2939  Ne      X   1    -101.290 -81.085 -15.055  0.00  0.00          NE
ATOM   2940  B       X   1     -99.527 -76.861 -12.080  0.00  0.00           B
ATOM   2941  B       X   1     -99.107 -82.899  -8.397  0.00  0.00           B
ATOM   2942  B       X   1     -97.843 -83.820 -10.325  0.00  0.00           B
ATOM   2943  Ne      X   1    -102.232 -76.661  -9.477  0.00  0.00          NE
ATOM   2944  Ne      X   1     -97.801 -82.890 -11.541  0.00  0.00          NE
ATOM   2945  B       X   1     -97.557 -83.765 -12.873  0.00  0.00           B
ATOM   2946  B       X   1     -96.489 -81.991 -11.461  0.00  0.00           B
ATOM   2947  B       X   1     -97.209 -78.790  -9.251  0.00  0.00           B
ATOM   2948  B       X   1     -95.882 -77.585 -11.116  0.00  0.00           B
ATOM   2949  Ne      X   1     -95.808 -78.614  -9.967  0.00  0.00          NE
ATOM   2950  B       X   1     -94.222 -78.708 -14.029  0.00  0.00           B
ATOM   2951  B       X   1     -95.307 -80.049 -10.305  0.00  0.00           B
ATOM   2952  Ne      X   1     -92.942 -83.090  -9.804  0.00  0.00          NE
ATOM   2953  B       X   1     -92.500 -81.822  -8.932  0.00  0.00           B
ATOM   2954  B       X   1     -94.081 -82.496 -10.767  0.00  0.00           B
ATOM   2955  B       X   1     -94.439 -80.851 -12.604  0.00  0.00           B
ATOM   2956  B       X   1     -92.267 -80.378 -13.951  0.00  0.00           B
ATOM   2957  Ne      X   1     -93.869 -80.233 -13.938  0.00  0.00          NE
ATOM   2958  Ne      X   1     -95.088 -81.377 -11.282  0.00  0.00          NE
ATOM   2959  B       X   1     -94.631 -77.983  -9.047  0.00  0.00           B
ATOM   2960  Ne      X   1     -94.684 -77.373 -14.589  0.00  0.00          NE
ATOM   2961  B       X   1     -94.526 -81.098 -15.125  0.00  0.00           B
ATOM   2962  B       X   1     -92.282 -79.185  -8.641  0.00  0.00           B
ATOM   2963  B       X   1     -95.790 -76.831 -13.619  0.00  0.00           B
ATOM   2964  Ne      X   1     -93.305 -77.889  -8.236  0.00  0.00          NE
ATOM   2965  B       X   1     -92.561 -76.597  -8.476  0.00  0.00           B
ATOM   2966  B       X   1    -102.514 -91.676  -6.917  0.00  0.00           B
ATOM   2967  Ne      X   1    -101.409 -91.456  -5.827  0.00  0.00          NE
ATOM   2968  B       X   1    -102.786 -86.229  -7.151  0.00  0.00           B
ATOM   2969  B       X   1     -99.949 -91.200  -6.256  0.00  0.00           B
ATOM   2970  B       X   1    -101.775 -90.449  -4.714  0.00  0.00           B
ATOM   2971  Ne      X   1     -98.307 -91.165  -6.068  0.00  0.00          NE
ATOM   2972  B       X   1     -97.545 -84.951  -7.773  0.00  0.00           B
ATOM   2973  Ne      X   1     -96.997 -88.423  -5.350  0.00  0.00          NE
ATOM   2974  B       X   1     -97.015 -87.207  -6.344  0.00  0.00           B
ATOM   2975  Ne      X   1     -96.413 -85.801  -6.972  0.00  0.00          NE
ATOM   2976  B       X   1     -95.892 -84.922  -5.816  0.00  0.00           B
ATOM   2977  B       X   1     -95.495 -88.773  -4.907  0.00  0.00           B
ATOM   2978  B       X   1     -92.644 -85.198  -4.884  0.00  0.00           B
ATOM   2979  Ne      X   1     -95.063 -84.544  -1.798  0.00  0.00          NE
ATOM   2980  B       X   1     -92.157 -89.032  -7.576  0.00  0.00           B
ATOM   2981  B       X   1     -95.540 -84.304  -3.251  0.00  0.00           B
ATOM   2982  Ne      X   1    -102.634 -81.219  -7.928  0.00  0.00          NE
ATOM   2983  Ne      X   1    -100.276 -76.774  -7.159  0.00  0.00          NE
ATOM   2984  B       X   1     -98.813 -80.357  -7.673  0.00  0.00           B
ATOM   2985  Ne      X   1     -98.041 -78.932  -7.936  0.00  0.00          NE
ATOM   2986  B       X   1    -101.138 -81.367  -7.708  0.00  0.00           B
ATOM   2987  B       X   1     -99.504 -82.275  -5.981  0.00  0.00           B
ATOM   2988  B       X   1     -99.234 -77.844  -7.817  0.00  0.00           B
ATOM   2989  Ne      X   1    -101.027 -79.783  -2.179  0.00  0.00          NE
ATOM   2990  B       X   1    -102.184 -78.853  -2.439  0.00  0.00           B
ATOM   2991  B       X   1     -99.798 -82.813  -3.565  0.00  0.00           B
ATOM   2992  B       X   1     -98.266 -80.881  -4.390  0.00  0.00           B
ATOM   2993  Ne      X   1    -102.715 -76.894  -5.503  0.00  0.00          NE
ATOM   2994  Ne      X   1     -99.621 -81.684  -7.384  0.00  0.00          NE
ATOM   2995  Ne      X   1     -98.772 -82.419  -4.617  0.00  0.00          NE
ATOM   2996  B       X   1    -101.266 -77.353  -6.054  0.00  0.00           B
ATOM   2997  Ne      X   1     -98.272 -79.505  -3.526  0.00  0.00          NE
ATOM   2998  B       X   1     -99.776 -79.435  -3.031  0.00  0.00           B
ATOM   2999  Ne      X   1    -100.946 -82.714  -2.514  0.00  0.00          NE
ATOM   3000  B       X   1    -100.334 -83.083  -1.056  0.00  0.00           B
ATOM   3001  B       X   1    -101.437 -81.273  -2.489  0.00  0.00           B
ATOM   3002  B       X   1    -100.600 -79.651  -0.588  0.00  0.00           B
ATOM   3003  B       X   1    -102.897 -76.967  -3.948  0.00  0.00           B
ATOM   3004  B       X   1     -97.802 -78.255  -4.373  0.00  0.00           B
ATOM   3005  B       X   1     -97.603 -83.353  -4.619  0.00  0.00           B
ATOM   3006  B       X   1    -102.852 -76.664  -1.292  0.00  0.00           B
ATOM   3007  B       X   1    -103.168 -79.806  -7.684  0.00  0.00           B
ATOM   3008  Ne      X   1    -103.158 -77.572  -2.511  0.00  0.00          NE
ATOM   3009  B       X   1     -93.058 -82.664  -4.107  0.00  0.00           B
ATOM   3010  B       X   1     -95.283 -82.474  -5.028  0.00  0.00           B
ATOM   3011  B       X   1     -95.011 -81.032  -2.974  0.00  0.00           B
ATOM   3012  B       X   1     -95.286 -78.101  -4.971  0.00  0.00           B
ATOM   3013  B       X   1     -97.182 -79.771  -2.366  0.00  0.00           B
ATOM   3014  Ne      X   1     -96.075 -83.801  -4.714  0.00  0.00          NE
ATOM   3015  B       X   1     -95.653 -80.928  -0.545  0.00  0.00           B
ATOM   3016  B       X   1     -97.053 -78.677  -6.747  0.00  0.00           B
ATOM   3017  Ne      X   1     -95.729 -80.099  -1.910  0.00  0.00          NE
ATOM   3018  B       X   1     -93.869 -80.219  -5.021  0.00  0.00           B
ATOM   3019  B       X   1     -94.987 -78.808  -1.616  0.00  0.00           B
ATOM   3020  Ne      X   1     -95.202 -77.821  -0.334  0.00  0.00          NE
ATOM   3021  B       X   1     -93.673 -78.261  -6.786  0.00  0.00           B
ATOM   3022  Ne      X   1     -94.234 -81.562  -4.253  0.00  0.00          NE
ATOM   3023  B       X   1     -92.624 -78.036  -4.540  0.00  0.00           B
ATOM   3024  Ne      X   1     -93.892 -78.694  -5.300  0.00  0.00          NE
ATOM   3025  Ne      X   1     -96.672 -77.686  -5.423  0.00  0.00          NE
ATOM   3026  Ne      X   1     -92.089 -83.782  -4.651  0.00  0.00          NE
ATOM   3027  Ne      X   1     -99.645 -76.173 -57.333  0.00  0.00          NE
ATOM   3028  B       X   1     -98.121 -75.860 -57.822  0.00  0.00           B
ATOM   3029  Ne      X   1     -96.644 -76.251 -58.153  0.00  0.00          NE
ATOM   3030  B       X   1     -92.767 -74.685 -63.322  0.00  0.00           B
ATOM   3031  B       X   1     -95.972 -75.276 -59.279  0.00  0.00           B
ATOM   3032  Ne      X   1     -91.900 -75.364 -62.120  0.00  0.00          NE
ATOM   3033  B       X   1    -100.801 -76.133 -49.491  0.00  0.00           B
ATOM   3034  B       X   1    -102.688 -74.501 -49.716  0.00  0.00           B
ATOM   3035  B       X   1    -100.915 -74.541 -51.468  0.00  0.00           B
ATOM   3036  B       X   1    -101.072 -74.518 -54.197  0.00  0.00           B
ATOM   3037  Ne      X   1    -101.183 -74.614 -49.965  0.00  0.00          NE
ATOM   3038  Ne      X   1    -101.069 -73.778 -16.376  0.00  0.00          NE
ATOM   3039  B       X   1     -97.953 -76.310 -20.581  0.00  0.00           B
ATOM   3040  B       X   1     -98.707 -75.158 -18.494  0.00  0.00           B
ATOM   3041  Ne      X   1    -100.680 -73.726 -21.852  0.00  0.00          NE
ATOM   3042  B       X   1     -99.795 -74.514 -20.805  0.00  0.00           B
ATOM   3043  Ne      X   1     -98.481 -74.816 -20.015  0.00  0.00          NE
ATOM   3044  B       X   1    -101.573 -72.623 -17.228  0.00  0.00           B
ATOM   3045  B       X   1    -100.591 -72.107 -21.549  0.00  0.00           B
ATOM   3046  B       X   1    -101.331 -75.173 -16.929  0.00  0.00           B
ATOM   3047  Ne      X   1     -98.440 -76.214 -17.347  0.00  0.00          NE
ATOM   3048  B       X   1     -97.854 -69.730 -17.395  0.00  0.00           B
ATOM   3049  B       X   1     -96.629 -71.773 -18.321  0.00  0.00           B
ATOM   3050  B       X   1     -95.027 -75.550 -17.956  0.00  0.00           B
ATOM   3051  B       X   1    -100.056 -68.645 -18.107  0.00  0.00           B
ATOM   3052  B       X   1     -99.625 -73.521 -15.786  0.00  0.00           B
ATOM   3053  B       X   1    -102.246 -70.893 -15.622  0.00  0.00           B
ATOM   3054  Ne      X   1    -103.036 -73.466 -13.811  0.00  0.00          NE
ATOM   3055  B       X   1    -102.757 -74.349 -12.573  0.00  0.00           B
ATOM   3056  B       X   1    -102.961 -75.396 -10.198  0.00  0.00           B
ATOM   3057  B       X   1    -102.827 -71.941 -13.359  0.00  0.00           B
ATOM   3058  Ne      X   1    -102.902 -74.032 -10.925  0.00  0.00          NE
ATOM   3059  Ne      X   1     -98.502 -74.287 -15.008  0.00  0.00          NE
ATOM   3060  Ne      X   1    -100.038 -73.136 -10.511  0.00  0.00          NE
ATOM   3061  B       X   1     -99.485 -74.424 -11.219  0.00  0.00           B
ATOM   3062  B       X   1     -99.659 -71.888 -11.453  0.00  0.00           B
ATOM   3063  B       X   1    -101.595 -73.329 -10.456  0.00  0.00           B
ATOM   3064  Ne      X   1     -99.791 -70.422 -12.146  0.00  0.00          NE
ATOM   3065  B       X   1     -99.270 -73.067  -9.139  0.00  0.00           B
ATOM   3066  Ne      X   1     -98.871 -75.447 -12.178  0.00  0.00          NE
ATOM   3067  B       X   1     -98.954 -74.947 -13.671  0.00  0.00           B
ATOM   3068  Ne      X   1    -102.107 -70.693 -14.118  0.00  0.00          NE
ATOM   3069  B       X   1    -100.574 -70.681 -13.509  0.00  0.00           B
ATOM   3070  B       X   1     -98.433 -69.729 -12.338  0.00  0.00           B
ATOM   3071  B       X   1    -101.987 -73.726 -14.967  0.00  0.00           B
ATOM   3072  B       X   1    -100.740 -69.646 -11.079  0.00  0.00           B
ATOM   3073  B       X   1    -102.685 -69.362 -13.626  0.00  0.00           B
ATOM   3074  B       X   1    -103.052 -69.230  -9.972  0.00  0.00           B
ATOM   3075  B       X   1    -101.160 -76.237  -8.390  0.00  0.00           B
ATOM   3076  Ne      X   1     -98.225 -72.516  -8.120  0.00  0.00          NE
ATOM   3077  B       X   1     -98.172 -75.438 -16.002  0.00  0.00           B
ATOM   3078  Ne      X   1     -95.965 -76.290 -12.072  0.00  0.00          NE
ATOM   3079  B       X   1     -96.592 -71.274 -15.769  0.00  0.00           B
ATOM   3080  B       X   1     -97.334 -75.594 -11.895  0.00  0.00           B
ATOM   3081  B       X   1     -97.205 -73.450 -14.676  0.00  0.00           B
ATOM   3082  B       X   1     -96.959 -71.885  -8.859  0.00  0.00           B
ATOM   3083  B       X   1     -96.893 -69.697 -10.353  0.00  0.00           B
ATOM   3084  Ne      X   1     -93.434 -74.493 -11.768  0.00  0.00          NE
ATOM   3085  B       X   1     -93.659 -72.995 -12.041  0.00  0.00           B
ATOM   3086  B       X   1     -93.377 -70.446 -12.286  0.00  0.00           B
ATOM   3087  Ne      X   1     -94.422 -71.626 -12.236  0.00  0.00          NE
ATOM   3088  B       X   1     -92.358 -75.022 -12.815  0.00  0.00           B
ATOM   3089  B       X   1     -92.796 -74.732 -10.311  0.00  0.00           B
ATOM   3090  B       X   1     -95.408 -71.862 -13.533  0.00  0.00           B
ATOM   3091  Ne      X   1     -92.071 -69.602 -11.788  0.00  0.00          NE
ATOM   3092  B       X   1     -94.870 -70.256  -8.867  0.00  0.00           B
ATOM   3093  B       X   1     -94.724 -75.424 -11.864  0.00  0.00           B
ATOM   3094  B       X   1     -95.357 -71.603 -10.954  0.00  0.00           B
ATOM   3095  Ne      X   1     -92.206 -75.427 -14.330  0.00  0.00          NE
ATOM   3096  B       X   1     -92.657 -74.137 -15.178  0.00  0.00           B
ATOM   3097  Ne      X   1     -96.030 -70.821  -9.707  0.00  0.00          NE
ATOM   3098  Ne      X   1     -96.048 -72.452 -14.857  0.00  0.00          NE
ATOM   3099  B       X   1     -94.833 -73.066 -15.755  0.00  0.00           B
ATOM   3100  B       X   1     -95.983 -68.987 -12.592  0.00  0.00           B
ATOM   3101  Ne      X   1     -97.242 -68.946 -11.662  0.00  0.00          NE
ATOM   3102  B       X   1     -93.424 -76.385 -14.565  0.00  0.00           B
ATOM   3103  B       X   1    -102.921 -75.384  -6.020  0.00  0.00           B
ATOM   3104  B       X   1    -102.940 -72.762  -6.504  0.00  0.00           B
ATOM   3105  Ne      X   1    -102.917 -71.193  -6.630  0.00  0.00          NE
ATOM   3106  B       X   1     -99.355 -75.628  -6.541  0.00  0.00           B
ATOM   3107  B       X   1     -98.949 -71.270  -7.442  0.00  0.00           B
ATOM   3108  Ne      X   1     -99.851 -70.495  -6.426  0.00  0.00          NE
ATOM   3109  B       X   1    -101.361 -70.829  -6.605  0.00  0.00           B
ATOM   3110  Ne      X   1     -97.968 -74.921  -5.996  0.00  0.00          NE
ATOM   3111  B       X   1     -98.138 -74.334  -4.552  0.00  0.00           B
ATOM   3112  Ne      X   1     -99.479 -69.849  -1.634  0.00  0.00          NE
ATOM   3113  B       X   1     -99.208 -70.935  -4.968  0.00  0.00           B
ATOM   3114  B       X   1    -100.153 -71.218  -1.761  0.00  0.00           B
ATOM   3115  Ne      X   1    -100.430 -72.764  -1.620  0.00  0.00          NE
ATOM   3116  B       X   1     -99.193 -73.520  -2.349  0.00  0.00           B
ATOM   3117  Ne      X   1     -97.913 -73.565  -3.229  0.00  0.00          NE
ATOM   3118  B       X   1     -98.451 -69.796  -2.870  0.00  0.00           B
ATOM   3119  Ne      X   1     -97.952 -70.669  -4.085  0.00  0.00          NE
ATOM   3120  B       X   1    -101.759 -73.140  -2.347  0.00  0.00           B
ATOM   3121  B       X   1     -98.723 -69.688  -0.287  0.00  0.00           B
ATOM   3122  B       X   1     -97.765 -73.739  -7.102  0.00  0.00           B
ATOM   3123  B       X   1    -100.519 -72.959  -0.081  0.00  0.00           B
ATOM   3124  Ne      X   1    -103.247 -73.129  -2.806  0.00  0.00          NE
ATOM   3125  B       X   1     -99.558 -68.935  -6.476  0.00  0.00           B
ATOM   3126  B       X   1     -97.485 -72.047  -3.518  0.00  0.00           B
ATOM   3127  B       X   1     -92.221 -74.578  -1.546  0.00  0.00           B
ATOM   3128  Ne      X   1     -94.025 -69.281  -7.942  0.00  0.00          NE
ATOM   3129  B       X   1     -97.002 -76.203  -5.786  0.00  0.00           B
ATOM   3130  B       X   1     -96.866 -69.963  -4.943  0.00  0.00           B
ATOM   3131  B       X   1     -96.819 -74.368  -2.282  0.00  0.00           B
ATOM   3132  Ne      X   1     -96.121 -74.889  -0.979  0.00  0.00          NE
ATOM   3133  Ne      X   1     -93.146 -74.000  -0.454  0.00  0.00          NE
ATOM   3134  B       X   1     -94.189 -70.298  -0.575  0.00  0.00           B
ATOM   3135  B       X   1     -94.666 -74.192  -0.793  0.00  0.00           B
ATOM   3136  B       X   1     -92.424 -71.572  -5.417  0.00  0.00           B
ATOM   3137  B       X   1     -92.756 -69.922  -7.376  0.00  0.00           B
ATOM   3138  Ne      X   1     -92.952 -71.012  -1.237  0.00  0.00          NE
ATOM   3139  B       X   1     -93.062 -71.407  -2.807  0.00  0.00           B
ATOM   3140  Ne      X   1     -92.442 -72.068  -4.000  0.00  0.00          NE
ATOM   3141  B       X   1     -92.863 -72.448  -0.461  0.00  0.00           B
ATOM   3142  B       X   1     -95.728 -76.414  -0.972  0.00  0.00           B
ATOM   3143  B       X   1     -95.064 -69.094  -6.697  0.00  0.00           B
ATOM   3144  B       X   1    -100.632 -62.168  -0.026  0.00  0.00           B
ATOM   3145  B       X   1    -102.671 -68.721  -0.012  0.00  0.00           B
ATOM   3146  B       X   1    -100.658 -68.752  -1.638  0.00  0.00           B
ATOM   3147  B       X   1    -101.684 -66.592  -1.139  0.00  0.00           B
ATOM   3148  B       X   1     -99.520 -66.113  -2.561  0.00  0.00           B
ATOM   3149  Ne      X   1    -101.647 -62.780  -1.156  0.00  0.00          NE
ATOM   3150  Ne      X   1    -100.473 -65.568  -1.370  0.00  0.00          NE
ATOM   3151  Ne      X   1     -98.643 -65.918  -3.780  0.00  0.00          NE
ATOM   3152  Ne      X   1    -102.067 -68.074  -1.302  0.00  0.00          NE
ATOM   3153  B       X   1    -103.005 -63.253  -0.455  0.00  0.00           B
ATOM   3154  B       X   1    -103.024 -68.203  -2.531  0.00  0.00           B
ATOM   3155  B       X   1     -99.605 -65.660  -0.069  0.00  0.00           B
ATOM   3156  B       X   1     -97.068 -66.126  -3.545  0.00  0.00           B
ATOM   3157  Ne      X   1     -95.462 -66.451  -3.746  0.00  0.00          NE
ATOM   3158  Ne      X   1     -95.195 -63.198  -0.426  0.00  0.00          NE
ATOM   3159  Ne      X   1     -85.735-121.699 -56.920  0.00  0.00          NE
ATOM   3160  B       X   1     -87.212-107.548 -61.243  0.00  0.00           B
ATOM   3161  Ne      X   1     -86.719-108.471 -57.528  0.00  0.00          NE
ATOM   3162  B       X   1     -88.699-107.411 -63.412  0.00  0.00           B
ATOM   3163  Ne      X   1     -86.230-108.498 -60.477  0.00  0.00          NE
ATOM   3164  B       X   1     -86.166-107.926 -58.965  0.00  0.00           B
ATOM   3165  B       X   1     -82.759-109.172 -59.900  0.00  0.00           B
ATOM   3166  B       X   1     -84.853-108.691 -61.066  0.00  0.00           B
ATOM   3167  Ne      X   1     -83.279-108.762 -61.331  0.00  0.00          NE
ATOM   3168  B       X   1     -82.926-107.458 -62.213  0.00  0.00           B
ATOM   3169  Ne      X   1     -91.581-120.216 -53.314  0.00  0.00          NE
ATOM   3170  B       X   1     -90.489-119.129 -53.036  0.00  0.00           B
ATOM   3171  B       X   1     -91.095-121.595 -52.705  0.00  0.00           B
ATOM   3172  Ne      X   1     -87.188-121.954 -48.672  0.00  0.00          NE
ATOM   3173  B       X   1     -86.717-122.012 -50.193  0.00  0.00           B
ATOM   3174  Ne      X   1     -86.678-118.604 -52.668  0.00  0.00          NE
ATOM   3175  B       X   1     -88.443-118.278 -48.882  0.00  0.00           B
ATOM   3176  B       X   1     -86.292-119.895 -51.840  0.00  0.00           B
ATOM   3177  B       X   1     -87.120-120.436 -48.314  0.00  0.00           B
ATOM   3178  B       X   1     -85.478-122.294 -52.474  0.00  0.00           B
ATOM   3179  Ne      X   1     -83.256-120.708 -49.609  0.00  0.00          NE
ATOM   3180  Ne      X   1     -85.723-121.320 -51.298  0.00  0.00          NE
ATOM   3181  B       X   1     -84.424-121.041 -50.512  0.00  0.00           B
ATOM   3182  B       X   1     -82.024-121.652 -49.805  0.00  0.00           B
ATOM   3183  Ne      X   1     -91.449-121.331 -46.191  0.00  0.00          NE
ATOM   3184  B       X   1     -87.449-118.594 -46.581  0.00  0.00           B
ATOM   3185  B       X   1     -88.122-121.568 -43.880  0.00  0.00           B
ATOM   3186  B       X   1     -91.742-119.892 -46.847  0.00  0.00           B
ATOM   3187  B       X   1     -90.913-122.240 -47.468  0.00  0.00           B
ATOM   3188  Ne      X   1     -86.862-122.431 -43.781  0.00  0.00          NE
ATOM   3189  Ne      X   1     -87.225-118.900 -48.070  0.00  0.00          NE
ATOM   3190  B       X   1     -85.953-118.895 -44.632  0.00  0.00           B
ATOM   3191  Ne      X   1     -83.465-121.433 -46.592  0.00  0.00          NE
ATOM   3192  Ne      X   1     -84.796-119.902 -44.248  0.00  0.00          NE
ATOM   3193  B       X   1     -84.028-120.272 -45.635  0.00  0.00           B
ATOM   3194  B       X   1     -85.592-121.283 -43.797  0.00  0.00           B
ATOM   3195  B       X   1     -83.788-119.462 -43.182  0.00  0.00           B
ATOM   3196  B       X   1     -81.451-118.560 -43.881  0.00  0.00           B
ATOM   3197  B       X   1     -81.765-121.056 -43.853  0.00  0.00           B
ATOM   3198  Ne      X   1     -81.055-121.783 -44.992  0.00  0.00          NE
ATOM   3199  B       X   1     -82.004-121.708 -46.236  0.00  0.00           B
ATOM   3200  B       X   1     -81.769-119.729 -41.643  0.00  0.00           B
ATOM   3201  Ne      X   1     -82.159-119.740 -43.121  0.00  0.00          NE
ATOM   3202  B       X   1     -83.697-120.940 -48.080  0.00  0.00           B
ATOM   3203  B       X   1     -91.830-122.214 -39.019  0.00  0.00           B
ATOM   3204  Ne      X   1     -90.503-122.219 -38.125  0.00  0.00          NE
ATOM   3205  B       X   1     -90.207-115.731 -32.375  0.00  0.00           B
ATOM   3206  B       X   1     -91.343-118.863 -37.729  0.00  0.00           B
ATOM   3207  B       X   1     -90.701-120.460 -33.115  0.00  0.00           B
ATOM   3208  Ne      X   1     -90.081-119.300 -38.624  0.00  0.00          NE
ATOM   3209  B       X   1     -89.762-120.862 -38.240  0.00  0.00           B
ATOM   3210  Ne      X   1     -87.012-118.859 -34.321  0.00  0.00          NE
ATOM   3211  B       X   1     -88.883-118.333 -38.121  0.00  0.00           B
ATOM   3212  B       X   1     -87.538-117.411 -34.337  0.00  0.00           B
ATOM   3213  Ne      X   1     -87.726-116.029 -35.142  0.00  0.00          NE
ATOM   3214  B       X   1     -88.378-119.735 -34.059  0.00  0.00           B
ATOM   3215  Ne      X   1     -89.187-120.200 -32.741  0.00  0.00          NE
ATOM   3216  B       X   1     -86.249-119.244 -35.602  0.00  0.00           B
ATOM   3217  B       X   1     -88.551-121.454 -32.154  0.00  0.00           B
ATOM   3218  B       X   1     -80.642-115.899 -34.960  0.00  0.00           B
ATOM   3219  Ne      X   1     -81.356-119.499 -40.106  0.00  0.00          NE
ATOM   3220  B       X   1     -86.051-119.092 -33.085  0.00  0.00           B
ATOM   3221  B       X   1     -82.766-122.058 -33.217  0.00  0.00           B
ATOM   3222  Ne      X   1     -83.084-121.689 -34.644  0.00  0.00          NE
ATOM   3223  B       X   1     -84.898-115.353 -32.544  0.00  0.00           B
ATOM   3224  B       X   1     -85.822-121.759 -36.274  0.00  0.00           B
ATOM   3225  B       X   1     -84.702-121.385 -39.604  0.00  0.00           B
ATOM   3226  B       X   1     -85.039-118.757 -39.636  0.00  0.00           B
ATOM   3227  B       X   1     -84.082-120.479 -34.972  0.00  0.00           B
ATOM   3228  B       X   1     -84.560-119.995 -37.507  0.00  0.00           B
ATOM   3229  Ne      X   1     -85.171-120.261 -36.108  0.00  0.00          NE
ATOM   3230  Ne      X   1     -84.216-119.991 -39.109  0.00  0.00          NE
ATOM   3231  B       X   1     -83.048-116.037 -36.001  0.00  0.00           B
ATOM   3232  B       X   1     -82.747-116.283 -33.366  0.00  0.00           B
ATOM   3233  Ne      X   1     -82.136-115.633 -34.732  0.00  0.00          NE
ATOM   3234  B       X   1     -81.867-121.639 -35.580  0.00  0.00           B
ATOM   3235  B       X   1     -82.688-119.809 -39.230  0.00  0.00           B
ATOM   3236  Ne      X   1     -83.684-116.322 -32.127  0.00  0.00          NE
ATOM   3237  B       X   1     -87.069-114.102 -32.497  0.00  0.00           B
ATOM   3238  B       X   1     -89.029-112.434 -32.527  0.00  0.00           B
ATOM   3239  Ne      X   1     -85.812-114.470 -33.379  0.00  0.00          NE
ATOM   3240  Ne      X   1     -90.638-119.720 -25.609  0.00  0.00          NE
ATOM   3241  B       X   1     -90.927-116.019 -25.298  0.00  0.00           B
ATOM   3242  B       X   1     -90.206-121.091 -26.431  0.00  0.00           B
ATOM   3243  B       X   1     -91.295-116.350 -27.789  0.00  0.00           B
ATOM   3244  B       X   1     -90.347-118.304 -26.296  0.00  0.00           B
ATOM   3245  Ne      X   1     -90.338-116.772 -26.536  0.00  0.00          NE
ATOM   3246  B       X   1     -91.115-115.305 -30.018  0.00  0.00           B
ATOM   3247  Ne      X   1     -89.816-115.576 -30.849  0.00  0.00          NE
ATOM   3248  B       X   1     -89.910-119.747 -24.166  0.00  0.00           B
ATOM   3249  B       X   1     -89.153-116.879 -30.297  0.00  0.00           B
ATOM   3250  Ne      X   1     -88.363-118.173 -30.544  0.00  0.00          NE
ATOM   3251  Ne      X   1     -87.232-115.712 -26.346  0.00  0.00          NE
ATOM   3252  B       X   1     -86.962-117.683 -31.257  0.00  0.00           B
ATOM   3253  B       X   1     -87.832-119.171 -29.467  0.00  0.00           B
ATOM   3254  B       X   1     -88.765-116.207 -26.692  0.00  0.00           B
ATOM   3255  B       X   1     -87.096-115.668 -24.779  0.00  0.00           B
ATOM   3256  B       X   1     -89.065-119.036 -31.653  0.00  0.00           B
ATOM   3257  B       X   1     -86.258-116.853 -26.884  0.00  0.00           B
ATOM   3258  B       X   1     -86.518-121.294 -28.621  0.00  0.00           B
ATOM   3259  Ne      X   1     -86.391-119.853 -29.192  0.00  0.00          NE
ATOM   3260  B       X   1     -85.656-118.931 -28.086  0.00  0.00           B
ATOM   3261  Ne      X   1     -85.264-118.043 -26.871  0.00  0.00          NE
ATOM   3262  B       X   1     -85.360-118.796 -25.496  0.00  0.00           B
ATOM   3263  B       X   1     -83.759-117.568 -26.950  0.00  0.00           B
ATOM   3264  B       X   1     -85.583-119.614 -30.521  0.00  0.00           B
ATOM   3265  B       X   1     -83.684-120.594 -24.820  0.00  0.00           B
ATOM   3266  Ne      X   1     -85.602-118.520 -31.672  0.00  0.00          NE
ATOM   3267  B       X   1     -82.920-115.794 -30.880  0.00  0.00           B
ATOM   3268  B       X   1     -81.347-118.605 -26.929  0.00  0.00           B
ATOM   3269  Ne      X   1     -81.836-115.577 -29.766  0.00  0.00          NE
ATOM   3270  B       X   1     -81.420-120.935 -25.915  0.00  0.00           B
ATOM   3271  B       X   1     -81.923-116.675 -28.517  0.00  0.00           B
ATOM   3272  Ne      X   1     -82.541-121.666 -25.072  0.00  0.00          NE
ATOM   3273  B       X   1     -84.320-117.679 -31.727  0.00  0.00           B
ATOM   3274  Ne      X   1     -84.777-119.565 -24.261  0.00  0.00          NE
ATOM   3275  Ne      X   1     -80.430-119.811 -26.361  0.00  0.00          NE
ATOM   3276  B       X   1     -80.448-115.593 -30.515  0.00  0.00           B
ATOM   3277  B       X   1     -90.495-113.613 -25.772  0.00  0.00           B
ATOM   3278  B       X   1     -90.030-110.673 -24.440  0.00  0.00           B
ATOM   3279  B       X   1     -89.008-114.286 -30.782  0.00  0.00           B
ATOM   3280  B       X   1     -86.597-114.313 -26.935  0.00  0.00           B
ATOM   3281  B       X   1     -88.473-110.298 -26.639  0.00  0.00           B
ATOM   3282  Ne      X   1     -86.954-110.719 -30.614  0.00  0.00          NE
ATOM   3283  B       X   1     -87.606-110.314 -29.200  0.00  0.00           B
ATOM   3284  B       X   1     -86.585-111.915 -27.616  0.00  0.00           B
ATOM   3285  Ne      X   1     -87.756-110.884 -27.826  0.00  0.00          NE
ATOM   3286  B       X   1     -87.367-112.198 -30.744  0.00  0.00           B
ATOM   3287  Ne      X   1     -88.663-110.178 -25.028  0.00  0.00          NE
ATOM   3288  B       X   1     -87.566-109.782 -31.668  0.00  0.00           B
ATOM   3289  Ne      X   1     -88.093-113.329 -31.633  0.00  0.00          NE
ATOM   3290  B       X   1     -87.508-111.044 -24.499  0.00  0.00           B
ATOM   3291  Ne      X   1     -91.421-114.559 -25.041  0.00  0.00          NE
ATOM   3292  B       X   1     -84.275-113.135 -27.457  0.00  0.00           B
ATOM   3293  B       X   1     -85.439-110.504 -30.473  0.00  0.00           B
ATOM   3294  B       X   1     -85.541-112.401 -25.461  0.00  0.00           B
ATOM   3295  Ne      X   1     -85.739-113.042 -26.884  0.00  0.00          NE
ATOM   3296  B       X   1     -85.380-109.843 -24.843  0.00  0.00           B
ATOM   3297  B       X   1     -83.389-110.096 -28.947  0.00  0.00           B
ATOM   3298  Ne      X   1     -85.889-111.267 -24.453  0.00  0.00          NE
ATOM   3299  B       X   1     -86.592-122.149 -18.546  0.00  0.00           B
ATOM   3300  Ne      X   1     -91.490-121.267 -20.941  0.00  0.00          NE
ATOM   3301  B       X   1     -90.505-120.593 -21.943  0.00  0.00           B
ATOM   3302  Ne      X   1     -91.293-116.050 -20.083  0.00  0.00          NE
ATOM   3303  B       X   1     -90.397-118.956 -18.318  0.00  0.00           B
ATOM   3304  B       X   1     -91.436-115.284 -18.744  0.00  0.00           B
ATOM   3305  B       X   1     -89.872-116.291 -20.695  0.00  0.00           B
ATOM   3306  Ne      X   1     -89.396-119.817 -22.740  0.00  0.00          NE
ATOM   3307  B       X   1     -89.184-118.452 -22.047  0.00  0.00           B
ATOM   3308  Ne      X   1     -89.105-119.173 -17.441  0.00  0.00          NE
ATOM   3309  Ne      X   1     -87.289-121.808 -17.104  0.00  0.00          NE
ATOM   3310  B       X   1     -88.312-120.589 -17.421  0.00  0.00           B
ATOM   3311  Ne      X   1     -88.659-117.100 -21.399  0.00  0.00          NE
ATOM   3312  B       X   1     -86.847-115.910 -18.325  0.00  0.00           B
ATOM   3313  B       X   1     -87.921-116.227 -22.408  0.00  0.00           B
ATOM   3314  B       X   1     -88.039-120.646 -22.590  0.00  0.00           B
ATOM   3315  B       X   1     -87.680-117.501 -20.218  0.00  0.00           B
ATOM   3316  Ne      X   1     -86.755-115.596 -23.237  0.00  0.00          NE
ATOM   3317  Ne      X   1     -86.683-121.347 -22.580  0.00  0.00          NE
ATOM   3318  B       X   1     -88.065-118.090 -17.796  0.00  0.00           B
ATOM   3319  Ne      X   1     -87.095-117.413 -18.744  0.00  0.00          NE
ATOM   3320  B       X   1     -86.202-121.659 -21.078  0.00  0.00           B
ATOM   3321  Ne      X   1     -80.616-118.513 -16.765  0.00  0.00          NE
ATOM   3322  B       X   1     -83.695-121.165 -17.316  0.00  0.00           B
ATOM   3323  B       X   1     -83.706-116.665 -18.416  0.00  0.00           B
ATOM   3324  B       X   1     -85.754-120.374 -23.364  0.00  0.00           B
ATOM   3325  B       X   1     -84.156-118.410 -23.247  0.00  0.00           B
ATOM   3326  B       X   1     -85.450-116.341 -22.754  0.00  0.00           B
ATOM   3327  Ne      X   1     -84.181-117.158 -22.262  0.00  0.00          NE
ATOM   3328  B       X   1     -85.736-118.125 -18.750  0.00  0.00           B
ATOM   3329  Ne      X   1     -84.258-117.953 -19.227  0.00  0.00          NE
ATOM   3330  B       X   1     -84.303-117.607 -20.781  0.00  0.00           B
ATOM   3331  B       X   1     -83.314-119.184 -18.920  0.00  0.00           B
ATOM   3332  Ne      X   1     -82.343-116.112 -17.791  0.00  0.00          NE
ATOM   3333  B       X   1     -81.531-119.736 -17.242  0.00  0.00           B
ATOM   3334  B       X   1     -81.564-117.256 -17.099  0.00  0.00           B
ATOM   3335  B       X   1     -81.880-121.256 -19.196  0.00  0.00           B
ATOM   3336  B       X   1     -81.965-122.136 -23.729  0.00  0.00           B
ATOM   3337  Ne      X   1     -82.647-120.449 -18.164  0.00  0.00          NE
ATOM   3338  B       X   1     -80.715-121.553 -21.566  0.00  0.00           B
ATOM   3339  Ne      X   1     -80.528-121.285 -20.073  0.00  0.00          NE
ATOM   3340  B       X   1     -86.028-121.614 -16.188  0.00  0.00           B
ATOM   3341  Ne      X   1     -84.455-122.030 -16.211  0.00  0.00          NE
ATOM   3342  Ne      X   1     -90.636-110.651 -22.938  0.00  0.00          NE
ATOM   3343  B       X   1     -90.621-113.222 -17.568  0.00  0.00           B
ATOM   3344  B       X   1     -89.894-111.569 -21.942  0.00  0.00           B
ATOM   3345  Ne      X   1     -88.804-111.603 -20.864  0.00  0.00          NE
ATOM   3346  B       X   1     -88.777-111.511 -17.018  0.00  0.00           B
ATOM   3347  Ne      X   1     -86.736-114.574 -17.614  0.00  0.00          NE
ATOM   3348  B       X   1     -88.142-113.780 -17.768  0.00  0.00           B
ATOM   3349  B       X   1     -88.548-109.986 -20.734  0.00  0.00           B
ATOM   3350  B       X   1     -86.502-114.119 -22.908  0.00  0.00           B
ATOM   3351  Ne      X   1     -89.195-112.711 -17.994  0.00  0.00          NE
ATOM   3352  B       X   1     -87.506-112.340 -21.285  0.00  0.00           B
ATOM   3353  B       X   1     -91.492-114.351 -23.536  0.00  0.00           B
ATOM   3354  Ne      X   1     -86.173-112.919 -22.046  0.00  0.00          NE
ATOM   3355  B       X   1     -86.605-114.793 -16.070  0.00  0.00           B
ATOM   3356  B       X   1     -85.234-113.301 -20.817  0.00  0.00           B
ATOM   3357  Ne      X   1     -84.664-113.014 -19.440  0.00  0.00          NE
ATOM   3358  B       X   1     -85.583-111.774 -22.984  0.00  0.00           B
ATOM   3359  B       X   1     -85.603-113.603 -18.277  0.00  0.00           B
ATOM   3360  B       X   1     -91.371-118.724 -14.128  0.00  0.00           B
ATOM   3361  B       X   1     -90.520-116.736 -12.945  0.00  0.00           B
ATOM   3362  B       X   1     -90.109-120.875 -14.235  0.00  0.00           B
ATOM   3363  Ne      X   1     -89.941-119.370 -14.523  0.00  0.00          NE
ATOM   3364  Ne      X   1     -91.031-122.008 -13.723  0.00  0.00          NE
ATOM   3365  Ne      X   1     -90.178-116.348  -8.423  0.00  0.00          NE
ATOM   3366  B       X   1     -90.855-122.082 -12.134  0.00  0.00           B
ATOM   3367  B       X   1     -89.083-116.891  -9.381  0.00  0.00           B
ATOM   3368  B       X   1     -88.973-121.191 -10.637  0.00  0.00           B
ATOM   3369  B       X   1     -88.932-118.472 -13.676  0.00  0.00           B
ATOM   3370  Ne      X   1     -88.941-116.925 -13.124  0.00  0.00          NE
ATOM   3371  B       X   1     -88.211-115.971 -14.207  0.00  0.00           B
ATOM   3372  Ne      X   1     -87.734-120.365 -10.017  0.00  0.00          NE
ATOM   3373  Ne      X   1     -87.917-117.258 -10.377  0.00  0.00          NE
ATOM   3374  B       X   1     -86.615-116.599  -9.848  0.00  0.00           B
ATOM   3375  B       X   1     -86.344-121.032 -10.424  0.00  0.00           B
ATOM   3376  B       X   1     -88.188-116.779 -11.805  0.00  0.00           B
ATOM   3377  B       X   1     -87.724-118.871 -10.319  0.00  0.00           B
ATOM   3378  B       X   1     -87.968-120.706  -8.463  0.00  0.00           B
ATOM   3379  Ne      X   1     -87.048-115.008 -14.533  0.00  0.00          NE
ATOM   3380  B       X   1     -91.621-117.135  -8.424  0.00  0.00           B
ATOM   3381  B       X   1     -89.609-118.996 -15.992  0.00  0.00           B
ATOM   3382  B       X   1     -90.106-119.435  -8.094  0.00  0.00           B
ATOM   3383  Ne      X   1     -89.991-122.339 -10.801  0.00  0.00          NE
ATOM   3384  Ne      X   1     -83.436-121.001 -13.395  0.00  0.00          NE
ATOM   3385  B       X   1     -84.491-117.854  -9.180  0.00  0.00           B
ATOM   3386  B       X   1     -83.949-120.245  -9.943  0.00  0.00           B
ATOM   3387  Ne      X   1     -84.867-121.383 -10.613  0.00  0.00          NE
ATOM   3388  B       X   1     -84.440-121.323 -12.155  0.00  0.00           B
ATOM   3389  Ne      X   1     -85.482-116.843  -8.690  0.00  0.00          NE
ATOM   3390  B       X   1     -83.891-121.613 -14.763  0.00  0.00           B
ATOM   3391  Ne      X   1     -83.352-118.751  -9.730  0.00  0.00          NE
ATOM   3392  B       X   1     -83.429-116.652 -13.104  0.00  0.00           B
ATOM   3393  B       X   1     -83.148-119.410 -13.362  0.00  0.00           B
ATOM   3394  B       X   1     -85.724-115.417 -13.820  0.00  0.00           B
ATOM   3395  Ne      X   1     -84.167-115.246 -13.237  0.00  0.00          NE
ATOM   3396  B       X   1     -82.874-118.271 -11.213  0.00  0.00           B
ATOM   3397  Ne      X   1     -82.617-118.090 -12.740  0.00  0.00          NE
ATOM   3398  B       X   1     -81.061-118.010 -13.016  0.00  0.00           B
ATOM   3399  B       X   1     -82.054-118.499  -8.893  0.00  0.00           B
ATOM   3400  B       X   1     -82.129-121.737 -12.863  0.00  0.00           B
ATOM   3401  B       X   1     -84.776-115.495  -8.259  0.00  0.00           B
ATOM   3402  Ne      X   1     -80.797-118.047  -8.111  0.00  0.00          NE
ATOM   3403  B       X   1     -80.844-121.799  -8.769  0.00  0.00           B
ATOM   3404  B       X   1     -90.360-114.789  -8.689  0.00  0.00           B
ATOM   3405  B       X   1     -91.258-112.548 -12.353  0.00  0.00           B
ATOM   3406  Ne      X   1     -90.058-112.049 -11.458  0.00  0.00          NE
ATOM   3407  B       X   1     -90.332-110.452 -11.385  0.00  0.00           B
ATOM   3408  B       X   1     -89.949-112.629 -10.009  0.00  0.00           B
ATOM   3409  Ne      X   1     -89.821-113.325  -8.640  0.00  0.00          NE
ATOM   3410  B       X   1     -88.806-111.418 -14.519  0.00  0.00           B
ATOM   3411  B       X   1     -88.743-112.345 -12.160  0.00  0.00           B
ATOM   3412  B       X   1     -87.443-113.555 -14.029  0.00  0.00           B
ATOM   3413  B       X   1     -86.600-111.372 -13.077  0.00  0.00           B
ATOM   3414  Ne      X   1     -87.849-112.215 -13.481  0.00  0.00          NE
ATOM   3415  B       X   1     -88.255-113.273  -8.263  0.00  0.00           B
ATOM   3416  Ne      X   1     -89.356-110.708 -15.804  0.00  0.00          NE
ATOM   3417  Ne      X   1     -86.203-108.285 -10.514  0.00  0.00          NE
ATOM   3418  B       X   1     -90.915-110.647 -15.879  0.00  0.00           B
ATOM   3419  B       X   1     -86.071-109.471 -11.532  0.00  0.00           B
ATOM   3420  B       X   1     -82.798-107.606 -11.826  0.00  0.00           B
ATOM   3421  B       X   1     -85.149-108.126 -15.622  0.00  0.00           B
ATOM   3422  B       X   1     -83.453-114.371 -14.470  0.00  0.00           B
ATOM   3423  B       X   1     -84.149-114.290 -11.991  0.00  0.00           B
ATOM   3424  B       X   1     -84.141-113.332  -9.499  0.00  0.00           B
ATOM   3425  Ne      X   1     -85.441-110.607 -12.360  0.00  0.00          NE
ATOM   3426  B       X   1     -84.660-109.859 -13.544  0.00  0.00           B
ATOM   3427  Ne      X   1     -84.169-109.059 -14.832  0.00  0.00          NE
ATOM   3428  B       X   1     -84.573-111.729 -11.638  0.00  0.00           B
ATOM   3429  Ne      X   1     -83.788-113.012 -11.059  0.00  0.00          NE
ATOM   3430  Ne      X   1     -82.385-113.940 -15.505  0.00  0.00          NE
ATOM   3431  B       X   1     -80.951-114.116 -14.816  0.00  0.00           B
ATOM   3432  B       X   1     -80.854-108.845 -12.977  0.00  0.00           B
ATOM   3433  Ne      X   1     -80.594-112.678 -11.309  0.00  0.00          NE
ATOM   3434  B       X   1     -82.241-112.889 -11.017  0.00  0.00           B
ATOM   3435  B       X   1     -84.740-107.587 -10.326  0.00  0.00           B
ATOM   3436  Ne      X   1     -84.403-113.954  -8.055  0.00  0.00          NE
ATOM   3437  B       X   1     -83.615-110.150 -15.815  0.00  0.00           B
ATOM   3438  B       X   1     -80.474-111.248 -11.930  0.00  0.00           B
ATOM   3439  B       X   1     -91.727-120.830  -5.161  0.00  0.00           B
ATOM   3440  Ne      X   1     -90.592-121.924  -5.616  0.00  0.00          NE
ATOM   3441  B       X   1     -90.117-116.893  -4.439  0.00  0.00           B
ATOM   3442  B       X   1     -89.685-116.528  -6.945  0.00  0.00           B
ATOM   3443  B       X   1     -89.448-121.190  -6.350  0.00  0.00           B
ATOM   3444  Ne      X   1     -89.178-116.318  -5.493  0.00  0.00          NE
ATOM   3445  B       X   1     -86.932-121.416  -1.681  0.00  0.00           B
ATOM   3446  Ne      X   1     -86.846-119.842  -1.509  0.00  0.00          NE
ATOM   3447  Ne      X   1     -86.928-118.089  -6.188  0.00  0.00          NE
ATOM   3448  Ne      X   1     -88.912-120.068  -7.395  0.00  0.00          NE
ATOM   3449  B       X   1     -88.046-119.034  -6.589  0.00  0.00           B
ATOM   3450  B       X   1     -87.685-116.957  -5.395  0.00  0.00           B
ATOM   3451  B       X   1     -86.501-119.209  -2.898  0.00  0.00           B
ATOM   3452  B       X   1     -86.249-117.409  -7.410  0.00  0.00           B
ATOM   3453  B       X   1     -82.619-115.804  -0.072  0.00  0.00           B
ATOM   3454  B       X   1     -80.693-119.456  -0.901  0.00  0.00           B
ATOM   3455  B       X   1     -80.635-116.896  -1.262  0.00  0.00           B
ATOM   3456  B       X   1     -85.573-119.388  -0.540  0.00  0.00           B
ATOM   3457  Ne      X   1     -83.932-116.058  -3.680  0.00  0.00          NE
ATOM   3458  B       X   1     -84.182-119.811  -3.585  0.00  0.00           B
ATOM   3459  B       X   1     -85.861-118.832  -5.315  0.00  0.00           B
ATOM   3460  Ne      X   1     -85.302-118.791  -3.853  0.00  0.00          NE
ATOM   3461  B       X   1     -84.928-117.332  -3.558  0.00  0.00           B
ATOM   3462  Ne      X   1     -83.128-121.069  -3.403  0.00  0.00          NE
ATOM   3463  B       X   1     -83.110-116.279  -5.043  0.00  0.00           B
ATOM   3464  B       X   1     -82.045-121.267  -4.458  0.00  0.00           B
ATOM   3465  B       X   1     -81.383-117.198  -6.880  0.00  0.00           B
ATOM   3466  Ne      X   1     -81.812-115.881  -1.458  0.00  0.00          NE
ATOM   3467  Ne      X   1     -81.578-116.341  -5.600  0.00  0.00          NE
ATOM   3468  Ne      X   1     -81.960-120.374  -0.625  0.00  0.00          NE
ATOM   3469  B       X   1     -82.879-116.214  -2.524  0.00  0.00           B
ATOM   3470  B       X   1     -82.482-120.986  -1.942  0.00  0.00           B
ATOM   3471  B       X   1     -80.561-117.000  -4.576  0.00  0.00           B
ATOM   3472  Ne      X   1     -80.500-121.106  -4.795  0.00  0.00          NE
ATOM   3473  B       X   1     -84.046-122.370  -3.409  0.00  0.00           B
ATOM   3474  B       X   1     -81.200-114.872  -5.969  0.00  0.00           B
ATOM   3475  B       X   1     -88.886-114.788  -5.286  0.00  0.00           B
ATOM   3476  B       X   1     -86.954-111.129  -7.914  0.00  0.00           B
ATOM   3477  Ne      X   1     -86.912-109.546  -7.798  0.00  0.00          NE
ATOM   3478  Ne      X   1     -87.084-112.649  -7.421  0.00  0.00          NE
ATOM   3479  Ne      X   1     -88.377-113.455  -4.765  0.00  0.00          NE
ATOM   3480  B       X   1     -87.651-112.653  -5.924  0.00  0.00           B
ATOM   3481  B       X   1     -81.274-108.072  -5.339  0.00  0.00           B
ATOM   3482  B       X   1     -80.389-110.311  -4.532  0.00  0.00           B
ATOM   3483  Ne      X   1     -81.670-113.388  -6.514  0.00  0.00          NE
ATOM   3484  B       X   1     -85.709-113.306  -7.505  0.00  0.00           B
ATOM   3485  B       X   1     -83.075-113.643  -7.168  0.00  0.00           B
ATOM   3486  B       X   1     -80.577-112.923  -7.554  0.00  0.00           B
ATOM   3487  B       X   1     -81.046-114.531  -1.833  0.00  0.00           B
ATOM   3488  B       X   1     -81.627-112.406  -5.229  0.00  0.00           B
ATOM   3489  B       X   1     -91.453-105.263 -61.611  0.00  0.00           B
ATOM   3490  B       X   1     -90.680-101.721 -62.991  0.00  0.00           B
ATOM   3491  B       X   1     -91.344-101.278 -60.562  0.00  0.00           B
ATOM   3492  Ne      X   1     -90.168-101.764 -61.533  0.00  0.00          NE
ATOM   3493  Ne      X   1     -90.024-104.598 -61.903  0.00  0.00          NE
ATOM   3494  Ne      X   1     -91.174 -99.824 -56.975  0.00  0.00          NE
ATOM   3495  B       X   1     -89.853-104.264 -63.473  0.00  0.00           B
ATOM   3496  B       X   1     -89.667-100.197 -57.202  0.00  0.00           B
ATOM   3497  B       X   1     -89.884-103.293 -61.106  0.00  0.00           B
ATOM   3498  B       X   1     -88.826-105.595 -61.642  0.00  0.00           B
ATOM   3499  B       X   1     -88.788-101.062 -61.341  0.00  0.00           B
ATOM   3500  B       X   1     -87.331-101.369 -57.649  0.00  0.00           B
ATOM   3501  B       X   1     -86.670-100.518 -59.904  0.00  0.00           B
ATOM   3502  Ne      X   1     -87.427-100.285 -61.270  0.00  0.00          NE
ATOM   3503  B       X   1     -87.303-105.056 -57.945  0.00  0.00           B
ATOM   3504  B       X   1     -86.415-101.044 -62.259  0.00  0.00           B
ATOM   3505  B       X   1     -86.693-105.847 -63.051  0.00  0.00           B
ATOM   3506  Ne      X   1     -88.049-100.185 -56.919  0.00  0.00          NE
ATOM   3507  Ne      X   1     -87.888-106.637 -62.322  0.00  0.00          NE
ATOM   3508  Ne      X   1     -87.771-105.792 -56.534  0.00  0.00          NE
ATOM   3509  Ne      X   1     -91.493-100.851 -64.102  0.00  0.00          NE
ATOM   3510  Ne      X   1     -86.179-101.506 -58.768  0.00  0.00          NE
ATOM   3511  B       X   1     -86.248-103.017 -59.278  0.00  0.00           B
ATOM   3512  Ne      X   1     -86.273-104.513 -58.954  0.00  0.00          NE
ATOM   3513  B       X   1     -80.727-100.465 -63.790  0.00  0.00           B
ATOM   3514  B       X   1     -84.278-101.655 -63.516  0.00  0.00           B
ATOM   3515  B       X   1     -84.733-101.240 -58.267  0.00  0.00           B
ATOM   3516  Ne      X   1     -84.834-100.992 -62.183  0.00  0.00          NE
ATOM   3517  B       X   1     -84.203-101.874 -61.021  0.00  0.00           B
ATOM   3518  Ne      X   1     -83.377-104.989 -59.078  0.00  0.00          NE
ATOM   3519  B       X   1     -84.954-105.222 -59.087  0.00  0.00           B
ATOM   3520  B       X   1     -83.201-103.435 -59.100  0.00  0.00           B
ATOM   3521  B       X   1     -84.234-105.914 -63.790  0.00  0.00           B
ATOM   3522  Ne      X   1     -83.159-100.664 -58.028  0.00  0.00          NE
ATOM   3523  Ne      X   1     -82.863-102.294 -60.271  0.00  0.00          NE
ATOM   3524  Ne      X   1     -82.803-106.351 -63.384  0.00  0.00          NE
ATOM   3525  Ne      X   1     -81.605-104.506 -61.497  0.00  0.00          NE
ATOM   3526  B       X   1     -81.971-103.020 -61.294  0.00  0.00           B
ATOM   3527  B       X   1     -81.960-105.046 -62.893  0.00  0.00           B
ATOM   3528  B       X   1     -82.233-101.168 -56.864  0.00  0.00           B
ATOM   3529  B       X   1     -82.487-105.846 -58.043  0.00  0.00           B
ATOM   3530  B       X   1     -82.440-101.058 -59.417  0.00  0.00           B
ATOM   3531  B       X   1     -82.589-105.314 -60.530  0.00  0.00           B
ATOM   3532  Ne      X   1     -85.682-105.374 -64.125  0.00  0.00          NE
ATOM   3533  B       X   1     -84.462 -99.501 -62.032  0.00  0.00           B
ATOM   3534  B       X   1     -80.417-106.449 -56.701  0.00  0.00           B
ATOM   3535  Ne      X   1     -90.572 -92.649 -59.360  0.00  0.00          NE
ATOM   3536  Ne      X   1     -91.210 -96.564 -61.198  0.00  0.00          NE
ATOM   3537  B       X   1     -91.415 -93.791 -58.791  0.00  0.00           B
ATOM   3538  B       X   1     -91.245 -95.475 -62.406  0.00  0.00           B
ATOM   3539  B       X   1     -91.341 -98.256 -56.907  0.00  0.00           B
ATOM   3540  B       X   1     -89.734 -97.234 -61.069  0.00  0.00           B
ATOM   3541  Ne      X   1     -87.970 -95.040 -63.233  0.00  0.00          NE
ATOM   3542  Ne      X   1     -87.922 -92.865 -60.999  0.00  0.00          NE
ATOM   3543  B       X   1     -87.668 -98.809 -61.521  0.00  0.00           B
ATOM   3544  B       X   1     -87.544 -98.819 -57.588  0.00  0.00           B
ATOM   3545  B       X   1     -89.136 -92.961 -60.046  0.00  0.00           B
ATOM   3546  B       X   1     -86.548 -93.377 -60.383  0.00  0.00           B
ATOM   3547  B       X   1     -87.635 -97.103 -59.641  0.00  0.00           B
ATOM   3548  Ne      X   1     -88.101 -97.385 -61.119  0.00  0.00          NE
ATOM   3549  B       X   1     -87.728 -96.329 -62.195  0.00  0.00           B
ATOM   3550  Ne      X   1     -87.016 -97.349 -58.187  0.00  0.00          NE
ATOM   3551  B       X   1     -87.978 -93.737 -62.444  0.00  0.00           B
ATOM   3552  B       X   1     -87.640 -96.317 -57.152  0.00  0.00           B
ATOM   3553  B       X   1     -89.351 -95.271 -64.003  0.00  0.00           B
ATOM   3554  Ne      X   1     -90.875 -94.888 -63.866  0.00  0.00          NE
ATOM   3555  B       X   1     -91.696 -96.016 -59.846  0.00  0.00           B
ATOM   3556  B       X   1     -91.400 -92.067 -60.526  0.00  0.00           B
ATOM   3557  B       X   1     -84.081 -97.821 -63.893  0.00  0.00           B
ATOM   3558  B       X   1     -83.599 -97.070 -61.451  0.00  0.00           B
ATOM   3559  B       X   1     -83.458 -99.148 -58.003  0.00  0.00           B
ATOM   3560  Ne      X   1     -83.647 -98.230 -62.436  0.00  0.00          NE
ATOM   3561  Ne      X   1     -84.976 -93.430 -60.430  0.00  0.00          NE
ATOM   3562  B       X   1     -85.461 -97.475 -58.372  0.00  0.00           B
ATOM   3563  Ne      X   1     -84.010 -97.643 -57.985  0.00  0.00          NE
ATOM   3564  B       X   1     -84.194 -94.831 -60.316  0.00  0.00           B
ATOM   3565  B       X   1     -84.559 -92.812 -61.855  0.00  0.00           B
ATOM   3566  Ne      X   1     -83.097 -96.011 -60.386  0.00  0.00          NE
ATOM   3567  B       X   1     -83.094 -96.808 -59.023  0.00  0.00           B
ATOM   3568  B       X   1     -84.525 -92.528 -59.249  0.00  0.00           B
ATOM   3569  B       X   1     -83.856 -96.996 -56.559  0.00  0.00           B
ATOM   3570  B       X   1     -81.571 -95.603 -60.616  0.00  0.00           B
ATOM   3571  B       X   1     -82.090 -98.861 -62.426  0.00  0.00           B
ATOM   3572  B       X   1     -82.655 -92.639 -57.507  0.00  0.00           B
ATOM   3573  Ne      X   1     -80.679 -99.181 -62.812  0.00  0.00          NE
ATOM   3574  B       X   1     -87.987-106.370 -51.471  0.00  0.00           B
ATOM   3575  B       X   1     -88.924-102.095 -49.624  0.00  0.00           B
ATOM   3576  B       X   1     -86.823-105.166 -55.447  0.00  0.00           B
ATOM   3577  B       X   1     -87.695-103.971 -50.759  0.00  0.00           B
ATOM   3578  Ne      X   1     -86.893-105.126 -51.381  0.00  0.00          NE
ATOM   3579  B       X   1     -88.752-102.000 -53.865  0.00  0.00           B
ATOM   3580  B       X   1     -86.493-104.714 -52.845  0.00  0.00           B
ATOM   3581  B       X   1     -86.552-102.731 -54.599  0.00  0.00           B
ATOM   3582  B       X   1     -87.629-100.374 -55.416  0.00  0.00           B
ATOM   3583  Ne      X   1     -87.304-101.359 -54.218  0.00  0.00          NE
ATOM   3584  B       X   1     -86.468-100.592 -53.173  0.00  0.00           B
ATOM   3585  B       X   1     -86.914-100.644 -48.901  0.00  0.00           B
ATOM   3586  Ne      X   1     -88.070-101.478 -48.383  0.00  0.00          NE
ATOM   3587  Ne      X   1     -86.115-104.265 -54.293  0.00  0.00          NE
ATOM   3588  B       X   1     -91.649-100.429 -55.613  0.00  0.00           B
ATOM   3589  Ne      X   1     -84.025-102.234 -48.681  0.00  0.00          NE
ATOM   3590  B       X   1     -85.460-105.408 -50.604  0.00  0.00           B
ATOM   3591  Ne      X   1     -83.947-104.679 -50.644  0.00  0.00          NE
ATOM   3592  B       X   1     -84.595-104.388 -54.547  0.00  0.00           B
ATOM   3593  Ne      X   1     -83.450-104.864 -53.614  0.00  0.00          NE
ATOM   3594  B       X   1     -83.759-104.429 -52.172  0.00  0.00           B
ATOM   3595  B       X   1     -84.405-100.877 -49.361  0.00  0.00           B
ATOM   3596  B       X   1     -84.138-103.354 -49.828  0.00  0.00           B
ATOM   3597  Ne      X   1     -85.678 -99.860 -49.426  0.00  0.00          NE
ATOM   3598  B       X   1     -83.257-106.439 -53.627  0.00  0.00           B
ATOM   3599  Ne      X   1     -80.813-101.083 -55.774  0.00  0.00          NE
ATOM   3600  B       X   1     -82.178-104.127 -54.091  0.00  0.00           B
ATOM   3601  Ne      X   1     -80.576-103.682 -54.199  0.00  0.00          NE
ATOM   3602  B       X   1     -81.067 -99.954 -54.744  0.00  0.00           B
ATOM   3603  B       X   1     -80.564-102.475 -55.148  0.00  0.00           B
ATOM   3604  B       X   1     -86.122 -93.544 -51.152  0.00  0.00           B
ATOM   3605  Ne      X   1     -91.517 -96.832 -56.213  0.00  0.00          NE
ATOM   3606  B       X   1     -90.047 -96.205 -56.039  0.00  0.00           B
ATOM   3607  B       X   1     -90.422 -94.275 -51.588  0.00  0.00           B
ATOM   3608  Ne      X   1     -90.398 -93.054 -52.626  0.00  0.00          NE
ATOM   3609  B       X   1     -91.482 -93.227 -53.714  0.00  0.00           B
ATOM   3610  B       X   1     -90.034 -97.989 -53.303  0.00  0.00           B
ATOM   3611  Ne      X   1     -87.776 -93.348 -54.428  0.00  0.00          NE
ATOM   3612  B       X   1     -88.103 -96.797 -54.624  0.00  0.00           B
ATOM   3613  B       X   1     -86.332 -94.262 -48.663  0.00  0.00           B
ATOM   3614  Ne      X   1     -88.563 -97.298 -53.219  0.00  0.00          NE
ATOM   3615  B       X   1     -87.588 -98.359 -52.592  0.00  0.00           B
ATOM   3616  Ne      X   1     -88.503 -95.920 -55.902  0.00  0.00          NE
ATOM   3617  B       X   1     -88.284 -94.537 -50.237  0.00  0.00           B
ATOM   3618  B       X   1     -88.954 -93.280 -53.331  0.00  0.00           B
ATOM   3619  B       X   1     -88.218 -94.405 -55.527  0.00  0.00           B
ATOM   3620  Ne      X   1     -87.080 -93.582 -49.894  0.00  0.00          NE
ATOM   3621  B       X   1     -86.568 -93.938 -53.654  0.00  0.00           B
ATOM   3622  B       X   1     -88.818 -96.101 -52.265  0.00  0.00           B
ATOM   3623  Ne      X   1     -91.608 -97.890 -53.332  0.00  0.00          NE
ATOM   3624  B       X   1     -87.548 -91.898 -54.920  0.00  0.00           B
ATOM   3625  Ne      X   1     -86.211 -99.142 -52.408  0.00  0.00          NE
ATOM   3626  B       X   1     -87.497 -92.166 -49.459  0.00  0.00           B
ATOM   3627  B       X   1     -85.924 -99.416 -50.906  0.00  0.00           B
ATOM   3628  Ne      X   1     -83.421 -91.942 -53.726  0.00  0.00          NE
ATOM   3629  B       X   1     -83.447 -96.395 -54.155  0.00  0.00           B
ATOM   3630  B       X   1     -85.079 -98.074 -52.901  0.00  0.00           B
ATOM   3631  Ne      X   1     -84.059 -96.791 -52.764  0.00  0.00          NE
ATOM   3632  B       X   1     -85.217 -98.687 -48.558  0.00  0.00           B
ATOM   3633  Ne      X   1     -85.440 -94.038 -52.502  0.00  0.00          NE
ATOM   3634  B       X   1     -84.889 -95.456 -52.277  0.00  0.00           B
ATOM   3635  B       X   1     -84.263 -93.150 -53.081  0.00  0.00           B
ATOM   3636  Ne      X   1     -84.716-106.020 -46.519  0.00  0.00          NE
ATOM   3637  B       X   1     -85.722-104.859 -46.852  0.00  0.00           B
ATOM   3638  B       X   1     -87.198-107.056 -10.868  0.00  0.00           B
ATOM   3639  B       X   1     -84.150-105.471 -11.568  0.00  0.00           B
ATOM   3640  Ne      X   1     -85.101-104.442 -12.210  0.00  0.00          NE
ATOM   3641  Ne      X   1     -83.556-106.720 -10.792  0.00  0.00          NE
ATOM   3642  B       X   1     -82.787-100.986 -12.190  0.00  0.00           B
ATOM   3643  Ne      X   1     -81.240-100.742 -11.972  0.00  0.00          NE
ATOM   3644  Ne      X   1     -81.482-106.229  -8.626  0.00  0.00          NE
ATOM   3645  Ne      X   1     -81.468-100.842  -8.892  0.00  0.00          NE
ATOM   3646  B       X   1     -81.387-102.385  -8.713  0.00  0.00           B
ATOM   3647  B       X   1     -82.602-106.138  -9.709  0.00  0.00           B
ATOM   3648  B       X   1     -80.830-104.911  -8.309  0.00  0.00           B
ATOM   3649  B       X   1     -80.418-101.864 -12.684  0.00  0.00           B
ATOM   3650  B       X   1     -82.322-105.809  -5.144  0.00  0.00           B
ATOM   3651  B       X   1     -82.254-106.964  -7.428  0.00  0.00           B
ATOM   3652  Ne      X   1     -82.556-107.126  -5.920  0.00  0.00          NE
ATOM   3653  Ne      X   1     -91.060 -86.881 -60.894  0.00  0.00          NE
ATOM   3654  B       X   1     -91.101 -85.378 -60.952  0.00  0.00           B
ATOM   3655  B       X   1     -91.467 -89.815 -57.291  0.00  0.00           B
ATOM   3656  B       X   1     -90.828 -87.362 -62.396  0.00  0.00           B
ATOM   3657  Ne      X   1     -89.986 -90.302 -57.497  0.00  0.00          NE
ATOM   3658  Ne      X   1     -90.591 -87.119 -63.881  0.00  0.00          NE
ATOM   3659  B       X   1     -89.687 -84.458 -57.412  0.00  0.00           B
ATOM   3660  B       X   1     -89.948 -87.340 -59.875  0.00  0.00           B
ATOM   3661  B       X   1     -89.158 -89.257 -58.403  0.00  0.00           B
ATOM   3662  B       X   1     -87.846 -91.386 -61.564  0.00  0.00           B
ATOM   3663  Ne      X   1     -88.606 -85.415 -56.903  0.00  0.00          NE
ATOM   3664  B       X   1     -88.871 -86.832 -57.661  0.00  0.00           B
ATOM   3665  Ne      X   1     -87.176 -90.204 -62.508  0.00  0.00          NE
ATOM   3666  Ne      X   1     -88.834 -87.796 -58.872  0.00  0.00          NE
ATOM   3667  B       X   1     -87.353 -87.771 -59.471  0.00  0.00           B
ATOM   3668  B       X   1     -86.765 -89.077 -61.473  0.00  0.00           B
ATOM   3669  B       X   1     -87.153 -84.820 -57.109  0.00  0.00           B
ATOM   3670  B       X   1     -88.091 -89.881 -63.709  0.00  0.00           B
ATOM   3671  B       X   1     -90.161 -91.661 -58.238  0.00  0.00           B
ATOM   3672  B       X   1     -89.290 -86.090 -63.925  0.00  0.00           B
ATOM   3673  Ne      X   1     -86.266 -87.995 -60.530  0.00  0.00          NE
ATOM   3674  B       X   1     -89.034 -90.406 -56.219  0.00  0.00           B
ATOM   3675  B       X   1     -86.114 -84.270 -62.572  0.00  0.00           B
ATOM   3676  B       X   1     -85.932 -86.581 -61.215  0.00  0.00           B
ATOM   3677  B       X   1     -84.874 -88.383 -59.885  0.00  0.00           B
ATOM   3678  B       X   1     -83.945 -85.770 -62.580  0.00  0.00           B
ATOM   3679  Ne      X   1     -85.276 -85.250 -61.717  0.00  0.00          NE
ATOM   3680  B       X   1     -85.809 -90.889 -63.068  0.00  0.00           B
ATOM   3681  Ne      X   1     -83.303 -86.734 -63.638  0.00  0.00          NE
ATOM   3682  B       X   1     -83.399 -90.607 -62.320  0.00  0.00           B
ATOM   3683  B       X   1     -84.613 -91.274 -56.844  0.00  0.00           B
ATOM   3684  Ne      X   1     -83.428 -88.750 -59.254  0.00  0.00          NE
ATOM   3685  B       X   1     -83.245 -88.173 -63.059  0.00  0.00           B
ATOM   3686  B       X   1     -83.377 -90.315 -58.837  0.00  0.00           B
ATOM   3687  B       X   1     -83.204 -87.907 -57.960  0.00  0.00           B
ATOM   3688  Ne      X   1     -83.151 -87.629 -56.344  0.00  0.00          NE
ATOM   3689  Ne      X   1     -84.385 -91.595 -62.953  0.00  0.00          NE
ATOM   3690  B       X   1     -81.091 -89.450 -62.578  0.00  0.00           B
ATOM   3691  B       X   1     -82.595 -88.718 -60.622  0.00  0.00           B
ATOM   3692  Ne      X   1     -82.602 -89.283 -62.127  0.00  0.00          NE
ATOM   3693  B       X   1     -81.856 -86.324 -64.010  0.00  0.00           B
ATOM   3694  Ne      X   1     -83.836 -91.692 -58.163  0.00  0.00          NE
ATOM   3695  B       X   1     -82.612 -84.393 -56.260  0.00  0.00           B
ATOM   3696  B       X   1     -84.723 -84.427 -60.537  0.00  0.00           B
ATOM   3697  Ne      X   1     -90.994 -83.809 -57.808  0.00  0.00          NE
ATOM   3698  B       X   1     -90.930 -83.393 -59.364  0.00  0.00           B
ATOM   3699  Ne      X   1     -91.097 -83.854 -60.864  0.00  0.00          NE
ATOM   3700  Ne      X   1     -91.306 -78.939 -58.433  0.00  0.00          NE
ATOM   3701  B       X   1     -91.058 -79.974 -57.246  0.00  0.00           B
ATOM   3702  B       X   1     -90.078 -78.990 -59.573  0.00  0.00           B
ATOM   3703  B       X   1     -91.308 -82.532 -56.970  0.00  0.00           B
ATOM   3704  B       X   1     -91.430 -77.516 -57.753  0.00  0.00           B
ATOM   3705  Ne      X   1     -90.241 -79.426 -63.455  0.00  0.00          NE
ATOM   3706  B       X   1     -89.973 -80.969 -63.294  0.00  0.00           B
ATOM   3707  B       X   1     -89.988 -83.114 -61.730  0.00  0.00           B
ATOM   3708  B       X   1     -89.426 -78.825 -62.189  0.00  0.00           B
ATOM   3709  B       X   1     -88.999 -80.918 -60.957  0.00  0.00           B
ATOM   3710  Ne      X   1     -89.163 -81.876 -62.213  0.00  0.00          NE
ATOM   3711  Ne      X   1     -88.969 -79.362 -60.636  0.00  0.00          NE
ATOM   3712  B       X   1     -87.704 -82.229 -62.736  0.00  0.00           B
ATOM   3713  B       X   1     -87.538 -78.842 -60.325  0.00  0.00           B
ATOM   3714  Ne      X   1     -86.705 -83.127 -63.553  0.00  0.00          NE
ATOM   3715  B       X   1     -87.037 -82.441 -56.519  0.00  0.00           B
ATOM   3716  Ne      X   1     -86.146 -83.607 -57.034  0.00  0.00          NE
ATOM   3717  B       X   1     -91.814 -79.114 -63.202  0.00  0.00           B
ATOM   3718  B       X   1     -85.550 -82.244 -64.178  0.00  0.00           B
ATOM   3719  Ne      X   1     -86.033 -78.358 -60.325  0.00  0.00          NE
ATOM   3720  B       X   1     -85.996 -77.051 -61.254  0.00  0.00           B
ATOM   3721  B       X   1     -85.748 -77.815 -58.866  0.00  0.00           B
ATOM   3722  Ne      X   1     -84.314 -83.314 -59.526  0.00  0.00          NE
ATOM   3723  B       X   1     -84.273 -81.859 -60.236  0.00  0.00           B
ATOM   3724  B       X   1     -85.508 -83.255 -58.429  0.00  0.00           B
ATOM   3725  B       X   1     -85.059 -79.452 -60.823  0.00  0.00           B
ATOM   3726  B       X   1     -83.874 -80.902 -62.635  0.00  0.00           B
ATOM   3727  Ne      X   1     -83.939 -80.537 -61.018  0.00  0.00          NE
ATOM   3728  Ne      X   1     -85.540 -77.191 -57.428  0.00  0.00          NE
ATOM   3729  B       X   1     -83.020 -83.686 -58.790  0.00  0.00           B
ATOM   3730  B       X   1     -83.105 -82.031 -57.003  0.00  0.00           B
ATOM   3731  B       X   1     -82.544 -79.944 -60.554  0.00  0.00           B
ATOM   3732  B       X   1     -80.809 -83.131 -57.639  0.00  0.00           B
ATOM   3733  B       X   1     -80.712 -78.985 -58.992  0.00  0.00           B
ATOM   3734  Ne      X   1     -81.222 -78.989 -60.472  0.00  0.00          NE
ATOM   3735  B       X   1     -81.784 -79.902 -56.873  0.00  0.00           B
ATOM   3736  B       X   1     -81.750 -77.523 -60.842  0.00  0.00           B
ATOM   3737  Ne      X   1     -82.312 -83.327 -57.422  0.00  0.00          NE
ATOM   3738  Ne      X   1     -80.466 -79.243 -57.453  0.00  0.00          NE
ATOM   3739  B       X   1     -84.557 -77.635 -64.008  0.00  0.00           B
ATOM   3740  B       X   1     -85.744 -78.158 -56.291  0.00  0.00           B
ATOM   3741  Ne      X   1     -84.199 -81.365 -64.124  0.00  0.00          NE
ATOM   3742  B       X   1     -83.965 -76.669 -57.307  0.00  0.00           B
ATOM   3743  B       X   1     -90.694 -85.845 -53.632  0.00  0.00           B
ATOM   3744  Ne      X   1     -90.370 -90.221 -51.131  0.00  0.00          NE
ATOM   3745  B       X   1     -89.607 -90.730 -49.861  0.00  0.00           B
ATOM   3746  B       X   1     -89.564 -89.134 -51.841  0.00  0.00           B
ATOM   3747  B       X   1     -88.470 -85.072 -48.507  0.00  0.00           B
ATOM   3748  B       X   1     -86.378 -89.865 -55.723  0.00  0.00           B
ATOM   3749  Ne      X   1     -89.117 -85.717 -53.774  0.00  0.00          NE
ATOM   3750  B       X   1     -88.835 -85.620 -55.348  0.00  0.00           B
ATOM   3751  Ne      X   1     -88.272 -90.928 -49.066  0.00  0.00          NE
ATOM   3752  B       X   1     -88.494 -87.067 -53.270  0.00  0.00           B
ATOM   3753  Ne      X   1     -86.575 -88.590 -50.176  0.00  0.00          NE
ATOM   3754  B       X   1     -87.096 -88.486 -51.717  0.00  0.00           B
ATOM   3755  Ne      X   1     -88.282 -88.512 -52.776  0.00  0.00          NE
ATOM   3756  B       X   1     -88.204 -89.553 -53.942  0.00  0.00           B
ATOM   3757  Ne      X   1     -87.843 -90.355 -55.261  0.00  0.00          NE
ATOM   3758  B       X   1     -87.416 -89.665 -49.462  0.00  0.00           B
ATOM   3759  B       X   1     -86.911 -87.111 -49.464  0.00  0.00           B
ATOM   3760  B       X   1     -88.288 -84.469 -53.014  0.00  0.00           B
ATOM   3761  Ne      X   1     -87.240 -85.981 -48.556  0.00  0.00          NE
ATOM   3762  B       X   1     -91.755 -89.673 -50.671  0.00  0.00           B
ATOM   3763  B       X   1     -90.424 -91.614 -52.031  0.00  0.00           B
ATOM   3764  B       X   1     -83.907 -88.990 -55.874  0.00  0.00           B
ATOM   3765  B       X   1     -83.974 -86.351 -55.807  0.00  0.00           B
ATOM   3766  Ne      X   1     -84.860 -90.249 -55.617  0.00  0.00          NE
ATOM   3767  B       X   1     -84.498 -90.921 -54.257  0.00  0.00           B
ATOM   3768  Ne      X   1     -83.552 -89.376 -49.598  0.00  0.00          NE
ATOM   3769  B       X   1     -85.098 -89.092 -50.078  0.00  0.00           B
ATOM   3770  Ne      X   1     -83.867 -84.869 -55.371  0.00  0.00          NE
ATOM   3771  B       X   1     -83.774 -84.495 -53.819  0.00  0.00           B
ATOM   3772  B       X   1     -82.574 -85.403 -49.396  0.00  0.00           B
ATOM   3773  B       X   1     -81.710 -87.576 -55.812  0.00  0.00           B
ATOM   3774  B       X   1     -81.057 -86.111 -51.985  0.00  0.00           B
ATOM   3775  Ne      X   1     -91.826 -78.215 -51.345  0.00  0.00          NE
ATOM   3776  Ne      X   1     -90.898 -81.112 -56.167  0.00  0.00          NE
ATOM   3777  B       X   1     -90.617 -79.370 -48.255  0.00  0.00           B
ATOM   3778  Ne      X   1     -89.248 -83.721 -48.315  0.00  0.00          NE
ATOM   3779  B       X   1     -90.683 -83.792 -48.905  0.00  0.00           B
ATOM   3780  B       X   1     -91.183 -77.169 -55.209  0.00  0.00           B
ATOM   3781  B       X   1     -90.556 -78.503 -50.541  0.00  0.00           B
ATOM   3782  Ne      X   1     -90.360 -77.601 -53.947  0.00  0.00          NE
ATOM   3783  Ne      X   1     -89.638 -79.032 -49.467  0.00  0.00          NE
ATOM   3784  B       X   1     -87.744 -82.203 -54.114  0.00  0.00           B
ATOM   3785  B       X   1     -86.967 -80.180 -55.385  0.00  0.00           B
ATOM   3786  B       X   1     -88.554 -77.965 -48.949  0.00  0.00           B
ATOM   3787  Ne      X   1     -87.869 -81.615 -50.157  0.00  0.00          NE
ATOM   3788  B       X   1     -89.413 -81.415 -55.827  0.00  0.00           B
ATOM   3789  B       X   1     -86.430 -80.961 -49.881  0.00  0.00           B
ATOM   3790  B       X   1     -89.426 -78.777 -54.050  0.00  0.00           B
ATOM   3791  Ne      X   1     -87.178 -77.443 -48.340  0.00  0.00          NE
ATOM   3792  B       X   1     -88.867 -80.299 -50.094  0.00  0.00           B
ATOM   3793  B       X   1     -87.801 -82.280 -51.547  0.00  0.00           B
ATOM   3794  B       X   1     -88.353 -82.671 -49.134  0.00  0.00           B
ATOM   3795  Ne      X   1     -87.855 -81.473 -55.489  0.00  0.00          NE
ATOM   3796  Ne      X   1     -87.414 -83.084 -52.843  0.00  0.00          NE
ATOM   3797  B       X   1     -86.158 -78.627 -48.817  0.00  0.00           B
ATOM   3798  B       X   1     -91.502 -77.873 -52.837  0.00  0.00           B
ATOM   3799  B       X   1     -85.712 -76.627 -52.419  0.00  0.00           B
ATOM   3800  B       X   1     -81.341 -77.917 -54.054  0.00  0.00           B
ATOM   3801  Ne      X   1     -85.469 -79.707 -49.810  0.00  0.00          NE
ATOM   3802  Ne      X   1     -80.685 -77.114 -55.243  0.00  0.00          NE
ATOM   3803  B       X   1     -82.105 -81.158 -54.775  0.00  0.00           B
ATOM   3804  Ne      X   1     -83.410 -84.097 -49.737  0.00  0.00          NE
ATOM   3805  B       X   1     -84.485 -84.040 -48.464  0.00  0.00           B
ATOM   3806  B       X   1     -85.380 -78.898 -51.232  0.00  0.00           B
ATOM   3807  Ne      X   1     -85.089 -78.069 -52.482  0.00  0.00          NE
ATOM   3808  Ne      X   1     -81.402 -82.185 -48.562  0.00  0.00          NE
ATOM   3809  B       X   1     -83.405 -77.888 -52.485  0.00  0.00           B
ATOM   3810  Ne      X   1     -85.638 -79.322 -55.241  0.00  0.00          NE
ATOM   3811  B       X   1     -80.982 -77.722 -51.507  0.00  0.00           B
ATOM   3812  B       X   1     -83.185 -82.229 -52.707  0.00  0.00           B
ATOM   3813  Ne      X   1     -82.879 -80.673 -56.057  0.00  0.00          NE
ATOM   3814  B       X   1     -80.570 -82.103 -53.053  0.00  0.00           B
ATOM   3815  B       X   1     -85.060 -84.077 -56.004  0.00  0.00           B
ATOM   3816  B       X   1     -81.884 -79.938 -52.589  0.00  0.00           B
ATOM   3817  Ne      X   1     -81.879 -78.403 -52.593  0.00  0.00          NE
ATOM   3818  Ne      X   1     -81.920 -81.407 -53.216  0.00  0.00          NE
ATOM   3819  Ne      X   1     -84.158 -83.472 -52.621  0.00  0.00          NE
ATOM   3820  B       X   1     -84.290 -80.092 -55.740  0.00  0.00           B
ATOM   3821  B       X   1     -84.103 -80.045 -49.150  0.00  0.00           B
ATOM   3822  B       X   1     -85.803 -83.255 -52.850  0.00  0.00           B
ATOM   3823  B       X   1     -85.450 -78.699 -53.803  0.00  0.00           B
ATOM   3824  B       X   1     -84.015 -84.066 -51.161  0.00  0.00           B
ATOM   3825  B       X   1     -82.456 -82.893 -49.520  0.00  0.00           B
ATOM   3826  B       X   1     -82.491 -78.304 -48.464  0.00  0.00           B
ATOM   3827  B       X   1     -90.819 -86.636 -42.348  0.00  0.00           B
ATOM   3828  B       X   1     -90.675 -89.977 -46.448  0.00  0.00           B
ATOM   3829  Ne      X   1     -89.657 -85.495 -42.009  0.00  0.00          NE
ATOM   3830  B       X   1     -89.625 -85.525 -40.431  0.00  0.00           B
ATOM   3831  Ne      X   1     -89.248 -90.548 -46.086  0.00  0.00          NE
ATOM   3832  B       X   1     -88.577 -90.847 -47.508  0.00  0.00           B
ATOM   3833  B       X   1     -88.408 -89.491 -45.350  0.00  0.00           B
ATOM   3834  B       X   1     -90.282 -84.223 -42.617  0.00  0.00           B
ATOM   3835  Ne      X   1     -91.820 -81.339 -41.111  0.00  0.00          NE
ATOM   3836  Ne      X   1     -91.085 -83.270 -43.466  0.00  0.00          NE
ATOM   3837  B       X   1     -91.624 -82.149 -42.482  0.00  0.00           B
ATOM   3838  B       X   1     -90.186 -82.648 -44.559  0.00  0.00           B
ATOM   3839  B       X   1     -90.552 -80.400 -40.763  0.00  0.00           B
ATOM   3840  B       X   1     -89.857 -80.758 -46.275  0.00  0.00           B
ATOM   3841  B       X   1     -89.328 -83.157 -46.842  0.00  0.00           B
ATOM   3842  Ne      X   1     -89.266 -82.091 -45.728  0.00  0.00          NE
ATOM   3843  Ne      X   1     -81.450 -77.165 -47.929  0.00  0.00          NE
ATOM   3844  B       X   1     -83.012 -77.147 -32.367  0.00  0.00           B
ATOM   3845  Ne      X   1     -89.494 -77.122  -9.803  0.00  0.00          NE
ATOM   3846  B       X   1     -89.432 -77.205  -8.198  0.00  0.00           B
ATOM   3847  B       X   1     -90.443 -77.220  -5.646  0.00  0.00           B
ATOM   3848  Ne      X   1     -89.186 -77.083  -6.646  0.00  0.00          NE
ATOM   3849  B       X   1     -90.377 -75.336 -62.725  0.00  0.00           B
ATOM   3850  B       X   1     -90.589 -75.144 -56.626  0.00  0.00           B
ATOM   3851  B       X   1     -89.027 -73.237 -62.985  0.00  0.00           B
ATOM   3852  B       X   1     -87.814 -75.358 -62.130  0.00  0.00           B
ATOM   3853  Ne      X   1     -86.741 -74.312 -56.965  0.00  0.00          NE
ATOM   3854  Ne      X   1     -88.979 -74.842 -63.091  0.00  0.00          NE
ATOM   3855  B       X   1     -88.261 -74.167 -56.761  0.00  0.00           B
ATOM   3856  Ne      X   1     -86.306 -75.590 -61.790  0.00  0.00          NE
ATOM   3857  B       X   1     -86.351 -75.888 -57.239  0.00  0.00           B
ATOM   3858  B       X   1     -86.314 -72.082 -60.178  0.00  0.00           B
ATOM   3859  B       X   1     -86.263 -73.646 -58.264  0.00  0.00           B
ATOM   3860  Ne      X   1     -91.523 -76.440 -56.596  0.00  0.00          NE
ATOM   3861  B       X   1     -82.956 -72.120 -64.248  0.00  0.00           B
ATOM   3862  B       X   1     -85.876 -74.578 -60.638  0.00  0.00           B
ATOM   3863  B       X   1     -84.485 -70.696 -62.841  0.00  0.00           B
ATOM   3864  Ne      X   1     -85.602 -73.432 -59.667  0.00  0.00          NE
ATOM   3865  B       X   1     -84.061 -73.319 -59.487  0.00  0.00           B
ATOM   3866  Ne      X   1     -84.882 -69.553 -61.882  0.00  0.00          NE
ATOM   3867  B       X   1     -85.382 -75.419 -62.992  0.00  0.00           B
ATOM   3868  Ne      X   1     -84.177 -76.152 -63.686  0.00  0.00          NE
ATOM   3869  B       X   1     -83.860 -69.296 -60.727  0.00  0.00           B
ATOM   3870  Ne      X   1     -82.998 -75.587 -56.692  0.00  0.00          NE
ATOM   3871  B       X   1     -82.948 -76.115 -62.685  0.00  0.00           B
ATOM   3872  B       X   1     -82.491 -74.607 -57.864  0.00  0.00           B
ATOM   3873  Ne      X   1     -82.595 -73.904 -59.297  0.00  0.00          NE
ATOM   3874  Ne      X   1     -80.689 -71.453 -59.391  0.00  0.00          NE
ATOM   3875  B       X   1     -81.501 -72.786 -59.464  0.00  0.00           B
ATOM   3876  B       X   1     -81.574 -70.137 -59.859  0.00  0.00           B
ATOM   3877  Ne      X   1     -81.925 -76.119 -61.495  0.00  0.00          NE
ATOM   3878  B       X   1     -82.360 -75.024 -60.379  0.00  0.00           B
ATOM   3879  B       X   1     -80.558 -75.532 -62.099  0.00  0.00           B
ATOM   3880  Ne      X   1     -84.338 -71.549 -64.044  0.00  0.00          NE
ATOM   3881  B       X   1     -80.839 -73.874 -64.084  0.00  0.00           B
ATOM   3882  B       X   1     -80.406 -71.301 -57.822  0.00  0.00           B
ATOM   3883  Ne      X   1     -82.512 -68.869 -59.990  0.00  0.00          NE
ATOM   3884  Ne      X   1     -82.749 -67.316 -57.312  0.00  0.00          NE
ATOM   3885  B       X   1     -82.804 -68.194 -58.581  0.00  0.00           B
ATOM   3886  B       X   1     -81.248 -67.119 -56.910  0.00  0.00           B
ATOM   3887  B       X   1     -86.958 -76.017 -49.027  0.00  0.00           B
ATOM   3888  B       X   1     -87.555 -74.813 -52.875  0.00  0.00           B
ATOM   3889  Ne      X   1     -86.579 -74.548 -49.439  0.00  0.00          NE
ATOM   3890  Ne      X   1     -86.051 -75.057 -52.374  0.00  0.00          NE
ATOM   3891  B       X   1     -85.863 -73.646 -55.797  0.00  0.00           B
ATOM   3892  B       X   1     -81.556 -70.841 -48.264  0.00  0.00           B
ATOM   3893  B       X   1     -85.875 -74.598 -50.893  0.00  0.00           B
ATOM   3894  Ne      X   1     -82.835 -71.129 -54.534  0.00  0.00          NE
ATOM   3895  B       X   1     -83.789 -74.844 -55.531  0.00  0.00           B
ATOM   3896  B       X   1     -83.712 -69.904 -54.425  0.00  0.00           B
ATOM   3897  B       X   1     -85.109 -74.363 -53.406  0.00  0.00           B
ATOM   3898  Ne      X   1     -84.610 -73.794 -54.737  0.00  0.00          NE
ATOM   3899  B       X   1     -83.775 -72.425 -54.594  0.00  0.00           B
ATOM   3900  B       X   1     -83.459 -72.332 -49.096  0.00  0.00           B
ATOM   3901  B       X   1     -85.487 -73.696 -48.558  0.00  0.00           B
ATOM   3902  Ne      X   1     -82.617 -71.116 -49.472  0.00  0.00          NE
ATOM   3903  B       X   1     -81.884 -71.195 -53.249  0.00  0.00           B
ATOM   3904  B       X   1     -81.743 -71.076 -55.686  0.00  0.00           B
ATOM   3905  Ne      X   1     -80.880 -71.291 -52.054  0.00  0.00          NE
ATOM   3906  B       X   1     -81.740 -71.118 -50.756  0.00  0.00           B
ATOM   3907  B       X   1     -81.798 -76.230 -55.958  0.00  0.00           B
ATOM   3908  B       X   1     -80.569 -75.228 -51.399  0.00  0.00           B
ATOM   3909  B       X   1     -80.818 -76.528 -49.207  0.00  0.00           B
ATOM   3910  B       X   1     -82.440 -67.227 -51.443  0.00  0.00           B
ATOM   3911  B       X   1     -82.361 -76.225 -47.073  0.00  0.00           B
ATOM   3912  Ne      X   1     -82.933 -73.137 -37.025  0.00  0.00          NE
ATOM   3913  Ne      X   1     -84.439 -69.653 -32.598  0.00  0.00          NE
ATOM   3914  B       X   1     -85.351 -70.694 -33.393  0.00  0.00           B
ATOM   3915  B       X   1     -83.722 -69.221 -36.115  0.00  0.00           B
ATOM   3916  B       X   1     -82.787 -71.538 -36.984  0.00  0.00           B
ATOM   3917  B       X   1     -81.392 -73.733 -36.933  0.00  0.00           B
ATOM   3918  B       X   1     -81.244 -69.784 -35.659  0.00  0.00           B
ATOM   3919  B       X   1     -82.141 -69.280 -38.074  0.00  0.00           B
ATOM   3920  Ne      X   1     -82.440 -70.015 -36.715  0.00  0.00          NE
ATOM   3921  B       X   1     -81.232 -75.367 -32.427  0.00  0.00           B
ATOM   3922  Ne      X   1     -82.801 -75.562 -32.202  0.00  0.00          NE
ATOM   3923  B       X   1     -83.852 -68.668 -33.647  0.00  0.00           B
ATOM   3924  B       X   1     -82.766 -67.032 -35.263  0.00  0.00           B
ATOM   3925  Ne      X   1     -81.311 -66.413 -35.315  0.00  0.00          NE
ATOM   3926  B       X   1     -83.131 -75.083 -30.751  0.00  0.00           B
ATOM   3927  B       X   1     -83.435 -70.295 -31.670  0.00  0.00           B
ATOM   3928  Ne      X   1     -82.674 -71.068 -30.535  0.00  0.00          NE
ATOM   3929  Ne      X   1     -81.026 -71.430 -25.910  0.00  0.00          NE
ATOM   3930  B       X   1     -81.278 -70.306 -26.970  0.00  0.00           B
ATOM   3931  B       X   1     -81.645 -72.087 -31.136  0.00  0.00           B
ATOM   3932  B       X   1     -81.884 -70.078 -29.599  0.00  0.00           B
ATOM   3933  Ne      X   1     -81.502 -69.355 -28.240  0.00  0.00          NE
ATOM   3934  B       X   1     -82.715 -75.985 -28.288  0.00  0.00           B
ATOM   3935  B       X   1     -80.429 -74.876 -28.018  0.00  0.00           B
ATOM   3936  B       X   1     -85.574 -68.813 -31.823  0.00  0.00           B
ATOM   3937  B       X   1     -82.851 -68.569 -27.838  0.00  0.00           B
ATOM   3938  B       X   1     -91.172 -74.328  -8.456  0.00  0.00           B
ATOM   3939  Ne      X   1     -90.260 -73.023  -8.286  0.00  0.00          NE
ATOM   3940  B       X   1     -89.857 -72.563  -9.835  0.00  0.00           B
ATOM   3941  B       X   1     -90.752 -76.264 -10.105  0.00  0.00           B
ATOM   3942  Ne      X   1     -91.822 -75.416  -9.330  0.00  0.00          NE
ATOM   3943  B       X   1     -91.112 -71.863  -7.606  0.00  0.00           B
ATOM   3944  B       X   1     -77.685-109.255 -61.979  0.00  0.00           B
ATOM   3945  Ne      X   1     -77.644-108.308 -60.809  0.00  0.00          NE
ATOM   3946  B       X   1     -77.537-120.603 -34.876  0.00  0.00           B
ATOM   3947  Ne      X   1     -76.564-120.639 -33.638  0.00  0.00          NE
ATOM   3948  Ne      X   1     -78.059-120.897 -36.373  0.00  0.00          NE
ATOM   3949  B       X   1     -79.433-121.635 -36.268  0.00  0.00           B
ATOM   3950  B       X   1     -77.271-120.842 -32.268  0.00  0.00           B
ATOM   3951  B       X   1     -75.680-119.370 -33.642  0.00  0.00           B
ATOM   3952  B       X   1     -75.481-121.806 -33.838  0.00  0.00           B
ATOM   3953  B       X   1     -73.167-121.473 -34.929  0.00  0.00           B
ATOM   3954  Ne      X   1     -74.015-122.421 -34.053  0.00  0.00          NE
ATOM   3955  B       X   1     -78.497-119.829 -30.075  0.00  0.00           B
ATOM   3956  B       X   1     -79.573-120.196 -27.646  0.00  0.00           B
ATOM   3957  Ne      X   1     -78.788-119.376 -28.709  0.00  0.00          NE
ATOM   3958  B       X   1     -79.431-119.174 -25.250  0.00  0.00           B
ATOM   3959  Ne      X   1     -77.831-121.146 -30.838  0.00  0.00          NE
ATOM   3960  B       X   1     -76.646-121.433 -29.831  0.00  0.00           B
ATOM   3961  Ne      X   1     -75.203-121.365 -29.151  0.00  0.00          NE
ATOM   3962  B       X   1     -75.259-122.028 -27.783  0.00  0.00           B
ATOM   3963  Ne      X   1     -78.372-118.368 -24.300  0.00  0.00          NE
ATOM   3964  B       X   1     -78.986-122.110 -30.916  0.00  0.00           B
ATOM   3965  B       X   1     -74.134-122.039 -30.104  0.00  0.00           B
ATOM   3966  B       X   1     -71.252-122.385 -26.502  0.00  0.00           B
ATOM   3967  B       X   1     -79.552-122.326 -19.433  0.00  0.00           B
ATOM   3968  B       X   1     -79.422-118.421 -17.810  0.00  0.00           B
ATOM   3969  B       X   1     -77.470-119.519 -18.874  0.00  0.00           B
ATOM   3970  Ne      X   1     -78.834-118.835 -19.203  0.00  0.00          NE
ATOM   3971  B       X   1     -79.887-119.888 -19.845  0.00  0.00           B
ATOM   3972  B       X   1     -77.334-121.990 -18.223  0.00  0.00           B
ATOM   3973  B       X   1     -76.068-121.757 -23.645  0.00  0.00           B
ATOM   3974  Ne      X   1     -72.115-121.266 -20.991  0.00  0.00          NE
ATOM   3975  B       X   1     -77.574-117.891 -10.047  0.00  0.00           B
ATOM   3976  B       X   1     -79.715-117.129  -8.747  0.00  0.00           B
ATOM   3977  Ne      X   1     -78.120-117.105  -8.808  0.00  0.00          NE
ATOM   3978  B       X   1     -77.576-115.612  -8.732  0.00  0.00           B
ATOM   3979  B       X   1     -78.476-121.450  -8.320  0.00  0.00           B
ATOM   3980  Ne      X   1     -78.362-122.260 -13.281  0.00  0.00          NE
ATOM   3981  Ne      X   1     -79.151-107.907  -9.844  0.00  0.00          NE
ATOM   3982  B       X   1     -78.545-109.870 -12.984  0.00  0.00           B
ATOM   3983  Ne      X   1     -79.909-109.786 -12.227  0.00  0.00          NE
ATOM   3984  B       X   1     -79.822-112.589  -9.951  0.00  0.00           B
ATOM   3985  B       X   1     -79.741-109.072 -10.752  0.00  0.00           B
ATOM   3986  B       X   1     -78.272-108.527  -8.701  0.00  0.00           B
ATOM   3987  Ne      X   1     -79.384-112.414  -8.447  0.00  0.00          NE
ATOM   3988  B       X   1     -78.076-113.273  -8.271  0.00  0.00           B
ATOM   3989  B       X   1     -80.247-113.811 -12.379  0.00  0.00           B
ATOM   3990  B       X   1     -74.724-121.375  -0.054  0.00  0.00           B
ATOM   3991  B       X   1     -80.280-119.541  -4.707  0.00  0.00           B
ATOM   3992  B       X   1     -76.410-116.690  -0.090  0.00  0.00           B
ATOM   3993  B       X   1     -80.116-121.451  -6.277  0.00  0.00           B
ATOM   3994  B       X   1     -80.035-119.467  -7.868  0.00  0.00           B
ATOM   3995  Ne      X   1     -79.896-121.023  -7.793  0.00  0.00          NE
ATOM   3996  B       X   1     -79.664-121.844  -3.681  0.00  0.00           B
ATOM   3997  B       X   1     -77.556-117.862  -7.560  0.00  0.00           B
ATOM   3998  Ne      X   1     -79.751-118.251  -1.305  0.00  0.00          NE
ATOM   3999  B       X   1     -79.243-118.351  -2.766  0.00  0.00           B
ATOM   4000  Ne      X   1     -79.547-118.233  -4.276  0.00  0.00          NE
ATOM   4001  B       X   1     -78.305-117.915  -5.188  0.00  0.00           B
ATOM   4002  Ne      X   1     -77.028-117.891  -6.074  0.00  0.00          NE
ATOM   4003  B       X   1     -76.102-119.157  -5.899  0.00  0.00           B
ATOM   4004  B       X   1     -76.184-116.673  -5.799  0.00  0.00           B
ATOM   4005  B       X   1     -78.427-118.228  -0.398  0.00  0.00           B
ATOM   4006  Ne      X   1     -75.759-115.185  -5.610  0.00  0.00          NE
ATOM   4007  Ne      X   1     -75.424-120.550  -6.007  0.00  0.00          NE
ATOM   4008  Ne      X   1     -75.461-115.520  -0.438  0.00  0.00          NE
ATOM   4009  B       X   1     -74.876-122.127  -2.456  0.00  0.00           B
ATOM   4010  B       X   1     -69.851-117.715  -4.375  0.00  0.00           B
ATOM   4011  B       X   1     -74.052-115.937  -1.089  0.00  0.00           B
ATOM   4012  Ne      X   1     -72.447-116.149  -1.133  0.00  0.00          NE
ATOM   4013  Ne      X   1     -71.372-118.125  -4.706  0.00  0.00          NE
ATOM   4014  B       X   1     -72.279-117.749  -1.331  0.00  0.00           B
ATOM   4015  B       X   1     -71.893-118.867  -3.466  0.00  0.00           B
ATOM   4016  Ne      X   1     -72.104-119.134  -1.968  0.00  0.00          NE
ATOM   4017  B       X   1     -73.373-120.092  -1.740  0.00  0.00           B
ATOM   4018  B       X   1     -70.920-119.886  -1.045  0.00  0.00           B
ATOM   4019  B       X   1     -72.177-116.716  -4.921  0.00  0.00           B
ATOM   4020  Ne      X   1     -72.642-115.315  -5.547  0.00  0.00          NE
ATOM   4021  B       X   1     -71.758-115.280  -2.218  0.00  0.00           B
ATOM   4022  B       X   1     -72.098-115.077  -6.985  0.00  0.00           B
ATOM   4023  B       X   1     -74.218-115.150  -5.373  0.00  0.00           B
ATOM   4024  B       X   1     -79.025-110.932  -8.011  0.00  0.00           B
ATOM   4025  B       X   1     -76.429-114.768  -4.204  0.00  0.00           B
ATOM   4026  B       X   1     -80.281-112.436  -2.998  0.00  0.00           B
ATOM   4027  B       X   1     -76.192-114.634  -1.600  0.00  0.00           B
ATOM   4028  B       X   1     -76.307-114.353  -6.781  0.00  0.00           B
ATOM   4029  B       X   1     -79.495-112.948  -0.511  0.00  0.00           B
ATOM   4030  B       X   1     -76.934-109.850  -6.891  0.00  0.00           B
ATOM   4031  B       X   1     -79.217-108.956  -6.305  0.00  0.00           B
ATOM   4032  Ne      X   1     -76.911-114.077  -2.890  0.00  0.00          NE
ATOM   4033  Ne      X   1     -79.988-108.860  -4.982  0.00  0.00          NE
ATOM   4034  Ne      X   1     -78.363-109.573  -7.492  0.00  0.00          NE
ATOM   4035  B       X   1     -78.463-114.135  -2.564  0.00  0.00           B
ATOM   4036  Ne      X   1     -79.769-113.506  -1.976  0.00  0.00          NE
ATOM   4037  B       X   1     -76.472-112.541  -3.034  0.00  0.00           B
ATOM   4038  B       X   1     -76.072-110.050  -2.614  0.00  0.00           B
ATOM   4039  B       X   1     -75.615-110.983  -4.953  0.00  0.00           B
ATOM   4040  Ne      X   1     -75.547-111.400  -3.411  0.00  0.00          NE
ATOM   4041  Ne      X   1     -75.528-110.029  -6.193  0.00  0.00          NE
ATOM   4042  B       X   1     -76.927-109.782  -0.214  0.00  0.00           B
ATOM   4043  Ne      X   1     -72.648-111.465  -2.644  0.00  0.00          NE
ATOM   4044  B       X   1     -74.098-111.724  -3.037  0.00  0.00           B
ATOM   4045  B       X   1     -71.724-112.764  -2.488  0.00  0.00           B
ATOM   4046  B       X   1     -72.007-110.430  -3.730  0.00  0.00           B
ATOM   4047  Ne      X   1     -71.231-114.093  -3.199  0.00  0.00          NE
ATOM   4048  B       X   1     -74.519-110.676  -7.259  0.00  0.00           B
ATOM   4049  B       X   1     -69.688-114.094  -3.486  0.00  0.00           B
ATOM   4050  B       X   1     -72.644-110.661  -1.287  0.00  0.00           B
ATOM   4051  B       X   1     -72.002-114.264  -4.536  0.00  0.00           B
ATOM   4052  Ne      X   1     -79.256-105.855 -60.130  0.00  0.00          NE
ATOM   4053  B       X   1     -78.165-105.145 -59.309  0.00  0.00           B
ATOM   4054  B       X   1     -78.406-106.949 -60.986  0.00  0.00           B
ATOM   4055  B       X   1     -80.133-104.931 -61.119  0.00  0.00           B
ATOM   4056  B       X   1     -80.359-106.449 -59.193  0.00  0.00           B
ATOM   4057  B       X   1     -79.249 -99.317 -59.044  0.00  0.00           B
ATOM   4058  Ne      X   1     -78.845 -99.464 -57.530  0.00  0.00          NE
ATOM   4059  B       X   1     -79.648 -99.233 -61.622  0.00  0.00           B
ATOM   4060  Ne      X   1     -78.926 -98.558 -60.345  0.00  0.00          NE
ATOM   4061  B       X   1     -80.178 -97.958 -63.677  0.00  0.00           B
ATOM   4062  B       X   1     -77.948-105.939 -55.913  0.00  0.00           B
ATOM   4063  Ne      X   1     -79.446-106.304 -55.473  0.00  0.00          NE
ATOM   4064  B       X   1     -79.874-104.968 -54.724  0.00  0.00           B
ATOM   4065  B       X   1     -68.936 -97.103 -27.081  0.00  0.00           B
ATOM   4066  Ne      X   1     -74.454 -95.870 -26.770  0.00  0.00          NE
ATOM   4067  Ne      X   1     -71.134 -99.233 -29.121  0.00  0.00          NE
ATOM   4068  B       X   1     -72.890 -92.414 -24.897  0.00  0.00           B
ATOM   4069  B       X   1     -69.794 -95.831 -25.047  0.00  0.00           B
ATOM   4070  B       X   1     -70.173 -94.959 -27.448  0.00  0.00           B
ATOM   4071  Ne      X   1     -70.287 -95.081 -28.997  0.00  0.00          NE
ATOM   4072  B       X   1     -71.551 -95.871 -29.661  0.00  0.00           B
ATOM   4073  B       X   1     -73.739 -97.238 -26.756  0.00  0.00           B
ATOM   4074  B       X   1     -73.910 -94.780 -25.727  0.00  0.00           B
ATOM   4075  B       X   1     -70.474 -93.700 -29.691  0.00  0.00           B
ATOM   4076  B       X   1     -69.661 -98.620 -29.144  0.00  0.00           B
ATOM   4077  Ne      X   1     -71.146 -92.615 -30.659  0.00  0.00          NE
ATOM   4078  Ne      X   1     -69.184 -95.670 -26.449  0.00  0.00          NE
ATOM   4079  B       X   1     -69.077 -96.096 -29.303  0.00  0.00           B
ATOM   4080  Ne      X   1     -70.896 -95.899 -24.040  0.00  0.00          NE
ATOM   4081  Ne      X   1     -71.899 -93.881 -19.665  0.00  0.00          NE
ATOM   4082  B       X   1     -70.760 -94.745 -20.370  0.00  0.00           B
ATOM   4083  Ne      X   1     -71.387 -97.711 -16.431  0.00  0.00          NE
ATOM   4084  B       X   1     -72.640 -94.675 -18.476  0.00  0.00           B
ATOM   4085  Ne      X   1     -73.086 -95.084 -17.009  0.00  0.00          NE
ATOM   4086  Ne      X   1     -74.242 -94.221 -21.668  0.00  0.00          NE
ATOM   4087  B       X   1     -72.185 -96.350 -16.615  0.00  0.00           B
ATOM   4088  B       X   1     -71.311 -92.637 -18.981  0.00  0.00           B
ATOM   4089  B       X   1     -73.011 -93.525 -20.829  0.00  0.00           B
ATOM   4090  B       X   1     -70.345 -95.768 -22.602  0.00  0.00           B
ATOM   4091  B       X   1     -69.864 -97.672 -16.139  0.00  0.00           B
ATOM   4092  Ne      X   1     -78.004-105.721 -11.709  0.00  0.00          NE
ATOM   4093  B       X   1     -78.075-104.363 -10.803  0.00  0.00           B
ATOM   4094  B       X   1     -79.013-103.147  -8.951  0.00  0.00           B
ATOM   4095  Ne      X   1     -77.749-103.111  -9.874  0.00  0.00          NE
ATOM   4096  B       X   1     -78.949-105.729 -12.938  0.00  0.00           B
ATOM   4097  B       X   1     -78.401-106.907 -10.744  0.00  0.00           B
ATOM   4098  Ne      X   1     -80.346-103.430  -8.142  0.00  0.00          NE
ATOM   4099  B       X   1     -80.354-107.151  -9.150  0.00  0.00           B
ATOM   4100  Ne      X   1     -72.837 -92.995 -14.712  0.00  0.00          NE
ATOM   4101  B       X   1     -74.274 -96.469 -13.477  0.00  0.00           B
ATOM   4102  B       X   1     -73.401 -93.950 -13.590  0.00  0.00           B
ATOM   4103  B       X   1     -71.412 -92.342 -14.611  0.00  0.00           B
ATOM   4104  B       X   1     -72.723 -93.928 -16.015  0.00  0.00           B
ATOM   4105  B       X   1     -80.230-104.446  -4.423  0.00  0.00           B
ATOM   4106  B       X   1     -78.901 -88.119 -62.439  0.00  0.00           B
ATOM   4107  Ne      X   1     -78.223 -86.027 -59.055  0.00  0.00          NE
ATOM   4108  B       X   1     -78.844 -86.465 -60.424  0.00  0.00           B
ATOM   4109  Ne      X   1     -78.633 -86.644 -61.967  0.00  0.00          NE
ATOM   4110  B       X   1     -79.469 -85.726 -63.074  0.00  0.00           B
ATOM   4111  B       X   1     -78.892 -84.731 -58.504  0.00  0.00           B
ATOM   4112  Ne      X   1     -79.250 -83.563 -57.578  0.00  0.00          NE
ATOM   4113  B       X   1     -78.615 -81.729 -62.619  0.00  0.00           B
ATOM   4114  Ne      X   1     -77.195 -82.423 -62.952  0.00  0.00          NE
ATOM   4115  B       X   1     -77.651 -80.081 -61.001  0.00  0.00           B
ATOM   4116  Ne      X   1     -78.818 -80.192 -62.043  0.00  0.00          NE
ATOM   4117  B       X   1     -76.713 -80.106 -57.972  0.00  0.00           B
ATOM   4118  B       X   1     -79.168 -80.068 -57.278  0.00  0.00           B
ATOM   4119  B       X   1     -78.334 -82.346 -57.811  0.00  0.00           B
ATOM   4120  Ne      X   1     -77.841 -80.850 -57.246  0.00  0.00          NE
ATOM   4121  B       X   1     -78.326 -79.373 -63.364  0.00  0.00           B
ATOM   4122  B       X   1     -76.145 -81.357 -62.388  0.00  0.00           B
ATOM   4123  Ne      X   1     -76.044 -80.341 -61.247  0.00  0.00          NE
ATOM   4124  B       X   1     -75.430 -78.942 -61.749  0.00  0.00           B
ATOM   4125  B       X   1     -75.321 -80.742 -59.942  0.00  0.00           B
ATOM   4126  Ne      X   1     -75.104 -78.094 -63.082  0.00  0.00          NE
ATOM   4127  B       X   1     -80.139 -79.637 -61.477  0.00  0.00           B
ATOM   4128  B       X   1     -75.009 -76.559 -62.857  0.00  0.00           B
ATOM   4129  B       X   1     -80.249 -77.996 -56.448  0.00  0.00           B
ATOM   4130  B       X   1     -76.097 -78.483 -64.213  0.00  0.00           B
ATOM   4131  B       X   1     -73.752 -78.643 -63.569  0.00  0.00           B
ATOM   4132  Ne      X   1     -72.237 -78.572 -63.681  0.00  0.00          NE
ATOM   4133  B       X   1     -71.767 -77.509 -62.572  0.00  0.00           B
ATOM   4134  B       X   1     -71.551 -79.925 -63.202  0.00  0.00           B
ATOM   4135  B       X   1     -73.471 -77.131 -58.578  0.00  0.00           B
ATOM   4136  Ne      X   1     -80.362 -87.718 -55.030  0.00  0.00          NE
ATOM   4137  Ne      X   1     -80.282 -76.596 -50.735  0.00  0.00          NE
ATOM   4138  B       X   1     -78.736 -76.716 -50.689  0.00  0.00           B
ATOM   4139  B       X   1     -76.742 -77.526 -52.264  0.00  0.00           B
ATOM   4140  B       X   1     -79.915 -82.255 -49.145  0.00  0.00           B
ATOM   4141  B       X   1     -77.641 -81.091 -49.288  0.00  0.00           B
ATOM   4142  Ne      X   1     -78.452 -82.375 -49.723  0.00  0.00          NE
ATOM   4143  B       X   1     -78.125 -81.293 -53.446  0.00  0.00           B
ATOM   4144  B       X   1     -78.684 -82.361 -51.304  0.00  0.00           B
ATOM   4145  Ne      X   1     -79.008 -82.463 -52.836  0.00  0.00          NE
ATOM   4146  B       X   1     -76.892 -78.996 -54.322  0.00  0.00           B
ATOM   4147  Ne      X   1     -77.282 -77.235 -50.839  0.00  0.00          NE
ATOM   4148  Ne      X   1     -76.398 -77.604 -53.807  0.00  0.00          NE
ATOM   4149  B       X   1     -74.866 -77.391 -54.024  0.00  0.00           B
ATOM   4150  Ne      X   1     -73.439 -77.055 -54.617  0.00  0.00          NE
ATOM   4151  B       X   1     -74.571 -77.347 -48.637  0.00  0.00           B
ATOM   4152  Ne      X   1     -77.942 -77.021 -33.159  0.00  0.00          NE
ATOM   4153  B       X   1     -74.024 -81.266 -32.741  0.00  0.00           B
ATOM   4154  B       X   1     -71.557 -76.967 -32.506  0.00  0.00           B
ATOM   4155  B       X   1     -69.133 -88.721 -24.386  0.00  0.00           B
ATOM   4156  B       X   1     -70.851 -90.538 -25.265  0.00  0.00           B
ATOM   4157  B       X   1     -70.330 -89.101 -28.897  0.00  0.00           B
ATOM   4158  Ne      X   1     -71.460 -89.635 -29.828  0.00  0.00          NE
ATOM   4159  B       X   1     -71.091 -91.111 -30.249  0.00  0.00           B
ATOM   4160  Ne      X   1     -69.335 -89.989 -25.345  0.00  0.00          NE
ATOM   4161  B       X   1     -71.320 -84.423 -26.354  0.00  0.00           B
ATOM   4162  B       X   1     -68.951 -89.725 -26.895  0.00  0.00           B
ATOM   4163  Ne      X   1     -68.895 -89.144 -28.386  0.00  0.00          NE
ATOM   4164  B       X   1     -78.969 -79.580 -28.520  0.00  0.00           B
ATOM   4165  B       X   1     -78.564 -79.511 -26.099  0.00  0.00           B
ATOM   4166  Ne      X   1     -79.409 -78.212 -29.204  0.00  0.00          NE
ATOM   4167  Ne      X   1     -77.163 -78.782 -25.913  0.00  0.00          NE
ATOM   4168  B       X   1     -76.671 -77.975 -27.225  0.00  0.00           B
ATOM   4169  B       X   1     -78.192 -77.183 -29.011  0.00  0.00           B
ATOM   4170  Ne      X   1     -76.713 -77.004 -28.493  0.00  0.00          NE
ATOM   4171  B       X   1     -76.097 -79.974 -25.720  0.00  0.00           B
ATOM   4172  B       X   1     -75.796 -77.480 -29.689  0.00  0.00           B
ATOM   4173  B       X   1     -75.385 -79.378 -31.461  0.00  0.00           B
ATOM   4174  Ne      X   1     -75.499 -77.808 -31.238  0.00  0.00          NE
ATOM   4175  B       X   1     -75.046 -81.164 -27.857  0.00  0.00           B
ATOM   4176  Ne      X   1     -74.788 -80.577 -26.390  0.00  0.00          NE
ATOM   4177  B       X   1     -74.980 -81.637 -30.458  0.00  0.00           B
ATOM   4178  B       X   1     -76.758 -77.290 -32.096  0.00  0.00           B
ATOM   4179  Ne      X   1     -74.408 -81.997 -29.104  0.00  0.00          NE
ATOM   4180  B       X   1     -74.005 -77.335 -31.578  0.00  0.00           B
ATOM   4181  Ne      X   1     -72.510 -76.974 -31.266  0.00  0.00          NE
ATOM   4182  B       X   1     -69.404 -82.979 -25.539  0.00  0.00           B
ATOM   4183  Ne      X   1     -70.196 -83.405 -26.847  0.00  0.00          NE
ATOM   4184  B       X   1     -72.531 -77.518 -25.205  0.00  0.00           B
ATOM   4185  B       X   1     -73.742 -79.441 -26.435  0.00  0.00           B
ATOM   4186  B       X   1     -71.832 -77.809 -30.118  0.00  0.00           B
ATOM   4187  B       X   1     -70.875 -82.229 -27.685  0.00  0.00           B
ATOM   4188  Ne      X   1     -71.365 -81.568 -29.099  0.00  0.00          NE
ATOM   4189  B       X   1     -72.908 -81.617 -29.161  0.00  0.00           B
ATOM   4190  B       X   1     -71.892 -78.330 -27.641  0.00  0.00           B
ATOM   4191  Ne      X   1     -72.410 -78.689 -26.291  0.00  0.00          NE
ATOM   4192  B       X   1     -70.869 -82.350 -30.318  0.00  0.00           B
ATOM   4193  Ne      X   1     -71.015 -78.490 -29.026  0.00  0.00          NE
ATOM   4194  B       X   1     -70.976 -80.073 -29.349  0.00  0.00           B
ATOM   4195  B       X   1     -74.207 -81.704 -25.479  0.00  0.00           B
ATOM   4196  B       X   1     -71.317 -79.705 -25.636  0.00  0.00           B
ATOM   4197  B       X   1     -69.554 -78.000 -28.728  0.00  0.00           B
ATOM   4198  Ne      X   1     -71.074 -80.605 -24.364  0.00  0.00          NE
ATOM   4199  B       X   1     -71.494 -85.524 -23.888  0.00  0.00           B
ATOM   4200  B       X   1     -70.485 -91.402 -16.928  0.00  0.00           B
ATOM   4201  B       X   1     -69.487 -90.884 -19.226  0.00  0.00           B
ATOM   4202  Ne      X   1     -70.828 -91.207 -18.532  0.00  0.00          NE
ATOM   4203  B       X   1     -69.903 -85.279 -19.434  0.00  0.00           B
ATOM   4204  B       X   1     -71.984 -90.133 -18.891  0.00  0.00           B
ATOM   4205  Ne      X   1     -71.219 -86.428 -22.612  0.00  0.00          NE
ATOM   4206  B       X   1     -71.415 -85.571 -21.292  0.00  0.00           B
ATOM   4207  Ne      X   1     -71.339 -84.846 -19.839  0.00  0.00          NE
ATOM   4208  B       X   1     -69.683 -86.817 -22.748  0.00  0.00           B
ATOM   4209  B       X   1     -69.599 -81.001 -24.039  0.00  0.00           B
ATOM   4210  B       X   1     -69.792 -80.011 -16.307  0.00  0.00           B
ATOM   4211  B       X   1     -71.298 -83.185 -19.889  0.00  0.00           B
ATOM   4212  B       X   1     -71.024 -80.859 -21.036  0.00  0.00           B
ATOM   4213  B       X   1     -71.843 -79.941 -23.143  0.00  0.00           B
ATOM   4214  B       X   1     -70.724 -78.495 -18.032  0.00  0.00           B
ATOM   4215  Ne      X   1     -70.975 -76.640 -21.749  0.00  0.00          NE
ATOM   4216  Ne      X   1     -70.411 -81.847 -20.014  0.00  0.00          NE
ATOM   4217  B       X   1     -71.103 -78.173 -21.478  0.00  0.00           B
ATOM   4218  Ne      X   1     -69.796 -79.737 -17.928  0.00  0.00          NE
ATOM   4219  B       X   1     -69.047 -82.336 -20.554  0.00  0.00           B
ATOM   4220  B       X   1     -69.967 -90.321 -14.592  0.00  0.00           B
ATOM   4221  Ne      X   1     -70.141 -91.712 -15.336  0.00  0.00          NE
ATOM   4222  B       X   1     -77.653 -72.277 -62.125  0.00  0.00           B
ATOM   4223  B       X   1     -78.464 -74.505 -63.163  0.00  0.00           B
ATOM   4224  Ne      X   1     -77.292 -73.502 -62.999  0.00  0.00          NE
ATOM   4225  B       X   1     -79.459 -71.545 -60.330  0.00  0.00           B
ATOM   4226  Ne      X   1     -77.963 -71.415 -60.807  0.00  0.00          NE
ATOM   4227  B       X   1     -77.761 -69.881 -60.863  0.00  0.00           B
ATOM   4228  B       X   1     -77.056 -71.972 -59.641  0.00  0.00           B
ATOM   4229  Ne      X   1     -79.880 -75.029 -63.376  0.00  0.00          NE
ATOM   4230  B       X   1     -77.196 -72.702 -57.186  0.00  0.00           B
ATOM   4231  Ne      X   1     -76.293 -72.098 -58.326  0.00  0.00          NE
ATOM   4232  B       X   1     -75.964 -74.288 -62.287  0.00  0.00           B
ATOM   4233  B       X   1     -76.047 -70.567 -57.802  0.00  0.00           B
ATOM   4234  Ne      X   1     -75.792 -69.418 -56.877  0.00  0.00          NE
ATOM   4235  Ne      X   1     -80.300 -70.839 -56.351  0.00  0.00          NE
ATOM   4236  Ne      X   1     -74.682 -75.226 -62.035  0.00  0.00          NE
ATOM   4237  B       X   1     -80.009 -69.275 -56.269  0.00  0.00           B
ATOM   4238  B       X   1     -79.712 -69.428 -63.900  0.00  0.00           B
ATOM   4239  B       X   1     -74.882 -72.803 -58.430  0.00  0.00           B
ATOM   4240  B       X   1     -73.371 -70.320 -64.136  0.00  0.00           B
ATOM   4241  B       X   1     -74.255 -75.695 -60.595  0.00  0.00           B
ATOM   4242  B       X   1     -73.384 -74.546 -62.602  0.00  0.00           B
ATOM   4243  B       X   1     -72.335 -72.145 -58.661  0.00  0.00           B
ATOM   4244  Ne      X   1     -73.328 -73.292 -58.048  0.00  0.00          NE
ATOM   4245  B       X   1     -72.972 -74.712 -58.628  0.00  0.00           B
ATOM   4246  B       X   1     -71.235 -70.460 -60.273  0.00  0.00           B
ATOM   4247  B       X   1     -72.234 -69.798 -57.861  0.00  0.00           B
ATOM   4248  Ne      X   1     -71.476 -70.878 -58.754  0.00  0.00          NE
ATOM   4249  B       X   1     -70.621 -71.044 -62.819  0.00  0.00           B
ATOM   4250  B       X   1     -69.996 -70.868 -58.186  0.00  0.00           B
ATOM   4251  Ne      X   1     -70.239 -70.226 -61.519  0.00  0.00          NE
ATOM   4252  Ne      X   1     -73.087 -76.008 -59.552  0.00  0.00          NE
ATOM   4253  Ne      X   1     -70.264 -72.198 -63.776  0.00  0.00          NE
ATOM   4254  B       X   1     -73.122 -73.434 -56.491  0.00  0.00           B
ATOM   4255  B       X   1     -69.256 -73.262 -63.228  0.00  0.00           B
ATOM   4256  B       X   1     -71.803 -76.346 -60.355  0.00  0.00           B
ATOM   4257  Ne      X   1     -72.781 -69.148 -56.538  0.00  0.00          NE
ATOM   4258  Ne      X   1     -72.872 -74.054 -64.017  0.00  0.00          NE
ATOM   4259  B       X   1     -71.552 -73.159 -64.078  0.00  0.00           B
ATOM   4260  B       X   1     -74.353 -69.019 -56.785  0.00  0.00           B
ATOM   4261  Ne      X   1     -68.991 -74.836 -63.021  0.00  0.00          NE
ATOM   4262  Ne      X   1     -77.706 -68.322 -61.031  0.00  0.00          NE
ATOM   4263  B       X   1     -78.453 -67.882 -62.344  0.00  0.00           B
ATOM   4264  Ne      X   1     -79.464 -67.906 -63.523  0.00  0.00          NE
ATOM   4265  Ne      X   1     -78.505 -66.538 -58.594  0.00  0.00          NE
ATOM   4266  B       X   1     -78.457 -67.603 -59.811  0.00  0.00           B
ATOM   4267  B       X   1     -78.806 -67.216 -57.238  0.00  0.00           B
ATOM   4268  B       X   1     -78.991 -63.695 -60.838  0.00  0.00           B
ATOM   4269  B       X   1     -79.520 -65.415 -59.053  0.00  0.00           B
ATOM   4270  B       X   1     -76.649 -63.722 -59.854  0.00  0.00           B
ATOM   4271  B       X   1     -76.968 -63.629 -62.369  0.00  0.00           B
ATOM   4272  Ne      X   1     -77.459 -63.069 -60.995  0.00  0.00          NE
ATOM   4273  B       X   1     -77.100 -65.817 -58.552  0.00  0.00           B
ATOM   4274  B       X   1     -77.133 -63.586 -57.313  0.00  0.00           B
ATOM   4275  Ne      X   1     -76.259 -64.583 -63.387  0.00  0.00          NE
ATOM   4276  Ne      X   1     -76.440 -64.397 -58.390  0.00  0.00          NE
ATOM   4277  B       X   1     -76.201 -67.915 -61.241  0.00  0.00           B
ATOM   4278  B       X   1     -75.710 -65.942 -62.639  0.00  0.00           B
ATOM   4279  Ne      X   1     -75.063 -67.314 -62.084  0.00  0.00          NE
ATOM   4280  Ne      X   1     -79.943 -67.730 -56.245  0.00  0.00          NE
ATOM   4281  B       X   1     -74.772 -64.479 -58.285  0.00  0.00           B
ATOM   4282  Ne      X   1     -80.180 -64.503 -60.157  0.00  0.00          NE
ATOM   4283  B       X   1     -74.914 -63.953 -63.962  0.00  0.00           B
ATOM   4284  B       X   1     -69.042 -62.046 -61.917  0.00  0.00           B
ATOM   4285  B       X   1     -70.086 -68.671 -61.928  0.00  0.00           B
ATOM   4286  B       X   1     -74.466 -68.211 -63.223  0.00  0.00           B
ATOM   4287  Ne      X   1     -72.104 -61.474 -59.401  0.00  0.00          NE
ATOM   4288  Ne      X   1     -69.200 -61.719 -63.442  0.00  0.00          NE
ATOM   4289  Ne      X   1     -69.241 -62.001 -60.378  0.00  0.00          NE
ATOM   4290  B       X   1     -72.432 -64.720 -57.408  0.00  0.00           B
ATOM   4291  B       X   1     -73.824 -66.914 -61.235  0.00  0.00           B
ATOM   4292  B       X   1     -71.311 -66.515 -61.627  0.00  0.00           B
ATOM   4293  B       X   1     -73.045 -64.975 -62.507  0.00  0.00           B
ATOM   4294  B       X   1     -72.795 -65.040 -59.940  0.00  0.00           B
ATOM   4295  Ne      X   1     -72.678 -65.878 -61.261  0.00  0.00          NE
ATOM   4296  Ne      X   1     -73.306 -64.291 -58.695  0.00  0.00          NE
ATOM   4297  B       X   1     -72.986 -62.679 -58.986  0.00  0.00           B
ATOM   4298  Ne      X   1     -70.685 -67.494 -62.746  0.00  0.00          NE
ATOM   4299  B       X   1     -69.911 -64.010 -57.587  0.00  0.00           B
ATOM   4300  Ne      X   1     -71.011 -64.503 -56.636  0.00  0.00          NE
ATOM   4301  B       X   1     -70.797 -61.951 -60.063  0.00  0.00           B
ATOM   4302  B       X   1     -71.911 -68.184 -63.567  0.00  0.00           B
ATOM   4303  B       X   1     -69.640 -66.795 -63.763  0.00  0.00           B
ATOM   4304  Ne      X   1     -73.491 -64.606 -64.056  0.00  0.00          NE
ATOM   4305  Ne      X   1     -73.305 -68.764 -64.058  0.00  0.00          NE
ATOM   4306  B       X   1     -70.527 -62.270 -64.131  0.00  0.00           B
ATOM   4307  B       X   1     -80.285 -72.698 -52.168  0.00  0.00           B
ATOM   4308  B       X   1     -76.195 -76.251 -50.246  0.00  0.00           B
ATOM   4309  B       X   1     -79.571 -76.252 -54.656  0.00  0.00           B
ATOM   4310  B       X   1     -79.049 -71.674 -55.729  0.00  0.00           B
ATOM   4311  B       X   1     -79.306 -71.796 -48.894  0.00  0.00           B
ATOM   4312  Ne      X   1     -77.814 -72.690 -55.778  0.00  0.00          NE
ATOM   4313  B       X   1     -78.253 -74.096 -55.368  0.00  0.00           B
ATOM   4314  Ne      X   1     -78.379 -75.288 -54.419  0.00  0.00          NE
ATOM   4315  B       X   1     -78.697 -74.584 -52.974  0.00  0.00           B
ATOM   4316  B       X   1     -78.770 -73.708 -50.472  0.00  0.00           B
ATOM   4317  Ne      X   1     -79.624 -74.029 -51.783  0.00  0.00          NE
ATOM   4318  B       X   1     -77.108 -71.860 -50.045  0.00  0.00           B
ATOM   4319  Ne      X   1     -78.205 -72.813 -49.351  0.00  0.00          NE
ATOM   4320  B       X   1     -79.792 -70.144 -52.035  0.00  0.00           B
ATOM   4321  B       X   1     -77.161 -70.272 -52.002  0.00  0.00           B
ATOM   4322  B       X   1     -76.657 -72.205 -54.791  0.00  0.00           B
ATOM   4323  Ne      X   1     -76.250 -71.370 -51.273  0.00  0.00          NE
ATOM   4324  Ne      X   1     -78.371 -69.383 -51.963  0.00  0.00          NE
ATOM   4325  B       X   1     -75.818 -72.438 -52.321  0.00  0.00           B
ATOM   4326  Ne      X   1     -75.423 -72.155 -53.822  0.00  0.00          NE
ATOM   4327  Ne      X   1     -74.912 -76.029 -49.397  0.00  0.00          NE
ATOM   4328  B       X   1     -77.149 -76.277 -54.415  0.00  0.00           B
ATOM   4329  B       X   1     -79.566 -69.213 -48.246  0.00  0.00           B
ATOM   4330  B       X   1     -75.337 -75.001 -48.207  0.00  0.00           B
ATOM   4331  B       X   1     -74.562 -70.764 -53.734  0.00  0.00           B
ATOM   4332  B       X   1     -74.325 -73.255 -54.349  0.00  0.00           B
ATOM   4333  B       X   1     -71.786 -73.593 -54.180  0.00  0.00           B
ATOM   4334  B       X   1     -72.192 -73.664 -51.624  0.00  0.00           B
ATOM   4335  Ne      X   1     -73.067 -73.980 -55.009  0.00  0.00          NE
ATOM   4336  Ne      X   1     -71.576 -72.763 -52.635  0.00  0.00          NE
ATOM   4337  B       X   1     -72.226 -71.376 -52.895  0.00  0.00           B
ATOM   4338  B       X   1     -72.582 -70.110 -55.251  0.00  0.00           B
ATOM   4339  Ne      X   1     -73.080 -70.163 -53.724  0.00  0.00          NE
ATOM   4340  B       X   1     -73.323 -75.521 -54.995  0.00  0.00           B
ATOM   4341  B       X   1     -80.255 -66.435 -52.363  0.00  0.00           B
ATOM   4342  Ne      X   1     -77.861 -62.804 -56.106  0.00  0.00          NE
ATOM   4343  B       X   1     -76.878 -68.760 -56.030  0.00  0.00           B
ATOM   4344  B       X   1     -78.393 -68.103 -52.809  0.00  0.00           B
ATOM   4345  Ne      X   1     -79.099 -66.785 -53.425  0.00  0.00          NE
ATOM   4346  B       X   1     -79.726 -67.193 -54.807  0.00  0.00           B
ATOM   4347  B       X   1     -77.509 -63.361 -54.723  0.00  0.00           B
ATOM   4348  B       X   1     -73.093 -61.425 -54.789  0.00  0.00           B
ATOM   4349  B       X   1     -71.977 -67.888 -56.206  0.00  0.00           B
ATOM   4350  Ne      X   1     -71.549 -61.912 -54.826  0.00  0.00          NE
ATOM   4351  B       X   1     -69.486 -68.141 -55.490  0.00  0.00           B
ATOM   4352  B       X   1     -70.598 -65.805 -55.915  0.00  0.00           B
ATOM   4353  B       X   1     -72.475 -66.611 -51.618  0.00  0.00           B
ATOM   4354  B       X   1     -72.718 -68.846 -53.022  0.00  0.00           B
ATOM   4355  B       X   1     -71.219 -67.063 -53.848  0.00  0.00           B
ATOM   4356  B       X   1     -71.308 -63.283 -55.587  0.00  0.00           B
ATOM   4357  Ne      X   1     -71.715 -67.627 -52.486  0.00  0.00          NE
ATOM   4358  B       X   1     -70.549 -68.257 -51.727  0.00  0.00           B
ATOM   4359  Ne      X   1     -70.789 -67.222 -55.311  0.00  0.00          NE
ATOM   4360  B       X   1     -73.962 -64.395 -51.429  0.00  0.00           B
ATOM   4361  B       X   1     -80.302 -74.246 -34.502  0.00  0.00           B
ATOM   4362  Ne      X   1     -78.892 -69.897 -32.189  0.00  0.00          NE
ATOM   4363  B       X   1     -76.202 -73.938 -32.411  0.00  0.00           B
ATOM   4364  B       X   1     -78.746 -75.653 -33.091  0.00  0.00           B
ATOM   4365  Ne      X   1     -77.775 -70.335 -36.786  0.00  0.00          NE
ATOM   4366  Ne      X   1     -77.562 -73.370 -36.290  0.00  0.00          NE
ATOM   4367  B       X   1     -77.738 -71.794 -36.203  0.00  0.00           B
ATOM   4368  B       X   1     -79.620 -69.762 -33.631  0.00  0.00           B
ATOM   4369  B       X   1     -78.484 -70.539 -38.256  0.00  0.00           B
ATOM   4370  Ne      X   1     -79.947 -74.632 -33.000  0.00  0.00          NE
ATOM   4371  B       X   1     -78.756 -69.435 -35.964  0.00  0.00           B
ATOM   4372  Ne      X   1     -79.941 -69.072 -35.053  0.00  0.00          NE
ATOM   4373  Ne      X   1     -80.254 -74.440 -36.139  0.00  0.00          NE
ATOM   4374  B       X   1     -80.255 -67.591 -34.920  0.00  0.00           B
ATOM   4375  B       X   1     -78.157 -73.678 -27.785  0.00  0.00           B
ATOM   4376  Ne      X   1     -79.665 -73.514 -28.006  0.00  0.00          NE
ATOM   4377  Ne      X   1     -76.643 -73.937 -28.191  0.00  0.00          NE
ATOM   4378  B       X   1     -79.870 -72.863 -29.509  0.00  0.00           B
ATOM   4379  B       X   1     -76.454 -75.485 -28.152  0.00  0.00           B
ATOM   4380  B       X   1     -76.441 -73.523 -29.691  0.00  0.00           B
ATOM   4381  B       X   1     -79.431 -71.000 -31.274  0.00  0.00           B
ATOM   4382  B       X   1     -75.927 -71.702 -31.364  0.00  0.00           B
ATOM   4383  Ne      X   1     -75.671 -73.234 -31.025  0.00  0.00          NE
ATOM   4384  B       X   1     -75.684 -72.954 -27.415  0.00  0.00           B
ATOM   4385  B       X   1     -74.910 -73.167 -25.036  0.00  0.00           B
ATOM   4386  Ne      X   1     -80.124 -72.360 -30.947  0.00  0.00          NE
ATOM   4387  B       X   1     -74.771 -70.764 -26.265  0.00  0.00           B
ATOM   4388  Ne      X   1     -74.690 -72.324 -26.370  0.00  0.00          NE
ATOM   4389  B       X   1     -79.640 -73.492 -31.946  0.00  0.00           B
ATOM   4390  B       X   1     -73.192 -72.576 -26.823  0.00  0.00           B
ATOM   4391  Ne      X   1     -69.895 -74.846 -26.513  0.00  0.00          NE
ATOM   4392  Ne      X   1     -71.882 -72.845 -27.868  0.00  0.00          NE
ATOM   4393  B       X   1     -71.692 -71.515 -28.705  0.00  0.00           B
ATOM   4394  Ne      X   1     -72.697 -73.909 -30.412  0.00  0.00          NE
ATOM   4395  B       X   1     -72.565 -73.850 -28.911  0.00  0.00           B
ATOM   4396  Ne      X   1     -72.381 -70.150 -29.254  0.00  0.00          NE
ATOM   4397  B       X   1     -73.227 -70.113 -30.581  0.00  0.00           B
ATOM   4398  B       X   1     -71.069 -75.625 -25.733  0.00  0.00           B
ATOM   4399  B       X   1     -72.537 -75.433 -30.834  0.00  0.00           B
ATOM   4400  B       X   1     -73.432 -69.812 -28.074  0.00  0.00           B
ATOM   4401  Ne      X   1     -72.077 -76.138 -24.666  0.00  0.00          NE
ATOM   4402  B       X   1     -73.222 -75.098 -24.544  0.00  0.00           B
ATOM   4403  Ne      X   1     -74.247 -69.359 -26.832  0.00  0.00          NE
ATOM   4404  B       X   1     -69.114 -75.882 -27.435  0.00  0.00           B
ATOM   4405  Ne      X   1     -78.245 -67.136 -30.976  0.00  0.00          NE
ATOM   4406  B       X   1     -78.452 -67.071 -29.481  0.00  0.00           B
ATOM   4407  Ne      X   1     -79.051 -67.481 -28.052  0.00  0.00          NE
ATOM   4408  B       X   1     -78.944 -68.441 -31.606  0.00  0.00           B
ATOM   4409  B       X   1     -80.135 -68.597 -28.317  0.00  0.00           B
ATOM   4410  B       X   1     -71.344 -76.377 -23.297  0.00  0.00           B
ATOM   4411  B       X   1     -69.741 -73.598 -20.973  0.00  0.00           B
ATOM   4412  B       X   1     -69.609 -76.019 -21.491  0.00  0.00           B
ATOM   4413  B       X   1     -70.445 -71.681 -19.327  0.00  0.00           B
ATOM   4414  Ne      X   1     -70.940 -72.742 -20.356  0.00  0.00          NE
ATOM   4415  B       X   1    -117.953 -62.786   4.076  0.00  0.00           B
ATOM   4416  B       X   1    -117.032 -62.478   1.551  0.00  0.00           B
ATOM   4417  Ne      X   1    -116.741 -62.794   3.102  0.00  0.00          NE
ATOM   4418  B       X   1    -116.102 -64.376   2.907  0.00  0.00           B
ATOM   4419  Ne      X   1    -115.527 -65.533   2.007  0.00  0.00          NE
ATOM   4420  Ne      X   1    -115.832 -63.591   7.411  0.00  0.00          NE
ATOM   4421  B       X   1    -115.580 -61.857   3.554  0.00  0.00           B
ATOM   4422  B       X   1    -116.594 -65.009   7.448  0.00  0.00           B
ATOM   4423  Ne      X   1    -117.417 -62.863   0.020  0.00  0.00          NE
ATOM   4424  B       X   1    -114.847 -63.690   6.183  0.00  0.00           B
ATOM   4425  B       X   1    -114.834 -61.312  10.194  0.00  0.00           B
ATOM   4426  B       X   1    -115.023 -63.410   8.729  0.00  0.00           B
ATOM   4427  B       X   1    -115.311 -63.630  11.175  0.00  0.00           B
ATOM   4428  B       X   1    -120.657 -61.761  23.274  0.00  0.00           B
ATOM   4429  Ne      X   1    -118.102 -65.502  21.077  0.00  0.00          NE
ATOM   4430  Ne      X   1    -117.885 -62.516  20.541  0.00  0.00          NE
ATOM   4431  B       X   1    -118.341 -64.062  20.557  0.00  0.00           B
ATOM   4432  B       X   1    -118.401 -61.890  21.982  0.00  0.00           B
ATOM   4433  Ne      X   1    -119.153 -61.626  23.249  0.00  0.00          NE
ATOM   4434  B       X   1    -118.508 -61.591  19.446  0.00  0.00           B
ATOM   4435  B       X   1    -117.348 -65.273  22.518  0.00  0.00           B
ATOM   4436  B       X   1    -117.062 -66.213  20.144  0.00  0.00           B
ATOM   4437  B       X   1    -116.957 -68.557  23.207  0.00  0.00           B
ATOM   4438  B       X   1    -116.335 -62.470  20.386  0.00  0.00           B
ATOM   4439  Ne      X   1    -115.800 -66.166  19.167  0.00  0.00          NE
ATOM   4440  Ne      X   1    -116.648 -65.122  23.976  0.00  0.00          NE
ATOM   4441  B       X   1    -114.961 -61.382  16.638  0.00  0.00           B
ATOM   4442  B       X   1    -115.083 -65.213  23.887  0.00  0.00           B
ATOM   4443  Ne      X   1    -114.880 -62.050  20.528  0.00  0.00          NE
ATOM   4444  Ne      X   1    -117.387 -67.905  24.616  0.00  0.00          NE
ATOM   4445  B       X   1    -116.490 -61.923  26.389  0.00  0.00           B
ATOM   4446  B       X   1    -117.100 -63.790  24.623  0.00  0.00           B
ATOM   4447  B       X   1    -118.414 -61.625  24.578  0.00  0.00           B
ATOM   4448  B       X   1    -117.047 -66.381  24.781  0.00  0.00           B
ATOM   4449  Ne      X   1    -117.667 -62.608  25.599  0.00  0.00          NE
ATOM   4450  B       X   1    -120.765 -64.780  63.180  0.00  0.00           B
ATOM   4451  B       X   1    -116.235 -63.771  63.645  0.00  0.00           B
ATOM   4452  B       X   1    -117.405 -61.605  63.403  0.00  0.00           B
ATOM   4453  B       X   1    -103.431 -76.770   1.235  0.00  0.00           B
ATOM   4454  B       X   1    -104.508 -70.506   5.857  0.00  0.00           B
ATOM   4455  Ne      X   1    -105.009 -68.977   6.020  0.00  0.00          NE
ATOM   4456  Ne      X   1    -103.331 -69.574   1.162  0.00  0.00          NE
ATOM   4457  B       X   1    -114.637 -64.873   0.825  0.00  0.00           B
ATOM   4458  B       X   1    -109.494 -61.461   4.516  0.00  0.00           B
ATOM   4459  Ne      X   1    -110.880 -64.092   7.087  0.00  0.00          NE
ATOM   4460  Ne      X   1    -113.451 -63.817   5.431  0.00  0.00          NE
ATOM   4461  B       X   1    -113.403 -67.652   4.736  0.00  0.00           B
ATOM   4462  B       X   1    -112.023 -66.447   2.967  0.00  0.00           B
ATOM   4463  B       X   1    -113.410 -65.048   4.501  0.00  0.00           B
ATOM   4464  B       X   1    -113.318 -62.434   4.600  0.00  0.00           B
ATOM   4465  B       X   1    -112.342 -64.020   6.490  0.00  0.00           B
ATOM   4466  Ne      X   1    -110.772 -66.679   2.050  0.00  0.00          NE
ATOM   4467  B       X   1    -110.286 -65.345   1.342  0.00  0.00           B
ATOM   4468  B       X   1    -110.400 -62.684   0.863  0.00  0.00           B
ATOM   4469  B       X   1    -110.126 -65.467   7.432  0.00  0.00           B
ATOM   4470  B       X   1    -109.488 -67.367   2.688  0.00  0.00           B
ATOM   4471  Ne      X   1    -109.594 -63.903   1.420  0.00  0.00          NE
ATOM   4472  B       X   1    -109.373 -63.593   3.035  0.00  0.00           B
ATOM   4473  B       X   1    -109.958 -63.549   5.817  0.00  0.00           B
ATOM   4474  Ne      X   1    -109.197 -63.013   4.545  0.00  0.00          NE
ATOM   4475  B       X   1    -104.556 -61.589   0.330  0.00  0.00           B
ATOM   4476  B       X   1    -104.411 -68.214   7.293  0.00  0.00           B
ATOM   4477  B       X   1    -104.255 -68.356   4.742  0.00  0.00           B
ATOM   4478  Ne      X   1    -106.861 -64.783   0.592  0.00  0.00          NE
ATOM   4479  Ne      X   1    -108.105 -68.222   6.422  0.00  0.00          NE
ATOM   4480  B       X   1    -106.869 -67.506   3.194  0.00  0.00           B
ATOM   4481  Ne      X   1    -108.401 -67.964   3.562  0.00  0.00          NE
ATOM   4482  B       X   1    -108.580 -67.562   5.058  0.00  0.00           B
ATOM   4483  Ne      X   1    -106.466 -63.963   5.430  0.00  0.00          NE
ATOM   4484  B       X   1    -106.613 -65.299   2.086  0.00  0.00           B
ATOM   4485  B       X   1    -105.234 -63.088   4.931  0.00  0.00           B
ATOM   4486  B       X   1    -106.277 -65.274   4.609  0.00  0.00           B
ATOM   4487  Ne      X   1    -106.117 -66.082   3.288  0.00  0.00          NE
ATOM   4488  B       X   1    -104.597 -66.371   3.231  0.00  0.00           B
ATOM   4489  B       X   1    -106.654 -64.205   6.943  0.00  0.00           B
ATOM   4490  B       X   1    -107.706 -63.212   4.839  0.00  0.00           B
ATOM   4491  Ne      X   1    -104.334 -61.985   4.289  0.00  0.00          NE
ATOM   4492  B       X   1    -108.196 -64.022   0.638  0.00  0.00           B
ATOM   4493  B       X   1    -108.156 -67.163   7.559  0.00  0.00           B
ATOM   4494  Ne      X   1    -103.614 -67.606   3.500  0.00  0.00          NE
ATOM   4495  B       X   1    -104.699 -61.465   2.798  0.00  0.00           B
ATOM   4496  B       X   1    -103.630 -68.553   2.287  0.00  0.00           B
ATOM   4497  B       X   1    -105.587 -63.929   0.292  0.00  0.00           B
ATOM   4498  B       X   1    -110.928 -63.907  10.943  0.00  0.00           B
ATOM   4499  B       X   1    -112.962 -62.903  10.038  0.00  0.00           B
ATOM   4500  B       X   1    -110.967 -63.245   8.411  0.00  0.00           B
ATOM   4501  Ne      X   1    -111.412 -62.814   9.854  0.00  0.00          NE
ATOM   4502  Ne      X   1    -114.574 -62.787  10.091  0.00  0.00          NE
ATOM   4503  Ne      X   1    -110.762 -64.900  12.089  0.00  0.00          NE
ATOM   4504  B       X   1    -109.655 -67.021   9.597  0.00  0.00           B
ATOM   4505  B       X   1    -109.327 -64.771  12.704  0.00  0.00           B
ATOM   4506  B       X   1    -106.266 -67.769  11.477  0.00  0.00           B
ATOM   4507  Ne      X   1    -103.859 -64.798   9.395  0.00  0.00          NE
ATOM   4508  B       X   1    -104.207 -68.615   9.811  0.00  0.00           B
ATOM   4509  B       X   1    -107.230 -62.674   8.943  0.00  0.00           B
ATOM   4510  B       X   1    -105.377 -64.413   9.142  0.00  0.00           B
ATOM   4511  Ne      X   1    -103.625 -67.789   8.574  0.00  0.00          NE
ATOM   4512  Ne      X   1    -109.026 -66.189   8.428  0.00  0.00          NE
ATOM   4513  Ne      X   1    -106.854 -64.096   8.560  0.00  0.00          NE
ATOM   4514  B       X   1    -108.017 -65.078   8.985  0.00  0.00           B
ATOM   4515  B       X   1    -103.695 -66.256   8.940  0.00  0.00           B
ATOM   4516  B       X   1    -114.635 -65.360  19.892  0.00  0.00           B
ATOM   4517  B       X   1    -112.417 -61.898  17.308  0.00  0.00           B
ATOM   4518  B       X   1    -112.219 -64.667  19.949  0.00  0.00           B
ATOM   4519  B       X   1    -114.030 -63.226  21.052  0.00  0.00           B
ATOM   4520  B       X   1    -113.261 -65.372  22.151  0.00  0.00           B
ATOM   4521  Ne      X   1    -113.548 -64.690  20.761  0.00  0.00          NE
ATOM   4522  Ne      X   1    -110.861 -64.622  19.296  0.00  0.00          NE
ATOM   4523  Ne      X   1    -113.571 -65.541  23.695  0.00  0.00          NE
ATOM   4524  B       X   1    -109.928 -63.653  20.112  0.00  0.00           B
ATOM   4525  B       X   1    -114.375 -61.483  19.083  0.00  0.00           B
ATOM   4526  B       X   1    -112.140 -61.905  24.019  0.00  0.00           B
ATOM   4527  B       X   1    -110.233 -63.580  23.985  0.00  0.00           B
ATOM   4528  B       X   1    -110.043 -62.553  16.071  0.00  0.00           B
ATOM   4529  B       X   1    -105.074 -64.690  19.529  0.00  0.00           B
ATOM   4530  Ne      X   1    -108.670 -62.923  20.721  0.00  0.00          NE
ATOM   4531  B       X   1    -107.346 -63.299  19.899  0.00  0.00           B
ATOM   4532  Ne      X   1    -105.790 -63.330  19.520  0.00  0.00          NE
ATOM   4533  B       X   1    -108.441 -63.292  22.211  0.00  0.00           B
ATOM   4534  Ne      X   1    -108.684 -63.918  23.633  0.00  0.00          NE
ATOM   4535  B       X   1    -105.202 -62.347  20.640  0.00  0.00           B
ATOM   4536  B       X   1    -108.429 -65.432  23.667  0.00  0.00           B
ATOM   4537  B       X   1    -107.484 -62.358  16.587  0.00  0.00           B
ATOM   4538  B       X   1    -108.933 -61.331  20.647  0.00  0.00           B
ATOM   4539  B       X   1    -112.647 -64.557  24.484  0.00  0.00           B
ATOM   4540  B       X   1    -113.467 -67.078  24.288  0.00  0.00           B
ATOM   4541  Ne      X   1    -111.617 -63.243  24.673  0.00  0.00          NE
ATOM   4542  B       X   1    -107.718 -63.204  24.638  0.00  0.00           B
ATOM   4543  Ne      X   1    -113.875 -61.280  62.976  0.00  0.00          NE
ATOM   4544  B       X   1     -94.394-110.103  21.980  0.00  0.00           B
ATOM   4545  B       X   1     -92.267-111.444  22.279  0.00  0.00           B
ATOM   4546  Ne      X   1     -93.275-110.369  23.008  0.00  0.00          NE
ATOM   4547  B       X   1     -93.899-111.067  24.236  0.00  0.00           B
ATOM   4548  B       X   1     -92.080-115.190  43.147  0.00  0.00           B
ATOM   4549  B       X   1     -97.852-112.943  45.749  0.00  0.00           B
ATOM   4550  B       X   1     -93.391-111.052  47.384  0.00  0.00           B
ATOM   4551  Ne      X   1     -94.032-111.878  46.224  0.00  0.00          NE
ATOM   4552  B       X   1     -97.547-111.547  47.852  0.00  0.00           B
ATOM   4553  Ne      X   1     -94.860-110.301  43.717  0.00  0.00          NE
ATOM   4554  B       X   1     -96.871-113.961  48.128  0.00  0.00           B
ATOM   4555  B       X   1     -95.512-112.284  46.551  0.00  0.00           B
ATOM   4556  B       X   1     -94.394-110.874  42.342  0.00  0.00           B
ATOM   4557  Ne      X   1     -96.924-112.800  47.038  0.00  0.00          NE
ATOM   4558  B       X   1     -93.065-113.185  46.045  0.00  0.00           B
ATOM   4559  B       X   1     -94.130-111.015  44.982  0.00  0.00           B
ATOM   4560  B       X   1     -92.281-114.785  47.970  0.00  0.00           B
ATOM   4561  B       X   1     -96.399-110.363  43.685  0.00  0.00           B
ATOM   4562  Ne      X   1     -91.880-114.095  46.553  0.00  0.00          NE
ATOM   4563  Ne      X   1     -91.870-117.480  50.890  0.00  0.00          NE
ATOM   4564  B       X   1     -97.095-117.166  55.173  0.00  0.00           B
ATOM   4565  B       X   1     -96.910-115.424  53.155  0.00  0.00           B
ATOM   4566  B       X   1     -96.480-116.438  48.942  0.00  0.00           B
ATOM   4567  Ne      X   1     -94.364-118.335  52.701  0.00  0.00          NE
ATOM   4568  B       X   1     -92.995-117.926  51.939  0.00  0.00           B
ATOM   4569  B       X   1     -94.324-119.610  53.657  0.00  0.00           B
ATOM   4570  B       X   1     -92.656-116.480  49.909  0.00  0.00           B
ATOM   4571  Ne      X   1     -94.182-120.245  55.073  0.00  0.00          NE
ATOM   4572  B       X   1     -95.050-117.126  53.533  0.00  0.00           B
ATOM   4573  B       X   1     -95.407-115.369  55.285  0.00  0.00           B
ATOM   4574  B       X   1     -93.609-119.050  55.916  0.00  0.00           B
ATOM   4575  Ne      X   1     -93.043-115.055  49.314  0.00  0.00          NE
ATOM   4576  Ne      X   1     -96.169-116.261  54.169  0.00  0.00          NE
ATOM   4577  Ne      X   1     -96.176-114.910  49.295  0.00  0.00          NE
ATOM   4578  Ne      X   1     -96.857-117.910  48.358  0.00  0.00          NE
ATOM   4579  B       X   1     -99.538-110.703  49.189  0.00  0.00           B
ATOM   4580  B       X   1     -98.449-113.361  52.504  0.00  0.00           B
ATOM   4581  Ne      X   1     -99.837-109.618  53.921  0.00  0.00          NE
ATOM   4582  Ne      X   1     -99.557-112.603  53.301  0.00  0.00          NE
ATOM   4583  B       X   1     -99.696-111.077  53.221  0.00  0.00           B
ATOM   4584  B       X   1     -99.488-113.065  54.833  0.00  0.00           B
ATOM   4585  B       X   1     -98.886-109.639  55.231  0.00  0.00           B
ATOM   4586  B       X   1     -99.241-108.367  53.134  0.00  0.00           B
ATOM   4587  B       X   1    -100.688-113.014  48.908  0.00  0.00           B
ATOM   4588  Ne      X   1     -98.052-110.361  48.719  0.00  0.00          NE
ATOM   4589  Ne      X   1     -98.260-107.414  52.299  0.00  0.00          NE
ATOM   4590  B       X   1     -94.613-114.765  49.098  0.00  0.00           B
ATOM   4591  B       X   1     -96.692-114.443  50.781  0.00  0.00           B
ATOM   4592  B       X   1     -97.115-108.359  51.828  0.00  0.00           B
ATOM   4593  B       X   1     -97.173-110.106  50.008  0.00  0.00           B
ATOM   4594  Ne      X   1     -97.042-114.127  52.280  0.00  0.00          NE
ATOM   4595  B       X   1     -92.878-109.268  49.145  0.00  0.00           B
ATOM   4596  Ne      X   1     -95.025-111.924  52.829  0.00  0.00          NE
ATOM   4597  B       X   1     -92.640-114.122  50.444  0.00  0.00           B
ATOM   4598  B       X   1     -93.753-112.345  51.983  0.00  0.00           B
ATOM   4599  Ne      X   1     -92.527-112.704  51.054  0.00  0.00          NE
ATOM   4600  Ne      X   1     -93.718-108.169  49.950  0.00  0.00          NE
ATOM   4601  B       X   1     -94.972-108.984  50.551  0.00  0.00           B
ATOM   4602  B       X   1     -94.451-111.404  54.206  0.00  0.00           B
ATOM   4603  Ne      X   1     -93.463-110.475  54.986  0.00  0.00          NE
ATOM   4604  B       X   1     -92.493-109.718  53.956  0.00  0.00           B
ATOM   4605  B       X   1     -92.669-111.685  49.818  0.00  0.00           B
ATOM   4606  B       X   1     -94.151-109.344  55.779  0.00  0.00           B
ATOM   4607  B       X   1     -95.758-110.733  52.164  0.00  0.00           B
ATOM   4608  Ne      X   1     -92.434-110.675  48.616  0.00  0.00          NE
ATOM   4609  B       X   1     -95.944-113.158  52.944  0.00  0.00           B
ATOM   4610  B       X   1     -93.106-107.489  51.151  0.00  0.00           B
ATOM   4611  Ne      X   1     -96.271-109.571  51.156  0.00  0.00          NE
ATOM   4612  B       X   1     -96.490-108.502  55.970  0.00  0.00           B
ATOM   4613  Ne      X   1     -94.990-108.114  56.158  0.00  0.00          NE
ATOM   4614  B       X   1     -92.548-111.196  55.992  0.00  0.00           B
ATOM   4615  Ne      X   1     -97.181-117.383  56.747  0.00  0.00          NE
ATOM   4616  B       X   1     -93.773-116.619  56.919  0.00  0.00           B
ATOM   4617  Ne      X   1     -92.774-117.890  56.722  0.00  0.00          NE
ATOM   4618  Ne      X   1     -94.938-115.552  56.859  0.00  0.00          NE
ATOM   4619  B       X   1     -91.945-118.593  60.634  0.00  0.00           B
ATOM   4620  B       X   1     -99.205-114.670  56.862  0.00  0.00           B
ATOM   4621  Ne      X   1     -99.555-113.248  56.373  0.00  0.00          NE
ATOM   4622  B       X   1     -94.822-114.158  57.507  0.00  0.00           B
ATOM   4623  B       X   1     -92.323-111.467  58.481  0.00  0.00           B
ATOM   4624  Ne      X   1     -95.391-113.303  58.801  0.00  0.00          NE
ATOM   4625  B       X   1     -94.736-107.739  57.619  0.00  0.00           B
ATOM   4626  B       X   1     -91.952-111.897  60.908  0.00  0.00           B
ATOM   4627  B       X   1     -94.168-112.728  59.540  0.00  0.00           B
ATOM   4628  B       X   1     -96.074-114.478  59.631  0.00  0.00           B
ATOM   4629  Ne      X   1     -93.293-104.354  34.752  0.00  0.00          NE
ATOM   4630  B       X   1     -94.407-105.292  34.218  0.00  0.00           B
ATOM   4631  B       X   1     -92.374-105.196  35.706  0.00  0.00           B
ATOM   4632  Ne      X   1     -91.966-102.793  32.402  0.00  0.00          NE
ATOM   4633  Ne      X   1     -91.926 -95.479  36.117  0.00  0.00          NE
ATOM   4634  B       X   1     -98.987-106.791  50.997  0.00  0.00           B
ATOM   4635  B       X   1     -98.635-106.600  48.481  0.00  0.00           B
ATOM   4636  Ne      X   1     -92.105-106.752  52.152  0.00  0.00          NE
ATOM   4637  B       X   1     -94.449-106.882  55.282  0.00  0.00           B
ATOM   4638  B       X   1     -94.341-107.146  48.873  0.00  0.00           B
ATOM   4639  Ne      X   1     -94.683-106.799  58.831  0.00  0.00          NE
ATOM   4640  B       X   1    -102.844 -80.586   3.621  0.00  0.00           B
ATOM   4641  Ne      X   1    -101.790 -77.333   5.074  0.00  0.00          NE
ATOM   4642  B       X   1    -101.558 -78.384   4.057  0.00  0.00           B
ATOM   4643  Ne      X   1     -97.906 -82.924   2.146  0.00  0.00          NE
ATOM   4644  B       X   1     -98.896 -78.690   1.184  0.00  0.00           B
ATOM   4645  B       X   1     -98.312 -81.846   3.250  0.00  0.00           B
ATOM   4646  Ne      X   1    -101.486 -79.923   3.376  0.00  0.00          NE
ATOM   4647  B       X   1    -100.294 -80.544   4.239  0.00  0.00           B
ATOM   4648  B       X   1    -101.163 -79.684   1.894  0.00  0.00           B
ATOM   4649  Ne      X   1    -100.367 -78.958   0.743  0.00  0.00          NE
ATOM   4650  B       X   1    -101.043 -77.466   0.591  0.00  0.00           B
ATOM   4651  B       X   1    -103.150 -77.179   5.632  0.00  0.00           B
ATOM   4652  B       X   1    -100.627 -76.696   5.760  0.00  0.00           B
ATOM   4653  Ne      X   1     -97.545 -78.033   1.763  0.00  0.00          NE
ATOM   4654  B       X   1     -96.770 -82.488   1.178  0.00  0.00           B
ATOM   4655  B       X   1     -97.201 -78.673   3.135  0.00  0.00           B
ATOM   4656  B       X   1     -93.965 -77.698   0.588  0.00  0.00           B
ATOM   4657  Ne      X   1     -95.453 -82.213   0.265  0.00  0.00          NE
ATOM   4658  B       X   1     -96.371 -78.194   0.736  0.00  0.00           B
ATOM   4659  Ne      X   1     -99.645 -76.173   6.920  0.00  0.00          NE
ATOM   4660  B       X   1    -102.857 -71.559   4.163  0.00  0.00           B
ATOM   4661  B       X   1    -102.410 -70.691   1.747  0.00  0.00           B
ATOM   4662  Ne      X   1    -100.809 -73.893   1.130  0.00  0.00          NE
ATOM   4663  Ne      X   1    -101.831 -71.570   2.895  0.00  0.00          NE
ATOM   4664  B       X   1    -100.470 -70.883   3.444  0.00  0.00           B
ATOM   4665  Ne      X   1     -99.151 -70.049   3.694  0.00  0.00          NE
ATOM   4666  B       X   1    -101.445 -72.981   2.272  0.00  0.00           B
ATOM   4667  B       X   1     -98.904 -71.776   6.944  0.00  0.00           B
ATOM   4668  B       X   1     -98.241 -71.026   4.575  0.00  0.00           B
ATOM   4669  B       X   1     -99.387 -74.456   1.547  0.00  0.00           B
ATOM   4670  B       X   1     -98.524 -69.578   2.359  0.00  0.00           B
ATOM   4671  B       X   1     -98.121 -75.860   6.430  0.00  0.00           B
ATOM   4672  B       X   1    -101.755 -75.008   0.655  0.00  0.00           B
ATOM   4673  Ne      X   1     -97.925 -74.919   1.676  0.00  0.00          NE
ATOM   4674  Ne      X   1     -97.777 -71.795   5.891  0.00  0.00          NE
ATOM   4675  Ne      X   1     -98.004 -69.088   0.950  0.00  0.00          NE
ATOM   4676  B       X   1     -97.941 -76.515   1.914  0.00  0.00           B
ATOM   4677  Ne      X   1    -102.269 -76.473   0.263  0.00  0.00          NE
ATOM   4678  B       X   1     -97.479 -73.228   5.331  0.00  0.00           B
ATOM   4679  B       X   1     -97.122 -74.342   2.887  0.00  0.00           B
ATOM   4680  B       X   1     -97.097 -74.688   0.288  0.00  0.00           B
ATOM   4681  B       X   1     -96.473 -69.504   0.865  0.00  0.00           B
ATOM   4682  Ne      X   1     -96.424 -73.935   4.257  0.00  0.00          NE
ATOM   4683  B       X   1     -95.437 -72.721   3.923  0.00  0.00           B
ATOM   4684  B       X   1     -92.767 -74.685   0.931  0.00  0.00           B
ATOM   4685  Ne      X   1     -94.938 -69.811   0.826  0.00  0.00          NE
ATOM   4686  B       X   1     -96.553 -71.139   6.530  0.00  0.00           B
ATOM   4687  B       X   1     -99.281 -68.742   4.650  0.00  0.00           B
ATOM   4688  B       X   1    -102.847 -62.522   4.171  0.00  0.00           B
ATOM   4689  B       X   1    -100.476 -62.663   4.976  0.00  0.00           B
ATOM   4690  B       X   1     -99.809 -67.886   7.165  0.00  0.00           B
ATOM   4691  Ne      X   1     -98.921 -66.167   1.222  0.00  0.00          NE
ATOM   4692  B       X   1    -100.004 -66.430   2.424  0.00  0.00           B
ATOM   4693  B       X   1    -101.332 -64.607   3.614  0.00  0.00           B
ATOM   4694  Ne      X   1    -100.886 -66.088   3.702  0.00  0.00          NE
ATOM   4695  Ne      X   1     -99.223 -67.519   5.731  0.00  0.00          NE
ATOM   4696  B       X   1    -100.014 -66.346   5.013  0.00  0.00           B
ATOM   4697  Ne      X   1    -101.450 -63.056   3.828  0.00  0.00          NE
ATOM   4698  B       X   1    -102.154 -67.044   3.756  0.00  0.00           B
ATOM   4699  B       X   1     -98.601 -62.545   1.649  0.00  0.00           B
ATOM   4700  B       X   1     -97.937 -65.012   1.678  0.00  0.00           B
ATOM   4701  B       X   1     -98.203 -67.546   0.956  0.00  0.00           B
ATOM   4702  B       X   1    -100.945 -62.275   2.548  0.00  0.00           B
ATOM   4703  B       X   1     -98.406 -62.527   6.486  0.00  0.00           B
ATOM   4704  Ne      X   1     -99.867 -62.077   6.303  0.00  0.00          NE
ATOM   4705  B       X   1    -100.770 -62.562   7.575  0.00  0.00           B
ATOM   4706  Ne      X   1     -99.984 -61.731   1.351  0.00  0.00          NE
ATOM   4707  B       X   1     -97.659 -67.116   5.798  0.00  0.00           B
ATOM   4708  Ne      X   1     -97.367 -63.552   1.768  0.00  0.00          NE
ATOM   4709  Ne      X   1     -96.849 -62.643   6.825  0.00  0.00          NE
ATOM   4710  B       X   1     -96.027 -63.020   5.564  0.00  0.00           B
ATOM   4711  B       X   1     -94.024 -68.627   1.315  0.00  0.00           B
ATOM   4712  B       X   1     -95.161 -67.765   5.508  0.00  0.00           B
ATOM   4713  Ne      X   1     -95.579 -63.905   4.367  0.00  0.00          NE
ATOM   4714  B       X   1     -95.996 -65.349   4.829  0.00  0.00           B
ATOM   4715  Ne      X   1     -96.185 -66.605   5.857  0.00  0.00          NE
ATOM   4716  B       X   1     -96.431 -63.475   3.050  0.00  0.00           B
ATOM   4717  B       X   1     -96.447 -63.362   0.469  0.00  0.00           B
ATOM   4718  B       X   1    -102.859 -74.334   8.208  0.00  0.00           B
ATOM   4719  B       X   1    -100.372 -70.088   8.258  0.00  0.00           B
ATOM   4720  B       X   1    -100.878 -72.634   8.329  0.00  0.00           B
ATOM   4721  Ne      X   1     -99.767 -71.543   8.291  0.00  0.00          NE
ATOM   4722  Ne      X   1    -101.316 -74.072   8.574  0.00  0.00          NE
ATOM   4723  B       X   1     -98.911 -71.611   9.615  0.00  0.00           B
ATOM   4724  Ne      X   1    -102.685 -69.474  12.946  0.00  0.00          NE
ATOM   4725  B       X   1    -101.514 -69.240  11.906  0.00  0.00           B
ATOM   4726  B       X   1    -102.244 -61.374   9.203  0.00  0.00           B
ATOM   4727  B       X   1    -102.151 -68.193   8.348  0.00  0.00           B
ATOM   4728  B       X   1    -100.160 -68.281   9.910  0.00  0.00           B
ATOM   4729  B       X   1    -102.811 -63.883   8.687  0.00  0.00           B
ATOM   4730  Ne      X   1    -101.646 -62.781   8.831  0.00  0.00          NE
ATOM   4731  Ne      X   1    -100.674 -68.513   8.391  0.00  0.00          NE
ATOM   4732  B       X   1    -100.720 -63.308  10.010  0.00  0.00           B
ATOM   4733  Ne      X   1     -84.531-119.016   0.584  0.00  0.00          NE
ATOM   4734  B       X   1     -81.502-121.515   0.449  0.00  0.00           B
ATOM   4735  B       X   1     -83.102-119.489   0.058  0.00  0.00           B
ATOM   4736  B       X   1     -85.306-107.761  37.619  0.00  0.00           B
ATOM   4737  Ne      X   1     -85.158-108.262  39.169  0.00  0.00          NE
ATOM   4738  Ne      X   1     -84.413-109.422  34.313  0.00  0.00          NE
ATOM   4739  B       X   1     -85.271-108.330  35.109  0.00  0.00           B
ATOM   4740  B       X   1     -83.766-107.846  39.718  0.00  0.00           B
ATOM   4741  B       X   1     -81.704-109.161  37.161  0.00  0.00           B
ATOM   4742  B       X   1     -81.323-107.494  39.205  0.00  0.00           B
ATOM   4743  Ne      X   1     -80.749-108.217  37.901  0.00  0.00          NE
ATOM   4744  Ne      X   1     -85.637-107.200  36.128  0.00  0.00          NE
ATOM   4745  B       X   1     -91.436-115.284  45.509  0.00  0.00           B
ATOM   4746  B       X   1     -86.847-115.910  45.928  0.00  0.00           B
ATOM   4747  B       X   1     -88.065-118.090  46.456  0.00  0.00           B
ATOM   4748  Ne      X   1     -87.095-117.413  45.508  0.00  0.00          NE
ATOM   4749  B       X   1     -82.556-114.963  47.536  0.00  0.00           B
ATOM   4750  B       X   1     -90.621-113.222  46.684  0.00  0.00           B
ATOM   4751  Ne      X   1     -88.804-111.603  43.388  0.00  0.00          NE
ATOM   4752  B       X   1     -88.777-111.511  47.234  0.00  0.00           B
ATOM   4753  Ne      X   1     -86.736-114.574  46.638  0.00  0.00          NE
ATOM   4754  B       X   1     -88.142-113.780  46.484  0.00  0.00           B
ATOM   4755  B       X   1     -86.724-108.426  44.332  0.00  0.00           B
ATOM   4756  B       X   1     -88.548-109.986  43.519  0.00  0.00           B
ATOM   4757  B       X   1     -89.222-112.107  44.825  0.00  0.00           B
ATOM   4758  Ne      X   1     -88.130-108.503  43.641  0.00  0.00          NE
ATOM   4759  Ne      X   1     -89.195-112.711  46.259  0.00  0.00          NE
ATOM   4760  B       X   1     -87.506-112.340  42.968  0.00  0.00           B
ATOM   4761  B       X   1     -89.631-107.341  46.888  0.00  0.00           B
ATOM   4762  B       X   1     -86.605-114.793  48.183  0.00  0.00           B
ATOM   4763  B       X   1     -82.461-112.419  48.184  0.00  0.00           B
ATOM   4764  B       X   1     -85.617-107.217  46.273  0.00  0.00           B
ATOM   4765  Ne      X   1     -83.376-110.205  44.826  0.00  0.00          NE
ATOM   4766  B       X   1     -84.370-111.373  44.648  0.00  0.00           B
ATOM   4767  B       X   1     -81.619-107.489  44.209  0.00  0.00           B
ATOM   4768  B       X   1     -82.521-109.822  43.547  0.00  0.00           B
ATOM   4769  B       X   1     -82.599-110.626  46.205  0.00  0.00           B
ATOM   4770  B       X   1     -82.085-107.705  41.660  0.00  0.00           B
ATOM   4771  Ne      X   1     -81.626-108.528  42.997  0.00  0.00          NE
ATOM   4772  Ne      X   1     -85.373-107.742  44.813  0.00  0.00          NE
ATOM   4773  Ne      X   1     -82.423-110.920  47.757  0.00  0.00          NE
ATOM   4774  B       X   1     -85.603-113.603  45.976  0.00  0.00           B
ATOM   4775  B       X   1     -84.249-108.851  45.041  0.00  0.00           B
ATOM   4776  B       X   1     -91.371-118.724  50.125  0.00  0.00           B
ATOM   4777  B       X   1     -90.520-116.736  51.307  0.00  0.00           B
ATOM   4778  B       X   1     -90.109-120.875  50.018  0.00  0.00           B
ATOM   4779  Ne      X   1     -89.941-119.370  49.730  0.00  0.00          NE
ATOM   4780  Ne      X   1     -90.178-116.348  55.830  0.00  0.00          NE
ATOM   4781  B       X   1     -89.083-116.891  54.871  0.00  0.00           B
ATOM   4782  Ne      X   1     -88.941-116.925  51.129  0.00  0.00          NE
ATOM   4783  B       X   1     -88.211-115.971  50.045  0.00  0.00           B
ATOM   4784  Ne      X   1     -87.734-120.365  54.236  0.00  0.00          NE
ATOM   4785  Ne      X   1     -87.917-117.258  53.876  0.00  0.00          NE
ATOM   4786  B       X   1     -86.615-116.599  54.405  0.00  0.00           B
ATOM   4787  B       X   1     -86.344-121.032  53.829  0.00  0.00           B
ATOM   4788  B       X   1     -88.188-116.779  52.448  0.00  0.00           B
ATOM   4789  B       X   1     -87.724-118.871  53.933  0.00  0.00           B
ATOM   4790  B       X   1     -87.968-120.706  55.790  0.00  0.00           B
ATOM   4791  Ne      X   1     -87.048-115.008  49.720  0.00  0.00          NE
ATOM   4792  B       X   1     -91.621-117.135  55.829  0.00  0.00           B
ATOM   4793  B       X   1     -89.609-118.996  48.261  0.00  0.00           B
ATOM   4794  B       X   1     -90.106-119.435  56.159  0.00  0.00           B
ATOM   4795  B       X   1     -84.491-117.854  55.073  0.00  0.00           B
ATOM   4796  B       X   1     -83.949-120.245  54.310  0.00  0.00           B
ATOM   4797  Ne      X   1     -85.482-116.843  55.562  0.00  0.00          NE
ATOM   4798  Ne      X   1     -83.352-118.751  54.522  0.00  0.00          NE
ATOM   4799  B       X   1     -83.429-116.652  51.148  0.00  0.00           B
ATOM   4800  B       X   1     -85.724-115.417  50.433  0.00  0.00           B
ATOM   4801  Ne      X   1     -84.167-115.246  51.016  0.00  0.00          NE
ATOM   4802  B       X   1     -84.776-115.495  55.994  0.00  0.00           B
ATOM   4803  B       X   1     -90.360-114.789  55.564  0.00  0.00           B
ATOM   4804  B       X   1     -91.130-107.889  52.722  0.00  0.00           B
ATOM   4805  B       X   1     -91.258-112.548  51.900  0.00  0.00           B
ATOM   4806  Ne      X   1     -91.041-109.194  53.580  0.00  0.00          NE
ATOM   4807  Ne      X   1     -90.058-112.049  52.794  0.00  0.00          NE
ATOM   4808  B       X   1     -90.332-110.452  52.867  0.00  0.00           B
ATOM   4809  B       X   1     -90.288-108.834  54.967  0.00  0.00           B
ATOM   4810  B       X   1     -89.949-112.629  54.244  0.00  0.00           B
ATOM   4811  Ne      X   1     -89.821-113.325  55.613  0.00  0.00          NE
ATOM   4812  B       X   1     -88.970-109.180  48.574  0.00  0.00           B
ATOM   4813  B       X   1     -88.806-111.418  49.734  0.00  0.00           B
ATOM   4814  B       X   1     -88.743-112.345  52.093  0.00  0.00           B
ATOM   4815  B       X   1     -87.443-113.555  50.224  0.00  0.00           B
ATOM   4816  B       X   1     -86.600-111.372  51.176  0.00  0.00           B
ATOM   4817  Ne      X   1     -87.849-112.215  50.772  0.00  0.00          NE
ATOM   4818  B       X   1     -86.554-108.886  55.108  0.00  0.00           B
ATOM   4819  B       X   1     -88.255-113.273  55.989  0.00  0.00           B
ATOM   4820  Ne      X   1     -89.356-110.708  48.449  0.00  0.00          NE
ATOM   4821  Ne      X   1     -86.203-108.285  53.739  0.00  0.00          NE
ATOM   4822  Ne      X   1     -88.922-107.649  48.262  0.00  0.00          NE
ATOM   4823  B       X   1     -90.915-110.647  48.374  0.00  0.00           B
ATOM   4824  B       X   1     -86.071-109.471  52.721  0.00  0.00           B
ATOM   4825  B       X   1     -82.798-107.606  52.427  0.00  0.00           B
ATOM   4826  B       X   1     -82.944-108.156  49.875  0.00  0.00           B
ATOM   4827  B       X   1     -85.149-108.126  48.631  0.00  0.00           B
ATOM   4828  B       X   1     -83.453-114.371  49.783  0.00  0.00           B
ATOM   4829  B       X   1     -84.149-114.290  52.262  0.00  0.00           B
ATOM   4830  B       X   1     -84.141-113.332  54.754  0.00  0.00           B
ATOM   4831  Ne      X   1     -85.441-110.607  51.893  0.00  0.00          NE
ATOM   4832  B       X   1     -84.660-109.859  50.709  0.00  0.00           B
ATOM   4833  Ne      X   1     -84.169-109.059  49.421  0.00  0.00          NE
ATOM   4834  B       X   1     -84.573-111.729  52.614  0.00  0.00           B
ATOM   4835  Ne      X   1     -83.788-113.012  53.194  0.00  0.00          NE
ATOM   4836  Ne      X   1     -82.385-113.940  48.747  0.00  0.00          NE
ATOM   4837  B       X   1     -80.951-114.116  49.437  0.00  0.00           B
ATOM   4838  B       X   1     -80.854-108.845  51.276  0.00  0.00           B
ATOM   4839  Ne      X   1     -80.594-112.678  52.944  0.00  0.00          NE
ATOM   4840  Ne      X   1     -81.961-107.794  51.071  0.00  0.00          NE
ATOM   4841  B       X   1     -82.241-112.889  53.236  0.00  0.00           B
ATOM   4842  B       X   1     -84.740-107.587  53.927  0.00  0.00           B
ATOM   4843  Ne      X   1     -84.403-113.954  56.198  0.00  0.00          NE
ATOM   4844  B       X   1     -83.615-110.150  48.437  0.00  0.00           B
ATOM   4845  B       X   1     -81.025-110.277  48.256  0.00  0.00           B
ATOM   4846  B       X   1     -80.474-111.248  52.323  0.00  0.00           B
ATOM   4847  B       X   1     -91.727-120.830  59.091  0.00  0.00           B
ATOM   4848  B       X   1     -91.584-116.232  61.862  0.00  0.00           B
ATOM   4849  Ne      X   1     -90.958-117.457  61.027  0.00  0.00          NE
ATOM   4850  B       X   1     -90.117-116.893  59.813  0.00  0.00           B
ATOM   4851  B       X   1     -89.871-118.018  62.061  0.00  0.00           B
ATOM   4852  B       X   1     -89.685-116.528  57.307  0.00  0.00           B
ATOM   4853  Ne      X   1     -89.178-116.318  58.760  0.00  0.00          NE
ATOM   4854  Ne      X   1     -89.000-118.069  63.400  0.00  0.00          NE
ATOM   4855  B       X   1     -88.087-119.271  63.397  0.00  0.00           B
ATOM   4856  Ne      X   1     -86.846-119.842  62.744  0.00  0.00          NE
ATOM   4857  Ne      X   1     -86.928-118.089  58.065  0.00  0.00          NE
ATOM   4858  Ne      X   1     -88.912-120.068  56.858  0.00  0.00          NE
ATOM   4859  B       X   1     -88.046-119.034  57.664  0.00  0.00           B
ATOM   4860  B       X   1     -87.685-116.957  58.858  0.00  0.00           B
ATOM   4861  B       X   1     -86.501-119.209  61.355  0.00  0.00           B
ATOM   4862  B       X   1     -88.155-116.757  63.604  0.00  0.00           B
ATOM   4863  B       X   1     -86.249-117.409  56.842  0.00  0.00           B
ATOM   4864  B       X   1     -82.619-115.804  64.181  0.00  0.00           B
ATOM   4865  B       X   1     -80.693-119.456  63.352  0.00  0.00           B
ATOM   4866  B       X   1     -80.635-116.896  62.991  0.00  0.00           B
ATOM   4867  B       X   1     -85.573-119.388  63.713  0.00  0.00           B
ATOM   4868  Ne      X   1     -83.932-116.058  60.573  0.00  0.00          NE
ATOM   4869  B       X   1     -84.182-119.811  60.667  0.00  0.00           B
ATOM   4870  B       X   1     -85.861-118.832  58.938  0.00  0.00           B
ATOM   4871  Ne      X   1     -85.302-118.791  60.399  0.00  0.00          NE
ATOM   4872  B       X   1     -84.928-117.332  60.695  0.00  0.00           B
ATOM   4873  Ne      X   1     -81.812-115.881  62.794  0.00  0.00          NE
ATOM   4874  Ne      X   1     -81.960-120.374  63.627  0.00  0.00          NE
ATOM   4875  B       X   1     -82.879-116.214  61.729  0.00  0.00           B
ATOM   4876  B       X   1     -81.200-114.872  58.284  0.00  0.00           B
ATOM   4877  B       X   1     -87.808-114.316  64.235  0.00  0.00           B
ATOM   4878  B       X   1     -88.886-114.788  58.967  0.00  0.00           B
ATOM   4879  B       X   1     -86.954-111.129  56.339  0.00  0.00           B
ATOM   4880  B       X   1     -88.499-107.237  62.575  0.00  0.00           B
ATOM   4881  Ne      X   1     -86.730-113.215  64.133  0.00  0.00          NE
ATOM   4882  B       X   1     -90.106-107.246  56.928  0.00  0.00           B
ATOM   4883  Ne      X   1     -86.912-109.546  56.455  0.00  0.00          NE
ATOM   4884  Ne      X   1     -89.882-108.710  56.501  0.00  0.00          NE
ATOM   4885  B       X   1     -90.533-112.405  56.733  0.00  0.00           B
ATOM   4886  B       X   1     -90.833-109.851  57.188  0.00  0.00           B
ATOM   4887  Ne      X   1     -91.523-111.275  57.197  0.00  0.00          NE
ATOM   4888  Ne      X   1     -90.476-112.412  61.391  0.00  0.00          NE
ATOM   4889  B       X   1     -90.846-113.773  62.035  0.00  0.00           B
ATOM   4890  B       X   1     -89.438-111.545  62.246  0.00  0.00           B
ATOM   4891  B       X   1     -88.748-109.534  63.628  0.00  0.00           B
ATOM   4892  B       X   1     -88.412-109.156  56.748  0.00  0.00           B
ATOM   4893  Ne      X   1     -87.084-112.649  56.831  0.00  0.00          NE
ATOM   4894  B       X   1     -87.237-113.761  60.588  0.00  0.00           B
ATOM   4895  B       X   1     -89.669-112.706  60.026  0.00  0.00           B
ATOM   4896  B       X   1     -87.088-110.467  61.884  0.00  0.00           B
ATOM   4897  Ne      X   1     -88.377-113.455  59.488  0.00  0.00          NE
ATOM   4898  B       X   1     -87.651-112.653  58.328  0.00  0.00           B
ATOM   4899  B       X   1     -87.487-111.755  64.007  0.00  0.00           B
ATOM   4900  Ne      X   1     -88.214-110.782  62.978  0.00  0.00          NE
ATOM   4901  Ne      X   1     -85.389-108.317  58.819  0.00  0.00          NE
ATOM   4902  B       X   1     -85.497-112.020  60.761  0.00  0.00           B
ATOM   4903  B       X   1     -81.274-108.072  58.913  0.00  0.00           B
ATOM   4904  Ne      X   1     -85.670-110.408  61.192  0.00  0.00          NE
ATOM   4905  B       X   1     -80.389-110.311  59.721  0.00  0.00           B
ATOM   4906  Ne      X   1     -81.670-113.388  57.738  0.00  0.00          NE
ATOM   4907  B       X   1     -85.709-113.306  56.747  0.00  0.00           B
ATOM   4908  B       X   1     -82.333-111.010  61.141  0.00  0.00           B
ATOM   4909  B       X   1     -83.890-107.872  58.629  0.00  0.00           B
ATOM   4910  B       X   1     -85.935-108.982  57.550  0.00  0.00           B
ATOM   4911  Ne      X   1     -82.967-110.180  62.331  0.00  0.00          NE
ATOM   4912  B       X   1     -83.075-113.643  57.085  0.00  0.00           B
ATOM   4913  Ne      X   1     -81.197-111.513  60.274  0.00  0.00          NE
ATOM   4914  B       X   1     -80.577-112.923  56.699  0.00  0.00           B
ATOM   4915  B       X   1     -81.046-114.531  62.420  0.00  0.00           B
ATOM   4916  B       X   1     -84.480-110.104  62.153  0.00  0.00           B
ATOM   4917  B       X   1     -81.627-112.406  59.024  0.00  0.00           B
ATOM   4918  B       X   1     -82.209-108.722  62.138  0.00  0.00           B
ATOM   4919  Ne      X   1     -81.484-107.383  62.518  0.00  0.00          NE
ATOM   4920  B       X   1     -82.698-110.797  63.765  0.00  0.00           B
ATOM   4921  B       X   1     -85.972-113.542  62.792  0.00  0.00           B
ATOM   4922  B       X   1     -84.728-114.661  60.764  0.00  0.00           B
ATOM   4923  Ne      X   1     -85.841-113.528  61.201  0.00  0.00          NE
ATOM   4924  B       X   1     -85.569-109.303  60.067  0.00  0.00           B
ATOM   4925  B       X   1     -87.953-104.899  31.747  0.00  0.00           B
ATOM   4926  B       X   1     -89.279-100.397  31.725  0.00  0.00           B
ATOM   4927  B       X   1     -88.440-102.557  30.999  0.00  0.00           B
ATOM   4928  Ne      X   1     -81.007-103.070  31.101  0.00  0.00          NE
ATOM   4929  Ne      X   1     -89.972 -96.979  31.777  0.00  0.00          NE
ATOM   4930  B       X   1     -90.743 -95.703  31.368  0.00  0.00           B
ATOM   4931  B       X   1     -90.132 -98.120  30.744  0.00  0.00           B
ATOM   4932  B       X   1     -88.448 -96.791  32.108  0.00  0.00           B
ATOM   4933  B       X   1     -84.495 -92.142  31.851  0.00  0.00           B
ATOM   4934  B       X   1     -85.580 -94.426  31.357  0.00  0.00           B
ATOM   4935  B       X   1     -84.581 -99.199  31.429  0.00  0.00           B
ATOM   4936  B       X   1     -91.183-104.712  37.968  0.00  0.00           B
ATOM   4937  Ne      X   1     -91.475-105.763  36.846  0.00  0.00          NE
ATOM   4938  Ne      X   1     -90.623-103.628  38.970  0.00  0.00          NE
ATOM   4939  B       X   1     -91.469-102.339  39.240  0.00  0.00           B
ATOM   4940  B       X   1     -90.033-106.192  36.297  0.00  0.00           B
ATOM   4941  B       X   1     -90.371-102.603  32.627  0.00  0.00           B
ATOM   4942  B       X   1     -89.212-103.127  38.361  0.00  0.00           B
ATOM   4943  Ne      X   1     -88.478-105.894  35.910  0.00  0.00          NE
ATOM   4944  B       X   1     -88.148-102.291  36.175  0.00  0.00           B
ATOM   4945  B       X   1     -88.115-101.789  33.557  0.00  0.00           B
ATOM   4946  Ne      X   1     -87.986-103.296  37.368  0.00  0.00          NE
ATOM   4947  B       X   1     -86.682-102.966  38.130  0.00  0.00           B
ATOM   4948  Ne      X   1     -87.576-101.386  34.975  0.00  0.00          NE
ATOM   4949  Ne      X   1     -87.596-105.655  33.053  0.00  0.00          NE
ATOM   4950  B       X   1     -88.084-104.726  36.813  0.00  0.00           B
ATOM   4951  B       X   1     -88.443-105.502  34.383  0.00  0.00           B
ATOM   4952  B       X   1     -87.831 -99.888  35.290  0.00  0.00           B
ATOM   4953  B       X   1     -87.289-106.978  36.098  0.00  0.00           B
ATOM   4954  B       X   1     -86.128-105.209  33.494  0.00  0.00           B
ATOM   4955  Ne      X   1     -89.014-101.853  32.299  0.00  0.00          NE
ATOM   4956  B       X   1     -85.943-101.484  34.926  0.00  0.00           B
ATOM   4957  B       X   1     -84.767-101.299  38.517  0.00  0.00           B
ATOM   4958  Ne      X   1     -85.630-102.474  39.219  0.00  0.00          NE
ATOM   4959  B       X   1     -83.747-103.952  33.927  0.00  0.00           B
ATOM   4960  Ne      X   1     -84.611-105.287  33.925  0.00  0.00          NE
ATOM   4961  Ne      X   1     -84.743-100.500  34.799  0.00  0.00          NE
ATOM   4962  Ne      X   1     -83.654-100.530  37.682  0.00  0.00          NE
ATOM   4963  B       X   1     -84.173-100.106  36.226  0.00  0.00           B
ATOM   4964  B       X   1     -84.853-105.947  35.487  0.00  0.00           B
ATOM   4965  B       X   1     -83.671-101.413  34.014  0.00  0.00           B
ATOM   4966  B       X   1     -83.864-106.369  33.053  0.00  0.00           B
ATOM   4967  B       X   1     -84.642-103.628  39.730  0.00  0.00           B
ATOM   4968  Ne      X   1     -82.749-102.740  33.801  0.00  0.00          NE
ATOM   4969  Ne      X   1     -81.504-101.776  36.225  0.00  0.00          NE
ATOM   4970  B       X   1     -81.435-100.301  35.681  0.00  0.00           B
ATOM   4971  B       X   1     -81.805-102.737  35.092  0.00  0.00           B
ATOM   4972  B       X   1     -82.605-101.717  37.382  0.00  0.00           B
ATOM   4973  B       X   1     -81.931-102.778  32.462  0.00  0.00           B
ATOM   4974  B       X   1     -83.004 -99.528  38.594  0.00  0.00           B
ATOM   4975  Ne      X   1     -81.775 -99.501  39.670  0.00  0.00          NE
ATOM   4976  Ne      X   1     -91.092 -97.949  34.609  0.00  0.00          NE
ATOM   4977  B       X   1     -90.647 -97.384  33.208  0.00  0.00           B
ATOM   4978  B       X   1     -89.813 -98.365  35.374  0.00  0.00           B
ATOM   4979  B       X   1     -88.980 -96.221  38.402  0.00  0.00           B
ATOM   4980  Ne      X   1     -87.357 -96.504  33.253  0.00  0.00          NE
ATOM   4981  B       X   1     -88.906 -93.089  34.788  0.00  0.00           B
ATOM   4982  B       X   1     -87.700 -94.971  33.553  0.00  0.00           B
ATOM   4983  B       X   1     -87.558 -97.340  34.574  0.00  0.00           B
ATOM   4984  Ne      X   1     -88.213 -98.423  35.530  0.00  0.00          NE
ATOM   4985  B       X   1     -87.914 -98.009  37.001  0.00  0.00           B
ATOM   4986  B       X   1     -86.584 -96.744  39.017  0.00  0.00           B
ATOM   4987  Ne      X   1     -87.973 -97.392  38.462  0.00  0.00          NE
ATOM   4988  B       X   1     -91.795 -96.842  35.417  0.00  0.00           B
ATOM   4989  Ne      X   1     -80.540 -92.866  34.352  0.00  0.00          NE
ATOM   4990  B       X   1     -86.020 -97.129  32.641  0.00  0.00           B
ATOM   4991  B       X   1     -85.079 -99.210  33.959  0.00  0.00           B
ATOM   4992  Ne      X   1     -85.150 -93.374  32.600  0.00  0.00          NE
ATOM   4993  Ne      X   1     -84.648 -92.447  37.267  0.00  0.00          NE
ATOM   4994  B       X   1     -84.237 -93.464  36.135  0.00  0.00           B
ATOM   4995  B       X   1     -84.141 -93.943  33.635  0.00  0.00           B
ATOM   4996  B       X   1     -84.314 -93.172  38.681  0.00  0.00           B
ATOM   4997  B       X   1     -83.570 -97.416  33.098  0.00  0.00           B
ATOM   4998  Ne      X   1     -83.279 -94.113  35.020  0.00  0.00          NE
ATOM   4999  Ne      X   1     -83.432 -94.250  39.485  0.00  0.00          NE
ATOM   5000  Ne      X   1     -84.838 -98.234  32.671  0.00  0.00          NE
ATOM   5001  B       X   1     -82.948 -95.688  35.036  0.00  0.00           B
ATOM   5002  Ne      X   1     -82.478 -96.749  33.949  0.00  0.00          NE
ATOM   5003  B       X   1     -81.959 -93.321  34.933  0.00  0.00           B
ATOM   5004  B       X   1     -81.581 -95.834  32.947  0.00  0.00           B
ATOM   5005  B       X   1     -81.636 -97.933  34.662  0.00  0.00           B
ATOM   5006  Ne      X   1     -81.070 -95.478  39.172  0.00  0.00          NE
ATOM   5007  B       X   1     -82.345 -94.869  38.533  0.00  0.00           B
ATOM   5008  B       X   1     -84.423 -95.377  39.944  0.00  0.00           B
ATOM   5009  Ne      X   1     -80.660 -98.957  35.319  0.00  0.00          NE
ATOM   5010  B       X   1     -80.488 -99.127  38.908  0.00  0.00           B
ATOM   5011  B       X   1     -80.448 -96.723  38.404  0.00  0.00           B
ATOM   5012  B       X   1     -87.479-107.057  48.108  0.00  0.00           B
ATOM   5013  B       X   1     -88.986-103.674  47.412  0.00  0.00           B
ATOM   5014  Ne      X   1     -90.161-106.864  45.496  0.00  0.00          NE
ATOM   5015  B       X   1     -88.669 -99.641  48.060  0.00  0.00           B
ATOM   5016  Ne      X   1     -85.917-107.026  47.790  0.00  0.00          NE
ATOM   5017  B       X   1     -85.405-105.590  48.131  0.00  0.00           B
ATOM   5018  Ne      X   1     -82.469-107.122  40.256  0.00  0.00          NE
ATOM   5019  B       X   1     -82.720-105.549  40.176  0.00  0.00           B
ATOM   5020  B       X   1     -81.756-100.809  40.482  0.00  0.00           B
ATOM   5021  B       X   1     -82.583-103.194  41.233  0.00  0.00           B
ATOM   5022  Ne      X   1     -83.353-104.009  45.386  0.00  0.00          NE
ATOM   5023  B       X   1     -83.204-101.070  42.552  0.00  0.00           B
ATOM   5024  B       X   1     -85.082-106.535  43.860  0.00  0.00           B
ATOM   5025  Ne      X   1     -83.539-104.279  40.671  0.00  0.00          NE
ATOM   5026  B       X   1     -84.429-104.087  44.347  0.00  0.00           B
ATOM   5027  B       X   1     -84.009-100.906  47.480  0.00  0.00           B
ATOM   5028  B       X   1     -84.182-100.630  44.855  0.00  0.00           B
ATOM   5029  Ne      X   1     -85.139-105.094  43.221  0.00  0.00          NE
ATOM   5030  B       X   1     -84.383-104.853  41.911  0.00  0.00           B
ATOM   5031  Ne      X   1     -84.381-100.364  43.326  0.00  0.00          NE
ATOM   5032  B       X   1     -85.820-100.813  42.655  0.00  0.00           B
ATOM   5033  Ne      X   1     -83.254-100.916  46.043  0.00  0.00          NE
ATOM   5034  B       X   1     -83.062-102.649  45.938  0.00  0.00           B
ATOM   5035  Ne      X   1     -82.038-101.751  41.750  0.00  0.00          NE
ATOM   5036  B       X   1     -80.762-101.858  42.597  0.00  0.00           B
ATOM   5037  B       X   1     -81.800-100.372  45.729  0.00  0.00           B
ATOM   5038  Ne      X   1     -81.169-106.205  45.054  0.00  0.00          NE
ATOM   5039  B       X   1     -82.297-105.045  45.294  0.00  0.00           B
ATOM   5040  B       X   1     -80.603-106.518  46.472  0.00  0.00           B
ATOM   5041  B       X   1     -85.617 -94.632  45.355  0.00  0.00           B
ATOM   5042  B       X   1     -83.265 -96.650  42.380  0.00  0.00           B
ATOM   5043  B       X   1     -84.322 -98.819  43.030  0.00  0.00           B
ATOM   5044  B       X   1     -81.454 -95.930  40.645  0.00  0.00           B
ATOM   5045  B       X   1     -82.566 -93.353  40.532  0.00  0.00           B
ATOM   5046  Ne      X   1     -82.632 -96.490  46.385  0.00  0.00          NE
ATOM   5047  B       X   1     -83.390 -95.066  46.348  0.00  0.00           B
ATOM   5048  B       X   1     -80.772 -97.111  42.886  0.00  0.00           B
ATOM   5049  B       X   1     -81.951 -98.345  40.800  0.00  0.00           B
ATOM   5050  B       X   1     -81.366 -96.538  45.367  0.00  0.00           B
ATOM   5051  Ne      X   1     -85.781 -96.121  40.266  0.00  0.00          NE
ATOM   5052  B       X   1     -83.538 -97.629  45.986  0.00  0.00           B
ATOM   5053  Ne      X   1     -83.035 -92.027  43.837  0.00  0.00          NE
ATOM   5054  Ne      X   1     -84.367 -93.909  45.938  0.00  0.00          NE
ATOM   5055  Ne      X   1     -81.839 -97.038  41.768  0.00  0.00          NE
ATOM   5056  B       X   1     -82.032 -96.594  47.904  0.00  0.00           B
ATOM   5057  Ne      X   1     -84.638 -97.356  42.724  0.00  0.00          NE
ATOM   5058  B       X   1     -85.470 -97.249  41.336  0.00  0.00           B
ATOM   5059  B       X   1     -83.605 -92.967  44.888  0.00  0.00           B
ATOM   5060  Ne      X   1     -81.638 -92.472  41.382  0.00  0.00          NE
ATOM   5061  B       X   1     -84.828 -93.005  47.227  0.00  0.00           B
ATOM   5062  B       X   1     -85.509 -96.596  43.846  0.00  0.00           B
[truncated: 13,322,249 more chars]
