# Supplementary material for: Insights into the 3D permeable pore structure within novel monodisperse mesoporous silica nanoparticles by cryogenic electron tomography
Source: Nanoscale Adv. 2023 Apr 18;5(11):2879–86. doi: 10.1039/d3na00145h (PMC10228490; doi:10.1039/d3na00145h)
Supplement: NA-005-D3NA00145H-s002 [file NA-005-D3NA00145H-s002.zip › Supporting_Information_B_MSN_pdb_files/MSN_012.pdb]

CRYST1    0.000    0.000    0.000  90.00  90.00  90.00 P 1           1
ATOM      1  B       X   1     -92.586-133.039 -80.441  0.00  0.00           B
ATOM      2  B       X   1     -93.185-135.066 -81.883  0.00  0.00           B
ATOM      3  Ne      X   1     -94.083-135.715 -82.950  0.00  0.00          NE
ATOM      4  B       X   1     -93.961-130.937 -84.900  0.00  0.00           B
ATOM      5  Ne      X   1     -92.451-130.444 -84.605  0.00  0.00          NE
ATOM      6  Ne      X   1     -94.148-130.271 -80.584  0.00  0.00          NE
ATOM      7  Ne      X   1     -93.349-134.413 -80.438  0.00  0.00          NE
ATOM      8  B       X   1     -92.568-128.962 -84.011  0.00  0.00           B
ATOM      9  Ne      X   1     -92.636-127.433 -83.580  0.00  0.00          NE
ATOM     10  B       X   1     -92.974-129.762 -81.294  0.00  0.00           B
ATOM     11  B       X   1     -93.749-124.326 -85.729  0.00  0.00           B
ATOM     12  B       X   1     -93.754-127.200 -82.441  0.00  0.00           B
ATOM     13  Ne      X   1     -94.468-126.758 -81.102  0.00  0.00          NE
ATOM     14  B       X   1     -92.979-126.609 -84.966  0.00  0.00           B
ATOM     15  B       X   1     -94.885-125.184 -81.004  0.00  0.00           B
ATOM     16  B       X   1     -94.189-131.529 -64.828  0.00  0.00           B
ATOM     17  B       X   1     -92.424-132.802 -69.670  0.00  0.00           B
ATOM     18  Ne      X   1     -92.952-132.243 -65.489  0.00  0.00          NE
ATOM     19  B       X   1     -93.166-127.941 -64.407  0.00  0.00           B
ATOM     20  B       X   1     -88.805-138.416 -79.874  0.00  0.00           B
ATOM     21  Ne      X   1     -83.041-139.509 -73.963  0.00  0.00          NE
ATOM     22  Ne      X   1     -84.693-138.456 -76.248  0.00  0.00          NE
ATOM     23  B       X   1     -85.639-139.221 -77.299  0.00  0.00           B
ATOM     24  B       X   1     -84.089-139.370 -75.167  0.00  0.00           B
ATOM     25  B       X   1     -82.929-141.097 -73.884  0.00  0.00           B
ATOM     26  Ne      X   1     -82.758-142.456 -74.673  0.00  0.00          NE
ATOM     27  Ne      X   1     -81.133-142.715 -77.247  0.00  0.00          NE
ATOM     28  B       X   1     -81.680-138.906 -74.423  0.00  0.00           B
ATOM     29  B       X   1     -81.780-142.231 -75.917  0.00  0.00           B
ATOM     30  B       X   1     -82.411-138.114 -79.220  0.00  0.00           B
ATOM     31  B       X   1     -80.585-141.594 -78.190  0.00  0.00           B
ATOM     32  Ne      X   1     -81.398-138.623 -80.251  0.00  0.00          NE
ATOM     33  Ne      X   1     -84.420-138.006 -71.607  0.00  0.00          NE
ATOM     34  Ne      X   1     -91.065-133.172 -89.045  0.00  0.00          NE
ATOM     35  B       X   1     -87.400-133.885 -88.566  0.00  0.00           B
ATOM     36  B       X   1     -84.927-133.339 -88.994  0.00  0.00           B
ATOM     37  B       X   1     -90.177-125.382 -88.380  0.00  0.00           B
ATOM     38  B       X   1     -91.175-127.679 -88.585  0.00  0.00           B
ATOM     39  Ne      X   1     -91.522-126.183 -88.509  0.00  0.00          NE
ATOM     40  Ne      X   1     -84.094-129.644 -91.108  0.00  0.00          NE
ATOM     41  B       X   1     -84.226-125.407 -90.971  0.00  0.00           B
ATOM     42  Ne      X   1     -84.349-124.010 -90.292  0.00  0.00          NE
ATOM     43  B       X   1     -84.196-128.076 -90.775  0.00  0.00           B
ATOM     44  Ne      X   1     -83.930-126.794 -91.718  0.00  0.00          NE
ATOM     45  B       X   1     -85.155-124.310 -88.948  0.00  0.00           B
ATOM     46  B       X   1     -85.331-123.063 -91.218  0.00  0.00           B
ATOM     47  B       X   1     -80.538-125.134 -91.558  0.00  0.00           B
ATOM     48  Ne      X   1     -81.022-126.584 -91.325  0.00  0.00          NE
ATOM     49  B       X   1     -81.162-126.738 -89.664  0.00  0.00           B
ATOM     50  Ne      X   1     -80.382-126.575 -88.344  0.00  0.00          NE
ATOM     51  B       X   1     -90.732-132.452 -87.592  0.00  0.00           B
ATOM     52  B       X   1     -91.574-131.361 -83.679  0.00  0.00           B
ATOM     53  Ne      X   1     -90.353-131.027 -86.905  0.00  0.00          NE
ATOM     54  Ne      X   1     -90.242-132.115 -83.204  0.00  0.00          NE
ATOM     55  B       X   1     -90.418-132.618 -81.727  0.00  0.00           B
ATOM     56  B       X   1     -90.053-133.405 -84.072  0.00  0.00           B
ATOM     57  B       X   1     -89.993-135.759 -85.050  0.00  0.00           B
ATOM     58  Ne      X   1     -89.110-134.580 -84.506  0.00  0.00          NE
ATOM     59  B       X   1     -89.127-131.081 -85.963  0.00  0.00           B
ATOM     60  B       X   1     -88.935-131.249 -83.553  0.00  0.00           B
ATOM     61  B       X   1     -88.014-134.230 -85.460  0.00  0.00           B
ATOM     62  B       X   1     -86.706-131.465 -85.217  0.00  0.00           B
ATOM     63  Ne      X   1     -87.169-136.097 -82.747  0.00  0.00          NE
ATOM     64  B       X   1     -88.428-135.226 -83.141  0.00  0.00           B
ATOM     65  Ne      X   1     -88.054-130.765 -84.810  0.00  0.00          NE
ATOM     66  B       X   1     -87.408-136.909 -81.484  0.00  0.00           B
ATOM     67  B       X   1     -91.550-130.435 -85.973  0.00  0.00           B
ATOM     68  Ne      X   1     -91.062-132.492 -80.313  0.00  0.00          NE
ATOM     69  B       X   1     -85.898-135.220 -82.606  0.00  0.00           B
ATOM     70  Ne      X   1     -85.990-134.078 -87.937  0.00  0.00          NE
ATOM     71  Ne      X   1     -83.358-132.935 -80.659  0.00  0.00          NE
ATOM     72  B       X   1     -85.745-135.584 -87.945  0.00  0.00           B
ATOM     73  B       X   1     -85.556-133.408 -86.568  0.00  0.00           B
ATOM     74  Ne      X   1     -85.491-132.412 -85.365  0.00  0.00          NE
ATOM     75  B       X   1     -85.125-133.242 -84.053  0.00  0.00           B
ATOM     76  Ne      X   1     -84.669-134.392 -83.075  0.00  0.00          NE
ATOM     77  B       X   1     -83.846-133.890 -81.836  0.00  0.00           B
ATOM     78  B       X   1     -83.639-135.226 -83.939  0.00  0.00           B
ATOM     79  B       X   1     -83.998-131.634 -85.505  0.00  0.00           B
ATOM     80  B       X   1     -83.782-131.460 -80.931  0.00  0.00           B
ATOM     81  B       X   1     -82.660-135.668 -86.185  0.00  0.00           B
ATOM     82  Ne      X   1     -82.438-131.648 -85.318  0.00  0.00          NE
ATOM     83  Ne      X   1     -82.425-134.789 -84.853  0.00  0.00          NE
ATOM     84  B       X   1     -82.228-133.276 -84.978  0.00  0.00           B
ATOM     85  B       X   1     -81.361-131.489 -86.517  0.00  0.00           B
ATOM     86  B       X   1     -81.084-135.518 -84.225  0.00  0.00           B
ATOM     87  B       X   1     -82.011-130.483 -84.219  0.00  0.00           B
ATOM     88  B       X   1     -80.679-137.427 -80.973  0.00  0.00           B
ATOM     89  B       X   1     -81.775-132.996 -80.538  0.00  0.00           B
ATOM     90  B       X   1     -87.724-124.718 -88.293  0.00  0.00           B
ATOM     91  B       X   1     -87.127-130.103 -80.512  0.00  0.00           B
ATOM     92  B       X   1     -90.192-129.980 -88.066  0.00  0.00           B
ATOM     93  Ne      X   1     -89.162-124.164 -88.117  0.00  0.00          NE
ATOM     94  B       X   1     -86.469-122.765 -87.520  0.00  0.00           B
ATOM     95  B       X   1     -91.303-126.738 -83.047  0.00  0.00           B
ATOM     96  B       X   1     -89.917-124.917 -84.277  0.00  0.00           B
ATOM     97  Ne      X   1     -89.951-126.017 -83.117  0.00  0.00          NE
ATOM     98  Ne      X   1     -89.565-123.593 -85.055  0.00  0.00          NE
ATOM     99  Ne      X   1     -86.670-122.725 -84.241  0.00  0.00          NE
ATOM    100  B       X   1     -88.185-123.122 -84.532  0.00  0.00           B
ATOM    101  B       X   1     -86.704-128.259 -82.411  0.00  0.00           B
ATOM    102  Ne      X   1     -86.286-128.894 -81.024  0.00  0.00          NE
ATOM    103  Ne      X   1     -88.325-124.631 -80.727  0.00  0.00          NE
ATOM    104  B       X   1     -89.352-125.210 -81.841  0.00  0.00           B
ATOM    105  B       X   1     -87.752-129.170 -84.540  0.00  0.00           B
ATOM    106  Ne      X   1     -87.463-127.856 -83.799  0.00  0.00          NE
ATOM    107  B       X   1     -86.517-126.693 -84.490  0.00  0.00           B
ATOM    108  B       X   1     -88.780-127.144 -83.401  0.00  0.00           B
ATOM    109  Ne      X   1     -86.283-124.335 -87.866  0.00  0.00          NE
ATOM    110  B       X   1     -86.864-125.320 -80.576  0.00  0.00           B
ATOM    111  B       X   1     -90.691-122.555 -84.621  0.00  0.00           B
ATOM    112  Ne      X   1     -83.515-125.084 -80.818  0.00  0.00          NE
ATOM    113  Ne      X   1     -83.396-129.986 -80.745  0.00  0.00          NE
ATOM    114  B       X   1     -81.581-125.646 -84.471  0.00  0.00           B
ATOM    115  B       X   1     -82.603-127.885 -83.640  0.00  0.00           B
ATOM    116  B       X   1     -81.040-126.374 -86.978  0.00  0.00           B
ATOM    117  B       X   1     -84.799-129.247 -81.094  0.00  0.00           B
ATOM    118  B       X   1     -85.895-124.132 -84.234  0.00  0.00           B
ATOM    119  Ne      X   1     -80.714-125.329 -85.685  0.00  0.00          NE
ATOM    120  B       X   1     -84.098-123.589 -80.746  0.00  0.00           B
ATOM    121  Ne      X   1     -81.725-129.256 -83.170  0.00  0.00          NE
ATOM    122  B       X   1     -85.995-125.065 -86.473  0.00  0.00           B
ATOM    123  B       X   1     -81.030-123.953 -86.321  0.00  0.00           B
ATOM    124  B       X   1     -83.253-125.689 -82.339  0.00  0.00           B
ATOM    125  B       X   1     -84.104-125.974 -84.688  0.00  0.00           B
ATOM    126  Ne      X   1     -82.907-126.304 -83.747  0.00  0.00          NE
ATOM    127  Ne      X   1     -85.629-125.475 -84.985  0.00  0.00          NE
ATOM    128  B       X   1     -82.233-129.623 -81.721  0.00  0.00           B
ATOM    129  Ne      X   1     -80.765-122.576 -87.022  0.00  0.00          NE
ATOM    130  B       X   1     -90.332-133.369 -79.194  0.00  0.00           B
ATOM    131  B       X   1     -91.172-135.558 -72.708  0.00  0.00           B
ATOM    132  Ne      X   1     -90.260-134.254 -72.539  0.00  0.00          NE
ATOM    133  B       X   1     -89.857-133.794 -74.088  0.00  0.00           B
ATOM    134  B       X   1     -89.580-133.040 -76.780  0.00  0.00           B
ATOM    135  Ne      X   1     -86.993-136.680 -75.054  0.00  0.00          NE
ATOM    136  B       X   1     -88.266-132.045 -78.909  0.00  0.00           B
ATOM    137  Ne      X   1     -89.029-133.284 -78.293  0.00  0.00          NE
ATOM    138  B       X   1     -88.458-131.729 -74.890  0.00  0.00           B
ATOM    139  Ne      X   1     -87.044-135.605 -77.923  0.00  0.00          NE
ATOM    140  B       X   1     -88.128-134.577 -78.339  0.00  0.00           B
ATOM    141  B       X   1     -86.636-135.784 -73.836  0.00  0.00           B
ATOM    142  B       X   1     -87.381-135.972 -76.436  0.00  0.00           B
ATOM    143  B       X   1     -87.071-136.854 -78.879  0.00  0.00           B
ATOM    144  Ne      X   1     -87.800-130.528 -79.176  0.00  0.00          NE
ATOM    145  Ne      X   1     -87.348-137.766 -80.128  0.00  0.00          NE
ATOM    146  B       X   1     -91.072-131.066 -79.717  0.00  0.00           B
ATOM    147  B       X   1     -86.527-130.203 -75.487  0.00  0.00           B
ATOM    148  B       X   1     -86.760-130.263 -77.979  0.00  0.00           B
ATOM    149  B       X   1     -88.180-137.623 -74.531  0.00  0.00           B
ATOM    150  Ne      X   1     -82.826-132.667 -75.978  0.00  0.00          NE
ATOM    151  B       X   1     -83.503-133.793 -76.887  0.00  0.00           B
ATOM    152  B       X   1     -83.985-133.465 -79.326  0.00  0.00           B
ATOM    153  B       X   1     -85.612-134.880 -77.987  0.00  0.00           B
ATOM    154  Ne      X   1     -84.094-134.503 -78.171  0.00  0.00          NE
ATOM    155  Ne      X   1     -84.718-132.551 -73.456  0.00  0.00          NE
ATOM    156  B       X   1     -83.817-132.558 -74.742  0.00  0.00           B
ATOM    157  B       X   1     -84.899-134.106 -72.960  0.00  0.00           B
ATOM    158  B       X   1     -83.207-135.755 -78.507  0.00  0.00           B
ATOM    159  Ne      X   1     -85.643-135.385 -72.603  0.00  0.00          NE
ATOM    160  B       X   1     -82.846-131.280 -76.830  0.00  0.00           B
ATOM    161  B       X   1     -81.368-133.109 -75.514  0.00  0.00           B
ATOM    162  B       X   1     -81.041-136.749 -77.576  0.00  0.00           B
ATOM    163  Ne      X   1     -82.531-137.007 -78.096  0.00  0.00          NE
ATOM    164  B       X   1     -80.600-133.649 -78.358  0.00  0.00           B
ATOM    165  B       X   1     -85.663-137.457 -75.513  0.00  0.00           B
ATOM    166  B       X   1     -84.694-136.626 -72.290  0.00  0.00           B
ATOM    167  B       X   1     -84.003-131.684 -72.359  0.00  0.00           B
ATOM    168  Ne      X   1     -80.412-133.488 -79.883  0.00  0.00          NE
ATOM    169  B       X   1     -83.552-137.712 -77.010  0.00  0.00           B
ATOM    170  B       X   1     -86.528-127.708 -79.989  0.00  0.00           B
ATOM    171  B       X   1     -83.076-129.757 -79.135  0.00  0.00           B
ATOM    172  Ne      X   1     -83.128-129.810 -77.423  0.00  0.00          NE
ATOM    173  Ne      X   1     -81.476-127.274 -76.788  0.00  0.00          NE
ATOM    174  B       X   1     -81.326-126.534 -78.203  0.00  0.00           B
ATOM    175  Ne      X   1     -81.153-125.121 -78.805  0.00  0.00          NE
ATOM    176  B       X   1     -82.209-128.658 -76.907  0.00  0.00           B
ATOM    177  B       X   1     -82.213-124.932 -79.911  0.00  0.00           B
ATOM    178  B       X   1     -91.520-131.562 -65.288  0.00  0.00           B
ATOM    179  B       X   1     -91.112-133.094 -71.859  0.00  0.00           B
ATOM    180  B       X   1     -89.056-134.514 -71.641  0.00  0.00           B
ATOM    181  Ne      X   1     -90.557-130.842 -64.259  0.00  0.00          NE
ATOM    182  Ne      X   1     -82.894-137.421 -68.979  0.00  0.00          NE
ATOM    183  B       X   1     -80.923-133.806 -69.593  0.00  0.00           B
ATOM    184  Ne      X   1     -80.742-135.352 -69.848  0.00  0.00          NE
ATOM    185  B       X   1     -82.036-136.212 -69.485  0.00  0.00           B
ATOM    186  B       X   1     -89.407-130.028 -64.882  0.00  0.00           B
ATOM    187  B       X   1     -75.976-138.115 -82.624  0.00  0.00           B
ATOM    188  Ne      X   1     -79.484-140.766 -79.002  0.00  0.00          NE
ATOM    189  B       X   1     -78.210-143.851 -74.995  0.00  0.00           B
ATOM    190  Ne      X   1     -77.579-143.440 -73.543  0.00  0.00          NE
ATOM    191  B       X   1     -77.456-144.331 -77.366  0.00  0.00           B
ATOM    192  Ne      X   1     -78.649-144.470 -76.358  0.00  0.00          NE
ATOM    193  B       X   1     -77.889-141.930 -73.391  0.00  0.00           B
ATOM    194  Ne      X   1     -77.903-140.461 -74.062  0.00  0.00          NE
ATOM    195  B       X   1     -78.301-140.490 -77.927  0.00  0.00           B
ATOM    196  B       X   1     -79.888-143.656 -76.966  0.00  0.00           B
ATOM    197  B       X   1     -77.556-140.637 -75.505  0.00  0.00           B
ATOM    198  B       X   1     -79.229-139.582 -73.972  0.00  0.00           B
ATOM    199  Ne      X   1     -77.047-140.681 -76.938  0.00  0.00          NE
ATOM    200  B       X   1     -76.787-139.607 -73.275  0.00  0.00           B
ATOM    201  B       X   1     -76.413-142.049 -77.288  0.00  0.00           B
ATOM    202  B       X   1     -76.055-143.728 -73.525  0.00  0.00           B
ATOM    203  B       X   1     -76.081-139.571 -77.221  0.00  0.00           B
ATOM    204  Ne      X   1     -75.400-138.452 -78.211  0.00  0.00          NE
ATOM    205  B       X   1     -74.971-144.145 -76.755  0.00  0.00           B
ATOM    206  Ne      X   1     -80.224-138.420 -74.479  0.00  0.00          NE
ATOM    207  B       X   1     -78.224-144.301 -72.412  0.00  0.00           B
ATOM    208  B       X   1     -78.879-141.538 -80.221  0.00  0.00           B
ATOM    209  B       X   1     -74.696-139.012 -79.458  0.00  0.00           B
ATOM    210  B       X   1     -80.235-139.501 -79.601  0.00  0.00           B
ATOM    211  Ne      X   1     -74.620-144.284 -73.152  0.00  0.00          NE
ATOM    212  B       X   1     -72.275-139.360 -74.124  0.00  0.00           B
ATOM    213  B       X   1     -74.440-138.672 -72.743  0.00  0.00           B
ATOM    214  Ne      X   1     -73.211-138.139 -73.544  0.00  0.00          NE
ATOM    215  B       X   1     -77.857-137.940 -68.956  0.00  0.00           B
ATOM    216  B       X   1     -78.677-137.803 -71.257  0.00  0.00           B
ATOM    217  Ne      X   1     -75.627-139.559 -72.173  0.00  0.00          NE
ATOM    218  B       X   1     -74.911-140.908 -71.977  0.00  0.00           B
ATOM    219  Ne      X   1     -77.867-138.802 -70.236  0.00  0.00          NE
ATOM    220  B       X   1     -78.644-140.185 -69.955  0.00  0.00           B
ATOM    221  B       X   1     -76.458-139.091 -70.923  0.00  0.00           B
ATOM    222  B       X   1     -72.438-141.184 -71.573  0.00  0.00           B
ATOM    223  B       X   1     -69.874-129.483 -96.411  0.00  0.00           B
ATOM    224  B       X   1     -74.771-131.994 -90.518  0.00  0.00           B
ATOM    225  B       X   1     -80.177-132.179 -88.906  0.00  0.00           B
ATOM    226  B       X   1     -71.692-132.745 -92.957  0.00  0.00           B
ATOM    227  Ne      X   1     -72.381-131.380 -93.507  0.00  0.00          NE
ATOM    228  B       X   1     -73.227-131.343 -94.834  0.00  0.00           B
ATOM    229  B       X   1     -73.432-131.043 -92.327  0.00  0.00           B
ATOM    230  Ne      X   1     -74.247-130.590 -91.085  0.00  0.00          NE
ATOM    231  B       X   1     -71.230-130.381 -93.692  0.00  0.00           B
ATOM    232  B       X   1     -69.133-130.272 -92.180  0.00  0.00           B
ATOM    233  B       X   1     -77.953-129.062 -91.264  0.00  0.00           B
ATOM    234  Ne      X   1     -76.478-128.497 -90.824  0.00  0.00          NE
ATOM    235  B       X   1     -79.882-127.561 -91.792  0.00  0.00           B
ATOM    236  Ne      X   1     -78.790-123.852 -88.873  0.00  0.00          NE
ATOM    237  B       X   1     -76.509-127.067 -91.640  0.00  0.00           B
ATOM    238  B       X   1     -77.280-123.783 -88.739  0.00  0.00           B
ATOM    239  B       X   1     -76.106-128.161 -89.366  0.00  0.00           B
ATOM    240  B       X   1     -79.360-125.308 -88.593  0.00  0.00           B
ATOM    241  B       X   1     -75.598-124.579 -91.724  0.00  0.00           B
ATOM    242  B       X   1     -75.428-129.597 -91.344  0.00  0.00           B
ATOM    243  Ne      X   1     -74.771-123.320 -91.236  0.00  0.00          NE
ATOM    244  B       X   1     -74.942-123.191 -89.680  0.00  0.00           B
ATOM    245  Ne      X   1     -75.843-123.211 -88.391  0.00  0.00          NE
ATOM    246  B       X   1     -70.849-129.778 -89.353  0.00  0.00           B
ATOM    247  B       X   1     -69.422-123.631 -94.879  0.00  0.00           B
ATOM    248  Ne      X   1     -70.758-123.282 -94.280  0.00  0.00          NE
ATOM    249  B       X   1     -73.159-129.600 -90.357  0.00  0.00           B
ATOM    250  Ne      X   1     -70.228-129.423 -92.918  0.00  0.00          NE
ATOM    251  Ne      X   1     -71.770-128.871 -90.291  0.00  0.00          NE
ATOM    252  B       X   1     -71.185-128.836 -91.726  0.00  0.00           B
ATOM    253  Ne      X   1     -70.835-125.978 -89.575  0.00  0.00          NE
ATOM    254  B       X   1     -71.436-124.963 -90.581  0.00  0.00           B
ATOM    255  Ne      X   1     -71.686-123.732 -91.494  0.00  0.00          NE
ATOM    256  B       X   1     -71.549-127.382 -89.715  0.00  0.00           B
ATOM    257  B       X   1     -70.920-123.778 -92.812  0.00  0.00           B
ATOM    258  B       X   1     -73.269-123.561 -91.629  0.00  0.00           B
ATOM    259  B       X   1     -69.303-125.990 -89.790  0.00  0.00           B
ATOM    260  B       X   1     -69.523-128.520 -93.962  0.00  0.00           B
ATOM    261  B       X   1     -80.168-134.930 -80.467  0.00  0.00           B
ATOM    262  B       X   1     -77.023-130.834 -80.566  0.00  0.00           B
ATOM    263  B       X   1     -76.911-133.272 -81.103  0.00  0.00           B
ATOM    264  Ne      X   1     -79.981-131.679 -87.351  0.00  0.00          NE
ATOM    265  B       X   1     -78.949-134.312 -84.591  0.00  0.00           B
ATOM    266  B       X   1     -79.061-132.694 -86.499  0.00  0.00           B
ATOM    267  B       X   1     -77.344-132.208 -84.775  0.00  0.00           B
ATOM    268  B       X   1     -79.239-135.945 -82.501  0.00  0.00           B
ATOM    269  Ne      X   1     -79.581-135.617 -83.999  0.00  0.00          NE
ATOM    270  Ne      X   1     -78.030-133.391 -85.518  0.00  0.00          NE
ATOM    271  Ne      X   1     -79.594-136.269 -81.078  0.00  0.00          NE
ATOM    272  Ne      X   1     -76.726-130.845 -84.312  0.00  0.00          NE
ATOM    273  B       X   1     -75.989-130.895 -82.876  0.00  0.00           B
ATOM    274  Ne      X   1     -75.877-134.485 -81.034  0.00  0.00          NE
ATOM    275  B       X   1     -75.972-135.530 -82.197  0.00  0.00           B
ATOM    276  Ne      X   1     -75.653-130.389 -81.402  0.00  0.00          NE
ATOM    277  B       X   1     -75.612-130.516 -85.404  0.00  0.00           B
ATOM    278  Ne      X   1     -75.624-136.686 -83.203  0.00  0.00          NE
ATOM    279  B       X   1     -79.237-130.329 -87.376  0.00  0.00           B
ATOM    280  B       X   1     -79.195-132.552 -80.321  0.00  0.00           B
ATOM    281  B       X   1     -71.501-131.887 -88.025  0.00  0.00           B
ATOM    282  B       X   1     -74.467-131.351 -80.818  0.00  0.00           B
ATOM    283  Ne      X   1     -70.607-130.566 -88.010  0.00  0.00          NE
ATOM    284  Ne      X   1     -73.395-132.637 -80.797  0.00  0.00          NE
ATOM    285  B       X   1     -69.688-132.498 -81.124  0.00  0.00           B
ATOM    286  B       X   1     -71.938-135.030 -83.938  0.00  0.00           B
ATOM    287  B       X   1     -71.742-133.204 -85.762  0.00  0.00           B
ATOM    288  Ne      X   1     -72.505-132.727 -87.044  0.00  0.00          NE
ATOM    289  B       X   1     -73.655-131.660 -86.668  0.00  0.00           B
ATOM    290  Ne      X   1     -70.765-132.112 -82.259  0.00  0.00          NE
ATOM    291  B       X   1     -72.319-132.495 -81.923  0.00  0.00           B
ATOM    292  B       X   1     -70.605-130.581 -82.504  0.00  0.00           B
ATOM    293  B       X   1     -74.422-133.868 -80.944  0.00  0.00           B
ATOM    294  Ne      X   1     -74.339-130.278 -86.318  0.00  0.00          NE
ATOM    295  B       X   1     -69.171-131.042 -87.943  0.00  0.00           B
ATOM    296  B       X   1     -79.413-127.887 -88.213  0.00  0.00           B
ATOM    297  B       X   1     -80.239-128.884 -83.450  0.00  0.00           B
ATOM    298  B       X   1     -79.524-122.850 -87.869  0.00  0.00           B
ATOM    299  B       X   1     -77.842-129.753 -84.124  0.00  0.00           B
ATOM    300  Ne      X   1     -78.472-123.060 -82.761  0.00  0.00          NE
ATOM    301  Ne      X   1     -78.935-128.496 -84.229  0.00  0.00          NE
ATOM    302  B       X   1     -79.274-128.449 -85.713  0.00  0.00           B
ATOM    303  Ne      X   1     -78.833-128.835 -87.140  0.00  0.00          NE
ATOM    304  B       X   1     -77.267-128.610 -87.208  0.00  0.00           B
ATOM    305  B       X   1     -79.134-125.403 -85.465  0.00  0.00           B
ATOM    306  B       X   1     -79.047-123.543 -81.414  0.00  0.00           B
ATOM    307  Ne      X   1     -77.778-125.553 -84.534  0.00  0.00          NE
ATOM    308  B       X   1     -78.191-127.078 -83.954  0.00  0.00           B
ATOM    309  B       X   1     -77.919-124.399 -83.528  0.00  0.00           B
ATOM    310  B       X   1     -76.469-125.498 -85.406  0.00  0.00           B
ATOM    311  Ne      X   1     -75.884-128.216 -87.780  0.00  0.00          NE
ATOM    312  B       X   1     -75.312-126.726 -82.776  0.00  0.00           B
ATOM    313  Ne      X   1     -74.855-127.418 -81.417  0.00  0.00          NE
ATOM    314  B       X   1     -75.343-126.829 -87.183  0.00  0.00           B
ATOM    315  B       X   1     -75.340-124.255 -87.360  0.00  0.00           B
ATOM    316  B       X   1     -75.379-128.914 -81.239  0.00  0.00           B
ATOM    317  B       X   1     -74.836-129.374 -87.523  0.00  0.00           B
ATOM    318  Ne      X   1     -75.135-125.470 -86.311  0.00  0.00          NE
ATOM    319  B       X   1     -70.700-128.001 -81.993  0.00  0.00           B
ATOM    320  Ne      X   1     -72.657-124.173 -84.913  0.00  0.00          NE
ATOM    321  B       X   1     -69.355-126.207 -86.249  0.00  0.00           B
ATOM    322  B       X   1     -71.475-125.479 -81.470  0.00  0.00           B
ATOM    323  B       X   1     -72.709-122.768 -85.489  0.00  0.00           B
ATOM    324  B       X   1     -72.735-123.165 -80.869  0.00  0.00           B
ATOM    325  B       X   1     -71.023-128.979 -84.336  0.00  0.00           B
ATOM    326  B       X   1     -73.203-129.405 -85.642  0.00  0.00           B
ATOM    327  B       X   1     -73.907-125.091 -85.475  0.00  0.00           B
ATOM    328  B       X   1     -71.020-129.767 -86.786  0.00  0.00           B
ATOM    329  B       X   1     -71.096-125.554 -88.028  0.00  0.00           B
ATOM    330  B       X   1     -73.226-127.450 -81.380  0.00  0.00           B
ATOM    331  Ne      X   1     -71.827-123.898 -81.915  0.00  0.00          NE
ATOM    332  B       X   1     -72.454-124.046 -83.394  0.00  0.00           B
ATOM    333  B       X   1     -71.621-127.375 -86.220  0.00  0.00           B
ATOM    334  Ne      X   1     -70.242-129.160 -82.990  0.00  0.00          NE
ATOM    335  B       X   1     -70.406-123.081 -82.049  0.00  0.00           B
ATOM    336  Ne      X   1     -71.735-128.866 -85.726  0.00  0.00          NE
ATOM    337  B       X   1     -71.385-124.923 -85.581  0.00  0.00           B
ATOM    338  Ne      X   1     -70.931-126.003 -86.553  0.00  0.00          NE
ATOM    339  Ne      X   1     -71.659-127.024 -81.127  0.00  0.00          NE
ATOM    340  B       X   1     -78.849-132.825 -76.432  0.00  0.00           B
ATOM    341  Ne      X   1     -79.882-133.546 -75.531  0.00  0.00          NE
ATOM    342  Ne      X   1     -79.790-136.436 -76.823  0.00  0.00          NE
ATOM    343  Ne      X   1     -77.829-134.401 -73.380  0.00  0.00          NE
ATOM    344  B       X   1     -79.968-135.078 -76.006  0.00  0.00           B
ATOM    345  B       X   1     -77.466-132.507 -78.682  0.00  0.00           B
ATOM    346  Ne      X   1     -77.478-132.550 -77.157  0.00  0.00          NE
ATOM    347  B       X   1     -76.953-131.089 -76.566  0.00  0.00           B
ATOM    348  Ne      X   1     -77.378-136.306 -79.029  0.00  0.00          NE
ATOM    349  B       X   1     -78.431-136.208 -77.773  0.00  0.00           B
ATOM    350  B       X   1     -76.371-133.510 -76.618  0.00  0.00           B
ATOM    351  B       X   1     -79.072-133.736 -74.075  0.00  0.00           B
ATOM    352  B       X   1     -78.212-135.884 -72.980  0.00  0.00           B
ATOM    353  B       X   1     -76.490-134.278 -74.230  0.00  0.00           B
ATOM    354  B       X   1     -76.304-135.194 -79.605  0.00  0.00           B
ATOM    355  Ne      X   1     -75.532-134.146 -75.514  0.00  0.00          NE
ATOM    356  B       X   1     -74.968-135.522 -75.954  0.00  0.00           B
ATOM    357  B       X   1     -78.292-136.645 -80.265  0.00  0.00           B
ATOM    358  B       X   1     -76.518-137.540 -78.684  0.00  0.00           B
ATOM    359  B       X   1     -80.144-137.363 -73.265  0.00  0.00           B
ATOM    360  B       X   1     -76.937-130.113 -74.101  0.00  0.00           B
ATOM    361  B       X   1     -79.594-137.669 -75.747  0.00  0.00           B
ATOM    362  Ne      X   1     -77.670-132.198 -80.218  0.00  0.00          NE
ATOM    363  B       X   1     -73.539-137.325 -74.839  0.00  0.00           B
ATOM    364  B       X   1     -73.175-133.397 -72.964  0.00  0.00           B
ATOM    365  Ne      X   1     -73.180-132.478 -74.248  0.00  0.00          NE
ATOM    366  B       X   1     -74.235-133.198 -75.195  0.00  0.00           B
ATOM    367  B       X   1     -71.588-132.229 -74.491  0.00  0.00           B
ATOM    368  Ne      X   1     -71.295-135.327 -77.151  0.00  0.00          NE
ATOM    369  Ne      X   1     -70.168-131.472 -74.500  0.00  0.00          NE
ATOM    370  B       X   1     -71.616-133.783 -77.411  0.00  0.00           B
ATOM    371  B       X   1     -70.187-135.458 -76.007  0.00  0.00           B
ATOM    372  Ne      X   1     -73.971-136.705 -76.172  0.00  0.00          NE
ATOM    373  B       X   1     -72.621-135.997 -76.635  0.00  0.00           B
ATOM    374  B       X   1     -71.799-131.026 -77.638  0.00  0.00           B
ATOM    375  Ne      X   1     -71.491-132.457 -78.299  0.00  0.00          NE
ATOM    376  B       X   1     -72.522-132.622 -79.483  0.00  0.00           B
ATOM    377  B       X   1     -73.653-130.893 -74.218  0.00  0.00           B
ATOM    378  B       X   1     -69.927-132.379 -78.647  0.00  0.00           B
ATOM    379  B       X   1     -72.170-137.300 -72.681  0.00  0.00           B
ATOM    380  B       X   1     -74.380-137.646 -77.336  0.00  0.00           B
ATOM    381  B       X   1     -70.250-130.461 -75.689  0.00  0.00           B
ATOM    382  Ne      X   1     -68.888-132.240 -79.793  0.00  0.00          NE
ATOM    383  B       X   1     -75.325-126.447 -80.228  0.00  0.00           B
ATOM    384  B       X   1     -78.510-122.656 -79.069  0.00  0.00           B
ATOM    385  Ne      X   1     -78.586-123.985 -80.012  0.00  0.00          NE
ATOM    386  Ne      X   1     -76.640-129.820 -75.735  0.00  0.00          NE
ATOM    387  B       X   1     -77.589-128.651 -76.235  0.00  0.00           B
ATOM    388  B       X   1     -80.001-127.456 -76.325  0.00  0.00           B
ATOM    389  Ne      X   1     -78.483-127.367 -75.788  0.00  0.00          NE
ATOM    390  B       X   1     -77.905-125.955 -76.166  0.00  0.00           B
ATOM    391  Ne      X   1     -76.229-124.273 -73.770  0.00  0.00          NE
ATOM    392  Ne      X   1     -76.775-124.898 -76.593  0.00  0.00          NE
ATOM    393  B       X   1     -79.678-124.884 -79.305  0.00  0.00           B
ATOM    394  B       X   1     -75.952-124.733 -75.261  0.00  0.00           B
ATOM    395  B       X   1     -77.184-124.689 -80.019  0.00  0.00           B
ATOM    396  B       X   1     -76.046-125.365 -77.881  0.00  0.00           B
ATOM    397  Ne      X   1     -75.766-125.190 -79.433  0.00  0.00          NE
ATOM    398  B       X   1     -75.108-129.404 -75.650  0.00  0.00           B
ATOM    399  B       X   1     -75.051-124.918 -72.888  0.00  0.00           B
ATOM    400  B       X   1     -74.648-124.119 -79.448  0.00  0.00           B
ATOM    401  Ne      X   1     -76.994-129.932 -72.547  0.00  0.00          NE
ATOM    402  Ne      X   1     -69.101-124.800 -77.855  0.00  0.00          NE
ATOM    403  Ne      X   1     -71.228-129.801 -76.740  0.00  0.00          NE
ATOM    404  B       X   1     -71.370-127.300 -79.605  0.00  0.00           B
ATOM    405  B       X   1     -72.432-129.364 -75.851  0.00  0.00           B
ATOM    406  Ne      X   1     -73.760-129.425 -74.881  0.00  0.00          NE
ATOM    407  B       X   1     -70.413-123.959 -77.777  0.00  0.00           B
ATOM    408  B       X   1     -70.695-128.671 -77.540  0.00  0.00           B
ATOM    409  B       X   1     -70.147-124.540 -74.423  0.00  0.00           B
ATOM    410  B       X   1     -73.565-128.233 -73.951  0.00  0.00           B
ATOM    411  Ne      X   1     -70.270-127.645 -78.570  0.00  0.00          NE
ATOM    412  B       X   1     -72.671-124.143 -73.463  0.00  0.00           B
ATOM    413  Ne      X   1     -71.492-123.662 -74.354  0.00  0.00          NE
ATOM    414  B       X   1     -71.913-123.307 -75.871  0.00  0.00           B
ATOM    415  B       X   1     -69.629-126.317 -77.975  0.00  0.00           B
ATOM    416  B       X   1     -69.090-128.348 -79.424  0.00  0.00           B
ATOM    417  Ne      X   1     -72.664-127.784 -72.758  0.00  0.00          NE
ATOM    418  Ne      X   1     -73.696-122.901 -79.578  0.00  0.00          NE
ATOM    419  Ne      X   1     -71.483-122.871 -77.342  0.00  0.00          NE
ATOM    420  B       X   1     -72.658-122.814 -78.348  0.00  0.00           B
ATOM    421  Ne      X   1     -73.578-124.942 -72.364  0.00  0.00          NE
ATOM    422  B       X   1     -72.992-126.346 -72.334  0.00  0.00           B
ATOM    423  Ne      X   1     -79.291-136.686 -72.195  0.00  0.00          NE
ATOM    424  B       X   1     -80.145-135.710 -71.297  0.00  0.00           B
ATOM    425  B       X   1     -77.533-133.684 -71.996  0.00  0.00           B
ATOM    426  B       X   1     -77.121-131.246 -71.646  0.00  0.00           B
ATOM    427  B       X   1     -77.096-133.132 -69.525  0.00  0.00           B
ATOM    428  B       X   1     -79.687-136.017 -68.936  0.00  0.00           B
ATOM    429  B       X   1     -75.138-134.658 -68.886  0.00  0.00           B
ATOM    430  Ne      X   1     -72.458-134.011 -71.763  0.00  0.00          NE
ATOM    431  B       X   1     -75.568-129.355 -72.038  0.00  0.00           B
ATOM    432  B       X   1     -70.561-123.637 -69.010  0.00  0.00           B
ATOM    433  B       X   1    -126.433-122.995 -36.092  0.00  0.00           B
ATOM    434  Ne      X   1    -126.292-124.597 -35.750  0.00  0.00          NE
ATOM    435  B       X   1    -129.747-123.761 -33.023  0.00  0.00           B
ATOM    436  Ne      X   1    -128.979-123.444 -31.772  0.00  0.00          NE
ATOM    437  B       X   1    -129.388-123.451 -28.029  0.00  0.00           B
ATOM    438  Ne      X   1    -126.730-126.397 -28.677  0.00  0.00          NE
ATOM    439  Ne      X   1    -115.983-138.613 -35.532  0.00  0.00          NE
ATOM    440  B       X   1    -118.236-138.097 -28.198  0.00  0.00           B
ATOM    441  B       X   1    -116.610-137.825 -22.354  0.00  0.00           B
ATOM    442  Ne      X   1    -115.394-138.188 -23.284  0.00  0.00          NE
ATOM    443  Ne      X   1    -117.499-137.998 -21.122  0.00  0.00          NE
ATOM    444  B       X   1    -119.991-131.770 -41.951  0.00  0.00           B
ATOM    445  B       X   1    -118.054-135.111 -45.236  0.00  0.00           B
ATOM    446  B       X   1    -117.634-131.669 -42.783  0.00  0.00           B
ATOM    447  Ne      X   1    -117.856-137.334 -42.012  0.00  0.00          NE
ATOM    448  Ne      X   1    -116.432-130.973 -42.000  0.00  0.00          NE
ATOM    449  Ne      X   1    -115.307-132.492 -46.396  0.00  0.00          NE
ATOM    450  B       X   1    -115.237-131.370 -45.360  0.00  0.00           B
ATOM    451  B       X   1    -115.399-134.539 -41.802  0.00  0.00           B
ATOM    452  B       X   1    -115.637-132.035 -41.176  0.00  0.00           B
ATOM    453  Ne      X   1    -115.200-133.471 -40.696  0.00  0.00          NE
ATOM    454  B       X   1    -116.328-136.967 -42.029  0.00  0.00           B
ATOM    455  B       X   1    -115.455-130.338 -43.106  0.00  0.00           B
ATOM    456  B       X   1    -115.132-131.857 -47.884  0.00  0.00           B
ATOM    457  Ne      X   1    -115.050-136.093 -41.984  0.00  0.00          NE
ATOM    458  Ne      X   1    -118.102-126.732 -43.176  0.00  0.00          NE
ATOM    459  B       X   1    -117.348-126.504 -41.734  0.00  0.00           B
ATOM    460  B       X   1    -117.062-127.444 -44.109  0.00  0.00           B
ATOM    461  B       X   1    -116.957-129.788 -41.046  0.00  0.00           B
ATOM    462  Ne      X   1    -115.800-127.396 -45.085  0.00  0.00          NE
ATOM    463  B       X   1    -115.164-128.832 -45.172  0.00  0.00           B
ATOM    464  Ne      X   1    -116.648-126.353 -40.277  0.00  0.00          NE
ATOM    465  B       X   1    -115.083-126.443 -40.365  0.00  0.00           B
ATOM    466  B       X   1    -120.929-131.454 -34.596  0.00  0.00           B
ATOM    467  B       X   1    -120.550-133.821 -38.856  0.00  0.00           B
ATOM    468  B       X   1    -118.212-133.004 -38.194  0.00  0.00           B
ATOM    469  Ne      X   1    -117.980-134.536 -33.407  0.00  0.00          NE
ATOM    470  B       X   1    -119.159-133.482 -34.079  0.00  0.00           B
ATOM    471  Ne      X   1    -120.371-132.952 -34.876  0.00  0.00          NE
ATOM    472  B       X   1    -120.101-132.998 -36.459  0.00  0.00           B
ATOM    473  Ne      X   1    -119.775-132.718 -37.986  0.00  0.00          NE
ATOM    474  B       X   1    -120.038-131.269 -38.307  0.00  0.00           B
ATOM    475  B       X   1    -116.915-134.815 -34.523  0.00  0.00           B
ATOM    476  B       X   1    -116.654-134.618 -37.074  0.00  0.00           B
ATOM    477  B       X   1    -116.117-133.852 -39.462  0.00  0.00           B
ATOM    478  Ne      X   1    -116.724-133.422 -38.056  0.00  0.00          NE
ATOM    479  B       X   1    -116.412-137.029 -35.621  0.00  0.00           B
ATOM    480  B       X   1    -115.704-132.212 -37.773  0.00  0.00           B
ATOM    481  Ne      X   1    -116.259-135.484 -35.766  0.00  0.00          NE
ATOM    482  Ne      X   1    -115.556-130.606 -37.613  0.00  0.00          NE
ATOM    483  B       X   1    -115.688-130.332 -36.098  0.00  0.00           B
ATOM    484  B       X   1    -115.440-130.336 -33.432  0.00  0.00           B
ATOM    485  B       X   1    -116.876-137.718 -32.157  0.00  0.00           B
ATOM    486  B       X   1    -124.711-125.960 -32.211  0.00  0.00           B
ATOM    487  Ne      X   1    -121.196-129.888 -34.264  0.00  0.00          NE
ATOM    488  Ne      X   1    -124.259-125.703 -33.739  0.00  0.00          NE
ATOM    489  B       X   1    -125.335-124.985 -34.594  0.00  0.00           B
ATOM    490  B       X   1    -123.866-127.050 -34.482  0.00  0.00           B
ATOM    491  B       X   1    -122.755-123.045 -35.470  0.00  0.00           B
ATOM    492  B       X   1    -121.480-129.904 -32.710  0.00  0.00           B
ATOM    493  B       X   1    -121.000-123.005 -33.612  0.00  0.00           B
ATOM    494  Ne      X   1    -122.505-123.204 -33.970  0.00  0.00          NE
ATOM    495  Ne      X   1    -123.522-128.124 -35.582  0.00  0.00          NE
ATOM    496  B       X   1    -122.448-129.179 -35.075  0.00  0.00           B
ATOM    497  B       X   1    -123.028-124.649 -33.640  0.00  0.00           B
ATOM    498  B       X   1    -121.167-128.691 -38.220  0.00  0.00           B
ATOM    499  B       X   1    -121.098-123.703 -37.226  0.00  0.00           B
ATOM    500  B       X   1    -120.625-126.162 -37.562  0.00  0.00           B
ATOM    501  Ne      X   1    -116.088-123.821 -34.104  0.00  0.00          NE
ATOM    502  Ne      X   1    -117.387-129.135 -39.637  0.00  0.00          NE
ATOM    503  Ne      X   1    -118.589-128.372 -33.812  0.00  0.00          NE
ATOM    504  B       X   1    -116.490-123.154 -37.864  0.00  0.00           B
ATOM    505  B       X   1    -118.692-126.829 -34.094  0.00  0.00           B
ATOM    506  Ne      X   1    -119.873-123.154 -32.518  0.00  0.00          NE
ATOM    507  B       X   1    -117.349-129.031 -34.626  0.00  0.00           B
ATOM    508  B       X   1    -117.100-125.020 -39.630  0.00  0.00           B
ATOM    509  B       X   1    -116.680-129.896 -38.449  0.00  0.00           B
ATOM    510  B       X   1    -118.360-128.710 -32.352  0.00  0.00           B
ATOM    511  B       X   1    -119.215-124.529 -32.925  0.00  0.00           B
ATOM    512  B       X   1    -115.557-123.184 -35.406  0.00  0.00           B
ATOM    513  B       X   1    -118.689-124.497 -37.624  0.00  0.00           B
ATOM    514  Ne      X   1    -115.855-129.525 -34.775  0.00  0.00          NE
ATOM    515  B       X   1    -119.023-129.255 -39.449  0.00  0.00           B
ATOM    516  Ne      X   1    -120.091-124.862 -36.905  0.00  0.00          NE
ATOM    517  B       X   1    -117.047-127.612 -39.472  0.00  0.00           B
ATOM    518  Ne      X   1    -117.667-123.839 -38.654  0.00  0.00          NE
ATOM    519  B       X   1    -117.370-124.604 -34.589  0.00  0.00           B
ATOM    520  Ne      X   1    -120.412-129.832 -38.968  0.00  0.00          NE
ATOM    521  Ne      X   1    -118.781-125.303 -34.249  0.00  0.00          NE
ATOM    522  B       X   1    -119.887-129.050 -34.463  0.00  0.00           B
ATOM    523  B       X   1    -115.307-124.891 -33.214  0.00  0.00           B
ATOM    524  B       X   1    -119.768-124.963 -35.405  0.00  0.00           B
ATOM    525  B       X   1    -114.876-128.313 -34.969  0.00  0.00           B
ATOM    526  B       X   1    -116.384-122.629 -33.054  0.00  0.00           B
ATOM    527  Ne      X   1    -120.868-133.181 -27.078  0.00  0.00          NE
ATOM    528  B       X   1    -121.253-131.040 -30.457  0.00  0.00           B
ATOM    529  Ne      X   1    -122.200-130.243 -31.396  0.00  0.00          NE
ATOM    530  B       X   1    -123.546-131.107 -31.895  0.00  0.00           B
ATOM    531  B       X   1    -120.359-132.192 -28.317  0.00  0.00           B
ATOM    532  B       X   1    -118.942-132.130 -30.511  0.00  0.00           B
ATOM    533  B       X   1    -119.690-133.325 -26.070  0.00  0.00           B
ATOM    534  Ne      X   1    -118.254-132.907 -25.875  0.00  0.00          NE
ATOM    535  Ne      X   1    -119.972-131.367 -29.599  0.00  0.00          NE
ATOM    536  B       X   1    -118.128-131.335 -25.925  0.00  0.00           B
ATOM    537  B       X   1    -117.639-133.410 -24.478  0.00  0.00           B
ATOM    538  Ne      X   1    -117.529-132.725 -30.898  0.00  0.00          NE
ATOM    539  B       X   1    -117.310-133.578 -27.013  0.00  0.00           B
ATOM    540  B       X   1    -117.381-135.705 -28.458  0.00  0.00           B
ATOM    541  B       X   1    -117.063-133.369 -29.570  0.00  0.00           B
ATOM    542  Ne      X   1    -116.750-134.261 -28.309  0.00  0.00          NE
ATOM    543  B       X   1    -116.563-131.614 -31.477  0.00  0.00           B
ATOM    544  Ne      X   1    -115.308-130.752 -31.882  0.00  0.00          NE
ATOM    545  B       X   1    -115.190-134.184 -28.206  0.00  0.00           B
ATOM    546  B       X   1    -114.807-136.989 -24.230  0.00  0.00           B
ATOM    547  B       X   1    -117.590-133.792 -32.093  0.00  0.00           B
ATOM    548  Ne      X   1    -126.192-129.187 -29.068  0.00  0.00          NE
ATOM    549  B       X   1    -124.851-128.701 -29.703  0.00  0.00           B
ATOM    550  B       X   1    -125.072-125.044 -25.493  0.00  0.00           B
ATOM    551  B       X   1    -125.684-125.989 -29.809  0.00  0.00           B
ATOM    552  Ne      X   1    -124.393-125.677 -30.659  0.00  0.00          NE
ATOM    553  B       X   1    -124.031-124.221 -30.364  0.00  0.00           B
ATOM    554  B       X   1    -123.965-124.537 -27.860  0.00  0.00           B
ATOM    555  B       X   1    -123.343-126.652 -30.164  0.00  0.00           B
ATOM    556  B       X   1    -122.097-123.250 -29.069  0.00  0.00           B
ATOM    557  B       X   1    -123.223-126.440 -26.333  0.00  0.00           B
ATOM    558  B       X   1    -122.670-128.132 -28.136  0.00  0.00           B
ATOM    559  Ne      X   1    -122.107-127.352 -26.725  0.00  0.00          NE
ATOM    560  B       X   1    -121.700-128.302 -25.572  0.00  0.00           B
ATOM    561  B       X   1    -120.886-126.442 -27.250  0.00  0.00           B
ATOM    562  B       X   1    -122.553-129.017 -30.514  0.00  0.00           B
ATOM    563  B       X   1    -122.704-124.052 -25.698  0.00  0.00           B
ATOM    564  Ne      X   1    -123.255-128.081 -29.533  0.00  0.00          NE
ATOM    565  Ne      X   1    -123.637-123.511 -29.023  0.00  0.00          NE
ATOM    566  Ne      X   1    -123.780-124.995 -26.371  0.00  0.00          NE
ATOM    567  Ne      X   1    -120.707-123.552 -29.638  0.00  0.00          NE
ATOM    568  Ne      X   1    -126.196-126.136 -25.654  0.00  0.00          NE
ATOM    569  B       X   1    -126.187-126.397 -27.205  0.00  0.00           B
ATOM    570  B       X   1    -120.481-123.085 -31.086  0.00  0.00           B
ATOM    571  B       X   1    -118.996-122.601 -26.353  0.00  0.00           B
ATOM    572  B       X   1    -119.218-129.914 -29.100  0.00  0.00           B
ATOM    573  B       X   1    -120.507-125.161 -29.342  0.00  0.00           B
ATOM    574  Ne      X   1    -118.018-129.746 -25.823  0.00  0.00          NE
ATOM    575  Ne      X   1    -118.514-123.319 -27.648  0.00  0.00          NE
ATOM    576  Ne      X   1    -119.693-126.006 -28.197  0.00  0.00          NE
ATOM    577  B       X   1    -118.662-124.915 -27.558  0.00  0.00           B
ATOM    578  B       X   1    -119.370-129.309 -25.095  0.00  0.00           B
ATOM    579  B       X   1    -119.038-127.302 -28.759  0.00  0.00           B
ATOM    580  B       X   1    -117.878-129.064 -27.217  0.00  0.00           B
ATOM    581  Ne      X   1    -118.255-128.676 -28.771  0.00  0.00          NE
ATOM    582  B       X   1    -119.578-122.919 -28.780  0.00  0.00           B
ATOM    583  B       X   1    -116.866-128.414 -29.457  0.00  0.00           B
ATOM    584  B       X   1    -116.830-129.463 -24.886  0.00  0.00           B
ATOM    585  B       X   1    -115.609-126.949 -31.299  0.00  0.00           B
ATOM    586  Ne      X   1    -115.564-128.104 -30.251  0.00  0.00          NE
ATOM    587  B       X   1    -117.115-122.695 -28.000  0.00  0.00           B
ATOM    588  B       X   1    -115.095-129.438 -30.965  0.00  0.00           B
ATOM    589  B       X   1    -114.913-132.998 -19.238  0.00  0.00           B
ATOM    590  B       X   1    -117.945-133.151 -21.904  0.00  0.00           B
ATOM    591  B       X   1    -116.727-137.363 -19.895  0.00  0.00           B
ATOM    592  Ne      X   1    -116.990-132.947 -23.159  0.00  0.00          NE
ATOM    593  B       X   1    -116.734-131.306 -23.160  0.00  0.00           B
ATOM    594  B       X   1    -115.606-133.576 -22.857  0.00  0.00           B
ATOM    595  B       X   1    -115.194-135.537 -19.180  0.00  0.00           B
ATOM    596  Ne      X   1    -115.981-130.034 -23.690  0.00  0.00          NE
ATOM    597  B       X   1    -103.394-140.120 -49.817  0.00  0.00           B
ATOM    598  B       X   1    -105.449-138.844 -48.912  0.00  0.00           B
ATOM    599  Ne      X   1    -104.354-139.953 -48.552  0.00  0.00          NE
ATOM    600  B       X   1    -104.872-141.479 -48.454  0.00  0.00           B
ATOM    601  Ne      X   1    -110.445-139.440 -41.235  0.00  0.00          NE
ATOM    602  B       X   1    -112.007-140.103 -44.573  0.00  0.00           B
ATOM    603  Ne      X   1    -111.245-138.846 -44.161  0.00  0.00          NE
ATOM    604  B       X   1    -110.673-139.043 -42.730  0.00  0.00           B
ATOM    605  B       X   1    -110.011-138.423 -45.048  0.00  0.00           B
ATOM    606  B       X   1    -111.866-139.844 -40.735  0.00  0.00           B
ATOM    607  B       X   1    -110.140-138.066 -40.486  0.00  0.00           B
ATOM    608  B       X   1    -109.144-140.305 -41.019  0.00  0.00           B
ATOM    609  B       X   1    -106.723-139.684 -42.043  0.00  0.00           B
ATOM    610  Ne      X   1    -105.412-139.110 -42.610  0.00  0.00          NE
ATOM    611  B       X   1    -104.568-138.748 -41.356  0.00  0.00           B
ATOM    612  B       X   1    -104.783-140.225 -43.535  0.00  0.00           B
ATOM    613  Ne      X   1    -105.010-141.569 -44.206  0.00  0.00          NE
ATOM    614  Ne      X   1    -107.563-140.411 -40.904  0.00  0.00          NE
ATOM    615  B       X   1    -105.666-137.819 -43.536  0.00  0.00           B
ATOM    616  B       X   1    -103.526-139.612 -47.226  0.00  0.00           B
ATOM    617  Ne      X   1    -112.910-138.351 -35.333  0.00  0.00          NE
ATOM    618  B       X   1    -113.201-138.242 -39.278  0.00  0.00           B
ATOM    619  B       X   1    -112.034-140.231 -38.337  0.00  0.00           B
ATOM    620  B       X   1    -114.382-138.664 -35.688  0.00  0.00           B
ATOM    621  Ne      X   1    -111.150-140.289 -36.980  0.00  0.00          NE
ATOM    622  B       X   1    -109.772-139.384 -37.231  0.00  0.00           B
ATOM    623  B       X   1    -112.828-138.052 -33.704  0.00  0.00           B
ATOM    624  Ne      X   1    -113.062-138.125 -32.129  0.00  0.00          NE
ATOM    625  B       X   1    -103.386-143.347 -34.287  0.00  0.00           B
ATOM    626  B       X   1    -107.079-139.795 -39.521  0.00  0.00           B
ATOM    627  Ne      X   1    -108.009-137.875 -33.853  0.00  0.00          NE
ATOM    628  B       X   1    -104.235-142.589 -37.948  0.00  0.00           B
ATOM    629  B       X   1    -104.981-140.202 -38.076  0.00  0.00           B
ATOM    630  Ne      X   1    -104.454-143.860 -38.952  0.00  0.00          NE
ATOM    631  B       X   1    -108.655-138.347 -35.230  0.00  0.00           B
ATOM    632  Ne      X   1    -106.158-139.212 -38.374  0.00  0.00          NE
ATOM    633  Ne      X   1    -103.714-141.114 -37.685  0.00  0.00          NE
ATOM    634  Ne      X   1    -108.611-138.415 -36.844  0.00  0.00          NE
ATOM    635  B       X   1    -107.105-138.781 -37.266  0.00  0.00           B
ATOM    636  B       X   1    -105.395-137.963 -39.068  0.00  0.00           B
ATOM    637  B       X   1    -110.121-137.783 -26.059  0.00  0.00           B
ATOM    638  B       X   1    -103.498-140.035 -31.021  0.00  0.00           B
ATOM    639  Ne      X   1    -108.557-138.092 -26.291  0.00  0.00          NE
ATOM    640  B       X   1    -110.318-140.502 -19.650  0.00  0.00           B
ATOM    641  B       X   1    -112.465-140.686 -22.775  0.00  0.00           B
ATOM    642  B       X   1    -112.693-139.792 -20.432  0.00  0.00           B
ATOM    643  Ne      X   1    -110.332-144.027 -18.419  0.00  0.00          NE
ATOM    644  B       X   1    -111.021-138.133 -19.273  0.00  0.00           B
ATOM    645  B       X   1    -112.249-140.277 -17.952  0.00  0.00           B
ATOM    646  Ne      X   1    -113.552-140.201 -21.785  0.00  0.00          NE
ATOM    647  B       X   1    -111.650-143.753 -17.621  0.00  0.00           B
ATOM    648  Ne      X   1    -111.577-139.612 -19.382  0.00  0.00          NE
ATOM    649  B       X   1    -114.262-138.908 -22.349  0.00  0.00           B
ATOM    650  B       X   1    -114.670-141.303 -21.644  0.00  0.00           B
ATOM    651  B       X   1    -109.165-144.206 -17.417  0.00  0.00           B
ATOM    652  B       X   1    -106.703-139.212 -18.515  0.00  0.00           B
ATOM    653  B       X   1    -108.545-137.941 -19.726  0.00  0.00           B
ATOM    654  B       X   1    -107.051-143.447 -16.169  0.00  0.00           B
ATOM    655  Ne      X   1    -107.550-144.407 -17.330  0.00  0.00          NE
ATOM    656  Ne      X   1    -107.073-138.325 -19.830  0.00  0.00          NE
ATOM    657  B       X   1    -106.971-143.867 -18.711  0.00  0.00           B
ATOM    658  Ne      X   1    -112.075-139.339 -14.515  0.00  0.00          NE
ATOM    659  B       X   1    -111.415-140.499 -13.625  0.00  0.00           B
ATOM    660  B       X   1    -111.029-138.635 -15.480  0.00  0.00           B
ATOM    661  B       X   1    -108.951-144.301 -13.489  0.00  0.00           B
ATOM    662  B       X   1    -107.373-142.419 -13.937  0.00  0.00           B
ATOM    663  B       X   1    -108.644-137.792 -14.831  0.00  0.00           B
ATOM    664  Ne      X   1    -104.144-135.247 -56.797  0.00  0.00          NE
ATOM    665  B       X   1    -112.151-131.049 -51.058  0.00  0.00           B
ATOM    666  Ne      X   1    -111.034-131.036 -49.868  0.00  0.00          NE
ATOM    667  B       X   1    -111.411-132.033 -48.706  0.00  0.00           B
ATOM    668  Ne      X   1    -109.844-135.527 -50.816  0.00  0.00          NE
ATOM    669  B       X   1    -109.787-131.623 -50.635  0.00  0.00           B
ATOM    670  B       X   1    -109.310-134.104 -50.840  0.00  0.00           B
ATOM    671  B       X   1    -107.408-137.265 -48.397  0.00  0.00           B
ATOM    672  B       X   1    -105.281-134.647 -55.915  0.00  0.00           B
ATOM    673  B       X   1    -106.598-137.423 -50.754  0.00  0.00           B
ATOM    674  Ne      X   1    -106.067-137.425 -49.258  0.00  0.00          NE
ATOM    675  B       X   1    -105.039-136.274 -48.901  0.00  0.00           B
ATOM    676  Ne      X   1    -103.862-135.227 -48.758  0.00  0.00          NE
ATOM    677  B       X   1    -105.177-131.461 -49.891  0.00  0.00           B
ATOM    678  Ne      X   1    -106.361-132.845 -52.672  0.00  0.00          NE
ATOM    679  B       X   1    -105.352-133.386 -51.550  0.00  0.00           B
ATOM    680  Ne      X   1    -104.509-132.785 -50.358  0.00  0.00          NE
ATOM    681  B       X   1    -105.856-131.458 -53.204  0.00  0.00           B
ATOM    682  B       X   1    -107.667-132.534 -51.794  0.00  0.00           B
ATOM    683  Ne      X   1    -108.665-132.685 -50.648  0.00  0.00          NE
ATOM    684  B       X   1    -108.031-132.778 -49.233  0.00  0.00           B
ATOM    685  B       X   1    -104.320-133.842 -49.240  0.00  0.00           B
ATOM    686  Ne      X   1    -105.884-130.182 -49.365  0.00  0.00          NE
ATOM    687  B       X   1    -103.990-130.120 -51.958  0.00  0.00           B
ATOM    688  Ne      X   1    -108.620-136.300 -48.205  0.00  0.00          NE
ATOM    689  B       X   1    -110.693-129.656 -49.330  0.00  0.00           B
ATOM    690  B       X   1    -111.660-127.464 -48.787  0.00  0.00           B
ATOM    691  Ne      X   1    -110.396-128.301 -48.709  0.00  0.00          NE
ATOM    692  B       X   1    -109.257-127.635 -49.615  0.00  0.00           B
ATOM    693  B       X   1    -108.953-129.027 -52.262  0.00  0.00           B
ATOM    694  B       X   1    -103.546-125.760 -53.259  0.00  0.00           B
ATOM    695  Ne      X   1    -107.338-128.777 -51.629  0.00  0.00          NE
ATOM    696  B       X   1    -106.266-129.000 -52.776  0.00  0.00           B
ATOM    697  B       X   1    -105.241-124.260 -48.642  0.00  0.00           B
ATOM    698  B       X   1    -104.107-123.252 -52.616  0.00  0.00           B
ATOM    699  B       X   1    -104.207-129.846 -54.442  0.00  0.00           B
ATOM    700  B       X   1    -104.912-128.982 -48.970  0.00  0.00           B
ATOM    701  Ne      X   1    -108.417-126.519 -50.380  0.00  0.00          NE
ATOM    702  B       X   1    -103.985-126.529 -48.641  0.00  0.00           B
ATOM    703  Ne      X   1    -103.625-129.019 -55.678  0.00  0.00          NE
ATOM    704  Ne      X   1    -103.937-124.967 -49.163  0.00  0.00          NE
ATOM    705  Ne      X   1    -103.396-124.631 -52.107  0.00  0.00          NE
ATOM    706  B       X   1    -108.280-125.326 -49.331  0.00  0.00           B
ATOM    707  B       X   1    -103.997-125.061 -50.739  0.00  0.00           B
ATOM    708  B       X   1    -107.285-127.342 -51.054  0.00  0.00           B
ATOM    709  B       X   1    -106.939-129.703 -50.417  0.00  0.00           B
ATOM    710  Ne      X   1    -105.081-130.056 -53.178  0.00  0.00          NE
ATOM    711  B       X   1    -103.695-127.487 -55.312  0.00  0.00           B
ATOM    712  B       X   1    -114.244-133.642 -46.233  0.00  0.00           B
ATOM    713  Ne      X   1    -113.377-134.879 -46.904  0.00  0.00          NE
ATOM    714  B       X   1    -112.012-135.152 -43.704  0.00  0.00           B
ATOM    715  Ne      X   1    -113.049-136.280 -44.286  0.00  0.00          NE
ATOM    716  B       X   1    -114.322-136.253 -43.398  0.00  0.00           B
ATOM    717  B       X   1    -111.325-132.666 -41.390  0.00  0.00           B
ATOM    718  B       X   1    -111.934-134.267 -47.273  0.00  0.00           B
ATOM    719  Ne      X   1    -111.221-132.743 -47.327  0.00  0.00          NE
ATOM    720  B       X   1    -111.722-131.947 -46.111  0.00  0.00           B
ATOM    721  B       X   1    -110.988-131.588 -43.676  0.00  0.00           B
ATOM    722  Ne      X   1    -111.693-130.913 -44.903  0.00  0.00          NE
ATOM    723  B       X   1    -114.144-136.401 -40.755  0.00  0.00           B
ATOM    724  Ne      X   1    -110.458-135.187 -43.304  0.00  0.00          NE
ATOM    725  B       X   1    -110.312-135.969 -41.943  0.00  0.00           B
ATOM    726  Ne      X   1    -110.287-132.400 -42.503  0.00  0.00          NE
ATOM    727  B       X   1    -109.656-132.998 -47.234  0.00  0.00           B
ATOM    728  B       X   1    -109.317-136.755 -46.896  0.00  0.00           B
ATOM    729  B       X   1    -109.809-136.022 -44.460  0.00  0.00           B
ATOM    730  B       X   1    -109.898-133.782 -43.114  0.00  0.00           B
ATOM    731  Ne      X   1    -110.297-136.488 -40.490  0.00  0.00          NE
ATOM    732  B       X   1    -113.105-130.406 -44.560  0.00  0.00           B
ATOM    733  B       X   1    -113.703-133.280 -40.358  0.00  0.00           B
ATOM    734  B       X   1    -112.324-137.653 -44.102  0.00  0.00           B
ATOM    735  Ne      X   1    -109.162-137.092 -45.393  0.00  0.00          NE
ATOM    736  Ne      X   1    -114.672-130.166 -44.494  0.00  0.00          NE
ATOM    737  Ne      X   1    -112.354-132.457 -40.189  0.00  0.00          NE
ATOM    738  B       X   1    -108.981-131.688 -41.983  0.00  0.00           B
ATOM    739  Ne      X   1    -106.181-131.485 -46.586  0.00  0.00          NE
ATOM    740  B       X   1    -104.734-131.861 -46.582  0.00  0.00           B
ATOM    741  B       X   1    -107.116-132.695 -46.770  0.00  0.00           B
ATOM    742  B       X   1    -106.796-131.091 -40.608  0.00  0.00           B
ATOM    743  B       X   1    -104.209-136.331 -40.916  0.00  0.00           B
ATOM    744  B       X   1    -104.409-132.048 -40.534  0.00  0.00           B
ATOM    745  B       X   1    -106.543-130.578 -45.341  0.00  0.00           B
ATOM    746  Ne      X   1    -107.898-130.591 -41.593  0.00  0.00          NE
ATOM    747  Ne      X   1    -108.190-133.324 -47.707  0.00  0.00          NE
ATOM    748  B       X   1    -107.659-137.218 -44.974  0.00  0.00           B
ATOM    749  B       X   1    -108.075-134.850 -47.888  0.00  0.00           B
ATOM    750  B       X   1    -106.469-130.550 -47.960  0.00  0.00           B
ATOM    751  Ne      X   1    -106.201-136.901 -44.623  0.00  0.00          NE
ATOM    752  B       X   1    -103.526-134.023 -41.939  0.00  0.00           B
ATOM    753  B       X   1    -105.369-136.025 -45.473  0.00  0.00           B
ATOM    754  B       X   1    -114.635-126.591 -44.361  0.00  0.00           B
ATOM    755  B       X   1    -111.023-125.249 -46.440  0.00  0.00           B
ATOM    756  B       X   1    -112.219-125.898 -44.304  0.00  0.00           B
ATOM    757  B       X   1    -114.030-124.457 -43.201  0.00  0.00           B
ATOM    758  B       X   1    -113.261-126.603 -42.102  0.00  0.00           B
ATOM    759  Ne      X   1    -113.548-125.921 -43.492  0.00  0.00          NE
ATOM    760  Ne      X   1    -110.861-125.853 -44.957  0.00  0.00          NE
ATOM    761  Ne      X   1    -111.473-124.183 -47.539  0.00  0.00          NE
ATOM    762  B       X   1    -110.724-129.716 -45.318  0.00  0.00           B
ATOM    763  Ne      X   1    -113.571-126.772 -40.558  0.00  0.00          NE
ATOM    764  B       X   1    -109.928-124.884 -44.140  0.00  0.00           B
ATOM    765  Ne      X   1    -109.722-128.591 -45.679  0.00  0.00          NE
ATOM    766  B       X   1    -109.761-128.458 -47.241  0.00  0.00           B
ATOM    767  B       X   1    -110.298-127.263 -45.131  0.00  0.00           B
ATOM    768  B       X   1    -110.233-124.811 -40.268  0.00  0.00           B
ATOM    769  B       X   1    -107.263-130.011 -42.941  0.00  0.00           B
ATOM    770  Ne      X   1    -105.952-123.428 -47.506  0.00  0.00          NE
ATOM    771  Ne      X   1    -106.943-129.434 -44.356  0.00  0.00          NE
ATOM    772  B       X   1    -105.784-128.347 -44.371  0.00  0.00           B
ATOM    773  B       X   1    -105.074-125.920 -44.723  0.00  0.00           B
ATOM    774  B       X   1    -108.326-128.860 -45.019  0.00  0.00           B
ATOM    775  Ne      X   1    -108.670-124.153 -43.532  0.00  0.00          NE
ATOM    776  B       X   1    -107.346-124.530 -44.353  0.00  0.00           B
ATOM    777  Ne      X   1    -105.790-124.560 -44.732  0.00  0.00          NE
ATOM    778  B       X   1    -108.441-124.523 -42.041  0.00  0.00           B
ATOM    779  B       X   1    -105.550-123.915 -46.127  0.00  0.00           B
ATOM    780  B       X   1    -108.498-129.306 -40.864  0.00  0.00           B
ATOM    781  Ne      X   1    -104.683-127.405 -45.096  0.00  0.00          NE
ATOM    782  B       X   1    -104.607-127.847 -46.612  0.00  0.00           B
ATOM    783  Ne      X   1    -108.684-125.148 -40.620  0.00  0.00          NE
ATOM    784  B       X   1    -105.202-123.578 -43.613  0.00  0.00           B
ATOM    785  B       X   1    -108.429-126.662 -40.585  0.00  0.00           B
ATOM    786  Ne      X   1    -104.031-128.002 -48.101  0.00  0.00          NE
ATOM    787  B       X   1    -112.765-130.910 -40.039  0.00  0.00           B
ATOM    788  B       X   1    -111.746-136.202 -39.824  0.00  0.00           B
ATOM    789  B       X   1    -110.869-132.286 -36.510  0.00  0.00           B
ATOM    790  Ne      X   1    -113.208-136.694 -39.486  0.00  0.00          NE
ATOM    791  B       X   1    -113.791-136.003 -38.182  0.00  0.00           B
ATOM    792  B       X   1    -111.776-132.923 -38.824  0.00  0.00           B
ATOM    793  B       X   1    -112.447-134.339 -36.744  0.00  0.00           B
ATOM    794  B       X   1    -114.663-135.364 -35.838  0.00  0.00           B
ATOM    795  Ne      X   1    -113.357-135.622 -36.667  0.00  0.00          NE
ATOM    796  Ne      X   1    -111.314-133.455 -37.401  0.00  0.00          NE
ATOM    797  B       X   1    -112.655-136.902 -36.005  0.00  0.00           B
ATOM    798  Ne      X   1    -110.026-131.114 -35.886  0.00  0.00          NE
ATOM    799  B       X   1    -110.168-134.502 -37.715  0.00  0.00           B
ATOM    800  B       X   1    -110.796-130.369 -34.644  0.00  0.00           B
ATOM    801  B       X   1    -111.776-131.111 -32.400  0.00  0.00           B
ATOM    802  B       X   1    -109.974-134.628 -32.379  0.00  0.00           B
ATOM    803  B       X   1    -109.197-135.847 -39.584  0.00  0.00           B
ATOM    804  Ne      X   1    -104.281-137.722 -40.151  0.00  0.00          NE
ATOM    805  B       X   1    -104.077-137.466 -33.238  0.00  0.00           B
ATOM    806  B       X   1    -106.496-137.510 -34.087  0.00  0.00           B
ATOM    807  Ne      X   1    -104.987-137.544 -34.532  0.00  0.00          NE
ATOM    808  B       X   1    -108.818-136.820 -37.306  0.00  0.00           B
ATOM    809  Ne      X   1    -105.598-131.477 -39.636  0.00  0.00          NE
ATOM    810  Ne      X   1    -105.639-131.269 -32.983  0.00  0.00          NE
ATOM    811  Ne      X   1    -108.611-135.089 -33.033  0.00  0.00          NE
ATOM    812  Ne      X   1    -108.917-135.481 -38.141  0.00  0.00          NE
ATOM    813  B       X   1    -108.737-131.847 -35.325  0.00  0.00           B
ATOM    814  B       X   1    -105.092-134.618 -37.245  0.00  0.00           B
ATOM    815  Ne      X   1    -106.391-133.738 -37.571  0.00  0.00          NE
ATOM    816  B       X   1    -107.582-134.627 -38.025  0.00  0.00           B
ATOM    817  B       X   1    -106.856-133.186 -36.194  0.00  0.00           B
ATOM    818  B       X   1    -108.177-134.149 -34.173  0.00  0.00           B
ATOM    819  Ne      X   1    -107.623-132.858 -34.838  0.00  0.00          NE
ATOM    820  B       X   1    -106.649-132.064 -33.935  0.00  0.00           B
ATOM    821  B       X   1    -106.088-132.555 -38.584  0.00  0.00           B
ATOM    822  B       X   1    -108.684-136.574 -33.406  0.00  0.00           B
ATOM    823  B       X   1    -104.426-136.440 -35.558  0.00  0.00           B
ATOM    824  B       X   1    -104.247-131.017 -33.827  0.00  0.00           B
ATOM    825  Ne      X   1    -103.857-135.339 -36.611  0.00  0.00          NE
ATOM    826  B       X   1    -114.228-130.033 -38.223  0.00  0.00           B
ATOM    827  B       X   1    -109.145-123.969 -32.229  0.00  0.00           B
ATOM    828  B       X   1    -109.840-129.975 -36.925  0.00  0.00           B
ATOM    829  B       X   1    -112.647-125.787 -39.768  0.00  0.00           B
ATOM    830  B       X   1    -113.467-128.309 -39.965  0.00  0.00           B
ATOM    831  B       X   1    -110.088-122.753 -36.205  0.00  0.00           B
ATOM    832  Ne      X   1    -111.497-129.899 -33.326  0.00  0.00          NE
ATOM    833  B       X   1    -112.731-129.148 -33.856  0.00  0.00           B
ATOM    834  B       X   1    -112.557-127.019 -35.191  0.00  0.00           B
ATOM    835  Ne      X   1    -113.568-127.828 -34.343  0.00  0.00          NE
ATOM    836  B       X   1    -110.728-125.223 -35.880  0.00  0.00           B
ATOM    837  B       X   1    -111.351-124.238 -38.024  0.00  0.00           B
ATOM    838  B       X   1    -111.678-129.225 -38.449  0.00  0.00           B
ATOM    839  B       X   1    -113.886-127.022 -33.069  0.00  0.00           B
ATOM    840  Ne      X   1    -113.055-129.595 -39.193  0.00  0.00          NE
ATOM    841  B       X   1    -110.663-127.570 -36.866  0.00  0.00           B
ATOM    842  Ne      X   1    -111.007-126.764 -35.572  0.00  0.00          NE
ATOM    843  Ne      X   1    -111.617-124.473 -39.579  0.00  0.00          NE
ATOM    844  B       X   1    -110.639-128.847 -32.592  0.00  0.00           B
ATOM    845  Ne      X   1    -110.275-124.131 -36.896  0.00  0.00          NE
ATOM    846  Ne      X   1    -109.725-127.627 -32.981  0.00  0.00          NE
ATOM    847  Ne      X   1    -110.304-128.726 -37.769  0.00  0.00          NE
ATOM    848  B       X   1    -110.138-127.255 -34.438  0.00  0.00           B
ATOM    849  B       X   1    -109.149-128.181 -38.695  0.00  0.00           B
ATOM    850  Ne      X   1    -114.774-125.986 -32.210  0.00  0.00          NE
ATOM    851  B       X   1    -106.444-125.274 -37.543  0.00  0.00           B
ATOM    852  B       X   1    -103.932-125.344 -37.782  0.00  0.00           B
ATOM    853  B       X   1    -104.152-123.599 -34.887  0.00  0.00           B
ATOM    854  Ne      X   1    -104.062-125.168 -34.513  0.00  0.00          NE
ATOM    855  B       X   1    -105.019-125.894 -35.539  0.00  0.00           B
ATOM    856  B       X   1    -107.718-124.435 -39.615  0.00  0.00           B
ATOM    857  B       X   1    -104.130-127.817 -39.987  0.00  0.00           B
ATOM    858  B       X   1    -105.145-130.094 -38.935  0.00  0.00           B
ATOM    859  B       X   1    -103.758-123.667 -39.720  0.00  0.00           B
ATOM    860  B       X   1    -104.441-125.577 -32.996  0.00  0.00           B
ATOM    861  B       X   1    -105.068-127.609 -37.648  0.00  0.00           B
ATOM    862  B       X   1    -106.367-129.894 -32.626  0.00  0.00           B
ATOM    863  Ne      X   1    -105.239-128.469 -38.948  0.00  0.00          NE
ATOM    864  Ne      X   1    -107.494-124.226 -38.066  0.00  0.00          NE
ATOM    865  B       X   1    -108.899-124.579 -37.472  0.00  0.00           B
ATOM    866  B       X   1    -106.661-128.152 -39.522  0.00  0.00           B
ATOM    867  B       X   1    -108.264-128.070 -32.812  0.00  0.00           B
ATOM    868  Ne      X   1    -108.161-128.111 -39.929  0.00  0.00          NE
ATOM    869  Ne      X   1    -105.165-126.051 -37.091  0.00  0.00          NE
ATOM    870  Ne      X   1    -110.559-134.190 -30.909  0.00  0.00          NE
ATOM    871  B       X   1    -114.067-131.677 -31.494  0.00  0.00           B
ATOM    872  Ne      X   1    -112.465-131.810 -31.209  0.00  0.00          NE
ATOM    873  B       X   1    -114.215-135.252 -26.183  0.00  0.00           B
ATOM    874  Ne      X   1    -113.793-134.628 -27.597  0.00  0.00          NE
ATOM    875  B       X   1    -113.172-135.489 -28.725  0.00  0.00           B
ATOM    876  Ne      X   1    -111.865-132.213 -26.487  0.00  0.00          NE
ATOM    877  B       X   1    -112.800-133.376 -27.166  0.00  0.00           B
ATOM    878  B       X   1    -112.429-131.599 -25.149  0.00  0.00           B
ATOM    879  Ne      X   1    -112.417-136.348 -29.766  0.00  0.00          NE
ATOM    880  B       X   1    -112.141-130.835 -29.929  0.00  0.00           B
ATOM    881  B       X   1    -111.518-130.995 -27.476  0.00  0.00           B
ATOM    882  B       X   1    -111.198-135.492 -30.337  0.00  0.00           B
ATOM    883  Ne      X   1    -113.735-135.931 -24.889  0.00  0.00          NE
ATOM    884  B       X   1    -111.619-133.044 -30.828  0.00  0.00           B
ATOM    885  B       X   1    -112.386-136.639 -25.216  0.00  0.00           B
ATOM    886  B       X   1    -113.166-136.858 -31.182  0.00  0.00           B
ATOM    887  B       X   1    -110.551-133.032 -26.081  0.00  0.00           B
ATOM    888  Ne      X   1    -109.543-133.103 -24.873  0.00  0.00          NE
ATOM    889  B       X   1    -109.350-131.699 -24.358  0.00  0.00           B
ATOM    890  Ne      X   1    -111.161-137.521 -24.859  0.00  0.00          NE
ATOM    891  B       X   1    -109.156-133.854 -30.156  0.00  0.00           B
ATOM    892  B       X   1    -111.902-137.712 -29.192  0.00  0.00           B
ATOM    893  Ne      X   1    -106.757-134.423 -25.578  0.00  0.00          NE
ATOM    894  Ne      X   1    -104.820-132.056 -25.743  0.00  0.00          NE
ATOM    895  Ne      X   1    -107.694-134.446 -30.372  0.00  0.00          NE
ATOM    896  B       X   1    -106.453-133.503 -30.069  0.00  0.00           B
ATOM    897  Ne      X   1    -105.087-133.003 -30.469  0.00  0.00          NE
ATOM    898  B       X   1    -104.404-132.348 -29.247  0.00  0.00           B
ATOM    899  B       X   1    -105.575-133.407 -25.587  0.00  0.00           B
ATOM    900  B       X   1    -108.130-133.640 -25.277  0.00  0.00           B
ATOM    901  B       X   1    -107.544-135.669 -29.425  0.00  0.00           B
ATOM    902  B       X   1    -105.391-136.561 -28.244  0.00  0.00           B
ATOM    903  B       X   1    -107.030-135.133 -26.977  0.00  0.00           B
ATOM    904  Ne      X   1    -106.944-136.268 -28.101  0.00  0.00          NE
ATOM    905  B       X   1    -105.860-131.024 -26.255  0.00  0.00           B
ATOM    906  Ne      X   1    -103.945-136.099 -27.790  0.00  0.00          NE
ATOM    907  B       X   1    -103.973-134.036 -31.046  0.00  0.00           B
ATOM    908  B       X   1    -105.257-132.026 -31.736  0.00  0.00           B
ATOM    909  B       X   1    -106.473-135.518 -24.460  0.00  0.00           B
ATOM    910  B       X   1    -103.697-132.282 -26.775  0.00  0.00           B
ATOM    911  B       X   1    -104.108-131.699 -24.418  0.00  0.00           B
ATOM    912  B       X   1    -107.579-134.871 -31.853  0.00  0.00           B
ATOM    913  B       X   1    -103.660-134.488 -28.109  0.00  0.00           B
ATOM    914  B       X   1    -107.916-137.359 -25.054  0.00  0.00           B
ATOM    915  B       X   1    -107.812-137.464 -27.585  0.00  0.00           B
ATOM    916  B       X   1    -103.666-136.563 -26.303  0.00  0.00           B
ATOM    917  Ne      X   1    -103.376-132.929 -28.163  0.00  0.00          NE
ATOM    918  B       X   1    -109.969-126.335 -32.078  0.00  0.00           B
ATOM    919  Ne      X   1    -111.407-130.010 -28.805  0.00  0.00          NE
ATOM    920  Ne      X   1    -114.392-123.077 -25.519  0.00  0.00          NE
ATOM    921  B       X   1    -113.771-125.209 -31.305  0.00  0.00           B
ATOM    922  B       X   1    -113.171-123.399 -29.636  0.00  0.00           B
ATOM    923  B       X   1    -112.170-128.650 -28.556  0.00  0.00           B
ATOM    924  B       X   1    -113.809-124.500 -25.936  0.00  0.00           B
ATOM    925  B       X   1    -113.107-126.838 -26.927  0.00  0.00           B
ATOM    926  B       X   1    -114.485-127.634 -29.089  0.00  0.00           B
ATOM    927  Ne      X   1    -112.770-125.695 -25.892  0.00  0.00          NE
ATOM    928  Ne      X   1    -113.093-127.342 -28.405  0.00  0.00          NE
ATOM    929  Ne      X   1    -112.693-124.759 -30.305  0.00  0.00          NE
ATOM    930  B       X   1    -111.353-125.020 -26.196  0.00  0.00           B
ATOM    931  B       X   1    -112.550-126.069 -29.260  0.00  0.00           B
ATOM    932  B       X   1    -111.267-124.468 -30.934  0.00  0.00           B
ATOM    933  B       X   1    -112.687-126.232 -24.346  0.00  0.00           B
ATOM    934  B       X   1    -110.469-123.128 -27.584  0.00  0.00           B
ATOM    935  B       X   1    -109.286-123.600 -25.418  0.00  0.00           B
ATOM    936  Ne      X   1    -109.814-124.977 -31.290  0.00  0.00          NE
ATOM    937  B       X   1    -109.895-129.600 -29.129  0.00  0.00           B
ATOM    938  Ne      X   1    -109.980-124.318 -26.618  0.00  0.00          NE
ATOM    939  B       X   1    -109.073-125.341 -27.329  0.00  0.00           B
ATOM    940  Ne      X   1    -109.198-122.639 -24.122  0.00  0.00          NE
ATOM    941  B       X   1    -109.008-125.258 -30.000  0.00  0.00           B
ATOM    942  B       X   1    -107.840-129.733 -25.262  0.00  0.00           B
ATOM    943  Ne      X   1    -106.745-129.727 -26.494  0.00  0.00          NE
ATOM    944  B       X   1    -107.526-129.705 -27.921  0.00  0.00           B
ATOM    945  Ne      X   1    -108.388-129.062 -29.064  0.00  0.00          NE
ATOM    946  B       X   1    -108.538-127.509 -28.764  0.00  0.00           B
ATOM    947  B       X   1    -106.869-125.445 -28.532  0.00  0.00           B
ATOM    948  B       X   1    -105.842-128.516 -26.471  0.00  0.00           B
ATOM    949  Ne      X   1    -108.361-125.913 -28.642  0.00  0.00          NE
ATOM    950  B       X   1    -107.593-129.103 -30.542  0.00  0.00           B
ATOM    951  B       X   1    -105.072-125.686 -30.294  0.00  0.00           B
ATOM    952  B       X   1    -104.691-124.061 -28.491  0.00  0.00           B
ATOM    953  Ne      X   1    -105.316-125.445 -28.796  0.00  0.00          NE
ATOM    954  Ne      X   1    -104.603-127.529 -26.679  0.00  0.00          NE
ATOM    955  B       X   1    -104.746-126.615 -27.886  0.00  0.00           B
ATOM    956  B       X   1    -104.460-126.633 -25.400  0.00  0.00           B
ATOM    957  Ne      X   1    -104.888-126.376 -31.735  0.00  0.00          NE
ATOM    958  Ne      X   1    -103.666-122.942 -28.836  0.00  0.00          NE
ATOM    959  B       X   1    -105.990-127.456 -31.938  0.00  0.00           B
ATOM    960  Ne      X   1    -107.068-128.658 -31.964  0.00  0.00          NE
ATOM    961  B       X   1    -103.607-127.409 -31.454  0.00  0.00           B
ATOM    962  B       X   1    -114.442-130.422 -23.993  0.00  0.00           B
ATOM    963  B       X   1    -109.979-134.237 -23.839  0.00  0.00           B
ATOM    964  B       X   1    -110.635-136.711 -23.533  0.00  0.00           B
ATOM    965  B       X   1    -110.636-133.518 -18.999  0.00  0.00           B
ATOM    966  Ne      X   1    -112.958-131.134 -23.715  0.00  0.00          NE
ATOM    967  B       X   1    -113.495-134.895 -23.709  0.00  0.00           B
ATOM    968  B       X   1    -111.588-134.414 -16.678  0.00  0.00           B
ATOM    969  B       X   1    -112.321-132.218 -17.647  0.00  0.00           B
ATOM    970  Ne      X   1    -111.888-133.655 -18.026  0.00  0.00          NE
ATOM    971  B       X   1    -113.912-134.293 -21.165  0.00  0.00           B
ATOM    972  Ne      X   1    -113.981-133.819 -22.662  0.00  0.00          NE
ATOM    973  B       X   1    -113.187-132.473 -22.948  0.00  0.00           B
ATOM    974  Ne      X   1    -114.272-134.392 -19.630  0.00  0.00          NE
ATOM    975  Ne      X   1    -112.232-130.661 -17.294  0.00  0.00          NE
ATOM    976  B       X   1    -109.692-135.843 -19.107  0.00  0.00           B
ATOM    977  Ne      X   1    -109.774-134.501 -19.945  0.00  0.00          NE
ATOM    978  Ne      X   1    -109.847-135.454 -22.843  0.00  0.00          NE
ATOM    979  B       X   1    -110.227-135.011 -21.353  0.00  0.00           B
ATOM    980  B       X   1    -110.591-130.481 -17.279  0.00  0.00           B
ATOM    981  Ne      X   1    -109.722-137.377 -18.878  0.00  0.00          NE
ATOM    982  B       X   1    -112.013-130.158 -22.967  0.00  0.00           B
ATOM    983  B       X   1    -109.556-137.622 -17.283  0.00  0.00           B
ATOM    984  Ne      X   1    -108.980-130.324 -17.668  0.00  0.00          NE
ATOM    985  Ne      X   1    -107.216-136.697 -23.779  0.00  0.00          NE
ATOM    986  Ne      X   1    -108.528-130.412 -24.011  0.00  0.00          NE
ATOM    987  B       X   1    -108.298-135.954 -22.868  0.00  0.00           B
ATOM    988  B       X   1    -104.778-135.638 -21.439  0.00  0.00           B
ATOM    989  B       X   1    -108.358-133.695 -19.992  0.00  0.00           B
ATOM    990  Ne      X   1    -107.532-132.450 -19.370  0.00  0.00          NE
ATOM    991  B       X   1    -108.410-131.669 -18.342  0.00  0.00           B
ATOM    992  B       X   1    -107.034-131.412 -20.449  0.00  0.00           B
ATOM    993  B       X   1    -105.064-131.430 -22.152  0.00  0.00           B
ATOM    994  Ne      X   1    -103.901-132.156 -22.905  0.00  0.00          NE
ATOM    995  Ne      X   1    -106.412-130.660 -21.678  0.00  0.00          NE
ATOM    996  B       X   1    -107.404-130.782 -22.963  0.00  0.00           B
ATOM    997  B       X   1    -104.062-133.728 -22.819  0.00  0.00           B
ATOM    998  Ne      X   1    -103.737-135.239 -22.494  0.00  0.00          NE
ATOM    999  Ne      X   1    -110.946-129.117 -22.475  0.00  0.00          NE
ATOM   1000  B       X   1    -114.093-127.241 -22.514  0.00  0.00           B
ATOM   1001  B       X   1    -112.028-125.205 -19.234  0.00  0.00           B
ATOM   1002  Ne      X   1    -112.710-126.629 -22.865  0.00  0.00          NE
ATOM   1003  B       X   1    -110.627-129.243 -20.878  0.00  0.00           B
ATOM   1004  B       X   1    -111.574-127.685 -22.589  0.00  0.00           B
ATOM   1005  Ne      X   1    -112.218-124.453 -20.664  0.00  0.00          NE
ATOM   1006  Ne      X   1    -110.065-128.383 -19.728  0.00  0.00          NE
ATOM   1007  B       X   1    -109.587-129.423 -23.207  0.00  0.00           B
ATOM   1008  Ne      X   1    -109.298-123.576 -21.283  0.00  0.00          NE
ATOM   1009  B       X   1    -109.201-127.248 -20.347  0.00  0.00           B
ATOM   1010  B       X   1    -103.942-124.670 -23.782  0.00  0.00           B
ATOM   1011  B       X   1    -105.970-129.116 -21.558  0.00  0.00           B
ATOM   1012  B       X   1    -108.395-124.829 -20.862  0.00  0.00           B
ATOM   1013  B       X   1    -104.191-127.552 -20.500  0.00  0.00           B
ATOM   1014  B       X   1    -108.946-123.323 -22.791  0.00  0.00           B
ATOM   1015  Ne      X   1    -107.991-126.229 -20.180  0.00  0.00          NE
ATOM   1016  B       X   1    -105.120-126.920 -22.772  0.00  0.00           B
ATOM   1017  Ne      X   1    -104.111-126.262 -23.882  0.00  0.00          NE
ATOM   1018  Ne      X   1    -105.451-127.612 -21.415  0.00  0.00          NE
ATOM   1019  B       X   1    -106.653-126.880 -20.727  0.00  0.00           B
ATOM   1020  B       X   1    -110.468-136.148 -15.331  0.00  0.00           B
ATOM   1021  Ne      X   1    -109.911-137.521 -15.771  0.00  0.00          NE
ATOM   1022  Ne      X   1    -107.215-137.620 -14.230  0.00  0.00          NE
ATOM   1023  B       X   1     -91.854-155.244 -16.469  0.00  0.00           B
ATOM   1024  B       X   1     -91.895-158.763 -21.337  0.00  0.00           B
ATOM   1025  B       X   1     -99.626-138.621 -56.275  0.00  0.00           B
ATOM   1026  B       X   1    -101.395-137.833 -52.985  0.00  0.00           B
ATOM   1027  Ne      X   1    -101.950-139.257 -53.460  0.00  0.00          NE
ATOM   1028  Ne      X   1    -100.373-138.746 -48.826  0.00  0.00          NE
ATOM   1029  B       X   1     -98.449-138.952 -53.895  0.00  0.00           B
ATOM   1030  B       X   1    -100.927-139.872 -49.846  0.00  0.00           B
ATOM   1031  B       X   1    -102.093-140.052 -52.137  0.00  0.00           B
ATOM   1032  B       X   1     -98.807-138.685 -48.678  0.00  0.00           B
ATOM   1033  B       X   1     -98.343-138.323 -51.267  0.00  0.00           B
ATOM   1034  Ne      X   1    -102.095-140.561 -50.631  0.00  0.00          NE
ATOM   1035  Ne      X   1     -97.650-138.504 -49.808  0.00  0.00          NE
ATOM   1036  Ne      X   1     -98.138-137.835 -52.773  0.00  0.00          NE
ATOM   1037  B       X   1     -94.119-141.361 -53.510  0.00  0.00           B
ATOM   1038  B       X   1     -96.832-139.789 -49.960  0.00  0.00           B
ATOM   1039  Ne      X   1     -95.172-138.048 -53.183  0.00  0.00          NE
ATOM   1040  B       X   1     -96.711-142.168 -48.990  0.00  0.00           B
ATOM   1041  Ne      X   1     -94.277-140.671 -52.015  0.00  0.00          NE
ATOM   1042  Ne      X   1     -96.703-141.353 -50.326  0.00  0.00          NE
ATOM   1043  B       X   1     -92.835-140.614 -51.448  0.00  0.00           B
ATOM   1044  B       X   1     -95.339-141.378 -51.099  0.00  0.00           B
ATOM   1045  B       X   1     -94.730-139.201 -52.276  0.00  0.00           B
ATOM   1046  B       X   1     -92.479-138.242 -50.591  0.00  0.00           B
ATOM   1047  Ne      X   1     -97.422-146.344 -41.365  0.00  0.00          NE
ATOM   1048  B       X   1     -92.111-149.022 -40.475  0.00  0.00           B
ATOM   1049  B       X   1     -96.286-146.309 -40.267  0.00  0.00           B
ATOM   1050  Ne      X   1    -102.204-139.272 -46.342  0.00  0.00          NE
ATOM   1051  B       X   1    -101.790-140.661 -45.706  0.00  0.00           B
ATOM   1052  B       X   1     -99.648-141.957 -42.220  0.00  0.00           B
ATOM   1053  Ne      X   1     -99.442-140.763 -41.269  0.00  0.00          NE
ATOM   1054  B       X   1     -99.666-139.458 -42.116  0.00  0.00           B
ATOM   1055  B       X   1    -101.066-138.850 -47.402  0.00  0.00           B
ATOM   1056  B       X   1    -102.498-138.154 -45.314  0.00  0.00           B
ATOM   1057  B       X   1     -97.911-140.743 -40.789  0.00  0.00           B
ATOM   1058  Ne      X   1     -99.478-137.919 -42.561  0.00  0.00          NE
ATOM   1059  B       X   1     -92.074-140.780 -46.077  0.00  0.00           B
ATOM   1060  B       X   1     -92.249-145.300 -44.221  0.00  0.00           B
ATOM   1061  Ne      X   1     -93.780-145.173 -44.742  0.00  0.00          NE
ATOM   1062  Ne      X   1     -97.422-142.542 -45.008  0.00  0.00          NE
ATOM   1063  B       X   1     -96.950-145.276 -42.398  0.00  0.00           B
ATOM   1064  B       X   1     -97.008-141.148 -44.597  0.00  0.00           B
ATOM   1065  B       X   1     -97.306-142.768 -46.545  0.00  0.00           B
ATOM   1066  Ne      X   1     -96.814-143.339 -47.977  0.00  0.00          NE
ATOM   1067  B       X   1     -94.596-144.924 -43.465  0.00  0.00           B
ATOM   1068  B       X   1     -96.093-138.886 -43.677  0.00  0.00           B
ATOM   1069  Ne      X   1     -95.893-144.226 -42.903  0.00  0.00          NE
ATOM   1070  B       X   1     -93.593-139.152 -47.128  0.00  0.00           B
ATOM   1071  Ne      X   1     -93.605-140.618 -46.479  0.00  0.00          NE
ATOM   1072  Ne      X   1     -94.710-141.773 -41.515  0.00  0.00          NE
ATOM   1073  B       X   1     -93.681-143.953 -45.798  0.00  0.00           B
ATOM   1074  B       X   1     -95.001-141.131 -42.938  0.00  0.00           B
ATOM   1075  B       X   1     -93.125-141.747 -41.324  0.00  0.00           B
ATOM   1076  Ne      X   1     -95.687-140.347 -44.144  0.00  0.00          NE
ATOM   1077  B       X   1     -94.638-140.560 -45.329  0.00  0.00           B
ATOM   1078  Ne      X   1     -93.858-143.489 -47.287  0.00  0.00          NE
ATOM   1079  B       X   1     -93.806-141.906 -47.356  0.00  0.00           B
ATOM   1080  B       X   1     -95.365-143.250 -41.721  0.00  0.00           B
ATOM   1081  B       X   1     -95.332-143.869 -47.667  0.00  0.00           B
ATOM   1082  B       X   1     -96.463-143.493 -44.183  0.00  0.00           B
ATOM   1083  B       X   1     -95.414-140.924 -40.426  0.00  0.00           B
ATOM   1084  B       X   1    -100.425-147.149 -35.104  0.00  0.00           B
ATOM   1085  Ne      X   1    -100.113-145.631 -34.800  0.00  0.00          NE
ATOM   1086  B       X   1     -98.691-145.616 -33.959  0.00  0.00           B
ATOM   1087  Ne      X   1     -97.706-145.986 -32.837  0.00  0.00          NE
ATOM   1088  B       X   1     -92.065-151.126 -33.520  0.00  0.00           B
ATOM   1089  B       X   1     -92.359-152.853 -35.281  0.00  0.00           B
ATOM   1090  B       X   1     -96.574-147.089 -33.186  0.00  0.00           B
ATOM   1091  B       X   1     -94.301-147.890 -39.700  0.00  0.00           B
ATOM   1092  Ne      X   1     -94.862-146.455 -39.627  0.00  0.00          NE
ATOM   1093  Ne      X   1     -95.863-150.915 -33.408  0.00  0.00          NE
ATOM   1094  B       X   1     -95.445-149.363 -33.048  0.00  0.00           B
ATOM   1095  Ne      X   1     -93.381-149.102 -39.527  0.00  0.00          NE
ATOM   1096  B       X   1     -92.939-149.226 -38.035  0.00  0.00           B
ATOM   1097  Ne      X   1     -92.553-149.122 -36.523  0.00  0.00          NE
ATOM   1098  B       X   1     -93.326-147.775 -36.003  0.00  0.00           B
ATOM   1099  B       X   1     -93.081-150.343 -35.760  0.00  0.00           B
ATOM   1100  B       X   1     -94.154-147.171 -33.712  0.00  0.00           B
ATOM   1101  Ne      X   1     -93.607-146.640 -35.039  0.00  0.00          NE
ATOM   1102  Ne      X   1     -92.980-151.516 -34.649  0.00  0.00          NE
ATOM   1103  B       X   1     -94.518-151.586 -34.045  0.00  0.00           B
ATOM   1104  Ne      X   1     -95.218-147.796 -32.783  0.00  0.00          NE
ATOM   1105  B       X   1     -95.163-146.184 -38.042  0.00  0.00           B
ATOM   1106  B       X   1     -92.249-145.821 -34.810  0.00  0.00           B
ATOM   1107  B       X   1     -94.561-145.526 -35.703  0.00  0.00           B
ATOM   1108  B       X   1     -93.670-145.487 -39.875  0.00  0.00           B
ATOM   1109  B       X   1    -102.920-137.848 -39.504  0.00  0.00           B
ATOM   1110  Ne      X   1     -98.474-141.231 -32.412  0.00  0.00          NE
ATOM   1111  B       X   1    -103.254-140.762 -36.232  0.00  0.00           B
ATOM   1112  B       X   1    -100.238-141.029 -39.984  0.00  0.00           B
ATOM   1113  B       X   1    -100.669-145.191 -38.615  0.00  0.00           B
ATOM   1114  B       X   1    -101.261-137.987 -37.484  0.00  0.00           B
ATOM   1115  B       X   1    -100.493-142.749 -37.975  0.00  0.00           B
ATOM   1116  B       X   1     -98.743-138.262 -37.468  0.00  0.00           B
ATOM   1117  B       X   1     -99.962-144.715 -36.183  0.00  0.00           B
ATOM   1118  B       X   1    -102.382-141.013 -38.566  0.00  0.00           B
ATOM   1119  B       X   1    -100.026-138.613 -35.365  0.00  0.00           B
ATOM   1120  B       X   1    -100.158-140.246 -37.536  0.00  0.00           B
ATOM   1121  Ne      X   1    -100.027-138.842 -36.868  0.00  0.00          NE
ATOM   1122  Ne      X   1    -100.862-141.302 -38.500  0.00  0.00          NE
ATOM   1123  B       X   1     -98.315-141.459 -33.996  0.00  0.00           B
ATOM   1124  Ne      X   1     -99.872-144.187 -37.637  0.00  0.00          NE
ATOM   1125  B       X   1     -98.321-144.006 -38.097  0.00  0.00           B
ATOM   1126  B       X   1     -97.706-142.594 -36.229  0.00  0.00           B
ATOM   1127  B       X   1     -98.826-137.954 -33.326  0.00  0.00           B
ATOM   1128  B       X   1     -97.023-141.750 -38.652  0.00  0.00           B
ATOM   1129  Ne      X   1     -92.450-144.743 -38.992  0.00  0.00          NE
ATOM   1130  B       X   1     -92.081-143.497 -39.847  0.00  0.00           B
ATOM   1131  B       X   1     -91.909-139.486 -37.709  0.00  0.00           B
ATOM   1132  B       X   1     -96.221-142.885 -34.027  0.00  0.00           B
ATOM   1133  Ne      X   1     -97.177-143.043 -37.679  0.00  0.00          NE
ATOM   1134  B       X   1     -95.804-143.887 -37.415  0.00  0.00           B
ATOM   1135  Ne      X   1     -93.374-139.171 -38.030  0.00  0.00          NE
ATOM   1136  B       X   1     -96.231-140.707 -35.351  0.00  0.00           B
ATOM   1137  B       X   1     -94.353-139.987 -37.081  0.00  0.00           B
ATOM   1138  B       X   1     -96.886-144.666 -32.316  0.00  0.00           B
ATOM   1139  Ne      X   1     -97.294-138.038 -37.905  0.00  0.00          NE
ATOM   1140  B       X   1     -96.368-138.451 -36.640  0.00  0.00           B
ATOM   1141  Ne      X   1     -97.129-141.948 -34.932  0.00  0.00          NE
ATOM   1142  Ne      X   1     -97.565-138.378 -32.429  0.00  0.00          NE
ATOM   1143  Ne      X   1     -94.691-138.031 -33.606  0.00  0.00          NE
ATOM   1144  B       X   1     -96.194-138.233 -33.114  0.00  0.00           B
ATOM   1145  B       X   1     -93.630-138.550 -32.584  0.00  0.00           B
ATOM   1146  Ne      X   1     -96.263-143.244 -32.424  0.00  0.00          NE
ATOM   1147  Ne      X   1     -94.784-144.996 -37.114  0.00  0.00          NE
ATOM   1148  B       X   1     -93.892-137.978 -38.728  0.00  0.00           B
ATOM   1149  B       X   1     -94.514-138.806 -34.909  0.00  0.00           B
ATOM   1150  B       X   1     -96.864-139.155 -39.048  0.00  0.00           B
ATOM   1151  Ne      X   1     -96.764-140.621 -39.727  0.00  0.00          NE
ATOM   1152  Ne      X   1     -95.415-139.527 -35.991  0.00  0.00          NE
ATOM   1153  B       X   1     -93.279-144.505 -37.694  0.00  0.00           B
ATOM   1154  B       X   1     -98.323-148.238 -29.522  0.00  0.00           B
ATOM   1155  Ne      X   1     -99.156-147.126 -30.317  0.00  0.00          NE
ATOM   1156  B       X   1     -98.469-146.462 -31.531  0.00  0.00           B
ATOM   1157  B       X   1     -99.487-145.946 -29.273  0.00  0.00           B
ATOM   1158  Ne      X   1     -97.911-148.462 -28.023  0.00  0.00          NE
ATOM   1159  B       X   1     -96.110-151.638 -32.052  0.00  0.00           B
ATOM   1160  B       X   1     -97.353-149.856 -27.769  0.00  0.00           B
ATOM   1161  B       X   1     -94.727-152.757 -25.079  0.00  0.00           B
ATOM   1162  B       X   1     -97.388-152.338 -27.517  0.00  0.00           B
ATOM   1163  Ne      X   1     -96.502-151.161 -27.921  0.00  0.00          NE
ATOM   1164  B       X   1     -92.475-151.311 -28.771  0.00  0.00           B
ATOM   1165  B       X   1     -94.399-147.306 -28.625  0.00  0.00           B
ATOM   1166  Ne      X   1     -92.757-150.636 -30.118  0.00  0.00          NE
ATOM   1167  B       X   1     -93.198-149.139 -29.972  0.00  0.00           B
ATOM   1168  Ne      X   1     -93.726-147.645 -30.011  0.00  0.00          NE
ATOM   1169  B       X   1     -92.795-151.936 -26.415  0.00  0.00           B
ATOM   1170  B       X   1     -93.976-151.333 -30.804  0.00  0.00           B
ATOM   1171  Ne      X   1     -94.228-151.512 -25.826  0.00  0.00          NE
ATOM   1172  B       X   1     -92.408-146.602 -30.140  0.00  0.00           B
ATOM   1173  B       X   1     -95.230-151.131 -26.991  0.00  0.00           B
ATOM   1174  Ne      X   1     -95.439-151.905 -30.698  0.00  0.00          NE
ATOM   1175  B       X   1     -94.643-147.604 -31.282  0.00  0.00           B
ATOM   1176  B       X   1     -96.045-151.212 -29.453  0.00  0.00           B
ATOM   1177  B       X   1     -99.875-141.635 -31.942  0.00  0.00           B
ATOM   1178  B       X   1    -100.002-143.429 -30.083  0.00  0.00           B
ATOM   1179  Ne      X   1     -99.456-144.277 -28.949  0.00  0.00          NE
ATOM   1180  B       X   1     -97.966-144.058 -28.572  0.00  0.00           B
ATOM   1181  B       X   1     -97.911-139.830 -32.030  0.00  0.00           B
ATOM   1182  B       X   1     -97.359-142.283 -31.831  0.00  0.00           B
ATOM   1183  B       X   1     -93.584-140.921 -31.875  0.00  0.00           B
ATOM   1184  B       X   1     -95.759-145.192 -27.995  0.00  0.00           B
ATOM   1185  B       X   1     -95.248-140.257 -27.742  0.00  0.00           B
ATOM   1186  Ne      X   1     -94.733-141.681 -28.138  0.00  0.00          NE
ATOM   1187  B       X   1     -94.126-141.649 -29.542  0.00  0.00           B
ATOM   1188  Ne      X   1     -93.791-142.203 -30.997  0.00  0.00          NE
ATOM   1189  B       X   1     -92.370-139.211 -30.384  0.00  0.00           B
ATOM   1190  B       X   1     -92.474-143.069 -30.927  0.00  0.00           B
ATOM   1191  Ne      X   1     -95.075-138.680 -27.872  0.00  0.00          NE
ATOM   1192  B       X   1     -95.847-142.741 -28.106  0.00  0.00           B
ATOM   1193  B       X   1     -93.544-138.561 -28.255  0.00  0.00           B
ATOM   1194  Ne      X   1     -92.747-139.636 -31.877  0.00  0.00          NE
ATOM   1195  B       X   1     -94.901-143.098 -31.690  0.00  0.00           B
ATOM   1196  B       X   1     -95.918-138.166 -29.084  0.00  0.00           B
ATOM   1197  Ne      X   1     -92.146-138.597 -28.917  0.00  0.00          NE
ATOM   1198  B       X   1     -98.904-133.006 -57.309  0.00  0.00           B
ATOM   1199  B       X   1     -98.241-132.257 -59.677  0.00  0.00           B
ATOM   1200  B       X   1    -100.431-136.246 -56.599  0.00  0.00           B
ATOM   1201  Ne      X   1     -97.777-133.025 -58.362  0.00  0.00          NE
ATOM   1202  B       X   1     -97.479-134.458 -58.922  0.00  0.00           B
ATOM   1203  Ne      X   1     -96.644-137.481 -58.153  0.00  0.00          NE
ATOM   1204  B       X   1     -94.502-131.321 -59.980  0.00  0.00           B
ATOM   1205  Ne      X   1     -94.517-132.769 -60.890  0.00  0.00          NE
ATOM   1206  B       X   1     -94.786-132.277 -62.339  0.00  0.00           B
ATOM   1207  B       X   1     -94.278-131.150 -57.599  0.00  0.00           B
ATOM   1208  Ne      X   1     -95.519-131.617 -56.822  0.00  0.00          NE
ATOM   1209  B       X   1     -95.681-137.215 -56.896  0.00  0.00           B
ATOM   1210  B       X   1     -93.082-137.210 -56.506  0.00  0.00           B
ATOM   1211  B       X   1     -92.837-133.621 -56.567  0.00  0.00           B
ATOM   1212  B       X   1     -95.972-136.507 -59.279  0.00  0.00           B
ATOM   1213  B       X   1     -96.553-132.370 -57.722  0.00  0.00           B
ATOM   1214  Ne      X   1     -94.131-130.214 -58.923  0.00  0.00          NE
ATOM   1215  B       X   1     -99.281-129.972 -59.603  0.00  0.00           B
ATOM   1216  B       X   1    -100.476-123.893 -59.276  0.00  0.00           B
ATOM   1217  B       X   1     -99.809-129.116 -57.088  0.00  0.00           B
ATOM   1218  Ne      X   1     -99.223-128.749 -58.521  0.00  0.00          NE
ATOM   1219  B       X   1    -100.014-127.576 -59.240  0.00  0.00           B
ATOM   1220  B       X   1     -98.601-123.775 -62.604  0.00  0.00           B
ATOM   1221  B       X   1     -98.406-123.758 -57.767  0.00  0.00           B
ATOM   1222  Ne      X   1     -99.867-123.308 -57.950  0.00  0.00          NE
ATOM   1223  B       X   1    -100.770-123.793 -56.678  0.00  0.00           B
ATOM   1224  B       X   1     -97.659-128.346 -58.455  0.00  0.00           B
ATOM   1225  B       X   1     -96.396-122.547 -56.744  0.00  0.00           B
ATOM   1226  B       X   1     -92.574-129.844 -58.895  0.00  0.00           B
ATOM   1227  Ne      X   1     -97.367-124.783 -62.484  0.00  0.00          NE
ATOM   1228  Ne      X   1     -96.849-123.873 -57.428  0.00  0.00          NE
ATOM   1229  B       X   1     -96.679-125.026 -56.359  0.00  0.00           B
ATOM   1230  B       X   1     -96.027-124.251 -58.689  0.00  0.00           B
ATOM   1231  B       X   1     -94.024-129.857 -62.938  0.00  0.00           B
ATOM   1232  B       X   1     -92.235-128.125 -61.855  0.00  0.00           B
ATOM   1233  Ne      X   1     -92.728-128.904 -63.114  0.00  0.00          NE
ATOM   1234  B       X   1     -95.161-128.995 -58.745  0.00  0.00           B
ATOM   1235  Ne      X   1     -95.579-125.135 -59.886  0.00  0.00          NE
ATOM   1236  B       X   1     -95.813-127.274 -56.918  0.00  0.00           B
ATOM   1237  B       X   1     -95.996-126.580 -59.423  0.00  0.00           B
ATOM   1238  Ne      X   1     -96.185-127.835 -58.396  0.00  0.00          NE
ATOM   1239  B       X   1     -96.431-124.705 -61.203  0.00  0.00           B
ATOM   1240  B       X   1    -102.859-135.564 -56.044  0.00  0.00           B
ATOM   1241  B       X   1     -99.511-132.562 -48.393  0.00  0.00           B
ATOM   1242  B       X   1    -103.132-132.227 -50.975  0.00  0.00           B
ATOM   1243  B       X   1    -100.372-131.319 -55.995  0.00  0.00           B
ATOM   1244  B       X   1    -100.878-133.865 -55.924  0.00  0.00           B
ATOM   1245  Ne      X   1     -99.767-132.773 -55.962  0.00  0.00          NE
ATOM   1246  B       X   1    -100.801-137.364 -49.491  0.00  0.00           B
ATOM   1247  B       X   1     -99.060-136.659 -52.999  0.00  0.00           B
ATOM   1248  Ne      X   1    -101.316-135.302 -55.679  0.00  0.00          NE
ATOM   1249  B       X   1    -102.688-135.731 -49.716  0.00  0.00           B
ATOM   1250  B       X   1     -98.911-132.841 -54.638  0.00  0.00           B
ATOM   1251  Ne      X   1     -98.123-132.205 -53.427  0.00  0.00          NE
ATOM   1252  B       X   1    -100.915-135.772 -51.468  0.00  0.00           B
ATOM   1253  B       X   1    -101.072-135.748 -54.197  0.00  0.00           B
ATOM   1254  Ne      X   1    -100.626-136.371 -52.891  0.00  0.00          NE
ATOM   1255  Ne      X   1    -101.183-135.844 -49.965  0.00  0.00          NE
ATOM   1256  B       X   1     -99.114-131.224 -52.716  0.00  0.00           B
ATOM   1257  B       X   1    -100.282-134.901 -49.189  0.00  0.00           B
ATOM   1258  Ne      X   1    -102.685-130.705 -51.307  0.00  0.00          NE
ATOM   1259  B       X   1    -101.514-130.471 -52.347  0.00  0.00           B
ATOM   1260  B       X   1     -97.631-130.946 -48.472  0.00  0.00           B
ATOM   1261  B       X   1    -102.170-130.129 -49.948  0.00  0.00           B
ATOM   1262  Ne      X   1     -94.534-136.738 -55.934  0.00  0.00          NE
ATOM   1263  B       X   1     -96.077-130.375 -56.046  0.00  0.00           B
ATOM   1264  B       X   1     -94.656-137.621 -54.524  0.00  0.00           B
ATOM   1265  B       X   1     -92.903-137.100 -48.378  0.00  0.00           B
ATOM   1266  B       X   1     -96.587-137.575 -52.863  0.00  0.00           B
ATOM   1267  B       X   1     -97.322-132.998 -52.245  0.00  0.00           B
ATOM   1268  B       X   1     -96.793-137.190 -49.603  0.00  0.00           B
ATOM   1269  B       X   1     -96.961-131.341 -53.995  0.00  0.00           B
ATOM   1270  B       X   1     -96.390-134.788 -50.729  0.00  0.00           B
ATOM   1271  Ne      X   1     -96.197-131.615 -48.596  0.00  0.00          NE
ATOM   1272  B       X   1     -96.053-132.241 -50.050  0.00  0.00           B
ATOM   1273  B       X   1     -95.063-132.728 -55.758  0.00  0.00           B
ATOM   1274  B       X   1     -94.604-135.224 -55.621  0.00  0.00           B
ATOM   1275  Ne      X   1     -93.931-133.809 -55.459  0.00  0.00          NE
ATOM   1276  Ne      X   1     -92.949-136.885 -49.923  0.00  0.00          NE
ATOM   1277  B       X   1     -94.613-133.246 -51.838  0.00  0.00           B
ATOM   1278  Ne      X   1     -93.305-133.001 -52.596  0.00  0.00          NE
ATOM   1279  B       X   1     -93.028-131.463 -52.696  0.00  0.00           B
ATOM   1280  B       X   1     -93.418-133.626 -54.019  0.00  0.00           B
ATOM   1281  B       X   1     -94.462-136.492 -50.372  0.00  0.00           B
ATOM   1282  Ne      X   1     -95.835-135.942 -49.786  0.00  0.00          NE
ATOM   1283  Ne      X   1     -96.137-133.301 -51.262  0.00  0.00          NE
ATOM   1284  B       X   1     -95.677-135.219 -48.394  0.00  0.00           B
ATOM   1285  B       X   1     -92.059-133.636 -51.807  0.00  0.00           B
ATOM   1286  B       X   1     -92.029-135.771 -50.476  0.00  0.00           B
ATOM   1287  Ne      X   1     -96.164-130.126 -54.561  0.00  0.00          NE
ATOM   1288  B       X   1    -100.169-130.075 -48.248  0.00  0.00           B
ATOM   1289  B       X   1    -102.244-122.605 -55.049  0.00  0.00           B
ATOM   1290  B       X   1    -102.151-129.424 -55.904  0.00  0.00           B
ATOM   1291  B       X   1    -100.160-129.511 -54.343  0.00  0.00           B
ATOM   1292  Ne      X   1     -98.129-123.278 -51.176  0.00  0.00          NE
ATOM   1293  Ne      X   1     -99.197-127.280 -51.678  0.00  0.00          NE
ATOM   1294  B       X   1     -99.744-128.764 -51.837  0.00  0.00           B
ATOM   1295  Ne      X   1    -100.441-124.790 -52.716  0.00  0.00          NE
ATOM   1296  B       X   1    -102.811-125.114 -55.565  0.00  0.00           B
ATOM   1297  Ne      X   1     -98.865-125.507 -49.165  0.00  0.00          NE
ATOM   1298  Ne      X   1    -101.646-124.011 -55.422  0.00  0.00          NE
ATOM   1299  Ne      X   1    -100.674-129.744 -55.861  0.00  0.00          NE
ATOM   1300  B       X   1     -98.944-126.725 -50.240  0.00  0.00           B
ATOM   1301  B       X   1    -100.220-124.724 -49.031  0.00  0.00           B
ATOM   1302  B       X   1    -102.664-124.286 -48.711  0.00  0.00           B
ATOM   1303  B       X   1    -100.260-126.340 -52.485  0.00  0.00           B
ATOM   1304  Ne      X   1    -100.132-129.966 -52.798  0.00  0.00          NE
ATOM   1305  B       X   1    -101.854-124.410 -52.005  0.00  0.00           B
ATOM   1306  Ne      X   1    -101.245-123.592 -48.579  0.00  0.00          NE
ATOM   1307  B       X   1    -100.720-124.538 -54.243  0.00  0.00           B
ATOM   1308  B       X   1     -98.002-124.354 -50.002  0.00  0.00           B
ATOM   1309  B       X   1     -99.257-123.922 -52.193  0.00  0.00           B
ATOM   1310  B       X   1     -97.916-127.066 -52.567  0.00  0.00           B
ATOM   1311  Ne      X   1    -101.811-129.919 -48.400  0.00  0.00          NE
ATOM   1312  B       X   1     -94.711-130.093 -53.985  0.00  0.00           B
ATOM   1313  B       X   1     -92.340-129.419 -54.348  0.00  0.00           B
ATOM   1314  Ne      X   1     -95.541-122.708 -52.722  0.00  0.00          NE
ATOM   1315  B       X   1     -91.904-123.924 -52.012  0.00  0.00           B
ATOM   1316  B       X   1     -95.908-126.415 -54.376  0.00  0.00           B
ATOM   1317  B       X   1     -95.713-122.629 -54.270  0.00  0.00           B
ATOM   1318  B       X   1     -94.192-125.451 -56.160  0.00  0.00           B
ATOM   1319  Ne      X   1     -93.302-129.964 -53.235  0.00  0.00          NE
ATOM   1320  B       X   1     -96.823-123.058 -51.974  0.00  0.00           B
ATOM   1321  B       X   1     -94.420-123.805 -52.540  0.00  0.00           B
ATOM   1322  B       X   1     -92.406-127.098 -55.541  0.00  0.00           B
ATOM   1323  B       X   1     -96.849-128.773 -54.005  0.00  0.00           B
ATOM   1324  Ne      X   1     -93.935-127.482 -51.623  0.00  0.00          NE
ATOM   1325  B       X   1     -93.344-126.102 -52.246  0.00  0.00           B
ATOM   1326  Ne      X   1     -95.639-126.083 -55.889  0.00  0.00          NE
ATOM   1327  B       X   1     -93.277-128.811 -52.233  0.00  0.00           B
ATOM   1328  B       X   1     -93.694-127.295 -50.090  0.00  0.00           B
ATOM   1329  B       X   1     -92.678-124.821 -54.252  0.00  0.00           B
ATOM   1330  B       X   1     -95.462-127.550 -52.135  0.00  0.00           B
ATOM   1331  Ne      X   1     -96.575-127.321 -53.262  0.00  0.00          NE
ATOM   1332  Ne      X   1     -92.984-127.311 -48.722  0.00  0.00          NE
ATOM   1333  Ne      X   1     -92.678-125.519 -55.670  0.00  0.00          NE
ATOM   1334  Ne      X   1     -93.073-124.608 -52.787  0.00  0.00          NE
ATOM   1335  Ne      X   1    -102.061-136.980 -44.270  0.00  0.00          NE
ATOM   1336  B       X   1    -102.629-133.178 -45.817  0.00  0.00           B
ATOM   1337  B       X   1    -102.671-131.656 -42.393  0.00  0.00           B
ATOM   1338  B       X   1    -101.771-135.517 -41.358  0.00  0.00           B
ATOM   1339  Ne      X   1    -102.204-130.784 -43.620  0.00  0.00          NE
ATOM   1340  Ne      X   1    -102.089-134.557 -46.235  0.00  0.00          NE
ATOM   1341  Ne      X   1    -100.406-135.826 -40.631  0.00  0.00          NE
ATOM   1342  B       X   1    -100.863-131.128 -44.417  0.00  0.00           B
ATOM   1343  B       X   1    -101.905-135.653 -45.108  0.00  0.00           B
ATOM   1344  B       X   1    -100.623-134.289 -46.860  0.00  0.00           B
ATOM   1345  B       X   1     -97.960-132.534 -41.312  0.00  0.00           B
ATOM   1346  B       X   1     -99.113-131.268 -46.260  0.00  0.00           B
ATOM   1347  Ne      X   1     -99.445-130.779 -44.817  0.00  0.00          NE
ATOM   1348  B       X   1     -98.432-131.450 -43.782  0.00  0.00           B
ATOM   1349  B       X   1    -102.445-131.056 -47.431  0.00  0.00           B
ATOM   1350  B       X   1     -99.689-137.068 -41.225  0.00  0.00           B
ATOM   1351  B       X   1     -99.455-134.591 -40.627  0.00  0.00           B
ATOM   1352  B       X   1     -98.170-134.693 -47.731  0.00  0.00           B
ATOM   1353  Ne      X   1     -99.070-131.174 -47.869  0.00  0.00          NE
ATOM   1354  B       X   1    -103.112-136.541 -43.161  0.00  0.00           B
ATOM   1355  Ne      X   1    -103.147-132.633 -41.239  0.00  0.00          NE
ATOM   1356  Ne      X   1    -103.207-131.824 -46.166  0.00  0.00          NE
ATOM   1357  B       X   1     -98.091-137.479 -43.092  0.00  0.00           B
ATOM   1358  B       X   1    -101.991-132.815 -40.164  0.00  0.00           B
ATOM   1359  B       X   1    -100.754-137.463 -43.509  0.00  0.00           B
ATOM   1360  Ne      X   1    -103.260-135.573 -41.899  0.00  0.00          NE
ATOM   1361  Ne      X   1     -99.550-134.090 -47.967  0.00  0.00          NE
ATOM   1362  B       X   1    -103.257-130.909 -44.818  0.00  0.00           B
ATOM   1363  B       X   1    -103.105-135.060 -47.381  0.00  0.00           B
ATOM   1364  Ne      X   1     -93.240-137.620 -46.995  0.00  0.00          NE
ATOM   1365  Ne      X   1     -97.470-131.637 -42.496  0.00  0.00          NE
ATOM   1366  Ne      X   1     -96.623-134.438 -47.382  0.00  0.00          NE
ATOM   1367  B       X   1     -93.610-133.098 -43.047  0.00  0.00           B
ATOM   1368  Ne      X   1     -92.744-133.873 -44.193  0.00  0.00          NE
ATOM   1369  B       X   1     -93.871-134.683 -44.942  0.00  0.00           B
ATOM   1370  Ne      X   1     -95.045-135.767 -45.317  0.00  0.00          NE
ATOM   1371  B       X   1     -93.480-135.988 -41.428  0.00  0.00           B
ATOM   1372  B       X   1     -94.660-132.194 -40.917  0.00  0.00           B
ATOM   1373  Ne      X   1     -94.938-133.004 -42.227  0.00  0.00          NE
ATOM   1374  B       X   1     -93.036-130.633 -46.294  0.00  0.00           B
ATOM   1375  B       X   1     -94.385-136.763 -46.323  0.00  0.00           B
ATOM   1376  Ne      X   1     -94.956-135.887 -40.930  0.00  0.00          NE
ATOM   1377  B       X   1     -95.430-134.534 -41.845  0.00  0.00           B
ATOM   1378  B       X   1     -95.802-137.097 -41.653  0.00  0.00           B
ATOM   1379  Ne      X   1     -93.954-130.923 -40.466  0.00  0.00          NE
ATOM   1380  B       X   1     -95.717-136.486 -44.095  0.00  0.00           B
ATOM   1381  B       X   1     -96.188-134.931 -45.988  0.00  0.00           B
ATOM   1382  B       X   1     -96.136-132.283 -42.979  0.00  0.00           B
ATOM   1383  B       X   1     -96.378-132.884 -47.636  0.00  0.00           B
ATOM   1384  Ne      X   1     -96.451-137.424 -43.090  0.00  0.00          NE
ATOM   1385  B       X   1     -92.030-132.717 -45.082  0.00  0.00           B
ATOM   1386  B       X   1     -97.346-130.180 -41.996  0.00  0.00           B
ATOM   1387  B       X   1     -92.063-130.328 -43.971  0.00  0.00           B
ATOM   1388  Ne      X   1     -91.863-131.129 -45.333  0.00  0.00          NE
ATOM   1389  B       X   1     -95.046-130.682 -47.963  0.00  0.00           B
ATOM   1390  B       X   1    -103.268-127.556 -44.458  0.00  0.00           B
ATOM   1391  B       X   1    -101.902-129.287 -43.198  0.00  0.00           B
ATOM   1392  B       X   1    -100.685-127.101 -43.884  0.00  0.00           B
ATOM   1393  B       X   1     -98.338-126.631 -45.155  0.00  0.00           B
ATOM   1394  Ne      X   1     -99.077-127.610 -44.136  0.00  0.00          NE
ATOM   1395  Ne      X   1    -102.120-127.671 -43.391  0.00  0.00          NE
ATOM   1396  B       X   1    -102.552-127.033 -42.047  0.00  0.00           B
ATOM   1397  B       X   1     -99.351-129.135 -44.778  0.00  0.00           B
ATOM   1398  Ne      X   1     -97.880-128.736 -41.560  0.00  0.00          NE
ATOM   1399  B       X   1     -98.337-127.856 -42.784  0.00  0.00           B
ATOM   1400  B       X   1     -98.034-123.103 -42.412  0.00  0.00           B
ATOM   1401  B       X   1     -99.277-129.096 -40.731  0.00  0.00           B
ATOM   1402  B       X   1    -101.003-123.172 -47.058  0.00  0.00           B
ATOM   1403  B       X   1     -98.225-125.862 -47.739  0.00  0.00           B
ATOM   1404  Ne      X   1    -102.738-127.219 -40.455  0.00  0.00          NE
ATOM   1405  B       X   1     -99.776-122.673 -44.811  0.00  0.00           B
ATOM   1406  B       X   1    -102.543-128.633 -47.998  0.00  0.00           B
ATOM   1407  B       X   1     -97.707-124.493 -40.223  0.00  0.00           B
ATOM   1408  Ne      X   1     -97.566-125.806 -46.304  0.00  0.00          NE
ATOM   1409  B       X   1     -93.266-130.099 -41.653  0.00  0.00           B
ATOM   1410  B       X   1     -95.109-122.781 -45.651  0.00  0.00           B
ATOM   1411  B       X   1     -97.343-124.157 -46.042  0.00  0.00           B
ATOM   1412  Ne      X   1     -96.707-122.730 -45.922  0.00  0.00          NE
ATOM   1413  Ne      X   1     -96.996-123.420 -41.171  0.00  0.00          NE
ATOM   1414  B       X   1     -96.701-128.119 -40.611  0.00  0.00           B
ATOM   1415  B       X   1     -93.995-122.989 -43.404  0.00  0.00           B
ATOM   1416  Ne      X   1     -94.012-129.816 -47.198  0.00  0.00          NE
ATOM   1417  Ne      X   1     -92.347-129.321 -42.746  0.00  0.00          NE
ATOM   1418  Ne      X   1     -94.054-124.052 -42.133  0.00  0.00          NE
ATOM   1419  Ne      X   1     -93.074-126.503 -43.689  0.00  0.00          NE
ATOM   1420  B       X   1     -94.738-128.601 -46.386  0.00  0.00           B
ATOM   1421  B       X   1     -93.516-125.434 -42.582  0.00  0.00           B
ATOM   1422  B       X   1     -93.087-128.018 -43.189  0.00  0.00           B
ATOM   1423  B       X   1     -93.976-126.526 -44.943  0.00  0.00           B
ATOM   1424  Ne      X   1     -94.692-126.998 -46.288  0.00  0.00          NE
ATOM   1425  B       X   1     -93.191-123.371 -41.021  0.00  0.00           B
ATOM   1426  B       X   1     -95.581-124.036 -41.692  0.00  0.00           B
ATOM   1427  B       X   1     -93.795-126.634 -47.565  0.00  0.00           B
ATOM   1428  B       X   1     -96.126-126.355 -46.330  0.00  0.00           B
ATOM   1429  B       X   1     -92.959-128.873 -48.166  0.00  0.00           B
ATOM   1430  Ne      X   1     -98.544-133.443 -40.079  0.00  0.00          NE
ATOM   1431  Ne      X   1    -100.029-137.606 -34.223  0.00  0.00          NE
ATOM   1432  B       X   1    -101.460-137.546 -33.522  0.00  0.00           B
ATOM   1433  B       X   1    -102.789-135.433 -32.831  0.00  0.00           B
ATOM   1434  B       X   1    -103.006-136.040 -37.753  0.00  0.00           B
ATOM   1435  Ne      X   1    -101.997-136.960 -38.450  0.00  0.00          NE
ATOM   1436  Ne      X   1    -102.684-136.961 -32.661  0.00  0.00          NE
ATOM   1437  B       X   1    -101.023-130.631 -39.387  0.00  0.00           B
ATOM   1438  B       X   1    -102.729-134.311 -36.060  0.00  0.00           B
ATOM   1439  B       X   1    -102.742-132.800 -32.877  0.00  0.00           B
ATOM   1440  B       X   1    -100.820-136.201 -39.171  0.00  0.00           B
ATOM   1441  B       X   1     -99.505-132.516 -39.306  0.00  0.00           B
ATOM   1442  Ne      X   1    -102.770-131.473 -33.771  0.00  0.00          NE
ATOM   1443  B       X   1    -102.200-131.987 -35.126  0.00  0.00           B
ATOM   1444  B       X   1     -99.467-134.138 -33.168  0.00  0.00           B
ATOM   1445  Ne      X   1    -101.036-132.213 -39.059  0.00  0.00          NE
ATOM   1446  B       X   1     -99.692-136.106 -34.820  0.00  0.00           B
ATOM   1447  Ne      X   1    -101.696-133.171 -36.153  0.00  0.00          NE
ATOM   1448  B       X   1    -100.270-133.711 -35.562  0.00  0.00           B
ATOM   1449  Ne      X   1     -99.266-134.534 -34.694  0.00  0.00          NE
ATOM   1450  B       X   1    -101.432-132.617 -37.601  0.00  0.00           B
ATOM   1451  B       X   1    -101.878-130.333 -33.321  0.00  0.00           B
ATOM   1452  B       X   1     -97.775-134.392 -35.179  0.00  0.00           B
ATOM   1453  B       X   1     -94.251-134.726 -32.132  0.00  0.00           B
ATOM   1454  B       X   1     -97.413-134.075 -39.192  0.00  0.00           B
ATOM   1455  B       X   1     -97.144-130.605 -33.535  0.00  0.00           B
ATOM   1456  B       X   1     -97.173-136.534 -38.249  0.00  0.00           B
ATOM   1457  Ne      X   1     -96.421-130.815 -34.904  0.00  0.00          NE
ATOM   1458  B       X   1     -92.757-131.153 -39.466  0.00  0.00           B
ATOM   1459  B       X   1     -95.308-135.486 -39.487  0.00  0.00           B
ATOM   1460  B       X   1     -95.082-134.209 -34.698  0.00  0.00           B
ATOM   1461  B       X   1     -92.513-134.837 -34.311  0.00  0.00           B
ATOM   1462  B       X   1     -94.418-136.495 -33.802  0.00  0.00           B
ATOM   1463  Ne      X   1     -94.001-135.039 -33.697  0.00  0.00          NE
ATOM   1464  B       X   1     -96.023-134.478 -37.091  0.00  0.00           B
ATOM   1465  Ne      X   1     -96.299-133.856 -35.667  0.00  0.00          NE
ATOM   1466  Ne      X   1     -96.482-135.184 -38.478  0.00  0.00          NE
ATOM   1467  B       X   1     -96.409-132.239 -35.582  0.00  0.00           B
ATOM   1468  B       X   1     -94.956-130.236 -34.906  0.00  0.00           B
ATOM   1469  B       X   1    -101.622-128.198 -40.012  0.00  0.00           B
ATOM   1470  B       X   1     -99.453-129.458 -33.139  0.00  0.00           B
ATOM   1471  Ne      X   1     -97.996-129.666 -32.619  0.00  0.00          NE
ATOM   1472  Ne      X   1     -99.901-124.070 -34.621  0.00  0.00          NE
ATOM   1473  Ne      X   1     -99.714-127.284 -37.596  0.00  0.00          NE
ATOM   1474  Ne      X   1    -100.582-123.163 -37.438  0.00  0.00          NE
ATOM   1475  B       X   1    -100.517-123.524 -35.960  0.00  0.00           B
ATOM   1476  Ne      X   1    -100.970-129.050 -33.060  0.00  0.00          NE
ATOM   1477  B       X   1    -100.928-126.915 -36.640  0.00  0.00           B
ATOM   1478  Ne      X   1    -102.952-124.672 -38.891  0.00  0.00          NE
ATOM   1479  B       X   1     -99.243-123.737 -38.285  0.00  0.00           B
ATOM   1480  B       X   1     -98.385-123.746 -34.687  0.00  0.00           B
ATOM   1481  Ne      X   1    -101.298-126.606 -35.095  0.00  0.00          NE
ATOM   1482  B       X   1     -99.894-128.630 -38.297  0.00  0.00           B
ATOM   1483  B       X   1     -98.438-127.665 -36.649  0.00  0.00           B
ATOM   1484  B       X   1    -101.781-123.887 -38.117  0.00  0.00           B
ATOM   1485  B       X   1    -100.319-123.632 -33.155  0.00  0.00           B
ATOM   1486  B       X   1    -102.588-125.764 -34.836  0.00  0.00           B
ATOM   1487  B       X   1     -99.266-126.217 -38.661  0.00  0.00           B
ATOM   1488  B       X   1    -101.264-127.920 -34.161  0.00  0.00           B
ATOM   1489  B       X   1    -100.167-125.626 -34.623  0.00  0.00           B
ATOM   1490  Ne      X   1    -100.507-129.202 -39.717  0.00  0.00          NE
ATOM   1491  Ne      X   1     -98.300-124.882 -38.867  0.00  0.00          NE
ATOM   1492  B       X   1    -102.501-125.906 -39.739  0.00  0.00           B
ATOM   1493  B       X   1     -92.987-126.418 -37.048  0.00  0.00           B
ATOM   1494  B       X   1     -96.677-128.751 -38.190  0.00  0.00           B
ATOM   1495  B       X   1     -94.502-127.702 -38.805  0.00  0.00           B
ATOM   1496  Ne      X   1     -93.523-129.806 -35.289  0.00  0.00          NE
ATOM   1497  Ne      X   1     -97.019-122.943 -34.502  0.00  0.00          NE
ATOM   1498  B       X   1     -93.622-128.785 -36.560  0.00  0.00           B
ATOM   1499  Ne      X   1     -93.298-127.787 -37.758  0.00  0.00          NE
ATOM   1500  B       X   1     -93.073-128.798 -34.155  0.00  0.00           B
ATOM   1501  B       X   1     -97.182-129.876 -35.908  0.00  0.00           B
ATOM   1502  B       X   1     -97.302-128.264 -32.558  0.00  0.00           B
ATOM   1503  B       X   1     -96.182-123.713 -33.381  0.00  0.00           B
ATOM   1504  B       X   1     -94.967-125.052 -36.464  0.00  0.00           B
ATOM   1505  B       X   1     -96.415-123.055 -35.945  0.00  0.00           B
ATOM   1506  B       X   1     -94.990-129.871 -39.810  0.00  0.00           B
ATOM   1507  B       X   1     -95.392-123.058 -38.237  0.00  0.00           B
ATOM   1508  B       X   1     -97.115-124.890 -37.802  0.00  0.00           B
ATOM   1509  B       X   1     -92.719-124.142 -35.701  0.00  0.00           B
ATOM   1510  Ne      X   1     -97.427-128.775 -36.881  0.00  0.00          NE
ATOM   1511  Ne      X   1     -95.978-124.063 -37.121  0.00  0.00          NE
ATOM   1512  Ne      X   1     -93.593-125.418 -35.904  0.00  0.00          NE
ATOM   1513  B       X   1     -93.557-126.274 -34.594  0.00  0.00           B
ATOM   1514  Ne      X   1     -95.686-128.555 -39.443  0.00  0.00          NE
ATOM   1515  B       X   1    -102.881-136.798 -28.662  0.00  0.00           B
ATOM   1516  Ne      X   1     -99.801-133.933 -31.619  0.00  0.00          NE
ATOM   1517  B       X   1    -100.051-132.554 -27.042  0.00  0.00           B
ATOM   1518  Ne      X   1    -100.749-131.494 -28.042  0.00  0.00          NE
ATOM   1519  Ne      X   1     -99.434-134.044 -26.910  0.00  0.00          NE
ATOM   1520  B       X   1    -100.063-135.059 -25.785  0.00  0.00           B
ATOM   1521  B       X   1     -99.668-131.090 -29.139  0.00  0.00           B
ATOM   1522  Ne      X   1     -98.555-131.473 -30.235  0.00  0.00          NE
ATOM   1523  B       X   1    -102.008-132.366 -28.670  0.00  0.00           B
ATOM   1524  B       X   1     -99.094-135.070 -30.740  0.00  0.00           B
ATOM   1525  B       X   1     -97.903-134.010 -26.487  0.00  0.00           B
ATOM   1526  B       X   1     -99.588-134.766 -28.251  0.00  0.00           B
ATOM   1527  Ne      X   1     -99.202-135.838 -29.336  0.00  0.00          NE
ATOM   1528  B       X   1    -100.405-136.858 -29.484  0.00  0.00           B
ATOM   1529  B       X   1     -99.253-132.522 -31.182  0.00  0.00           B
ATOM   1530  B       X   1    -101.312-134.138 -31.240  0.00  0.00           B
ATOM   1531  B       X   1    -102.410-137.294 -31.150  0.00  0.00           B
ATOM   1532  Ne      X   1    -101.885-137.484 -29.632  0.00  0.00          NE
ATOM   1533  B       X   1     -98.033-130.286 -31.126  0.00  0.00           B
ATOM   1534  B       X   1     -97.800-136.400 -28.953  0.00  0.00           B
ATOM   1535  B       X   1    -101.394-130.171 -27.510  0.00  0.00           B
ATOM   1536  Ne      X   1    -102.735-134.093 -32.015  0.00  0.00          NE
ATOM   1537  B       X   1     -97.456-137.539 -31.116  0.00  0.00           B
ATOM   1538  B       X   1     -97.396-132.270 -29.566  0.00  0.00           B
ATOM   1539  Ne      X   1     -96.685-136.974 -29.845  0.00  0.00          NE
ATOM   1540  B       X   1     -95.136-131.110 -29.102  0.00  0.00           B
ATOM   1541  B       X   1     -93.275-135.317 -29.765  0.00  0.00           B
ATOM   1542  Ne      X   1     -94.549-134.897 -30.568  0.00  0.00          NE
ATOM   1543  B       X   1     -95.132-133.540 -30.006  0.00  0.00           B
ATOM   1544  B       X   1     -95.639-136.002 -30.342  0.00  0.00           B
ATOM   1545  Ne      X   1     -95.875-132.518 -29.091  0.00  0.00          NE
ATOM   1546  Ne      X   1     -92.026-135.615 -28.917  0.00  0.00          NE
ATOM   1547  B       X   1    -103.265-128.407 -26.854  0.00  0.00           B
ATOM   1548  B       X   1    -101.313-128.366 -31.644  0.00  0.00           B
ATOM   1549  B       X   1    -102.376-123.821 -29.419  0.00  0.00           B
ATOM   1550  Ne      X   1    -101.909-128.728 -27.667  0.00  0.00          NE
ATOM   1551  B       X   1    -100.250-124.325 -30.634  0.00  0.00           B
ATOM   1552  B       X   1    -102.274-128.578 -29.286  0.00  0.00           B
ATOM   1553  B       X   1    -100.984-127.566 -27.290  0.00  0.00           B
ATOM   1554  B       X   1    -100.671-125.178 -28.163  0.00  0.00           B
ATOM   1555  B       X   1    -101.796-126.250 -30.111  0.00  0.00           B
ATOM   1556  B       X   1     -98.650-126.387 -27.299  0.00  0.00           B
ATOM   1557  B       X   1    -100.374-125.618 -25.586  0.00  0.00           B
ATOM   1558  Ne      X   1    -100.168-126.172 -27.114  0.00  0.00          NE
ATOM   1559  Ne      X   1    -102.268-127.741 -30.603  0.00  0.00          NE
ATOM   1560  Ne      X   1    -101.266-124.898 -29.565  0.00  0.00          NE
ATOM   1561  Ne      X   1     -99.704-123.389 -31.712  0.00  0.00          NE
ATOM   1562  B       X   1     -98.130-123.670 -31.814  0.00  0.00           B
ATOM   1563  B       X   1     -98.435-129.470 -24.170  0.00  0.00           B
ATOM   1564  Ne      X   1    -100.336-124.983 -24.117  0.00  0.00          NE
ATOM   1565  B       X   1     -96.253-122.773 -26.459  0.00  0.00           B
ATOM   1566  Ne      X   1     -97.192-126.655 -26.889  0.00  0.00          NE
ATOM   1567  Ne      X   1     -95.935-124.017 -25.487  0.00  0.00          NE
ATOM   1568  Ne      X   1     -95.143-127.389 -29.114  0.00  0.00          NE
ATOM   1569  B       X   1     -95.791-123.517 -30.846  0.00  0.00           B
ATOM   1570  B       X   1     -95.842-127.731 -30.489  0.00  0.00           B
ATOM   1571  B       X   1     -96.220-127.017 -28.107  0.00  0.00           B
ATOM   1572  B       X   1     -96.620-125.318 -26.211  0.00  0.00           B
ATOM   1573  Ne      X   1     -96.210-127.283 -31.914  0.00  0.00          NE
ATOM   1574  Ne      X   1     -96.617-124.197 -31.968  0.00  0.00          NE
ATOM   1575  B       X   1     -96.589-123.756 -24.150  0.00  0.00           B
ATOM   1576  B       X   1     -96.556-125.754 -31.917  0.00  0.00           B
ATOM   1577  B       X   1    -102.478-131.741 -22.351  0.00  0.00           B
ATOM   1578  B       X   1    -101.547-124.069 -23.899  0.00  0.00           B
ATOM   1579  B       X   1     -99.056-124.125 -23.814  0.00  0.00           B
ATOM   1580  Ne      X   1    -102.953-123.384 -23.811  0.00  0.00          NE
ATOM   1581  Ne      X   1     -99.509-129.630 -23.025  0.00  0.00          NE
ATOM   1582  B       X   1    -101.743-127.481 -21.264  0.00  0.00           B
ATOM   1583  B       X   1    -102.296-129.063 -19.298  0.00  0.00           B
ATOM   1584  Ne      X   1    -101.345-127.401 -22.770  0.00  0.00          NE
ATOM   1585  B       X   1    -102.729-127.016 -23.534  0.00  0.00           B
ATOM   1586  Ne      X   1    -102.670-127.635 -19.971  0.00  0.00          NE
ATOM   1587  B       X   1    -100.412-126.195 -23.063  0.00  0.00           B
ATOM   1588  B       X   1    -100.715-128.736 -23.223  0.00  0.00           B
ATOM   1589  B       X   1     -91.145-155.463 -28.881  0.00  0.00           B
ATOM   1590  Ne      X   1     -90.060-154.365 -28.368  0.00  0.00          NE
ATOM   1591  B       X   1     -90.219-155.664 -24.541  0.00  0.00           B
ATOM   1592  B       X   1     -89.511-155.093 -27.011  0.00  0.00           B
ATOM   1593  B       X   1     -88.906-154.320 -29.464  0.00  0.00           B
ATOM   1594  Ne      X   1     -84.648-153.677 -26.986  0.00  0.00          NE
ATOM   1595  B       X   1     -84.314-154.403 -25.572  0.00  0.00           B
ATOM   1596  Ne      X   1     -83.432-155.480 -24.768  0.00  0.00          NE
ATOM   1597  B       X   1     -82.345-156.100 -25.720  0.00  0.00           B
ATOM   1598  B       X   1     -84.423-156.608 -24.308  0.00  0.00           B
ATOM   1599  B       X   1     -91.200-154.371 -22.628  0.00  0.00           B
ATOM   1600  Ne      X   1     -90.390-158.291 -21.594  0.00  0.00          NE
ATOM   1601  Ne      X   1     -90.190-155.491 -22.987  0.00  0.00          NE
ATOM   1602  Ne      X   1     -90.301-155.499 -16.849  0.00  0.00          NE
ATOM   1603  B       X   1     -89.796-158.116 -20.139  0.00  0.00           B
ATOM   1604  B       X   1     -89.419-154.174 -17.054  0.00  0.00           B
ATOM   1605  B       X   1     -87.344-156.106 -20.827  0.00  0.00           B
ATOM   1606  Ne      X   1     -87.293-155.262 -22.139  0.00  0.00          NE
ATOM   1607  B       X   1     -86.695-156.249 -23.249  0.00  0.00           B
ATOM   1608  Ne      X   1     -86.503-156.875 -19.700  0.00  0.00          NE
ATOM   1609  B       X   1     -88.732-155.008 -22.555  0.00  0.00           B
ATOM   1610  B       X   1     -86.426-154.035 -21.836  0.00  0.00           B
ATOM   1611  B       X   1     -85.617-155.862 -18.898  0.00  0.00           B
ATOM   1612  B       X   1     -83.265-157.880 -21.873  0.00  0.00           B
ATOM   1613  B       X   1     -81.454-157.160 -23.608  0.00  0.00           B
ATOM   1614  B       X   1     -82.566-154.584 -23.721  0.00  0.00           B
ATOM   1615  Ne      X   1     -82.632-157.721 -17.868  0.00  0.00          NE
ATOM   1616  B       X   1     -83.390-156.297 -17.905  0.00  0.00           B
ATOM   1617  B       X   1     -80.772-158.342 -21.367  0.00  0.00           B
ATOM   1618  B       X   1     -81.366-157.768 -18.885  0.00  0.00           B
ATOM   1619  Ne      X   1     -85.781-157.352 -23.987  0.00  0.00          NE
ATOM   1620  B       X   1     -83.538-158.860 -18.267  0.00  0.00           B
ATOM   1621  Ne      X   1     -83.035-153.258 -20.416  0.00  0.00          NE
ATOM   1622  Ne      X   1     -84.367-155.140 -18.314  0.00  0.00          NE
ATOM   1623  Ne      X   1     -81.839-158.268 -22.485  0.00  0.00          NE
ATOM   1624  B       X   1     -82.032-157.824 -16.348  0.00  0.00           B
ATOM   1625  Ne      X   1     -84.638-158.586 -21.529  0.00  0.00          NE
ATOM   1626  B       X   1     -85.470-158.480 -22.917  0.00  0.00           B
ATOM   1627  B       X   1     -83.605-154.197 -19.365  0.00  0.00           B
ATOM   1628  Ne      X   1     -81.638-153.702 -22.871  0.00  0.00          NE
ATOM   1629  B       X   1     -84.828-154.236 -17.026  0.00  0.00           B
ATOM   1630  B       X   1     -85.509-157.826 -20.407  0.00  0.00           B
ATOM   1631  B       X   1     -81.994-153.955 -21.429  0.00  0.00           B
ATOM   1632  B       X   1     -87.242-153.414 -16.053  0.00  0.00           B
ATOM   1633  Ne      X   1     -82.682-153.863 -12.324  0.00  0.00          NE
ATOM   1634  Ne      X   1     -85.704-153.854 -15.708  0.00  0.00          NE
ATOM   1635  B       X   1     -83.711-154.783 -12.970  0.00  0.00           B
ATOM   1636  B       X   1     -85.496-155.116 -14.811  0.00  0.00           B
ATOM   1637  B       X   1     -83.819-155.543  -8.997  0.00  0.00           B
ATOM   1638  Ne      X   1     -84.528-155.925 -13.786  0.00  0.00          NE
ATOM   1639  Ne      X   1     -85.188-156.136  -8.522  0.00  0.00          NE
ATOM   1640  Ne      X   1     -82.888-154.276  -9.247  0.00  0.00          NE
ATOM   1641  B       X   1     -81.311-154.118 -13.087  0.00  0.00           B
ATOM   1642  B       X   1     -80.931-155.946 -14.882  0.00  0.00           B
ATOM   1643  B       X   1     -81.512-154.488  -8.539  0.00  0.00           B
ATOM   1644  B       X   1     -81.254-153.389 -15.444  0.00  0.00           B
ATOM   1645  B       X   1     -82.680-154.061 -10.758  0.00  0.00           B
ATOM   1646  Ne      X   1     -80.560-154.494 -14.403  0.00  0.00          NE
ATOM   1647  B       X   1     -88.737-156.118  -4.774  0.00  0.00           B
ATOM   1648  B       X   1     -84.175-153.315  -0.191  0.00  0.00           B
ATOM   1649  Ne      X   1     -82.624-158.435  -5.750  0.00  0.00          NE
ATOM   1650  B       X   1     -85.656-154.791  -1.719  0.00  0.00           B
ATOM   1651  Ne      X   1     -80.590-153.599  -5.102  0.00  0.00          NE
ATOM   1652  B       X   1     -81.295-157.639  -5.956  0.00  0.00           B
ATOM   1653  B       X   1     -81.901-154.324  -4.539  0.00  0.00           B
ATOM   1654  B       X   1     -82.369-156.117  -2.733  0.00  0.00           B
ATOM   1655  B       X   1     -83.582-153.903  -2.764  0.00  0.00           B
ATOM   1656  B       X   1     -80.859-156.993  -0.601  0.00  0.00           B
ATOM   1657  B       X   1     -80.911-158.199  -2.782  0.00  0.00           B
ATOM   1658  Ne      X   1     -80.982-156.710  -2.128  0.00  0.00          NE
ATOM   1659  Ne      X   1     -84.690-153.446  -1.732  0.00  0.00          NE
ATOM   1660  Ne      X   1     -84.496-158.940  -1.184  0.00  0.00          NE
ATOM   1661  B       X   1     -85.134-157.536  -1.584  0.00  0.00           B
ATOM   1662  B       X   1     -85.351-155.742  -6.976  0.00  0.00           B
ATOM   1663  Ne      X   1     -83.033-154.961  -3.712  0.00  0.00          NE
ATOM   1664  B       X   1     -84.204-155.638  -4.591  0.00  0.00           B
ATOM   1665  B       X   1     -90.817-150.355 -42.270  0.00  0.00           B
ATOM   1666  Ne      X   1     -89.657-146.725 -42.009  0.00  0.00          NE
ATOM   1667  B       X   1     -89.625-146.755 -40.431  0.00  0.00           B
ATOM   1668  Ne      X   1     -91.701-149.092 -42.007  0.00  0.00          NE
ATOM   1669  Ne      X   1     -91.820-142.570 -41.111  0.00  0.00          NE
ATOM   1670  B       X   1     -90.269-139.248 -41.576  0.00  0.00           B
ATOM   1671  B       X   1     -90.552-141.631 -40.763  0.00  0.00           B
ATOM   1672  Ne      X   1     -89.701-140.294 -40.581  0.00  0.00          NE
ATOM   1673  Ne      X   1     -88.912-152.927 -33.215  0.00  0.00          NE
ATOM   1674  B       X   1     -89.636-151.637 -32.655  0.00  0.00           B
ATOM   1675  B       X   1     -90.602-149.221 -32.594  0.00  0.00           B
ATOM   1676  B       X   1     -91.020-148.899 -36.348  0.00  0.00           B
ATOM   1677  B       X   1     -90.462-146.760 -33.356  0.00  0.00           B
ATOM   1678  Ne      X   1     -89.823-146.263 -38.949  0.00  0.00          NE
ATOM   1679  Ne      X   1     -91.016-150.716 -32.449  0.00  0.00          NE
ATOM   1680  Ne      X   1     -89.563-148.773 -37.038  0.00  0.00          NE
ATOM   1681  B       X   1     -89.645-147.541 -37.972  0.00  0.00           B
ATOM   1682  B       X   1     -89.487-150.150 -37.861  0.00  0.00           B
ATOM   1683  B       X   1     -86.973-146.019 -32.494  0.00  0.00           B
ATOM   1684  Ne      X   1     -86.942-147.582 -32.798  0.00  0.00          NE
ATOM   1685  B       X   1     -87.443-152.477 -33.826  0.00  0.00           B
ATOM   1686  B       X   1     -86.608-150.266 -34.909  0.00  0.00           B
ATOM   1687  Ne      X   1     -86.768-148.818 -35.509  0.00  0.00          NE
ATOM   1688  B       X   1     -88.320-148.767 -36.068  0.00  0.00           B
ATOM   1689  B       X   1     -86.654-147.838 -34.293  0.00  0.00           B
ATOM   1690  Ne      X   1     -86.261-151.402 -33.899  0.00  0.00          NE
ATOM   1691  B       X   1     -86.448-146.025 -37.913  0.00  0.00           B
ATOM   1692  B       X   1     -91.251-145.660 -38.813  0.00  0.00           B
ATOM   1693  Ne      X   1     -89.955-147.836 -32.379  0.00  0.00          NE
ATOM   1694  B       X   1     -88.394-148.089 -32.520  0.00  0.00           B
ATOM   1695  Ne      X   1     -90.998-145.451 -33.996  0.00  0.00          NE
ATOM   1696  B       X   1     -89.797-137.812 -37.259  0.00  0.00           B
ATOM   1697  B       X   1     -88.684-145.249 -38.662  0.00  0.00           B
ATOM   1698  B       X   1     -91.382-144.424 -32.844  0.00  0.00           B
ATOM   1699  Ne      X   1     -90.348-139.322 -37.584  0.00  0.00          NE
ATOM   1700  B       X   1     -89.867-144.882 -34.866  0.00  0.00           B
ATOM   1701  B       X   1     -89.798-139.769 -39.129  0.00  0.00           B
ATOM   1702  B       X   1     -89.741-140.205 -36.427  0.00  0.00           B
ATOM   1703  Ne      X   1     -89.972-140.822 -32.464  0.00  0.00          NE
ATOM   1704  Ne      X   1     -88.625-143.999 -35.150  0.00  0.00          NE
ATOM   1705  B       X   1     -86.752-143.462 -38.389  0.00  0.00           B
ATOM   1706  B       X   1     -87.405-140.944 -35.541  0.00  0.00           B
ATOM   1707  Ne      X   1     -86.602-144.555 -32.965  0.00  0.00          NE
ATOM   1708  Ne      X   1     -88.944-141.066 -35.364  0.00  0.00          NE
ATOM   1709  B       X   1     -89.308-140.755 -33.852  0.00  0.00           B
ATOM   1710  Ne      X   1     -87.365-144.808 -37.863  0.00  0.00          NE
ATOM   1711  B       X   1     -89.218-142.586 -35.544  0.00  0.00           B
ATOM   1712  B       X   1     -87.681-143.985 -33.899  0.00  0.00           B
ATOM   1713  B       X   1     -87.820-144.607 -36.342  0.00  0.00           B
ATOM   1714  B       X   1     -91.361-140.034 -32.554  0.00  0.00           B
ATOM   1715  B       X   1     -86.212-141.002 -37.817  0.00  0.00           B
ATOM   1716  B       X   1     -85.193-144.641 -33.665  0.00  0.00           B
ATOM   1717  B       X   1     -83.223-145.331 -35.402  0.00  0.00           B
ATOM   1718  B       X   1     -83.336-143.099 -34.283  0.00  0.00           B
ATOM   1719  Ne      X   1     -83.613-144.661 -34.012  0.00  0.00          NE
ATOM   1720  B       X   1     -90.716-150.545 -27.216  0.00  0.00           B
ATOM   1721  B       X   1     -90.342-146.547 -28.617  0.00  0.00           B
ATOM   1722  Ne      X   1     -90.879-146.229 -30.012  0.00  0.00          NE
ATOM   1723  B       X   1     -90.159-147.238 -30.994  0.00  0.00           B
ATOM   1724  B       X   1     -88.294-150.956 -26.926  0.00  0.00           B
ATOM   1725  Ne      X   1     -86.730-151.454 -26.901  0.00  0.00          NE
ATOM   1726  Ne      X   1     -91.672-151.747 -27.566  0.00  0.00          NE
ATOM   1727  B       X   1     -91.495-150.854 -30.988  0.00  0.00           B
ATOM   1728  B       X   1     -86.153-151.111 -25.394  0.00  0.00           B
ATOM   1729  B       X   1     -90.781-153.031 -27.856  0.00  0.00           B
ATOM   1730  B       X   1     -86.087-152.890 -27.018  0.00  0.00           B
ATOM   1731  Ne      X   1     -82.792-151.163 -27.098  0.00  0.00          NE
ATOM   1732  B       X   1     -83.693-152.421 -26.986  0.00  0.00           B
ATOM   1733  Ne      X   1     -81.518-146.375 -24.517  0.00  0.00          NE
ATOM   1734  B       X   1     -82.137-150.798 -25.648  0.00  0.00           B
ATOM   1735  B       X   1     -83.118-146.413 -24.266  0.00  0.00           B
ATOM   1736  Ne      X   1     -82.439-150.809 -24.115  0.00  0.00          NE
ATOM   1737  B       X   1     -90.587-144.780 -30.474  0.00  0.00           B
ATOM   1738  B       X   1     -91.197-139.573 -28.113  0.00  0.00           B
ATOM   1739  Ne      X   1     -90.138-140.746 -27.819  0.00  0.00          NE
ATOM   1740  Ne      X   1     -91.177-143.658 -31.502  0.00  0.00          NE
ATOM   1741  B       X   1     -89.149-140.698 -29.025  0.00  0.00           B
ATOM   1742  B       X   1     -89.013-140.090 -31.423  0.00  0.00           B
ATOM   1743  Ne      X   1     -88.089-140.296 -30.229  0.00  0.00          NE
ATOM   1744  B       X   1     -87.049-139.178 -29.853  0.00  0.00           B
ATOM   1745  B       X   1     -86.506-143.692 -31.587  0.00  0.00           B
ATOM   1746  B       X   1     -90.333-142.273 -31.933  0.00  0.00           B
ATOM   1747  B       X   1     -81.057-144.903 -24.430  0.00  0.00           B
ATOM   1748  B       X   1     -87.720-152.843 -18.486  0.00  0.00           B
ATOM   1749  B       X   1     -90.585-152.336 -21.191  0.00  0.00           B
ATOM   1750  B       X   1     -91.081-151.905 -23.546  0.00  0.00           B
ATOM   1751  Ne      X   1     -89.845-151.019 -20.888  0.00  0.00          NE
ATOM   1752  B       X   1     -86.405-148.462 -16.280  0.00  0.00           B
ATOM   1753  B       X   1     -88.591-150.986 -19.974  0.00  0.00           B
ATOM   1754  B       X   1     -86.799-150.561 -18.031  0.00  0.00           B
ATOM   1755  Ne      X   1     -87.370-151.549 -19.257  0.00  0.00          NE
ATOM   1756  B       X   1     -86.352-151.936 -20.357  0.00  0.00           B
ATOM   1757  Ne      X   1     -91.559-152.851 -22.373  0.00  0.00          NE
ATOM   1758  Ne      X   1     -88.389-152.989 -17.053  0.00  0.00          NE
ATOM   1759  B       X   1     -85.986-149.340 -23.455  0.00  0.00           B
ATOM   1760  B       X   1     -84.035-150.802 -24.043  0.00  0.00           B
ATOM   1761  B       X   1     -86.049-151.762 -22.868  0.00  0.00           B
ATOM   1762  Ne      X   1     -85.623-150.764 -23.987  0.00  0.00          NE
ATOM   1763  B       X   1     -84.526-150.110 -16.702  0.00  0.00           B
ATOM   1764  Ne      X   1     -85.827-149.535 -17.421  0.00  0.00          NE
ATOM   1765  B       X   1     -85.347-148.738 -18.648  0.00  0.00           B
ATOM   1766  Ne      X   1     -84.773-147.892 -19.877  0.00  0.00          NE
ATOM   1767  B       X   1     -85.569-148.168 -21.196  0.00  0.00           B
ATOM   1768  B       X   1     -83.257-148.038 -20.050  0.00  0.00           B
ATOM   1769  B       X   1     -85.189-146.357 -19.427  0.00  0.00           B
ATOM   1770  Ne      X   1     -85.735-152.624 -21.636  0.00  0.00          NE
ATOM   1771  B       X   1     -84.238-152.797 -21.280  0.00  0.00           B
ATOM   1772  B       X   1     -81.951-152.153 -23.374  0.00  0.00           B
ATOM   1773  B       X   1     -82.137-152.104 -19.835  0.00  0.00           B
ATOM   1774  B       X   1     -81.895-149.548 -23.299  0.00  0.00           B
ATOM   1775  Ne      X   1     -81.746-148.345 -19.739  0.00  0.00          NE
ATOM   1776  B       X   1     -81.631-149.759 -19.097  0.00  0.00           B
ATOM   1777  Ne      X   1     -80.764-148.636 -22.637  0.00  0.00          NE
ATOM   1778  B       X   1     -80.832-147.206 -23.332  0.00  0.00           B
ATOM   1779  Ne      X   1     -81.108-151.263 -19.048  0.00  0.00          NE
ATOM   1780  B       X   1     -81.027-151.811 -17.564  0.00  0.00           B
ATOM   1781  B       X   1     -81.313-147.163 -18.750  0.00  0.00           B
ATOM   1782  B       X   1     -81.060-148.371 -21.127  0.00  0.00           B
ATOM   1783  Ne      X   1     -80.712-145.801 -19.159  0.00  0.00          NE
ATOM   1784  B       X   1     -80.681-144.573 -18.119  0.00  0.00           B
ATOM   1785  Ne      X   1     -84.874-142.787 -16.741  0.00  0.00          NE
ATOM   1786  B       X   1     -84.465-143.032 -18.235  0.00  0.00           B
ATOM   1787  B       X   1     -82.049-139.470 -17.145  0.00  0.00           B
ATOM   1788  Ne      X   1     -82.186-140.538 -18.202  0.00  0.00          NE
ATOM   1789  B       X   1     -81.566-141.907 -17.826  0.00  0.00           B
ATOM   1790  Ne      X   1     -81.935-143.786 -20.859  0.00  0.00          NE
ATOM   1791  B       X   1     -81.571-145.261 -20.343  0.00  0.00           B
ATOM   1792  B       X   1     -80.940-142.938 -19.963  0.00  0.00           B
ATOM   1793  Ne      X   1     -80.514-143.005 -18.471  0.00  0.00          NE
ATOM   1794  B       X   1     -88.855-149.821 -13.062  0.00  0.00           B
ATOM   1795  B       X   1     -88.046-147.627  -8.907  0.00  0.00           B
ATOM   1796  B       X   1     -88.024-151.450 -11.174  0.00  0.00           B
ATOM   1797  Ne      X   1     -86.706-152.248 -11.140  0.00  0.00          NE
ATOM   1798  B       X   1     -84.308-150.466 -14.092  0.00  0.00           B
ATOM   1799  Ne      X   1     -83.675-147.226 -14.206  0.00  0.00          NE
ATOM   1800  B       X   1     -85.273-147.373 -14.304  0.00  0.00           B
ATOM   1801  Ne      X   1     -84.856-151.809 -13.617  0.00  0.00          NE
ATOM   1802  B       X   1     -85.707-152.000  -9.945  0.00  0.00           B
ATOM   1803  B       X   1     -85.829-151.967 -12.448  0.00  0.00           B
ATOM   1804  Ne      X   1     -84.385-151.572  -9.114  0.00  0.00          NE
ATOM   1805  B       X   1     -83.368-145.733 -14.618  0.00  0.00           B
ATOM   1806  Ne      X   1     -83.516-149.993 -15.416  0.00  0.00          NE
ATOM   1807  B       X   1     -83.539-148.079  -8.523  0.00  0.00           B
ATOM   1808  B       X   1     -83.299-151.094 -10.243  0.00  0.00           B
ATOM   1809  B       X   1     -83.133-148.499 -15.108  0.00  0.00           B
ATOM   1810  B       X   1     -83.171-152.318 -12.464  0.00  0.00           B
ATOM   1811  B       X   1     -82.928-147.502 -12.830  0.00  0.00           B
ATOM   1812  B       X   1     -80.927-151.800 -11.231  0.00  0.00           B
ATOM   1813  Ne      X   1     -81.854-148.180 -11.982  0.00  0.00          NE
ATOM   1814  B       X   1     -82.092-149.729 -11.971  0.00  0.00           B
ATOM   1815  Ne      X   1     -82.372-151.179 -11.478  0.00  0.00          NE
ATOM   1816  B       X   1     -81.983-147.654 -10.477  0.00  0.00           B
ATOM   1817  Ne      X   1     -82.263-147.292  -8.929  0.00  0.00          NE
ATOM   1818  B       X   1     -82.264-150.953 -15.596  0.00  0.00           B
ATOM   1819  B       X   1     -82.451-145.775  -8.576  0.00  0.00           B
ATOM   1820  B       X   1     -85.130-152.711 -14.808  0.00  0.00           B
ATOM   1821  B       X   1     -84.526-150.433  -8.047  0.00  0.00           B
ATOM   1822  B       X   1     -81.027-147.795  -8.087  0.00  0.00           B
ATOM   1823  B       X   1     -80.403-147.999 -12.589  0.00  0.00           B
ATOM   1824  B       X   1     -83.677-152.943  -8.672  0.00  0.00           B
ATOM   1825  Ne      X   1     -81.174-151.940 -16.032  0.00  0.00          NE
ATOM   1826  Ne      X   1     -88.985-140.935 -11.458  0.00  0.00          NE
ATOM   1827  B       X   1     -87.853-140.393 -12.370  0.00  0.00           B
ATOM   1828  B       X   1     -87.548-143.997  -9.021  0.00  0.00           B
ATOM   1829  Ne      X   1     -86.497-140.544 -13.133  0.00  0.00          NE
ATOM   1830  B       X   1     -88.805-138.416 -15.621  0.00  0.00           B
ATOM   1831  Ne      X   1     -83.041-139.509  -9.710  0.00  0.00          NE
ATOM   1832  B       X   1     -83.818-143.394 -15.751  0.00  0.00           B
ATOM   1833  Ne      X   1     -84.693-138.456 -11.995  0.00  0.00          NE
ATOM   1834  B       X   1     -84.155-142.956 -10.981  0.00  0.00           B
ATOM   1835  B       X   1     -85.639-139.221 -13.046  0.00  0.00           B
ATOM   1836  Ne      X   1     -85.292-143.093 -12.002  0.00  0.00          NE
ATOM   1837  B       X   1     -85.718-141.690 -12.443  0.00  0.00           B
ATOM   1838  B       X   1     -84.718-143.833 -13.298  0.00  0.00           B
ATOM   1839  B       X   1     -84.089-139.370 -10.915  0.00  0.00           B
ATOM   1840  Ne      X   1     -83.497-144.154 -14.426  0.00  0.00          NE
ATOM   1841  B       X   1     -83.581-138.876  -8.425  0.00  0.00           B
ATOM   1842  B       X   1     -82.929-141.097  -9.631  0.00  0.00           B
ATOM   1843  Ne      X   1     -82.758-142.456 -10.420  0.00  0.00          NE
ATOM   1844  Ne      X   1     -81.133-142.715 -12.994  0.00  0.00          NE
ATOM   1845  B       X   1     -81.680-138.906 -10.171  0.00  0.00           B
ATOM   1846  B       X   1     -81.780-142.231 -11.664  0.00  0.00           B
ATOM   1847  B       X   1     -82.225-143.519 -13.761  0.00  0.00           B
ATOM   1848  B       X   1     -82.238-143.424  -9.302  0.00  0.00           B
ATOM   1849  B       X   1     -82.411-138.114 -14.967  0.00  0.00           B
ATOM   1850  B       X   1     -80.585-141.594 -13.937  0.00  0.00           B
ATOM   1851  Ne      X   1     -81.398-138.623 -15.998  0.00  0.00          NE
ATOM   1852  B       X   1     -91.802-147.822  -0.453  0.00  0.00           B
ATOM   1853  B       X   1     -90.047-149.636  -0.332  0.00  0.00           B
ATOM   1854  B       X   1     -91.392-152.029  -3.590  0.00  0.00           B
ATOM   1855  Ne      X   1     -90.421-152.359  -4.725  0.00  0.00          NE
ATOM   1856  B       X   1     -91.176-152.040  -6.094  0.00  0.00           B
ATOM   1857  B       X   1     -90.714-148.113  -5.119  0.00  0.00           B
ATOM   1858  B       X   1     -90.105-152.231  -0.425  0.00  0.00           B
ATOM   1859  B       X   1     -89.015-146.400  -2.036  0.00  0.00           B
ATOM   1860  Ne      X   1     -89.079-147.954  -5.037  0.00  0.00          NE
ATOM   1861  B       X   1     -88.922-146.448  -4.615  0.00  0.00           B
ATOM   1862  Ne      X   1     -89.175-151.008  -0.598  0.00  0.00          NE
ATOM   1863  Ne      X   1     -87.363-147.476  -7.474  0.00  0.00          NE
ATOM   1864  B       X   1     -89.210-151.329  -4.516  0.00  0.00           B
ATOM   1865  B       X   1     -86.883-147.495  -0.940  0.00  0.00           B
ATOM   1866  Ne      X   1     -88.192-146.637  -0.647  0.00  0.00          NE
ATOM   1867  B       X   1     -88.613-150.863  -2.056  0.00  0.00           B
ATOM   1868  B       X   1     -88.625-148.967  -3.920  0.00  0.00           B
ATOM   1869  B       X   1     -88.222-148.110  -6.331  0.00  0.00           B
ATOM   1870  B       X   1     -86.762-150.697  -3.845  0.00  0.00           B
ATOM   1871  Ne      X   1     -88.257-150.435  -3.528  0.00  0.00          NE
ATOM   1872  B       X   1     -87.193-145.934  -7.218  0.00  0.00           B
ATOM   1873  Ne      X   1     -89.438-145.559  -3.276  0.00  0.00          NE
ATOM   1874  Ne      X   1     -91.371-153.044  -0.139  0.00  0.00          NE
ATOM   1875  B       X   1     -80.391-150.007  -6.942  0.00  0.00           B
ATOM   1876  B       X   1     -85.935-148.225  -7.515  0.00  0.00           B
ATOM   1877  B       X   1     -83.088-147.584  -4.059  0.00  0.00           B
ATOM   1878  Ne      X   1     -84.556-148.956  -7.564  0.00  0.00          NE
ATOM   1879  Ne      X   1     -83.189-149.054  -4.685  0.00  0.00          NE
ATOM   1880  B       X   1     -84.163-150.214  -3.961  0.00  0.00           B
ATOM   1881  Ne      X   1     -85.533-147.791  -1.578  0.00  0.00          NE
ATOM   1882  Ne      X   1     -85.396-150.606  -3.044  0.00  0.00          NE
ATOM   1883  B       X   1     -85.190-152.049  -2.256  0.00  0.00           B
ATOM   1884  B       X   1     -85.647-149.296  -2.185  0.00  0.00           B
ATOM   1885  B       X   1     -84.963-146.746  -2.668  0.00  0.00           B
ATOM   1886  B       X   1     -83.941-148.891  -6.095  0.00  0.00           B
ATOM   1887  Ne      X   1     -83.551-146.274  -3.387  0.00  0.00          NE
ATOM   1888  B       X   1     -84.349-147.937  -0.581  0.00  0.00           B
ATOM   1889  B       X   1     -81.859-149.791  -4.830  0.00  0.00           B
ATOM   1890  B       X   1     -80.981-152.110  -5.449  0.00  0.00           B
ATOM   1891  Ne      X   1     -80.677-150.606  -5.426  0.00  0.00          NE
ATOM   1892  B       X   1     -82.725-145.507  -2.272  0.00  0.00           B
ATOM   1893  Ne      X   1     -80.511-146.688  -0.056  0.00  0.00          NE
ATOM   1894  B       X   1     -90.887-145.267  -3.584  0.00  0.00           B
ATOM   1895  Ne      X   1     -88.784-142.656  -3.814  0.00  0.00          NE
ATOM   1896  B       X   1     -86.759-143.363  -6.693  0.00  0.00           B
ATOM   1897  B       X   1     -88.655-144.194  -3.352  0.00  0.00           B
ATOM   1898  B       X   1     -87.269-142.398  -4.333  0.00  0.00           B
ATOM   1899  Ne      X   1     -87.609-144.459  -7.575  0.00  0.00          NE
ATOM   1900  Ne      X   1     -86.217-142.431  -5.478  0.00  0.00          NE
ATOM   1901  B       X   1     -87.664-145.237  -0.238  0.00  0.00           B
ATOM   1902  B       X   1     -81.804-141.032  -3.078  0.00  0.00           B
ATOM   1903  B       X   1     -83.164-144.033  -6.833  0.00  0.00           B
ATOM   1904  Ne      X   1     -82.117-144.336  -8.024  0.00  0.00          NE
ATOM   1905  B       X   1     -82.323-143.166  -4.534  0.00  0.00           B
ATOM   1906  B       X   1     -84.823-143.001  -5.065  0.00  0.00           B
ATOM   1907  B       X   1     -86.086-140.960  -5.952  0.00  0.00           B
ATOM   1908  Ne      X   1     -83.503-143.866  -5.347  0.00  0.00          NE
ATOM   1909  B       X   1     -85.802-138.631  -7.007  0.00  0.00           B
ATOM   1910  B       X   1     -80.625-138.909  -2.143  0.00  0.00           B
ATOM   1911  B       X   1     -81.025-145.265  -0.279  0.00  0.00           B
ATOM   1912  B       X   1     -83.032-143.512  -0.487  0.00  0.00           B
ATOM   1913  Ne      X   1     -81.319-142.461  -3.552  0.00  0.00          NE
ATOM   1914  Ne      X   1     -81.960-139.497  -2.809  0.00  0.00          NE
ATOM   1915  B       X   1     -83.722-145.271  -4.607  0.00  0.00           B
ATOM   1916  B       X   1     -80.661-144.271  -7.317  0.00  0.00           B
ATOM   1917  Ne      X   1     -82.010-144.419  -1.324  0.00  0.00          NE
ATOM   1918  B       X   1     -81.226-143.435  -2.306  0.00  0.00           B
ATOM   1919  Ne      X   1     -84.420-138.006  -7.355  0.00  0.00          NE
ATOM   1920  B       X   1     -83.182-139.303  -1.813  0.00  0.00           B
ATOM   1921  B       X   1     -83.723-137.901  -5.980  0.00  0.00           B
ATOM   1922  B       X   1     -91.481-131.672 -57.621  0.00  0.00           B
ATOM   1923  B       X   1     -89.915-131.944 -63.350  0.00  0.00           B
ATOM   1924  B       X   1     -90.301-133.830 -56.681  0.00  0.00           B
ATOM   1925  Ne      X   1     -91.275-130.123 -58.007  0.00  0.00          NE
ATOM   1926  B       X   1     -89.764-129.876 -58.459  0.00  0.00           B
ATOM   1927  Ne      X   1     -90.990-127.164 -61.423  0.00  0.00          NE
ATOM   1928  B       X   1     -91.451-129.241 -56.728  0.00  0.00           B
ATOM   1929  B       X   1     -89.618-127.729 -60.883  0.00  0.00           B
ATOM   1930  B       X   1     -87.761-128.948 -59.709  0.00  0.00           B
ATOM   1931  B       X   1     -87.549-129.454 -57.185  0.00  0.00           B
ATOM   1932  B       X   1     -91.755-124.806 -56.647  0.00  0.00           B
ATOM   1933  Ne      X   1     -89.642-135.197 -56.172  0.00  0.00          NE
ATOM   1934  Ne      X   1     -91.116-134.643 -51.077  0.00  0.00          NE
ATOM   1935  B       X   1     -90.319-134.024 -49.867  0.00  0.00           B
ATOM   1936  B       X   1     -90.131-135.349 -52.120  0.00  0.00           B
ATOM   1937  B       X   1     -89.468-135.315 -54.613  0.00  0.00           B
ATOM   1938  B       X   1     -88.455-132.474 -49.128  0.00  0.00           B
ATOM   1939  B       X   1     -86.368-130.798 -49.274  0.00  0.00           B
ATOM   1940  Ne      X   1     -87.957-130.959 -49.004  0.00  0.00          NE
ATOM   1941  B       X   1     -88.506-130.208 -50.379  0.00  0.00           B
ATOM   1942  B       X   1     -88.620-122.534 -48.592  0.00  0.00           B
ATOM   1943  B       X   1     -90.510-122.556 -50.320  0.00  0.00           B
ATOM   1944  Ne      X   1     -86.739-128.715 -56.018  0.00  0.00          NE
ATOM   1945  B       X   1     -91.538-126.773 -48.817  0.00  0.00           B
ATOM   1946  Ne      X   1     -90.132-122.861 -48.731  0.00  0.00          NE
ATOM   1947  Ne      X   1     -90.669-122.874 -51.859  0.00  0.00          NE
ATOM   1948  Ne      X   1     -91.586-128.512 -55.368  0.00  0.00          NE
ATOM   1949  B       X   1     -90.241-128.044 -54.719  0.00  0.00           B
ATOM   1950  B       X   1     -90.320-124.416 -48.634  0.00  0.00           B
ATOM   1951  B       X   1     -87.947-125.450 -51.372  0.00  0.00           B
ATOM   1952  B       X   1     -87.538-127.893 -50.630  0.00  0.00           B
ATOM   1953  Ne      X   1     -88.301-129.017 -51.292  0.00  0.00          NE
ATOM   1954  B       X   1     -88.786-128.548 -52.662  0.00  0.00           B
ATOM   1955  Ne      X   1     -88.265-124.786 -52.802  0.00  0.00          NE
ATOM   1956  Ne      X   1     -88.917-127.611 -54.091  0.00  0.00          NE
ATOM   1957  Ne      X   1     -87.632-126.385 -50.146  0.00  0.00          NE
ATOM   1958  B       X   1     -88.992-126.400 -49.327  0.00  0.00           B
ATOM   1959  B       X   1     -87.723-128.079 -54.979  0.00  0.00           B
ATOM   1960  B       X   1     -89.389-123.691 -52.455  0.00  0.00           B
ATOM   1961  B       X   1     -86.900-124.229 -53.332  0.00  0.00           B
ATOM   1962  B       X   1     -88.790-126.165 -53.650  0.00  0.00           B
ATOM   1963  Ne      X   1     -90.255-125.989 -48.474  0.00  0.00          NE
ATOM   1964  B       X   1     -86.198-125.888 -49.711  0.00  0.00           B
ATOM   1965  Ne      X   1     -83.992-128.484 -51.941  0.00  0.00          NE
ATOM   1966  B       X   1     -85.097-124.619 -51.628  0.00  0.00           B
ATOM   1967  B       X   1     -83.624-125.312 -49.584  0.00  0.00           B
ATOM   1968  Ne      X   1     -84.835-125.702 -50.530  0.00  0.00          NE
ATOM   1969  B       X   1     -84.074-128.762 -53.465  0.00  0.00           B
ATOM   1970  B       X   1     -84.826-129.533 -51.146  0.00  0.00           B
ATOM   1971  B       X   1     -84.697-129.039 -48.658  0.00  0.00           B
ATOM   1972  B       X   1     -84.581-127.075 -51.357  0.00  0.00           B
ATOM   1973  B       X   1     -90.450-130.803 -45.955  0.00  0.00           B
ATOM   1974  B       X   1     -89.246-134.520 -47.497  0.00  0.00           B
ATOM   1975  B       X   1     -91.011-128.791 -41.988  0.00  0.00           B
ATOM   1976  Ne      X   1     -90.062-125.738 -43.451  0.00  0.00          NE
ATOM   1977  B       X   1     -89.884-126.259 -46.994  0.00  0.00           B
ATOM   1978  Ne      X   1     -89.712-127.884 -41.418  0.00  0.00          NE
ATOM   1979  B       X   1     -89.820-126.562 -42.150  0.00  0.00           B
ATOM   1980  B       X   1     -89.766-124.284 -43.365  0.00  0.00           B
ATOM   1981  B       X   1     -89.152-126.465 -44.588  0.00  0.00           B
ATOM   1982  B       X   1     -89.218-128.554 -46.168  0.00  0.00           B
ATOM   1983  Ne      X   1     -88.907-127.020 -46.034  0.00  0.00          NE
ATOM   1984  B       X   1     -86.724-123.266 -42.425  0.00  0.00           B
ATOM   1985  B       X   1     -87.453-126.799 -46.506  0.00  0.00           B
ATOM   1986  Ne      X   1     -86.428-124.351 -41.307  0.00  0.00          NE
ATOM   1987  B       X   1     -86.480-123.292 -45.092  0.00  0.00           B
ATOM   1988  B       X   1     -86.314-122.876 -47.723  0.00  0.00           B
ATOM   1989  B       X   1     -91.553-126.164 -44.002  0.00  0.00           B
ATOM   1990  B       X   1     -87.632-124.563 -40.342  0.00  0.00           B
ATOM   1991  Ne      X   1     -85.962-126.548 -45.949  0.00  0.00          NE
ATOM   1992  B       X   1     -86.023-126.683 -44.369  0.00  0.00           B
ATOM   1993  B       X   1     -84.284-122.780 -46.324  0.00  0.00           B
ATOM   1994  B       X   1     -83.929-126.877 -43.137  0.00  0.00           B
ATOM   1995  Ne      X   1     -85.446-126.792 -42.901  0.00  0.00          NE
ATOM   1996  B       X   1     -85.482-125.125 -46.466  0.00  0.00           B
ATOM   1997  Ne      X   1     -85.663-123.522 -46.405  0.00  0.00          NE
ATOM   1998  B       X   1     -85.298-123.832 -40.327  0.00  0.00           B
ATOM   1999  B       X   1     -80.868-123.281 -44.540  0.00  0.00           B
ATOM   2000  B       X   1     -87.643-137.109 -36.245  0.00  0.00           B
ATOM   2001  Ne      X   1     -89.206-132.866 -32.921  0.00  0.00          NE
ATOM   2002  Ne      X   1     -89.194-136.526 -36.706  0.00  0.00          NE
ATOM   2003  B       X   1     -89.977-127.640 -39.842  0.00  0.00           B
ATOM   2004  Ne      X   1     -91.596-123.059 -35.325  0.00  0.00          NE
ATOM   2005  B       X   1     -90.552-123.743 -34.434  0.00  0.00           B
ATOM   2006  B       X   1     -89.477-123.323 -38.867  0.00  0.00           B
ATOM   2007  Ne      X   1     -89.342-124.672 -33.856  0.00  0.00          NE
ATOM   2008  B       X   1     -90.883-122.572 -36.646  0.00  0.00           B
ATOM   2009  B       X   1     -80.500-123.942 -40.039  0.00  0.00           B
ATOM   2010  B       X   1     -84.678-123.315 -37.910  0.00  0.00           B
ATOM   2011  Ne      X   1     -84.365-122.927 -39.464  0.00  0.00          NE
ATOM   2012  B       X   1     -82.919-123.300 -39.643  0.00  0.00           B
ATOM   2013  B       X   1     -91.654-137.109 -29.081  0.00  0.00           B
ATOM   2014  B       X   1     -89.396-133.423 -31.449  0.00  0.00           B
ATOM   2015  B       X   1     -91.096-131.807 -11.045  0.00  0.00           B
ATOM   2016  B       X   1     -90.332-133.369 -14.941  0.00  0.00           B
ATOM   2017  B       X   1     -91.172-135.558  -8.456  0.00  0.00           B
ATOM   2018  Ne      X   1     -90.260-134.254  -8.286  0.00  0.00          NE
ATOM   2019  B       X   1     -89.857-133.794  -9.835  0.00  0.00           B
ATOM   2020  Ne      X   1     -89.727-132.601 -11.029  0.00  0.00          NE
ATOM   2021  B       X   1     -89.580-133.040 -12.528  0.00  0.00           B
ATOM   2022  Ne      X   1     -86.993-136.680 -10.802  0.00  0.00          NE
ATOM   2023  B       X   1     -88.266-132.045 -14.657  0.00  0.00           B
ATOM   2024  Ne      X   1     -89.029-133.284 -14.041  0.00  0.00          NE
ATOM   2025  B       X   1     -88.458-131.729 -10.638  0.00  0.00           B
ATOM   2026  Ne      X   1     -87.044-135.605 -13.671  0.00  0.00          NE
ATOM   2027  B       X   1     -88.128-134.577 -14.086  0.00  0.00           B
ATOM   2028  Ne      X   1     -87.189-130.915 -10.057  0.00  0.00          NE
ATOM   2029  B       X   1     -86.636-135.784  -9.583  0.00  0.00           B
ATOM   2030  B       X   1     -87.381-135.972 -12.183  0.00  0.00           B
ATOM   2031  B       X   1     -87.071-136.854 -14.627  0.00  0.00           B
ATOM   2032  Ne      X   1     -87.800-130.528 -14.924  0.00  0.00          NE
ATOM   2033  Ne      X   1     -87.348-137.766 -15.876  0.00  0.00          NE
ATOM   2034  B       X   1     -91.289-130.257 -13.110  0.00  0.00           B
ATOM   2035  B       X   1     -86.527-130.203 -11.234  0.00  0.00           B
ATOM   2036  B       X   1     -86.179-131.936  -9.378  0.00  0.00           B
ATOM   2037  B       X   1     -86.760-130.263 -13.727  0.00  0.00           B
ATOM   2038  B       X   1     -88.180-137.623 -10.278  0.00  0.00           B
ATOM   2039  B       X   1     -83.503-133.793 -12.634  0.00  0.00           B
ATOM   2040  B       X   1     -83.985-133.465 -15.073  0.00  0.00           B
ATOM   2041  B       X   1     -85.612-134.880 -13.734  0.00  0.00           B
ATOM   2042  Ne      X   1     -84.094-134.503 -13.918  0.00  0.00          NE
ATOM   2043  Ne      X   1     -84.718-132.551  -9.204  0.00  0.00          NE
ATOM   2044  B       X   1     -83.817-132.558 -10.490  0.00  0.00           B
ATOM   2045  B       X   1     -84.899-134.106  -8.707  0.00  0.00           B
ATOM   2046  Ne      X   1     -85.643-135.385  -8.351  0.00  0.00          NE
ATOM   2047  B       X   1     -81.368-133.109 -11.262  0.00  0.00           B
ATOM   2048  B       X   1     -81.041-136.749 -13.323  0.00  0.00           B
ATOM   2049  Ne      X   1     -82.531-137.007 -13.843  0.00  0.00          NE
ATOM   2050  B       X   1     -85.663-137.457 -11.260  0.00  0.00           B
ATOM   2051  B       X   1     -84.694-136.626  -8.038  0.00  0.00           B
ATOM   2052  B       X   1     -84.003-131.684  -8.106  0.00  0.00           B
ATOM   2053  B       X   1     -83.552-137.712 -12.757  0.00  0.00           B
ATOM   2054  B       X   1     -87.693-129.880  -9.053  0.00  0.00           B
ATOM   2055  B       X   1     -86.824-128.087 -12.491  0.00  0.00           B
ATOM   2056  B       X   1     -87.692-125.803 -11.666  0.00  0.00           B
ATOM   2057  Ne      X   1     -86.409-126.554 -12.335  0.00  0.00          NE
ATOM   2058  Ne      X   1     -86.138-129.484 -12.544  0.00  0.00          NE
ATOM   2059  B       X   1     -84.510-122.720  -9.958  0.00  0.00           B
ATOM   2060  B       X   1     -83.253-127.693  -9.554  0.00  0.00           B
ATOM   2061  B       X   1     -84.599-129.437 -12.742  0.00  0.00           B
ATOM   2062  Ne      X   1     -83.753-126.507 -10.635  0.00  0.00          NE
ATOM   2063  B       X   1     -83.990-125.267  -9.688  0.00  0.00           B
ATOM   2064  Ne      X   1     -84.103-123.894  -8.933  0.00  0.00          NE
ATOM   2065  B       X   1     -85.068-126.594 -11.484  0.00  0.00           B
ATOM   2066  B       X   1     -80.734-128.376  -8.838  0.00  0.00           B
ATOM   2067  Ne      X   1     -81.193-123.251  -9.241  0.00  0.00          NE
ATOM   2068  Ne      X   1     -82.206-128.178  -8.444  0.00  0.00          NE
ATOM   2069  B       X   1     -82.567-123.562  -8.518  0.00  0.00           B
ATOM   2070  B       X   1     -91.112-133.094  -7.606  0.00  0.00           B
ATOM   2071  B       X   1     -89.056-134.514  -7.388  0.00  0.00           B
ATOM   2072  B       X   1     -86.618-135.205  -7.077  0.00  0.00           B
ATOM   2073  B       X   1     -88.270-131.308  -4.611  0.00  0.00           B
ATOM   2074  B       X   1     -88.072-134.920  -4.941  0.00  0.00           B
ATOM   2075  Ne      X   1     -88.024-135.282  -6.423  0.00  0.00          NE
ATOM   2076  B       X   1     -85.891-130.526  -4.027  0.00  0.00           B
ATOM   2077  Ne      X   1     -82.894-137.421  -4.726  0.00  0.00          NE
ATOM   2078  Ne      X   1     -83.113-130.833  -7.050  0.00  0.00          NE
ATOM   2079  B       X   1     -81.839-131.697  -6.573  0.00  0.00           B
ATOM   2080  B       X   1     -80.923-133.806  -5.341  0.00  0.00           B
ATOM   2081  Ne      X   1     -80.742-135.352  -5.595  0.00  0.00          NE
ATOM   2082  Ne      X   1     -80.629-132.288  -5.643  0.00  0.00          NE
ATOM   2083  B       X   1     -80.682-132.843  -1.004  0.00  0.00           B
ATOM   2084  B       X   1     -82.036-136.212  -5.233  0.00  0.00           B
ATOM   2085  B       X   1     -82.338-134.838  -1.951  0.00  0.00           B
ATOM   2086  B       X   1     -83.950-130.443  -5.769  0.00  0.00           B
ATOM   2087  B       X   1     -80.447-131.239  -4.444  0.00  0.00           B
ATOM   2088  Ne      X   1     -88.262-128.859  -7.953  0.00  0.00          NE
ATOM   2089  B       X   1     -87.860-127.376  -4.825  0.00  0.00           B
ATOM   2090  Ne      X   1     -86.719-127.409  -5.885  0.00  0.00          NE
ATOM   2091  B       X   1     -88.720-129.794  -6.695  0.00  0.00           B
ATOM   2092  B       X   1     -87.227-127.949  -7.297  0.00  0.00           B
ATOM   2093  B       X   1     -86.106-125.985  -6.242  0.00  0.00           B
ATOM   2094  B       X   1     -83.892-128.982  -3.565  0.00  0.00           B
ATOM   2095  B       X   1     -83.675-125.781  -0.580  0.00  0.00           B
ATOM   2096  B       X   1     -85.288-123.901  -4.995  0.00  0.00           B
ATOM   2097  B       X   1     -83.831-124.832  -3.097  0.00  0.00           B
ATOM   2098  B       X   1     -81.563-124.808  -1.743  0.00  0.00           B
ATOM   2099  B       X   1     -85.650-128.388  -5.373  0.00  0.00           B
ATOM   2100  B       X   1     -82.266-127.544  -4.887  0.00  0.00           B
ATOM   2101  Ne      X   1     -84.999-124.868  -6.299  0.00  0.00          NE
ATOM   2102  B       X   1     -82.700-129.514  -7.780  0.00  0.00           B
ATOM   2103  B       X   1     -81.372-129.194  -3.196  0.00  0.00           B
ATOM   2104  B       X   1     -82.577-127.023  -2.450  0.00  0.00           B
ATOM   2105  Ne      X   1     -82.554-128.225  -3.501  0.00  0.00          NE
ATOM   2106  Ne      X   1     -84.808-129.604  -4.697  0.00  0.00          NE
ATOM   2107  Ne      X   1     -82.962-125.572  -1.968  0.00  0.00          NE
ATOM   2108  Ne      X   1     -82.313-126.336  -5.983  0.00  0.00          NE
ATOM   2109  Ne      X   1     -84.842-123.686  -3.512  0.00  0.00          NE
ATOM   2110  B       X   1     -83.683-125.587  -5.948  0.00  0.00           B
ATOM   2111  B       X   1     -84.887-124.183  -7.674  0.00  0.00           B
ATOM   2112  B       X   1     -82.253-127.078  -7.367  0.00  0.00           B
ATOM   2113  B       X   1     -81.091-125.392  -5.703  0.00  0.00           B
ATOM   2114  B       X   1     -70.236-155.914 -36.170  0.00  0.00           B
ATOM   2115  Ne      X   1     -69.090-153.416 -32.701  0.00  0.00          NE
ATOM   2116  B       X   1     -69.984-153.335 -36.293  0.00  0.00           B
ATOM   2117  B       X   1     -70.060-157.308 -34.072  0.00  0.00           B
ATOM   2118  Ne      X   1     -71.035-156.783 -35.170  0.00  0.00          NE
ATOM   2119  Ne      X   1     -69.420-157.967 -32.796  0.00  0.00          NE
ATOM   2120  Ne      X   1     -71.262-163.457 -30.414  0.00  0.00          NE
ATOM   2121  B       X   1     -69.856-164.105 -30.313  0.00  0.00           B
ATOM   2122  B       X   1     -69.728-164.292 -25.492  0.00  0.00           B
ATOM   2123  B       X   1     -71.170-162.001 -29.613  0.00  0.00           B
ATOM   2124  B       X   1     -68.885-164.014 -27.952  0.00  0.00           B
ATOM   2125  B       X   1     -77.698-156.767 -24.662  0.00  0.00           B
ATOM   2126  Ne      X   1     -78.384-155.453 -25.122  0.00  0.00          NE
ATOM   2127  B       X   1     -78.183-155.070 -26.696  0.00  0.00           B
ATOM   2128  B       X   1     -79.948-155.634 -25.020  0.00  0.00           B
ATOM   2129  Ne      X   1     -76.975-158.107 -25.106  0.00  0.00          NE
ATOM   2130  B       X   1     -75.996-157.627 -26.193  0.00  0.00           B
ATOM   2131  B       X   1     -77.896-154.267 -24.242  0.00  0.00           B
ATOM   2132  B       X   1     -68.936-158.333 -27.081  0.00  0.00           B
ATOM   2133  Ne      X   1     -74.454-157.101 -26.770  0.00  0.00          NE
ATOM   2134  Ne      X   1     -71.134-160.463 -29.121  0.00  0.00          NE
ATOM   2135  B       X   1     -72.890-153.644 -24.897  0.00  0.00           B
ATOM   2136  B       X   1     -69.794-157.061 -25.047  0.00  0.00           B
ATOM   2137  B       X   1     -70.173-156.189 -27.448  0.00  0.00           B
ATOM   2138  Ne      X   1     -70.287-156.312 -28.997  0.00  0.00          NE
ATOM   2139  B       X   1     -71.551-157.102 -29.661  0.00  0.00           B
ATOM   2140  B       X   1     -73.739-158.468 -26.756  0.00  0.00           B
ATOM   2141  B       X   1     -73.910-156.011 -25.727  0.00  0.00           B
ATOM   2142  B       X   1     -70.474-154.930 -29.691  0.00  0.00           B
ATOM   2143  Ne      X   1     -73.249-155.148 -24.560  0.00  0.00          NE
ATOM   2144  B       X   1     -69.661-159.851 -29.144  0.00  0.00           B
ATOM   2145  Ne      X   1     -71.146-153.846 -30.659  0.00  0.00          NE
ATOM   2146  Ne      X   1     -69.184-156.901 -26.449  0.00  0.00          NE
ATOM   2147  B       X   1     -70.523-158.170 -31.753  0.00  0.00           B
ATOM   2148  B       X   1     -70.447-153.928 -32.095  0.00  0.00           B
ATOM   2149  B       X   1     -71.811-155.905 -24.249  0.00  0.00           B
ATOM   2150  B       X   1     -69.077-157.327 -29.303  0.00  0.00           B
ATOM   2151  B       X   1     -71.774-158.440 -24.143  0.00  0.00           B
ATOM   2152  B       X   1     -76.384-153.165 -19.417  0.00  0.00           B
ATOM   2153  Ne      X   1     -78.552-153.350 -23.058  0.00  0.00          NE
ATOM   2154  B       X   1     -76.338-158.881 -23.876  0.00  0.00           B
ATOM   2155  B       X   1     -80.086-153.685 -22.949  0.00  0.00           B
ATOM   2156  B       X   1     -78.856-157.646 -19.553  0.00  0.00           B
ATOM   2157  B       X   1     -77.535-155.461 -19.763  0.00  0.00           B
ATOM   2158  Ne      X   1     -77.506-156.943 -19.159  0.00  0.00          NE
ATOM   2159  Ne      X   1     -76.838-154.173 -20.509  0.00  0.00          NE
ATOM   2160  B       X   1     -77.202-156.913 -17.541  0.00  0.00           B
ATOM   2161  B       X   1     -77.785-153.568 -21.608  0.00  0.00           B
ATOM   2162  B       X   1     -76.241-157.674 -19.696  0.00  0.00           B
ATOM   2163  Ne      X   1     -76.106-156.779 -16.416  0.00  0.00          NE
ATOM   2164  B       X   1     -75.586-154.746 -21.288  0.00  0.00           B
ATOM   2165  Ne      X   1     -74.872-158.132 -20.336  0.00  0.00          NE
ATOM   2166  B       X   1     -74.687-156.348 -16.972  0.00  0.00           B
ATOM   2167  Ne      X   1     -80.254-158.414 -19.808  0.00  0.00          NE
ATOM   2168  Ne      X   1     -70.896-157.130 -24.040  0.00  0.00          NE
ATOM   2169  Ne      X   1     -71.899-155.112 -19.665  0.00  0.00          NE
ATOM   2170  B       X   1     -70.760-155.975 -20.370  0.00  0.00           B
ATOM   2171  Ne      X   1     -71.387-158.941 -16.431  0.00  0.00          NE
ATOM   2172  B       X   1     -72.640-155.906 -18.476  0.00  0.00           B
ATOM   2173  B       X   1     -74.000-155.338 -23.240  0.00  0.00           B
ATOM   2174  Ne      X   1     -72.523-159.861 -23.987  0.00  0.00          NE
ATOM   2175  B       X   1     -73.885-158.730 -19.296  0.00  0.00           B
ATOM   2176  Ne      X   1     -73.086-156.315 -17.009  0.00  0.00          NE
ATOM   2177  B       X   1     -73.990-159.762 -23.498  0.00  0.00           B
ATOM   2178  Ne      X   1     -74.242-155.452 -21.668  0.00  0.00          NE
ATOM   2179  B       X   1     -74.244-156.907 -21.074  0.00  0.00           B
ATOM   2180  Ne      X   1     -69.592-156.520 -21.250  0.00  0.00          NE
ATOM   2181  B       X   1     -72.185-157.580 -16.615  0.00  0.00           B
ATOM   2182  B       X   1     -71.311-153.868 -18.981  0.00  0.00           B
ATOM   2183  B       X   1     -73.011-154.755 -20.829  0.00  0.00           B
ATOM   2184  B       X   1     -71.741-160.669 -22.826  0.00  0.00           B
ATOM   2185  B       X   1     -70.345-156.998 -22.602  0.00  0.00           B
ATOM   2186  B       X   1     -69.864-158.903 -16.139  0.00  0.00           B
ATOM   2187  B       X   1     -78.706-153.281 -11.067  0.00  0.00           B
ATOM   2188  B       X   1     -76.715-155.634 -15.457  0.00  0.00           B
ATOM   2189  B       X   1     -78.982-154.366 -14.558  0.00  0.00           B
ATOM   2190  B       X   1     -77.419-155.415 -10.503  0.00  0.00           B
ATOM   2191  Ne      X   1     -77.888-154.029  -9.921  0.00  0.00          NE
ATOM   2192  B       X   1     -78.877-154.326  -8.660  0.00  0.00           B
ATOM   2193  Ne      X   1     -77.453-154.441 -14.876  0.00  0.00          NE
ATOM   2194  B       X   1     -75.245-156.099 -11.743  0.00  0.00           B
ATOM   2195  B       X   1     -76.619-153.107 -14.928  0.00  0.00           B
ATOM   2196  B       X   1     -76.690-153.140  -9.477  0.00  0.00           B
ATOM   2197  Ne      X   1     -72.837-154.225 -14.712  0.00  0.00          NE
ATOM   2198  B       X   1     -73.401-155.180 -13.590  0.00  0.00           B
ATOM   2199  B       X   1     -74.015-153.198 -15.107  0.00  0.00           B
ATOM   2200  Ne      X   1     -72.864-153.252  -9.582  0.00  0.00          NE
ATOM   2201  B       X   1     -72.723-155.159 -16.015  0.00  0.00           B
ATOM   2202  B       X   1     -75.817-153.242  -6.981  0.00  0.00           B
ATOM   2203  Ne      X   1     -80.087-154.869  -7.850  0.00  0.00          NE
ATOM   2204  B       X   1     -80.004-156.467  -7.824  0.00  0.00           B
ATOM   2205  B       X   1     -78.408-157.477  -0.138  0.00  0.00           B
ATOM   2206  B       X   1     -80.157-154.362  -6.393  0.00  0.00           B
ATOM   2207  Ne      X   1     -76.643-153.451  -5.647  0.00  0.00          NE
ATOM   2208  B       X   1     -79.488-153.665  -3.937  0.00  0.00           B
ATOM   2209  B       X   1     -79.490-159.008  -7.197  0.00  0.00           B
ATOM   2210  Ne      X   1     -79.869-157.547  -6.648  0.00  0.00          NE
ATOM   2211  Ne      X   1     -78.936-154.400  -2.527  0.00  0.00          NE
ATOM   2212  B       X   1     -77.409-155.031  -2.690  0.00  0.00           B
ATOM   2213  B       X   1     -78.725-157.064  -5.721  0.00  0.00           B
ATOM   2214  B       X   1     -77.389-154.844  -5.732  0.00  0.00           B
ATOM   2215  B       X   1     -79.891-155.585  -2.377  0.00  0.00           B
ATOM   2216  Ne      X   1     -76.262-156.131  -2.878  0.00  0.00          NE
ATOM   2217  B       X   1     -74.913-155.307  -2.890  0.00  0.00           B
ATOM   2218  B       X   1     -75.633-153.425  -4.417  0.00  0.00           B
ATOM   2219  B       X   1     -78.751-153.368  -1.398  0.00  0.00           B
ATOM   2220  B       X   1     -77.553-152.778 -27.726  0.00  0.00           B
ATOM   2221  B       X   1     -75.316-148.507 -25.324  0.00  0.00           B
ATOM   2222  B       X   1     -69.133-149.952 -24.386  0.00  0.00           B
ATOM   2223  Ne      X   1     -74.323-148.048 -26.458  0.00  0.00          NE
ATOM   2224  B       X   1     -70.851-151.768 -25.265  0.00  0.00           B
ATOM   2225  B       X   1     -74.017-149.303 -27.426  0.00  0.00           B
ATOM   2226  Ne      X   1     -71.460-150.866 -29.828  0.00  0.00          NE
ATOM   2227  B       X   1     -72.807-151.068 -28.869  0.00  0.00           B
ATOM   2228  Ne      X   1     -73.871-150.848 -27.679  0.00  0.00          NE
ATOM   2229  B       X   1     -71.091-152.341 -30.249  0.00  0.00           B
ATOM   2230  B       X   1     -73.257-151.444 -26.347  0.00  0.00           B
ATOM   2231  B       X   1     -72.999-147.551 -25.794  0.00  0.00           B
ATOM   2232  Ne      X   1     -72.281-146.278 -25.215  0.00  0.00          NE
ATOM   2233  Ne      X   1     -72.417-152.071 -25.047  0.00  0.00          NE
ATOM   2234  Ne      X   1     -69.335-151.219 -25.345  0.00  0.00          NE
ATOM   2235  B       X   1     -71.320-145.654 -26.354  0.00  0.00           B
ATOM   2236  B       X   1     -68.951-150.956 -26.895  0.00  0.00           B
ATOM   2237  B       X   1     -73.315-145.212 -24.870  0.00  0.00           B
ATOM   2238  B       X   1     -69.404-144.210 -25.539  0.00  0.00           B
ATOM   2239  Ne      X   1     -70.196-144.636 -26.847  0.00  0.00          NE
ATOM   2240  B       X   1     -70.875-143.460 -27.685  0.00  0.00           B
ATOM   2241  Ne      X   1     -73.408-143.745 -24.446  0.00  0.00          NE
ATOM   2242  Ne      X   1     -71.074-141.836 -24.364  0.00  0.00          NE
ATOM   2243  B       X   1     -71.959-143.128 -24.538  0.00  0.00           B
ATOM   2244  B       X   1     -79.475-149.530 -22.829  0.00  0.00           B
ATOM   2245  B       X   1     -77.037-149.475 -23.639  0.00  0.00           B
ATOM   2246  Ne      X   1     -78.132-150.331 -22.848  0.00  0.00          NE
ATOM   2247  B       X   1     -78.416-151.800 -23.295  0.00  0.00           B
ATOM   2248  B       X   1     -77.755-150.321 -21.294  0.00  0.00           B
ATOM   2249  Ne      X   1     -78.277-150.326 -19.828  0.00  0.00          NE
ATOM   2250  B       X   1     -77.200-150.934 -18.837  0.00  0.00           B
ATOM   2251  Ne      X   1     -78.040-147.285 -19.517  0.00  0.00          NE
ATOM   2252  B       X   1     -78.619-148.730 -19.512  0.00  0.00           B
ATOM   2253  B       X   1     -79.665-151.117 -19.629  0.00  0.00           B
ATOM   2254  B       X   1     -77.133-146.988 -20.765  0.00  0.00           B
ATOM   2255  B       X   1     -77.278-147.113 -18.158  0.00  0.00           B
ATOM   2256  Ne      X   1     -76.369-146.368 -21.992  0.00  0.00          NE
ATOM   2257  B       X   1     -79.216-146.136 -19.538  0.00  0.00           B
ATOM   2258  Ne      X   1     -75.873-151.918 -18.562  0.00  0.00          NE
ATOM   2259  Ne      X   1     -76.172-146.916 -17.069  0.00  0.00          NE
ATOM   2260  B       X   1     -75.659-147.456 -22.861  0.00  0.00           B
ATOM   2261  B       X   1     -75.569-152.300 -17.063  0.00  0.00           B
ATOM   2262  Ne      X   1     -75.661-148.754 -23.781  0.00  0.00          NE
ATOM   2263  B       X   1     -77.446-145.633 -22.963  0.00  0.00           B
ATOM   2264  B       X   1     -74.757-147.371 -17.686  0.00  0.00           B
ATOM   2265  B       X   1     -71.494-146.754 -23.888  0.00  0.00           B
ATOM   2266  B       X   1     -74.598-151.221 -19.153  0.00  0.00           B
ATOM   2267  B       X   1     -74.491-149.611 -23.203  0.00  0.00           B
ATOM   2268  B       X   1     -70.485-152.633 -16.928  0.00  0.00           B
ATOM   2269  B       X   1     -72.705-151.378 -23.630  0.00  0.00           B
ATOM   2270  B       X   1     -69.487-152.115 -19.226  0.00  0.00           B
ATOM   2271  Ne      X   1     -70.828-152.437 -18.532  0.00  0.00          NE
ATOM   2272  B       X   1     -72.402-147.812 -16.702  0.00  0.00           B
ATOM   2273  B       X   1     -69.903-146.509 -19.434  0.00  0.00           B
ATOM   2274  B       X   1     -71.984-151.363 -18.891  0.00  0.00           B
ATOM   2275  B       X   1     -72.508-146.725 -19.019  0.00  0.00           B
ATOM   2276  Ne      X   1     -73.040-150.217 -22.658  0.00  0.00          NE
ATOM   2277  Ne      X   1     -71.219-147.658 -22.612  0.00  0.00          NE
ATOM   2278  B       X   1     -72.097-148.939 -22.800  0.00  0.00           B
ATOM   2279  B       X   1     -73.117-150.517 -21.097  0.00  0.00           B
ATOM   2280  B       X   1     -71.415-146.801 -21.292  0.00  0.00           B
ATOM   2281  Ne      X   1     -73.183-150.566 -19.510  0.00  0.00          NE
ATOM   2282  B       X   1     -73.220-149.120 -18.889  0.00  0.00           B
ATOM   2283  Ne      X   1     -73.266-147.768 -18.074  0.00  0.00          NE
ATOM   2284  Ne      X   1     -71.339-146.077 -19.839  0.00  0.00          NE
ATOM   2285  B       X   1     -69.683-148.048 -22.748  0.00  0.00           B
ATOM   2286  B       X   1     -76.130-145.396 -16.708  0.00  0.00           B
ATOM   2287  B       X   1     -76.789-142.904 -17.038  0.00  0.00           B
ATOM   2288  B       X   1     -79.041-142.579 -18.241  0.00  0.00           B
ATOM   2289  Ne      X   1     -77.936-141.846 -17.317  0.00  0.00          NE
ATOM   2290  B       X   1     -77.372-140.507 -17.874  0.00  0.00           B
ATOM   2291  Ne      X   1     -76.560-139.520 -18.847  0.00  0.00          NE
ATOM   2292  Ne      X   1     -75.743-143.945 -16.368  0.00  0.00          NE
ATOM   2293  B       X   1     -75.480-145.117 -21.519  0.00  0.00           B
ATOM   2294  B       X   1     -74.931-142.612 -20.830  0.00  0.00           B
ATOM   2295  B       X   1     -74.102-143.638 -23.027  0.00  0.00           B
ATOM   2296  B       X   1     -69.599-142.232 -24.039  0.00  0.00           B
ATOM   2297  B       X   1     -74.289-143.761 -16.946  0.00  0.00           B
ATOM   2298  B       X   1     -71.298-144.415 -19.889  0.00  0.00           B
ATOM   2299  Ne      X   1     -73.407-142.477 -17.157  0.00  0.00          NE
ATOM   2300  B       X   1     -71.024-142.089 -21.036  0.00  0.00           B
ATOM   2301  B       X   1     -71.998-142.562 -16.464  0.00  0.00           B
ATOM   2302  B       X   1     -70.217-142.338 -18.615  0.00  0.00           B
ATOM   2303  B       X   1     -73.542-142.068 -18.703  0.00  0.00           B
ATOM   2304  Ne      X   1     -70.411-143.078 -20.014  0.00  0.00          NE
ATOM   2305  B       X   1     -69.047-143.567 -20.554  0.00  0.00           B
ATOM   2306  B       X   1     -77.983-147.635 -13.643  0.00  0.00           B
ATOM   2307  Ne      X   1     -78.885-147.460 -12.386  0.00  0.00          NE
ATOM   2308  B       X   1     -78.765-150.765 -10.512  0.00  0.00           B
ATOM   2309  B       X   1     -76.639-149.485  -9.687  0.00  0.00           B
ATOM   2310  Ne      X   1     -78.104-149.336 -10.003  0.00  0.00          NE
ATOM   2311  B       X   1     -78.350-148.361 -11.232  0.00  0.00           B
ATOM   2312  B       X   1     -79.065-151.552 -12.958  0.00  0.00           B
ATOM   2313  B       X   1     -78.864-148.886  -8.708  0.00  0.00           B
ATOM   2314  Ne      X   1     -76.939-148.461 -14.473  0.00  0.00          NE
ATOM   2315  Ne      X   1     -79.331-151.908 -11.315  0.00  0.00          NE
ATOM   2316  Ne      X   1     -78.845-150.838 -14.303  0.00  0.00          NE
ATOM   2317  B       X   1     -77.785-149.877 -14.600  0.00  0.00           B
ATOM   2318  B       X   1     -79.767-151.322 -15.415  0.00  0.00           B
ATOM   2319  B       X   1     -79.031-145.973 -11.843  0.00  0.00           B
ATOM   2320  B       X   1     -76.536-147.806 -15.790  0.00  0.00           B
ATOM   2321  B       X   1     -75.608-148.784 -13.698  0.00  0.00           B
ATOM   2322  Ne      X   1     -75.259-152.406 -15.470  0.00  0.00          NE
ATOM   2323  Ne      X   1     -75.530-152.736  -8.445  0.00  0.00          NE
ATOM   2324  Ne      X   1     -75.269-149.725  -9.061  0.00  0.00          NE
ATOM   2325  B       X   1     -75.209-150.946 -14.950  0.00  0.00           B
ATOM   2326  B       X   1     -75.259-151.190  -8.430  0.00  0.00           B
ATOM   2327  B       X   1     -74.720-148.490  -8.268  0.00  0.00           B
ATOM   2328  B       X   1     -74.758-145.746  -8.473  0.00  0.00           B
ATOM   2329  Ne      X   1     -74.485-149.861 -14.022  0.00  0.00          NE
ATOM   2330  B       X   1     -72.024-147.025 -14.277  0.00  0.00           B
ATOM   2331  B       X   1     -74.206-149.874 -10.255  0.00  0.00           B
ATOM   2332  Ne      X   1     -73.317-150.762 -11.296  0.00  0.00          NE
ATOM   2333  B       X   1     -73.939-150.561 -12.745  0.00  0.00           B
ATOM   2334  B       X   1     -71.887-150.167 -11.214  0.00  0.00           B
ATOM   2335  Ne      X   1     -71.715-146.546 -12.763  0.00  0.00          NE
ATOM   2336  B       X   1     -73.328-149.215 -14.861  0.00  0.00           B
ATOM   2337  B       X   1     -73.279-152.279 -10.863  0.00  0.00           B
ATOM   2338  Ne      X   1     -72.069-148.293 -15.233  0.00  0.00          NE
ATOM   2339  B       X   1     -71.948-152.475  -8.502  0.00  0.00           B
ATOM   2340  B       X   1     -72.998-145.722 -12.228  0.00  0.00           B
ATOM   2341  Ne      X   1     -79.484-140.766 -14.749  0.00  0.00          NE
ATOM   2342  B       X   1     -78.210-143.851 -10.742  0.00  0.00           B
ATOM   2343  Ne      X   1     -77.579-143.440  -9.290  0.00  0.00          NE
ATOM   2344  B       X   1     -77.456-144.331 -13.113  0.00  0.00           B
ATOM   2345  Ne      X   1     -78.649-144.470 -12.105  0.00  0.00          NE
ATOM   2346  B       X   1     -77.889-141.930  -9.138  0.00  0.00           B
ATOM   2347  Ne      X   1     -77.903-140.461  -9.809  0.00  0.00          NE
ATOM   2348  B       X   1     -78.301-140.490 -13.674  0.00  0.00           B
ATOM   2349  B       X   1     -79.888-143.656 -12.714  0.00  0.00           B
ATOM   2350  B       X   1     -77.556-140.637 -11.253  0.00  0.00           B
ATOM   2351  B       X   1     -79.229-139.582  -9.719  0.00  0.00           B
ATOM   2352  Ne      X   1     -77.047-140.681 -12.685  0.00  0.00          NE
ATOM   2353  B       X   1     -76.787-139.607  -9.023  0.00  0.00           B
ATOM   2354  B       X   1     -76.413-142.049 -13.035  0.00  0.00           B
ATOM   2355  Ne      X   1     -76.113-143.559 -13.344  0.00  0.00          NE
ATOM   2356  B       X   1     -76.055-143.728  -9.272  0.00  0.00           B
ATOM   2357  B       X   1     -76.081-139.571 -12.968  0.00  0.00           B
ATOM   2358  B       X   1     -75.785-143.654 -14.889  0.00  0.00           B
ATOM   2359  B       X   1     -74.971-144.145 -12.502  0.00  0.00           B
ATOM   2360  Ne      X   1     -80.224-138.420 -10.226  0.00  0.00          NE
ATOM   2361  B       X   1     -78.224-144.301  -8.159  0.00  0.00           B
ATOM   2362  B       X   1     -78.879-141.538 -15.968  0.00  0.00           B
ATOM   2363  B       X   1     -74.696-139.012 -15.205  0.00  0.00           B
ATOM   2364  B       X   1     -80.235-139.501 -15.348  0.00  0.00           B
ATOM   2365  Ne      X   1     -74.620-144.284  -8.899  0.00  0.00          NE
ATOM   2366  Ne      X   1     -73.577-144.372 -11.774  0.00  0.00          NE
ATOM   2367  B       X   1     -72.275-139.360  -9.871  0.00  0.00           B
ATOM   2368  B       X   1     -72.619-143.230 -12.383  0.00  0.00           B
ATOM   2369  B       X   1     -73.834-144.238 -10.263  0.00  0.00           B
ATOM   2370  B       X   1     -72.532-140.203 -14.717  0.00  0.00           B
ATOM   2371  Ne      X   1     -73.615-139.906 -15.804  0.00  0.00          NE
ATOM   2372  Ne      X   1     -79.764-148.621  -7.480  0.00  0.00          NE
ATOM   2373  B       X   1     -77.719-152.368  -5.577  0.00  0.00           B
ATOM   2374  B       X   1     -77.493-151.176  -1.403  0.00  0.00           B
ATOM   2375  B       X   1     -79.207-147.758  -6.274  0.00  0.00           B
ATOM   2376  B       X   1     -79.323-150.432  -4.735  0.00  0.00           B
ATOM   2377  B       X   1     -78.880-146.960  -3.682  0.00  0.00           B
ATOM   2378  B       X   1     -76.970-150.589  -3.901  0.00  0.00           B
ATOM   2379  Ne      X   1     -78.575-147.430  -2.245  0.00  0.00          NE
ATOM   2380  B       X   1     -76.957-146.916  -5.268  0.00  0.00           B
ATOM   2381  Ne      X   1     -78.535-146.754  -5.278  0.00  0.00          NE
ATOM   2382  B       X   1     -77.874-148.800  -2.285  0.00  0.00           B
ATOM   2383  B       X   1     -79.824-147.323  -1.323  0.00  0.00           B
ATOM   2384  Ne      X   1     -76.957-150.132  -2.418  0.00  0.00          NE
ATOM   2385  B       X   1     -77.435-146.449  -1.427  0.00  0.00           B
ATOM   2386  Ne      X   1     -77.837-150.779  -5.186  0.00  0.00          NE
ATOM   2387  B       X   1     -77.423-149.872  -6.349  0.00  0.00           B
ATOM   2388  Ne      X   1     -77.950-152.319  -0.483  0.00  0.00          NE
ATOM   2389  Ne      X   1     -75.444-146.838  -4.865  0.00  0.00          NE
ATOM   2390  B       X   1     -75.377-149.873  -2.207  0.00  0.00           B
ATOM   2391  B       X   1     -75.027-147.966  -3.836  0.00  0.00           B
ATOM   2392  Ne      X   1     -76.296-145.634  -0.732  0.00  0.00          NE
ATOM   2393  B       X   1     -74.651-146.957  -6.183  0.00  0.00           B
ATOM   2394  B       X   1     -75.092-145.428  -4.164  0.00  0.00           B
ATOM   2395  B       X   1     -73.955-152.986  -2.413  0.00  0.00           B
ATOM   2396  Ne      X   1     -74.254-147.052  -7.726  0.00  0.00          NE
ATOM   2397  B       X   1     -72.690-146.876  -7.552  0.00  0.00           B
ATOM   2398  B       X   1     -73.427-149.989  -4.236  0.00  0.00           B
ATOM   2399  Ne      X   1     -72.421-149.384  -1.060  0.00  0.00          NE
ATOM   2400  B       X   1     -73.232-148.622  -2.139  0.00  0.00           B
ATOM   2401  Ne      X   1     -72.006-149.861  -5.054  0.00  0.00          NE
ATOM   2402  Ne      X   1     -74.304-149.169  -3.176  0.00  0.00          NE
ATOM   2403  B       X   1     -71.990-148.448  -5.708  0.00  0.00           B
ATOM   2404  B       X   1     -72.015-150.989  -6.226  0.00  0.00           B
ATOM   2405  B       X   1     -77.857-137.940  -4.703  0.00  0.00           B
ATOM   2406  B       X   1     -78.677-137.803  -7.004  0.00  0.00           B
ATOM   2407  Ne      X   1     -75.627-139.559  -7.920  0.00  0.00          NE
ATOM   2408  B       X   1     -78.868-145.316  -5.805  0.00  0.00           B
ATOM   2409  B       X   1     -75.098-145.355  -1.695  0.00  0.00           B
ATOM   2410  B       X   1     -74.911-140.908  -7.724  0.00  0.00           B
ATOM   2411  Ne      X   1     -77.434-140.289  -0.500  0.00  0.00          NE
ATOM   2412  B       X   1     -78.235-139.181  -1.284  0.00  0.00           B
ATOM   2413  Ne      X   1     -79.112-144.179  -6.858  0.00  0.00          NE
ATOM   2414  B       X   1     -77.344-141.695  -4.173  0.00  0.00           B
ATOM   2415  Ne      X   1     -77.867-138.802  -5.984  0.00  0.00          NE
ATOM   2416  B       X   1     -78.644-140.185  -5.702  0.00  0.00           B
ATOM   2417  Ne      X   1     -78.663-141.652  -5.071  0.00  0.00          NE
ATOM   2418  B       X   1     -79.909-142.104  -4.193  0.00  0.00           B
ATOM   2419  B       X   1     -78.693-142.781  -6.240  0.00  0.00           B
ATOM   2420  B       X   1     -77.064-141.416  -1.520  0.00  0.00           B
ATOM   2421  Ne      X   1     -76.333-141.842  -2.952  0.00  0.00          NE
ATOM   2422  B       X   1     -76.458-139.091  -6.670  0.00  0.00           B
ATOM   2423  Ne      X   1     -79.427-138.139  -1.498  0.00  0.00          NE
ATOM   2424  B       X   1     -75.875-143.346  -2.990  0.00  0.00           B
ATOM   2425  B       X   1     -75.018-141.034  -3.313  0.00  0.00           B
ATOM   2426  Ne      X   1     -74.860-144.484  -2.962  0.00  0.00          NE
ATOM   2427  B       X   1     -76.930-144.281  -0.132  0.00  0.00           B
ATOM   2428  B       X   1     -73.992-143.241  -7.863  0.00  0.00           B
ATOM   2429  B       X   1     -72.456-141.757  -3.698  0.00  0.00           B
ATOM   2430  B       X   1     -74.067-141.933  -5.573  0.00  0.00           B
ATOM   2431  Ne      X   1     -73.864-141.884  -7.086  0.00  0.00          NE
ATOM   2432  B       X   1     -72.438-141.184  -7.321  0.00  0.00           B
ATOM   2433  B       X   1     -73.464-139.601  -4.774  0.00  0.00           B
ATOM   2434  B       X   1     -73.383-143.880  -2.893  0.00  0.00           B
ATOM   2435  Ne      X   1     -71.993-143.072  -3.049  0.00  0.00          NE
ATOM   2436  Ne      X   1     -79.790-136.436 -12.570  0.00  0.00          NE
ATOM   2437  Ne      X   1     -77.829-134.401  -9.127  0.00  0.00          NE
ATOM   2438  B       X   1     -79.072-133.736  -9.822  0.00  0.00           B
ATOM   2439  B       X   1     -78.212-135.884  -8.728  0.00  0.00           B
ATOM   2440  B       X   1     -80.144-137.363  -9.013  0.00  0.00           B
ATOM   2441  B       X   1     -79.594-137.669 -11.495  0.00  0.00           B
ATOM   2442  Ne      X   1     -79.291-136.686  -7.942  0.00  0.00          NE
ATOM   2443  B       X   1     -80.145-135.710  -7.044  0.00  0.00           B
ATOM   2444  B       X   1     -77.533-133.684  -7.744  0.00  0.00           B
ATOM   2445  B       X   1     -78.895-137.005  -2.535  0.00  0.00           B
ATOM   2446  Ne      X   1     -77.688-132.561  -6.688  0.00  0.00          NE
ATOM   2447  Ne      X   1     -79.635-131.674  -0.890  0.00  0.00          NE
ATOM   2448  B       X   1     -79.256-132.294  -6.403  0.00  0.00           B
ATOM   2449  Ne      X   1     -76.816-133.110  -1.245  0.00  0.00          NE
ATOM   2450  B       X   1     -79.687-136.017  -4.684  0.00  0.00           B
ATOM   2451  B       X   1     -79.760-130.776  -2.109  0.00  0.00           B
ATOM   2452  B       X   1     -78.197-132.307  -0.958  0.00  0.00           B
ATOM   2453  Ne      X   1     -78.433-136.633  -4.001  0.00  0.00          NE
ATOM   2454  B       X   1     -79.817-137.426  -0.155  0.00  0.00           B
ATOM   2455  B       X   1     -75.483-132.321  -0.958  0.00  0.00           B
ATOM   2456  B       X   1     -76.906-134.295  -0.192  0.00  0.00           B
ATOM   2457  Ne      X   1     -80.135-130.073  -3.462  0.00  0.00          NE
ATOM   2458  B       X   1     -79.577-125.822  -0.557  0.00  0.00           B
ATOM   2459  Ne      X   1     -78.479-126.890  -0.989  0.00  0.00          NE
ATOM   2460  B       X   1     -78.378-127.025  -2.520  0.00  0.00           B
ATOM   2461  B       X   1     -78.958-129.079  -3.948  0.00  0.00           B
ATOM   2462  B       X   1     -79.322-124.270  -4.106  0.00  0.00           B
ATOM   2463  Ne      X   1     -78.277-127.639  -4.002  0.00  0.00          NE
ATOM   2464  B       X   1     -78.846-128.269  -0.443  0.00  0.00           B
ATOM   2465  Ne      X   1     -80.265-124.502  -0.845  0.00  0.00          NE
ATOM   2466  B       X   1    -126.433-122.995  28.160  0.00  0.00           B
ATOM   2467  B       X   1    -121.209-129.767  14.315  0.00  0.00           B
ATOM   2468  Ne      X   1    -123.908-124.132  13.533  0.00  0.00          NE
ATOM   2469  B       X   1    -123.481-129.228  15.404  0.00  0.00           B
ATOM   2470  B       X   1    -122.783-124.268  14.638  0.00  0.00           B
ATOM   2471  B       X   1    -120.742-125.122  15.836  0.00  0.00           B
ATOM   2472  B       X   1    -118.866-129.905  15.504  0.00  0.00           B
ATOM   2473  Ne      X   1    -115.341-127.385  14.098  0.00  0.00          NE
ATOM   2474  B       X   1    -116.161-127.268  15.384  0.00  0.00           B
ATOM   2475  Ne      X   1    -115.307-132.492  17.857  0.00  0.00          NE
ATOM   2476  B       X   1    -115.237-131.370  18.893  0.00  0.00           B
ATOM   2477  Ne      X   1    -115.200-133.471  23.557  0.00  0.00          NE
ATOM   2478  B       X   1    -115.132-131.857  16.369  0.00  0.00           B
ATOM   2479  Ne      X   1    -123.798-128.107  16.472  0.00  0.00          NE
ATOM   2480  B       X   1    -122.464-127.928  17.331  0.00  0.00           B
ATOM   2481  Ne      X   1    -121.204-127.963  18.265  0.00  0.00          NE
ATOM   2482  Ne      X   1    -122.192-123.336  22.810  0.00  0.00          NE
ATOM   2483  B       X   1    -121.906-122.925  16.684  0.00  0.00           B
ATOM   2484  B       X   1    -123.236-122.805  23.803  0.00  0.00           B
ATOM   2485  B       X   1    -122.441-122.723  21.448  0.00  0.00           B
ATOM   2486  B       X   1    -120.525-129.371  18.313  0.00  0.00           B
ATOM   2487  B       X   1    -120.269-126.733  17.827  0.00  0.00           B
ATOM   2488  Ne      X   1    -118.102-126.732  21.077  0.00  0.00          NE
ATOM   2489  B       X   1    -118.341-125.292  20.557  0.00  0.00           B
ATOM   2490  B       X   1    -119.430-124.280  17.670  0.00  0.00           B
ATOM   2491  Ne      X   1    -119.715-125.610  16.896  0.00  0.00          NE
ATOM   2492  Ne      X   1    -118.803-122.815  17.942  0.00  0.00          NE
ATOM   2493  B       X   1    -118.508-122.822  19.446  0.00  0.00           B
ATOM   2494  B       X   1    -117.062-127.444  20.144  0.00  0.00           B
ATOM   2495  B       X   1    -116.247-126.716  17.840  0.00  0.00           B
ATOM   2496  Ne      X   1    -115.800-127.396  19.167  0.00  0.00          NE
ATOM   2497  B       X   1    -115.164-128.832  19.080  0.00  0.00           B
ATOM   2498  Ne      X   1    -116.729-126.249  16.398  0.00  0.00          NE
ATOM   2499  B       X   1    -118.317-126.146  16.408  0.00  0.00           B
ATOM   2500  B       X   1    -116.214-124.727  16.191  0.00  0.00           B
ATOM   2501  Ne      X   1    -124.165-122.842  25.096  0.00  0.00          NE
ATOM   2502  Ne      X   1    -115.308-130.752  32.371  0.00  0.00          NE
ATOM   2503  B       X   1    -115.190-134.184  36.047  0.00  0.00           B
ATOM   2504  B       X   1    -103.364-138.741  55.395  0.00  0.00           B
ATOM   2505  B       X   1    -105.177-131.461  14.362  0.00  0.00           B
ATOM   2506  Ne      X   1    -104.509-132.785  13.895  0.00  0.00          NE
ATOM   2507  Ne      X   1    -105.884-130.182  14.888  0.00  0.00          NE
ATOM   2508  B       X   1    -109.257-127.635  14.637  0.00  0.00           B
ATOM   2509  B       X   1    -104.912-128.982  15.283  0.00  0.00           B
ATOM   2510  B       X   1    -107.285-127.342  13.198  0.00  0.00           B
ATOM   2511  B       X   1    -106.939-129.703  13.835  0.00  0.00           B
ATOM   2512  B       X   1    -112.012-135.152  20.549  0.00  0.00           B
ATOM   2513  B       X   1    -111.325-132.666  22.863  0.00  0.00           B
ATOM   2514  Ne      X   1    -111.221-132.743  16.926  0.00  0.00          NE
ATOM   2515  B       X   1    -111.722-131.947  18.142  0.00  0.00           B
ATOM   2516  B       X   1    -110.988-131.588  20.577  0.00  0.00           B
ATOM   2517  Ne      X   1    -111.693-130.913  19.350  0.00  0.00          NE
ATOM   2518  Ne      X   1    -110.458-135.187  20.949  0.00  0.00          NE
ATOM   2519  Ne      X   1    -110.287-132.400  21.750  0.00  0.00          NE
ATOM   2520  B       X   1    -109.898-133.782  21.138  0.00  0.00           B
ATOM   2521  B       X   1    -113.105-130.406  19.693  0.00  0.00           B
ATOM   2522  B       X   1    -113.703-133.280  23.895  0.00  0.00           B
ATOM   2523  Ne      X   1    -114.672-130.166  19.759  0.00  0.00          NE
ATOM   2524  Ne      X   1    -112.354-132.457  24.063  0.00  0.00          NE
ATOM   2525  B       X   1    -108.981-131.688  22.269  0.00  0.00           B
ATOM   2526  B       X   1    -107.116-132.695  17.483  0.00  0.00           B
ATOM   2527  B       X   1    -106.796-131.091  23.644  0.00  0.00           B
ATOM   2528  Ne      X   1    -107.898-130.591  22.660  0.00  0.00          NE
ATOM   2529  B       X   1    -110.724-129.716  18.934  0.00  0.00           B
ATOM   2530  Ne      X   1    -109.722-128.591  18.574  0.00  0.00          NE
ATOM   2531  B       X   1    -109.761-128.458  17.012  0.00  0.00           B
ATOM   2532  B       X   1    -110.298-127.263  19.121  0.00  0.00           B
ATOM   2533  B       X   1    -107.263-130.011  21.311  0.00  0.00           B
ATOM   2534  Ne      X   1    -106.943-129.434  19.897  0.00  0.00          NE
ATOM   2535  B       X   1    -108.326-128.860  19.234  0.00  0.00           B
ATOM   2536  B       X   1    -108.498-129.306  23.389  0.00  0.00           B
ATOM   2537  B       X   1    -112.765-130.910  24.214  0.00  0.00           B
ATOM   2538  B       X   1    -110.869-132.286  27.742  0.00  0.00           B
ATOM   2539  B       X   1    -111.776-132.923  25.429  0.00  0.00           B
ATOM   2540  B       X   1    -112.447-134.339  27.509  0.00  0.00           B
ATOM   2541  B       X   1    -114.663-135.364  28.415  0.00  0.00           B
ATOM   2542  Ne      X   1    -113.357-135.622  27.586  0.00  0.00          NE
ATOM   2543  Ne      X   1    -111.314-133.455  26.852  0.00  0.00          NE
ATOM   2544  Ne      X   1    -110.026-131.114  28.367  0.00  0.00          NE
ATOM   2545  B       X   1    -110.168-134.502  26.538  0.00  0.00           B
ATOM   2546  B       X   1    -110.796-130.369  29.609  0.00  0.00           B
ATOM   2547  B       X   1    -111.776-131.111  31.853  0.00  0.00           B
ATOM   2548  B       X   1    -109.974-134.628  31.874  0.00  0.00           B
ATOM   2549  Ne      X   1    -108.611-135.089  31.219  0.00  0.00          NE
ATOM   2550  Ne      X   1    -108.917-135.481  26.112  0.00  0.00          NE
ATOM   2551  B       X   1    -108.737-131.847  28.928  0.00  0.00           B
ATOM   2552  B       X   1    -107.582-134.627  26.227  0.00  0.00           B
ATOM   2553  B       X   1    -106.856-133.186  28.058  0.00  0.00           B
ATOM   2554  B       X   1    -108.177-134.149  30.080  0.00  0.00           B
ATOM   2555  Ne      X   1    -107.623-132.858  29.415  0.00  0.00          NE
ATOM   2556  B       X   1    -106.649-132.064  30.317  0.00  0.00           B
ATOM   2557  B       X   1    -106.088-132.555  25.669  0.00  0.00           B
ATOM   2558  B       X   1    -114.228-130.033  26.030  0.00  0.00           B
ATOM   2559  B       X   1    -109.840-129.975  27.328  0.00  0.00           B
ATOM   2560  B       X   1    -113.467-128.309  24.288  0.00  0.00           B
ATOM   2561  Ne      X   1    -111.497-129.899  30.927  0.00  0.00          NE
ATOM   2562  B       X   1    -111.678-129.225  25.804  0.00  0.00           B
ATOM   2563  Ne      X   1    -113.055-129.595  25.059  0.00  0.00          NE
ATOM   2564  B       X   1    -110.663-127.570  27.387  0.00  0.00           B
ATOM   2565  B       X   1    -110.639-128.847  31.661  0.00  0.00           B
ATOM   2566  Ne      X   1    -109.725-127.627  31.272  0.00  0.00          NE
ATOM   2567  Ne      X   1    -110.304-128.726  26.483  0.00  0.00          NE
ATOM   2568  B       X   1    -110.138-127.255  29.815  0.00  0.00           B
ATOM   2569  B       X   1    -109.149-128.181  25.557  0.00  0.00           B
ATOM   2570  B       X   1    -105.145-130.094  25.318  0.00  0.00           B
ATOM   2571  B       X   1    -106.661-128.152  24.730  0.00  0.00           B
ATOM   2572  B       X   1    -108.264-128.070  31.441  0.00  0.00           B
ATOM   2573  Ne      X   1    -108.161-128.111  24.324  0.00  0.00          NE
ATOM   2574  Ne      X   1    -110.559-134.190  33.344  0.00  0.00          NE
ATOM   2575  B       X   1    -114.067-131.677  32.759  0.00  0.00           B
ATOM   2576  Ne      X   1    -112.465-131.810  33.044  0.00  0.00          NE
ATOM   2577  B       X   1    -113.172-135.489  35.528  0.00  0.00           B
ATOM   2578  B       X   1    -112.141-130.835  34.324  0.00  0.00           B
ATOM   2579  B       X   1    -111.198-135.492  33.916  0.00  0.00           B
ATOM   2580  B       X   1    -111.619-133.044  33.425  0.00  0.00           B
ATOM   2581  B       X   1    -107.579-134.871  32.400  0.00  0.00           B
ATOM   2582  Ne      X   1    -111.407-130.010  35.447  0.00  0.00          NE
ATOM   2583  Ne      X   1    -107.068-128.658  32.289  0.00  0.00          NE
ATOM   2584  Ne      X   1    -105.153-134.042  46.299  0.00  0.00          NE
ATOM   2585  B       X   1    -106.272-133.092  45.690  0.00  0.00           B
ATOM   2586  B       X   1    -104.787-135.223  45.312  0.00  0.00           B
ATOM   2587  Ne      X   1    -106.412-130.660  42.574  0.00  0.00          NE
ATOM   2588  B       X   1    -103.923-133.214  46.858  0.00  0.00           B
ATOM   2589  B       X   1    -105.820-134.769  47.673  0.00  0.00           B
ATOM   2590  B       X   1    -109.201-127.248  43.906  0.00  0.00           B
ATOM   2591  B       X   1    -109.124-129.226  45.474  0.00  0.00           B
ATOM   2592  B       X   1    -106.188-124.582  46.856  0.00  0.00           B
ATOM   2593  B       X   1    -108.196-129.932  47.888  0.00  0.00           B
ATOM   2594  B       X   1    -103.942-124.670  40.471  0.00  0.00           B
ATOM   2595  B       X   1    -105.970-129.116  42.694  0.00  0.00           B
ATOM   2596  B       X   1    -108.410-125.320  47.973  0.00  0.00           B
ATOM   2597  B       X   1    -108.395-124.829  43.391  0.00  0.00           B
ATOM   2598  B       X   1    -104.191-127.552  43.753  0.00  0.00           B
ATOM   2599  B       X   1    -103.590-124.600  46.606  0.00  0.00           B
ATOM   2600  B       X   1    -107.883-125.943  45.613  0.00  0.00           B
ATOM   2601  Ne      X   1    -107.991-126.229  44.073  0.00  0.00          NE
ATOM   2602  Ne      X   1    -104.835-124.064  47.416  0.00  0.00          NE
ATOM   2603  Ne      X   1    -107.717-124.844  46.687  0.00  0.00          NE
ATOM   2604  B       X   1    -105.120-126.920  41.481  0.00  0.00           B
ATOM   2605  Ne      X   1    -104.111-126.262  40.371  0.00  0.00          NE
ATOM   2606  Ne      X   1    -105.451-127.612  42.838  0.00  0.00          NE
ATOM   2607  B       X   1    -106.653-126.880  43.526  0.00  0.00           B
ATOM   2608  B       X   1    -104.943-122.500  47.546  0.00  0.00           B
ATOM   2609  B       X   1    -106.544-134.205  54.395  0.00  0.00           B
ATOM   2610  B       X   1    -106.545-132.879  52.171  0.00  0.00           B
ATOM   2611  B       X   1    -104.500-134.906  49.907  0.00  0.00           B
ATOM   2612  Ne      X   1    -105.937-134.865  49.258  0.00  0.00          NE
ATOM   2613  B       X   1    -106.564-136.239  49.578  0.00  0.00           B
ATOM   2614  Ne      X   1    -104.239-131.135  55.089  0.00  0.00          NE
ATOM   2615  B       X   1    -104.911-132.197  54.135  0.00  0.00           B
ATOM   2616  Ne      X   1    -105.592-133.345  53.501  0.00  0.00          NE
ATOM   2617  B       X   1    -104.278-134.434  53.271  0.00  0.00           B
ATOM   2618  B       X   1    -105.277-130.093  55.505  0.00  0.00           B
ATOM   2619  B       X   1    -108.864-129.240  50.290  0.00  0.00           B
ATOM   2620  Ne      X   1    -107.602-129.808  49.438  0.00  0.00          NE
ATOM   2621  B       X   1    -105.179-123.097  53.404  0.00  0.00           B
ATOM   2622  B       X   1    -107.480-123.590  54.219  0.00  0.00           B
ATOM   2623  B       X   1    -105.389-126.342  50.422  0.00  0.00           B
ATOM   2624  B       X   1    -106.250-127.854  52.161  0.00  0.00           B
ATOM   2625  B       X   1    -106.502-128.665  49.679  0.00  0.00           B
ATOM   2626  Ne      X   1    -105.637-127.881  50.771  0.00  0.00          NE
ATOM   2627  B       X   1    -105.920-125.569  53.485  0.00  0.00           B
ATOM   2628  Ne      X   1    -106.555-127.080  53.551  0.00  0.00          NE
ATOM   2629  B       X   1    -106.187-127.802  54.907  0.00  0.00           B
ATOM   2630  Ne      X   1    -105.972-124.211  54.206  0.00  0.00          NE
ATOM   2631  Ne      X   1    -104.307-125.204  50.293  0.00  0.00          NE
ATOM   2632  B       X   1    -104.311-124.074  51.329  0.00  0.00           B
ATOM   2633  B       X   1    -104.278-128.614  50.853  0.00  0.00           B
ATOM   2634  B       X   1    -105.395-124.154  55.615  0.00  0.00           B
ATOM   2635  B       X   1    -104.635-124.569  48.892  0.00  0.00           B
ATOM   2636  Ne      X   1    -104.989-122.816  51.905  0.00  0.00          NE
ATOM   2637  Ne      X   1    -108.599-122.800  55.085  0.00  0.00          NE
ATOM   2638  Ne      X   1    -105.875-128.743  56.164  0.00  0.00          NE
ATOM   2639  Ne      X   1    -103.985-123.635  56.035  0.00  0.00          NE
ATOM   2640  B       X   1    -106.428-122.535  51.212  0.00  0.00           B
ATOM   2641  B       X   1    -103.801-131.883  58.884  0.00  0.00           B
ATOM   2642  Ne      X   1    -103.528-135.202  58.470  0.00  0.00          NE
ATOM   2643  B       X   1    -105.955-132.858  59.977  0.00  0.00           B
ATOM   2644  Ne      X   1    -104.645-132.082  60.237  0.00  0.00          NE
ATOM   2645  B       X   1    -104.999-130.645  60.723  0.00  0.00           B
ATOM   2646  B       X   1    -103.744-132.857  61.278  0.00  0.00           B
ATOM   2647  B       X   1    -103.591-131.900  56.311  0.00  0.00           B
ATOM   2648  B       X   1    -103.358-134.951  60.053  0.00  0.00           B
ATOM   2649  B       X   1    -107.092-129.010  57.053  0.00  0.00           B
ATOM   2650  B       X   1    -106.087-122.888  60.488  0.00  0.00           B
ATOM   2651  B       X   1    -103.441-126.305  58.612  0.00  0.00           B
ATOM   2652  B       X   1    -106.288-125.368  60.668  0.00  0.00           B
ATOM   2653  Ne      X   1    -107.118-125.865  59.385  0.00  0.00          NE
ATOM   2654  Ne      X   1    -108.787-128.199  60.323  0.00  0.00          NE
ATOM   2655  B       X   1    -103.705-124.143  57.448  0.00  0.00           B
ATOM   2656  B       X   1    -104.464-128.316  59.788  0.00  0.00           B
ATOM   2657  Ne      X   1    -104.619-127.401  58.464  0.00  0.00          NE
ATOM   2658  B       X   1    -105.396-128.552  62.195  0.00  0.00           B
ATOM   2659  B       X   1    -103.983-124.321  60.018  0.00  0.00           B
ATOM   2660  B       X   1    -108.584-129.150  59.035  0.00  0.00           B
ATOM   2661  B       X   1    -104.978-124.123  62.393  0.00  0.00           B
ATOM   2662  Ne      X   1    -104.528-124.207  63.856  0.00  0.00          NE
ATOM   2663  Ne      X   1    -105.290-124.181  60.909  0.00  0.00          NE
ATOM   2664  B       X   1    -108.362-123.301  56.577  0.00  0.00           B
ATOM   2665  Ne      X   1    -106.847-128.466  62.741  0.00  0.00          NE
ATOM   2666  Ne      X   1    -108.356-129.721  57.627  0.00  0.00          NE
ATOM   2667  Ne      X   1    -108.460-123.402  58.076  0.00  0.00          NE
ATOM   2668  B       X   1    -107.716-124.656  58.596  0.00  0.00           B
ATOM   2669  B       X   1    -107.865-128.381  61.551  0.00  0.00           B
ATOM   2670  B       X   1    -106.053-126.672  58.569  0.00  0.00           B
ATOM   2671  B       X   1    -106.976-127.244  63.828  0.00  0.00           B
ATOM   2672  B       X   1    -107.374-129.747  63.436  0.00  0.00           B
ATOM   2673  B       X   1    -108.259-126.771  59.822  0.00  0.00           B
ATOM   2674  Ne      X   1    -104.409-129.205  61.125  0.00  0.00          NE
ATOM   2675  B       X   1    -104.708-128.144  57.073  0.00  0.00           B
ATOM   2676  B       X   1     -91.857-152.629   1.275  0.00  0.00           B
ATOM   2677  B       X   1     -99.782-141.723  45.267  0.00  0.00           B
ATOM   2678  B       X   1     -99.747-138.261  47.040  0.00  0.00           B
ATOM   2679  B       X   1    -100.543-142.345  47.856  0.00  0.00           B
ATOM   2680  Ne      X   1    -100.138-142.808  46.394  0.00  0.00          NE
ATOM   2681  B       X   1     -98.803-143.603  46.634  0.00  0.00           B
ATOM   2682  B       X   1    -102.203-138.549  46.062  0.00  0.00           B
ATOM   2683  Ne      X   1    -101.329-137.988  47.260  0.00  0.00          NE
ATOM   2684  B       X   1     -94.923-139.215  45.642  0.00  0.00           B
ATOM   2685  B       X   1     -95.209-138.640  48.146  0.00  0.00           B
ATOM   2686  B       X   1     -97.189-138.220  46.599  0.00  0.00           B
ATOM   2687  Ne      X   1     -95.570-138.218  46.692  0.00  0.00          NE
ATOM   2688  Ne      X   1     -92.457-137.959  43.960  0.00  0.00          NE
ATOM   2689  B       X   1     -96.279-143.519  47.562  0.00  0.00           B
ATOM   2690  B       X   1     -92.320-140.894  45.936  0.00  0.00           B
ATOM   2691  Ne      X   1     -97.397-144.166  46.689  0.00  0.00          NE
ATOM   2692  Ne      X   1    -103.086-143.035  53.206  0.00  0.00          NE
ATOM   2693  B       X   1    -101.825-138.597  48.628  0.00  0.00           B
ATOM   2694  B       X   1    -102.290-143.610  49.360  0.00  0.00           B
ATOM   2695  B       X   1    -101.399-138.796  53.669  0.00  0.00           B
ATOM   2696  B       X   1    -101.548-139.249  51.119  0.00  0.00           B
ATOM   2697  Ne      X   1    -102.373-139.501  49.735  0.00  0.00          NE
ATOM   2698  B       X   1    -102.112-141.015  49.440  0.00  0.00           B
ATOM   2699  Ne      X   1    -100.599-139.265  52.369  0.00  0.00          NE
ATOM   2700  B       X   1     -99.945-140.695  52.373  0.00  0.00           B
ATOM   2701  B       X   1     -99.034-143.175  52.514  0.00  0.00           B
ATOM   2702  B       X   1    -100.278-142.368  50.475  0.00  0.00           B
ATOM   2703  Ne      X   1    -100.172-142.203  52.059  0.00  0.00          NE
ATOM   2704  B       X   1    -101.693-142.413  52.507  0.00  0.00           B
ATOM   2705  Ne      X   1    -101.290-142.315  49.198  0.00  0.00          NE
ATOM   2706  B       X   1     -99.527-138.091  52.172  0.00  0.00           B
ATOM   2707  Ne      X   1    -102.232-137.892  54.776  0.00  0.00          NE
ATOM   2708  Ne      X   1     -97.801-144.121  52.712  0.00  0.00          NE
ATOM   2709  B       X   1     -96.489-143.222  52.792  0.00  0.00           B
ATOM   2710  B       X   1     -95.882-138.815  53.136  0.00  0.00           B
ATOM   2711  B       X   1     -94.222-139.939  50.223  0.00  0.00           B
ATOM   2712  B       X   1     -95.307-141.280  53.948  0.00  0.00           B
ATOM   2713  B       X   1     -92.267-141.608  50.301  0.00  0.00           B
ATOM   2714  Ne      X   1     -93.869-141.463  50.315  0.00  0.00          NE
ATOM   2715  Ne      X   1     -95.088-142.608  52.971  0.00  0.00          NE
ATOM   2716  Ne      X   1     -94.684-138.603  49.664  0.00  0.00          NE
ATOM   2717  B       X   1     -95.790-138.061  50.634  0.00  0.00           B
ATOM   2718  B       X   1     -93.557-146.246  62.395  0.00  0.00           B
ATOM   2719  B       X   1     -98.813-141.587  56.579  0.00  0.00           B
ATOM   2720  Ne      X   1     -98.041-140.163  56.317  0.00  0.00          NE
ATOM   2721  B       X   1     -99.234-139.075  56.435  0.00  0.00           B
ATOM   2722  B       X   1    -103.168-141.037  56.569  0.00  0.00           B
ATOM   2723  B       X   1     -92.719-124.142  28.552  0.00  0.00           B
ATOM   2724  Ne      X   1     -93.593-125.418  28.349  0.00  0.00          NE
ATOM   2725  B       X   1     -93.557-126.274  29.659  0.00  0.00           B
ATOM   2726  Ne      X   1     -95.499-131.576  39.765  0.00  0.00          NE
ATOM   2727  B       X   1     -98.435-129.470  40.083  0.00  0.00           B
ATOM   2728  Ne      X   1    -100.336-124.983  40.136  0.00  0.00          NE
ATOM   2729  Ne      X   1     -97.040-128.883  39.599  0.00  0.00          NE
ATOM   2730  B       X   1     -96.589-123.756  40.103  0.00  0.00           B
ATOM   2731  Ne      X   1    -101.069-135.009  47.876  0.00  0.00          NE
ATOM   2732  B       X   1    -102.267-135.303  42.464  0.00  0.00           B
ATOM   2733  Ne      X   1    -102.461-132.577  47.171  0.00  0.00          NE
ATOM   2734  B       X   1    -102.131-131.487  46.144  0.00  0.00           B
ATOM   2735  B       X   1     -98.707-136.389  45.759  0.00  0.00           B
ATOM   2736  Ne      X   1    -100.680-134.956  42.401  0.00  0.00          NE
ATOM   2737  Ne      X   1    -100.997-131.848  42.525  0.00  0.00          NE
ATOM   2738  B       X   1     -99.795-135.745  43.447  0.00  0.00           B
ATOM   2739  B       X   1    -101.573-133.854  47.025  0.00  0.00           B
ATOM   2740  B       X   1    -100.591-133.337  42.704  0.00  0.00           B
ATOM   2741  B       X   1    -100.974-131.039  43.901  0.00  0.00           B
ATOM   2742  B       X   1    -100.030-131.066  41.554  0.00  0.00           B
ATOM   2743  B       X   1    -101.331-136.403  47.323  0.00  0.00           B
ATOM   2744  Ne      X   1    -101.409-130.330  45.322  0.00  0.00          NE
ATOM   2745  Ne      X   1     -98.440-137.444  46.906  0.00  0.00          NE
ATOM   2746  B       X   1     -97.854-130.961  46.858  0.00  0.00           B
ATOM   2747  B       X   1     -97.475-134.817  44.166  0.00  0.00           B
ATOM   2748  B       X   1     -92.586-133.039  48.064  0.00  0.00           B
ATOM   2749  B       X   1     -96.629-133.004  45.932  0.00  0.00           B
ATOM   2750  Ne      X   1     -96.660-131.904  47.048  0.00  0.00          NE
ATOM   2751  B       X   1     -95.027-136.781  46.297  0.00  0.00           B
ATOM   2752  B       X   1     -93.148-136.566  44.537  0.00  0.00           B
ATOM   2753  Ne      X   1     -95.346-131.385  42.950  0.00  0.00          NE
ATOM   2754  B       X   1     -93.185-135.066  46.623  0.00  0.00           B
ATOM   2755  Ne      X   1     -94.083-135.715  45.556  0.00  0.00          NE
ATOM   2756  B       X   1     -93.961-130.937  43.605  0.00  0.00           B
ATOM   2757  B       X   1     -95.255-131.638  41.430  0.00  0.00           B
ATOM   2758  B       X   1     -95.045-134.702  44.926  0.00  0.00           B
ATOM   2759  B       X   1     -95.271-130.956  47.063  0.00  0.00           B
ATOM   2760  B       X   1     -95.986-132.699  43.613  0.00  0.00           B
ATOM   2761  Ne      X   1     -96.329-133.839  44.617  0.00  0.00          NE
ATOM   2762  Ne      X   1     -92.451-130.444  43.900  0.00  0.00          NE
ATOM   2763  B       X   1     -96.398-130.173  43.192  0.00  0.00           B
ATOM   2764  Ne      X   1     -94.148-130.271  47.921  0.00  0.00          NE
ATOM   2765  Ne      X   1     -93.349-134.413  48.068  0.00  0.00          NE
ATOM   2766  Ne      X   1     -98.266-122.500  43.938  0.00  0.00          NE
ATOM   2767  B       X   1    -100.056-129.875  46.146  0.00  0.00           B
ATOM   2768  B       X   1     -99.056-124.125  40.439  0.00  0.00           B
ATOM   2769  Ne      X   1     -99.509-129.630  41.228  0.00  0.00          NE
ATOM   2770  B       X   1    -101.743-127.481  42.988  0.00  0.00           B
ATOM   2771  B       X   1    -102.296-129.063  44.955  0.00  0.00           B
ATOM   2772  B       X   1    -100.972-124.686  46.240  0.00  0.00           B
ATOM   2773  Ne      X   1    -101.345-127.401  41.482  0.00  0.00          NE
ATOM   2774  B       X   1    -102.036-126.366  47.852  0.00  0.00           B
ATOM   2775  B       X   1     -98.953-123.551  45.008  0.00  0.00           B
ATOM   2776  B       X   1     -99.221-123.490  47.591  0.00  0.00           B
ATOM   2777  Ne      X   1    -102.297-125.541  46.502  0.00  0.00          NE
ATOM   2778  B       X   1     -97.796-123.204  42.544  0.00  0.00           B
ATOM   2779  B       X   1    -102.729-127.016  40.718  0.00  0.00           B
ATOM   2780  Ne      X   1    -102.670-127.635  44.282  0.00  0.00          NE
ATOM   2781  B       X   1     -98.250-128.515  47.462  0.00  0.00           B
ATOM   2782  B       X   1     -98.718-129.154  42.590  0.00  0.00           B
ATOM   2783  B       X   1    -102.525-126.601  45.370  0.00  0.00           B
ATOM   2784  B       X   1    -100.412-126.195  41.189  0.00  0.00           B
ATOM   2785  Ne      X   1     -98.568-129.568  46.374  0.00  0.00          NE
ATOM   2786  Ne      X   1     -99.955-123.477  46.215  0.00  0.00          NE
ATOM   2787  B       X   1    -100.715-128.736  41.030  0.00  0.00           B
ATOM   2788  B       X   1     -97.849-129.117  45.040  0.00  0.00           B
ATOM   2789  Ne      X   1     -97.710-124.136  41.245  0.00  0.00          NE
ATOM   2790  B       X   1     -92.568-128.962  44.495  0.00  0.00           B
ATOM   2791  Ne      X   1     -93.516-125.768  42.346  0.00  0.00          NE
ATOM   2792  Ne      X   1     -92.636-127.433  44.926  0.00  0.00          NE
ATOM   2793  Ne      X   1     -95.408-123.773  47.942  0.00  0.00          NE
ATOM   2794  Ne      X   1     -93.977-122.808  43.013  0.00  0.00          NE
ATOM   2795  B       X   1     -92.974-129.762  47.211  0.00  0.00           B
ATOM   2796  B       X   1     -93.749-124.326  42.776  0.00  0.00           B
ATOM   2797  B       X   1     -96.794-127.594  43.137  0.00  0.00           B
ATOM   2798  B       X   1     -93.754-127.200  46.064  0.00  0.00           B
ATOM   2799  Ne      X   1     -94.468-126.758  47.404  0.00  0.00          NE
ATOM   2800  B       X   1     -95.806-127.517  47.753  0.00  0.00           B
ATOM   2801  B       X   1     -92.500-125.912  41.193  0.00  0.00           B
ATOM   2802  B       X   1     -92.979-126.609  43.539  0.00  0.00           B
ATOM   2803  B       X   1     -94.919-126.379  41.908  0.00  0.00           B
ATOM   2804  Ne      X   1     -97.446-128.991  43.529  0.00  0.00          NE
ATOM   2805  Ne      X   1     -96.394-126.880  41.895  0.00  0.00          NE
ATOM   2806  B       X   1     -94.885-125.184  47.502  0.00  0.00           B
ATOM   2807  B       X   1     -97.326-125.577  41.700  0.00  0.00           B
ATOM   2808  B       X   1     -96.514-127.993  40.786  0.00  0.00           B
ATOM   2809  B       X   1     -95.665-122.898  46.648  0.00  0.00           B
ATOM   2810  B       X   1     -99.625-134.752  48.467  0.00  0.00           B
ATOM   2811  B       X   1    -102.246-132.124  48.631  0.00  0.00           B
ATOM   2812  Ne      X   1    -103.036-134.697  50.442  0.00  0.00          NE
ATOM   2813  B       X   1    -102.757-135.580  51.679  0.00  0.00           B
ATOM   2814  B       X   1    -102.961-136.626  54.055  0.00  0.00           B
ATOM   2815  B       X   1    -102.827-133.171  50.894  0.00  0.00           B
ATOM   2816  Ne      X   1    -102.902-135.262  53.327  0.00  0.00          NE
ATOM   2817  Ne      X   1     -98.502-135.518  49.245  0.00  0.00          NE
ATOM   2818  Ne      X   1    -100.038-134.367  53.742  0.00  0.00          NE
ATOM   2819  B       X   1     -99.485-135.655  53.034  0.00  0.00           B
ATOM   2820  B       X   1     -99.659-133.118  52.799  0.00  0.00           B
ATOM   2821  B       X   1    -101.595-134.560  53.797  0.00  0.00           B
ATOM   2822  Ne      X   1     -99.791-131.652  52.107  0.00  0.00          NE
ATOM   2823  B       X   1     -99.270-134.297  55.114  0.00  0.00           B
ATOM   2824  Ne      X   1     -98.871-136.678  52.075  0.00  0.00          NE
ATOM   2825  B       X   1     -98.954-136.178  50.582  0.00  0.00           B
ATOM   2826  Ne      X   1    -102.107-131.924  50.134  0.00  0.00          NE
ATOM   2827  B       X   1    -100.574-131.911  50.744  0.00  0.00           B
ATOM   2828  B       X   1     -98.433-130.960  51.915  0.00  0.00           B
ATOM   2829  B       X   1    -101.987-134.957  49.286  0.00  0.00           B
ATOM   2830  B       X   1    -100.740-130.877  53.174  0.00  0.00           B
ATOM   2831  B       X   1    -102.685-130.592  50.627  0.00  0.00           B
ATOM   2832  B       X   1    -103.052-130.460  54.281  0.00  0.00           B
ATOM   2833  B       X   1    -101.160-137.468  55.862  0.00  0.00           B
ATOM   2834  Ne      X   1     -98.225-133.747  56.132  0.00  0.00          NE
ATOM   2835  B       X   1     -98.172-136.669  48.250  0.00  0.00           B
ATOM   2836  Ne      X   1     -95.965-137.520  52.181  0.00  0.00          NE
ATOM   2837  B       X   1     -96.592-132.505  48.484  0.00  0.00           B
ATOM   2838  B       X   1     -97.334-136.825  52.358  0.00  0.00           B
ATOM   2839  B       X   1     -97.205-134.680  49.577  0.00  0.00           B
ATOM   2840  B       X   1     -96.893-130.928  53.899  0.00  0.00           B
ATOM   2841  B       X   1     -93.377-131.677  51.967  0.00  0.00           B
ATOM   2842  Ne      X   1     -94.422-132.857  52.017  0.00  0.00          NE
ATOM   2843  B       X   1     -95.408-133.093  50.720  0.00  0.00           B
ATOM   2844  Ne      X   1     -92.071-130.832  52.465  0.00  0.00          NE
ATOM   2845  B       X   1     -95.357-132.834  53.299  0.00  0.00           B
ATOM   2846  Ne      X   1     -92.206-136.658  49.923  0.00  0.00          NE
ATOM   2847  B       X   1     -92.657-135.368  49.075  0.00  0.00           B
ATOM   2848  Ne      X   1     -96.048-133.682  49.396  0.00  0.00          NE
ATOM   2849  B       X   1     -94.833-134.297  48.498  0.00  0.00           B
ATOM   2850  B       X   1     -95.983-130.218  51.661  0.00  0.00           B
ATOM   2851  Ne      X   1     -97.242-130.176  52.591  0.00  0.00          NE
ATOM   2852  B       X   1     -93.424-137.616  49.687  0.00  0.00           B
ATOM   2853  B       X   1    -102.853-125.965  50.139  0.00  0.00           B
ATOM   2854  B       X   1    -102.541-125.951  53.123  0.00  0.00           B
ATOM   2855  Ne      X   1    -101.727-129.791  53.686  0.00  0.00          NE
ATOM   2856  Ne      X   1    -102.783-129.052  50.948  0.00  0.00          NE
ATOM   2857  B       X   1    -102.141-128.950  52.397  0.00  0.00           B
ATOM   2858  B       X   1    -101.959-128.314  49.818  0.00  0.00           B
ATOM   2859  B       X   1     -98.633-126.670  51.576  0.00  0.00           B
ATOM   2860  B       X   1    -100.745-124.075  53.589  0.00  0.00           B
ATOM   2861  Ne      X   1    -101.810-126.782  49.432  0.00  0.00          NE
ATOM   2862  B       X   1     -99.219-127.335  54.073  0.00  0.00           B
ATOM   2863  B       X   1    -100.348-126.360  49.754  0.00  0.00           B
ATOM   2864  Ne      X   1     -98.897-126.050  50.156  0.00  0.00          NE
ATOM   2865  Ne      X   1    -101.859-125.097  54.144  0.00  0.00          NE
ATOM   2866  B       X   1     -98.707-124.481  50.030  0.00  0.00           B
ATOM   2867  Ne      X   1     -98.374-123.373  48.946  0.00  0.00          NE
ATOM   2868  B       X   1    -101.037-128.872  54.742  0.00  0.00           B
ATOM   2869  Ne      X   1    -100.274-127.541  55.212  0.00  0.00          NE
ATOM   2870  Ne      X   1     -98.114-127.239  52.944  0.00  0.00          NE
ATOM   2871  B       X   1     -98.238-123.792  53.858  0.00  0.00           B
ATOM   2872  B       X   1     -97.892-126.641  49.125  0.00  0.00           B
ATOM   2873  B       X   1    -101.188-126.259  55.232  0.00  0.00           B
ATOM   2874  B       X   1    -102.866-124.265  55.037  0.00  0.00           B
ATOM   2875  Ne      X   1     -99.592-123.031  53.561  0.00  0.00          NE
ATOM   2876  B       X   1     -97.569-128.690  52.858  0.00  0.00           B
ATOM   2877  B       X   1     -94.572-129.842  49.352  0.00  0.00           B
ATOM   2878  B       X   1     -96.845-128.834  49.621  0.00  0.00           B
ATOM   2879  B       X   1     -97.111-126.146  53.511  0.00  0.00           B
ATOM   2880  Ne      X   1     -96.963-124.639  53.973  0.00  0.00          NE
ATOM   2881  B       X   1     -96.825-123.563  48.649  0.00  0.00           B
ATOM   2882  B       X   1     -96.688-124.818  55.576  0.00  0.00           B
ATOM   2883  B       X   1     -92.394-129.686  53.487  0.00  0.00           B
ATOM   2884  B       X   1     -94.291-123.090  48.828  0.00  0.00           B
ATOM   2885  B       X   1     -94.171-123.094  51.342  0.00  0.00           B
ATOM   2886  B       X   1     -94.980-127.931  51.087  0.00  0.00           B
ATOM   2887  Ne      X   1     -92.181-127.199  49.547  0.00  0.00          NE
ATOM   2888  B       X   1     -92.613-127.327  51.056  0.00  0.00           B
ATOM   2889  Ne      X   1     -93.906-127.089  51.900  0.00  0.00          NE
ATOM   2890  B       X   1     -93.747-127.651  53.325  0.00  0.00           B
ATOM   2891  B       X   1     -94.210-125.565  52.004  0.00  0.00           B
ATOM   2892  Ne      X   1     -94.370-124.070  52.522  0.00  0.00          NE
ATOM   2893  B       X   1     -93.287-123.572  53.600  0.00  0.00           B
ATOM   2894  Ne      X   1     -95.565-129.251  50.455  0.00  0.00          NE
ATOM   2895  B       X   1     -95.731-124.034  53.263  0.00  0.00           B
ATOM   2896  B       X   1     -93.366-127.038  48.526  0.00  0.00           B
ATOM   2897  Ne      X   1     -92.601-122.887  54.810  0.00  0.00          NE
ATOM   2898  Ne      X   1     -97.220-127.866  48.420  0.00  0.00          NE
ATOM   2899  B       X   1     -92.563-123.908  56.033  0.00  0.00           B
ATOM   2900  B       X   1    -102.940-133.992  57.749  0.00  0.00           B
ATOM   2901  Ne      X   1    -102.917-132.423  57.623  0.00  0.00          NE
ATOM   2902  B       X   1     -98.949-132.500  56.810  0.00  0.00           B
ATOM   2903  Ne      X   1     -99.851-131.726  57.827  0.00  0.00          NE
ATOM   2904  B       X   1    -101.361-132.059  57.647  0.00  0.00           B
ATOM   2905  B       X   1     -98.138-135.565  59.701  0.00  0.00           B
ATOM   2906  Ne      X   1     -99.479-131.079  62.619  0.00  0.00          NE
ATOM   2907  B       X   1     -99.208-132.166  59.285  0.00  0.00           B
ATOM   2908  B       X   1    -100.153-132.449  62.492  0.00  0.00           B
ATOM   2909  Ne      X   1    -100.430-133.994  62.633  0.00  0.00          NE
ATOM   2910  B       X   1     -99.193-134.751  61.904  0.00  0.00           B
ATOM   2911  Ne      X   1     -97.913-134.795  61.024  0.00  0.00          NE
ATOM   2912  B       X   1     -98.451-131.026  61.382  0.00  0.00           B
ATOM   2913  Ne      X   1     -97.952-131.899  60.168  0.00  0.00          NE
ATOM   2914  B       X   1    -101.759-134.370  61.906  0.00  0.00           B
ATOM   2915  B       X   1     -98.723-130.919  63.966  0.00  0.00           B
ATOM   2916  B       X   1    -100.519-134.189  64.171  0.00  0.00           B
ATOM   2917  Ne      X   1    -103.247-134.359  61.446  0.00  0.00          NE
ATOM   2918  B       X   1     -99.558-130.166  57.777  0.00  0.00           B
ATOM   2919  B       X   1     -97.485-133.278  60.735  0.00  0.00           B
ATOM   2920  B       X   1     -96.866-131.194  59.309  0.00  0.00           B
ATOM   2921  B       X   1     -96.819-135.599  61.971  0.00  0.00           B
ATOM   2922  Ne      X   1     -96.121-136.120  63.274  0.00  0.00          NE
ATOM   2923  Ne      X   1     -93.146-135.231  63.799  0.00  0.00          NE
ATOM   2924  B       X   1     -94.189-131.529  63.678  0.00  0.00           B
ATOM   2925  B       X   1     -94.666-135.423  63.460  0.00  0.00           B
ATOM   2926  Ne      X   1     -92.952-132.243  63.016  0.00  0.00          NE
ATOM   2927  B       X   1     -93.062-132.637  61.446  0.00  0.00           B
ATOM   2928  B       X   1     -92.863-133.678  63.792  0.00  0.00           B
ATOM   2929  B       X   1     -95.728-137.644  63.281  0.00  0.00           B
ATOM   2930  B       X   1     -95.064-130.324  57.555  0.00  0.00           B
ATOM   2931  B       X   1    -100.632-123.399  64.227  0.00  0.00           B
ATOM   2932  B       X   1    -102.671-129.951  64.241  0.00  0.00           B
ATOM   2933  B       X   1    -100.658-129.983  62.614  0.00  0.00           B
ATOM   2934  Ne      X   1    -103.142-124.740  58.751  0.00  0.00          NE
ATOM   2935  B       X   1     -99.401-127.878  56.574  0.00  0.00           B
ATOM   2936  B       X   1     -99.316-123.256  59.296  0.00  0.00           B
ATOM   2937  B       X   1     -99.065-128.021  59.215  0.00  0.00           B
ATOM   2938  B       X   1    -101.684-127.822  63.114  0.00  0.00           B
ATOM   2939  B       X   1     -99.520-127.344  61.692  0.00  0.00           B
ATOM   2940  Ne      X   1    -101.647-124.010  63.097  0.00  0.00          NE
ATOM   2941  Ne      X   1    -100.701-122.950  58.636  0.00  0.00          NE
ATOM   2942  Ne      X   1     -98.877-128.727  57.793  0.00  0.00          NE
ATOM   2943  B       X   1     -98.746-125.610  60.068  0.00  0.00           B
ATOM   2944  Ne      X   1    -100.473-126.798  62.883  0.00  0.00          NE
ATOM   2945  B       X   1    -101.625-124.245  58.746  0.00  0.00           B
ATOM   2946  Ne      X   1     -98.249-124.284  59.544  0.00  0.00          NE
ATOM   2947  Ne      X   1     -98.643-127.149  60.472  0.00  0.00          NE
ATOM   2948  B       X   1    -100.951-125.343  62.575  0.00  0.00           B
ATOM   2949  Ne      X   1    -102.067-129.304  62.951  0.00  0.00          NE
ATOM   2950  B       X   1    -101.956-122.866  62.121  0.00  0.00           B
ATOM   2951  B       X   1    -103.005-124.483  63.798  0.00  0.00           B
ATOM   2952  B       X   1    -103.024-129.433  61.722  0.00  0.00           B
ATOM   2953  B       X   1     -97.773-124.790  57.926  0.00  0.00           B
ATOM   2954  B       X   1     -99.605-126.890  64.184  0.00  0.00           B
ATOM   2955  B       X   1     -92.784-125.110  58.312  0.00  0.00           B
ATOM   2956  Ne      X   1     -95.574-123.307  60.936  0.00  0.00          NE
ATOM   2957  Ne      X   1     -94.161-125.115  58.902  0.00  0.00          NE
ATOM   2958  B       X   1     -95.441-123.834  62.396  0.00  0.00           B
ATOM   2959  B       X   1     -97.068-127.357  60.708  0.00  0.00           B
ATOM   2960  B       X   1     -93.166-127.941  64.098  0.00  0.00           B
ATOM   2961  B       X   1     -92.407-126.505  62.127  0.00  0.00           B
ATOM   2962  Ne      X   1     -96.557-124.764  57.039  0.00  0.00          NE
ATOM   2963  B       X   1     -94.800-126.494  59.588  0.00  0.00           B
ATOM   2964  Ne      X   1     -96.196-129.846  58.585  0.00  0.00          NE
ATOM   2965  Ne      X   1     -95.462-127.682  60.507  0.00  0.00          NE
ATOM   2966  B       X   1     -97.312-129.156  57.784  0.00  0.00           B
ATOM   2967  B       X   1     -94.512-125.824  63.591  0.00  0.00           B
ATOM   2968  B       X   1     -94.423-124.015  59.972  0.00  0.00           B
ATOM   2969  Ne      X   1     -95.195-124.429  63.827  0.00  0.00          NE
ATOM   2970  B       X   1     -95.545-128.970  59.664  0.00  0.00           B
ATOM   2971  Ne      X   1     -93.707-127.014  62.989  0.00  0.00          NE
ATOM   2972  B       X   1     -94.654-127.792  61.873  0.00  0.00           B
ATOM   2973  B       X   1     -96.919-123.942  60.236  0.00  0.00           B
ATOM   2974  B       X   1     -95.235-124.849  57.717  0.00  0.00           B
ATOM   2975  Ne      X   1     -87.922-154.095   3.253  0.00  0.00          NE
ATOM   2976  B       X   1     -86.548-154.608   3.869  0.00  0.00           B
ATOM   2977  B       X   1     -87.978-154.967   1.809  0.00  0.00           B
ATOM   2978  B       X   1     -84.081-159.051   0.360  0.00  0.00           B
ATOM   2979  B       X   1     -83.599-158.300   2.802  0.00  0.00           B
ATOM   2980  Ne      X   1     -84.976-154.661   3.823  0.00  0.00          NE
ATOM   2981  B       X   1     -84.194-156.061   3.937  0.00  0.00           B
ATOM   2982  B       X   1     -84.559-154.043   2.397  0.00  0.00           B
ATOM   2983  Ne      X   1     -83.097-157.241   3.867  0.00  0.00          NE
ATOM   2984  B       X   1     -84.525-153.758   5.004  0.00  0.00           B
ATOM   2985  B       X   1     -81.571-156.833   3.637  0.00  0.00           B
ATOM   2986  B       X   1     -82.655-153.870   6.746  0.00  0.00           B
ATOM   2987  B       X   1     -86.122-154.774  13.101  0.00  0.00           B
ATOM   2988  B       X   1     -87.548-153.128   9.333  0.00  0.00           B
ATOM   2989  B       X   1     -82.755-155.949   8.268  0.00  0.00           B
ATOM   2990  Ne      X   1     -80.898-155.213  14.188  0.00  0.00          NE
ATOM   2991  B       X   1     -81.745-155.048  15.549  0.00  0.00           B
ATOM   2992  B       X   1     -80.569-154.738   8.172  0.00  0.00           B
ATOM   2993  Ne      X   1     -82.102-154.518   8.085  0.00  0.00          NE
ATOM   2994  Ne      X   1     -83.421-153.172  10.527  0.00  0.00          NE
ATOM   2995  B       X   1     -81.167-153.886  13.366  0.00  0.00           B
ATOM   2996  Ne      X   1     -85.440-155.269  11.750  0.00  0.00          NE
ATOM   2997  B       X   1     -82.596-153.589   9.286  0.00  0.00           B
ATOM   2998  B       X   1     -84.263-154.381  11.171  0.00  0.00           B
ATOM   2999  Ne      X   1     -91.060-148.112   3.359  0.00  0.00          NE
ATOM   3000  B       X   1     -91.101-146.609   3.301  0.00  0.00           B
ATOM   3001  B       X   1     -90.828-148.593   1.857  0.00  0.00           B
ATOM   3002  Ne      X   1     -90.591-148.349   0.371  0.00  0.00          NE
ATOM   3003  B       X   1     -89.687-145.689   6.840  0.00  0.00           B
ATOM   3004  B       X   1     -89.948-148.571   4.377  0.00  0.00           B
ATOM   3005  B       X   1     -87.846-152.617   2.689  0.00  0.00           B
ATOM   3006  Ne      X   1     -88.606-146.645   7.350  0.00  0.00          NE
ATOM   3007  B       X   1     -88.871-148.063   6.592  0.00  0.00           B
ATOM   3008  Ne      X   1     -87.176-151.435   1.745  0.00  0.00          NE
ATOM   3009  Ne      X   1     -88.834-149.026   5.381  0.00  0.00          NE
ATOM   3010  B       X   1     -87.353-149.001   4.782  0.00  0.00           B
ATOM   3011  B       X   1     -86.765-150.307   2.780  0.00  0.00           B
ATOM   3012  B       X   1     -87.153-146.050   7.144  0.00  0.00           B
ATOM   3013  B       X   1     -88.091-151.112   0.544  0.00  0.00           B
ATOM   3014  B       X   1     -89.290-147.321   0.328  0.00  0.00           B
ATOM   3015  Ne      X   1     -86.266-149.225   3.722  0.00  0.00          NE
ATOM   3016  B       X   1     -89.034-151.636   8.034  0.00  0.00           B
ATOM   3017  B       X   1     -86.114-145.500   1.681  0.00  0.00           B
ATOM   3018  B       X   1     -85.932-147.812   3.038  0.00  0.00           B
ATOM   3019  B       X   1     -84.874-149.614   4.368  0.00  0.00           B
ATOM   3020  B       X   1     -83.945-147.000   1.672  0.00  0.00           B
ATOM   3021  Ne      X   1     -85.276-146.481   2.536  0.00  0.00          NE
ATOM   3022  B       X   1     -85.809-152.120   1.185  0.00  0.00           B
ATOM   3023  Ne      X   1     -83.303-147.965   0.615  0.00  0.00          NE
ATOM   3024  B       X   1     -83.399-151.837   1.933  0.00  0.00           B
ATOM   3025  B       X   1     -84.613-152.504   7.409  0.00  0.00           B
ATOM   3026  Ne      X   1     -83.428-149.981   4.999  0.00  0.00          NE
ATOM   3027  B       X   1     -83.245-149.404   1.194  0.00  0.00           B
ATOM   3028  B       X   1     -83.377-151.545   5.416  0.00  0.00           B
ATOM   3029  B       X   1     -83.204-149.138   6.293  0.00  0.00           B
ATOM   3030  Ne      X   1     -83.151-148.859   7.909  0.00  0.00          NE
ATOM   3031  Ne      X   1     -84.385-152.825   1.300  0.00  0.00          NE
ATOM   3032  B       X   1     -81.091-150.681   1.675  0.00  0.00           B
ATOM   3033  B       X   1     -82.595-149.948   3.631  0.00  0.00           B
ATOM   3034  Ne      X   1     -82.602-150.514   2.126  0.00  0.00          NE
ATOM   3035  B       X   1     -81.856-147.554   0.243  0.00  0.00           B
ATOM   3036  Ne      X   1     -83.836-152.922   6.089  0.00  0.00          NE
ATOM   3037  B       X   1     -82.612-145.624   7.993  0.00  0.00           B
ATOM   3038  B       X   1     -84.723-145.657   3.716  0.00  0.00           B
ATOM   3039  Ne      X   1     -90.994-145.040   6.444  0.00  0.00          NE
ATOM   3040  B       X   1     -90.930-144.623   4.889  0.00  0.00           B
ATOM   3041  Ne      X   1     -91.097-145.085   3.389  0.00  0.00          NE
ATOM   3042  B       X   1     -88.999-142.148   3.296  0.00  0.00           B
ATOM   3043  B       X   1     -87.704-143.459   1.517  0.00  0.00           B
ATOM   3044  Ne      X   1     -86.705-144.358   0.700  0.00  0.00          NE
ATOM   3045  B       X   1     -87.037-143.672   7.733  0.00  0.00           B
ATOM   3046  Ne      X   1     -86.146-144.837   7.219  0.00  0.00          NE
ATOM   3047  B       X   1     -85.550-143.474   0.075  0.00  0.00           B
ATOM   3048  B       X   1     -85.748-139.045   5.387  0.00  0.00           B
ATOM   3049  Ne      X   1     -84.314-144.545   4.727  0.00  0.00          NE
ATOM   3050  B       X   1     -84.273-143.090   4.016  0.00  0.00           B
ATOM   3051  B       X   1     -85.508-144.485   5.824  0.00  0.00           B
ATOM   3052  B       X   1     -83.874-142.132   1.617  0.00  0.00           B
ATOM   3053  Ne      X   1     -83.939-141.768   3.235  0.00  0.00          NE
ATOM   3054  Ne      X   1     -85.540-138.421   6.825  0.00  0.00          NE
ATOM   3055  B       X   1     -83.020-144.917   5.463  0.00  0.00           B
ATOM   3056  B       X   1     -83.105-143.262   7.250  0.00  0.00           B
ATOM   3057  B       X   1     -82.544-141.174   3.699  0.00  0.00           B
ATOM   3058  B       X   1     -80.809-144.361   6.614  0.00  0.00           B
ATOM   3059  B       X   1     -80.712-140.216   5.261  0.00  0.00           B
ATOM   3060  Ne      X   1     -81.222-140.219   3.781  0.00  0.00          NE
ATOM   3061  B       X   1     -81.784-141.133   7.380  0.00  0.00           B
ATOM   3062  B       X   1     -81.750-138.753   3.411  0.00  0.00           B
ATOM   3063  Ne      X   1     -82.312-144.558   6.831  0.00  0.00          NE
ATOM   3064  Ne      X   1     -80.466-140.473   6.800  0.00  0.00          NE
ATOM   3065  B       X   1     -85.744-139.388   7.962  0.00  0.00           B
ATOM   3066  Ne      X   1     -84.199-142.596   0.128  0.00  0.00          NE
ATOM   3067  B       X   1     -83.965-137.900   6.946  0.00  0.00           B
ATOM   3068  B       X   1     -86.378-151.095   8.530  0.00  0.00           B
ATOM   3069  B       X   1     -88.835-146.851   8.905  0.00  0.00           B
ATOM   3070  B       X   1     -88.494-148.298  10.983  0.00  0.00           B
ATOM   3071  B       X   1     -87.096-149.716  12.536  0.00  0.00           B
ATOM   3072  Ne      X   1     -88.282-149.742  11.476  0.00  0.00          NE
ATOM   3073  B       X   1     -88.204-150.783  10.311  0.00  0.00           B
ATOM   3074  Ne      X   1     -87.843-151.585   8.991  0.00  0.00          NE
ATOM   3075  B       X   1     -88.288-145.700  11.239  0.00  0.00           B
ATOM   3076  B       X   1     -83.907-150.220   8.379  0.00  0.00           B
ATOM   3077  B       X   1     -83.974-147.582   8.446  0.00  0.00           B
ATOM   3078  Ne      X   1     -84.860-151.480   8.635  0.00  0.00          NE
ATOM   3079  B       X   1     -84.498-152.152   9.995  0.00  0.00           B
ATOM   3080  Ne      X   1     -83.552-150.606  14.655  0.00  0.00          NE
ATOM   3081  B       X   1     -85.098-150.322  14.175  0.00  0.00           B
ATOM   3082  Ne      X   1     -83.867-146.099   8.881  0.00  0.00          NE
ATOM   3083  B       X   1     -83.774-145.725  10.434  0.00  0.00           B
ATOM   3084  B       X   1     -82.680-151.739  13.978  0.00  0.00           B
ATOM   3085  B       X   1     -82.574-146.633  14.857  0.00  0.00           B
ATOM   3086  B       X   1     -82.477-152.570  11.575  0.00  0.00           B
ATOM   3087  B       X   1     -82.771-149.245  14.604  0.00  0.00           B
ATOM   3088  B       X   1     -81.710-148.807   8.441  0.00  0.00           B
ATOM   3089  Ne      X   1     -81.877-148.072  15.119  0.00  0.00          NE
ATOM   3090  Ne      X   1     -81.694-152.333  12.916  0.00  0.00          NE
ATOM   3091  B       X   1     -81.057-147.342  12.268  0.00  0.00           B
ATOM   3092  B       X   1     -80.539-151.346  12.652  0.00  0.00           B
ATOM   3093  B       X   1     -80.465-148.056  14.520  0.00  0.00           B
ATOM   3094  B       X   1     -80.380-149.937  10.444  0.00  0.00           B
ATOM   3095  B       X   1     -87.744-143.433  10.139  0.00  0.00           B
ATOM   3096  Ne      X   1     -87.869-142.846  14.096  0.00  0.00          NE
ATOM   3097  B       X   1     -86.430-142.191  14.372  0.00  0.00           B
ATOM   3098  B       X   1     -87.801-143.511  12.706  0.00  0.00           B
ATOM   3099  B       X   1     -88.353-143.902  15.119  0.00  0.00           B
ATOM   3100  Ne      X   1     -87.855-142.703   8.764  0.00  0.00          NE
ATOM   3101  Ne      X   1     -87.414-144.315  11.410  0.00  0.00          NE
ATOM   3102  B       X   1     -85.712-137.857  11.834  0.00  0.00           B
ATOM   3103  B       X   1     -81.341-139.148  10.199  0.00  0.00           B
ATOM   3104  Ne      X   1     -85.469-140.937  14.442  0.00  0.00          NE
ATOM   3105  Ne      X   1     -80.685-138.344   9.010  0.00  0.00          NE
ATOM   3106  B       X   1     -82.105-142.389   9.478  0.00  0.00           B
ATOM   3107  Ne      X   1     -83.410-145.327  14.515  0.00  0.00          NE
ATOM   3108  B       X   1     -84.485-145.270  15.788  0.00  0.00           B
ATOM   3109  B       X   1     -85.380-140.129  13.021  0.00  0.00           B
ATOM   3110  Ne      X   1     -85.089-139.299  11.770  0.00  0.00          NE
ATOM   3111  Ne      X   1     -81.402-143.416  15.691  0.00  0.00          NE
ATOM   3112  B       X   1     -83.405-139.118  11.768  0.00  0.00           B
ATOM   3113  Ne      X   1     -85.638-140.552   9.011  0.00  0.00          NE
ATOM   3114  B       X   1     -80.982-138.952  12.745  0.00  0.00           B
ATOM   3115  B       X   1     -83.185-143.459  11.545  0.00  0.00           B
ATOM   3116  Ne      X   1     -82.879-141.904   8.196  0.00  0.00          NE
ATOM   3117  B       X   1     -80.570-143.334  11.200  0.00  0.00           B
ATOM   3118  B       X   1     -85.060-145.308   8.249  0.00  0.00           B
ATOM   3119  B       X   1     -81.884-141.168  11.664  0.00  0.00           B
ATOM   3120  Ne      X   1     -81.879-139.634  11.660  0.00  0.00          NE
ATOM   3121  Ne      X   1     -81.920-142.637  11.037  0.00  0.00          NE
ATOM   3122  Ne      X   1     -84.158-144.703  11.632  0.00  0.00          NE
ATOM   3123  B       X   1     -84.290-141.322   8.513  0.00  0.00           B
ATOM   3124  B       X   1     -84.103-141.276  15.103  0.00  0.00           B
ATOM   3125  B       X   1     -85.803-144.486  11.402  0.00  0.00           B
ATOM   3126  B       X   1     -85.450-139.930  10.450  0.00  0.00           B
ATOM   3127  B       X   1     -84.015-145.297  13.092  0.00  0.00           B
ATOM   3128  B       X   1     -82.456-144.124  14.733  0.00  0.00           B
ATOM   3129  B       X   1     -82.491-139.534  15.789  0.00  0.00           B
ATOM   3130  B       X   1     -81.234-144.293  16.996  0.00  0.00           B
ATOM   3131  Ne      X   1     -83.062-140.895  16.199  0.00  0.00          NE
ATOM   3132  B       X   1     -81.981-142.050  16.083  0.00  0.00           B
ATOM   3133  B       X   1     -91.821-138.618  45.224  0.00  0.00           B
ATOM   3134  B       X   1     -91.352-137.793  42.891  0.00  0.00           B
ATOM   3135  B       X   1     -83.539-148.079  55.730  0.00  0.00           B
ATOM   3136  Ne      X   1     -82.263-147.292  55.323  0.00  0.00          NE
ATOM   3137  B       X   1     -82.451-145.775  55.677  0.00  0.00           B
ATOM   3138  B       X   1     -81.027-147.795  56.166  0.00  0.00           B
ATOM   3139  Ne      X   1     -83.041-139.509  54.543  0.00  0.00          NE
ATOM   3140  B       X   1     -82.929-141.097  54.622  0.00  0.00           B
ATOM   3141  B       X   1     -81.680-138.906  54.082  0.00  0.00           B
ATOM   3142  B       X   1     -82.238-143.424  54.950  0.00  0.00           B
ATOM   3143  B       X   1     -89.015-146.400  62.217  0.00  0.00           B
ATOM   3144  B       X   1     -88.922-146.448  59.638  0.00  0.00           B
ATOM   3145  B       X   1     -86.883-147.495  63.313  0.00  0.00           B
ATOM   3146  Ne      X   1     -88.192-146.637  63.606  0.00  0.00          NE
ATOM   3147  B       X   1     -88.613-150.863  62.196  0.00  0.00           B
ATOM   3148  B       X   1     -88.625-148.967  60.333  0.00  0.00           B
ATOM   3149  B       X   1     -88.222-148.110  57.921  0.00  0.00           B
ATOM   3150  B       X   1     -86.762-150.697  60.408  0.00  0.00           B
ATOM   3151  Ne      X   1     -88.257-150.435  60.724  0.00  0.00          NE
ATOM   3152  B       X   1     -87.193-145.934  57.035  0.00  0.00           B
ATOM   3153  Ne      X   1     -89.438-145.559  60.976  0.00  0.00          NE
ATOM   3154  B       X   1     -80.391-150.007  57.311  0.00  0.00           B
ATOM   3155  B       X   1     -85.935-148.225  56.738  0.00  0.00           B
ATOM   3156  B       X   1     -83.088-147.584  60.194  0.00  0.00           B
ATOM   3157  Ne      X   1     -84.556-148.956  56.688  0.00  0.00          NE
ATOM   3158  Ne      X   1     -83.189-149.054  59.568  0.00  0.00          NE
ATOM   3159  B       X   1     -84.163-150.214  60.292  0.00  0.00           B
ATOM   3160  Ne      X   1     -85.533-147.791  62.674  0.00  0.00          NE
ATOM   3161  Ne      X   1     -85.396-150.606  61.208  0.00  0.00          NE
ATOM   3162  B       X   1     -85.190-152.049  61.996  0.00  0.00           B
ATOM   3163  B       X   1     -85.647-149.296  62.068  0.00  0.00           B
ATOM   3164  B       X   1     -84.963-146.746  61.585  0.00  0.00           B
ATOM   3165  B       X   1     -83.941-148.891  58.157  0.00  0.00           B
ATOM   3166  Ne      X   1     -83.551-146.274  60.866  0.00  0.00          NE
ATOM   3167  B       X   1     -84.349-147.937  63.671  0.00  0.00           B
ATOM   3168  B       X   1     -81.859-149.791  59.422  0.00  0.00           B
ATOM   3169  B       X   1     -80.981-152.110  58.804  0.00  0.00           B
ATOM   3170  Ne      X   1     -80.677-150.606  58.827  0.00  0.00          NE
ATOM   3171  B       X   1     -82.725-145.507  61.981  0.00  0.00           B
ATOM   3172  Ne      X   1     -80.511-146.688  64.197  0.00  0.00          NE
ATOM   3173  B       X   1     -90.887-145.267  60.669  0.00  0.00           B
ATOM   3174  B       X   1     -89.840-140.222  63.592  0.00  0.00           B
ATOM   3175  Ne      X   1     -88.784-142.656  60.439  0.00  0.00          NE
ATOM   3176  B       X   1     -89.398-141.765  61.525  0.00  0.00           B
ATOM   3177  B       X   1     -86.759-143.363  57.560  0.00  0.00           B
ATOM   3178  B       X   1     -88.091-139.589  61.711  0.00  0.00           B
ATOM   3179  B       X   1     -88.655-144.194  60.901  0.00  0.00           B
ATOM   3180  Ne      X   1     -86.815-138.692  61.293  0.00  0.00          NE
ATOM   3181  B       X   1     -87.269-142.398  59.919  0.00  0.00           B
ATOM   3182  Ne      X   1     -86.217-142.431  58.775  0.00  0.00          NE
ATOM   3183  B       X   1     -87.664-145.237  64.015  0.00  0.00           B
ATOM   3184  B       X   1     -84.514-141.278  63.625  0.00  0.00           B
ATOM   3185  Ne      X   1     -84.546-139.701  63.168  0.00  0.00          NE
ATOM   3186  B       X   1     -81.804-141.032  61.175  0.00  0.00           B
ATOM   3187  B       X   1     -83.164-144.033  57.420  0.00  0.00           B
ATOM   3188  Ne      X   1     -82.117-144.336  56.229  0.00  0.00          NE
ATOM   3189  B       X   1     -82.323-143.166  59.719  0.00  0.00           B
ATOM   3190  B       X   1     -84.823-143.001  59.188  0.00  0.00           B
ATOM   3191  B       X   1     -86.086-140.960  58.301  0.00  0.00           B
ATOM   3192  B       X   1     -82.156-138.663  60.097  0.00  0.00           B
ATOM   3193  B       X   1     -85.643-139.308  62.195  0.00  0.00           B
ATOM   3194  Ne      X   1     -83.503-143.866  58.906  0.00  0.00          NE
ATOM   3195  B       X   1     -85.802-138.631  57.246  0.00  0.00           B
ATOM   3196  B       X   1     -80.625-138.909  62.110  0.00  0.00           B
ATOM   3197  B       X   1     -81.025-145.265  63.974  0.00  0.00           B
ATOM   3198  B       X   1     -83.032-143.512  63.765  0.00  0.00           B
ATOM   3199  Ne      X   1     -81.319-142.461  60.701  0.00  0.00          NE
ATOM   3200  Ne      X   1     -81.960-139.497  61.444  0.00  0.00          NE
ATOM   3201  B       X   1     -83.722-145.271  59.646  0.00  0.00           B
ATOM   3202  B       X   1     -80.661-144.271  56.935  0.00  0.00           B
ATOM   3203  Ne      X   1     -82.010-144.419  62.929  0.00  0.00          NE
ATOM   3204  B       X   1     -81.226-143.435  61.946  0.00  0.00           B
ATOM   3205  B       X   1     -83.182-139.303  62.440  0.00  0.00           B
ATOM   3206  B       X   1     -83.723-137.901  58.273  0.00  0.00           B
ATOM   3207  Ne      X   1     -85.602-134.663   4.586  0.00  0.00          NE
ATOM   3208  B       X   1     -84.061-134.550   4.765  0.00  0.00           B
ATOM   3209  Ne      X   1     -84.882-130.784   2.371  0.00  0.00          NE
ATOM   3210  B       X   1     -83.860-130.526   3.525  0.00  0.00           B
ATOM   3211  Ne      X   1     -82.998-136.818   7.561  0.00  0.00          NE
ATOM   3212  B       X   1     -82.948-137.346   1.568  0.00  0.00           B
ATOM   3213  B       X   1     -82.491-135.837   6.389  0.00  0.00           B
ATOM   3214  Ne      X   1     -82.595-135.134   4.956  0.00  0.00          NE
ATOM   3215  Ne      X   1     -80.689-132.684   4.861  0.00  0.00          NE
ATOM   3216  B       X   1     -81.501-134.016   4.788  0.00  0.00           B
ATOM   3217  B       X   1     -81.574-131.367   4.394  0.00  0.00           B
ATOM   3218  Ne      X   1     -81.925-137.350   2.757  0.00  0.00          NE
ATOM   3219  B       X   1     -82.360-136.255   3.874  0.00  0.00           B
ATOM   3220  B       X   1     -80.558-136.763   2.153  0.00  0.00           B
ATOM   3221  B       X   1     -80.406-132.531   6.431  0.00  0.00           B
ATOM   3222  Ne      X   1     -82.512-130.099   4.263  0.00  0.00          NE
ATOM   3223  B       X   1     -85.981-124.450   3.711  0.00  0.00           B
ATOM   3224  B       X   1     -80.759-123.858   0.520  0.00  0.00           B
ATOM   3225  B       X   1     -81.437-122.787   2.812  0.00  0.00           B
ATOM   3226  Ne      X   1     -82.749-128.546   6.941  0.00  0.00          NE
ATOM   3227  B       X   1     -85.213-129.514   1.503  0.00  0.00           B
ATOM   3228  B       X   1     -85.454-127.140   0.752  0.00  0.00           B
ATOM   3229  B       X   1     -84.572-124.984   1.694  0.00  0.00           B
ATOM   3230  Ne      X   1     -84.230-126.225   0.775  0.00  0.00          NE
ATOM   3231  Ne      X   1     -84.816-123.960   2.796  0.00  0.00          NE
ATOM   3232  Ne      X   1     -84.854-126.405   6.963  0.00  0.00          NE
ATOM   3233  B       X   1     -85.591-125.866   5.732  0.00  0.00           B
ATOM   3234  B       X   1     -83.508-127.230   6.664  0.00  0.00           B
ATOM   3235  B       X   1     -83.500-123.886   3.699  0.00  0.00           B
ATOM   3236  B       X   1     -83.023-127.106   1.599  0.00  0.00           B
ATOM   3237  B       X   1     -85.882-127.508   7.590  0.00  0.00           B
ATOM   3238  B       X   1     -82.804-129.424   5.672  0.00  0.00           B
ATOM   3239  Ne      X   1     -82.069-123.377   4.139  0.00  0.00          NE
ATOM   3240  Ne      X   1     -81.741-127.738   2.263  0.00  0.00          NE
ATOM   3241  B       X   1     -81.138-124.618   4.648  0.00  0.00           B
ATOM   3242  B       X   1     -81.021-126.595   3.133  0.00  0.00           B
ATOM   3243  B       X   1     -80.805-128.366   1.215  0.00  0.00           B
ATOM   3244  B       X   1     -81.248-128.350   7.343  0.00  0.00           B
ATOM   3245  B       X   1     -81.914-128.952   3.329  0.00  0.00           B
ATOM   3246  B       X   1     -84.374-125.161   7.970  0.00  0.00           B
ATOM   3247  Ne      X   1     -80.804-122.526   1.415  0.00  0.00          NE
ATOM   3248  Ne      X   1     -86.051-136.288  11.878  0.00  0.00          NE
ATOM   3249  B       X   1     -85.863-134.876   8.456  0.00  0.00           B
ATOM   3250  B       X   1     -85.875-135.828  13.360  0.00  0.00           B
ATOM   3251  Ne      X   1     -82.835-132.360   9.718  0.00  0.00          NE
ATOM   3252  B       X   1     -83.789-136.074   8.722  0.00  0.00           B
ATOM   3253  B       X   1     -83.712-131.135   9.827  0.00  0.00           B
ATOM   3254  Ne      X   1     -84.610-135.024   9.516  0.00  0.00          NE
ATOM   3255  B       X   1     -83.775-133.656   9.659  0.00  0.00           B
ATOM   3256  B       X   1     -81.884-132.426  11.003  0.00  0.00           B
ATOM   3257  B       X   1     -81.743-132.307   8.567  0.00  0.00           B
ATOM   3258  Ne      X   1     -80.880-132.521  12.199  0.00  0.00          NE
ATOM   3259  B       X   1     -81.798-137.460   8.295  0.00  0.00           B
ATOM   3260  B       X   1     -80.569-136.458  12.853  0.00  0.00           B
ATOM   3261  B       X   1     -80.818-137.758  15.046  0.00  0.00           B
ATOM   3262  Ne      X   1     -83.940-123.883   8.753  0.00  0.00          NE
ATOM   3263  B       X   1     -80.739-123.450  10.433  0.00  0.00           B
ATOM   3264  Ne      X   1     -84.241-129.661   9.518  0.00  0.00          NE
ATOM   3265  B       X   1     -83.446-129.234   8.207  0.00  0.00           B
ATOM   3266  B       X   1     -85.790-129.646   9.027  0.00  0.00           B
ATOM   3267  B       X   1     -82.394-123.502   8.551  0.00  0.00           B
ATOM   3268  Ne      X   1     -80.863-123.193   8.878  0.00  0.00          NE
ATOM   3269  B       X   1     -84.902-122.715   8.296  0.00  0.00           B
ATOM   3270  B       X   1     -82.440-128.457  12.810  0.00  0.00           B
ATOM   3271  B       X   1     -89.820-126.562  22.103  0.00  0.00           B
ATOM   3272  B       X   1     -86.724-123.266  21.828  0.00  0.00           B
ATOM   3273  Ne      X   1     -86.428-124.351  22.946  0.00  0.00          NE
ATOM   3274  B       X   1     -86.480-123.292  19.161  0.00  0.00           B
ATOM   3275  B       X   1     -87.632-124.563  23.911  0.00  0.00           B
ATOM   3276  Ne      X   1     -91.596-123.059  28.928  0.00  0.00          NE
ATOM   3277  B       X   1     -90.552-123.743  29.819  0.00  0.00           B
ATOM   3278  B       X   1     -89.899-126.036  30.956  0.00  0.00           B
ATOM   3279  B       X   1     -89.477-123.323  25.386  0.00  0.00           B
ATOM   3280  Ne      X   1     -89.342-124.672  30.397  0.00  0.00          NE
ATOM   3281  B       X   1     -88.662-123.897  31.543  0.00  0.00           B
ATOM   3282  B       X   1     -90.883-122.572  27.607  0.00  0.00           B
ATOM   3283  B       X   1     -91.827-123.156  37.968  0.00  0.00           B
ATOM   3284  B       X   1     -91.660-125.705  34.930  0.00  0.00           B
ATOM   3285  Ne      X   1     -90.194-126.403  34.817  0.00  0.00          NE
ATOM   3286  B       X   1     -90.131-126.944  33.343  0.00  0.00           B
ATOM   3287  B       X   1     -89.754-123.241  36.517  0.00  0.00           B
ATOM   3288  B       X   1     -89.539-123.212  39.188  0.00  0.00           B
ATOM   3289  B       X   1     -89.224-125.256  35.126  0.00  0.00           B
ATOM   3290  B       X   1     -86.513-123.100  32.737  0.00  0.00           B
ATOM   3291  B       X   1     -88.736-123.061  34.026  0.00  0.00           B
ATOM   3292  Ne      X   1     -88.775-123.834  35.461  0.00  0.00          NE
ATOM   3293  B       X   1     -87.339-123.645  35.950  0.00  0.00           B
ATOM   3294  Ne      X   1     -88.110-122.883  32.627  0.00  0.00          NE
ATOM   3295  Ne      X   1     -90.306-122.625  37.862  0.00  0.00          NE
ATOM   3296  B       X   1     -90.177-125.382  40.125  0.00  0.00           B
ATOM   3297  Ne      X   1     -91.522-126.183  39.997  0.00  0.00          NE
ATOM   3298  Ne      X   1     -86.081-122.775  35.956  0.00  0.00          NE
ATOM   3299  Ne      X   1     -84.349-124.010  38.214  0.00  0.00          NE
ATOM   3300  B       X   1     -85.049-123.223  34.800  0.00  0.00           B
ATOM   3301  B       X   1     -85.331-123.063  37.287  0.00  0.00           B
ATOM   3302  B       X   1     -91.574-131.361  44.827  0.00  0.00           B
ATOM   3303  Ne      X   1     -90.242-132.115  45.301  0.00  0.00          NE
ATOM   3304  Ne      X   1     -90.056-137.023  42.522  0.00  0.00          NE
ATOM   3305  B       X   1     -90.418-132.618  46.778  0.00  0.00           B
ATOM   3306  B       X   1     -90.053-133.405  44.433  0.00  0.00           B
ATOM   3307  B       X   1     -89.993-135.759  43.455  0.00  0.00           B
ATOM   3308  Ne      X   1     -89.110-134.580  43.999  0.00  0.00          NE
ATOM   3309  B       X   1     -89.127-131.081  42.543  0.00  0.00           B
ATOM   3310  B       X   1     -91.550-130.435  42.532  0.00  0.00           B
ATOM   3311  Ne      X   1     -91.062-132.492  48.193  0.00  0.00          NE
ATOM   3312  B       X   1     -87.724-124.718  40.212  0.00  0.00           B
ATOM   3313  Ne      X   1     -89.162-124.164  40.389  0.00  0.00          NE
ATOM   3314  B       X   1     -86.469-122.765  40.985  0.00  0.00           B
ATOM   3315  B       X   1     -91.303-126.738  45.459  0.00  0.00           B
ATOM   3316  B       X   1     -89.917-124.917  44.228  0.00  0.00           B
ATOM   3317  Ne      X   1     -89.951-126.017  45.388  0.00  0.00          NE
ATOM   3318  Ne      X   1     -89.565-123.593  43.451  0.00  0.00          NE
ATOM   3319  B       X   1     -89.421-123.719  41.850  0.00  0.00           B
ATOM   3320  Ne      X   1     -86.670-122.725  44.264  0.00  0.00          NE
ATOM   3321  B       X   1     -88.185-123.122  43.973  0.00  0.00           B
ATOM   3322  B       X   1     -86.704-128.259  46.095  0.00  0.00           B
ATOM   3323  B       X   1     -88.058-123.102  47.526  0.00  0.00           B
ATOM   3324  Ne      X   1     -86.286-128.894  47.482  0.00  0.00          NE
ATOM   3325  Ne      X   1     -88.325-124.631  47.778  0.00  0.00          NE
ATOM   3326  B       X   1     -89.352-125.210  46.664  0.00  0.00           B
ATOM   3327  B       X   1     -86.517-126.693  44.016  0.00  0.00           B
ATOM   3328  Ne      X   1     -86.283-124.335  40.639  0.00  0.00          NE
ATOM   3329  B       X   1     -86.864-125.320  47.929  0.00  0.00           B
ATOM   3330  B       X   1     -90.691-122.555  43.885  0.00  0.00           B
ATOM   3331  Ne      X   1     -83.515-125.084  47.688  0.00  0.00          NE
ATOM   3332  B       X   1     -85.895-124.132  44.271  0.00  0.00           B
ATOM   3333  B       X   1     -84.098-123.589  47.760  0.00  0.00           B
ATOM   3334  B       X   1     -81.030-123.953  42.185  0.00  0.00           B
ATOM   3335  B       X   1     -83.253-125.689  46.167  0.00  0.00           B
ATOM   3336  B       X   1     -84.104-125.974  43.817  0.00  0.00           B
ATOM   3337  Ne      X   1     -85.629-125.475  43.520  0.00  0.00          NE
ATOM   3338  Ne      X   1     -80.765-122.576  41.484  0.00  0.00          NE
ATOM   3339  B       X   1     -90.332-133.369  49.311  0.00  0.00           B
ATOM   3340  B       X   1     -91.072-131.066  48.789  0.00  0.00           B
ATOM   3341  B       X   1     -89.128-129.722  49.656  0.00  0.00           B
ATOM   3342  Ne      X   1     -90.700-129.867  49.690  0.00  0.00          NE
ATOM   3343  B       X   1     -91.322-125.865  49.492  0.00  0.00           B
ATOM   3344  Ne      X   1     -90.252-124.945  50.079  0.00  0.00          NE
ATOM   3345  B       X   1     -90.744-123.488  50.092  0.00  0.00           B
ATOM   3346  B       X   1     -89.222-123.761  53.290  0.00  0.00           B
ATOM   3347  B       X   1     -88.951-124.946  49.196  0.00  0.00           B
ATOM   3348  B       X   1     -91.369-128.503  49.219  0.00  0.00           B
ATOM   3349  B       X   1     -86.216-126.047  50.409  0.00  0.00           B
ATOM   3350  B       X   1     -91.126-122.466  54.575  0.00  0.00           B
ATOM   3351  B       X   1     -91.520-131.562  63.217  0.00  0.00           B
ATOM   3352  B       X   1     -88.475-136.468  63.927  0.00  0.00           B
ATOM   3353  B       X   1     -87.337-137.218  61.754  0.00  0.00           B
ATOM   3354  Ne      X   1     -88.202-136.062  62.404  0.00  0.00          NE
ATOM   3355  Ne      X   1     -90.557-130.842  64.246  0.00  0.00          NE
ATOM   3356  Ne      X   1     -86.081-133.855  62.146  0.00  0.00          NE
ATOM   3357  Ne      X   1     -82.894-137.421  59.526  0.00  0.00          NE
ATOM   3358  B       X   1     -85.505-133.129  63.596  0.00  0.00           B
ATOM   3359  B       X   1     -83.600-136.799  60.837  0.00  0.00           B
ATOM   3360  B       X   1     -83.839-136.553  63.457  0.00  0.00           B
ATOM   3361  Ne      X   1     -83.634-135.765  62.026  0.00  0.00          NE
ATOM   3362  B       X   1     -84.774-134.712  61.784  0.00  0.00           B
ATOM   3363  B       X   1     -80.923-133.806  58.912  0.00  0.00           B
ATOM   3364  Ne      X   1     -80.742-135.352  58.658  0.00  0.00          NE
ATOM   3365  B       X   1     -82.036-136.212  59.020  0.00  0.00           B
ATOM   3366  Ne      X   1     -81.646-134.081  63.513  0.00  0.00          NE
ATOM   3367  B       X   1     -82.338-134.838  62.302  0.00  0.00           B
ATOM   3368  B       X   1     -89.407-130.028  63.624  0.00  0.00           B
ATOM   3369  B       X   1     -90.964-123.306  57.916  0.00  0.00           B
ATOM   3370  Ne      X   1     -90.962-125.965  61.827  0.00  0.00          NE
ATOM   3371  B       X   1     -90.856-124.556  61.245  0.00  0.00           B
ATOM   3372  Ne      X   1     -90.217-123.133  61.405  0.00  0.00          NE
ATOM   3373  B       X   1     -90.258-125.962  63.227  0.00  0.00           B
ATOM   3374  B       X   1     -90.151-126.839  60.842  0.00  0.00           B
ATOM   3375  Ne      X   1     -87.277-122.988  62.532  0.00  0.00          NE
ATOM   3376  B       X   1     -88.736-123.233  62.003  0.00  0.00           B
ATOM   3377  B       X   1     -86.164-123.674  61.639  0.00  0.00           B
ATOM   3378  Ne      X   1     -79.865-157.655   0.425  0.00  0.00          NE
ATOM   3379  B       X   1     -79.390-155.658   4.081  0.00  0.00           B
ATOM   3380  B       X   1     -78.696-155.129   6.492  0.00  0.00           B
ATOM   3381  Ne      X   1     -78.557-154.727   5.021  0.00  0.00          NE
ATOM   3382  B       X   1     -76.991-154.928   4.598  0.00  0.00           B
ATOM   3383  B       X   1     -75.353-154.504   6.450  0.00  0.00           B
ATOM   3384  Ne      X   1     -75.536-154.444   4.916  0.00  0.00          NE
ATOM   3385  B       X   1     -74.990-154.300   1.886  0.00  0.00           B
ATOM   3386  B       X   1     -78.701-153.236   4.785  0.00  0.00           B
ATOM   3387  Ne      X   1     -79.152-155.356   8.004  0.00  0.00          NE
ATOM   3388  Ne      X   1     -74.622-154.453   7.837  0.00  0.00          NE
ATOM   3389  B       X   1     -74.502-155.286   4.102  0.00  0.00           B
ATOM   3390  B       X   1     -79.397-155.339  14.680  0.00  0.00           B
ATOM   3391  B       X   1     -78.161-154.596   8.978  0.00  0.00           B
ATOM   3392  Ne      X   1     -76.894-154.610   9.936  0.00  0.00          NE
ATOM   3393  B       X   1     -77.107-155.816  10.846  0.00  0.00           B
ATOM   3394  Ne      X   1     -78.381-155.881  15.771  0.00  0.00          NE
ATOM   3395  B       X   1     -75.630-154.831   8.995  0.00  0.00           B
ATOM   3396  B       X   1     -76.717-153.184  10.633  0.00  0.00           B
ATOM   3397  B       X   1     -73.959-153.075   8.112  0.00  0.00           B
ATOM   3398  B       X   1     -76.690-153.140  54.776  0.00  0.00           B
ATOM   3399  Ne      X   1     -72.864-153.252  54.671  0.00  0.00          NE
ATOM   3400  B       X   1     -75.817-153.242  57.272  0.00  0.00           B
ATOM   3401  B       X   1     -78.901-149.349   1.814  0.00  0.00           B
ATOM   3402  Ne      X   1     -79.535-150.785   1.802  0.00  0.00          NE
ATOM   3403  Ne      X   1     -78.223-147.257   5.198  0.00  0.00          NE
ATOM   3404  B       X   1     -78.844-147.696   3.828  0.00  0.00           B
ATOM   3405  B       X   1     -79.372-151.312   3.331  0.00  0.00           B
ATOM   3406  B       X   1     -78.412-148.386   6.274  0.00  0.00           B
ATOM   3407  Ne      X   1     -78.488-151.633   4.589  0.00  0.00          NE
ATOM   3408  Ne      X   1     -78.633-147.875   2.286  0.00  0.00          NE
ATOM   3409  B       X   1     -79.469-146.956   1.178  0.00  0.00           B
ATOM   3410  Ne      X   1     -78.411-149.798   6.957  0.00  0.00          NE
ATOM   3411  B       X   1     -78.909-150.827   5.896  0.00  0.00           B
ATOM   3412  B       X   1     -76.602-147.127   5.071  0.00  0.00           B
ATOM   3413  B       X   1     -77.106-147.549   2.073  0.00  0.00           B
ATOM   3414  B       X   1     -77.025-151.196   4.143  0.00  0.00           B
ATOM   3415  B       X   1     -78.892-145.962   5.749  0.00  0.00           B
ATOM   3416  B       X   1     -76.955-150.184   7.411  0.00  0.00           B
ATOM   3417  B       X   1     -78.902-151.737   0.684  0.00  0.00           B
ATOM   3418  Ne      X   1     -76.078-146.410   1.969  0.00  0.00          NE
ATOM   3419  B       X   1     -75.613-146.316   0.512  0.00  0.00           B
ATOM   3420  B       X   1     -75.512-151.855   2.179  0.00  0.00           B
ATOM   3421  Ne      X   1     -75.493-151.552   3.755  0.00  0.00          NE
ATOM   3422  B       X   1     -75.043-146.467   3.131  0.00  0.00           B
ATOM   3423  Ne      X   1     -75.028-146.762   4.700  0.00  0.00          NE
ATOM   3424  B       X   1     -75.262-152.948   4.461  0.00  0.00           B
ATOM   3425  Ne      X   1     -75.326-152.999   1.068  0.00  0.00          NE
ATOM   3426  B       X   1     -76.708-152.954   0.221  0.00  0.00           B
ATOM   3427  B       X   1     -74.577-145.623   5.649  0.00  0.00           B
ATOM   3428  B       X   1     -72.689-148.754   2.953  0.00  0.00           B
ATOM   3429  Ne      X   1     -71.901-148.188   1.703  0.00  0.00          NE
ATOM   3430  Ne      X   1     -73.315-149.322   4.275  0.00  0.00          NE
ATOM   3431  B       X   1     -74.162-148.096   4.888  0.00  0.00           B
ATOM   3432  B       X   1     -72.156-149.765   5.198  0.00  0.00           B
ATOM   3433  B       X   1     -71.555-146.588   1.753  0.00  0.00           B
ATOM   3434  B       X   1     -72.189-151.493   7.094  0.00  0.00           B
ATOM   3435  B       X   1     -72.601-148.672   0.343  0.00  0.00           B
ATOM   3436  B       X   1     -76.983-144.991   2.255  0.00  0.00           B
ATOM   3437  Ne      X   1     -79.250-144.793   6.675  0.00  0.00          NE
ATOM   3438  B       X   1     -78.615-142.959   1.634  0.00  0.00           B
ATOM   3439  Ne      X   1     -77.195-143.654   1.301  0.00  0.00          NE
ATOM   3440  B       X   1     -77.651-141.311   3.251  0.00  0.00           B
ATOM   3441  Ne      X   1     -78.818-141.422   2.210  0.00  0.00          NE
ATOM   3442  B       X   1     -76.713-141.336   6.281  0.00  0.00           B
ATOM   3443  B       X   1     -79.168-141.298   6.975  0.00  0.00           B
ATOM   3444  B       X   1     -78.334-143.577   6.442  0.00  0.00           B
ATOM   3445  Ne      X   1     -77.841-142.080   7.007  0.00  0.00          NE
ATOM   3446  B       X   1     -78.326-140.603   0.889  0.00  0.00           B
ATOM   3447  B       X   1     -76.145-142.588   1.865  0.00  0.00           B
ATOM   3448  Ne      X   1     -76.044-141.571   3.006  0.00  0.00          NE
ATOM   3449  B       X   1     -75.430-140.173   2.503  0.00  0.00           B
ATOM   3450  B       X   1     -75.321-141.972   4.311  0.00  0.00           B
ATOM   3451  Ne      X   1     -75.257-141.870   5.881  0.00  0.00          NE
ATOM   3452  Ne      X   1     -75.104-139.325   1.170  0.00  0.00          NE
ATOM   3453  B       X   1     -75.166-143.377   6.468  0.00  0.00           B
ATOM   3454  B       X   1     -80.139-140.868   2.776  0.00  0.00           B
ATOM   3455  B       X   1     -75.009-137.789   1.396  0.00  0.00           B
ATOM   3456  B       X   1     -80.249-139.227   7.805  0.00  0.00           B
ATOM   3457  B       X   1     -76.097-139.713   0.040  0.00  0.00           B
ATOM   3458  Ne      X   1     -74.508-144.770   6.927  0.00  0.00          NE
ATOM   3459  B       X   1     -74.224-140.779   6.295  0.00  0.00           B
ATOM   3460  Ne      X   1     -73.208-139.627   6.747  0.00  0.00          NE
ATOM   3461  B       X   1     -71.765-140.095   6.532  0.00  0.00           B
ATOM   3462  B       X   1     -73.471-138.362   5.675  0.00  0.00           B
ATOM   3463  B       X   1     -73.092-144.366   7.621  0.00  0.00           B
ATOM   3464  B       X   1     -79.436-149.703   8.179  0.00  0.00           B
ATOM   3465  B       X   1     -75.081-145.821   8.118  0.00  0.00           B
ATOM   3466  B       X   1     -76.936-147.634  15.089  0.00  0.00           B
ATOM   3467  B       X   1     -78.295-151.215  11.279  0.00  0.00           B
ATOM   3468  Ne      X   1     -79.697-150.457  11.727  0.00  0.00          NE
ATOM   3469  Ne      X   1     -79.859-147.746  13.115  0.00  0.00          NE
ATOM   3470  B       X   1     -79.306-149.163  12.535  0.00  0.00           B
ATOM   3471  B       X   1     -78.639-146.815  13.339  0.00  0.00           B
ATOM   3472  Ne      X   1     -76.839-151.661  11.014  0.00  0.00          NE
ATOM   3473  Ne      X   1     -77.360-146.481  14.103  0.00  0.00          NE
ATOM   3474  B       X   1     -79.651-147.588   9.545  0.00  0.00           B
ATOM   3475  B       X   1     -76.349-150.705   9.831  0.00  0.00           B
ATOM   3476  Ne      X   1     -78.722-146.192   9.429  0.00  0.00          NE
ATOM   3477  B       X   1     -77.252-146.586   9.306  0.00  0.00           B
ATOM   3478  B       X   1     -76.139-146.350  13.020  0.00  0.00           B
ATOM   3479  Ne      X   1     -76.329-149.088  15.688  0.00  0.00          NE
ATOM   3480  Ne      X   1     -75.675-146.905   9.170  0.00  0.00          NE
ATOM   3481  B       X   1     -75.929-151.339  12.222  0.00  0.00           B
ATOM   3482  B       X   1     -76.000-150.034  14.438  0.00  0.00           B
ATOM   3483  Ne      X   1     -75.798-150.067   8.544  0.00  0.00          NE
ATOM   3484  B       X   1     -75.625-148.456   8.705  0.00  0.00           B
ATOM   3485  B       X   1     -75.041-146.802  10.594  0.00  0.00           B
ATOM   3486  Ne      X   1     -74.988-146.155  12.009  0.00  0.00          NE
ATOM   3487  Ne      X   1     -75.170-151.023  13.536  0.00  0.00          NE
ATOM   3488  B       X   1     -74.829-152.446  14.317  0.00  0.00           B
ATOM   3489  Ne      X   1     -80.362-148.949   9.223  0.00  0.00          NE
ATOM   3490  B       X   1     -74.351-150.631   8.227  0.00  0.00           B
ATOM   3491  Ne      X   1     -73.183-151.728   8.336  0.00  0.00          NE
ATOM   3492  B       X   1     -72.829-146.261  15.257  0.00  0.00           B
ATOM   3493  B       X   1     -72.256-151.857   9.604  0.00  0.00           B
ATOM   3494  B       X   1     -71.568-147.813  10.848  0.00  0.00           B
ATOM   3495  Ne      X   1     -71.633-147.290   9.431  0.00  0.00          NE
ATOM   3496  B       X   1     -71.778-151.493  12.055  0.00  0.00           B
ATOM   3497  B       X   1     -73.741-150.348  13.236  0.00  0.00           B
ATOM   3498  Ne      X   1     -72.094-150.551  13.250  0.00  0.00          NE
ATOM   3499  B       X   1     -71.821-151.039  14.695  0.00  0.00           B
ATOM   3500  B       X   1     -73.721-146.586  12.833  0.00  0.00           B
ATOM   3501  Ne      X   1     -72.551-146.047  13.705  0.00  0.00          NE
ATOM   3502  B       X   1     -72.050-145.878   9.328  0.00  0.00           B
ATOM   3503  Ne      X   1     -80.282-137.827  13.518  0.00  0.00          NE
ATOM   3504  B       X   1     -75.856-140.747  16.066  0.00  0.00           B
ATOM   3505  B       X   1     -79.049-145.360   8.153  0.00  0.00           B
ATOM   3506  B       X   1     -78.736-137.947  13.563  0.00  0.00           B
ATOM   3507  B       X   1     -77.715-145.050  14.773  0.00  0.00           B
ATOM   3508  Ne      X   1     -77.265-140.890  15.388  0.00  0.00          NE
ATOM   3509  B       X   1     -78.745-145.077  10.608  0.00  0.00           B
ATOM   3510  B       X   1     -76.742-138.757  11.988  0.00  0.00           B
ATOM   3511  B       X   1     -79.915-143.486  15.108  0.00  0.00           B
ATOM   3512  B       X   1     -77.641-142.322  14.965  0.00  0.00           B
ATOM   3513  Ne      X   1     -78.452-143.606  14.529  0.00  0.00          NE
ATOM   3514  B       X   1     -78.125-142.523  10.806  0.00  0.00           B
ATOM   3515  B       X   1     -78.684-143.591  12.949  0.00  0.00           B
ATOM   3516  Ne      X   1     -79.008-143.694  11.417  0.00  0.00          NE
ATOM   3517  B       X   1     -77.275-142.327   8.438  0.00  0.00           B
ATOM   3518  B       X   1     -77.298-139.841  14.158  0.00  0.00           B
ATOM   3519  Ne      X   1     -77.011-141.804   9.988  0.00  0.00          NE
ATOM   3520  B       X   1     -76.892-140.226   9.930  0.00  0.00           B
ATOM   3521  Ne      X   1     -77.282-138.466  13.414  0.00  0.00          NE
ATOM   3522  Ne      X   1     -76.398-138.834  10.446  0.00  0.00          NE
ATOM   3523  B       X   1     -74.866-138.622  10.229  0.00  0.00           B
ATOM   3524  B       X   1     -75.635-142.353  10.567  0.00  0.00           B
ATOM   3525  B       X   1     -74.915-144.567  11.641  0.00  0.00           B
ATOM   3526  Ne      X   1     -73.439-138.286   9.636  0.00  0.00          NE
ATOM   3527  B       X   1     -73.388-139.170   8.200  0.00  0.00           B
ATOM   3528  Ne      X   1     -74.412-143.227  11.041  0.00  0.00          NE
ATOM   3529  Ne      X   1     -72.485-142.949  13.329  0.00  0.00          NE
ATOM   3530  B       X   1     -73.654-142.540  12.225  0.00  0.00           B
ATOM   3531  B       X   1     -72.477-144.512  13.347  0.00  0.00           B
ATOM   3532  B       X   1     -73.334-143.581   9.944  0.00  0.00           B
ATOM   3533  B       X   1     -74.571-138.577  15.616  0.00  0.00           B
ATOM   3534  Ne      X   1     -72.320-144.326   8.969  0.00  0.00          NE
ATOM   3535  B       X   1     -72.200-138.546  10.535  0.00  0.00           B
ATOM   3536  B       X   1     -72.750-142.420  14.816  0.00  0.00           B
ATOM   3537  Ne      X   1     -77.766-150.682  17.899  0.00  0.00          NE
ATOM   3538  B       X   1     -79.288-150.737  17.805  0.00  0.00           B
ATOM   3539  B       X   1     -77.190-152.168  17.838  0.00  0.00           B
ATOM   3540  B       X   1     -77.200-149.861  16.731  0.00  0.00           B
ATOM   3541  B       X   1     -74.957-148.822  16.487  0.00  0.00           B
ATOM   3542  Ne      X   1     -73.786-149.106  17.434  0.00  0.00          NE
ATOM   3543  B       X   1     -72.829-147.854  17.413  0.00  0.00           B
ATOM   3544  B       X   1     -72.952-150.345  16.909  0.00  0.00           B
ATOM   3545  B       X   1     -79.032-144.607  18.352  0.00  0.00           B
ATOM   3546  Ne      X   1     -79.015-139.614  17.639  0.00  0.00          NE
ATOM   3547  B       X   1     -79.087-140.681  18.851  0.00  0.00           B
ATOM   3548  B       X   1     -78.321-140.377  16.457  0.00  0.00           B
ATOM   3549  B       X   1     -74.885-139.543  18.127  0.00  0.00           B
ATOM   3550  B       X   1     -80.362-139.067  17.213  0.00  0.00           B
ATOM   3551  Ne      X   1     -74.601-139.865  16.540  0.00  0.00          NE
ATOM   3552  Ne      X   1     -77.838-146.885  28.844  0.00  0.00          NE
ATOM   3553  Ne      X   1     -76.776-149.726  29.399  0.00  0.00          NE
ATOM   3554  B       X   1     -78.957-146.769  27.812  0.00  0.00           B
ATOM   3555  B       X   1     -76.529-146.056  28.379  0.00  0.00           B
ATOM   3556  B       X   1     -78.365-146.331  30.274  0.00  0.00           B
ATOM   3557  Ne      X   1     -78.872-145.839  31.689  0.00  0.00          NE
ATOM   3558  B       X   1     -75.984-150.374  28.275  0.00  0.00           B
ATOM   3559  B       X   1     -75.743-149.303  30.546  0.00  0.00           B
ATOM   3560  B       X   1     -75.172-146.857  26.246  0.00  0.00           B
ATOM   3561  Ne      X   1     -75.313-145.748  27.365  0.00  0.00          NE
ATOM   3562  Ne      X   1     -75.288-149.204  32.040  0.00  0.00          NE
ATOM   3563  Ne      X   1     -72.331-149.127  31.917  0.00  0.00          NE
ATOM   3564  B       X   1     -71.607-147.775  31.569  0.00  0.00           B
ATOM   3565  B       X   1     -72.345-150.004  30.611  0.00  0.00           B
ATOM   3566  B       X   1     -71.791-148.630  28.445  0.00  0.00           B
ATOM   3567  Ne      X   1     -72.179-149.993  29.026  0.00  0.00          NE
ATOM   3568  Ne      X   1     -70.925-146.567  30.858  0.00  0.00          NE
ATOM   3569  B       X   1     -69.555-147.011  30.297  0.00  0.00           B
ATOM   3570  B       X   1     -71.826-145.893  29.648  0.00  0.00           B
ATOM   3571  B       X   1     -79.259-141.792  32.005  0.00  0.00           B
ATOM   3572  B       X   1     -76.695-142.624  31.954  0.00  0.00           B
ATOM   3573  B       X   1     -78.629-144.270  31.725  0.00  0.00           B
ATOM   3574  B       X   1     -79.030-139.399  31.195  0.00  0.00           B
ATOM   3575  Ne      X   1     -77.942-138.252  31.094  0.00  0.00          NE
ATOM   3576  B       X   1     -76.408-142.204  24.977  0.00  0.00           B
ATOM   3577  Ne      X   1     -76.797-143.489  25.772  0.00  0.00          NE
ATOM   3578  B       X   1     -79.712-141.885  28.001  0.00  0.00           B
ATOM   3579  Ne      X   1     -78.206-142.149  28.351  0.00  0.00          NE
ATOM   3580  Ne      X   1     -77.230-139.163  28.294  0.00  0.00          NE
ATOM   3581  B       X   1     -78.071-142.703  29.802  0.00  0.00           B
ATOM   3582  B       X   1     -77.392-140.733  28.454  0.00  0.00           B
ATOM   3583  Ne      X   1     -78.179-142.844  31.434  0.00  0.00          NE
ATOM   3584  B       X   1     -75.758-144.417  26.492  0.00  0.00           B
ATOM   3585  Ne      X   1     -79.882-140.384  32.111  0.00  0.00          NE
ATOM   3586  B       X   1     -73.531-139.509  28.261  0.00  0.00           B
ATOM   3587  B       X   1     -69.205-138.738  30.880  0.00  0.00           B
ATOM   3588  B       X   1     -72.453-141.002  30.065  0.00  0.00           B
ATOM   3589  B       X   1     -70.798-145.362  31.937  0.00  0.00           B
ATOM   3590  Ne      X   1     -72.708-142.495  30.628  0.00  0.00          NE
ATOM   3591  B       X   1     -71.414-138.711  29.400  0.00  0.00           B
ATOM   3592  B       X   1     -70.192-142.434  26.327  0.00  0.00           B
ATOM   3593  B       X   1     -74.024-142.497  31.512  0.00  0.00           B
ATOM   3594  B       X   1     -72.827-143.532  29.441  0.00  0.00           B
ATOM   3595  Ne      X   1     -70.537-138.056  30.580  0.00  0.00          NE
ATOM   3596  B       X   1     -71.557-138.198  31.747  0.00  0.00           B
ATOM   3597  B       X   1     -73.928-145.416  28.076  0.00  0.00           B
ATOM   3598  B       X   1     -71.457-142.904  31.566  0.00  0.00           B
ATOM   3599  B       X   1     -71.669-144.461  27.332  0.00  0.00           B
ATOM   3600  Ne      X   1     -70.526-143.988  26.193  0.00  0.00          NE
ATOM   3601  Ne      X   1     -72.223-140.004  28.931  0.00  0.00          NE
ATOM   3602  B       X   1     -69.176-144.749  26.597  0.00  0.00           B
ATOM   3603  B       X   1     -71.283-140.595  27.842  0.00  0.00           B
ATOM   3604  Ne      X   1     -72.534-144.910  28.583  0.00  0.00          NE
ATOM   3605  Ne      X   1     -77.158-147.404  33.752  0.00  0.00          NE
ATOM   3606  B       X   1     -78.143-146.527  32.882  0.00  0.00           B
ATOM   3607  B       X   1     -76.317-146.457  34.724  0.00  0.00           B
ATOM   3608  B       X   1     -76.219-148.220  32.835  0.00  0.00           B
ATOM   3609  Ne      X   1     -75.530-145.762  35.928  0.00  0.00          NE
ATOM   3610  B       X   1     -69.133-149.952  39.867  0.00  0.00           B
ATOM   3611  B       X   1     -70.851-151.768  38.987  0.00  0.00           B
ATOM   3612  B       X   1     -70.330-150.332  35.356  0.00  0.00           B
ATOM   3613  B       X   1     -71.860-149.943  33.241  0.00  0.00           B
ATOM   3614  Ne      X   1     -69.335-151.219  38.908  0.00  0.00          NE
ATOM   3615  B       X   1     -71.320-145.654  37.898  0.00  0.00           B
ATOM   3616  B       X   1     -68.951-150.956  37.358  0.00  0.00           B
ATOM   3617  B       X   1     -73.834-148.774  32.166  0.00  0.00           B
ATOM   3618  Ne      X   1     -68.895-150.375  35.867  0.00  0.00          NE
ATOM   3619  B       X   1     -78.969-140.810  35.732  0.00  0.00           B
ATOM   3620  Ne      X   1     -79.409-139.443  35.048  0.00  0.00          NE
ATOM   3621  Ne      X   1     -77.163-140.013  38.339  0.00  0.00          NE
ATOM   3622  B       X   1     -76.671-139.206  37.027  0.00  0.00           B
ATOM   3623  B       X   1     -79.786-139.755  33.554  0.00  0.00           B
ATOM   3624  B       X   1     -78.192-138.414  35.242  0.00  0.00           B
ATOM   3625  Ne      X   1     -76.713-138.235  35.760  0.00  0.00          NE
ATOM   3626  B       X   1     -76.097-141.205  38.532  0.00  0.00           B
ATOM   3627  B       X   1     -75.796-138.711  34.564  0.00  0.00           B
ATOM   3628  B       X   1     -75.385-140.608  32.792  0.00  0.00           B
ATOM   3629  Ne      X   1     -75.499-139.038  33.015  0.00  0.00          NE
ATOM   3630  B       X   1     -75.046-142.394  36.396  0.00  0.00           B
ATOM   3631  B       X   1     -74.980-142.868  33.795  0.00  0.00           B
ATOM   3632  Ne      X   1     -75.285-142.204  32.444  0.00  0.00          NE
ATOM   3633  B       X   1     -76.758-138.521  32.156  0.00  0.00           B
ATOM   3634  B       X   1     -68.969-143.625  32.368  0.00  0.00           B
ATOM   3635  B       X   1     -74.524-144.699  35.466  0.00  0.00           B
ATOM   3636  Ne      X   1     -74.408-143.227  35.148  0.00  0.00          NE
ATOM   3637  Ne      X   1     -70.484-143.868  32.438  0.00  0.00          NE
ATOM   3638  B       X   1     -74.005-138.566  32.674  0.00  0.00           B
ATOM   3639  Ne      X   1     -72.510-138.205  32.987  0.00  0.00          NE
ATOM   3640  B       X   1     -69.404-144.210  38.714  0.00  0.00           B
ATOM   3641  Ne      X   1     -70.196-144.636  37.405  0.00  0.00          NE
ATOM   3642  B       X   1     -72.531-138.749  39.047  0.00  0.00           B
ATOM   3643  B       X   1     -73.742-140.671  37.817  0.00  0.00           B
ATOM   3644  B       X   1     -71.832-139.039  34.135  0.00  0.00           B
ATOM   3645  B       X   1     -70.875-143.460  36.567  0.00  0.00           B
ATOM   3646  Ne      X   1     -71.365-142.798  35.154  0.00  0.00          NE
ATOM   3647  B       X   1     -72.908-142.848  35.092  0.00  0.00           B
ATOM   3648  B       X   1     -71.892-139.560  36.612  0.00  0.00           B
ATOM   3649  Ne      X   1     -72.410-139.919  37.961  0.00  0.00          NE
ATOM   3650  B       X   1     -70.869-143.581  33.935  0.00  0.00           B
ATOM   3651  Ne      X   1     -71.015-139.721  35.227  0.00  0.00          NE
ATOM   3652  B       X   1     -70.976-141.303  34.903  0.00  0.00           B
ATOM   3653  B       X   1     -71.317-140.936  38.617  0.00  0.00           B
ATOM   3654  B       X   1     -69.554-139.231  35.524  0.00  0.00           B
ATOM   3655  B       X   1     -69.114-145.148  36.349  0.00  0.00           B
ATOM   3656  B       X   1     -69.487-152.115  45.027  0.00  0.00           B
ATOM   3657  Ne      X   1     -71.219-147.658  41.641  0.00  0.00          NE
ATOM   3658  B       X   1     -69.683-148.048  41.504  0.00  0.00           B
ATOM   3659  B       X   1     -76.639-149.485  54.566  0.00  0.00           B
ATOM   3660  Ne      X   1     -78.104-149.336  54.250  0.00  0.00          NE
ATOM   3661  B       X   1     -78.864-148.886  55.545  0.00  0.00           B
ATOM   3662  Ne      X   1     -75.530-152.736  55.808  0.00  0.00          NE
ATOM   3663  Ne      X   1     -75.269-149.725  55.192  0.00  0.00          NE
ATOM   3664  B       X   1     -75.259-151.190  55.823  0.00  0.00           B
ATOM   3665  B       X   1     -74.720-148.490  55.984  0.00  0.00           B
ATOM   3666  B       X   1     -74.758-145.746  55.780  0.00  0.00           B
ATOM   3667  B       X   1     -74.206-149.874  53.997  0.00  0.00           B
ATOM   3668  B       X   1     -71.420-147.838  52.326  0.00  0.00           B
ATOM   3669  Ne      X   1     -70.663-149.190  52.769  0.00  0.00          NE
ATOM   3670  B       X   1     -71.887-150.167  53.039  0.00  0.00           B
ATOM   3671  Ne      X   1     -71.715-146.546  51.490  0.00  0.00          NE
ATOM   3672  B       X   1     -69.916-149.616  51.473  0.00  0.00           B
ATOM   3673  B       X   1     -69.998-148.827  54.187  0.00  0.00           B
ATOM   3674  B       X   1     -71.948-152.475  55.751  0.00  0.00           B
ATOM   3675  Ne      X   1     -69.283-148.218  55.470  0.00  0.00          NE
ATOM   3676  B       X   1     -72.998-145.722  52.025  0.00  0.00           B
ATOM   3677  B       X   1     -70.423-145.676  51.516  0.00  0.00           B
ATOM   3678  Ne      X   1     -77.579-143.440  54.963  0.00  0.00          NE
ATOM   3679  B       X   1     -77.889-141.930  55.114  0.00  0.00           B
ATOM   3680  Ne      X   1     -77.903-140.461  54.444  0.00  0.00          NE
ATOM   3681  B       X   1     -79.229-139.582  54.533  0.00  0.00           B
ATOM   3682  Ne      X   1     -77.047-140.681  51.568  0.00  0.00          NE
ATOM   3683  B       X   1     -76.787-139.607  55.230  0.00  0.00           B
ATOM   3684  B       X   1     -76.413-142.049  51.218  0.00  0.00           B
ATOM   3685  B       X   1     -76.055-143.728  54.981  0.00  0.00           B
ATOM   3686  B       X   1     -76.081-139.571  51.285  0.00  0.00           B
ATOM   3687  B       X   1     -74.971-144.145  51.751  0.00  0.00           B
ATOM   3688  Ne      X   1     -80.224-138.420  54.027  0.00  0.00          NE
ATOM   3689  B       X   1     -78.224-144.301  56.094  0.00  0.00           B
ATOM   3690  Ne      X   1     -74.620-144.284  55.353  0.00  0.00          NE
ATOM   3691  B       X   1     -70.033-143.356  52.398  0.00  0.00           B
ATOM   3692  B       X   1     -69.888-139.265  53.220  0.00  0.00           B
ATOM   3693  Ne      X   1     -73.577-144.372  52.478  0.00  0.00          NE
ATOM   3694  B       X   1     -72.275-139.360  54.381  0.00  0.00           B
ATOM   3695  B       X   1     -72.619-143.230  51.870  0.00  0.00           B
ATOM   3696  B       X   1     -73.834-144.238  53.990  0.00  0.00           B
ATOM   3697  B       X   1     -71.386-141.188  52.770  0.00  0.00           B
ATOM   3698  Ne      X   1     -71.320-142.371  51.754  0.00  0.00          NE
ATOM   3699  Ne      X   1     -71.006-140.148  53.831  0.00  0.00          NE
ATOM   3700  B       X   1     -70.497-140.886  55.220  0.00  0.00           B
ATOM   3701  Ne      X   1     -69.268-144.654  51.951  0.00  0.00          NE
ATOM   3702  Ne      X   1     -79.764-148.621  56.773  0.00  0.00          NE
ATOM   3703  B       X   1     -77.719-152.368  58.676  0.00  0.00           B
ATOM   3704  B       X   1     -79.207-147.758  57.979  0.00  0.00           B
ATOM   3705  B       X   1     -79.323-150.432  59.518  0.00  0.00           B
ATOM   3706  B       X   1     -78.880-146.960  60.571  0.00  0.00           B
ATOM   3707  Ne      X   1     -78.575-147.430  62.008  0.00  0.00          NE
ATOM   3708  B       X   1     -76.957-146.916  58.985  0.00  0.00           B
ATOM   3709  Ne      X   1     -78.535-146.754  58.974  0.00  0.00          NE
ATOM   3710  B       X   1     -77.874-148.800  61.968  0.00  0.00           B
ATOM   3711  B       X   1     -79.824-147.323  62.930  0.00  0.00           B
ATOM   3712  Ne      X   1     -76.957-150.132  61.834  0.00  0.00          NE
ATOM   3713  B       X   1     -77.435-146.449  62.826  0.00  0.00           B
ATOM   3714  Ne      X   1     -77.837-150.779  59.067  0.00  0.00          NE
ATOM   3715  B       X   1     -77.423-149.872  57.904  0.00  0.00           B
ATOM   3716  Ne      X   1     -75.444-146.838  59.388  0.00  0.00          NE
ATOM   3717  B       X   1     -75.377-149.873  62.046  0.00  0.00           B
ATOM   3718  B       X   1     -75.027-147.966  60.417  0.00  0.00           B
ATOM   3719  Ne      X   1     -76.296-145.634  63.521  0.00  0.00          NE
ATOM   3720  B       X   1     -74.651-146.957  58.070  0.00  0.00           B
ATOM   3721  B       X   1     -75.092-145.428  60.089  0.00  0.00           B
ATOM   3722  B       X   1     -70.298-147.724  56.660  0.00  0.00           B
ATOM   3723  Ne      X   1     -74.254-147.052  56.526  0.00  0.00          NE
ATOM   3724  B       X   1     -72.690-146.876  56.701  0.00  0.00           B
ATOM   3725  B       X   1     -73.427-149.989  60.017  0.00  0.00           B
ATOM   3726  B       X   1     -73.232-148.622  62.114  0.00  0.00           B
ATOM   3727  Ne      X   1     -72.006-149.861  59.199  0.00  0.00          NE
ATOM   3728  Ne      X   1     -71.448-147.227  57.641  0.00  0.00          NE
ATOM   3729  B       X   1     -71.007-146.034  58.528  0.00  0.00           B
ATOM   3730  Ne      X   1     -74.304-149.169  61.077  0.00  0.00          NE
ATOM   3731  B       X   1     -71.990-148.448  58.545  0.00  0.00           B
ATOM   3732  B       X   1     -77.857-137.940  59.550  0.00  0.00           B
ATOM   3733  B       X   1     -78.677-137.803  57.249  0.00  0.00           B
ATOM   3734  Ne      X   1     -75.627-139.559  56.333  0.00  0.00          NE
ATOM   3735  B       X   1     -78.868-145.316  58.448  0.00  0.00           B
ATOM   3736  B       X   1     -75.098-145.355  62.558  0.00  0.00           B
ATOM   3737  B       X   1     -74.911-140.908  56.529  0.00  0.00           B
ATOM   3738  Ne      X   1     -77.434-140.289  63.753  0.00  0.00          NE
ATOM   3739  B       X   1     -78.235-139.181  62.968  0.00  0.00           B
ATOM   3740  Ne      X   1     -79.112-144.179  57.395  0.00  0.00          NE
ATOM   3741  B       X   1     -77.344-141.695  60.080  0.00  0.00           B
ATOM   3742  Ne      X   1     -77.867-138.802  58.269  0.00  0.00          NE
ATOM   3743  B       X   1     -78.644-140.185  58.551  0.00  0.00           B
ATOM   3744  Ne      X   1     -78.663-141.652  59.182  0.00  0.00          NE
ATOM   3745  B       X   1     -79.909-142.104  60.060  0.00  0.00           B
ATOM   3746  B       X   1     -78.693-142.781  58.013  0.00  0.00           B
ATOM   3747  B       X   1     -77.064-141.416  62.732  0.00  0.00           B
ATOM   3748  Ne      X   1     -76.333-141.842  61.301  0.00  0.00          NE
ATOM   3749  B       X   1     -76.458-139.091  57.583  0.00  0.00           B
ATOM   3750  Ne      X   1     -79.427-138.139  62.755  0.00  0.00          NE
ATOM   3751  B       X   1     -75.875-143.346  61.263  0.00  0.00           B
ATOM   3752  B       X   1     -75.018-141.034  60.940  0.00  0.00           B
ATOM   3753  Ne      X   1     -74.860-144.484  61.291  0.00  0.00          NE
ATOM   3754  B       X   1     -76.930-144.281  64.120  0.00  0.00           B
ATOM   3755  Ne      X   1     -70.229-145.032  59.547  0.00  0.00          NE
ATOM   3756  B       X   1     -73.992-143.241  56.390  0.00  0.00           B
ATOM   3757  B       X   1     -72.456-141.757  60.554  0.00  0.00           B
ATOM   3758  Ne      X   1     -70.862-140.983  56.760  0.00  0.00          NE
ATOM   3759  B       X   1     -74.067-141.933  58.680  0.00  0.00           B
ATOM   3760  Ne      X   1     -73.751-141.109  59.955  0.00  0.00          NE
ATOM   3761  Ne      X   1     -73.864-141.884  57.167  0.00  0.00          NE
ATOM   3762  B       X   1     -72.438-141.184  56.932  0.00  0.00           B
ATOM   3763  B       X   1     -70.304-139.663  57.374  0.00  0.00           B
ATOM   3764  B       X   1     -73.464-139.601  59.479  0.00  0.00           B
ATOM   3765  B       X   1     -70.250-142.106  57.600  0.00  0.00           B
ATOM   3766  B       X   1     -73.383-143.880  61.360  0.00  0.00           B
ATOM   3767  B       X   1     -69.184-144.139  58.787  0.00  0.00           B
ATOM   3768  Ne      X   1     -71.993-143.072  61.204  0.00  0.00          NE
ATOM   3769  Ne      X   1     -68.957-142.669  58.332  0.00  0.00          NE
ATOM   3770  B       X   1     -77.653-133.508   2.127  0.00  0.00           B
ATOM   3771  B       X   1     -78.464-135.735   1.089  0.00  0.00           B
ATOM   3772  Ne      X   1     -77.292-134.733   1.254  0.00  0.00          NE
ATOM   3773  B       X   1     -79.459-132.775   3.923  0.00  0.00           B
ATOM   3774  Ne      X   1     -77.963-132.646   3.446  0.00  0.00          NE
ATOM   3775  B       X   1     -77.761-131.111   3.390  0.00  0.00           B
ATOM   3776  B       X   1     -77.056-133.202   4.612  0.00  0.00           B
ATOM   3777  Ne      X   1     -79.880-136.260   0.877  0.00  0.00          NE
ATOM   3778  B       X   1     -77.196-133.932   7.067  0.00  0.00           B
ATOM   3779  Ne      X   1     -76.293-133.328   5.927  0.00  0.00          NE
ATOM   3780  B       X   1     -75.964-135.518   1.965  0.00  0.00           B
ATOM   3781  B       X   1     -76.047-131.798   6.450  0.00  0.00           B
ATOM   3782  Ne      X   1     -75.792-130.648   7.375  0.00  0.00          NE
ATOM   3783  Ne      X   1     -80.300-132.069   7.901  0.00  0.00          NE
ATOM   3784  Ne      X   1     -74.682-136.457   2.218  0.00  0.00          NE
ATOM   3785  B       X   1     -80.009-130.505   7.984  0.00  0.00           B
ATOM   3786  B       X   1     -79.712-130.659   0.352  0.00  0.00           B
ATOM   3787  B       X   1     -74.882-134.033   5.823  0.00  0.00           B
ATOM   3788  B       X   1     -73.384-135.777   1.651  0.00  0.00           B
ATOM   3789  B       X   1     -72.335-133.376   5.592  0.00  0.00           B
ATOM   3790  Ne      X   1     -73.328-134.523   6.205  0.00  0.00          NE
ATOM   3791  B       X   1     -72.972-135.942   5.625  0.00  0.00           B
ATOM   3792  B       X   1     -72.234-131.029   6.392  0.00  0.00           B
ATOM   3793  Ne      X   1     -71.476-132.108   5.499  0.00  0.00          NE
ATOM   3794  B       X   1     -69.996-132.099   6.067  0.00  0.00           B
ATOM   3795  Ne      X   1     -73.087-137.239   4.700  0.00  0.00          NE
ATOM   3796  B       X   1     -73.122-134.664   7.762  0.00  0.00           B
ATOM   3797  Ne      X   1     -72.781-130.379   7.714  0.00  0.00          NE
ATOM   3798  B       X   1     -74.353-130.249   7.467  0.00  0.00           B
ATOM   3799  Ne      X   1     -77.706-129.552   3.222  0.00  0.00          NE
ATOM   3800  B       X   1     -78.453-129.113   1.908  0.00  0.00           B
ATOM   3801  Ne      X   1     -79.464-129.137   0.729  0.00  0.00          NE
ATOM   3802  Ne      X   1     -78.505-127.768   5.659  0.00  0.00          NE
ATOM   3803  B       X   1     -78.457-128.834   4.441  0.00  0.00           B
ATOM   3804  B       X   1     -78.806-128.447   7.015  0.00  0.00           B
ATOM   3805  B       X   1     -78.991-124.925   3.415  0.00  0.00           B
ATOM   3806  B       X   1     -79.520-126.645   5.200  0.00  0.00           B
ATOM   3807  B       X   1     -76.649-124.952   4.398  0.00  0.00           B
ATOM   3808  B       X   1     -76.968-124.860   1.884  0.00  0.00           B
ATOM   3809  Ne      X   1     -77.459-124.299   3.258  0.00  0.00          NE
ATOM   3810  B       X   1     -77.100-127.047   5.701  0.00  0.00           B
ATOM   3811  B       X   1     -77.133-124.817   6.940  0.00  0.00           B
ATOM   3812  Ne      X   1     -76.440-125.628   5.863  0.00  0.00          NE
ATOM   3813  B       X   1     -76.201-129.146   3.011  0.00  0.00           B
ATOM   3814  B       X   1     -77.678-122.757   3.366  0.00  0.00           B
ATOM   3815  B       X   1     -75.710-127.173   1.614  0.00  0.00           B
ATOM   3816  Ne      X   1     -75.063-128.544   2.168  0.00  0.00          NE
ATOM   3817  Ne      X   1     -79.943-128.961   8.008  0.00  0.00          NE
ATOM   3818  B       X   1     -74.772-125.709   5.967  0.00  0.00           B
ATOM   3819  B       X   1     -77.289-122.587   7.932  0.00  0.00           B
ATOM   3820  Ne      X   1     -80.180-125.733   4.096  0.00  0.00          NE
ATOM   3821  B       X   1     -74.466-129.442   1.030  0.00  0.00           B
ATOM   3822  Ne      X   1     -72.104-122.704   4.852  0.00  0.00          NE
ATOM   3823  B       X   1     -72.432-125.951   6.845  0.00  0.00           B
ATOM   3824  B       X   1     -73.824-128.144   3.018  0.00  0.00           B
ATOM   3825  B       X   1     -73.045-126.205   1.745  0.00  0.00           B
ATOM   3826  B       X   1     -72.795-126.271   4.312  0.00  0.00           B
ATOM   3827  Ne      X   1     -72.678-127.109   2.992  0.00  0.00          NE
ATOM   3828  Ne      X   1     -73.306-125.521   5.558  0.00  0.00          NE
ATOM   3829  B       X   1     -72.986-123.910   5.267  0.00  0.00           B
ATOM   3830  B       X   1     -69.911-125.241   6.666  0.00  0.00           B
ATOM   3831  Ne      X   1     -71.011-125.733   7.617  0.00  0.00          NE
ATOM   3832  B       X   1     -80.285-133.928  12.085  0.00  0.00           B
ATOM   3833  B       X   1     -76.195-137.481  14.007  0.00  0.00           B
ATOM   3834  B       X   1     -79.571-137.482   9.596  0.00  0.00           B
ATOM   3835  B       X   1     -79.049-132.904   8.524  0.00  0.00           B
ATOM   3836  B       X   1     -79.306-133.026  15.358  0.00  0.00           B
ATOM   3837  Ne      X   1     -77.814-133.921   8.475  0.00  0.00          NE
ATOM   3838  B       X   1     -78.253-135.327   8.885  0.00  0.00           B
ATOM   3839  Ne      X   1     -78.379-136.519   9.833  0.00  0.00          NE
ATOM   3840  B       X   1     -78.697-135.815  11.278  0.00  0.00           B
ATOM   3841  B       X   1     -78.770-134.939  13.780  0.00  0.00           B
ATOM   3842  Ne      X   1     -79.624-135.260  12.470  0.00  0.00          NE
ATOM   3843  B       X   1     -77.108-133.091  14.208  0.00  0.00           B
ATOM   3844  Ne      X   1     -78.205-134.043  14.901  0.00  0.00          NE
ATOM   3845  B       X   1     -79.792-131.374  12.218  0.00  0.00           B
ATOM   3846  B       X   1     -77.161-131.502  12.251  0.00  0.00           B
ATOM   3847  B       X   1     -76.657-133.436   9.462  0.00  0.00           B
ATOM   3848  Ne      X   1     -76.250-132.601  12.979  0.00  0.00          NE
ATOM   3849  Ne      X   1     -78.371-130.614  12.289  0.00  0.00          NE
ATOM   3850  B       X   1     -75.818-133.669  11.932  0.00  0.00           B
ATOM   3851  Ne      X   1     -75.423-133.386  10.431  0.00  0.00          NE
ATOM   3852  Ne      X   1     -74.912-137.259  14.856  0.00  0.00          NE
ATOM   3853  B       X   1     -74.923-131.916  13.501  0.00  0.00           B
ATOM   3854  B       X   1     -77.149-137.507   9.838  0.00  0.00           B
ATOM   3855  B       X   1     -75.337-136.232  16.045  0.00  0.00           B
ATOM   3856  B       X   1     -74.562-131.995  10.518  0.00  0.00           B
ATOM   3857  B       X   1     -74.325-134.485   9.904  0.00  0.00           B
ATOM   3858  B       X   1     -71.700-137.365  12.750  0.00  0.00           B
ATOM   3859  Ne      X   1     -70.358-134.873  15.555  0.00  0.00          NE
ATOM   3860  B       X   1     -73.793-136.605  13.999  0.00  0.00           B
ATOM   3861  B       X   1     -69.993-133.768  11.850  0.00  0.00           B
ATOM   3862  B       X   1     -71.786-134.823  10.073  0.00  0.00           B
ATOM   3863  Ne      X   1     -72.310-136.204  13.562  0.00  0.00          NE
ATOM   3864  B       X   1     -72.192-134.894  12.628  0.00  0.00           B
ATOM   3865  B       X   1     -71.458-135.729  14.786  0.00  0.00           B
ATOM   3866  Ne      X   1     -73.067-135.211   9.244  0.00  0.00          NE
ATOM   3867  Ne      X   1     -71.576-133.994  11.618  0.00  0.00          NE
ATOM   3868  B       X   1     -72.226-132.607  11.358  0.00  0.00           B
ATOM   3869  B       X   1     -70.014-131.113  14.427  0.00  0.00           B
ATOM   3870  B       X   1     -72.621-131.624  14.562  0.00  0.00           B
ATOM   3871  B       X   1     -72.582-131.341   9.002  0.00  0.00           B
ATOM   3872  Ne      X   1     -73.080-131.393  10.528  0.00  0.00          NE
ATOM   3873  Ne      X   1     -74.142-131.399  14.710  0.00  0.00          NE
ATOM   3874  B       X   1     -73.323-136.752   9.258  0.00  0.00           B
ATOM   3875  Ne      X   1     -71.158-131.838  15.250  0.00  0.00          NE
ATOM   3876  Ne      X   1     -69.382-130.267  13.216  0.00  0.00          NE
ATOM   3877  B       X   1     -70.810-133.322  15.479  0.00  0.00           B
ATOM   3878  B       X   1     -68.933-135.179  15.044  0.00  0.00           B
ATOM   3879  B       X   1     -80.255-127.665  11.890  0.00  0.00           B
ATOM   3880  Ne      X   1     -77.861-124.035   8.147  0.00  0.00          NE
ATOM   3881  B       X   1     -76.878-129.991   8.222  0.00  0.00           B
ATOM   3882  B       X   1     -80.210-122.720  12.987  0.00  0.00           B
ATOM   3883  B       X   1     -79.555-123.865   8.182  0.00  0.00           B
ATOM   3884  Ne      X   1     -79.639-123.029  11.577  0.00  0.00          NE
ATOM   3885  B       X   1     -78.393-129.333  11.444  0.00  0.00           B
ATOM   3886  B       X   1     -78.721-124.260  11.617  0.00  0.00           B
ATOM   3887  Ne      X   1     -77.659-125.231  11.030  0.00  0.00          NE
ATOM   3888  Ne      X   1     -79.099-128.016  10.828  0.00  0.00          NE
ATOM   3889  B       X   1     -78.224-126.678  10.822  0.00  0.00           B
ATOM   3890  B       X   1     -79.726-128.424   9.446  0.00  0.00           B
ATOM   3891  B       X   1     -77.509-124.591   9.529  0.00  0.00           B
ATOM   3892  B       X   1     -76.317-125.185  11.838  0.00  0.00           B
ATOM   3893  Ne      X   1     -75.039-124.535  12.461  0.00  0.00          NE
ATOM   3894  Ne      X   1     -74.395-128.467  15.733  0.00  0.00          NE
ATOM   3895  B       X   1     -73.093-122.655   9.464  0.00  0.00           B
ATOM   3896  B       X   1     -71.977-129.118   8.047  0.00  0.00           B
ATOM   3897  Ne      X   1     -71.549-123.143   9.427  0.00  0.00          NE
ATOM   3898  B       X   1     -69.486-129.372   8.762  0.00  0.00           B
ATOM   3899  B       X   1     -70.598-127.035   8.337  0.00  0.00           B
ATOM   3900  B       X   1     -72.475-127.841  12.635  0.00  0.00           B
ATOM   3901  B       X   1     -70.655-123.802  13.447  0.00  0.00           B
ATOM   3902  B       X   1     -74.606-123.493  11.285  0.00  0.00           B
ATOM   3903  B       X   1     -69.534-125.477  15.039  0.00  0.00           B
ATOM   3904  Ne      X   1     -70.384-122.773  12.212  0.00  0.00          NE
ATOM   3905  B       X   1     -71.898-125.863  14.248  0.00  0.00           B
ATOM   3906  B       X   1     -72.718-130.077  11.231  0.00  0.00           B
ATOM   3907  B       X   1     -71.219-128.294  10.405  0.00  0.00           B
ATOM   3908  B       X   1     -74.444-129.881  15.052  0.00  0.00           B
ATOM   3909  Ne      X   1     -73.039-126.681  13.585  0.00  0.00          NE
ATOM   3910  B       X   1     -71.308-124.513   8.666  0.00  0.00           B
ATOM   3911  B       X   1     -71.125-123.231  10.869  0.00  0.00           B
ATOM   3912  Ne      X   1     -71.715-128.858  11.767  0.00  0.00          NE
ATOM   3913  Ne      X   1     -70.803-124.766  14.611  0.00  0.00          NE
ATOM   3914  B       X   1     -70.549-129.488  12.526  0.00  0.00           B
ATOM   3915  Ne      X   1     -70.789-128.453   8.942  0.00  0.00          NE
ATOM   3916  B       X   1     -73.962-125.625  12.824  0.00  0.00           B
ATOM   3917  B       X   1     -73.892-127.372  14.751  0.00  0.00           B
ATOM   3918  B       X   1     -71.388-123.977  15.920  0.00  0.00           B
ATOM   3919  B       X   1     -69.480-129.685  23.599  0.00  0.00           B
ATOM   3920  Ne      X   1     -70.836-128.989  23.934  0.00  0.00          NE
ATOM   3921  B       X   1     -78.746-136.884  31.161  0.00  0.00           B
ATOM   3922  Ne      X   1     -79.947-135.862  31.252  0.00  0.00          NE
ATOM   3923  B       X   1     -70.333-136.565  30.171  0.00  0.00           B
ATOM   3924  B       X   1     -70.411-127.452  24.148  0.00  0.00           B
ATOM   3925  B       X   1     -71.347-129.927  27.732  0.00  0.00           B
ATOM   3926  Ne      X   1     -69.379-125.920  28.885  0.00  0.00          NE
ATOM   3927  B       X   1     -70.833-125.977  28.323  0.00  0.00           B
ATOM   3928  B       X   1     -71.204-125.808  25.864  0.00  0.00           B
ATOM   3929  B       X   1     -69.163-126.097  30.421  0.00  0.00           B
ATOM   3930  B       X   1     -71.528-129.408  25.266  0.00  0.00           B
ATOM   3931  Ne      X   1     -76.643-135.168  36.062  0.00  0.00          NE
ATOM   3932  B       X   1     -76.454-136.716  36.101  0.00  0.00           B
ATOM   3933  B       X   1     -76.441-134.753  34.562  0.00  0.00           B
ATOM   3934  B       X   1     -75.684-134.184  36.838  0.00  0.00           B
ATOM   3935  B       X   1     -74.910-134.397  39.217  0.00  0.00           B
ATOM   3936  Ne      X   1     -74.690-133.554  37.883  0.00  0.00          NE
ATOM   3937  Ne      X   1     -71.882-134.076  36.385  0.00  0.00          NE
ATOM   3938  Ne      X   1     -72.697-135.139  33.841  0.00  0.00          NE
ATOM   3939  B       X   1     -72.565-135.080  35.342  0.00  0.00           B
ATOM   3940  B       X   1     -72.537-136.664  33.418  0.00  0.00           B
ATOM   3941  B       X   1     -78.212-135.884  55.525  0.00  0.00           B
ATOM   3942  B       X   1     -80.144-137.363  55.240  0.00  0.00           B
ATOM   3943  Ne      X   1     -79.291-136.686  56.310  0.00  0.00          NE
ATOM   3944  B       X   1     -80.145-135.710  57.208  0.00  0.00           B
ATOM   3945  B       X   1     -78.895-137.005  61.718  0.00  0.00           B
ATOM   3946  B       X   1     -79.687-136.017  59.569  0.00  0.00           B
ATOM   3947  Ne      X   1     -78.433-136.633  60.251  0.00  0.00          NE
ATOM   3948  B       X   1     -79.817-137.426  64.098  0.00  0.00           B
ATOM   3949  Ne      X   1    -105.878-132.586  64.913  0.00  0.00          NE
ATOM   3950  B       X   1    -104.688-131.577  64.900  0.00  0.00           B
ATOM   3951  Ne      X   1    -103.331-130.805  65.414  0.00  0.00          NE
ATOM   3952  B       X   1    -109.494-122.692  68.769  0.00  0.00           B
ATOM   3953  B       X   1    -110.286-126.576  65.595  0.00  0.00           B
ATOM   3954  B       X   1    -110.400-123.914  65.115  0.00  0.00           B
ATOM   3955  B       X   1    -109.488-128.597  66.941  0.00  0.00           B
ATOM   3956  Ne      X   1    -109.594-125.134  65.672  0.00  0.00          NE
ATOM   3957  B       X   1    -109.373-124.824  67.287  0.00  0.00           B
ATOM   3958  B       X   1    -104.556-122.820  64.583  0.00  0.00           B
ATOM   3959  Ne      X   1    -106.861-126.013  64.845  0.00  0.00          NE
ATOM   3960  B       X   1    -106.869-128.737  67.447  0.00  0.00           B
ATOM   3961  Ne      X   1    -108.401-129.195  67.815  0.00  0.00          NE
ATOM   3962  Ne      X   1    -106.466-125.194  69.683  0.00  0.00          NE
ATOM   3963  B       X   1    -106.613-126.530  66.338  0.00  0.00           B
ATOM   3964  B       X   1    -105.234-124.319  69.183  0.00  0.00           B
ATOM   3965  B       X   1    -106.277-126.505  68.861  0.00  0.00           B
ATOM   3966  Ne      X   1    -106.117-127.313  67.541  0.00  0.00          NE
ATOM   3967  B       X   1    -104.597-127.602  67.484  0.00  0.00           B
ATOM   3968  Ne      X   1    -104.334-123.215  68.542  0.00  0.00          NE
ATOM   3969  B       X   1    -108.196-125.253  64.891  0.00  0.00           B
ATOM   3970  Ne      X   1    -103.614-128.837  67.753  0.00  0.00          NE
ATOM   3971  B       X   1    -104.699-122.696  67.051  0.00  0.00           B
ATOM   3972  B       X   1    -103.630-129.783  66.540  0.00  0.00           B
ATOM   3973  B       X   1    -105.587-125.160  64.545  0.00  0.00           B
ATOM   3974  Ne      X   1     -92.932-139.396  65.917  0.00  0.00          NE
ATOM   3975  B       X   1     -93.729-140.142  67.092  0.00  0.00           B
ATOM   3976  Ne      X   1     -93.898-141.037  68.396  0.00  0.00          NE
ATOM   3977  B       X   1     -94.310-143.333  65.511  0.00  0.00           B
ATOM   3978  B       X   1     -93.965-138.929  64.841  0.00  0.00           B
ATOM   3979  B       X   1     -92.258-138.108  66.553  0.00  0.00           B
ATOM   3980  B       X   1    -102.857-132.789  68.416  0.00  0.00           B
ATOM   3981  B       X   1    -102.410-131.922  66.000  0.00  0.00           B
ATOM   3982  Ne      X   1    -100.809-135.124  65.383  0.00  0.00          NE
ATOM   3983  Ne      X   1    -101.831-132.800  67.148  0.00  0.00          NE
ATOM   3984  B       X   1    -100.470-132.113  67.697  0.00  0.00           B
ATOM   3985  Ne      X   1     -99.151-131.280  67.947  0.00  0.00          NE
ATOM   3986  B       X   1    -101.445-134.212  66.524  0.00  0.00           B
ATOM   3987  B       X   1     -99.387-135.687  65.800  0.00  0.00           B
ATOM   3988  B       X   1     -98.524-130.809  66.612  0.00  0.00           B
ATOM   3989  Ne      X   1     -97.925-136.149  65.929  0.00  0.00          NE
ATOM   3990  Ne      X   1     -97.777-133.025  70.144  0.00  0.00          NE
ATOM   3991  Ne      X   1     -98.004-130.318  65.203  0.00  0.00          NE
ATOM   3992  B       X   1     -97.941-137.745  66.166  0.00  0.00           B
ATOM   3993  B       X   1     -97.479-134.458  69.583  0.00  0.00           B
ATOM   3994  B       X   1     -97.122-135.572  67.139  0.00  0.00           B
ATOM   3995  B       X   1     -97.097-135.918  64.541  0.00  0.00           B
ATOM   3996  B       X   1     -96.473-130.735  65.118  0.00  0.00           B
ATOM   3997  Ne      X   1     -96.424-135.166  68.509  0.00  0.00          NE
ATOM   3998  Ne      X   1     -96.644-137.481  70.352  0.00  0.00          NE
ATOM   3999  B       X   1     -94.502-131.321  68.525  0.00  0.00           B
ATOM   4000  B       X   1     -93.068-133.252  67.651  0.00  0.00           B
ATOM   4001  Ne      X   1     -94.517-132.769  67.616  0.00  0.00          NE
ATOM   4002  B       X   1     -94.786-132.277  66.167  0.00  0.00           B
ATOM   4003  B       X   1     -94.278-131.150  70.906  0.00  0.00           B
ATOM   4004  B       X   1     -95.437-133.952  68.176  0.00  0.00           B
ATOM   4005  B       X   1     -92.767-135.916  65.183  0.00  0.00           B
ATOM   4006  Ne      X   1     -94.938-131.041  65.079  0.00  0.00          NE
ATOM   4007  B       X   1     -95.972-136.507  69.227  0.00  0.00           B
ATOM   4008  Ne      X   1     -94.131-130.214  69.583  0.00  0.00          NE
ATOM   4009  B       X   1     -91.907-135.605  67.595  0.00  0.00           B
ATOM   4010  Ne      X   1     -91.900-136.595  66.386  0.00  0.00          NE
ATOM   4011  B       X   1    -102.847-123.753  68.424  0.00  0.00           B
ATOM   4012  B       X   1    -100.476-123.893  69.229  0.00  0.00           B
ATOM   4013  Ne      X   1     -98.921-127.398  65.475  0.00  0.00          NE
ATOM   4014  B       X   1    -100.004-127.661  66.677  0.00  0.00           B
ATOM   4015  B       X   1    -101.332-125.838  67.866  0.00  0.00           B
ATOM   4016  Ne      X   1    -100.886-127.319  67.954  0.00  0.00          NE
ATOM   4017  Ne      X   1    -101.450-124.286  68.080  0.00  0.00          NE
ATOM   4018  B       X   1    -102.154-128.274  68.008  0.00  0.00           B
ATOM   4019  B       X   1     -98.601-123.775  65.902  0.00  0.00           B
ATOM   4020  B       X   1     -97.937-126.242  65.930  0.00  0.00           B
ATOM   4021  B       X   1     -98.203-128.777  65.208  0.00  0.00           B
ATOM   4022  B       X   1    -100.945-123.505  66.801  0.00  0.00           B
ATOM   4023  B       X   1     -98.406-123.758  70.739  0.00  0.00           B
ATOM   4024  Ne      X   1     -99.867-123.308  70.555  0.00  0.00          NE
ATOM   4025  Ne      X   1     -99.984-122.962  65.603  0.00  0.00          NE
ATOM   4026  B       X   1     -91.876-123.892  69.504  0.00  0.00           B
ATOM   4027  B       X   1     -92.574-129.844  69.610  0.00  0.00           B
ATOM   4028  Ne      X   1     -97.367-124.783  66.021  0.00  0.00          NE
ATOM   4029  Ne      X   1     -96.849-123.873  71.078  0.00  0.00          NE
ATOM   4030  B       X   1     -96.027-124.251  69.816  0.00  0.00           B
ATOM   4031  B       X   1     -94.024-129.857  65.567  0.00  0.00           B
ATOM   4032  B       X   1     -94.121-123.558  64.680  0.00  0.00           B
ATOM   4033  B       X   1     -92.235-128.125  66.651  0.00  0.00           B
ATOM   4034  B       X   1     -94.073-125.122  68.503  0.00  0.00           B
ATOM   4035  Ne      X   1     -92.589-124.740  68.262  0.00  0.00          NE
ATOM   4036  Ne      X   1     -92.743-123.552  65.368  0.00  0.00          NE
ATOM   4037  Ne      X   1     -92.728-128.904  65.391  0.00  0.00          NE
ATOM   4038  B       X   1     -92.690-123.866  66.857  0.00  0.00           B
ATOM   4039  Ne      X   1     -95.579-125.135  68.619  0.00  0.00          NE
ATOM   4040  B       X   1     -95.996-126.580  69.082  0.00  0.00           B
ATOM   4041  B       X   1     -96.431-124.705  67.303  0.00  0.00           B
ATOM   4042  B       X   1     -96.447-124.593  64.722  0.00  0.00           B
ATOM   4043  B       X   1     -91.875-124.642  64.591  0.00  0.00           B
ATOM   4044  B       X   1     -86.765-150.307  67.033  0.00  0.00           B
ATOM   4045  B       X   1     -89.290-147.321  64.580  0.00  0.00           B
ATOM   4046  Ne      X   1     -86.266-149.225  67.975  0.00  0.00          NE
ATOM   4047  B       X   1     -86.114-145.500  65.933  0.00  0.00           B
ATOM   4048  B       X   1     -85.932-147.812  67.291  0.00  0.00           B
ATOM   4049  B       X   1     -84.874-149.614  68.620  0.00  0.00           B
ATOM   4050  B       X   1     -83.945-147.000  65.925  0.00  0.00           B
ATOM   4051  Ne      X   1     -85.276-146.481  66.789  0.00  0.00          NE
ATOM   4052  B       X   1     -85.809-152.120  65.438  0.00  0.00           B
ATOM   4053  Ne      X   1     -83.303-147.965  64.867  0.00  0.00          NE
ATOM   4054  B       X   1     -83.245-149.404  65.447  0.00  0.00           B
ATOM   4055  Ne      X   1     -84.385-152.825  65.553  0.00  0.00          NE
ATOM   4056  B       X   1     -82.595-149.948  67.883  0.00  0.00           B
ATOM   4057  B       X   1     -81.856-147.554  64.496  0.00  0.00           B
ATOM   4058  B       X   1     -84.723-145.657  67.968  0.00  0.00           B
ATOM   4059  Ne      X   1     -91.306-140.170  70.072  0.00  0.00          NE
ATOM   4060  B       X   1     -91.058-141.204  71.259  0.00  0.00           B
ATOM   4061  B       X   1     -90.078-140.221  68.933  0.00  0.00           B
ATOM   4062  B       X   1     -91.430-138.746  70.752  0.00  0.00           B
ATOM   4063  Ne      X   1     -90.241-140.656  65.051  0.00  0.00          NE
ATOM   4064  B       X   1     -89.973-142.199  65.212  0.00  0.00           B
ATOM   4065  B       X   1     -89.988-144.344  66.776  0.00  0.00           B
ATOM   4066  B       X   1     -89.426-140.056  66.316  0.00  0.00           B
ATOM   4067  B       X   1     -88.999-142.148  67.548  0.00  0.00           B
ATOM   4068  Ne      X   1     -89.163-143.106  66.292  0.00  0.00          NE
ATOM   4069  Ne      X   1     -88.969-140.593  67.870  0.00  0.00          NE
ATOM   4070  B       X   1     -87.704-143.459  65.770  0.00  0.00           B
ATOM   4071  B       X   1     -87.538-140.072  68.180  0.00  0.00           B
ATOM   4072  Ne      X   1     -86.705-144.358  64.953  0.00  0.00          NE
ATOM   4073  B       X   1     -91.814-140.345  65.304  0.00  0.00           B
ATOM   4074  B       X   1     -85.550-143.474  64.328  0.00  0.00           B
ATOM   4075  Ne      X   1     -86.033-139.589  68.181  0.00  0.00          NE
ATOM   4076  B       X   1     -85.996-138.281  67.251  0.00  0.00           B
ATOM   4077  B       X   1     -84.273-143.090  68.269  0.00  0.00           B
ATOM   4078  B       X   1     -85.059-140.682  67.682  0.00  0.00           B
ATOM   4079  B       X   1     -83.874-142.132  65.870  0.00  0.00           B
ATOM   4080  Ne      X   1     -83.939-141.768  67.488  0.00  0.00          NE
ATOM   4081  B       X   1     -82.544-141.174  67.952  0.00  0.00           B
ATOM   4082  Ne      X   1     -81.222-140.219  68.034  0.00  0.00          NE
ATOM   4083  B       X   1     -81.750-138.753  67.663  0.00  0.00           B
ATOM   4084  B       X   1     -84.557-138.866  64.498  0.00  0.00           B
ATOM   4085  Ne      X   1     -84.199-142.596  64.381  0.00  0.00          NE
ATOM   4086  Ne      X   1     -91.566-133.247  71.062  0.00  0.00          NE
ATOM   4087  B       X   1     -91.481-131.672  70.885  0.00  0.00           B
ATOM   4088  B       X   1     -90.377-136.566  65.781  0.00  0.00           B
ATOM   4089  B       X   1     -90.513-133.421  67.261  0.00  0.00           B
ATOM   4090  B       X   1     -89.915-131.944  65.155  0.00  0.00           B
ATOM   4091  Ne      X   1     -89.432-133.095  66.221  0.00  0.00          NE
ATOM   4092  B       X   1     -89.027-134.467  65.520  0.00  0.00           B
ATOM   4093  B       X   1     -88.245-132.456  66.994  0.00  0.00           B
ATOM   4094  Ne      X   1     -87.168-132.074  68.049  0.00  0.00          NE
ATOM   4095  B       X   1     -87.814-136.588  66.376  0.00  0.00           B
ATOM   4096  Ne      X   1     -88.979-136.072  65.414  0.00  0.00          NE
ATOM   4097  Ne      X   1     -86.306-136.821  66.716  0.00  0.00          NE
ATOM   4098  B       X   1     -91.572-133.888  69.602  0.00  0.00           B
ATOM   4099  B       X   1     -86.351-137.118  71.267  0.00  0.00           B
ATOM   4100  Ne      X   1     -91.275-130.123  70.498  0.00  0.00          NE
ATOM   4101  B       X   1     -86.314-133.313  68.327  0.00  0.00           B
ATOM   4102  B       X   1     -86.202-131.060  67.312  0.00  0.00           B
ATOM   4103  B       X   1     -86.263-134.876  70.241  0.00  0.00           B
ATOM   4104  Ne      X   1     -91.810-134.096  68.061  0.00  0.00          NE
ATOM   4105  B       X   1     -82.956-133.351  64.257  0.00  0.00           B
ATOM   4106  B       X   1     -85.876-135.809  67.868  0.00  0.00           B
ATOM   4107  B       X   1     -85.382-136.650  65.514  0.00  0.00           B
ATOM   4108  Ne      X   1     -84.177-137.383  64.820  0.00  0.00          NE
ATOM   4109  B       X   1     -80.839-135.104  64.422  0.00  0.00           B
ATOM   4110  B       X   1     -89.764-129.876  70.046  0.00  0.00           B
ATOM   4111  B       X   1     -91.600-129.902  64.946  0.00  0.00           B
ATOM   4112  Ne      X   1     -90.449-125.408  64.640  0.00  0.00          NE
ATOM   4113  Ne      X   1     -90.990-127.164  67.082  0.00  0.00          NE
ATOM   4114  Ne      X   1     -91.328-123.478  70.944  0.00  0.00          NE
ATOM   4115  B       X   1     -90.545-126.494  65.716  0.00  0.00           B
ATOM   4116  B       X   1     -89.775-123.269  70.920  0.00  0.00           B
ATOM   4117  B       X   1     -89.618-127.729  67.622  0.00  0.00           B
ATOM   4118  B       X   1     -89.482-124.320  65.192  0.00  0.00           B
ATOM   4119  B       X   1     -91.735-126.011  67.926  0.00  0.00           B
ATOM   4120  B       X   1     -88.620-122.534  79.913  0.00  0.00           B
ATOM   4121  B       X   1     -86.314-122.876  80.782  0.00  0.00           B
ATOM   4122  B       X   1     -84.284-122.780  82.181  0.00  0.00           B
ATOM   4123  Ne      X   1     -85.663-123.522  82.100  0.00  0.00          NE
ATOM   4124  B       X   1     -85.298-123.832  88.178  0.00  0.00           B
ATOM   4125  B       X   1     -80.500-123.942  88.466  0.00  0.00           B
ATOM   4126  Ne      X   1     -80.700-122.540  92.189  0.00  0.00          NE
ATOM   4127  Ne      X   1     -81.591-123.930  89.594  0.00  0.00          NE
ATOM   4128  B       X   1     -83.950-123.074  93.179  0.00  0.00           B
ATOM   4129  B       X   1     -81.308-123.046  90.837  0.00  0.00           B
ATOM   4130  Ne      X   1     -85.124-123.253  92.110  0.00  0.00          NE
ATOM   4131  B       X   1     -84.678-123.315  90.595  0.00  0.00           B
ATOM   4132  Ne      X   1     -84.365-122.927  89.042  0.00  0.00          NE
ATOM   4133  B       X   1     -82.919-123.300  88.863  0.00  0.00           B
ATOM   4134  B       X   1     -80.453-123.844  93.212  0.00  0.00           B
ATOM   4135  B       X   1     -79.469-146.956  65.431  0.00  0.00           B
ATOM   4136  B       X   1     -75.613-146.316  64.765  0.00  0.00           B
ATOM   4137  Ne      X   1     -77.195-143.654  65.553  0.00  0.00          NE
ATOM   4138  B       X   1     -78.326-140.603  65.141  0.00  0.00           B
ATOM   4139  Ne      X   1     -75.104-139.325  65.423  0.00  0.00          NE
ATOM   4140  B       X   1     -76.097-139.713  64.293  0.00  0.00           B
ATOM   4141  Ne      X   1     -79.880-136.260  65.130  0.00  0.00          NE
ATOM   4142  B       X   1     -78.242-123.030  87.676  0.00  0.00           B
ATOM   4143  Ne      X   1     -76.830-123.470  91.003  0.00  0.00          NE
ATOM   4144  B       X   1     -76.534-123.441  89.482  0.00  0.00           B
ATOM   4145  B       X   1     -69.739 -77.027-141.976  0.00  0.00           B
ATOM   4146  Ne      X   1     -68.887 -77.362-140.679  0.00  0.00          NE
ATOM   4147  B       X   1     -76.953 -69.859-140.819  0.00  0.00           B
ATOM   4148  B       X   1     -76.937 -68.883-138.353  0.00  0.00           B
ATOM   4149  B       X   1     -69.924 -75.151-137.944  0.00  0.00           B
ATOM   4150  B       X   1     -73.175 -72.167-137.216  0.00  0.00           B
ATOM   4151  B       X   1     -70.794 -74.839-142.715  0.00  0.00           B
ATOM   4152  Ne      X   1     -73.180 -71.247-138.500  0.00  0.00          NE
ATOM   4153  B       X   1     -74.235 -71.968-139.447  0.00  0.00           B
ATOM   4154  B       X   1     -71.588 -70.998-138.744  0.00  0.00           B
ATOM   4155  Ne      X   1     -71.295 -74.097-141.403  0.00  0.00          NE
ATOM   4156  Ne      X   1     -70.168 -70.241-138.753  0.00  0.00          NE
ATOM   4157  B       X   1     -71.616 -72.552-141.664  0.00  0.00           B
ATOM   4158  B       X   1     -70.187 -74.227-140.260  0.00  0.00           B
ATOM   4159  B       X   1     -71.799 -69.795-141.891  0.00  0.00           B
ATOM   4160  Ne      X   1     -71.491 -71.227-142.552  0.00  0.00          NE
ATOM   4161  B       X   1     -72.522 -71.391-143.735  0.00  0.00           B
ATOM   4162  B       X   1     -73.653 -69.663-138.470  0.00  0.00           B
ATOM   4163  B       X   1     -69.927 -71.149-142.900  0.00  0.00           B
ATOM   4164  B       X   1     -70.069 -69.283-137.488  0.00  0.00           B
ATOM   4165  Ne      X   1     -70.157 -76.160-143.296  0.00  0.00          NE
ATOM   4166  Ne      X   1     -70.796 -75.185-136.630  0.00  0.00          NE
ATOM   4167  Ne      X   1     -69.144 -74.735-139.225  0.00  0.00          NE
ATOM   4168  B       X   1     -70.250 -69.230-139.942  0.00  0.00           B
ATOM   4169  Ne      X   1     -68.888 -71.010-144.046  0.00  0.00          NE
ATOM   4170  Ne      X   1     -76.640 -68.590-139.988  0.00  0.00          NE
ATOM   4171  Ne      X   1     -76.229 -63.042-138.023  0.00  0.00          NE
ATOM   4172  B       X   1     -75.108 -68.173-139.903  0.00  0.00           B
ATOM   4173  B       X   1     -75.051 -63.687-137.141  0.00  0.00           B
ATOM   4174  Ne      X   1     -76.994 -68.702-136.799  0.00  0.00          NE
ATOM   4175  Ne      X   1     -71.228 -68.570-140.993  0.00  0.00          NE
ATOM   4176  B       X   1     -71.370 -66.070-143.857  0.00  0.00           B
ATOM   4177  B       X   1     -72.432 -68.133-140.103  0.00  0.00           B
ATOM   4178  Ne      X   1     -73.760 -68.194-139.134  0.00  0.00          NE
ATOM   4179  B       X   1     -70.695 -67.440-141.793  0.00  0.00           B
ATOM   4180  B       X   1     -70.147 -63.310-138.675  0.00  0.00           B
ATOM   4181  B       X   1     -73.565 -67.003-138.204  0.00  0.00           B
ATOM   4182  Ne      X   1     -70.270 -66.415-142.823  0.00  0.00          NE
ATOM   4183  B       X   1     -72.671 -62.913-137.716  0.00  0.00           B
ATOM   4184  Ne      X   1     -71.492 -62.431-138.607  0.00  0.00          NE
ATOM   4185  B       X   1     -71.209 -67.003-137.251  0.00  0.00           B
ATOM   4186  B       X   1     -69.090 -67.118-143.676  0.00  0.00           B
ATOM   4187  Ne      X   1     -72.664 -66.554-137.011  0.00  0.00          NE
ATOM   4188  Ne      X   1     -69.966 -67.911-136.871  0.00  0.00          NE
ATOM   4189  Ne      X   1     -73.578 -63.712-136.617  0.00  0.00          NE
ATOM   4190  B       X   1     -72.992 -65.115-136.587  0.00  0.00           B
ATOM   4191  B       X   1     -77.121 -70.015-135.898  0.00  0.00           B
ATOM   4192  B       X   1     -71.306 -73.701-136.351  0.00  0.00           B
ATOM   4193  Ne      X   1     -72.458 -72.781-136.015  0.00  0.00          NE
ATOM   4194  B       X   1     -71.948 -71.414-135.193  0.00  0.00           B
ATOM   4195  B       X   1     -72.928 -71.093-132.946  0.00  0.00           B
ATOM   4196  Ne      X   1     -72.532 -70.312-134.269  0.00  0.00          NE
ATOM   4197  B       X   1     -73.840 -69.613-134.947  0.00  0.00           B
ATOM   4198  B       X   1     -71.483 -69.269-133.893  0.00  0.00           B
ATOM   4199  B       X   1     -69.040 -69.545-133.352  0.00  0.00           B
ATOM   4200  Ne      X   1     -75.756 -61.295-132.163  0.00  0.00          NE
ATOM   4201  B       X   1     -77.268 -61.591-131.786  0.00  0.00           B
ATOM   4202  B       X   1     -76.769 -66.453-132.870  0.00  0.00           B
ATOM   4203  Ne      X   1     -75.244 -66.379-133.016  0.00  0.00          NE
ATOM   4204  B       X   1     -75.568 -68.125-136.290  0.00  0.00           B
ATOM   4205  B       X   1     -75.120 -62.569-132.817  0.00  0.00           B
ATOM   4206  B       X   1     -77.172 -65.094-128.774  0.00  0.00           B
ATOM   4207  B       X   1     -74.857 -67.522-133.905  0.00  0.00           B
ATOM   4208  B       X   1     -74.756 -64.947-133.519  0.00  0.00           B
ATOM   4209  B       X   1     -74.642 -66.611-131.503  0.00  0.00           B
ATOM   4210  B       X   1     -69.740 -66.218-130.420  0.00  0.00           B
ATOM   4211  B       X   1     -70.679 -64.873-132.359  0.00  0.00           B
ATOM   4212  B       X   1     -73.497 -65.827-129.289  0.00  0.00           B
ATOM   4213  B       X   1     -73.422 -68.195-129.798  0.00  0.00           B
ATOM   4214  B       X   1     -72.141 -66.609-131.347  0.00  0.00           B
ATOM   4215  Ne      X   1     -74.354 -68.171-135.209  0.00  0.00          NE
ATOM   4216  B       X   1     -72.801 -63.537-132.695  0.00  0.00           B
ATOM   4217  B       X   1     -73.155 -67.407-135.778  0.00  0.00           B
ATOM   4218  Ne      X   1     -74.145 -63.528-133.613  0.00  0.00          NE
ATOM   4219  B       X   1     -71.183 -62.933-130.770  0.00  0.00           B
ATOM   4220  Ne      X   1     -73.507 -66.850-130.520  0.00  0.00          NE
ATOM   4221  Ne      X   1     -70.112 -68.514-133.831  0.00  0.00          NE
ATOM   4222  Ne      X   1     -70.635 -66.312-131.725  0.00  0.00          NE
ATOM   4223  B       X   1     -73.713 -63.207-135.115  0.00  0.00           B
ATOM   4224  B       X   1     -69.926 -67.986-135.285  0.00  0.00           B
ATOM   4225  Ne      X   1     -71.709 -62.446-129.403  0.00  0.00          NE
ATOM   4226  B       X   1     -70.148 -67.359-132.763  0.00  0.00           B
ATOM   4227  B       X   1     -70.561 -62.407-133.263  0.00  0.00           B
ATOM   4228  B       X   1     -72.520 -63.550-128.801  0.00  0.00           B
ATOM   4229  Ne      X   1     -71.296 -63.384-132.273  0.00  0.00          NE
ATOM   4230  B       X   1    -149.344 -61.806 -68.873  0.00  0.00           B
ATOM   4231  Ne      X   1    -147.055 -94.770 -64.454  0.00  0.00          NE
ATOM   4232  B       X   1    -145.590 -94.516 -64.299  0.00  0.00           B
ATOM   4233  Ne      X   1    -147.755 -61.641 -68.936  0.00  0.00          NE
ATOM   4234  B       X   1    -138.039 -67.695 -65.563  0.00  0.00           B
ATOM   4235  B       X   1    -129.264 -79.175 -65.137  0.00  0.00           B
ATOM   4236  Ne      X   1    -126.497 -78.148 -67.421  0.00  0.00          NE
ATOM   4237  Ne      X   1    -126.683 -83.047 -67.053  0.00  0.00          NE
ATOM   4238  Ne      X   1    -128.575 -74.407 -65.415  0.00  0.00          NE
ATOM   4239  B       X   1    -128.319 -72.846 -65.263  0.00  0.00           B
ATOM   4240  Ne      X   1    -128.771 -71.465 -64.667  0.00  0.00          NE
ATOM   4241  B       X   1    -126.379 -69.484 -67.911  0.00  0.00           B
ATOM   4242  B       X   1    -127.531 -70.330 -64.329  0.00  0.00           B
ATOM   4243  Ne      X   1    -133.857 -61.422 -64.749  0.00  0.00          NE
ATOM   4244  Ne      X   1    -136.459 -64.223 -64.585  0.00  0.00          NE
ATOM   4245  B       X   1    -133.689 -67.838 -66.921  0.00  0.00           B
ATOM   4246  Ne      X   1    -132.231 -68.085 -66.297  0.00  0.00          NE
ATOM   4247  Ne      X   1    -134.775 -67.368 -67.894  0.00  0.00          NE
ATOM   4248  B       X   1    -135.681 -63.601 -65.784  0.00  0.00           B
ATOM   4249  B       X   1    -134.296 -63.914 -67.830  0.00  0.00           B
ATOM   4250  Ne      X   1    -134.921 -62.840 -66.948  0.00  0.00          NE
ATOM   4251  B       X   1    -137.401 -65.256 -65.232  0.00  0.00           B
ATOM   4252  B       X   1    -132.317 -68.205 -64.770  0.00  0.00           B
ATOM   4253  B       X   1    -132.067 -64.951 -68.574  0.00  0.00           B
ATOM   4254  Ne      X   1    -127.057 -68.779 -64.335  0.00  0.00          NE
ATOM   4255  B       X   1    -127.689 -67.286 -68.155  0.00  0.00           B
ATOM   4256  B       X   1    -127.398 -68.416 -65.815  0.00  0.00           B
ATOM   4257  Ne      X   1    -130.798 -65.477 -67.656  0.00  0.00          NE
ATOM   4258  Ne      X   1    -129.679 -63.740 -65.193  0.00  0.00          NE
ATOM   4259  B       X   1    -131.472 -66.703 -66.775  0.00  0.00           B
ATOM   4260  B       X   1    -130.222 -64.563 -66.480  0.00  0.00           B
ATOM   4261  B       X   1    -120.532 -92.070 -74.435  0.00  0.00           B
ATOM   4262  Ne      X   1    -117.944 -97.702 -74.117  0.00  0.00          NE
ATOM   4263  B       X   1    -117.497 -96.207 -74.235  0.00  0.00           B
ATOM   4264  B       X   1    -117.214 -98.571 -73.013  0.00  0.00           B
ATOM   4265  B       X   1    -116.230 -93.966 -73.656  0.00  0.00           B
ATOM   4266  Ne      X   1    -115.119 -93.169 -72.923  0.00  0.00          NE
ATOM   4267  B       X   1    -115.045-102.347 -69.725  0.00  0.00           B
ATOM   4268  B       X   1    -117.694-100.362 -71.228  0.00  0.00           B
ATOM   4269  Ne      X   1    -116.870-100.275 -67.040  0.00  0.00          NE
ATOM   4270  B       X   1    -115.782-100.529 -68.128  0.00  0.00           B
ATOM   4271  B       X   1    -116.337 -99.603 -65.704  0.00  0.00           B
ATOM   4272  B       X   1    -121.578 -92.139 -67.265  0.00  0.00           B
ATOM   4273  Ne      X   1    -121.958 -92.960 -68.551  0.00  0.00          NE
ATOM   4274  B       X   1    -123.290 -93.832 -68.332  0.00  0.00           B
ATOM   4275  B       X   1    -121.959 -91.866 -69.781  0.00  0.00           B
ATOM   4276  B       X   1    -120.733 -93.931 -68.777  0.00  0.00           B
ATOM   4277  Ne      X   1    -120.810 -96.923 -66.034  0.00  0.00          NE
ATOM   4278  B       X   1    -120.642 -96.011 -67.322  0.00  0.00           B
ATOM   4279  Ne      X   1    -119.825 -95.144 -68.411  0.00  0.00          NE
ATOM   4280  B       X   1    -118.052 -97.923 -70.677  0.00  0.00           B
ATOM   4281  Ne      X   1    -117.423 -94.245 -66.764  0.00  0.00          NE
ATOM   4282  B       X   1    -115.578 -98.867 -71.143  0.00  0.00           B
ATOM   4283  B       X   1    -119.675 -96.106 -69.713  0.00  0.00           B
ATOM   4284  B       X   1    -118.079 -99.452 -67.507  0.00  0.00           B
ATOM   4285  B       X   1    -118.389 -94.222 -65.448  0.00  0.00           B
ATOM   4286  B       X   1    -116.017 -95.069 -66.669  0.00  0.00           B
ATOM   4287  B       X   1    -118.432 -94.812 -67.820  0.00  0.00           B
ATOM   4288  B       X   1    -115.494 -93.239 -71.386  0.00  0.00           B
ATOM   4289  Ne      X   1    -119.529 -97.552 -70.243  0.00  0.00          NE
ATOM   4290  B       X   1    -117.045 -92.748 -66.984  0.00  0.00           B
ATOM   4291  B       X   1    -115.615 -92.271 -68.963  0.00  0.00           B
ATOM   4292  Ne      X   1    -117.093 -98.920 -71.488  0.00  0.00          NE
ATOM   4293  B       X   1    -120.947 -89.588 -74.433  0.00  0.00           B
ATOM   4294  B       X   1    -119.422 -87.513 -74.255  0.00  0.00           B
ATOM   4295  Ne      X   1    -118.470 -86.789 -73.212  0.00  0.00          NE
ATOM   4296  B       X   1    -117.541 -87.101 -77.093  0.00  0.00           B
ATOM   4297  B       X   1    -117.490 -85.713 -73.952  0.00  0.00           B
ATOM   4298  Ne      X   1    -116.257 -86.247 -77.277  0.00  0.00          NE
ATOM   4299  B       X   1    -117.538 -87.804 -72.495  0.00  0.00           B
ATOM   4300  B       X   1    -115.210 -84.281 -73.792  0.00  0.00           B
ATOM   4301  B       X   1    -117.393 -81.106 -74.373  0.00  0.00           B
ATOM   4302  Ne      X   1    -123.588 -87.571 -64.323  0.00  0.00          NE
ATOM   4303  B       X   1    -126.174 -88.519 -68.276  0.00  0.00           B
ATOM   4304  B       X   1    -123.785 -89.292 -68.304  0.00  0.00           B
ATOM   4305  B       X   1    -123.355 -87.450 -65.797  0.00  0.00           B
ATOM   4306  B       X   1    -121.064 -90.845 -72.054  0.00  0.00           B
ATOM   4307  B       X   1    -123.523 -84.918 -69.119  0.00  0.00           B
ATOM   4308  B       X   1    -121.902 -89.310 -69.950  0.00  0.00           B
ATOM   4309  Ne      X   1    -121.453 -90.839 -66.367  0.00  0.00          NE
ATOM   4310  Ne      X   1    -122.239 -88.735 -68.454  0.00  0.00          NE
ATOM   4311  B       X   1    -121.216 -85.445 -70.226  0.00  0.00           B
ATOM   4312  B       X   1    -121.464 -89.532 -67.343  0.00  0.00           B
ATOM   4313  Ne      X   1    -122.086 -85.656 -68.908  0.00  0.00          NE
ATOM   4314  B       X   1    -121.414 -84.896 -67.652  0.00  0.00           B
ATOM   4315  B       X   1    -122.150 -87.155 -68.578  0.00  0.00           B
ATOM   4316  B       X   1    -122.843 -90.850 -65.606  0.00  0.00           B
ATOM   4317  Ne      X   1    -121.253 -90.645 -70.485  0.00  0.00          NE
ATOM   4318  B       X   1    -115.401 -89.268 -72.232  0.00  0.00           B
ATOM   4319  B       X   1    -119.486 -86.100 -72.194  0.00  0.00           B
ATOM   4320  B       X   1    -120.285 -90.733 -65.280  0.00  0.00           B
ATOM   4321  Ne      X   1    -118.408 -89.983 -69.508  0.00  0.00          NE
ATOM   4322  Ne      X   1    -120.049 -84.949 -71.216  0.00  0.00          NE
ATOM   4323  B       X   1    -118.256 -88.452 -68.973  0.00  0.00           B
ATOM   4324  B       X   1    -119.831 -90.508 -69.848  0.00  0.00           B
ATOM   4325  B       X   1    -117.675 -90.862 -68.525  0.00  0.00           B
ATOM   4326  B       X   1    -117.474 -89.788 -70.881  0.00  0.00           B
ATOM   4327  Ne      X   1    -117.980 -84.485 -69.079  0.00  0.00          NE
ATOM   4328  B       X   1    -118.822 -84.508 -70.394  0.00  0.00           B
ATOM   4329  B       X   1    -117.281 -85.862 -68.891  0.00  0.00           B
ATOM   4330  Ne      X   1    -117.043 -87.415 -68.905  0.00  0.00          NE
ATOM   4331  Ne      X   1    -116.503 -91.594 -67.875  0.00  0.00          NE
ATOM   4332  Ne      X   1    -116.624 -88.595 -71.495  0.00  0.00          NE
ATOM   4333  B       X   1    -116.270 -87.695 -70.285  0.00  0.00           B
ATOM   4334  B       X   1    -115.658 -90.473 -67.168  0.00  0.00           B
ATOM   4335  B       X   1    -116.111 -88.004 -67.694  0.00  0.00           B
ATOM   4336  Ne      X   1    -115.266 -88.985 -66.695  0.00  0.00          NE
ATOM   4337  B       X   1    -115.915 -88.749 -65.310  0.00  0.00           B
ATOM   4338  B       X   1    -119.046 -84.305 -67.917  0.00  0.00           B
ATOM   4339  B       X   1    -118.099 -89.609 -64.340  0.00  0.00           B
ATOM   4340  B       X   1    -125.502 -83.876 -67.686  0.00  0.00           B
ATOM   4341  B       X   1    -126.096 -81.581 -66.765  0.00  0.00           B
ATOM   4342  B       X   1    -125.854 -79.016 -66.137  0.00  0.00           B
ATOM   4343  Ne      X   1    -125.447 -80.519 -65.807  0.00  0.00          NE
ATOM   4344  B       X   1    -123.877 -80.536 -65.999  0.00  0.00           B
ATOM   4345  B       X   1    -121.854 -79.426 -64.888  0.00  0.00           B
ATOM   4346  B       X   1    -123.052 -78.217 -66.938  0.00  0.00           B
ATOM   4347  B       X   1    -121.784 -80.270 -67.368  0.00  0.00           B
ATOM   4348  Ne      X   1    -121.463 -81.130 -68.621  0.00  0.00          NE
ATOM   4349  B       X   1    -122.726 -80.790 -69.608  0.00  0.00           B
ATOM   4350  Ne      X   1    -122.372 -77.341 -68.079  0.00  0.00          NE
ATOM   4351  Ne      X   1    -122.620 -79.610 -66.212  0.00  0.00          NE
ATOM   4352  B       X   1    -120.909 -77.225 -67.715  0.00  0.00           B
ATOM   4353  B       X   1    -121.082 -82.513 -68.119  0.00  0.00           B
ATOM   4354  B       X   1    -120.558 -83.768 -72.165  0.00  0.00           B
ATOM   4355  B       X   1    -125.966 -80.818 -64.394  0.00  0.00           B
ATOM   4356  B       X   1    -116.165 -76.961 -67.477  0.00  0.00           B
ATOM   4357  B       X   1    -119.952 -83.563 -65.814  0.00  0.00           B
ATOM   4358  B       X   1    -115.234 -81.419 -64.837  0.00  0.00           B
ATOM   4359  B       X   1    -120.199 -80.459 -69.381  0.00  0.00           B
ATOM   4360  Ne      X   1    -116.600 -81.731 -68.570  0.00  0.00          NE
ATOM   4361  Ne      X   1    -118.453 -78.875 -64.746  0.00  0.00          NE
ATOM   4362  B       X   1    -117.668 -80.733 -69.133  0.00  0.00           B
ATOM   4363  B       X   1    -117.495 -80.034 -65.113  0.00  0.00           B
ATOM   4364  B       X   1    -118.545 -79.182 -71.102  0.00  0.00           B
ATOM   4365  Ne      X   1    -118.855 -79.800 -69.655  0.00  0.00          NE
ATOM   4366  B       X   1    -119.180 -78.336 -66.038  0.00  0.00           B
ATOM   4367  B       X   1    -118.862 -78.444 -68.625  0.00  0.00           B
ATOM   4368  B       X   1    -115.222 -81.176 -69.086  0.00  0.00           B
ATOM   4369  B       X   1    -116.964 -83.225 -69.046  0.00  0.00           B
ATOM   4370  Ne      X   1    -120.378 -83.812 -67.302  0.00  0.00          NE
ATOM   4371  B       X   1    -117.756 -82.543 -64.859  0.00  0.00           B
ATOM   4372  Ne      X   1    -119.082 -83.358 -64.501  0.00  0.00          NE
ATOM   4373  B       X   1    -116.703 -81.637 -66.974  0.00  0.00           B
ATOM   4374  Ne      X   1    -116.763 -81.390 -65.398  0.00  0.00          NE
ATOM   4375  Ne      X   1    -119.361 -77.587 -67.458  0.00  0.00          NE
ATOM   4376  Ne      X   1    -125.214 -70.247 -68.603  0.00  0.00          NE
ATOM   4377  B       X   1    -125.083 -75.772 -65.155  0.00  0.00           B
ATOM   4378  B       X   1    -120.740 -72.469 -65.028  0.00  0.00           B
ATOM   4379  B       X   1    -123.078 -72.601 -66.454  0.00  0.00           B
ATOM   4380  Ne      X   1    -122.262 -71.999 -65.169  0.00  0.00          NE
ATOM   4381  B       X   1    -123.118 -75.963 -68.342  0.00  0.00           B
ATOM   4382  B       X   1    -118.517 -76.346 -67.271  0.00  0.00           B
ATOM   4383  Ne      X   1    -119.204 -72.371 -64.704  0.00  0.00          NE
ATOM   4384  Ne      X   1    -117.153 -75.839 -66.888  0.00  0.00          NE
ATOM   4385  B       X   1    -117.032 -75.760 -65.228  0.00  0.00           B
ATOM   4386  B       X   1    -110.532-107.985 -72.770  0.00  0.00           B
ATOM   4387  Ne      X   1    -104.129-115.166 -66.777  0.00  0.00          NE
ATOM   4388  Ne      X   1    -107.021-115.020 -67.931  0.00  0.00          NE
ATOM   4389  B       X   1    -105.458-114.943 -67.540  0.00  0.00           B
ATOM   4390  Ne      X   1    -111.642-108.395 -66.097  0.00  0.00          NE
ATOM   4391  B       X   1    -111.390-109.901 -71.372  0.00  0.00           B
ATOM   4392  Ne      X   1    -112.145-112.069 -68.506  0.00  0.00          NE
ATOM   4393  B       X   1    -110.943-111.293 -67.856  0.00  0.00           B
ATOM   4394  B       X   1    -112.377-109.284 -64.956  0.00  0.00           B
ATOM   4395  B       X   1    -110.368-109.189 -66.558  0.00  0.00           B
ATOM   4396  Ne      X   1    -109.725-110.375 -67.420  0.00  0.00          NE
ATOM   4397  Ne      X   1    -110.116-109.337 -72.032  0.00  0.00          NE
ATOM   4398  Ne      X   1    -105.746-109.399 -71.336  0.00  0.00          NE
ATOM   4399  Ne      X   1    -107.510-112.394 -66.660  0.00  0.00          NE
ATOM   4400  Ne      X   1    -104.652-111.030 -67.101  0.00  0.00          NE
ATOM   4401  B       X   1    -104.919-107.440 -68.488  0.00  0.00           B
ATOM   4402  B       X   1    -106.855-109.864 -70.381  0.00  0.00           B
ATOM   4403  B       X   1    -109.054-108.912 -70.978  0.00  0.00           B
ATOM   4404  B       X   1    -103.497-111.927 -67.687  0.00  0.00           B
ATOM   4405  B       X   1    -107.451-108.523 -64.617  0.00  0.00           B
ATOM   4406  B       X   1    -104.259-110.453 -65.654  0.00  0.00           B
ATOM   4407  B       X   1    -104.269-114.797 -65.234  0.00  0.00           B
ATOM   4408  Ne      X   1    -104.139-108.707 -68.916  0.00  0.00          NE
ATOM   4409  B       X   1    -108.635-111.297 -66.731  0.00  0.00           B
ATOM   4410  B       X   1    -106.011-111.747 -66.898  0.00  0.00           B
ATOM   4411  B       X   1    -104.803-109.844 -68.079  0.00  0.00           B
ATOM   4412  B       X   1    -104.506-108.943 -70.425  0.00  0.00           B
ATOM   4413  B       X   1    -107.538-113.125 -65.300  0.00  0.00           B
ATOM   4414  B       X   1    -108.909-109.707 -68.630  0.00  0.00           B
ATOM   4415  B       X   1    -107.596-113.562 -67.698  0.00  0.00           B
ATOM   4416  Ne      X   1    -108.079-109.063 -69.694  0.00  0.00          NE
ATOM   4417  B       X   1    -107.387-107.764 -69.080  0.00  0.00           B
ATOM   4418  B       X   1    -103.678-108.317 -64.393  0.00  0.00           B
ATOM   4419  Ne      X   1    -104.075-109.808 -64.251  0.00  0.00          NE
ATOM   4420  Ne      X   1    -113.074-101.169 -73.203  0.00  0.00          NE
ATOM   4421  Ne      X   1    -112.375-106.091 -74.400  0.00  0.00          NE
ATOM   4422  B       X   1    -113.143-105.192 -73.370  0.00  0.00           B
ATOM   4423  B       X   1    -114.084-101.280 -74.377  0.00  0.00           B
ATOM   4424  B       X   1    -111.584-100.975 -73.619  0.00  0.00           B
ATOM   4425  B       X   1    -110.832-105.785 -73.940  0.00  0.00           B
ATOM   4426  B       X   1    -113.074-102.678 -72.558  0.00  0.00           B
ATOM   4427  Ne      X   1    -109.889-106.460 -72.813  0.00  0.00          NE
ATOM   4428  Ne      X   1    -110.114-100.430 -73.748  0.00  0.00          NE
ATOM   4429  B       X   1    -108.948-101.452 -73.468  0.00  0.00           B
ATOM   4430  B       X   1    -106.953-103.235 -72.788  0.00  0.00           B
ATOM   4431  B       X   1    -106.586-100.749 -72.612  0.00  0.00           B
ATOM   4432  Ne      X   1    -107.702-101.881 -72.511  0.00  0.00          NE
ATOM   4433  B       X   1    -109.992 -99.268 -72.666  0.00  0.00           B
ATOM   4434  Ne      X   1    -112.303 -94.560 -73.047  0.00  0.00          NE
ATOM   4435  B       X   1    -113.744 -93.921 -73.096  0.00  0.00           B
ATOM   4436  B       X   1    -111.332 -93.429 -72.524  0.00  0.00           B
ATOM   4437  B       X   1    -108.938 -92.682 -72.904  0.00  0.00           B
ATOM   4438  Ne      X   1    -108.112 -95.721 -74.095  0.00  0.00          NE
ATOM   4439  B       X   1    -107.710 -94.230 -74.425  0.00  0.00           B
ATOM   4440  Ne      X   1    -108.151 -92.759 -74.222  0.00  0.00          NE
ATOM   4441  B       X   1    -108.096 -95.851 -72.527  0.00  0.00           B
ATOM   4442  B       X   1    -106.823 -91.850 -74.131  0.00  0.00           B
ATOM   4443  B       X   1    -104.459 -91.890 -73.023  0.00  0.00           B
ATOM   4444  Ne      X   1    -113.306-104.162 -72.115  0.00  0.00          NE
ATOM   4445  B       X   1    -113.571-100.130 -72.152  0.00  0.00           B
ATOM   4446  B       X   1    -110.479-104.520 -69.144  0.00  0.00           B
ATOM   4447  B       X   1    -111.885-106.576 -69.432  0.00  0.00           B
ATOM   4448  Ne      X   1    -111.164-105.430 -70.207  0.00  0.00          NE
ATOM   4449  B       X   1    -113.285-102.914 -65.431  0.00  0.00           B
ATOM   4450  B       X   1    -112.301-104.608 -70.990  0.00  0.00           B
ATOM   4451  B       X   1    -111.337-102.977 -67.141  0.00  0.00           B
ATOM   4452  Ne      X   1    -112.635-102.067 -66.537  0.00  0.00          NE
ATOM   4453  B       X   1    -113.612-101.756 -67.678  0.00  0.00           B
ATOM   4454  Ne      X   1    -114.546-101.190 -68.811  0.00  0.00          NE
ATOM   4455  B       X   1    -113.817-100.079 -69.692  0.00  0.00           B
ATOM   4456  B       X   1    -111.980-100.796 -66.026  0.00  0.00           B
ATOM   4457  B       X   1    -110.225-105.871 -71.400  0.00  0.00           B
ATOM   4458  B       X   1    -109.514-102.203 -68.696  0.00  0.00           B
ATOM   4459  B       X   1    -109.599 -99.982 -70.268  0.00  0.00           B
ATOM   4460  Ne      X   1    -110.136-103.499 -67.967  0.00  0.00          NE
ATOM   4461  B       X   1    -110.189-104.685 -64.818  0.00  0.00           B
ATOM   4462  B       X   1    -111.346-106.980 -65.466  0.00  0.00           B
ATOM   4463  B       X   1    -110.070 -99.612 -64.721  0.00  0.00           B
ATOM   4464  Ne      X   1    -110.922 -99.626 -66.067  0.00  0.00          NE
ATOM   4465  B       X   1    -109.890 -99.782 -67.207  0.00  0.00           B
ATOM   4466  Ne      X   1    -111.259-105.762 -64.395  0.00  0.00          NE
ATOM   4467  B       X   1    -114.727-104.121 -71.536  0.00  0.00           B
ATOM   4468  Ne      X   1    -106.973-107.098 -65.142  0.00  0.00          NE
ATOM   4469  B       X   1    -109.055-104.213 -67.042  0.00  0.00           B
ATOM   4470  B       X   1    -106.610-107.028 -66.697  0.00  0.00           B
ATOM   4471  B       X   1    -105.548-102.103 -64.774  0.00  0.00           B
ATOM   4472  B       X   1    -107.857-103.285 -65.087  0.00  0.00           B
ATOM   4473  B       X   1    -108.043-105.935 -65.075  0.00  0.00           B
ATOM   4474  Ne      X   1    -108.764-104.497 -65.444  0.00  0.00          NE
ATOM   4475  B       X   1    -105.383-104.160 -71.011  0.00  0.00           B
ATOM   4476  B       X   1    -106.266-105.449 -68.868  0.00  0.00           B
ATOM   4477  B       X   1    -106.048-102.901 -68.850  0.00  0.00           B
ATOM   4478  Ne      X   1    -105.445-104.243 -69.396  0.00  0.00          NE
ATOM   4479  B       X   1    -108.399-102.011 -71.077  0.00  0.00           B
ATOM   4480  Ne      X   1    -106.274-101.341 -68.305  0.00  0.00          NE
ATOM   4481  B       X   1    -106.718-101.508 -66.813  0.00  0.00           B
ATOM   4482  B       X   1    -104.724-100.812 -68.664  0.00  0.00           B
ATOM   4483  B       X   1    -107.402-100.721 -69.144  0.00  0.00           B
ATOM   4484  Ne      X   1    -108.816-101.204 -69.663  0.00  0.00          NE
ATOM   4485  B       X   1    -103.899-104.346 -69.041  0.00  0.00           B
ATOM   4486  Ne      X   1    -106.978-101.904 -65.337  0.00  0.00          NE
ATOM   4487  Ne      X   1    -106.312-106.889 -68.203  0.00  0.00          NE
ATOM   4488  B       X   1    -107.829-100.859 -64.580  0.00  0.00           B
ATOM   4489  Ne      X   1    -103.367-100.993 -69.444  0.00  0.00          NE
ATOM   4490  B       X   1    -103.615-101.231 -71.016  0.00  0.00           B
ATOM   4491  Ne      X   1    -114.731 -92.509 -70.198  0.00  0.00          NE
ATOM   4492  B       X   1    -111.622 -96.281 -64.318  0.00  0.00           B
ATOM   4493  B       X   1    -112.192 -95.868 -72.175  0.00  0.00           B
ATOM   4494  Ne      X   1    -110.254 -92.274 -72.147  0.00  0.00          NE
ATOM   4495  B       X   1    -113.623 -96.207 -65.834  0.00  0.00           B
ATOM   4496  Ne      X   1    -112.583 -97.252 -65.097  0.00  0.00          NE
ATOM   4497  B       X   1    -114.291 -93.701 -65.423  0.00  0.00           B
ATOM   4498  Ne      X   1    -114.418 -94.984 -66.420  0.00  0.00          NE
ATOM   4499  Ne      X   1    -112.240 -96.721 -70.858  0.00  0.00          NE
ATOM   4500  B       X   1    -111.301 -93.377 -68.619  0.00  0.00           B
ATOM   4501  B       X   1    -111.709 -98.180 -66.020  0.00  0.00           B
ATOM   4502  B       X   1    -113.424 -93.354 -69.940  0.00  0.00           B
ATOM   4503  B       X   1    -112.148 -95.685 -69.613  0.00  0.00           B
ATOM   4504  Ne      X   1    -112.532 -94.293 -68.896  0.00  0.00          NE
ATOM   4505  B       X   1    -113.391 -97.776 -70.793  0.00  0.00           B
ATOM   4506  B       X   1    -113.589 -94.572 -67.750  0.00  0.00           B
ATOM   4507  Ne      X   1    -114.040 -99.219 -70.951  0.00  0.00          NE
ATOM   4508  B       X   1    -110.883 -97.737 -70.842  0.00  0.00           B
ATOM   4509  B       X   1    -110.158 -92.224 -70.573  0.00  0.00           B
ATOM   4510  Ne      X   1    -109.992 -92.525 -69.004  0.00  0.00          NE
ATOM   4511  B       X   1    -109.663 -94.915 -65.336  0.00  0.00           B
ATOM   4512  Ne      X   1    -109.694 -98.687 -71.181  0.00  0.00          NE
ATOM   4513  B       X   1    -111.951 -93.865 -64.538  0.00  0.00           B
ATOM   4514  B       X   1    -108.371 -97.873 -71.120  0.00  0.00           B
ATOM   4515  B       X   1    -103.816 -96.437 -72.228  0.00  0.00           B
ATOM   4516  B       X   1    -108.083 -95.660 -69.823  0.00  0.00           B
ATOM   4517  Ne      X   1    -105.120 -93.098 -69.120  0.00  0.00          NE
ATOM   4518  Ne      X   1    -108.150 -95.145 -65.642  0.00  0.00          NE
ATOM   4519  Ne      X   1    -104.787 -97.329 -71.294  0.00  0.00          NE
ATOM   4520  B       X   1    -107.368 -93.783 -65.093  0.00  0.00           B
ATOM   4521  Ne      X   1    -103.691 -92.518 -71.775  0.00  0.00          NE
ATOM   4522  B       X   1    -103.991 -97.669 -69.966  0.00  0.00           B
ATOM   4523  B       X   1    -107.682 -96.416 -64.858  0.00  0.00           B
ATOM   4524  B       X   1    -103.759 -93.522 -68.448  0.00  0.00           B
ATOM   4525  B       X   1    -104.782 -92.769 -70.603  0.00  0.00           B
ATOM   4526  B       X   1    -106.138 -96.520 -71.195  0.00  0.00           B
ATOM   4527  B       X   1    -108.719 -93.453 -68.770  0.00  0.00           B
ATOM   4528  B       X   1    -104.921 -93.553 -64.320  0.00  0.00           B
ATOM   4529  B       X   1    -107.889 -95.205 -67.135  0.00  0.00           B
ATOM   4530  Ne      X   1    -107.723 -96.424 -71.100  0.00  0.00          NE
ATOM   4531  Ne      X   1    -106.370 -92.828 -64.368  0.00  0.00          NE
ATOM   4532  Ne      X   1    -107.714 -94.702 -68.588  0.00  0.00          NE
ATOM   4533  B       X   1    -106.240 -94.142 -68.950  0.00  0.00           B
ATOM   4534  B       X   1    -104.500 -77.856-120.837  0.00  0.00           B
ATOM   4535  B       X   1    -109.217 -81.468-117.665  0.00  0.00           B
ATOM   4536  Ne      X   1    -104.272 -81.645-119.821  0.00  0.00          NE
ATOM   4537  B       X   1    -105.196 -82.405-118.816  0.00  0.00           B
ATOM   4538  Ne      X   1    -106.021 -83.514-118.007  0.00  0.00          NE
ATOM   4539  B       X   1    -104.399 -80.085-119.596  0.00  0.00           B
ATOM   4540  Ne      X   1    -108.523 -80.599-116.521  0.00  0.00          NE
ATOM   4541  B       X   1    -105.953 -83.296-116.441  0.00  0.00           B
ATOM   4542  B       X   1    -105.880 -78.256-118.777  0.00  0.00           B
ATOM   4543  B       X   1    -107.424 -81.397-115.715  0.00  0.00           B
ATOM   4544  Ne      X   1    -104.486 -78.520-119.453  0.00  0.00          NE
ATOM   4545  B       X   1    -105.666 -76.589-107.789  0.00  0.00           B
ATOM   4546  B       X   1    -103.526 -78.382-111.479  0.00  0.00           B
ATOM   4547  B       X   1    -105.395 -76.733-103.321  0.00  0.00           B
ATOM   4548  B       X   1    -104.693 -87.529 -93.050  0.00  0.00           B
ATOM   4549  B       X   1    -105.964 -87.184 -89.340  0.00  0.00           B
ATOM   4550  Ne      X   1    -106.252 -87.752 -93.143  0.00  0.00          NE
ATOM   4551  Ne      X   1    -104.647 -86.447 -88.900  0.00  0.00          NE
ATOM   4552  B       X   1    -103.721 -86.202 -90.160  0.00  0.00           B
ATOM   4553  B       X   1    -103.375 -90.992 -90.490  0.00  0.00           B
ATOM   4554  B       X   1    -103.546 -77.358 -88.874  0.00  0.00           B
ATOM   4555  Ne      X   1    -103.411 -81.397 -89.924  0.00  0.00          NE
ATOM   4556  B       X   1    -104.352 -83.362 -94.574  0.00  0.00           B
ATOM   4557  B       X   1    -106.198 -79.705 -91.623  0.00  0.00           B
ATOM   4558  B       X   1    -104.313 -81.301 -91.170  0.00  0.00           B
ATOM   4559  B       X   1    -103.793 -82.589 -88.907  0.00  0.00           B
ATOM   4560  B       X   1    -103.576 -79.973 -89.269  0.00  0.00           B
ATOM   4561  B       X   1    -106.305 -82.922 -88.514  0.00  0.00           B
ATOM   4562  B       X   1    -103.804 -87.562 -88.083  0.00  0.00           B
ATOM   4563  B       X   1    -104.782 -85.036 -88.219  0.00  0.00           B
ATOM   4564  B       X   1    -104.944 -88.208 -84.044  0.00  0.00           B
ATOM   4565  Ne      X   1    -106.320 -88.843 -83.588  0.00  0.00          NE
ATOM   4566  Ne      X   1    -103.486 -88.276 -84.541  0.00  0.00          NE
ATOM   4567  B       X   1    -103.398 -88.791 -86.014  0.00  0.00           B
ATOM   4568  Ne      X   1    -104.765 -83.459 -88.008  0.00  0.00          NE
ATOM   4569  B       X   1    -106.561 -76.610 -87.259  0.00  0.00           B
ATOM   4570  B       X   1    -104.448 -83.039 -86.517  0.00  0.00           B
ATOM   4571  B       X   1    -103.514 -83.028 -81.347  0.00  0.00           B
ATOM   4572  B       X   1    -103.651 -82.715 -83.916  0.00  0.00           B
ATOM   4573  B       X   1    -104.321 -78.422 -83.417  0.00  0.00           B
ATOM   4574  Ne      X   1    -106.529 -81.272 -83.600  0.00  0.00          NE
ATOM   4575  Ne      X   1    -104.200 -82.100 -85.298  0.00  0.00          NE
ATOM   4576  Ne      X   1    -103.643 -78.771 -88.192  0.00  0.00          NE
ATOM   4577  B       X   1    -105.585 -81.465 -84.897  0.00  0.00           B
ATOM   4578  Ne      X   1    -106.464 -78.176 -86.847  0.00  0.00          NE
ATOM   4579  B       X   1    -105.082 -78.696 -87.348  0.00  0.00           B
ATOM   4580  B       X   1    -112.670 -87.709 -76.625  0.00  0.00           B
ATOM   4581  Ne      X   1    -111.488 -89.559 -73.133  0.00  0.00          NE
ATOM   4582  Ne      X   1    -111.497 -88.515 -76.069  0.00  0.00          NE
ATOM   4583  Ne      X   1    -111.113 -84.771 -73.482  0.00  0.00          NE
ATOM   4584  B       X   1    -110.723 -90.906 -72.742  0.00  0.00           B
ATOM   4585  B       X   1    -110.371 -85.308 -74.723  0.00  0.00           B
ATOM   4586  B       X   1    -110.227 -87.511 -75.988  0.00  0.00           B
ATOM   4587  Ne      X   1    -109.501 -86.145 -75.864  0.00  0.00          NE
ATOM   4588  B       X   1    -109.600 -85.398 -77.175  0.00  0.00           B
ATOM   4589  B       X   1    -112.977 -89.785 -72.729  0.00  0.00           B
ATOM   4590  B       X   1    -112.664 -84.327 -73.693  0.00  0.00           B
ATOM   4591  B       X   1    -110.845 -88.362 -72.331  0.00  0.00           B
ATOM   4592  Ne      X   1    -114.320 -90.393 -72.296  0.00  0.00          NE
ATOM   4593  B       X   1    -110.936 -85.824 -72.302  0.00  0.00           B
ATOM   4594  B       X   1    -114.792 -91.597 -73.207  0.00  0.00           B
ATOM   4595  B       X   1    -108.992 -85.035 -79.570  0.00  0.00           B
ATOM   4596  B       X   1    -108.097 -86.225 -75.138  0.00  0.00           B
ATOM   4597  B       X   1    -106.344 -87.525 -73.770  0.00  0.00           B
ATOM   4598  B       X   1    -105.303 -89.842 -74.117  0.00  0.00           B
ATOM   4599  Ne      X   1    -107.522 -86.468 -73.743  0.00  0.00          NE
ATOM   4600  Ne      X   1    -105.303 -88.533 -73.272  0.00  0.00          NE
ATOM   4601  B       X   1    -106.933 -85.130 -73.082  0.00  0.00           B
ATOM   4602  B       X   1    -103.867 -87.847 -73.186  0.00  0.00           B
ATOM   4603  B       X   1    -108.722 -86.967 -72.771  0.00  0.00           B
ATOM   4604  Ne      X   1    -105.310 -91.419 -74.247  0.00  0.00          NE
ATOM   4605  B       X   1    -103.527 -85.417 -76.643  0.00  0.00           B
ATOM   4606  B       X   1    -110.355 -83.414 -72.954  0.00  0.00           B
ATOM   4607  Ne      X   1    -113.918 -83.417 -73.781  0.00  0.00          NE
ATOM   4608  B       X   1    -112.185 -81.293 -76.553  0.00  0.00           B
ATOM   4609  B       X   1    -113.859 -82.051 -72.851  0.00  0.00           B
ATOM   4610  B       X   1    -109.618 -80.733 -76.656  0.00  0.00           B
ATOM   4611  B       X   1    -109.707 -80.769 -72.635  0.00  0.00           B
ATOM   4612  Ne      X   1    -113.966 -80.518 -72.540  0.00  0.00          NE
ATOM   4613  B       X   1    -108.951 -83.071 -77.742  0.00  0.00           B
ATOM   4614  B       X   1    -104.518 -81.431 -75.748  0.00  0.00           B
ATOM   4615  Ne      X   1    -108.382 -81.707 -77.036  0.00  0.00          NE
ATOM   4616  B       X   1    -106.179 -80.323 -74.203  0.00  0.00           B
ATOM   4617  Ne      X   1    -105.955 -81.679 -75.004  0.00  0.00          NE
ATOM   4618  B       X   1    -107.351 -81.872 -75.880  0.00  0.00           B
ATOM   4619  B       X   1    -105.890 -82.931 -74.082  0.00  0.00           B
ATOM   4620  B       X   1    -107.373 -81.189 -78.189  0.00  0.00           B
ATOM   4621  B       X   1    -104.942 -82.382 -79.125  0.00  0.00           B
ATOM   4622  Ne      X   1    -106.217 -81.432 -79.278  0.00  0.00          NE
ATOM   4623  Ne      X   1    -106.610 -83.553 -72.832  0.00  0.00          NE
ATOM   4624  Ne      X   1    -103.674 -83.122 -79.667  0.00  0.00          NE
ATOM   4625  B       X   1    -107.987 -82.746 -72.632  0.00  0.00           B
ATOM   4626  B       X   1    -112.080 -89.866 -64.720  0.00  0.00           B
ATOM   4627  B       X   1    -110.299 -85.350 -66.660  0.00  0.00           B
ATOM   4628  B       X   1    -112.109 -85.018 -64.902  0.00  0.00           B
ATOM   4629  B       X   1    -114.271 -91.135 -70.863  0.00  0.00           B
ATOM   4630  B       X   1    -111.109 -89.418 -67.014  0.00  0.00           B
ATOM   4631  B       X   1    -111.692 -87.426 -65.603  0.00  0.00           B
ATOM   4632  Ne      X   1    -112.223 -88.893 -65.988  0.00  0.00          NE
ATOM   4633  B       X   1    -113.671 -88.871 -66.589  0.00  0.00           B
ATOM   4634  Ne      X   1    -111.068 -85.983 -65.450  0.00  0.00          NE
ATOM   4635  Ne      X   1    -110.057 -87.072 -71.889  0.00  0.00          NE
ATOM   4636  B       X   1    -109.597 -87.152 -70.417  0.00  0.00           B
ATOM   4637  Ne      X   1    -109.691 -89.790 -67.447  0.00  0.00          NE
ATOM   4638  B       X   1    -109.740 -91.162 -68.239  0.00  0.00           B
ATOM   4639  B       X   1    -109.129 -88.547 -68.322  0.00  0.00           B
ATOM   4640  Ne      X   1    -109.147 -84.772 -67.465  0.00  0.00          NE
ATOM   4641  B       X   1    -105.651 -91.814 -68.351  0.00  0.00           B
ATOM   4642  B       X   1    -105.498 -86.464 -64.662  0.00  0.00           B
ATOM   4643  B       X   1    -105.721 -88.735 -71.699  0.00  0.00           B
ATOM   4644  B       X   1    -108.650 -89.961 -66.214  0.00  0.00           B
ATOM   4645  Ne      X   1    -105.333 -90.249 -68.016  0.00  0.00          NE
ATOM   4646  B       X   1    -107.185 -87.673 -69.847  0.00  0.00           B
ATOM   4647  Ne      X   1    -108.610 -87.344 -69.218  0.00  0.00          NE
ATOM   4648  Ne      X   1    -105.748 -88.207 -70.175  0.00  0.00          NE
ATOM   4649  B       X   1    -105.458 -89.403 -69.246  0.00  0.00           B
ATOM   4650  Ne      X   1    -107.174 -89.986 -65.636  0.00  0.00          NE
ATOM   4651  B       X   1    -108.591 -85.927 -68.344  0.00  0.00           B
ATOM   4652  B       X   1    -106.383 -89.841 -66.930  0.00  0.00           B
ATOM   4653  B       X   1    -104.733 -86.984 -69.924  0.00  0.00           B
ATOM   4654  Ne      X   1    -104.834 -85.105 -64.999  0.00  0.00          NE
ATOM   4655  B       X   1    -103.852 -90.134 -67.516  0.00  0.00           B
ATOM   4656  Ne      X   1    -103.530 -85.903 -69.984  0.00  0.00          NE
ATOM   4657  B       X   1    -103.858 -85.250 -66.260  0.00  0.00           B
ATOM   4658  B       X   1    -107.013 -88.698 -64.631  0.00  0.00           B
ATOM   4659  B       X   1    -106.648 -91.304 -64.973  0.00  0.00           B
ATOM   4660  B       X   1    -104.121 -84.422 -70.119  0.00  0.00           B
ATOM   4661  Ne      X   1    -109.453 -82.267 -72.240  0.00  0.00          NE
ATOM   4662  B       X   1    -112.496 -80.741 -64.527  0.00  0.00           B
ATOM   4663  B       X   1    -114.540 -78.697 -68.844  0.00  0.00           B
ATOM   4664  B       X   1    -111.437 -78.515 -64.347  0.00  0.00           B
ATOM   4665  Ne      X   1    -114.057 -80.121 -69.438  0.00  0.00          NE
ATOM   4666  B       X   1    -112.687 -80.402 -68.748  0.00  0.00           B
ATOM   4667  Ne      X   1    -111.229 -79.870 -65.053  0.00  0.00          NE
ATOM   4668  B       X   1    -113.942 -80.226 -70.987  0.00  0.00           B
ATOM   4669  B       X   1    -110.217 -81.027 -68.686  0.00  0.00           B
ATOM   4670  B       X   1    -109.529 -82.359 -70.691  0.00  0.00           B
ATOM   4671  B       X   1    -109.587 -83.538 -68.405  0.00  0.00           B
ATOM   4672  Ne      X   1    -109.316 -82.189 -69.151  0.00  0.00          NE
ATOM   4673  Ne      X   1    -107.941 -80.306 -64.815  0.00  0.00          NE
ATOM   4674  B       X   1    -105.923 -83.995 -65.239  0.00  0.00           B
ATOM   4675  Ne      X   1    -106.940 -83.079 -65.969  0.00  0.00          NE
ATOM   4676  B       X   1    -107.481 -81.821 -65.114  0.00  0.00           B
ATOM   4677  B       X   1    -105.684 -83.326 -71.637  0.00  0.00           B
ATOM   4678  B       X   1    -107.689 -81.650 -69.088  0.00  0.00           B
ATOM   4679  B       X   1    -108.126 -84.005 -66.448  0.00  0.00           B
ATOM   4680  Ne      X   1    -106.181 -70.254-110.839  0.00  0.00          NE
ATOM   4681  B       X   1    -104.734 -70.630-110.835  0.00  0.00           B
ATOM   4682  B       X   1    -104.209 -75.100-105.169  0.00  0.00           B
ATOM   4683  B       X   1    -104.409 -70.817-104.786  0.00  0.00           B
ATOM   4684  B       X   1    -106.543 -69.347-109.594  0.00  0.00           B
ATOM   4685  B       X   1    -106.469 -69.319-112.213  0.00  0.00           B
ATOM   4686  Ne      X   1    -106.201 -75.671-108.876  0.00  0.00          NE
ATOM   4687  B       X   1    -103.526 -72.793-106.192  0.00  0.00           B
ATOM   4688  B       X   1    -105.369 -74.794-109.726  0.00  0.00           B
ATOM   4689  Ne      X   1    -104.281 -76.491-104.404  0.00  0.00          NE
ATOM   4690  Ne      X   1    -105.598 -70.246-103.889  0.00  0.00          NE
ATOM   4691  B       X   1    -105.092 -73.388-101.498  0.00  0.00           B
ATOM   4692  Ne      X   1    -106.391 -72.508-101.824  0.00  0.00          NE
ATOM   4693  Ne      X   1    -103.857 -74.108-100.864  0.00  0.00          NE
ATOM   4694  B       X   1    -103.632 -74.985 -88.005  0.00  0.00           B
ATOM   4695  Ne      X   1    -101.182-108.784 -68.287  0.00  0.00          NE
ATOM   4696  B       X   1    -100.789-110.281 -68.216  0.00  0.00           B
ATOM   4697  B       X   1    -102.688-108.717 -68.501  0.00  0.00           B
ATOM   4698  Ne      X   1     -98.247-111.350 -65.119  0.00  0.00          NE
ATOM   4699  B       X   1     -99.719-107.685 -64.617  0.00  0.00           B
ATOM   4700  B       X   1     -99.280-111.364 -66.333  0.00  0.00           B
ATOM   4701  Ne      X   1     -99.915-111.508 -67.807  0.00  0.00          NE
ATOM   4702  B       X   1     -98.105-107.964 -66.557  0.00  0.00           B
ATOM   4703  B       X   1    -100.705-108.115 -66.943  0.00  0.00           B
ATOM   4704  Ne      X   1     -99.544-107.347 -66.209  0.00  0.00          NE
ATOM   4705  B       X   1     -96.223-107.990 -64.709  0.00  0.00           B
ATOM   4706  B       X   1     -98.335 -93.606 -91.851  0.00  0.00           B
ATOM   4707  Ne      X   1     -97.934 -92.392 -90.859  0.00  0.00          NE
ATOM   4708  B       X   1     -99.133 -91.845 -90.014  0.00  0.00           B
ATOM   4709  B       X   1    -101.545 -91.856 -88.924  0.00  0.00           B
ATOM   4710  B       X   1     -96.771 -92.828 -89.850  0.00  0.00           B
ATOM   4711  Ne      X   1     -95.257 -92.982 -89.237  0.00  0.00          NE
ATOM   4712  B       X   1     -99.697 -94.209 -85.589  0.00  0.00           B
ATOM   4713  Ne      X   1     -98.850 -93.076 -86.349  0.00  0.00          NE
ATOM   4714  B       X   1     -99.525 -92.835 -87.736  0.00  0.00           B
ATOM   4715  B       X   1     -97.376 -93.508 -86.386  0.00  0.00           B
ATOM   4716  B       X   1     -95.228 -93.617 -87.806  0.00  0.00           B
ATOM   4717  Ne      X   1     -95.854 -93.890 -86.398  0.00  0.00          NE
ATOM   4718  B       X   1    -102.570-102.277 -69.060  0.00  0.00           B
ATOM   4719  Ne      X   1    -102.380-103.862 -69.221  0.00  0.00          NE
ATOM   4720  B       X   1    -101.785-104.052 -70.682  0.00  0.00           B
ATOM   4721  B       X   1     -99.679-105.862 -66.670  0.00  0.00           B
ATOM   4722  B       X   1    -101.382-104.372 -68.064  0.00  0.00           B
ATOM   4723  Ne      X   1    -100.417-104.499 -66.830  0.00  0.00          NE
ATOM   4724  B       X   1    -101.277-104.478 -65.507  0.00  0.00           B
ATOM   4725  B       X   1     -99.339-103.354 -67.023  0.00  0.00           B
ATOM   4726  B       X   1    -102.520 -99.686 -69.365  0.00  0.00           B
ATOM   4727  B       X   1    -103.093-103.142 -64.268  0.00  0.00           B
ATOM   4728  Ne      X   1    -102.274-104.498 -64.273  0.00  0.00          NE
ATOM   4729  B       X   1    -103.190 -93.933 -72.167  0.00  0.00           B
ATOM   4730  B       X   1    -101.186 -96.745 -65.840  0.00  0.00           B
ATOM   4731  B       X   1     -99.255 -96.606 -70.866  0.00  0.00           B
ATOM   4732  B       X   1    -101.793 -94.582 -67.243  0.00  0.00           B
ATOM   4733  B       X   1    -101.497 -92.930 -69.341  0.00  0.00           B
ATOM   4734  Ne      X   1    -102.258 -93.399 -68.042  0.00  0.00          NE
ATOM   4735  B       X   1    -102.315 -97.756 -67.858  0.00  0.00           B
ATOM   4736  B       X   1     -98.103 -98.911 -65.480  0.00  0.00           B
ATOM   4737  B       X   1     -97.934 -94.423 -68.192  0.00  0.00           B
ATOM   4738  B       X   1     -98.274 -92.799 -66.297  0.00  0.00           B
ATOM   4739  Ne      X   1     -98.563 -98.492 -66.938  0.00  0.00          NE
ATOM   4740  B       X   1     -98.353 -97.003 -67.414  0.00  0.00           B
ATOM   4741  B       X   1    -102.316 -99.101 -65.647  0.00  0.00           B
ATOM   4742  Ne      X   1    -101.384 -95.219 -65.785  0.00  0.00          NE
ATOM   4743  Ne      X   1    -101.509 -98.106 -66.607  0.00  0.00          NE
ATOM   4744  Ne      X   1    -102.597 -98.154 -69.347  0.00  0.00          NE
ATOM   4745  Ne      X   1     -98.910 -93.487 -64.992  0.00  0.00          NE
ATOM   4746  B       X   1    -100.121 -98.704 -66.942  0.00  0.00           B
ATOM   4747  B       X   1    -102.225 -92.047 -67.118  0.00  0.00           B
ATOM   4748  B       X   1    -101.632 -97.514 -70.458  0.00  0.00           B
ATOM   4749  B       X   1    -102.578 -94.769 -64.807  0.00  0.00           B
ATOM   4750  B       X   1    -100.059 -94.488 -65.394  0.00  0.00           B
ATOM   4751  B       X   1     -97.820 -94.620 -71.510  0.00  0.00           B
ATOM   4752  B       X   1     -98.155 -91.906 -68.892  0.00  0.00           B
ATOM   4753  B       X   1     -99.388 -85.097-122.471  0.00  0.00           B
ATOM   4754  B       X   1     -97.207 -86.048-121.807  0.00  0.00           B
ATOM   4755  B       X   1     -94.588 -85.746-121.378  0.00  0.00           B
ATOM   4756  B       X   1     -92.092 -85.057-121.824  0.00  0.00           B
ATOM   4757  Ne      X   1     -93.094 -86.091-121.039  0.00  0.00          NE
ATOM   4758  Ne      X   1     -95.892 -85.060-121.955  0.00  0.00          NE
ATOM   4759  B       X   1     -95.815 -84.701-123.450  0.00  0.00           B
ATOM   4760  Ne      X   1    -100.299 -83.803-122.658  0.00  0.00          NE
ATOM   4761  B       X   1     -99.459 -82.502-123.018  0.00  0.00           B
ATOM   4762  Ne      X   1     -98.956 -81.277-123.872  0.00  0.00          NE
ATOM   4763  B       X   1     -96.032 -83.680-121.068  0.00  0.00           B
ATOM   4764  B       X   1    -102.987 -85.478-119.123  0.00  0.00           B
ATOM   4765  B       X   1     -92.826 -85.917-119.518  0.00  0.00           B
ATOM   4766  B       X   1    -102.777 -82.138-119.813  0.00  0.00           B
ATOM   4767  B       X   1    -100.155 -81.681-119.907  0.00  0.00           B
ATOM   4768  Ne      X   1    -100.373 -77.515-113.079  0.00  0.00          NE
ATOM   4769  B       X   1    -101.182 -83.738-118.704  0.00  0.00           B
ATOM   4770  Ne      X   1     -98.698 -81.135-119.365  0.00  0.00          NE
ATOM   4771  B       X   1     -98.807 -77.454-112.931  0.00  0.00           B
ATOM   4772  Ne      X   1    -101.283 -82.761-119.932  0.00  0.00          NE
ATOM   4773  Ne      X   1     -97.650 -77.273-114.061  0.00  0.00          NE
ATOM   4774  B       X   1     -96.321 -83.456-118.447  0.00  0.00           B
ATOM   4775  B       X   1     -94.671 -81.941-119.508  0.00  0.00           B
ATOM   4776  Ne      X   1     -93.520 -81.311-118.554  0.00  0.00          NE
ATOM   4777  B       X   1     -96.832 -78.559-114.212  0.00  0.00           B
ATOM   4778  Ne      X   1     -96.703 -80.123-114.579  0.00  0.00          NE
ATOM   4779  B       X   1     -92.211 -80.997-119.430  0.00  0.00           B
ATOM   4780  B       X   1     -97.344 -81.754-120.029  0.00  0.00           B
ATOM   4781  Ne      X   1     -96.013 -82.677-119.935  0.00  0.00          NE
ATOM   4782  B       X   1     -92.479 -77.011-114.844  0.00  0.00           B
ATOM   4783  B       X   1     -98.980 -84.961-105.513  0.00  0.00           B
ATOM   4784  Ne      X   1    -100.357 -84.589-106.257  0.00  0.00          NE
ATOM   4785  Ne      X   1     -97.422 -85.114-105.617  0.00  0.00          NE
ATOM   4786  B       X   1     -96.286 -85.079-104.520  0.00  0.00           B
ATOM   4787  Ne      X   1    -102.204 -78.041-110.595  0.00  0.00          NE
ATOM   4788  B       X   1    -101.790 -79.430-109.959  0.00  0.00           B
ATOM   4789  B       X   1    -101.364 -81.357-108.293  0.00  0.00           B
ATOM   4790  B       X   1    -100.194 -83.206-107.003  0.00  0.00           B
ATOM   4791  Ne      X   1    -100.025 -81.753-107.631  0.00  0.00          NE
ATOM   4792  B       X   1     -99.648 -80.727-106.473  0.00  0.00           B
ATOM   4793  Ne      X   1     -99.442 -79.532-105.522  0.00  0.00          NE
ATOM   4794  B       X   1     -99.666 -78.227-106.369  0.00  0.00           B
ATOM   4795  B       X   1     -98.895 -81.747-108.757  0.00  0.00           B
ATOM   4796  B       X   1    -101.066 -77.619-111.655  0.00  0.00           B
ATOM   4797  B       X   1    -102.498 -76.923-109.567  0.00  0.00           B
ATOM   4798  B       X   1     -97.911 -79.512-105.041  0.00  0.00           B
ATOM   4799  Ne      X   1     -99.478 -76.688-106.814  0.00  0.00          NE
ATOM   4800  B       X   1     -92.074 -79.549-110.329  0.00  0.00           B
ATOM   4801  B       X   1     -92.249 -84.070-108.474  0.00  0.00           B
ATOM   4802  Ne      X   1     -93.780 -83.942-108.995  0.00  0.00          NE
ATOM   4803  Ne      X   1     -97.422 -81.312-109.261  0.00  0.00          NE
ATOM   4804  B       X   1     -96.950 -84.046-106.651  0.00  0.00           B
ATOM   4805  B       X   1     -97.008 -79.917-108.850  0.00  0.00           B
ATOM   4806  B       X   1     -97.306 -81.537-110.798  0.00  0.00           B
ATOM   4807  Ne      X   1     -96.814 -82.108-112.230  0.00  0.00          NE
ATOM   4808  B       X   1     -94.596 -83.693-107.718  0.00  0.00           B
ATOM   4809  B       X   1     -96.093 -77.655-107.930  0.00  0.00           B
ATOM   4810  Ne      X   1     -95.893 -82.995-107.156  0.00  0.00          NE
ATOM   4811  B       X   1     -93.593 -77.922-111.381  0.00  0.00           B
ATOM   4812  Ne      X   1     -93.605 -79.388-110.731  0.00  0.00          NE
ATOM   4813  Ne      X   1     -94.710 -80.542-105.767  0.00  0.00          NE
ATOM   4814  B       X   1     -93.681 -82.723-110.051  0.00  0.00           B
ATOM   4815  B       X   1     -95.001 -79.900-107.190  0.00  0.00           B
ATOM   4816  B       X   1     -93.125 -80.517-105.576  0.00  0.00           B
ATOM   4817  Ne      X   1     -95.687 -79.116-108.397  0.00  0.00          NE
ATOM   4818  B       X   1     -94.638 -79.330-109.581  0.00  0.00           B
ATOM   4819  Ne      X   1     -93.858 -82.259-111.539  0.00  0.00          NE
ATOM   4820  B       X   1     -93.806 -80.676-111.609  0.00  0.00           B
ATOM   4821  B       X   1     -95.365 -82.019-105.974  0.00  0.00           B
ATOM   4822  B       X   1     -95.332 -82.639-111.920  0.00  0.00           B
ATOM   4823  B       X   1     -96.463 -82.262-108.436  0.00  0.00           B
ATOM   4824  B       X   1     -95.414 -79.694-104.679  0.00  0.00           B
ATOM   4825  B       X   1    -102.143 -87.212 -96.805  0.00  0.00           B
ATOM   4826  Ne      X   1    -102.426 -88.504 -97.660  0.00  0.00          NE
ATOM   4827  Ne      X   1     -97.706 -84.756 -97.089  0.00  0.00          NE
ATOM   4828  B       X   1     -96.574 -85.859 -97.438  0.00  0.00           B
ATOM   4829  Ne      X   1     -94.862 -85.224-103.880  0.00  0.00          NE
ATOM   4830  B       X   1     -95.445 -88.132 -97.300  0.00  0.00           B
ATOM   4831  Ne      X   1     -95.218 -86.566 -97.036  0.00  0.00          NE
ATOM   4832  B       X   1     -95.163 -84.953-102.295  0.00  0.00           B
ATOM   4833  B       X   1     -93.670 -84.256-104.128  0.00  0.00           B
ATOM   4834  B       X   1    -102.920 -76.617-103.757  0.00  0.00           B
ATOM   4835  B       X   1    -100.238 -79.798-104.237  0.00  0.00           B
ATOM   4836  B       X   1    -101.261 -76.756-101.736  0.00  0.00           B
ATOM   4837  B       X   1    -100.493 -81.519-102.228  0.00  0.00           B
ATOM   4838  B       X   1     -98.743 -77.032-101.721  0.00  0.00           B
ATOM   4839  B       X   1    -102.382 -79.783-102.819  0.00  0.00           B
ATOM   4840  B       X   1    -100.026 -77.382 -99.618  0.00  0.00           B
ATOM   4841  B       X   1    -100.158 -79.016-101.789  0.00  0.00           B
ATOM   4842  Ne      X   1    -100.027 -77.611-101.121  0.00  0.00          NE
ATOM   4843  Ne      X   1    -100.862 -80.071-102.752  0.00  0.00          NE
ATOM   4844  B       X   1     -98.315 -80.229 -98.248  0.00  0.00           B
ATOM   4845  Ne      X   1     -99.872 -82.957-101.889  0.00  0.00          NE
ATOM   4846  B       X   1     -98.321 -82.776-102.349  0.00  0.00           B
ATOM   4847  B       X   1     -97.706 -81.364-100.481  0.00  0.00           B
ATOM   4848  B       X   1     -97.023 -80.519-102.905  0.00  0.00           B
ATOM   4849  Ne      X   1     -92.450 -83.513-103.245  0.00  0.00          NE
ATOM   4850  B       X   1     -92.081 -82.266-104.100  0.00  0.00           B
ATOM   4851  B       X   1     -91.909 -78.255-101.962  0.00  0.00           B
ATOM   4852  B       X   1     -96.221 -81.654 -98.280  0.00  0.00           B
ATOM   4853  Ne      X   1     -97.177 -81.812-101.932  0.00  0.00          NE
ATOM   4854  B       X   1     -95.804 -82.657-101.667  0.00  0.00           B
ATOM   4855  Ne      X   1     -93.374 -77.940-102.283  0.00  0.00          NE
ATOM   4856  B       X   1     -96.231 -79.477 -99.604  0.00  0.00           B
ATOM   4857  B       X   1     -94.353 -78.757-101.334  0.00  0.00           B
ATOM   4858  B       X   1     -96.886 -83.436 -96.569  0.00  0.00           B
ATOM   4859  Ne      X   1     -97.294 -76.807-102.158  0.00  0.00          NE
ATOM   4860  B       X   1     -96.368 -77.220-100.892  0.00  0.00           B
ATOM   4861  Ne      X   1     -97.129 -80.718 -99.185  0.00  0.00          NE
ATOM   4862  Ne      X   1     -97.565 -77.148 -96.682  0.00  0.00          NE
ATOM   4863  Ne      X   1     -94.691 -76.801 -97.859  0.00  0.00          NE
ATOM   4864  B       X   1     -96.194 -77.003 -97.366  0.00  0.00           B
ATOM   4865  Ne      X   1     -96.263 -82.014 -96.677  0.00  0.00          NE
ATOM   4866  Ne      X   1     -94.784 -83.765-101.367  0.00  0.00          NE
ATOM   4867  B       X   1     -93.892 -76.747-102.981  0.00  0.00           B
ATOM   4868  B       X   1     -94.514 -77.576 -99.161  0.00  0.00           B
ATOM   4869  B       X   1     -96.864 -77.924-103.301  0.00  0.00           B
ATOM   4870  Ne      X   1     -96.764 -79.391-103.980  0.00  0.00          NE
ATOM   4871  Ne      X   1     -95.415 -78.297-100.244  0.00  0.00          NE
ATOM   4872  B       X   1     -93.279 -83.275-101.947  0.00  0.00           B
ATOM   4873  B       X   1    -102.460 -86.702 -92.242  0.00  0.00           B
ATOM   4874  B       X   1    -102.589 -87.858 -94.404  0.00  0.00           B
ATOM   4875  Ne      X   1    -102.440 -85.884 -90.959  0.00  0.00          NE
ATOM   4876  Ne      X   1    -101.945 -86.796 -95.299  0.00  0.00          NE
ATOM   4877  B       X   1     -99.120 -86.818 -91.362  0.00  0.00           B
ATOM   4878  B       X   1    -101.218 -86.396 -90.096  0.00  0.00           B
ATOM   4879  Ne      X   1     -99.714 -86.702 -89.950  0.00  0.00          NE
ATOM   4880  B       X   1     -98.323 -87.007 -93.775  0.00  0.00           B
ATOM   4881  B       X   1     -99.524 -87.983 -89.181  0.00  0.00           B
ATOM   4882  B       X   1     -99.061 -85.523 -89.048  0.00  0.00           B
ATOM   4883  B       X   1    -100.421 -86.656 -95.005  0.00  0.00           B
ATOM   4884  Ne      X   1     -99.156 -85.895 -94.570  0.00  0.00          NE
ATOM   4885  B       X   1     -98.469 -85.231 -95.784  0.00  0.00           B
ATOM   4886  Ne      X   1    -103.065 -91.467 -89.026  0.00  0.00          NE
ATOM   4887  B       X   1     -99.487 -84.715 -93.526  0.00  0.00           B
ATOM   4888  Ne      X   1     -97.911 -87.231 -92.276  0.00  0.00          NE
ATOM   4889  B       X   1    -102.046 -91.722 -92.490  0.00  0.00           B
ATOM   4890  B       X   1    -102.955 -89.286 -92.276  0.00  0.00           B
ATOM   4891  Ne      X   1    -103.188 -87.917 -92.983  0.00  0.00          NE
ATOM   4892  B       X   1    -102.210 -84.331 -91.007  0.00  0.00           B
ATOM   4893  Ne      X   1    -103.269 -90.855 -92.036  0.00  0.00          NE
ATOM   4894  Ne      X   1     -99.975 -91.723 -88.744  0.00  0.00          NE
ATOM   4895  B       X   1     -97.353 -88.626 -92.021  0.00  0.00           B
ATOM   4896  B       X   1     -94.727 -91.526 -89.331  0.00  0.00           B
ATOM   4897  B       X   1     -97.388 -91.107 -91.770  0.00  0.00           B
ATOM   4898  Ne      X   1     -96.502 -89.931 -92.174  0.00  0.00          NE
ATOM   4899  B       X   1     -92.475 -90.081 -93.023  0.00  0.00           B
ATOM   4900  B       X   1     -94.399 -86.076 -92.878  0.00  0.00           B
ATOM   4901  Ne      X   1     -92.757 -89.406 -94.370  0.00  0.00          NE
ATOM   4902  B       X   1     -93.198 -87.908 -94.225  0.00  0.00           B
ATOM   4903  Ne      X   1     -93.726 -86.415 -94.263  0.00  0.00          NE
ATOM   4904  Ne      X   1     -94.123 -85.288 -88.903  0.00  0.00          NE
ATOM   4905  B       X   1     -94.787 -85.374 -90.375  0.00  0.00           B
ATOM   4906  B       X   1     -92.795 -90.705 -90.668  0.00  0.00           B
ATOM   4907  Ne      X   1     -94.228 -90.281 -90.078  0.00  0.00          NE
ATOM   4908  Ne      X   1     -95.398 -85.451 -91.867  0.00  0.00          NE
ATOM   4909  B       X   1     -92.408 -85.372 -94.393  0.00  0.00           B
ATOM   4910  B       X   1     -95.230 -89.901 -91.244  0.00  0.00           B
ATOM   4911  B       X   1     -94.018 -89.120 -89.038  0.00  0.00           B
ATOM   4912  B       X   1     -94.643 -86.373 -95.535  0.00  0.00           B
ATOM   4913  B       X   1     -96.045 -89.982 -93.706  0.00  0.00           B
ATOM   4914  B       X   1     -96.698 -86.219 -91.869  0.00  0.00           B
ATOM   4915  B       X   1     -92.731 -84.565 -89.022  0.00  0.00           B
ATOM   4916  B       X   1     -93.935 -86.742 -88.356  0.00  0.00           B
ATOM   4917  B       X   1    -100.530 -83.526 -89.215  0.00  0.00           B
ATOM   4918  Ne      X   1    -102.711 -79.086 -93.968  0.00  0.00          NE
ATOM   4919  B       X   1    -101.919 -77.795 -93.630  0.00  0.00           B
ATOM   4920  Ne      X   1    -101.233 -83.131 -90.601  0.00  0.00          NE
ATOM   4921  B       X   1    -100.296 -82.964 -91.836  0.00  0.00           B
ATOM   4922  B       X   1    -100.002 -82.199 -94.336  0.00  0.00           B
ATOM   4923  Ne      X   1     -99.456 -83.047 -93.202  0.00  0.00          NE
ATOM   4924  B       X   1    -101.712 -80.234 -94.396  0.00  0.00           B
ATOM   4925  B       X   1    -101.966 -81.792 -90.278  0.00  0.00           B
ATOM   4926  B       X   1     -97.966 -82.828 -92.825  0.00  0.00           B
ATOM   4927  Ne      X   1     -98.254 -79.537 -89.948  0.00  0.00          NE
ATOM   4928  B       X   1     -98.735 -79.728 -91.372  0.00  0.00           B
ATOM   4929  B       X   1     -97.789 -80.707 -89.117  0.00  0.00           B
ATOM   4930  B       X   1     -97.836 -78.142 -89.402  0.00  0.00           B
ATOM   4931  Ne      X   1     -97.637 -76.883 -88.480  0.00  0.00          NE
ATOM   4932  B       X   1     -97.359 -81.053 -96.083  0.00  0.00           B
ATOM   4933  Ne      X   1     -96.674 -82.767 -91.987  0.00  0.00          NE
ATOM   4934  Ne      X   1     -97.219 -82.107 -88.874  0.00  0.00          NE
ATOM   4935  B       X   1     -96.825 -82.621 -90.379  0.00  0.00           B
ATOM   4936  B       X   1     -93.584 -79.691 -96.128  0.00  0.00           B
ATOM   4937  B       X   1     -95.759 -83.961 -92.248  0.00  0.00           B
ATOM   4938  B       X   1     -95.248 -79.026 -91.994  0.00  0.00           B
ATOM   4939  Ne      X   1     -94.733 -80.450 -92.391  0.00  0.00          NE
ATOM   4940  B       X   1     -93.590 -81.029 -91.398  0.00  0.00           B
ATOM   4941  B       X   1     -94.126 -80.419 -93.795  0.00  0.00           B
ATOM   4942  Ne      X   1     -93.791 -80.972 -95.250  0.00  0.00          NE
ATOM   4943  B       X   1     -92.370 -77.980 -94.637  0.00  0.00           B
ATOM   4944  B       X   1     -92.474 -81.839 -95.180  0.00  0.00           B
ATOM   4945  Ne      X   1     -95.075 -77.449 -92.125  0.00  0.00          NE
ATOM   4946  B       X   1     -95.847 -81.510 -92.359  0.00  0.00           B
ATOM   4947  B       X   1     -93.544 -77.330 -92.508  0.00  0.00           B
ATOM   4948  Ne      X   1     -92.747 -78.405 -96.130  0.00  0.00          NE
ATOM   4949  B       X   1     -94.901 -81.868 -95.943  0.00  0.00           B
ATOM   4950  B       X   1     -95.918 -76.935 -93.337  0.00  0.00           B
ATOM   4951  Ne      X   1     -92.146 -77.367 -93.170  0.00  0.00          NE
ATOM   4952  Ne      X   1     -92.131 -81.565 -91.279  0.00  0.00          NE
ATOM   4953  B       X   1     -95.360 -76.573 -90.894  0.00  0.00           B
ATOM   4954  B       X   1    -103.232 -90.169 -88.154  0.00  0.00           B
ATOM   4955  B       X   1     -98.983 -91.640 -85.602  0.00  0.00           B
ATOM   4956  B       X   1     -99.749 -90.261 -88.149  0.00  0.00           B
ATOM   4957  Ne      X   1    -102.964 -88.771 -87.486  0.00  0.00          NE
ATOM   4958  Ne      X   1     -99.858 -88.735 -87.903  0.00  0.00          NE
ATOM   4959  B       X   1     -97.910 -91.345 -83.348  0.00  0.00           B
ATOM   4960  B       X   1    -101.397 -88.451 -87.602  0.00  0.00           B
ATOM   4961  B       X   1    -102.718 -86.884 -84.413  0.00  0.00           B
ATOM   4962  B       X   1    -102.671 -89.323 -83.691  0.00  0.00           B
ATOM   4963  B       X   1    -102.419 -84.738 -82.907  0.00  0.00           B
ATOM   4964  Ne      X   1     -98.939 -90.671 -84.362  0.00  0.00          NE
ATOM   4965  B       X   1    -100.318 -90.547 -83.714  0.00  0.00           B
ATOM   4966  Ne      X   1    -101.755 -86.031 -83.503  0.00  0.00          NE
ATOM   4967  B       X   1     -98.774 -88.279 -86.871  0.00  0.00           B
ATOM   4968  B       X   1     -98.362 -89.239 -84.692  0.00  0.00           B
ATOM   4969  Ne      X   1     -97.985 -87.975 -85.585  0.00  0.00          NE
ATOM   4970  Ne      X   1     -99.336 -85.178 -85.285  0.00  0.00          NE
ATOM   4971  B       X   1    -100.580 -85.562 -84.407  0.00  0.00           B
ATOM   4972  B       X   1     -98.402 -86.467 -85.216  0.00  0.00           B
ATOM   4973  B       X   1     -99.744 -84.681 -86.814  0.00  0.00           B
ATOM   4974  B       X   1     -93.043 -91.515 -86.141  0.00  0.00           B
ATOM   4975  B       X   1     -96.360 -88.092 -85.713  0.00  0.00           B
ATOM   4976  Ne      X   1     -93.459 -88.142 -87.916  0.00  0.00          NE
ATOM   4977  Ne      X   1     -95.025 -88.802 -85.434  0.00  0.00          NE
ATOM   4978  B       X   1     -93.936 -88.447 -86.509  0.00  0.00           B
ATOM   4979  B       X   1     -95.119 -90.352 -85.407  0.00  0.00           B
ATOM   4980  B       X   1     -94.627 -88.387 -83.943  0.00  0.00           B
ATOM   4981  B       X   1     -92.964 -84.326 -84.347  0.00  0.00           B
ATOM   4982  B       X   1     -94.988 -84.459 -87.822  0.00  0.00           B
ATOM   4983  Ne      X   1     -99.393 -84.160 -88.273  0.00  0.00          NE
ATOM   4984  B       X   1    -103.164 -80.885 -85.589  0.00  0.00           B
ATOM   4985  B       X   1     -98.652 -83.910 -84.747  0.00  0.00           B
ATOM   4986  B       X   1    -100.654 -80.253 -85.579  0.00  0.00           B
ATOM   4987  Ne      X   1    -102.125 -79.709 -85.790  0.00  0.00          NE
ATOM   4988  B       X   1    -102.228 -78.403 -84.798  0.00  0.00           B
ATOM   4989  Ne      X   1    -103.005 -77.593 -83.745  0.00  0.00          NE
ATOM   4990  Ne      X   1    -102.802 -83.209 -82.710  0.00  0.00          NE
ATOM   4991  B       X   1     -99.782 -80.492 -83.238  0.00  0.00           B
ATOM   4992  B       X   1     -98.261 -83.082 -88.258  0.00  0.00           B
ATOM   4993  B       X   1    -101.382 -82.427 -82.554  0.00  0.00           B
ATOM   4994  B       X   1     -98.268 -81.457 -85.125  0.00  0.00           B
ATOM   4995  B       X   1    -100.543 -81.115 -80.649  0.00  0.00           B
ATOM   4996  Ne      X   1     -99.344 -80.311 -84.766  0.00  0.00          NE
ATOM   4997  B       X   1    -102.421 -79.064 -87.174  0.00  0.00           B
ATOM   4998  Ne      X   1    -100.138 -81.578 -82.112  0.00  0.00          NE
ATOM   4999  B       X   1     -98.803 -82.373 -81.871  0.00  0.00           B
ATOM   5000  B       X   1     -98.613 -78.903 -85.103  0.00  0.00           B
ATOM   5001  Ne      X   1     -97.670 -77.718 -85.497  0.00  0.00          NE
ATOM   5002  B       X   1     -97.733 -77.473 -87.040  0.00  0.00           B
ATOM   5003  B       X   1     -94.923 -77.984 -82.864  0.00  0.00           B
ATOM   5004  B       X   1     -96.859 -82.816 -83.336  0.00  0.00           B
ATOM   5005  B       X   1     -95.209 -77.410 -80.360  0.00  0.00           B
ATOM   5006  Ne      X   1     -94.772 -78.470 -84.367  0.00  0.00          NE
ATOM   5007  Ne      X   1     -92.730 -82.976 -85.090  0.00  0.00          NE
ATOM   5008  B       X   1     -94.299 -79.909 -84.150  0.00  0.00           B
ATOM   5009  Ne      X   1     -97.511 -82.849 -84.804  0.00  0.00          NE
ATOM   5010  Ne      X   1     -92.457 -76.729 -84.545  0.00  0.00          NE
ATOM   5011  B       X   1     -92.660 -81.901 -83.914  0.00  0.00           B
ATOM   5012  B       X   1     -93.601 -77.641 -85.107  0.00  0.00           B
ATOM   5013  B       X   1     -96.163 -78.143 -85.066  0.00  0.00           B
ATOM   5014  B       X   1     -92.320 -79.664 -82.570  0.00  0.00           B
ATOM   5015  B       X   1     -93.962 -82.669 -86.098  0.00  0.00           B
ATOM   5016  B       X   1     -95.915 -82.097 -87.998  0.00  0.00           B
ATOM   5017  Ne      X   1     -95.255 -83.109 -87.010  0.00  0.00          NE
ATOM   5018  B       X   1     -96.432 -83.144 -85.878  0.00  0.00           B
ATOM   5019  Ne      X   1    -102.793 -86.664 -72.940  0.00  0.00          NE
ATOM   5020  Ne      X   1    -102.807 -84.878 -75.318  0.00  0.00          NE
ATOM   5021  B       X   1    -101.392 -87.081 -73.509  0.00  0.00           B
ATOM   5022  B       X   1    -101.267 -85.379 -75.419  0.00  0.00           B
ATOM   5023  B       X   1    -103.250 -85.500 -73.951  0.00  0.00           B
ATOM   5024  B       X   1    -102.934 -83.344 -75.312  0.00  0.00           B
ATOM   5025  B       X   1    -102.514 -91.676 -71.170  0.00  0.00           B
ATOM   5026  B       X   1    -100.015 -85.311 -64.255  0.00  0.00           B
ATOM   5027  Ne      X   1    -101.409 -91.456 -70.080  0.00  0.00          NE
ATOM   5028  B       X   1    -102.799 -85.843 -68.595  0.00  0.00           B
ATOM   5029  B       X   1    -102.786 -86.229 -71.404  0.00  0.00           B
ATOM   5030  B       X   1     -99.949 -91.200 -70.509  0.00  0.00           B
ATOM   5031  B       X   1    -101.775 -90.449 -68.967  0.00  0.00           B
ATOM   5032  Ne      X   1     -98.038 -87.974 -66.718  0.00  0.00          NE
ATOM   5033  Ne      X   1    -102.565 -85.183 -67.137  0.00  0.00          NE
ATOM   5034  Ne      X   1    -102.381 -90.485 -67.439  0.00  0.00          NE
ATOM   5035  Ne      X   1    -100.354 -89.265 -65.518  0.00  0.00          NE
ATOM   5036  B       X   1    -101.519 -89.635 -66.464  0.00  0.00           B
ATOM   5037  B       X   1     -98.806 -86.640 -66.260  0.00  0.00           B
ATOM   5038  B       X   1    -101.400 -85.882 -66.354  0.00  0.00           B
ATOM   5039  B       X   1     -98.998 -89.154 -66.337  0.00  0.00           B
ATOM   5040  Ne      X   1    -100.226 -86.389 -65.415  0.00  0.00          NE
ATOM   5041  B       X   1    -100.617 -87.802 -64.958  0.00  0.00           B
ATOM   5042  Ne      X   1     -98.307 -91.165 -70.321  0.00  0.00          NE
ATOM   5043  B       X   1    -100.285 -90.254 -64.291  0.00  0.00           B
ATOM   5044  Ne      X   1     -95.538 -87.305 -65.016  0.00  0.00          NE
ATOM   5045  B       X   1     -95.873 -85.787 -65.438  0.00  0.00           B
ATOM   5046  B       X   1    -102.080 -83.725 -67.177  0.00  0.00           B
ATOM   5047  B       X   1     -95.231 -83.331 -65.052  0.00  0.00           B
ATOM   5048  B       X   1     -92.903 -75.869-112.631  0.00  0.00           B
ATOM   5049  B       X   1     -96.793 -75.960-113.856  0.00  0.00           B
ATOM   5050  Ne      X   1     -92.949 -75.654-114.176  0.00  0.00          NE
ATOM   5051  B       X   1     -94.462 -75.262-114.625  0.00  0.00           B
ATOM   5052  Ne      X   1     -95.835 -74.711-114.039  0.00  0.00          NE
ATOM   5053  B       X   1     -92.029 -74.541-114.729  0.00  0.00           B
ATOM   5054  Ne      X   1    -102.061 -75.749-108.522  0.00  0.00          NE
ATOM   5055  B       X   1    -102.629 -71.948-110.069  0.00  0.00           B
ATOM   5056  B       X   1    -102.671 -70.425-106.645  0.00  0.00           B
ATOM   5057  B       X   1    -101.771 -74.286-105.610  0.00  0.00           B
ATOM   5058  Ne      X   1    -102.204 -69.553-107.873  0.00  0.00          NE
ATOM   5059  Ne      X   1    -102.089 -73.327-110.487  0.00  0.00          NE
ATOM   5060  Ne      X   1    -100.406 -74.596-104.884  0.00  0.00          NE
ATOM   5061  B       X   1    -100.863 -69.897-108.670  0.00  0.00           B
ATOM   5062  B       X   1    -101.905 -74.422-109.361  0.00  0.00           B
[truncated: 24,955,552 more chars]
