# Supplementary material for: Insights into the 3D permeable pore structure within novel monodisperse mesoporous silica nanoparticles by cryogenic electron tomography
Source: Nanoscale Adv. 2023 Apr 18;5(11):2879–86. doi: 10.1039/d3na00145h (PMC10228490; doi:10.1039/d3na00145h)
Supplement: NA-005-D3NA00145H-s002 [file NA-005-D3NA00145H-s002.zip › Supporting_Information_B_MSN_pdb_files/MSN_013.pdb]

CRYST1    0.000    0.000    0.000  90.00  90.00  90.00 P 1           1
ATOM      1  B       X   1    -115.309-141.301 -73.270  0.00  0.00           B
ATOM      2  B       X   1    -114.949-138.044 -72.477  0.00  0.00           B
ATOM      3  Ne      X   1    -115.047-138.407 -68.559  0.00  0.00          NE
ATOM      4  B       X   1    -115.234-142.650 -64.837  0.00  0.00           B
ATOM      5  B       X   1    -117.495-141.265 -65.113  0.00  0.00           B
ATOM      6  B       X   1    -117.756-143.773 -64.859  0.00  0.00           B
ATOM      7  Ne      X   1    -116.763-142.621 -65.398  0.00  0.00          NE
ATOM      8  B       X   1    -115.065-129.346 -75.621  0.00  0.00           B
ATOM      9  Ne      X   1    -115.274-126.839 -72.681  0.00  0.00          NE
ATOM     10  Ne      X   1    -114.813-129.507 -77.151  0.00  0.00          NE
ATOM     11  B       X   1    -114.848-135.300 -69.148  0.00  0.00           B
ATOM     12  B       X   1    -115.090-124.240 -69.817  0.00  0.00           B
ATOM     13  B       X   1    -114.992-127.595 -68.443  0.00  0.00           B
ATOM     14  B       X   1    -104.459-153.120 -73.023  0.00  0.00           B
ATOM     15  B       X   1    -104.921-154.783 -64.320  0.00  0.00           B
ATOM     16  Ne      X   1    -106.370-154.059 -64.368  0.00  0.00          NE
ATOM     17  B       X   1    -106.198-140.935 -91.623  0.00  0.00           B
ATOM     18  B       X   1    -103.793-143.820 -88.907  0.00  0.00           B
ATOM     19  Ne      X   1    -107.725-143.711 -89.013  0.00  0.00          NE
ATOM     20  B       X   1    -106.305-144.153 -88.514  0.00  0.00           B
ATOM     21  B       X   1    -104.782-146.266 -88.219  0.00  0.00           B
ATOM     22  Ne      X   1    -109.380-141.605 -84.410  0.00  0.00          NE
ATOM     23  B       X   1    -109.313-141.584 -85.956  0.00  0.00           B
ATOM     24  B       X   1    -107.722-140.260 -87.439  0.00  0.00           B
ATOM     25  Ne      X   1    -104.765-144.690 -88.008  0.00  0.00          NE
ATOM     26  B       X   1    -106.673-139.369 -85.313  0.00  0.00           B
ATOM     27  B       X   1    -108.371-142.720 -87.971  0.00  0.00           B
ATOM     28  B       X   1    -106.561-137.840 -87.259  0.00  0.00           B
ATOM     29  B       X   1    -104.448-144.269 -86.517  0.00  0.00           B
ATOM     30  B       X   1    -104.321-139.653 -83.417  0.00  0.00           B
ATOM     31  Ne      X   1    -106.529-142.503 -83.600  0.00  0.00          NE
ATOM     32  Ne      X   1    -104.200-143.330 -85.298  0.00  0.00          NE
ATOM     33  B       X   1    -107.891-141.675 -83.906  0.00  0.00           B
ATOM     34  Ne      X   1    -103.643-140.001 -88.192  0.00  0.00          NE
ATOM     35  B       X   1    -105.585-142.695 -84.897  0.00  0.00           B
ATOM     36  Ne      X   1    -108.934-141.355 -87.469  0.00  0.00          NE
ATOM     37  Ne      X   1    -106.464-139.407 -86.847  0.00  0.00          NE
ATOM     38  B       X   1    -105.082-139.926 -87.348  0.00  0.00           B
ATOM     39  B       X   1    -108.097-147.455 -75.138  0.00  0.00           B
ATOM     40  B       X   1    -106.344-148.756 -73.770  0.00  0.00           B
ATOM     41  B       X   1    -105.303-151.072 -74.117  0.00  0.00           B
ATOM     42  Ne      X   1    -105.303-149.764 -73.272  0.00  0.00          NE
ATOM     43  B       X   1    -106.933-146.361 -73.082  0.00  0.00           B
ATOM     44  B       X   1    -103.867-149.077 -73.186  0.00  0.00           B
ATOM     45  Ne      X   1    -105.310-152.650 -74.247  0.00  0.00          NE
ATOM     46  B       X   1    -103.527-146.647 -76.643  0.00  0.00           B
ATOM     47  B       X   1    -110.507-139.672 -73.296  0.00  0.00           B
ATOM     48  B       X   1    -112.735-138.514 -73.788  0.00  0.00           B
ATOM     49  Ne      X   1    -111.162-141.373 -76.638  0.00  0.00          NE
ATOM     50  Ne      X   1    -111.931-139.846 -73.966  0.00  0.00          NE
ATOM     51  B       X   1    -113.942-143.910 -75.274  0.00  0.00           B
ATOM     52  Ne      X   1    -113.625-143.233 -76.656  0.00  0.00          NE
ATOM     53  B       X   1    -112.185-142.524 -76.553  0.00  0.00           B
ATOM     54  Ne      X   1    -112.075-139.339 -78.767  0.00  0.00          NE
ATOM     55  B       X   1    -112.805-140.934 -73.226  0.00  0.00           B
ATOM     56  B       X   1    -111.415-140.499 -77.878  0.00  0.00           B
ATOM     57  B       X   1    -111.560-140.404 -75.399  0.00  0.00           B
ATOM     58  B       X   1    -113.859-143.282 -72.851  0.00  0.00           B
ATOM     59  B       X   1    -111.029-138.635 -79.733  0.00  0.00           B
ATOM     60  B       X   1    -109.618-141.963 -76.656  0.00  0.00           B
ATOM     61  B       X   1    -109.707-142.000 -72.635  0.00  0.00           B
ATOM     62  Ne      X   1    -113.966-141.748 -72.540  0.00  0.00          NE
ATOM     63  B       X   1    -114.667-142.126 -76.994  0.00  0.00           B
ATOM     64  Ne      X   1    -109.471-140.464 -72.419  0.00  0.00          NE
ATOM     65  B       X   1    -103.364-138.741 -73.111  0.00  0.00           B
ATOM     66  B       X   1    -108.951-144.301 -77.742  0.00  0.00           B
ATOM     67  B       X   1    -106.315-138.786 -78.901  0.00  0.00           B
ATOM     68  B       X   1    -106.661-139.048 -74.710  0.00  0.00           B
ATOM     69  B       X   1    -104.518-142.662 -75.748  0.00  0.00           B
ATOM     70  Ne      X   1    -108.382-142.937 -77.036  0.00  0.00          NE
ATOM     71  B       X   1    -106.179-141.553 -74.203  0.00  0.00           B
ATOM     72  Ne      X   1    -105.955-142.910 -75.004  0.00  0.00          NE
ATOM     73  B       X   1    -107.351-143.103 -75.880  0.00  0.00           B
ATOM     74  B       X   1    -105.890-144.161 -74.082  0.00  0.00           B
ATOM     75  Ne      X   1    -106.525-140.134 -73.562  0.00  0.00          NE
ATOM     76  B       X   1    -107.373-142.419 -78.189  0.00  0.00           B
ATOM     77  B       X   1    -104.942-143.613 -79.125  0.00  0.00           B
ATOM     78  Ne      X   1    -106.217-142.662 -79.278  0.00  0.00          NE
ATOM     79  Ne      X   1    -105.223-139.687 -79.438  0.00  0.00          NE
ATOM     80  B       X   1    -103.931-139.338 -78.665  0.00  0.00           B
ATOM     81  B       X   1    -105.523-141.187 -79.341  0.00  0.00           B
ATOM     82  B       X   1    -108.005-140.151 -72.960  0.00  0.00           B
ATOM     83  Ne      X   1    -106.610-144.784 -72.832  0.00  0.00          NE
ATOM     84  Ne      X   1    -103.674-144.353 -79.667  0.00  0.00          NE
ATOM     85  B       X   1    -107.987-143.977 -72.632  0.00  0.00           B
ATOM     86  B       X   1    -105.493-139.920 -72.426  0.00  0.00           B
ATOM     87  B       X   1    -108.644-137.792 -79.084  0.00  0.00           B
ATOM     88  B       X   1    -110.299-146.580 -66.660  0.00  0.00           B
ATOM     89  B       X   1    -112.109-146.248 -64.902  0.00  0.00           B
ATOM     90  B       X   1    -111.692-148.657 -65.603  0.00  0.00           B
ATOM     91  Ne      X   1    -112.223-150.124 -65.988  0.00  0.00          NE
ATOM     92  Ne      X   1    -111.068-147.214 -65.450  0.00  0.00          NE
ATOM     93  B       X   1    -109.129-149.777 -68.322  0.00  0.00           B
ATOM     94  Ne      X   1    -109.147-146.003 -67.465  0.00  0.00          NE
ATOM     95  B       X   1    -105.651-153.045 -68.351  0.00  0.00           B
ATOM     96  B       X   1    -105.498-147.695 -64.662  0.00  0.00           B
ATOM     97  B       X   1    -105.721-149.966 -71.699  0.00  0.00           B
ATOM     98  B       X   1    -108.650-151.191 -66.214  0.00  0.00           B
ATOM     99  Ne      X   1    -105.333-151.480 -68.016  0.00  0.00          NE
ATOM    100  B       X   1    -107.185-148.904 -69.847  0.00  0.00           B
ATOM    101  Ne      X   1    -108.610-148.574 -69.218  0.00  0.00          NE
ATOM    102  Ne      X   1    -105.748-149.438 -70.175  0.00  0.00          NE
ATOM    103  B       X   1    -105.458-150.633 -69.246  0.00  0.00           B
ATOM    104  Ne      X   1    -107.174-151.217 -65.636  0.00  0.00          NE
ATOM    105  B       X   1    -108.591-147.158 -68.344  0.00  0.00           B
ATOM    106  B       X   1    -106.383-151.072 -66.930  0.00  0.00           B
ATOM    107  B       X   1    -104.733-148.215 -69.924  0.00  0.00           B
ATOM    108  Ne      X   1    -104.834-146.335 -64.999  0.00  0.00          NE
ATOM    109  B       X   1    -103.852-151.365 -67.516  0.00  0.00           B
ATOM    110  Ne      X   1    -103.530-147.134 -69.984  0.00  0.00          NE
ATOM    111  B       X   1    -103.858-146.480 -66.260  0.00  0.00           B
ATOM    112  B       X   1    -107.013-149.929 -64.631  0.00  0.00           B
ATOM    113  B       X   1    -106.648-152.535 -64.973  0.00  0.00           B
ATOM    114  B       X   1    -104.121-145.652 -70.119  0.00  0.00           B
ATOM    115  Ne      X   1    -109.453-143.497 -72.240  0.00  0.00          NE
ATOM    116  B       X   1    -112.496-141.972 -64.527  0.00  0.00           B
ATOM    117  B       X   1    -111.115-137.820 -70.438  0.00  0.00           B
ATOM    118  B       X   1    -114.540-139.928 -68.844  0.00  0.00           B
ATOM    119  B       X   1    -111.437-139.746 -64.347  0.00  0.00           B
ATOM    120  B       X   1    -110.902-139.808 -68.793  0.00  0.00           B
ATOM    121  Ne      X   1    -114.057-141.351 -69.438  0.00  0.00          NE
ATOM    122  Ne      X   1    -111.273-141.201 -68.158  0.00  0.00          NE
ATOM    123  Ne      X   1    -111.229-141.101 -65.053  0.00  0.00          NE
ATOM    124  B       X   1    -113.942-141.457 -70.987  0.00  0.00           B
ATOM    125  B       X   1    -111.327-141.115 -66.614  0.00  0.00           B
ATOM    126  B       X   1    -110.217-142.257 -68.686  0.00  0.00           B
ATOM    127  Ne      X   1    -110.181-138.932 -69.814  0.00  0.00          NE
ATOM    128  B       X   1    -109.498-141.460 -64.897  0.00  0.00           B
ATOM    129  B       X   1    -109.529-143.590 -70.691  0.00  0.00           B
ATOM    130  B       X   1    -109.587-144.768 -68.405  0.00  0.00           B
ATOM    131  B       X   1    -109.682-139.999 -70.941  0.00  0.00           B
ATOM    132  Ne      X   1    -109.316-143.419 -69.151  0.00  0.00          NE
ATOM    133  B       X   1    -107.036-140.568 -65.777  0.00  0.00           B
ATOM    134  Ne      X   1    -107.941-141.537 -64.815  0.00  0.00          NE
ATOM    135  B       X   1    -106.261-143.694 -67.208  0.00  0.00           B
ATOM    136  B       X   1    -105.923-145.226 -65.239  0.00  0.00           B
ATOM    137  Ne      X   1    -104.032-139.749 -71.948  0.00  0.00          NE
ATOM    138  B       X   1    -104.669-139.366 -66.693  0.00  0.00           B
ATOM    139  Ne      X   1    -106.940-144.310 -65.969  0.00  0.00          NE
ATOM    140  B       X   1    -107.481-143.052 -65.114  0.00  0.00           B
ATOM    141  B       X   1    -105.684-144.557 -71.637  0.00  0.00           B
ATOM    142  B       X   1    -106.046-141.227 -67.930  0.00  0.00           B
ATOM    143  B       X   1    -107.689-142.880 -69.088  0.00  0.00           B
ATOM    144  B       X   1    -108.942-138.189 -69.278  0.00  0.00           B
ATOM    145  B       X   1    -108.126-145.235 -66.448  0.00  0.00           B
ATOM    146  B       X   1    -103.372-143.507 -71.329  0.00  0.00           B
ATOM    147  Ne      X   1    -104.552-144.200 -70.606  0.00  0.00          NE
ATOM    148  B       X   1    -105.155-143.288 -69.451  0.00  0.00           B
ATOM    149  Ne      X   1    -106.241-142.690 -68.515  0.00  0.00          NE
ATOM    150  B       X   1    -106.851-138.775 -67.851  0.00  0.00           B
ATOM    151  Ne      X   1    -106.168-140.008 -66.988  0.00  0.00          NE
ATOM    152  B       X   1    -103.693-139.041 -70.579  0.00  0.00           B
ATOM    153  B       X   1    -112.321-132.218 -81.900  0.00  0.00           B
ATOM    154  Ne      X   1    -112.232-130.661 -81.546  0.00  0.00          NE
ATOM    155  B       X   1    -110.591-130.481 -81.532  0.00  0.00           B
ATOM    156  Ne      X   1    -108.980-130.324 -81.920  0.00  0.00          NE
ATOM    157  Ne      X   1    -107.216-136.697 -88.032  0.00  0.00          NE
ATOM    158  B       X   1    -103.661-137.448 -84.188  0.00  0.00           B
ATOM    159  B       X   1    -106.196-137.093 -84.178  0.00  0.00           B
ATOM    160  B       X   1    -108.298-135.954 -87.121  0.00  0.00           B
ATOM    161  Ne      X   1    -105.153-134.042 -82.207  0.00  0.00          NE
ATOM    162  B       X   1    -106.272-133.092 -82.816  0.00  0.00           B
ATOM    163  B       X   1    -104.787-135.223 -83.193  0.00  0.00           B
ATOM    164  B       X   1    -108.410-131.669 -82.595  0.00  0.00           B
ATOM    165  Ne      X   1    -104.806-136.362 -84.261  0.00  0.00          NE
ATOM    166  Ne      X   1    -106.412-130.660 -85.931  0.00  0.00          NE
ATOM    167  B       X   1    -103.923-133.214 -81.647  0.00  0.00           B
ATOM    168  B       X   1    -105.820-134.769 -80.832  0.00  0.00           B
ATOM    169  B       X   1    -111.164-127.650 -83.089  0.00  0.00           B
ATOM    170  B       X   1    -109.124-129.226 -83.031  0.00  0.00           B
ATOM    171  B       X   1    -106.188-124.582 -81.650  0.00  0.00           B
ATOM    172  B       X   1    -108.196-129.932 -80.617  0.00  0.00           B
ATOM    173  B       X   1    -105.970-129.116 -85.811  0.00  0.00           B
ATOM    174  B       X   1    -104.191-127.552 -84.752  0.00  0.00           B
ATOM    175  B       X   1    -103.590-124.600 -81.899  0.00  0.00           B
ATOM    176  Ne      X   1    -105.451-127.612 -85.668  0.00  0.00          NE
ATOM    177  Ne      X   1    -114.218-135.301 -75.284  0.00  0.00          NE
ATOM    178  B       X   1    -113.998-136.278 -74.110  0.00  0.00           B
ATOM    179  B       X   1    -111.237-131.376 -78.045  0.00  0.00           B
ATOM    180  B       X   1    -113.930-136.137 -76.702  0.00  0.00           B
ATOM    181  B       X   1    -112.471-131.872 -74.325  0.00  0.00           B
ATOM    182  B       X   1    -113.025-134.295 -75.250  0.00  0.00           B
ATOM    183  Ne      X   1    -111.917-133.280 -74.801  0.00  0.00          NE
ATOM    184  Ne      X   1    -111.531-135.043 -79.473  0.00  0.00          NE
ATOM    185  Ne      X   1    -112.896-130.872 -73.140  0.00  0.00          NE
ATOM    186  B       X   1    -111.085-133.860 -73.577  0.00  0.00           B
ATOM    187  B       X   1    -110.982-133.019 -76.053  0.00  0.00           B
ATOM    188  B       X   1    -110.938-133.943 -78.420  0.00  0.00           B
ATOM    189  Ne      X   1    -110.495-132.737 -77.493  0.00  0.00          NE
ATOM    190  B       X   1    -110.468-136.148 -79.584  0.00  0.00           B
ATOM    191  Ne      X   1    -112.198-130.161 -78.577  0.00  0.00          NE
ATOM    192  Ne      X   1    -113.631-137.356 -73.077  0.00  0.00          NE
ATOM    193  B       X   1    -114.383-130.302 -73.443  0.00  0.00           B
ATOM    194  Ne      X   1    -110.104-134.309 -72.437  0.00  0.00          NE
ATOM    195  Ne      X   1    -109.911-137.521 -80.024  0.00  0.00          NE
ATOM    196  B       X   1    -106.544-134.205 -74.110  0.00  0.00           B
ATOM    197  Ne      X   1    -107.291-132.564 -77.723  0.00  0.00          NE
ATOM    198  B       X   1    -106.545-132.879 -76.334  0.00  0.00           B
ATOM    199  B       X   1    -106.709-133.629 -78.701  0.00  0.00           B
ATOM    200  B       X   1    -104.500-134.906 -78.599  0.00  0.00           B
ATOM    201  Ne      X   1    -105.937-134.865 -79.247  0.00  0.00          NE
ATOM    202  B       X   1    -108.878-134.873 -73.243  0.00  0.00           B
ATOM    203  B       X   1    -106.564-136.239 -78.928  0.00  0.00           B
ATOM    204  B       X   1    -107.158-131.184 -78.475  0.00  0.00           B
ATOM    205  Ne      X   1    -107.355-135.354 -73.524  0.00  0.00          NE
ATOM    206  B       X   1    -108.914-132.683 -77.587  0.00  0.00           B
ATOM    207  Ne      X   1    -104.239-131.135 -73.417  0.00  0.00          NE
ATOM    208  B       X   1    -104.911-132.197 -74.370  0.00  0.00           B
ATOM    209  Ne      X   1    -105.592-133.345 -75.004  0.00  0.00          NE
ATOM    210  B       X   1    -107.390-136.548 -74.529  0.00  0.00           B
ATOM    211  B       X   1    -104.278-134.434 -75.234  0.00  0.00           B
ATOM    212  Ne      X   1    -107.215-137.620 -78.482  0.00  0.00          NE
ATOM    213  B       X   1    -107.283-137.677 -76.870  0.00  0.00           B
ATOM    214  Ne      X   1    -107.110-137.738 -75.390  0.00  0.00          NE
ATOM    215  B       X   1    -110.272-128.050 -74.082  0.00  0.00           B
ATOM    216  B       X   1    -111.850-129.753 -72.946  0.00  0.00           B
ATOM    217  B       X   1    -111.321-128.841 -78.460  0.00  0.00           B
ATOM    218  Ne      X   1    -111.119-124.300 -74.222  0.00  0.00          NE
ATOM    219  B       X   1    -111.683-124.959 -72.872  0.00  0.00           B
ATOM    220  B       X   1    -113.683-126.655 -72.872  0.00  0.00           B
ATOM    221  Ne      X   1    -110.741-128.654 -72.713  0.00  0.00          NE
ATOM    222  B       X   1    -110.461-125.522 -75.005  0.00  0.00           B
ATOM    223  B       X   1    -110.297-124.611 -79.013  0.00  0.00           B
ATOM    224  Ne      X   1    -109.992-128.113 -78.090  0.00  0.00          NE
ATOM    225  Ne      X   1    -109.870-125.749 -79.997  0.00  0.00          NE
ATOM    226  Ne      X   1    -109.685-126.977 -75.211  0.00  0.00          NE
ATOM    227  B       X   1    -109.775-127.079 -79.200  0.00  0.00           B
ATOM    228  B       X   1    -110.012-127.537 -76.662  0.00  0.00           B
ATOM    229  B       X   1    -105.277-130.093 -73.000  0.00  0.00           B
ATOM    230  B       X   1    -108.864-129.240 -78.216  0.00  0.00           B
ATOM    231  Ne      X   1    -107.602-129.808 -79.067  0.00  0.00          NE
ATOM    232  B       X   1    -105.179-123.097 -75.102  0.00  0.00           B
ATOM    233  B       X   1    -105.389-126.342 -78.083  0.00  0.00           B
ATOM    234  B       X   1    -106.250-127.854 -76.344  0.00  0.00           B
ATOM    235  B       X   1    -106.502-128.665 -78.827  0.00  0.00           B
ATOM    236  Ne      X   1    -105.637-127.881 -77.735  0.00  0.00          NE
ATOM    237  B       X   1    -108.158-126.780 -74.942  0.00  0.00           B
ATOM    238  B       X   1    -105.920-125.569 -75.020  0.00  0.00           B
ATOM    239  Ne      X   1    -106.555-127.080 -74.954  0.00  0.00          NE
ATOM    240  B       X   1    -106.187-127.802 -73.599  0.00  0.00           B
ATOM    241  Ne      X   1    -105.972-124.211 -74.299  0.00  0.00          NE
ATOM    242  Ne      X   1    -104.307-125.204 -78.212  0.00  0.00          NE
ATOM    243  B       X   1    -104.311-124.074 -77.177  0.00  0.00           B
ATOM    244  B       X   1    -104.278-128.614 -77.653  0.00  0.00           B
ATOM    245  B       X   1    -105.395-124.154 -72.891  0.00  0.00           B
ATOM    246  B       X   1    -104.635-124.569 -79.614  0.00  0.00           B
ATOM    247  Ne      X   1    -104.989-122.816 -76.601  0.00  0.00          NE
ATOM    248  Ne      X   1    -105.875-128.743 -72.341  0.00  0.00          NE
ATOM    249  Ne      X   1    -103.985-123.635 -72.470  0.00  0.00          NE
ATOM    250  B       X   1    -106.428-122.535 -77.293  0.00  0.00           B
ATOM    251  B       X   1    -114.725-131.493 -70.083  0.00  0.00           B
ATOM    252  B       X   1    -112.918-136.755 -71.862  0.00  0.00           B
ATOM    253  B       X   1    -112.911-131.733 -71.834  0.00  0.00           B
ATOM    254  Ne      X   1    -111.715-136.423 -70.846  0.00  0.00          NE
ATOM    255  Ne      X   1    -112.132-131.978 -67.964  0.00  0.00          NE
ATOM    256  B       X   1    -112.438-135.913 -69.460  0.00  0.00           B
ATOM    257  Ne      X   1    -113.521-132.452 -70.638  0.00  0.00          NE
ATOM    258  B       X   1    -114.188-133.854 -70.984  0.00  0.00           B
ATOM    259  Ne      X   1    -113.600-135.915 -68.375  0.00  0.00          NE
ATOM    260  B       X   1    -113.490-135.162 -66.930  0.00  0.00           B
ATOM    261  Ne      X   1    -114.032-133.745 -66.230  0.00  0.00          NE
ATOM    262  B       X   1    -113.376-132.631 -67.172  0.00  0.00           B
ATOM    263  B       X   1    -112.525-132.521 -69.465  0.00  0.00           B
ATOM    264  B       X   1    -110.851-132.658 -67.340  0.00  0.00           B
ATOM    265  B       X   1    -113.503-133.499 -64.808  0.00  0.00           B
ATOM    266  B       X   1    -110.724-135.505 -71.537  0.00  0.00           B
ATOM    267  B       X   1    -111.971-130.445 -68.022  0.00  0.00           B
ATOM    268  B       X   1    -113.875-137.446 -68.126  0.00  0.00           B
ATOM    269  Ne      X   1    -109.189-132.849 -67.316  0.00  0.00          NE
ATOM    270  B       X   1    -109.559-133.282 -71.423  0.00  0.00           B
ATOM    271  B       X   1    -109.592-130.849 -64.297  0.00  0.00           B
ATOM    272  Ne      X   1    -111.121-130.230 -64.299  0.00  0.00          NE
ATOM    273  B       X   1    -107.237-132.137 -64.321  0.00  0.00           B
ATOM    274  B       X   1    -103.801-131.883 -69.622  0.00  0.00           B
ATOM    275  B       X   1    -108.808-134.267 -66.735  0.00  0.00           B
ATOM    276  B       X   1    -108.976-136.263 -64.937  0.00  0.00           B
ATOM    277  B       X   1    -108.847-132.817 -68.848  0.00  0.00           B
ATOM    278  Ne      X   1    -107.670-137.605 -68.521  0.00  0.00          NE
ATOM    279  Ne      X   1    -103.528-135.202 -70.035  0.00  0.00          NE
ATOM    280  B       X   1    -106.838-135.888 -72.125  0.00  0.00           B
ATOM    281  B       X   1    -107.031-136.654 -69.654  0.00  0.00           B
ATOM    282  Ne      X   1    -106.563-135.464 -70.522  0.00  0.00          NE
ATOM    283  B       X   1    -107.413-134.125 -70.442  0.00  0.00           B
ATOM    284  B       X   1    -104.146-135.124 -66.048  0.00  0.00           B
ATOM    285  Ne      X   1    -108.380-132.792 -70.340  0.00  0.00          NE
ATOM    286  B       X   1    -106.754-135.396 -65.834  0.00  0.00           B
ATOM    287  Ne      X   1    -105.399-135.360 -65.126  0.00  0.00          NE
ATOM    288  B       X   1    -105.955-132.858 -68.529  0.00  0.00           B
ATOM    289  Ne      X   1    -104.645-132.082 -68.269  0.00  0.00          NE
ATOM    290  Ne      X   1    -108.278-135.691 -66.242  0.00  0.00          NE
ATOM    291  B       X   1    -108.577-131.759 -66.395  0.00  0.00           B
ATOM    292  B       X   1    -108.093-131.343 -70.855  0.00  0.00           B
ATOM    293  B       X   1    -105.040-135.209 -70.393  0.00  0.00           B
ATOM    294  B       X   1    -108.259-136.676 -67.401  0.00  0.00           B
ATOM    295  Ne      X   1    -108.246-131.084 -64.978  0.00  0.00          NE
ATOM    296  B       X   1    -104.999-130.645 -67.782  0.00  0.00           B
ATOM    297  B       X   1    -103.744-132.857 -67.227  0.00  0.00           B
ATOM    298  B       X   1    -103.591-131.900 -72.195  0.00  0.00           B
ATOM    299  B       X   1    -105.207-136.701 -64.287  0.00  0.00           B
ATOM    300  B       X   1    -103.358-134.951 -68.453  0.00  0.00           B
ATOM    301  B       X   1    -114.299-126.411 -66.035  0.00  0.00           B
ATOM    302  B       X   1    -111.439-127.437 -71.919  0.00  0.00           B
ATOM    303  B       X   1    -111.383-129.649 -65.733  0.00  0.00           B
ATOM    304  Ne      X   1    -112.369-126.145 -72.128  0.00  0.00          NE
ATOM    305  B       X   1    -112.779-128.025 -67.312  0.00  0.00           B
ATOM    306  Ne      X   1    -113.891-126.950 -67.442  0.00  0.00          NE
ATOM    307  Ne      X   1    -113.629-124.808 -69.571  0.00  0.00          NE
ATOM    308  B       X   1    -112.987-125.608 -70.791  0.00  0.00           B
ATOM    309  B       X   1    -113.539-125.665 -68.271  0.00  0.00           B
ATOM    310  Ne      X   1    -111.608-129.062 -67.167  0.00  0.00          NE
ATOM    311  B       X   1    -110.310-128.443 -67.682  0.00  0.00           B
ATOM    312  B       X   1    -109.587-129.378 -71.837  0.00  0.00           B
ATOM    313  B       X   1    -107.092-129.010 -71.453  0.00  0.00           B
ATOM    314  B       X   1    -106.087-122.888 -68.017  0.00  0.00           B
ATOM    315  B       X   1    -103.441-126.305 -69.893  0.00  0.00           B
ATOM    316  B       X   1    -106.288-125.368 -67.837  0.00  0.00           B
ATOM    317  Ne      X   1    -107.118-125.865 -69.121  0.00  0.00          NE
ATOM    318  Ne      X   1    -108.787-128.199 -68.183  0.00  0.00          NE
ATOM    319  B       X   1    -103.705-124.143 -71.058  0.00  0.00           B
ATOM    320  B       X   1    -104.464-128.316 -68.717  0.00  0.00           B
ATOM    321  Ne      X   1    -104.619-127.401 -70.041  0.00  0.00          NE
ATOM    322  B       X   1    -105.396-128.552 -66.310  0.00  0.00           B
ATOM    323  B       X   1    -103.983-124.321 -68.488  0.00  0.00           B
ATOM    324  B       X   1    -108.584-129.150 -69.471  0.00  0.00           B
ATOM    325  B       X   1    -104.978-124.123 -66.113  0.00  0.00           B
ATOM    326  Ne      X   1    -104.528-124.207 -64.649  0.00  0.00          NE
ATOM    327  Ne      X   1    -105.290-124.181 -67.596  0.00  0.00          NE
ATOM    328  Ne      X   1    -106.847-128.466 -65.764  0.00  0.00          NE
ATOM    329  Ne      X   1    -108.356-129.721 -70.879  0.00  0.00          NE
ATOM    330  B       X   1    -107.716-124.656 -69.910  0.00  0.00           B
ATOM    331  B       X   1    -107.865-128.381 -66.954  0.00  0.00           B
ATOM    332  B       X   1    -106.053-126.672 -69.937  0.00  0.00           B
ATOM    333  B       X   1    -106.976-127.244 -64.677  0.00  0.00           B
ATOM    334  B       X   1    -107.374-129.747 -65.070  0.00  0.00           B
ATOM    335  B       X   1    -108.259-126.771 -68.683  0.00  0.00           B
ATOM    336  Ne      X   1    -104.409-129.205 -67.380  0.00  0.00          NE
ATOM    337  B       X   1    -104.708-128.144 -71.433  0.00  0.00           B
ATOM    338  B       X   1    -102.225-153.278 -67.118  0.00  0.00           B
ATOM    339  B       X   1     -98.155-153.136 -68.892  0.00  0.00           B
ATOM    340  B       X   1    -102.421-140.295 -87.174  0.00  0.00           B
ATOM    341  Ne      X   1    -102.793-147.894 -72.940  0.00  0.00          NE
ATOM    342  Ne      X   1    -102.807-146.108 -75.318  0.00  0.00          NE
ATOM    343  B       X   1    -101.392-148.311 -73.509  0.00  0.00           B
ATOM    344  B       X   1    -101.267-146.610 -75.419  0.00  0.00           B
ATOM    345  B       X   1    -103.250-146.730 -73.951  0.00  0.00           B
ATOM    346  B       X   1    -102.912-142.668 -73.781  0.00  0.00           B
ATOM    347  Ne      X   1    -103.086-143.035 -75.300  0.00  0.00          NE
ATOM    348  B       X   1    -101.825-138.597 -79.877  0.00  0.00           B
ATOM    349  B       X   1    -102.934-144.574 -75.312  0.00  0.00           B
ATOM    350  B       X   1    -102.290-143.610 -79.145  0.00  0.00           B
ATOM    351  B       X   1    -101.399-138.796 -74.836  0.00  0.00           B
ATOM    352  B       X   1    -101.548-139.249 -77.387  0.00  0.00           B
ATOM    353  Ne      X   1    -102.373-139.501 -78.771  0.00  0.00          NE
ATOM    354  B       X   1    -102.112-141.015 -79.066  0.00  0.00           B
ATOM    355  Ne      X   1    -100.599-139.265 -76.136  0.00  0.00          NE
ATOM    356  B       X   1     -99.945-140.695 -76.132  0.00  0.00           B
ATOM    357  B       X   1    -101.693-142.413 -75.998  0.00  0.00           B
ATOM    358  Ne      X   1    -101.290-142.315 -79.307  0.00  0.00          NE
ATOM    359  B       X   1     -99.527-138.091 -76.333  0.00  0.00           B
ATOM    360  B       X   1     -99.107-144.129 -72.650  0.00  0.00           B
ATOM    361  Ne      X   1    -102.232-137.892 -73.729  0.00  0.00          NE
ATOM    362  B       X   1    -102.514-152.907 -71.170  0.00  0.00           B
ATOM    363  B       X   1    -100.015-146.542 -64.255  0.00  0.00           B
ATOM    364  Ne      X   1    -101.409-152.687 -70.080  0.00  0.00          NE
ATOM    365  B       X   1    -102.799-147.074 -68.595  0.00  0.00           B
ATOM    366  B       X   1    -102.786-147.460 -71.404  0.00  0.00           B
ATOM    367  B       X   1     -99.949-152.431 -70.509  0.00  0.00           B
ATOM    368  B       X   1    -101.775-151.679 -68.967  0.00  0.00           B
ATOM    369  Ne      X   1     -98.038-149.205 -66.718  0.00  0.00          NE
ATOM    370  Ne      X   1    -102.565-146.414 -67.137  0.00  0.00          NE
ATOM    371  Ne      X   1    -102.381-151.715 -67.439  0.00  0.00          NE
ATOM    372  Ne      X   1    -100.354-150.496 -65.518  0.00  0.00          NE
ATOM    373  B       X   1    -101.519-150.866 -66.464  0.00  0.00           B
ATOM    374  B       X   1     -98.806-147.871 -66.260  0.00  0.00           B
ATOM    375  B       X   1    -101.400-147.112 -66.354  0.00  0.00           B
ATOM    376  B       X   1     -98.998-150.384 -66.337  0.00  0.00           B
ATOM    377  Ne      X   1    -100.226-147.619 -65.415  0.00  0.00          NE
ATOM    378  B       X   1    -100.617-149.032 -64.958  0.00  0.00           B
ATOM    379  Ne      X   1     -98.307-152.395 -70.321  0.00  0.00          NE
ATOM    380  B       X   1     -97.806-149.215 -68.282  0.00  0.00           B
ATOM    381  B       X   1    -100.285-151.484 -64.291  0.00  0.00           B
ATOM    382  B       X   1     -96.660-149.290 -65.941  0.00  0.00           B
ATOM    383  Ne      X   1     -95.538-148.535 -65.016  0.00  0.00          NE
ATOM    384  B       X   1     -95.873-147.018 -65.438  0.00  0.00           B
ATOM    385  Ne      X   1    -102.634-142.450 -72.181  0.00  0.00          NE
ATOM    386  Ne      X   1    -100.276-138.004 -71.412  0.00  0.00          NE
ATOM    387  B       X   1     -98.813-141.587 -71.926  0.00  0.00           B
ATOM    388  Ne      X   1     -98.041-140.163 -72.189  0.00  0.00          NE
ATOM    389  B       X   1    -101.138-142.598 -71.961  0.00  0.00           B
ATOM    390  B       X   1     -99.504-143.505 -70.233  0.00  0.00           B
ATOM    391  B       X   1     -99.234-139.075 -72.070  0.00  0.00           B
ATOM    392  Ne      X   1    -101.027-141.013 -66.432  0.00  0.00          NE
ATOM    393  B       X   1    -102.184-140.083 -66.692  0.00  0.00           B
ATOM    394  B       X   1     -99.798-144.044 -67.818  0.00  0.00           B
ATOM    395  B       X   1     -98.266-142.111 -68.643  0.00  0.00           B
ATOM    396  Ne      X   1    -102.715-138.125 -69.755  0.00  0.00          NE
ATOM    397  Ne      X   1     -99.621-142.915 -71.637  0.00  0.00          NE
ATOM    398  Ne      X   1     -98.772-143.649 -68.870  0.00  0.00          NE
ATOM    399  B       X   1    -101.266-138.583 -70.306  0.00  0.00           B
ATOM    400  Ne      X   1     -98.272-140.736 -67.778  0.00  0.00          NE
ATOM    401  B       X   1    -102.080-144.955 -67.177  0.00  0.00           B
ATOM    402  B       X   1     -99.776-140.666 -67.284  0.00  0.00           B
ATOM    403  Ne      X   1    -100.946-143.944 -66.767  0.00  0.00          NE
ATOM    404  B       X   1    -100.334-144.313 -65.308  0.00  0.00           B
ATOM    405  B       X   1    -101.437-142.503 -66.741  0.00  0.00           B
ATOM    406  B       X   1    -100.600-140.881 -64.841  0.00  0.00           B
ATOM    407  B       X   1    -102.897-138.197 -68.201  0.00  0.00           B
ATOM    408  B       X   1    -102.852-137.894 -65.545  0.00  0.00           B
ATOM    409  B       X   1    -103.168-141.037 -71.937  0.00  0.00           B
ATOM    410  Ne      X   1    -103.158-138.802 -66.763  0.00  0.00          NE
ATOM    411  B       X   1     -95.653-142.159 -64.798  0.00  0.00           B
ATOM    412  B       X   1     -95.231-144.562 -65.052  0.00  0.00           B
ATOM    413  B       X   1     -98.435-129.470 -88.422  0.00  0.00           B
ATOM    414  Ne      X   1    -100.336-124.983 -88.370  0.00  0.00          NE
ATOM    415  Ne      X   1    -102.461-132.577 -81.334  0.00  0.00          NE
ATOM    416  B       X   1    -102.131-131.487 -82.361  0.00  0.00           B
ATOM    417  Ne      X   1    -100.997-131.848 -85.981  0.00  0.00          NE
ATOM    418  B       X   1    -100.974-131.039 -84.604  0.00  0.00           B
ATOM    419  Ne      X   1    -101.409-130.330 -83.184  0.00  0.00          NE
ATOM    420  Ne      X   1     -98.266-122.500 -84.567  0.00  0.00          NE
ATOM    421  B       X   1    -100.056-129.875 -82.359  0.00  0.00           B
ATOM    422  B       X   1     -99.056-124.125 -88.067  0.00  0.00           B
ATOM    423  Ne      X   1     -99.509-129.630 -87.277  0.00  0.00          NE
ATOM    424  B       X   1    -101.743-127.481 -85.517  0.00  0.00           B
ATOM    425  B       X   1    -102.296-129.063 -83.551  0.00  0.00           B
ATOM    426  B       X   1    -100.972-124.686 -82.266  0.00  0.00           B
ATOM    427  Ne      X   1    -101.345-127.401 -87.023  0.00  0.00          NE
ATOM    428  B       X   1    -102.036-126.366 -80.653  0.00  0.00           B
ATOM    429  B       X   1     -98.953-123.551 -83.497  0.00  0.00           B
ATOM    430  B       X   1     -99.221-123.490 -80.915  0.00  0.00           B
ATOM    431  Ne      X   1    -102.297-125.541 -82.003  0.00  0.00          NE
ATOM    432  B       X   1    -102.729-127.016 -87.787  0.00  0.00           B
ATOM    433  Ne      X   1    -102.670-127.635 -84.223  0.00  0.00          NE
ATOM    434  B       X   1     -98.250-128.515 -81.044  0.00  0.00           B
ATOM    435  B       X   1     -98.718-129.154 -85.915  0.00  0.00           B
ATOM    436  B       X   1    -102.525-126.601 -83.136  0.00  0.00           B
ATOM    437  B       X   1    -100.412-126.195 -87.316  0.00  0.00           B
ATOM    438  Ne      X   1     -98.568-129.568 -82.132  0.00  0.00          NE
ATOM    439  Ne      X   1     -99.955-123.477 -82.291  0.00  0.00          NE
ATOM    440  B       X   1    -100.715-128.736 -87.475  0.00  0.00           B
ATOM    441  B       X   1     -97.849-129.117 -83.465  0.00  0.00           B
ATOM    442  Ne      X   1     -95.408-123.773 -80.563  0.00  0.00          NE
ATOM    443  B       X   1     -95.665-122.898 -81.857  0.00  0.00           B
ATOM    444  B       X   1    -102.246-132.124 -79.875  0.00  0.00           B
ATOM    445  Ne      X   1    -103.036-134.697 -78.063  0.00  0.00          NE
ATOM    446  B       X   1    -102.757-135.580 -76.826  0.00  0.00           B
ATOM    447  B       X   1    -102.961-136.626 -74.451  0.00  0.00           B
ATOM    448  B       X   1    -102.827-133.171 -77.612  0.00  0.00           B
ATOM    449  Ne      X   1    -102.902-135.262 -75.178  0.00  0.00          NE
ATOM    450  Ne      X   1    -100.038-134.367 -74.764  0.00  0.00          NE
ATOM    451  B       X   1     -99.485-135.655 -75.471  0.00  0.00           B
ATOM    452  B       X   1     -99.659-133.118 -75.706  0.00  0.00           B
ATOM    453  B       X   1    -101.595-134.560 -74.708  0.00  0.00           B
ATOM    454  Ne      X   1     -99.791-131.652 -76.398  0.00  0.00          NE
ATOM    455  B       X   1     -99.270-134.297 -73.391  0.00  0.00           B
ATOM    456  Ne      X   1     -98.871-136.678 -76.431  0.00  0.00          NE
ATOM    457  Ne      X   1    -102.107-131.924 -78.371  0.00  0.00          NE
ATOM    458  B       X   1     -98.433-130.960 -76.590  0.00  0.00           B
ATOM    459  B       X   1    -101.987-134.957 -79.220  0.00  0.00           B
ATOM    460  B       X   1    -100.740-130.877 -75.332  0.00  0.00           B
ATOM    461  B       X   1    -102.685-130.592 -77.879  0.00  0.00           B
ATOM    462  B       X   1    -103.052-130.460 -74.225  0.00  0.00           B
ATOM    463  B       X   1    -101.160-137.468 -72.643  0.00  0.00           B
ATOM    464  Ne      X   1     -98.225-133.747 -72.373  0.00  0.00          NE
ATOM    465  B       X   1    -102.853-125.965 -78.366  0.00  0.00           B
ATOM    466  B       X   1    -102.541-125.951 -75.383  0.00  0.00           B
ATOM    467  Ne      X   1    -101.727-129.791 -74.820  0.00  0.00          NE
ATOM    468  Ne      X   1    -102.783-129.052 -77.558  0.00  0.00          NE
ATOM    469  B       X   1    -102.141-128.950 -76.108  0.00  0.00           B
ATOM    470  B       X   1    -101.959-128.314 -78.688  0.00  0.00           B
ATOM    471  B       X   1     -98.633-126.670 -76.929  0.00  0.00           B
ATOM    472  B       X   1    -100.745-124.075 -74.917  0.00  0.00           B
ATOM    473  Ne      X   1    -101.810-126.782 -79.073  0.00  0.00          NE
ATOM    474  B       X   1     -99.219-127.335 -74.432  0.00  0.00           B
ATOM    475  B       X   1    -100.348-126.360 -78.752  0.00  0.00           B
ATOM    476  Ne      X   1     -98.897-126.050 -78.349  0.00  0.00          NE
ATOM    477  Ne      X   1    -101.859-125.097 -74.361  0.00  0.00          NE
ATOM    478  B       X   1     -98.707-124.481 -78.476  0.00  0.00           B
ATOM    479  Ne      X   1     -98.374-123.373 -79.559  0.00  0.00          NE
ATOM    480  B       X   1    -101.037-128.872 -73.764  0.00  0.00           B
ATOM    481  Ne      X   1    -100.274-127.541 -73.294  0.00  0.00          NE
ATOM    482  Ne      X   1     -98.114-127.239 -75.561  0.00  0.00          NE
ATOM    483  B       X   1     -98.238-123.792 -74.647  0.00  0.00           B
ATOM    484  B       X   1     -97.892-126.641 -79.380  0.00  0.00           B
ATOM    485  B       X   1    -101.188-126.259 -73.273  0.00  0.00           B
ATOM    486  B       X   1    -102.866-124.265 -73.469  0.00  0.00           B
ATOM    487  Ne      X   1     -99.592-123.031 -74.944  0.00  0.00          NE
ATOM    488  B       X   1     -96.825-123.563 -79.856  0.00  0.00           B
ATOM    489  Ne      X   1     -92.601-122.887 -73.695  0.00  0.00          NE
ATOM    490  B       X   1     -92.563-123.908 -72.473  0.00  0.00           B
ATOM    491  B       X   1    -102.921-136.614 -70.273  0.00  0.00           B
ATOM    492  B       X   1    -102.940-133.992 -70.756  0.00  0.00           B
ATOM    493  Ne      X   1    -102.917-132.423 -70.882  0.00  0.00          NE
ATOM    494  B       X   1     -99.355-136.859 -70.793  0.00  0.00           B
ATOM    495  B       X   1    -101.361-132.059 -70.858  0.00  0.00           B
ATOM    496  Ne      X   1     -97.968-136.152 -70.249  0.00  0.00          NE
ATOM    497  B       X   1     -98.138-135.565 -68.805  0.00  0.00           B
ATOM    498  Ne      X   1     -99.479-131.079 -65.887  0.00  0.00          NE
ATOM    499  B       X   1    -100.153-132.449 -66.013  0.00  0.00           B
ATOM    500  Ne      X   1    -100.430-133.994 -65.873  0.00  0.00          NE
ATOM    501  B       X   1     -99.193-134.751 -66.602  0.00  0.00           B
ATOM    502  Ne      X   1     -97.913-134.795 -67.481  0.00  0.00          NE
ATOM    503  B       X   1     -98.451-131.026 -67.123  0.00  0.00           B
ATOM    504  Ne      X   1     -97.952-131.899 -68.337  0.00  0.00          NE
ATOM    505  B       X   1    -101.759-134.370 -66.600  0.00  0.00           B
ATOM    506  B       X   1     -98.723-130.919 -64.540  0.00  0.00           B
ATOM    507  B       X   1    -100.519-134.189 -64.334  0.00  0.00           B
ATOM    508  Ne      X   1    -103.247-134.359 -67.059  0.00  0.00          NE
ATOM    509  B       X   1     -97.485-133.278 -67.771  0.00  0.00           B
ATOM    510  B       X   1     -96.819-135.599 -66.534  0.00  0.00           B
ATOM    511  Ne      X   1     -93.146-135.231 -64.707  0.00  0.00          NE
ATOM    512  B       X   1     -94.189-131.529 -64.828  0.00  0.00           B
ATOM    513  B       X   1     -94.666-135.423 -65.046  0.00  0.00           B
ATOM    514  Ne      X   1     -92.952-132.243 -65.489  0.00  0.00          NE
ATOM    515  B       X   1     -93.062-132.637 -67.060  0.00  0.00           B
ATOM    516  Ne      X   1     -92.442-133.299 -68.253  0.00  0.00          NE
ATOM    517  B       X   1     -92.863-133.678 -64.714  0.00  0.00           B
ATOM    518  B       X   1    -100.632-123.399 -64.279  0.00  0.00           B
ATOM    519  B       X   1    -102.671-129.951 -64.264  0.00  0.00           B
ATOM    520  B       X   1    -100.658-129.983 -65.891  0.00  0.00           B
ATOM    521  Ne      X   1    -103.142-124.740 -69.754  0.00  0.00          NE
ATOM    522  B       X   1     -99.401-127.878 -71.931  0.00  0.00           B
ATOM    523  B       X   1     -99.316-123.256 -69.209  0.00  0.00           B
ATOM    524  B       X   1     -99.065-128.021 -69.290  0.00  0.00           B
ATOM    525  B       X   1    -101.684-127.822 -65.391  0.00  0.00           B
ATOM    526  B       X   1     -99.520-127.344 -66.814  0.00  0.00           B
ATOM    527  Ne      X   1    -101.647-124.010 -65.408  0.00  0.00          NE
ATOM    528  Ne      X   1    -100.701-122.950 -69.870  0.00  0.00          NE
ATOM    529  Ne      X   1     -98.877-128.727 -70.712  0.00  0.00          NE
ATOM    530  B       X   1     -98.746-125.610 -68.437  0.00  0.00           B
ATOM    531  Ne      X   1    -100.473-126.798 -65.623  0.00  0.00          NE
ATOM    532  B       X   1    -101.625-124.245 -69.760  0.00  0.00           B
ATOM    533  Ne      X   1     -98.249-124.284 -68.962  0.00  0.00          NE
ATOM    534  Ne      X   1     -98.643-127.149 -68.033  0.00  0.00          NE
ATOM    535  B       X   1    -100.951-125.343 -65.930  0.00  0.00           B
ATOM    536  Ne      X   1    -102.067-129.304 -65.554  0.00  0.00          NE
ATOM    537  B       X   1    -101.956-122.866 -66.385  0.00  0.00           B
ATOM    538  B       X   1    -103.005-124.483 -64.707  0.00  0.00           B
ATOM    539  B       X   1    -103.024-129.433 -66.783  0.00  0.00           B
ATOM    540  B       X   1     -97.773-124.790 -70.580  0.00  0.00           B
ATOM    541  B       X   1     -99.605-126.890 -64.322  0.00  0.00           B
ATOM    542  B       X   1     -92.784-125.110 -70.193  0.00  0.00           B
ATOM    543  Ne      X   1     -95.574-123.307 -67.569  0.00  0.00          NE
ATOM    544  Ne      X   1     -94.161-125.115 -69.603  0.00  0.00          NE
ATOM    545  B       X   1     -95.441-123.834 -66.109  0.00  0.00           B
ATOM    546  B       X   1     -97.068-127.357 -67.797  0.00  0.00           B
ATOM    547  B       X   1     -93.166-127.941 -64.407  0.00  0.00           B
ATOM    548  B       X   1     -92.407-126.505 -66.379  0.00  0.00           B
ATOM    549  Ne      X   1     -96.557-124.764 -71.466  0.00  0.00          NE
ATOM    550  B       X   1     -94.800-126.494 -68.918  0.00  0.00           B
ATOM    551  Ne      X   1     -96.196-129.846 -69.920  0.00  0.00          NE
ATOM    552  Ne      X   1     -95.462-127.682 -67.999  0.00  0.00          NE
ATOM    553  B       X   1     -97.312-129.156 -70.721  0.00  0.00           B
ATOM    554  B       X   1     -94.512-125.824 -64.914  0.00  0.00           B
ATOM    555  B       X   1     -94.423-124.015 -68.533  0.00  0.00           B
ATOM    556  Ne      X   1     -95.195-124.429 -64.679  0.00  0.00          NE
ATOM    557  B       X   1     -95.545-128.970 -68.842  0.00  0.00           B
ATOM    558  Ne      X   1     -93.707-127.014 -65.516  0.00  0.00          NE
ATOM    559  B       X   1     -94.654-127.792 -66.632  0.00  0.00           B
ATOM    560  B       X   1     -96.919-123.942 -68.269  0.00  0.00           B
ATOM    561  B       X   1     -95.235-124.849 -70.789  0.00  0.00           B
ATOM    562  Ne      X   1     -82.826-132.667 -75.978  0.00  0.00          NE
ATOM    563  B       X   1     -82.846-131.280 -76.830  0.00  0.00           B
ATOM    564  B       X   1     -90.744-123.488 -78.413  0.00  0.00           B
ATOM    565  Ne      X   1     -90.496-126.798 -73.052  0.00  0.00          NE
ATOM    566  B       X   1     -89.881-126.016 -74.299  0.00  0.00           B
ATOM    567  B       X   1     -89.222-123.761 -75.216  0.00  0.00           B
ATOM    568  B       X   1     -88.951-124.946 -79.310  0.00  0.00           B
ATOM    569  B       X   1     -87.692-125.803 -75.919  0.00  0.00           B
ATOM    570  Ne      X   1     -86.409-126.554 -76.588  0.00  0.00          NE
ATOM    571  Ne      X   1     -86.138-129.484 -76.797  0.00  0.00          NE
ATOM    572  B       X   1     -86.216-126.047 -78.097  0.00  0.00           B
ATOM    573  B       X   1     -91.126-122.466 -73.931  0.00  0.00           B
ATOM    574  Ne      X   1     -85.984-126.285 -79.645  0.00  0.00          NE
ATOM    575  B       X   1     -83.076-129.757 -79.135  0.00  0.00           B
ATOM    576  Ne      X   1     -83.128-129.810 -77.423  0.00  0.00          NE
ATOM    577  B       X   1     -83.253-127.693 -73.807  0.00  0.00           B
ATOM    578  B       X   1     -84.599-129.437 -76.995  0.00  0.00           B
ATOM    579  Ne      X   1     -83.753-126.507 -74.888  0.00  0.00          NE
ATOM    580  B       X   1     -85.068-126.594 -75.736  0.00  0.00           B
ATOM    581  Ne      X   1     -81.476-127.274 -76.788  0.00  0.00          NE
ATOM    582  B       X   1     -82.209-128.658 -76.907  0.00  0.00           B
ATOM    583  B       X   1     -84.487-126.014 -80.007  0.00  0.00           B
ATOM    584  B       X   1     -91.520-131.562 -65.288  0.00  0.00           B
ATOM    585  Ne      X   1     -90.557-130.842 -64.259  0.00  0.00          NE
ATOM    586  Ne      X   1     -91.721-124.533 -71.271  0.00  0.00          NE
ATOM    587  B       X   1     -89.407-130.028 -64.882  0.00  0.00           B
ATOM    588  B       X   1     -90.907-125.800 -71.887  0.00  0.00           B
ATOM    589  B       X   1     -90.964-123.306 -70.590  0.00  0.00           B
ATOM    590  Ne      X   1     -90.962-125.965 -66.678  0.00  0.00          NE
ATOM    591  B       X   1     -90.856-124.556 -67.261  0.00  0.00           B
ATOM    592  Ne      X   1     -90.217-123.133 -67.101  0.00  0.00          NE
ATOM    593  B       X   1     -90.258-125.962 -65.278  0.00  0.00           B
ATOM    594  B       X   1     -90.151-126.839 -67.663  0.00  0.00           B
ATOM    595  Ne      X   1     -87.277-122.988 -65.973  0.00  0.00          NE
ATOM    596  B       X   1     -89.592-129.196 -68.719  0.00  0.00           B
ATOM    597  B       X   1     -88.419-128.379 -66.640  0.00  0.00           B
ATOM    598  Ne      X   1     -88.087-129.515 -65.606  0.00  0.00          NE
ATOM    599  Ne      X   1     -88.984-127.850 -68.046  0.00  0.00          NE
ATOM    600  B       X   1     -88.736-123.233 -66.502  0.00  0.00           B
ATOM    601  B       X   1     -87.044-129.107 -64.446  0.00  0.00           B
ATOM    602  B       X   1     -86.164-123.674 -66.866  0.00  0.00           B
ATOM    603  B       X   1     -87.369-123.314 -64.392  0.00  0.00           B
ATOM    604  B       X   1     -69.673-137.813-105.506  0.00  0.00           B
ATOM    605  B       X   1     -77.372-140.507 -82.127  0.00  0.00           B
ATOM    606  Ne      X   1     -76.560-139.520 -83.100  0.00  0.00          NE
ATOM    607  B       X   1     -75.976-138.115 -82.624  0.00  0.00           B
ATOM    608  Ne      X   1     -75.400-138.452 -78.211  0.00  0.00          NE
ATOM    609  B       X   1     -71.753-131.801-105.846  0.00  0.00           B
ATOM    610  Ne      X   1     -70.969-133.146-105.769  0.00  0.00          NE
ATOM    611  Ne      X   1     -72.404-130.548-106.432  0.00  0.00          NE
ATOM    612  B       X   1     -73.927-130.406-106.302  0.00  0.00           B
ATOM    613  B       X   1     -70.160-133.401-104.504  0.00  0.00           B
ATOM    614  B       X   1     -71.738-122.760-105.733  0.00  0.00           B
ATOM    615  B       X   1     -69.480-129.685-104.906  0.00  0.00           B
ATOM    616  B       X   1     -71.743-129.346-105.820  0.00  0.00           B
ATOM    617  B       X   1     -70.570-126.562-109.215  0.00  0.00           B
ATOM    618  B       X   1     -73.576-124.417-106.230  0.00  0.00           B
ATOM    619  Ne      X   1     -72.044-124.254-106.199  0.00  0.00          NE
ATOM    620  B       X   1     -71.364-125.241-105.161  0.00  0.00           B
ATOM    621  Ne      X   1     -70.836-128.989-104.571  0.00  0.00          NE
ATOM    622  B       X   1     -77.314-131.321 -96.887  0.00  0.00           B
ATOM    623  Ne      X   1     -76.029-132.100 -96.939  0.00  0.00          NE
ATOM    624  B       X   1     -74.672-131.277 -97.025  0.00  0.00           B
ATOM    625  Ne      X   1     -68.923-134.212-103.883  0.00  0.00          NE
ATOM    626  B       X   1     -69.122-135.736-104.085  0.00  0.00           B
ATOM    627  B       X   1     -69.937-132.130-100.657  0.00  0.00           B
ATOM    628  Ne      X   1     -70.112-130.632-100.164  0.00  0.00          NE
ATOM    629  B       X   1     -73.896-134.577-101.157  0.00  0.00           B
ATOM    630  Ne      X   1     -70.635-135.121 -98.885  0.00  0.00          NE
ATOM    631  B       X   1     -72.125-135.267 -99.415  0.00  0.00           B
ATOM    632  Ne      X   1     -73.558-135.540 -99.934  0.00  0.00          NE
ATOM    633  B       X   1     -69.689-134.547-100.036  0.00  0.00           B
ATOM    634  Ne      X   1     -70.640-130.667 -97.080  0.00  0.00          NE
ATOM    635  B       X   1     -70.209-130.727 -98.584  0.00  0.00           B
ATOM    636  B       X   1     -72.206-130.380 -96.913  0.00  0.00           B
ATOM    637  Ne      X   1     -69.010-133.362-100.858  0.00  0.00          NE
ATOM    638  B       X   1     -75.626-128.724-100.504  0.00  0.00           B
ATOM    639  B       X   1     -75.590-128.174 -97.974  0.00  0.00           B
ATOM    640  Ne      X   1     -75.478-127.655 -99.441  0.00  0.00          NE
ATOM    641  B       X   1     -74.968-126.261 -99.635  0.00  0.00           B
ATOM    642  Ne      X   1     -75.487-128.183 -96.409  0.00  0.00          NE
ATOM    643  Ne      X   1     -71.894-126.118-101.303  0.00  0.00          NE
ATOM    644  B       X   1     -70.411-127.452-104.357  0.00  0.00           B
ATOM    645  B       X   1     -69.874-129.483 -96.411  0.00  0.00           B
ATOM    646  B       X   1     -73.158-125.180-100.988  0.00  0.00           B
ATOM    647  B       X   1     -68.996-125.292-104.016  0.00  0.00           B
ATOM    648  Ne      X   1     -72.216-129.229-101.844  0.00  0.00          NE
ATOM    649  B       X   1     -71.347-129.927-100.773  0.00  0.00           B
ATOM    650  B       X   1     -73.522-122.632 -96.833  0.00  0.00           B
ATOM    651  B       X   1     -74.151-123.853 -99.012  0.00  0.00           B
ATOM    652  Ne      X   1     -69.379-125.920 -99.620  0.00  0.00          NE
ATOM    653  B       X   1     -70.833-125.977-100.183  0.00  0.00           B
ATOM    654  B       X   1     -71.204-125.808-102.641  0.00  0.00           B
ATOM    655  Ne      X   1     -74.464-124.797-100.181  0.00  0.00          NE
ATOM    656  B       X   1     -69.163-126.097 -98.084  0.00  0.00           B
ATOM    657  B       X   1     -71.528-129.408-103.240  0.00  0.00           B
ATOM    658  B       X   1     -73.763-129.848-101.811  0.00  0.00           B
ATOM    659  B       X   1     -72.366-127.659-101.479  0.00  0.00           B
ATOM    660  Ne      X   1     -70.466-125.930-104.082  0.00  0.00          NE
ATOM    661  B       X   1     -71.692-132.745 -92.957  0.00  0.00           B
ATOM    662  Ne      X   1     -72.381-131.380 -93.507  0.00  0.00          NE
ATOM    663  B       X   1     -73.227-131.343 -94.834  0.00  0.00           B
ATOM    664  B       X   1     -73.432-131.043 -92.327  0.00  0.00           B
ATOM    665  Ne      X   1     -73.584-130.522 -96.148  0.00  0.00          NE
ATOM    666  B       X   1     -70.415-132.025 -96.261  0.00  0.00           B
ATOM    667  B       X   1     -76.767-128.601 -95.689  0.00  0.00           B
ATOM    668  Ne      X   1     -75.746-125.392 -95.293  0.00  0.00          NE
ATOM    669  B       X   1     -75.124-126.693 -95.965  0.00  0.00           B
ATOM    670  B       X   1     -76.972-124.980 -96.165  0.00  0.00           B
ATOM    671  B       X   1     -74.594-124.297 -95.243  0.00  0.00           B
ATOM    672  B       X   1     -69.422-123.631 -94.879  0.00  0.00           B
ATOM    673  Ne      X   1     -73.536-123.080 -95.391  0.00  0.00          NE
ATOM    674  Ne      X   1     -70.758-123.282 -94.280  0.00  0.00          NE
ATOM    675  B       X   1     -72.098-123.620 -95.078  0.00  0.00           B
ATOM    676  Ne      X   1     -70.228-129.423 -92.918  0.00  0.00          NE
ATOM    677  B       X   1     -70.920-123.778 -92.812  0.00  0.00           B
ATOM    678  B       X   1     -69.523-128.520 -93.962  0.00  0.00           B
ATOM    679  B       X   1     -74.273-129.143 -95.896  0.00  0.00           B
ATOM    680  B       X   1     -80.168-134.930 -80.467  0.00  0.00           B
ATOM    681  B       X   1     -77.023-130.834 -80.566  0.00  0.00           B
ATOM    682  B       X   1     -76.911-133.272 -81.103  0.00  0.00           B
ATOM    683  B       X   1     -78.949-134.312 -84.591  0.00  0.00           B
ATOM    684  B       X   1     -77.344-132.208 -84.775  0.00  0.00           B
ATOM    685  B       X   1     -79.239-135.945 -82.501  0.00  0.00           B
ATOM    686  Ne      X   1     -79.581-135.617 -83.999  0.00  0.00          NE
ATOM    687  Ne      X   1     -78.030-133.391 -85.518  0.00  0.00          NE
ATOM    688  B       X   1     -77.035-134.366 -86.231  0.00  0.00           B
ATOM    689  Ne      X   1     -79.594-136.269 -81.078  0.00  0.00          NE
ATOM    690  Ne      X   1     -76.726-130.845 -84.312  0.00  0.00          NE
ATOM    691  Ne      X   1     -76.271-135.675 -86.288  0.00  0.00          NE
ATOM    692  B       X   1     -76.151-136.187 -84.773  0.00  0.00           B
ATOM    693  B       X   1     -75.989-130.895 -82.876  0.00  0.00           B
ATOM    694  Ne      X   1     -75.877-134.485 -81.034  0.00  0.00          NE
ATOM    695  B       X   1     -75.972-135.530 -82.197  0.00  0.00           B
ATOM    696  Ne      X   1     -75.653-130.389 -81.402  0.00  0.00          NE
ATOM    697  B       X   1     -75.612-130.516 -85.404  0.00  0.00           B
ATOM    698  Ne      X   1     -75.624-136.686 -83.203  0.00  0.00          NE
ATOM    699  B       X   1     -74.856-135.569 -86.941  0.00  0.00           B
ATOM    700  B       X   1     -79.195-132.552 -80.321  0.00  0.00           B
ATOM    701  B       X   1     -74.467-131.351 -80.818  0.00  0.00           B
ATOM    702  Ne      X   1     -74.855-127.418 -81.417  0.00  0.00          NE
ATOM    703  B       X   1     -75.379-128.914 -81.239  0.00  0.00           B
ATOM    704  B       X   1     -77.466-132.507 -78.682  0.00  0.00           B
ATOM    705  Ne      X   1     -77.378-136.306 -79.029  0.00  0.00          NE
ATOM    706  B       X   1     -78.431-136.208 -77.773  0.00  0.00           B
ATOM    707  B       X   1     -76.304-135.194 -79.605  0.00  0.00           B
ATOM    708  B       X   1     -78.292-136.645 -80.265  0.00  0.00           B
ATOM    709  B       X   1     -76.518-137.540 -78.684  0.00  0.00           B
ATOM    710  Ne      X   1     -77.670-132.198 -80.218  0.00  0.00          NE
ATOM    711  B       X   1    -117.631-146.935 -61.820  0.00  0.00           B
ATOM    712  Ne      X   1    -116.743-146.686 -60.508  0.00  0.00          NE
ATOM    713  B       X   1    -115.287-146.454 -61.022  0.00  0.00           B
ATOM    714  B       X   1    -117.242-145.486 -59.617  0.00  0.00           B
ATOM    715  Ne      X   1    -117.601-144.236 -58.639  0.00  0.00          NE
ATOM    716  B       X   1    -117.564-144.715 -57.115  0.00  0.00           B
ATOM    717  B       X   1    -117.753-138.954 -64.044  0.00  0.00           B
ATOM    718  B       X   1    -116.595-143.032 -58.775  0.00  0.00           B
ATOM    719  B       X   1    -115.552-141.329 -60.397  0.00  0.00           B
ATOM    720  B       X   1    -115.031-141.103 -57.836  0.00  0.00           B
ATOM    721  B       X   1    -115.292-141.199 -55.281  0.00  0.00           B
ATOM    722  B       X   1    -114.809-133.307 -54.461  0.00  0.00           B
ATOM    723  Ne      X   1    -114.953-126.835 -17.351  0.00  0.00          NE
ATOM    724  Ne      X   1    -117.229-124.866 -18.519  0.00  0.00          NE
ATOM    725  B       X   1    -116.056-125.928 -17.986  0.00  0.00           B
ATOM    726  B       X   1    -115.266-128.310 -17.841  0.00  0.00           B
ATOM    727  B       X   1    -115.129-128.140 -13.617  0.00  0.00           B
ATOM    728  Ne      X   1    -117.201-124.431 -13.886  0.00  0.00          NE
ATOM    729  B       X   1    -116.609-125.917 -13.973  0.00  0.00           B
ATOM    730  B       X   1    -115.029-126.699 -15.797  0.00  0.00           B
ATOM    731  B       X   1    -107.870-153.115 -52.528  0.00  0.00           B
ATOM    732  B       X   1    -104.706-154.112 -48.515  0.00  0.00           B
ATOM    733  Ne      X   1    -106.185-154.511 -48.993  0.00  0.00          NE
ATOM    734  B       X   1    -106.226-156.003 -49.457  0.00  0.00           B
ATOM    735  Ne      X   1    -114.035-147.226 -61.540  0.00  0.00          NE
ATOM    736  B       X   1    -112.834-147.205 -60.578  0.00  0.00           B
ATOM    737  Ne      X   1    -111.993-147.447 -59.378  0.00  0.00          NE
ATOM    738  B       X   1    -113.571-146.548 -62.868  0.00  0.00           B
ATOM    739  B       X   1    -111.050-146.348 -58.813  0.00  0.00           B
ATOM    740  B       X   1    -109.512-148.040 -61.652  0.00  0.00           B
ATOM    741  Ne      X   1    -109.699-149.088 -60.432  0.00  0.00          NE
ATOM    742  Ne      X   1    -110.029-146.037 -57.665  0.00  0.00          NE
ATOM    743  Ne      X   1    -109.094-147.602 -63.027  0.00  0.00          NE
ATOM    744  Ne      X   1    -112.632-145.489 -63.592  0.00  0.00          NE
ATOM    745  B       X   1    -109.951-147.388 -64.230  0.00  0.00           B
ATOM    746  B       X   1    -105.449-150.856 -60.681  0.00  0.00           B
ATOM    747  B       X   1    -106.359-147.335 -58.689  0.00  0.00           B
ATOM    748  Ne      X   1    -107.732-148.031 -58.280  0.00  0.00          NE
ATOM    749  B       X   1    -108.775-146.947 -57.837  0.00  0.00           B
ATOM    750  B       X   1    -107.324-149.055 -57.214  0.00  0.00           B
ATOM    751  B       X   1    -108.414-148.879 -59.453  0.00  0.00           B
ATOM    752  Ne      X   1    -105.170-146.409 -58.281  0.00  0.00          NE
ATOM    753  Ne      X   1    -104.375-150.431 -61.841  0.00  0.00          NE
ATOM    754  B       X   1    -105.153-149.470 -62.767  0.00  0.00           B
ATOM    755  B       X   1    -104.898-146.589 -56.766  0.00  0.00           B
ATOM    756  B       X   1    -107.568-147.908 -63.270  0.00  0.00           B
ATOM    757  Ne      X   1    -105.884-151.904 -59.519  0.00  0.00          NE
ATOM    758  B       X   1    -103.847-146.527 -59.061  0.00  0.00           B
ATOM    759  B       X   1    -104.578-152.540 -58.947  0.00  0.00           B
ATOM    760  B       X   1    -103.714-151.913 -62.261  0.00  0.00           B
ATOM    761  B       X   1    -104.059-145.758 -63.764  0.00  0.00           B
ATOM    762  Ne      X   1    -106.247-148.747 -63.906  0.00  0.00          NE
ATOM    763  B       X   1    -108.850-152.683 -61.922  0.00  0.00           B
ATOM    764  B       X   1    -106.861-152.998 -60.332  0.00  0.00           B
ATOM    765  B       X   1    -111.416-145.202 -62.727  0.00  0.00           B
ATOM    766  B       X   1    -110.507-140.424 -59.734  0.00  0.00           B
ATOM    767  Ne      X   1    -111.656-138.675 -63.299  0.00  0.00          NE
ATOM    768  B       X   1    -114.145-142.262 -62.528  0.00  0.00           B
ATOM    769  Ne      X   1    -114.378-141.115 -61.446  0.00  0.00          NE
ATOM    770  B       X   1    -112.996-140.979 -60.531  0.00  0.00           B
ATOM    771  Ne      X   1    -111.772-139.891 -60.435  0.00  0.00          NE
ATOM    772  B       X   1    -111.436-139.388 -61.876  0.00  0.00           B
ATOM    773  B       X   1    -112.345-138.672 -59.663  0.00  0.00           B
ATOM    774  Ne      X   1    -114.454-138.206 -62.478  0.00  0.00          NE
ATOM    775  B       X   1    -113.148-138.014 -63.260  0.00  0.00           B
ATOM    776  B       X   1    -109.519-144.519 -57.796  0.00  0.00           B
ATOM    777  B       X   1    -109.513-141.951 -57.983  0.00  0.00           B
ATOM    778  Ne      X   1    -109.488-140.495 -58.558  0.00  0.00          NE
ATOM    779  B       X   1    -109.849-139.531 -57.369  0.00  0.00           B
ATOM    780  Ne      X   1    -113.876-142.768 -63.972  0.00  0.00          NE
ATOM    781  B       X   1    -113.443-144.256 -63.953  0.00  0.00           B
ATOM    782  B       X   1    -114.550-139.796 -62.208  0.00  0.00           B
ATOM    783  Ne      X   1    -114.707-140.435 -56.427  0.00  0.00          NE
ATOM    784  B       X   1    -103.431-138.001 -63.018  0.00  0.00           B
ATOM    785  B       X   1    -107.290-141.044 -63.315  0.00  0.00           B
ATOM    786  B       X   1    -105.665-144.952 -58.537  0.00  0.00           B
ATOM    787  B       X   1    -105.460-139.348 -63.352  0.00  0.00           B
ATOM    788  Ne      X   1    -107.010-139.101 -59.796  0.00  0.00          NE
ATOM    789  B       X   1    -108.088-139.961 -59.032  0.00  0.00           B
ATOM    790  B       X   1    -107.215-143.053 -57.986  0.00  0.00           B
ATOM    791  Ne      X   1    -108.766-143.203 -57.439  0.00  0.00          NE
ATOM    792  Ne      X   1    -105.682-143.427 -58.324  0.00  0.00          NE
ATOM    793  Ne      X   1    -106.127-140.509 -62.486  0.00  0.00          NE
ATOM    794  B       X   1    -104.979-142.832 -59.678  0.00  0.00           B
ATOM    795  B       X   1    -105.028-141.533 -61.962  0.00  0.00           B
ATOM    796  B       X   1    -104.856-143.025 -57.057  0.00  0.00           B
ATOM    797  B       X   1    -106.554-139.743 -61.168  0.00  0.00           B
ATOM    798  Ne      X   1    -104.198-142.538 -61.115  0.00  0.00          NE
ATOM    799  B       X   1    -105.722-138.748 -58.828  0.00  0.00           B
ATOM    800  B       X   1    -103.854-143.744 -61.979  0.00  0.00           B
ATOM    801  B       X   1    -104.500-139.086 -56.584  0.00  0.00           B
ATOM    802  Ne      X   1    -104.613-138.227 -57.879  0.00  0.00          NE
ATOM    803  Ne      X   1    -105.011-137.825 -63.206  0.00  0.00          NE
ATOM    804  B       X   1    -110.662-146.300 -56.161  0.00  0.00           B
ATOM    805  Ne      X   1    -111.096-147.158 -48.422  0.00  0.00          NE
ATOM    806  B       X   1    -111.519-148.456 -49.202  0.00  0.00           B
ATOM    807  Ne      X   1    -111.163-149.499 -50.428  0.00  0.00          NE
ATOM    808  B       X   1    -111.689-146.907 -53.682  0.00  0.00           B
ATOM    809  Ne      X   1    -111.258-145.821 -54.798  0.00  0.00          NE
ATOM    810  B       X   1    -109.617-149.733 -50.161  0.00  0.00           B
ATOM    811  B       X   1    -110.213-146.206 -49.438  0.00  0.00           B
ATOM    812  B       X   1    -105.655-150.565 -56.073  0.00  0.00           B
ATOM    813  Ne      X   1    -107.180-152.553 -51.165  0.00  0.00          NE
ATOM    814  B       X   1    -107.736-146.885 -48.859  0.00  0.00           B
ATOM    815  Ne      X   1    -106.672-148.111 -48.621  0.00  0.00          NE
ATOM    816  B       X   1    -104.743-148.482 -55.043  0.00  0.00           B
ATOM    817  Ne      X   1    -104.516-146.998 -55.224  0.00  0.00          NE
ATOM    818  Ne      X   1    -108.516-150.520 -49.309  0.00  0.00          NE
ATOM    819  B       X   1    -108.118-151.774 -50.168  0.00  0.00           B
ATOM    820  B       X   1    -105.398-148.004 -49.642  0.00  0.00           B
ATOM    821  Ne      X   1    -104.603-150.074 -55.022  0.00  0.00          NE
ATOM    822  Ne      X   1    -104.697-150.964 -52.028  0.00  0.00          NE
ATOM    823  B       X   1    -104.862-150.587 -53.512  0.00  0.00           B
ATOM    824  B       X   1    -105.413-146.077 -54.271  0.00  0.00           B
ATOM    825  B       X   1    -106.039-151.530 -51.520  0.00  0.00           B
ATOM    826  B       X   1    -104.138-149.706 -51.237  0.00  0.00           B
ATOM    827  Ne      X   1    -103.995-148.571 -50.089  0.00  0.00          NE
ATOM    828  B       X   1    -107.364-149.517 -48.938  0.00  0.00           B
ATOM    829  Ne      X   1    -108.667-145.640 -49.246  0.00  0.00          NE
ATOM    830  B       X   1    -103.657-152.259 -52.122  0.00  0.00           B
ATOM    831  B       X   1    -103.587-149.471 -48.682  0.00  0.00           B
ATOM    832  B       X   1    -113.121-140.130 -56.085  0.00  0.00           B
ATOM    833  B       X   1    -114.616-142.057 -50.703  0.00  0.00           B
ATOM    834  Ne      X   1    -109.609-138.820 -55.996  0.00  0.00          NE
ATOM    835  B       X   1    -110.945-138.948 -55.250  0.00  0.00           B
ATOM    836  Ne      X   1    -113.910-140.789 -50.081  0.00  0.00          NE
ATOM    837  Ne      X   1    -111.298-141.191 -48.435  0.00  0.00          NE
ATOM    838  Ne      X   1    -112.673-138.858 -52.216  0.00  0.00          NE
ATOM    839  B       X   1    -110.540-139.959 -49.214  0.00  0.00           B
ATOM    840  B       X   1    -111.217-139.083 -51.635  0.00  0.00           B
ATOM    841  Ne      X   1    -112.474-138.995 -55.281  0.00  0.00          NE
ATOM    842  B       X   1    -112.889-139.260 -53.698  0.00  0.00           B
ATOM    843  B       X   1    -112.584-141.313 -49.351  0.00  0.00           B
ATOM    844  B       X   1    -113.573-139.765 -51.293  0.00  0.00           B
ATOM    845  B       X   1    -110.140-144.855 -54.225  0.00  0.00           B
ATOM    846  Ne      X   1    -109.995-139.714 -50.736  0.00  0.00          NE
ATOM    847  B       X   1    -109.521-141.124 -51.320  0.00  0.00           B
ATOM    848  B       X   1    -109.217-142.699 -53.413  0.00  0.00           B
ATOM    849  B       X   1    -114.718-140.001 -49.053  0.00  0.00           B
ATOM    850  B       X   1    -110.249-142.376 -48.253  0.00  0.00           B
ATOM    851  Ne      X   1    -104.272-142.876 -55.568  0.00  0.00          NE
ATOM    852  B       X   1    -103.394-140.120 -49.817  0.00  0.00           B
ATOM    853  B       X   1    -107.746-140.644 -53.086  0.00  0.00           B
ATOM    854  B       X   1    -105.760-143.550 -49.659  0.00  0.00           B
ATOM    855  B       X   1    -103.504-143.669 -48.265  0.00  0.00           B
ATOM    856  Ne      X   1    -107.395-139.427 -54.042  0.00  0.00          NE
ATOM    857  B       X   1    -108.411-139.425 -55.212  0.00  0.00           B
ATOM    858  B       X   1    -105.196-143.636 -54.564  0.00  0.00           B
ATOM    859  Ne      X   1    -106.021-144.745 -53.754  0.00  0.00          NE
ATOM    860  B       X   1    -108.848-143.199 -55.835  0.00  0.00           B
ATOM    861  B       X   1    -104.399-141.316 -55.343  0.00  0.00           B
ATOM    862  B       X   1    -105.449-138.844 -48.912  0.00  0.00           B
ATOM    863  B       X   1    -108.819-138.735 -50.923  0.00  0.00           B
ATOM    864  Ne      X   1    -108.523-141.830 -52.268  0.00  0.00          NE
ATOM    865  Ne      X   1    -104.354-139.953 -48.552  0.00  0.00          NE
ATOM    866  B       X   1    -105.953-144.527 -52.188  0.00  0.00           B
ATOM    867  B       X   1    -104.872-141.479 -48.454  0.00  0.00           B
ATOM    868  B       X   1    -105.880-139.486 -54.525  0.00  0.00           B
ATOM    869  B       X   1    -107.973-144.912 -50.445  0.00  0.00           B
ATOM    870  Ne      X   1    -106.677-143.921 -50.903  0.00  0.00          NE
ATOM    871  Ne      X   1    -108.985-143.845 -54.399  0.00  0.00          NE
ATOM    872  B       X   1    -107.424-142.628 -51.462  0.00  0.00           B
ATOM    873  B       X   1    -107.600-144.594 -54.122  0.00  0.00           B
ATOM    874  B       X   1    -107.679-138.125 -53.132  0.00  0.00           B
ATOM    875  Ne      X   1    -104.973-143.066 -48.359  0.00  0.00          NE
ATOM    876  Ne      X   1    -104.486-139.750 -55.200  0.00  0.00          NE
ATOM    877  B       X   1    -106.336-152.066 -44.236  0.00  0.00           B
ATOM    878  B       X   1    -106.035-149.713 -45.178  0.00  0.00           B
ATOM    879  Ne      X   1    -105.518-150.764 -44.073  0.00  0.00          NE
ATOM    880  B       X   1    -105.779-150.179 -42.685  0.00  0.00           B
ATOM    881  Ne      X   1    -105.146-149.169 -41.591  0.00  0.00          NE
ATOM    882  Ne      X   1    -106.485-148.239 -45.614  0.00  0.00          NE
ATOM    883  B       X   1    -104.937-147.818 -42.372  0.00  0.00           B
ATOM    884  Ne      X   1    -104.632-146.850 -43.517  0.00  0.00          NE
ATOM    885  B       X   1    -108.026-148.001 -45.523  0.00  0.00           B
ATOM    886  B       X   1    -106.170-148.125 -47.142  0.00  0.00           B
ATOM    887  B       X   1    -105.594-147.328 -44.705  0.00  0.00           B
ATOM    888  B       X   1    -103.952-150.778 -44.315  0.00  0.00           B
ATOM    889  B       X   1    -103.650-149.736 -41.193  0.00  0.00           B
ATOM    890  B       X   1    -106.033-149.082 -40.347  0.00  0.00           B
ATOM    891  B       X   1    -112.068-141.053 -46.970  0.00  0.00           B
ATOM    892  B       X   1    -112.146-142.597 -44.926  0.00  0.00           B
ATOM    893  B       X   1    -112.007-140.103 -44.573  0.00  0.00           B
ATOM    894  Ne      X   1    -111.762-144.023 -45.312  0.00  0.00          NE
ATOM    895  Ne      X   1    -111.245-138.846 -44.161  0.00  0.00          NE
ATOM    896  B       X   1    -110.673-139.043 -42.730  0.00  0.00           B
ATOM    897  B       X   1    -110.552-144.047 -46.297  0.00  0.00           B
ATOM    898  Ne      X   1    -109.457-143.373 -47.300  0.00  0.00          NE
ATOM    899  B       X   1    -109.144-140.305 -41.019  0.00  0.00           B
ATOM    900  B       X   1    -105.184-145.406 -43.214  0.00  0.00           B
ATOM    901  B       X   1    -103.722-142.035 -45.047  0.00  0.00           B
ATOM    902  B       X   1    -108.230-142.718 -46.518  0.00  0.00           B
ATOM    903  B       X   1    -106.723-139.684 -42.043  0.00  0.00           B
ATOM    904  Ne      X   1    -106.135-144.197 -43.261  0.00  0.00          NE
ATOM    905  B       X   1    -107.081-144.176 -41.996  0.00  0.00           B
ATOM    906  B       X   1    -106.237-141.648 -45.229  0.00  0.00           B
ATOM    907  B       X   1    -106.880-143.995 -44.649  0.00  0.00           B
ATOM    908  Ne      X   1    -105.412-139.110 -42.610  0.00  0.00          NE
ATOM    909  B       X   1    -104.568-138.748 -41.356  0.00  0.00           B
ATOM    910  B       X   1    -104.783-140.225 -43.535  0.00  0.00           B
ATOM    911  Ne      X   1    -106.819-142.990 -45.937  0.00  0.00          NE
ATOM    912  Ne      X   1    -106.970-143.411 -40.662  0.00  0.00          NE
ATOM    913  B       X   1    -105.916-143.431 -47.096  0.00  0.00           B
ATOM    914  Ne      X   1    -105.010-141.569 -44.206  0.00  0.00          NE
ATOM    915  B       X   1    -105.280-142.816 -43.196  0.00  0.00           B
ATOM    916  Ne      X   1    -107.563-140.411 -40.904  0.00  0.00          NE
ATOM    917  B       X   1    -107.177-141.913 -40.898  0.00  0.00           B
ATOM    918  B       X   1    -105.666-137.819 -43.536  0.00  0.00           B
ATOM    919  B       X   1    -103.526-139.612 -47.226  0.00  0.00           B
ATOM    920  B       X   1    -108.832-144.514 -48.157  0.00  0.00           B
ATOM    921  B       X   1    -103.392-151.851 -39.782  0.00  0.00           B
ATOM    922  B       X   1    -106.073-149.196 -37.738  0.00  0.00           B
ATOM    923  Ne      X   1    -105.412-148.311 -36.617  0.00  0.00          NE
ATOM    924  B       X   1    -105.967-146.815 -36.630  0.00  0.00           B
ATOM    925  B       X   1    -103.785-148.200 -37.047  0.00  0.00           B
ATOM    926  B       X   1    -103.386-143.347 -34.287  0.00  0.00           B
ATOM    927  B       X   1    -104.870-139.044 -35.123  0.00  0.00           B
ATOM    928  B       X   1    -105.465-143.561 -40.059  0.00  0.00           B
ATOM    929  B       X   1    -107.079-139.795 -39.521  0.00  0.00           B
ATOM    930  B       X   1    -104.235-142.589 -37.948  0.00  0.00           B
ATOM    931  Ne      X   1    -104.976-143.377 -34.654  0.00  0.00          NE
ATOM    932  Ne      X   1    -104.216-140.477 -34.978  0.00  0.00          NE
ATOM    933  B       X   1    -105.249-141.704 -35.212  0.00  0.00           B
ATOM    934  B       X   1    -104.981-140.202 -38.076  0.00  0.00           B
ATOM    935  Ne      X   1    -105.953-145.245 -36.804  0.00  0.00          NE
ATOM    936  Ne      X   1    -104.454-143.860 -38.952  0.00  0.00          NE
ATOM    937  B       X   1    -105.070-144.967 -38.056  0.00  0.00           B
ATOM    938  Ne      X   1    -106.158-139.212 -38.374  0.00  0.00          NE
ATOM    939  B       X   1    -103.453-145.180 -32.622  0.00  0.00           B
ATOM    940  Ne      X   1    -103.714-141.114 -37.685  0.00  0.00          NE
ATOM    941  Ne      X   1    -108.611-138.415 -36.844  0.00  0.00          NE
ATOM    942  B       X   1    -107.105-138.781 -37.266  0.00  0.00           B
ATOM    943  B       X   1    -107.918-143.892 -39.499  0.00  0.00           B
ATOM    944  B       X   1    -105.395-137.963 -39.068  0.00  0.00           B
ATOM    945  B       X   1    -103.546-138.588 -24.621  0.00  0.00           B
ATOM    946  Ne      X   1    -103.411-142.628 -25.671  0.00  0.00          NE
ATOM    947  B       X   1    -103.498-140.035 -31.021  0.00  0.00           B
ATOM    948  B       X   1    -103.576-141.204 -25.017  0.00  0.00           B
ATOM    949  B       X   1    -106.561-137.840 -23.007  0.00  0.00           B
ATOM    950  B       X   1    -104.931-139.459 -16.763  0.00  0.00           B
ATOM    951  B       X   1    -105.741-141.583 -18.322  0.00  0.00           B
ATOM    952  B       X   1    -103.651-143.946 -19.663  0.00  0.00           B
ATOM    953  B       X   1    -104.321-139.653 -19.164  0.00  0.00           B
ATOM    954  Ne      X   1    -103.643-140.001 -23.939  0.00  0.00          NE
ATOM    955  Ne      X   1    -105.414-139.992 -18.119  0.00  0.00          NE
ATOM    956  Ne      X   1    -106.464-139.407 -22.595  0.00  0.00          NE
ATOM    957  B       X   1    -105.082-139.926 -23.095  0.00  0.00           B
ATOM    958  B       X   1    -113.865-131.322 -60.078  0.00  0.00           B
ATOM    959  Ne      X   1    -114.275-132.626 -60.802  0.00  0.00          NE
ATOM    960  B       X   1    -113.980-132.503 -62.367  0.00  0.00           B
ATOM    961  B       X   1    -111.979-134.374 -58.110  0.00  0.00           B
ATOM    962  Ne      X   1    -112.174-134.706 -59.598  0.00  0.00          NE
ATOM    963  B       X   1    -111.779-133.583 -62.815  0.00  0.00           B
ATOM    964  B       X   1    -112.638-136.156 -59.688  0.00  0.00           B
ATOM    965  B       X   1    -113.300-133.778 -60.169  0.00  0.00           B
ATOM    966  B       X   1    -111.967-130.546 -58.373  0.00  0.00           B
ATOM    967  Ne      X   1    -112.869-132.771 -63.509  0.00  0.00          NE
ATOM    968  Ne      X   1    -111.425-133.864 -56.677  0.00  0.00          NE
ATOM    969  B       X   1    -110.904-134.472 -60.503  0.00  0.00           B
ATOM    970  B       X   1    -110.822-132.439 -56.955  0.00  0.00           B
ATOM    971  Ne      X   1    -110.531-134.040 -61.995  0.00  0.00          NE
ATOM    972  Ne      X   1    -110.509-131.338 -57.960  0.00  0.00          NE
ATOM    973  B       X   1    -110.153-132.032 -59.367  0.00  0.00           B
ATOM    974  Ne      X   1    -109.437-136.573 -63.460  0.00  0.00          NE
ATOM    975  B       X   1    -109.188-130.540 -57.592  0.00  0.00           B
ATOM    976  B       X   1    -109.678-132.764 -61.797  0.00  0.00           B
ATOM    977  B       X   1    -109.917-135.243 -62.757  0.00  0.00           B
ATOM    978  Ne      X   1    -113.427-130.335 -58.868  0.00  0.00          NE
ATOM    979  B       X   1    -110.592-137.581 -63.418  0.00  0.00           B
ATOM    980  B       X   1    -112.181-131.384 -64.065  0.00  0.00           B
ATOM    981  Ne      X   1    -114.561-137.587 -56.730  0.00  0.00          NE
ATOM    982  B       X   1    -114.604-130.373 -57.789  0.00  0.00           B
ATOM    983  Ne      X   1    -113.385-137.483 -59.635  0.00  0.00          NE
ATOM    984  B       X   1    -114.136-137.713 -58.287  0.00  0.00           B
ATOM    985  B       X   1    -114.191-137.719 -60.951  0.00  0.00           B
ATOM    986  B       X   1    -110.284-134.892 -56.275  0.00  0.00           B
ATOM    987  Ne      X   1    -109.060-132.168 -60.482  0.00  0.00          NE
ATOM    988  B       X   1    -105.291-133.648 -59.861  0.00  0.00           B
ATOM    989  B       X   1    -107.018-135.248 -61.193  0.00  0.00           B
ATOM    990  B       X   1    -107.872-133.164 -60.073  0.00  0.00           B
ATOM    991  Ne      X   1    -106.565-133.720 -60.770  0.00  0.00          NE
ATOM    992  B       X   1    -106.195-132.929 -62.073  0.00  0.00           B
ATOM    993  Ne      X   1    -107.117-136.723 -61.407  0.00  0.00          NE
ATOM    994  B       X   1    -108.151-137.077 -62.582  0.00  0.00           B
ATOM    995  Ne      X   1    -103.975-133.086 -59.060  0.00  0.00          NE
ATOM    996  B       X   1    -104.592-136.618 -57.474  0.00  0.00           B
ATOM    997  B       X   1    -104.508-131.736 -58.396  0.00  0.00           B
ATOM    998  B       X   1    -108.453-130.755 -60.716  0.00  0.00           B
ATOM    999  Ne      X   1    -104.144-135.247 -56.797  0.00  0.00          NE
ATOM   1000  Ne      X   1    -105.878-132.586 -63.592  0.00  0.00          NE
ATOM   1001  B       X   1    -105.685-137.257 -61.899  0.00  0.00           B
ATOM   1002  B       X   1    -104.688-131.577 -63.605  0.00  0.00           B
ATOM   1003  B       X   1    -103.711-134.178 -57.966  0.00  0.00           B
ATOM   1004  Ne      X   1    -105.009-130.207 -58.232  0.00  0.00          NE
ATOM   1005  Ne      X   1    -103.331-130.805 -63.091  0.00  0.00          NE
ATOM   1006  B       X   1    -107.577-137.618 -60.189  0.00  0.00           B
ATOM   1007  B       X   1    -105.459-134.012 -64.192  0.00  0.00           B
ATOM   1008  B       X   1    -109.494-122.692 -59.736  0.00  0.00           B
ATOM   1009  B       X   1    -112.023-127.678 -61.286  0.00  0.00           B
ATOM   1010  B       X   1    -111.257-129.056 -63.265  0.00  0.00           B
ATOM   1011  Ne      X   1    -110.772-127.910 -62.202  0.00  0.00          NE
ATOM   1012  B       X   1    -109.488-128.597 -61.565  0.00  0.00           B
ATOM   1013  B       X   1    -109.373-124.824 -61.218  0.00  0.00           B
ATOM   1014  Ne      X   1    -109.197-124.244 -59.708  0.00  0.00          NE
ATOM   1015  B       X   1    -104.556-122.820 -63.923  0.00  0.00           B
ATOM   1016  B       X   1    -106.667-130.045 -58.160  0.00  0.00           B
ATOM   1017  B       X   1    -104.411-129.444 -56.960  0.00  0.00           B
ATOM   1018  B       X   1    -104.255-129.587 -59.510  0.00  0.00           B
ATOM   1019  Ne      X   1    -108.105-129.452 -57.831  0.00  0.00          NE
ATOM   1020  B       X   1    -106.869-128.737 -61.059  0.00  0.00           B
ATOM   1021  Ne      X   1    -108.401-129.195 -60.690  0.00  0.00          NE
ATOM   1022  B       X   1    -108.580-128.793 -59.194  0.00  0.00           B
ATOM   1023  Ne      X   1    -106.466-125.194 -58.823  0.00  0.00          NE
ATOM   1024  B       X   1    -106.613-126.530 -62.167  0.00  0.00           B
ATOM   1025  B       X   1    -105.234-124.319 -59.322  0.00  0.00           B
ATOM   1026  B       X   1    -106.277-126.505 -59.644  0.00  0.00           B
ATOM   1027  Ne      X   1    -106.117-127.313 -60.965  0.00  0.00          NE
ATOM   1028  B       X   1    -104.597-127.602 -61.022  0.00  0.00           B
ATOM   1029  B       X   1    -106.654-125.436 -57.310  0.00  0.00           B
ATOM   1030  B       X   1    -107.706-124.443 -59.414  0.00  0.00           B
ATOM   1031  Ne      X   1    -104.334-123.215 -59.964  0.00  0.00          NE
ATOM   1032  B       X   1    -108.156-128.393 -56.694  0.00  0.00           B
ATOM   1033  Ne      X   1    -103.614-128.837 -60.752  0.00  0.00          NE
ATOM   1034  B       X   1    -104.699-122.696 -61.455  0.00  0.00           B
ATOM   1035  B       X   1    -103.630-129.783 -61.965  0.00  0.00           B
ATOM   1036  B       X   1    -105.587-125.160 -63.961  0.00  0.00           B
ATOM   1037  B       X   1    -113.231-137.758 -55.907  0.00  0.00           B
ATOM   1038  B       X   1    -109.281-137.261 -56.163  0.00  0.00           B
ATOM   1039  B       X   1    -112.972-137.313 -52.078  0.00  0.00           B
ATOM   1040  B       X   1    -111.264-135.591 -51.397  0.00  0.00           B
ATOM   1041  B       X   1    -112.494-133.804 -55.508  0.00  0.00           B
ATOM   1042  Ne      X   1    -113.239-133.657 -54.121  0.00  0.00          NE
ATOM   1043  B       X   1    -113.039-134.868 -53.151  0.00  0.00           B
ATOM   1044  Ne      X   1    -112.791-135.748 -51.844  0.00  0.00          NE
ATOM   1045  B       X   1    -112.151-131.049 -51.058  0.00  0.00           B
ATOM   1046  Ne      X   1    -111.034-131.036 -49.868  0.00  0.00          NE
ATOM   1047  B       X   1    -111.411-132.033 -48.706  0.00  0.00           B
ATOM   1048  Ne      X   1    -109.844-135.527 -50.816  0.00  0.00          NE
ATOM   1049  B       X   1    -109.787-131.623 -50.635  0.00  0.00           B
ATOM   1050  B       X   1    -109.310-134.104 -50.840  0.00  0.00           B
ATOM   1051  B       X   1    -109.630-136.160 -49.403  0.00  0.00           B
ATOM   1052  Ne      X   1    -109.104-135.782 -56.152  0.00  0.00          NE
ATOM   1053  B       X   1    -107.195-132.925 -56.211  0.00  0.00           B
ATOM   1054  B       X   1    -107.408-137.265 -48.397  0.00  0.00           B
ATOM   1055  B       X   1    -105.281-134.647 -55.915  0.00  0.00           B
ATOM   1056  B       X   1    -106.598-137.423 -50.754  0.00  0.00           B
ATOM   1057  Ne      X   1    -106.067-137.425 -49.258  0.00  0.00          NE
ATOM   1058  B       X   1    -107.793-135.260 -55.565  0.00  0.00           B
ATOM   1059  B       X   1    -105.039-136.274 -48.901  0.00  0.00           B
ATOM   1060  Ne      X   1    -103.862-135.227 -48.758  0.00  0.00          NE
ATOM   1061  B       X   1    -105.177-131.461 -49.891  0.00  0.00           B
ATOM   1062  Ne      X   1    -106.361-132.845 -52.672  0.00  0.00          NE
ATOM   1063  B       X   1    -106.594-133.779 -53.870  0.00  0.00           B
ATOM   1064  Ne      X   1    -106.648-134.063 -55.407  0.00  0.00          NE
ATOM   1065  B       X   1    -105.352-133.386 -51.550  0.00  0.00           B
ATOM   1066  Ne      X   1    -104.509-132.785 -50.358  0.00  0.00          NE
ATOM   1067  B       X   1    -105.856-131.458 -53.204  0.00  0.00           B
ATOM   1068  B       X   1    -107.667-132.534 -51.794  0.00  0.00           B
ATOM   1069  Ne      X   1    -108.665-132.685 -50.648  0.00  0.00          NE
ATOM   1070  B       X   1    -108.031-132.778 -49.233  0.00  0.00           B
ATOM   1071  B       X   1    -104.320-133.842 -49.240  0.00  0.00           B
ATOM   1072  B       X   1    -108.769-136.349 -51.685  0.00  0.00           B
ATOM   1073  Ne      X   1    -107.932-137.634 -51.637  0.00  0.00          NE
ATOM   1074  Ne      X   1    -105.884-130.182 -49.365  0.00  0.00          NE
ATOM   1075  B       X   1    -103.990-130.120 -51.958  0.00  0.00           B
ATOM   1076  Ne      X   1    -108.620-136.300 -48.205  0.00  0.00          NE
ATOM   1077  B       X   1    -111.276-130.006 -53.187  0.00  0.00           B
ATOM   1078  B       X   1    -109.655-128.252 -54.656  0.00  0.00           B
ATOM   1079  B       X   1    -109.257-127.635 -49.615  0.00  0.00           B
ATOM   1080  B       X   1    -108.953-129.027 -52.262  0.00  0.00           B
ATOM   1081  B       X   1    -103.546-125.760 -53.259  0.00  0.00           B
ATOM   1082  Ne      X   1    -107.338-128.777 -51.629  0.00  0.00          NE
ATOM   1083  B       X   1    -106.266-129.000 -52.776  0.00  0.00           B
ATOM   1084  Ne      X   1    -103.859-126.028 -54.858  0.00  0.00          NE
ATOM   1085  B       X   1    -104.107-123.252 -52.616  0.00  0.00           B
ATOM   1086  B       X   1    -104.207-129.846 -54.442  0.00  0.00           B
ATOM   1087  B       X   1    -104.912-128.982 -48.970  0.00  0.00           B
ATOM   1088  B       X   1    -107.230-123.905 -55.309  0.00  0.00           B
ATOM   1089  B       X   1    -105.377-125.643 -55.111  0.00  0.00           B
ATOM   1090  Ne      X   1    -103.625-129.019 -55.678  0.00  0.00          NE
ATOM   1091  Ne      X   1    -109.026-127.420 -55.825  0.00  0.00          NE
ATOM   1092  Ne      X   1    -106.854-125.327 -55.693  0.00  0.00          NE
ATOM   1093  Ne      X   1    -103.396-124.631 -52.107  0.00  0.00          NE
ATOM   1094  B       X   1    -108.017-126.309 -55.268  0.00  0.00           B
ATOM   1095  B       X   1    -107.285-127.342 -51.054  0.00  0.00           B
ATOM   1096  B       X   1    -106.939-129.703 -50.417  0.00  0.00           B
ATOM   1097  Ne      X   1    -105.081-130.056 -53.178  0.00  0.00          NE
ATOM   1098  B       X   1    -103.695-127.487 -55.312  0.00  0.00           B
ATOM   1099  B       X   1    -111.934-134.267 -47.273  0.00  0.00           B
ATOM   1100  Ne      X   1    -111.221-132.743 -47.327  0.00  0.00          NE
ATOM   1101  B       X   1    -111.722-131.947 -46.111  0.00  0.00           B
ATOM   1102  B       X   1    -109.656-132.998 -47.234  0.00  0.00           B
ATOM   1103  B       X   1    -109.317-136.755 -46.896  0.00  0.00           B
ATOM   1104  Ne      X   1    -109.162-137.092 -45.393  0.00  0.00          NE
ATOM   1105  Ne      X   1    -106.181-131.485 -46.586  0.00  0.00          NE
ATOM   1106  B       X   1    -104.734-131.861 -46.582  0.00  0.00           B
ATOM   1107  B       X   1    -107.116-132.695 -46.770  0.00  0.00           B
ATOM   1108  B       X   1    -104.209-136.331 -40.916  0.00  0.00           B
ATOM   1109  B       X   1    -104.409-132.048 -40.534  0.00  0.00           B
ATOM   1110  B       X   1    -106.543-130.578 -45.341  0.00  0.00           B
ATOM   1111  Ne      X   1    -108.190-133.324 -47.707  0.00  0.00          NE
ATOM   1112  B       X   1    -107.659-137.218 -44.974  0.00  0.00           B
ATOM   1113  B       X   1    -108.075-134.850 -47.888  0.00  0.00           B
ATOM   1114  B       X   1    -106.469-130.550 -47.960  0.00  0.00           B
ATOM   1115  Ne      X   1    -106.201-136.901 -44.623  0.00  0.00          NE
ATOM   1116  B       X   1    -103.526-134.023 -41.939  0.00  0.00           B
ATOM   1117  B       X   1    -105.369-136.025 -45.473  0.00  0.00           B
ATOM   1118  B       X   1    -107.263-130.011 -42.941  0.00  0.00           B
ATOM   1119  B       X   1    -105.784-128.347 -44.371  0.00  0.00           B
ATOM   1120  Ne      X   1    -104.683-127.405 -45.096  0.00  0.00          NE
ATOM   1121  B       X   1    -104.607-127.847 -46.612  0.00  0.00           B
ATOM   1122  Ne      X   1    -104.031-128.002 -48.101  0.00  0.00          NE
ATOM   1123  B       X   1    -109.197-135.847 -39.584  0.00  0.00           B
ATOM   1124  Ne      X   1    -104.281-137.722 -40.151  0.00  0.00          NE
ATOM   1125  B       X   1    -104.077-137.466 -33.238  0.00  0.00           B
ATOM   1126  B       X   1    -106.496-137.510 -34.087  0.00  0.00           B
ATOM   1127  Ne      X   1    -104.987-137.544 -34.532  0.00  0.00          NE
ATOM   1128  B       X   1    -108.818-136.820 -37.306  0.00  0.00           B
ATOM   1129  Ne      X   1    -105.598-131.477 -39.636  0.00  0.00          NE
ATOM   1130  Ne      X   1    -105.639-131.269 -32.983  0.00  0.00          NE
ATOM   1131  Ne      X   1    -108.917-135.481 -38.141  0.00  0.00          NE
ATOM   1132  B       X   1    -105.092-134.618 -37.245  0.00  0.00           B
ATOM   1133  Ne      X   1    -106.391-133.738 -37.571  0.00  0.00          NE
ATOM   1134  B       X   1    -107.582-134.627 -38.025  0.00  0.00           B
ATOM   1135  B       X   1    -106.088-132.555 -38.584  0.00  0.00           B
ATOM   1136  B       X   1    -104.426-136.440 -35.558  0.00  0.00           B
ATOM   1137  B       X   1    -104.247-131.017 -33.827  0.00  0.00           B
ATOM   1138  Ne      X   1    -103.857-135.339 -36.611  0.00  0.00          NE
ATOM   1139  B       X   1    -109.145-123.969 -32.229  0.00  0.00           B
ATOM   1140  B       X   1    -106.444-125.274 -37.543  0.00  0.00           B
ATOM   1141  B       X   1    -103.932-125.344 -37.782  0.00  0.00           B
ATOM   1142  B       X   1    -104.152-123.599 -34.887  0.00  0.00           B
ATOM   1143  Ne      X   1    -104.062-125.168 -34.513  0.00  0.00          NE
ATOM   1144  B       X   1    -105.019-125.894 -35.539  0.00  0.00           B
ATOM   1145  B       X   1    -104.130-127.817 -39.987  0.00  0.00           B
ATOM   1146  B       X   1    -105.145-130.094 -38.935  0.00  0.00           B
ATOM   1147  B       X   1    -104.441-125.577 -32.996  0.00  0.00           B
ATOM   1148  B       X   1    -105.068-127.609 -37.648  0.00  0.00           B
ATOM   1149  B       X   1    -106.367-129.894 -32.626  0.00  0.00           B
ATOM   1150  Ne      X   1    -105.239-128.469 -38.948  0.00  0.00          NE
ATOM   1151  Ne      X   1    -105.165-126.051 -37.091  0.00  0.00          NE
ATOM   1152  Ne      X   1    -111.865-132.213 -26.487  0.00  0.00          NE
ATOM   1153  B       X   1    -112.429-131.599 -25.149  0.00  0.00           B
ATOM   1154  B       X   1    -112.141-130.835 -29.929  0.00  0.00           B
ATOM   1155  B       X   1    -111.518-130.995 -27.476  0.00  0.00           B
ATOM   1156  B       X   1    -110.551-133.032 -26.081  0.00  0.00           B
ATOM   1157  Ne      X   1    -109.543-133.103 -24.873  0.00  0.00          NE
ATOM   1158  B       X   1    -109.350-131.699 -24.358  0.00  0.00           B
ATOM   1159  B       X   1    -109.156-133.854 -30.156  0.00  0.00           B
ATOM   1160  Ne      X   1    -106.757-134.423 -25.578  0.00  0.00          NE
ATOM   1161  Ne      X   1    -104.820-132.056 -25.743  0.00  0.00          NE
ATOM   1162  Ne      X   1    -107.694-134.446 -30.372  0.00  0.00          NE
ATOM   1163  B       X   1    -106.453-133.503 -30.069  0.00  0.00           B
ATOM   1164  Ne      X   1    -105.087-133.003 -30.469  0.00  0.00          NE
ATOM   1165  B       X   1    -104.404-132.348 -29.247  0.00  0.00           B
ATOM   1166  B       X   1    -105.575-133.407 -25.587  0.00  0.00           B
ATOM   1167  B       X   1    -108.130-133.640 -25.277  0.00  0.00           B
ATOM   1168  B       X   1    -107.544-135.669 -29.425  0.00  0.00           B
ATOM   1169  B       X   1    -105.391-136.561 -28.244  0.00  0.00           B
ATOM   1170  B       X   1    -107.030-135.133 -26.977  0.00  0.00           B
ATOM   1171  B       X   1    -105.860-131.024 -26.255  0.00  0.00           B
ATOM   1172  Ne      X   1    -103.945-136.099 -27.790  0.00  0.00          NE
ATOM   1173  B       X   1    -103.973-134.036 -31.046  0.00  0.00           B
ATOM   1174  B       X   1    -105.257-132.026 -31.736  0.00  0.00           B
ATOM   1175  B       X   1    -106.473-135.518 -24.460  0.00  0.00           B
ATOM   1176  B       X   1    -103.697-132.282 -26.775  0.00  0.00           B
ATOM   1177  B       X   1    -104.108-131.699 -24.418  0.00  0.00           B
ATOM   1178  B       X   1    -103.660-134.488 -28.109  0.00  0.00           B
ATOM   1179  B       X   1    -103.666-136.563 -26.303  0.00  0.00           B
ATOM   1180  Ne      X   1    -103.376-132.929 -28.163  0.00  0.00          NE
ATOM   1181  Ne      X   1    -111.407-130.010 -28.805  0.00  0.00          NE
ATOM   1182  B       X   1    -112.170-128.650 -28.556  0.00  0.00           B
ATOM   1183  B       X   1    -114.485-127.634 -29.089  0.00  0.00           B
ATOM   1184  Ne      X   1    -113.093-127.342 -28.405  0.00  0.00          NE
ATOM   1185  B       X   1    -111.353-125.020 -26.196  0.00  0.00           B
ATOM   1186  B       X   1    -109.895-129.600 -29.129  0.00  0.00           B
ATOM   1187  Ne      X   1    -109.980-124.318 -26.618  0.00  0.00          NE
ATOM   1188  B       X   1    -109.073-125.341 -27.329  0.00  0.00           B
ATOM   1189  B       X   1    -109.008-125.258 -30.000  0.00  0.00           B
ATOM   1190  B       X   1    -107.840-129.733 -25.262  0.00  0.00           B
ATOM   1191  Ne      X   1    -106.745-129.727 -26.494  0.00  0.00          NE
ATOM   1192  B       X   1    -107.526-129.705 -27.921  0.00  0.00           B
ATOM   1193  Ne      X   1    -108.388-129.062 -29.064  0.00  0.00          NE
ATOM   1194  B       X   1    -108.538-127.509 -28.764  0.00  0.00           B
ATOM   1195  B       X   1    -106.869-125.445 -28.532  0.00  0.00           B
ATOM   1196  B       X   1    -105.842-128.516 -26.471  0.00  0.00           B
ATOM   1197  Ne      X   1    -108.361-125.913 -28.642  0.00  0.00          NE
ATOM   1198  B       X   1    -107.593-129.103 -30.542  0.00  0.00           B
ATOM   1199  B       X   1    -105.072-125.686 -30.294  0.00  0.00           B
ATOM   1200  B       X   1    -104.691-124.061 -28.491  0.00  0.00           B
ATOM   1201  Ne      X   1    -105.316-125.445 -28.796  0.00  0.00          NE
ATOM   1202  Ne      X   1    -104.603-127.529 -26.679  0.00  0.00          NE
ATOM   1203  B       X   1    -104.746-126.615 -27.886  0.00  0.00           B
ATOM   1204  B       X   1    -104.460-126.633 -25.400  0.00  0.00           B
ATOM   1205  Ne      X   1    -104.888-126.376 -31.735  0.00  0.00          NE
ATOM   1206  Ne      X   1    -103.666-122.942 -28.836  0.00  0.00          NE
ATOM   1207  B       X   1    -105.990-127.456 -31.938  0.00  0.00           B
ATOM   1208  B       X   1    -103.607-127.409 -31.454  0.00  0.00           B
ATOM   1209  B       X   1    -112.321-132.218 -17.647  0.00  0.00           B
ATOM   1210  Ne      X   1    -112.232-130.661 -17.294  0.00  0.00          NE
ATOM   1211  B       X   1    -110.591-130.481 -17.279  0.00  0.00           B
ATOM   1212  B       X   1    -112.013-130.158 -22.967  0.00  0.00           B
ATOM   1213  Ne      X   1    -108.980-130.324 -17.668  0.00  0.00          NE
ATOM   1214  B       X   1    -103.661-137.448 -19.935  0.00  0.00           B
ATOM   1215  Ne      X   1    -108.528-130.412 -24.011  0.00  0.00          NE
ATOM   1216  B       X   1    -106.196-137.093 -19.926  0.00  0.00           B
ATOM   1217  B       X   1    -104.778-135.638 -21.439  0.00  0.00           B
ATOM   1218  Ne      X   1    -105.153-134.042 -17.954  0.00  0.00          NE
ATOM   1219  B       X   1    -106.272-133.092 -18.563  0.00  0.00           B
ATOM   1220  B       X   1    -108.358-133.695 -19.992  0.00  0.00           B
ATOM   1221  B       X   1    -104.787-135.223 -18.940  0.00  0.00           B
ATOM   1222  Ne      X   1    -107.532-132.450 -19.370  0.00  0.00          NE
ATOM   1223  B       X   1    -108.410-131.669 -18.342  0.00  0.00           B
ATOM   1224  B       X   1    -107.034-131.412 -20.449  0.00  0.00           B
ATOM   1225  B       X   1    -105.064-131.430 -22.152  0.00  0.00           B
ATOM   1226  Ne      X   1    -104.806-136.362 -20.008  0.00  0.00          NE
ATOM   1227  Ne      X   1    -103.901-132.156 -22.905  0.00  0.00          NE
ATOM   1228  Ne      X   1    -106.412-130.660 -21.678  0.00  0.00          NE
ATOM   1229  B       X   1    -103.923-133.214 -17.395  0.00  0.00           B
ATOM   1230  B       X   1    -107.404-130.782 -22.963  0.00  0.00           B
ATOM   1231  B       X   1    -104.062-133.728 -22.819  0.00  0.00           B
ATOM   1232  Ne      X   1    -103.737-135.239 -22.494  0.00  0.00          NE
ATOM   1233  B       X   1    -105.820-134.769 -16.580  0.00  0.00           B
ATOM   1234  B       X   1    -103.632-136.216 -23.752  0.00  0.00           B
ATOM   1235  Ne      X   1    -114.580-129.360 -18.914  0.00  0.00          NE
ATOM   1236  B       X   1    -113.237-129.887 -18.226  0.00  0.00           B
ATOM   1237  Ne      X   1    -110.946-129.117 -22.475  0.00  0.00          NE
ATOM   1238  B       X   1    -112.028-125.205 -19.234  0.00  0.00           B
ATOM   1239  B       X   1    -110.627-129.243 -20.878  0.00  0.00           B
ATOM   1240  Ne      X   1    -111.914-126.340 -18.107  0.00  0.00          NE
ATOM   1241  B       X   1    -110.951-125.919 -16.919  0.00  0.00           B
ATOM   1242  B       X   1    -111.574-127.685 -22.589  0.00  0.00           B
ATOM   1243  Ne      X   1    -112.218-124.453 -20.664  0.00  0.00          NE
ATOM   1244  B       X   1    -113.440-126.627 -17.761  0.00  0.00           B
ATOM   1245  B       X   1    -111.164-127.650 -18.836  0.00  0.00           B
ATOM   1246  Ne      X   1    -110.065-128.383 -19.728  0.00  0.00          NE
ATOM   1247  B       X   1    -109.587-129.423 -23.207  0.00  0.00           B
ATOM   1248  Ne      X   1    -109.298-123.576 -21.283  0.00  0.00          NE
ATOM   1249  B       X   1    -109.201-127.248 -20.347  0.00  0.00           B
ATOM   1250  B       X   1    -109.124-129.226 -18.778  0.00  0.00           B
ATOM   1251  B       X   1    -106.188-124.582 -17.397  0.00  0.00           B
ATOM   1252  B       X   1    -108.196-129.932 -16.365  0.00  0.00           B
ATOM   1253  B       X   1    -103.942-124.670 -23.782  0.00  0.00           B
ATOM   1254  B       X   1    -105.970-129.116 -21.558  0.00  0.00           B
ATOM   1255  B       X   1    -108.410-125.320 -16.279  0.00  0.00           B
ATOM   1256  B       X   1    -108.395-124.829 -20.862  0.00  0.00           B
ATOM   1257  B       X   1    -104.191-127.552 -20.500  0.00  0.00           B
ATOM   1258  B       X   1    -103.590-124.600 -17.647  0.00  0.00           B
ATOM   1259  B       X   1    -108.495-123.504 -18.028  0.00  0.00           B
ATOM   1260  B       X   1    -107.883-125.943 -18.640  0.00  0.00           B
ATOM   1261  Ne      X   1    -107.991-126.229 -20.180  0.00  0.00          NE
ATOM   1262  Ne      X   1    -104.835-124.064 -16.836  0.00  0.00          NE
ATOM   1263  Ne      X   1    -107.717-124.844 -17.566  0.00  0.00          NE
ATOM   1264  B       X   1    -105.120-126.920 -22.772  0.00  0.00           B
ATOM   1265  Ne      X   1    -104.111-126.262 -23.882  0.00  0.00          NE
ATOM   1266  Ne      X   1    -105.451-127.612 -21.415  0.00  0.00          NE
ATOM   1267  B       X   1    -106.653-126.880 -20.727  0.00  0.00           B
ATOM   1268  B       X   1    -104.943-122.500 -16.706  0.00  0.00           B
ATOM   1269  B       X   1    -111.237-131.376 -13.793  0.00  0.00           B
ATOM   1270  B       X   1    -112.471-131.872 -10.073  0.00  0.00           B
ATOM   1271  Ne      X   1    -112.896-130.872  -8.887  0.00  0.00          NE
ATOM   1272  B       X   1    -111.085-133.860  -9.325  0.00  0.00           B
ATOM   1273  Ne      X   1    -110.495-132.737 -13.240  0.00  0.00          NE
ATOM   1274  Ne      X   1    -112.198-130.161 -14.325  0.00  0.00          NE
ATOM   1275  B       X   1    -114.383-130.302  -9.191  0.00  0.00           B
ATOM   1276  Ne      X   1    -110.104-134.309  -8.185  0.00  0.00          NE
ATOM   1277  B       X   1    -106.544-134.205  -9.858  0.00  0.00           B
ATOM   1278  Ne      X   1    -107.291-132.564 -13.470  0.00  0.00          NE
ATOM   1279  B       X   1    -108.878-134.873  -8.990  0.00  0.00           B
ATOM   1280  B       X   1    -107.158-131.184 -14.223  0.00  0.00           B
ATOM   1281  Ne      X   1    -107.355-135.354  -9.271  0.00  0.00          NE
ATOM   1282  B       X   1    -108.914-132.683 -13.335  0.00  0.00           B
ATOM   1283  Ne      X   1    -104.239-131.135  -9.164  0.00  0.00          NE
ATOM   1284  B       X   1    -104.911-132.197 -10.117  0.00  0.00           B
ATOM   1285  B       X   1    -110.272-128.050  -9.829  0.00  0.00           B
ATOM   1286  B       X   1    -111.850-129.753  -8.693  0.00  0.00           B
ATOM   1287  B       X   1    -111.321-128.841 -14.207  0.00  0.00           B
ATOM   1288  B       X   1    -112.147-123.493 -10.867  0.00  0.00           B
ATOM   1289  Ne      X   1    -111.119-124.300  -9.969  0.00  0.00          NE
ATOM   1290  B       X   1    -111.683-124.959  -8.620  0.00  0.00           B
ATOM   1291  Ne      X   1    -110.741-128.654  -8.460  0.00  0.00          NE
ATOM   1292  B       X   1    -111.301-122.874 -13.123  0.00  0.00           B
ATOM   1293  B       X   1    -110.461-125.522 -10.752  0.00  0.00           B
ATOM   1294  B       X   1    -110.297-124.611 -14.760  0.00  0.00           B
ATOM   1295  Ne      X   1    -110.317-123.100 -14.339  0.00  0.00          NE
ATOM   1296  Ne      X   1    -109.992-128.113 -13.837  0.00  0.00          NE
ATOM   1297  Ne      X   1    -109.870-125.749 -15.744  0.00  0.00          NE
ATOM   1298  Ne      X   1    -109.685-126.977 -10.958  0.00  0.00          NE
ATOM   1299  B       X   1    -110.026-123.282  -9.576  0.00  0.00           B
ATOM   1300  B       X   1    -109.775-127.079 -14.947  0.00  0.00           B
ATOM   1301  B       X   1    -110.012-127.537 -12.409  0.00  0.00           B
ATOM   1302  B       X   1    -105.277-130.093  -8.748  0.00  0.00           B
ATOM   1303  B       X   1    -108.864-129.240 -13.963  0.00  0.00           B
ATOM   1304  Ne      X   1    -107.602-129.808 -14.814  0.00  0.00          NE
ATOM   1305  B       X   1    -105.179-123.097 -10.849  0.00  0.00           B
ATOM   1306  B       X   1    -107.480-123.590 -10.033  0.00  0.00           B
ATOM   1307  B       X   1    -105.389-126.342 -13.830  0.00  0.00           B
ATOM   1308  B       X   1    -106.250-127.854 -12.091  0.00  0.00           B
ATOM   1309  B       X   1    -106.502-128.665 -14.574  0.00  0.00           B
ATOM   1310  Ne      X   1    -105.637-127.881 -13.482  0.00  0.00          NE
ATOM   1311  B       X   1    -108.158-126.780 -10.689  0.00  0.00           B
ATOM   1312  B       X   1    -105.920-125.569 -10.767  0.00  0.00           B
ATOM   1313  Ne      X   1    -106.555-127.080 -10.701  0.00  0.00          NE
ATOM   1314  B       X   1    -106.187-127.802  -9.346  0.00  0.00           B
ATOM   1315  Ne      X   1    -105.972-124.211 -10.047  0.00  0.00          NE
ATOM   1316  Ne      X   1    -104.307-125.204 -13.960  0.00  0.00          NE
ATOM   1317  B       X   1    -104.311-124.074 -12.924  0.00  0.00           B
ATOM   1318  B       X   1    -104.278-128.614 -13.400  0.00  0.00           B
ATOM   1319  B       X   1    -105.395-124.154  -8.638  0.00  0.00           B
ATOM   1320  B       X   1    -104.635-124.569 -15.361  0.00  0.00           B
ATOM   1321  Ne      X   1    -104.989-122.816 -12.348  0.00  0.00          NE
ATOM   1322  Ne      X   1    -108.599-122.800  -9.167  0.00  0.00          NE
ATOM   1323  Ne      X   1    -105.875-128.743  -8.088  0.00  0.00          NE
ATOM   1324  Ne      X   1    -103.985-123.635  -8.218  0.00  0.00          NE
ATOM   1325  B       X   1    -108.868-122.657 -13.972  0.00  0.00           B
ATOM   1326  B       X   1    -106.428-122.535 -13.041  0.00  0.00           B
ATOM   1327  B       X   1    -114.725-131.493  -5.830  0.00  0.00           B
ATOM   1328  B       X   1    -112.911-131.733  -7.581  0.00  0.00           B
ATOM   1329  Ne      X   1    -112.132-131.978  -3.711  0.00  0.00          NE
ATOM   1330  Ne      X   1    -113.521-132.452  -6.386  0.00  0.00          NE
ATOM   1331  B       X   1    -112.525-132.521  -5.212  0.00  0.00           B
ATOM   1332  B       X   1    -110.851-132.658  -3.088  0.00  0.00           B
ATOM   1333  B       X   1    -110.724-135.505  -7.285  0.00  0.00           B
ATOM   1334  B       X   1    -111.971-130.445  -3.769  0.00  0.00           B
ATOM   1335  Ne      X   1    -109.189-132.849  -3.063  0.00  0.00          NE
ATOM   1336  B       X   1    -109.559-133.282  -7.171  0.00  0.00           B
ATOM   1337  B       X   1    -103.801-131.883  -5.369  0.00  0.00           B
ATOM   1338  B       X   1    -108.847-132.817  -4.595  0.00  0.00           B
ATOM   1339  Ne      X   1    -103.528-135.202  -5.782  0.00  0.00          NE
ATOM   1340  Ne      X   1    -106.563-135.464  -6.270  0.00  0.00          NE
ATOM   1341  B       X   1    -107.413-134.125  -6.189  0.00  0.00           B
ATOM   1342  B       X   1    -104.146-135.124  -1.795  0.00  0.00           B
ATOM   1343  Ne      X   1    -108.380-132.792  -6.087  0.00  0.00          NE
ATOM   1344  B       X   1    -105.955-132.858  -4.276  0.00  0.00           B
ATOM   1345  Ne      X   1    -104.645-132.082  -4.016  0.00  0.00          NE
ATOM   1346  B       X   1    -108.577-131.759  -2.142  0.00  0.00           B
ATOM   1347  B       X   1    -108.093-131.343  -6.602  0.00  0.00           B
ATOM   1348  B       X   1    -105.040-135.209  -6.141  0.00  0.00           B
ATOM   1349  B       X   1    -104.999-130.645  -3.529  0.00  0.00           B
ATOM   1350  B       X   1    -103.744-132.857  -2.974  0.00  0.00           B
ATOM   1351  B       X   1    -103.591-131.900  -7.942  0.00  0.00           B
ATOM   1352  B       X   1    -103.358-134.951  -4.200  0.00  0.00           B
ATOM   1353  B       X   1    -111.439-127.437  -7.666  0.00  0.00           B
ATOM   1354  B       X   1    -111.383-129.649  -1.481  0.00  0.00           B
ATOM   1355  Ne      X   1    -112.369-126.145  -7.876  0.00  0.00          NE
ATOM   1356  Ne      X   1    -111.608-129.062  -2.914  0.00  0.00          NE
ATOM   1357  B       X   1    -110.310-128.443  -3.429  0.00  0.00           B
ATOM   1358  B       X   1    -109.587-129.378  -7.585  0.00  0.00           B
ATOM   1359  B       X   1    -107.092-129.010  -7.200  0.00  0.00           B
ATOM   1360  B       X   1    -106.087-122.888  -3.765  0.00  0.00           B
ATOM   1361  B       X   1    -103.441-126.305  -5.640  0.00  0.00           B
ATOM   1362  B       X   1    -106.288-125.368  -3.585  0.00  0.00           B
ATOM   1363  Ne      X   1    -107.118-125.865  -4.868  0.00  0.00          NE
ATOM   1364  Ne      X   1    -108.787-128.199  -3.930  0.00  0.00          NE
ATOM   1365  B       X   1    -103.705-124.143  -6.805  0.00  0.00           B
ATOM   1366  B       X   1    -104.464-128.316  -4.465  0.00  0.00           B
ATOM   1367  Ne      X   1    -104.619-127.401  -5.789  0.00  0.00          NE
ATOM   1368  B       X   1    -105.396-128.552  -2.058  0.00  0.00           B
ATOM   1369  B       X   1    -103.983-124.321  -4.235  0.00  0.00           B
ATOM   1370  B       X   1    -108.584-129.150  -5.218  0.00  0.00           B
ATOM   1371  B       X   1    -104.978-124.123  -1.860  0.00  0.00           B
ATOM   1372  Ne      X   1    -104.528-124.207  -0.396  0.00  0.00          NE
ATOM   1373  Ne      X   1    -105.290-124.181  -3.344  0.00  0.00          NE
ATOM   1374  B       X   1    -108.362-123.301  -7.676  0.00  0.00           B
ATOM   1375  Ne      X   1    -106.847-128.466  -1.511  0.00  0.00          NE
ATOM   1376  Ne      X   1    -108.356-129.721  -6.626  0.00  0.00          NE
ATOM   1377  Ne      X   1    -108.460-123.402  -6.177  0.00  0.00          NE
ATOM   1378  B       X   1    -107.716-124.656  -5.657  0.00  0.00           B
ATOM   1379  B       X   1    -107.865-128.381  -2.701  0.00  0.00           B
ATOM   1380  B       X   1    -106.053-126.672  -5.684  0.00  0.00           B
ATOM   1381  B       X   1    -106.976-127.244  -0.425  0.00  0.00           B
ATOM   1382  B       X   1    -107.374-129.747  -0.817  0.00  0.00           B
ATOM   1383  B       X   1    -108.259-126.771  -4.430  0.00  0.00           B
ATOM   1384  Ne      X   1    -104.409-129.205  -3.128  0.00  0.00          NE
ATOM   1385  B       X   1    -104.708-128.144  -7.180  0.00  0.00           B
ATOM   1386  Ne      X   1    -102.686-153.152 -61.981  0.00  0.00          NE
ATOM   1387  Ne      X   1    -103.200-153.647 -48.358  0.00  0.00          NE
ATOM   1388  B       X   1    -101.575-153.747 -51.954  0.00  0.00           B
ATOM   1389  Ne      X   1    -101.834-154.771 -50.856  0.00  0.00          NE
ATOM   1390  B       X   1    -102.205-154.076 -49.525  0.00  0.00           B
ATOM   1391  B       X   1    -102.941-155.808 -51.187  0.00  0.00           B
ATOM   1392  B       X   1     -98.274-155.234 -51.709  0.00  0.00           B
ATOM   1393  B       X   1    -100.511-155.684 -50.706  0.00  0.00           B
ATOM   1394  B       X   1     -96.946-153.215 -52.673  0.00  0.00           B
ATOM   1395  B       X   1    -102.541-154.364 -47.148  0.00  0.00           B
ATOM   1396  B       X   1    -100.038-155.290 -46.739  0.00  0.00           B
ATOM   1397  B       X   1    -102.092-156.174 -45.401  0.00  0.00           B
ATOM   1398  Ne      X   1    -101.428-154.866 -46.113  0.00  0.00          NE
ATOM   1399  Ne      X   1     -98.510-155.534 -47.236  0.00  0.00          NE
ATOM   1400  B       X   1    -101.073-153.739 -45.127  0.00  0.00           B
ATOM   1401  B       X   1    -102.712-149.759 -58.565  0.00  0.00           B
ATOM   1402  Ne      X   1     -99.860-152.505 -63.122  0.00  0.00          NE
ATOM   1403  B       X   1    -101.877-147.813 -60.001  0.00  0.00           B
ATOM   1404  Ne      X   1    -102.098-149.420 -59.916  0.00  0.00          NE
ATOM   1405  B       X   1     -99.020-148.952 -58.434  0.00  0.00           B
ATOM   1406  Ne      X   1     -99.394-150.356 -59.123  0.00  0.00          NE
ATOM   1407  B       X   1    -100.684-150.079 -60.080  0.00  0.00           B
ATOM   1408  B       X   1     -99.388-146.327 -58.218  0.00  0.00           B
ATOM   1409  Ne      X   1     -98.721-147.662 -57.586  0.00  0.00          NE
ATOM   1410  Ne      X   1    -102.500-146.461 -59.985  0.00  0.00          NE
ATOM   1411  B       X   1    -101.170-152.718 -62.234  0.00  0.00           B
ATOM   1412  B       X   1    -102.960-145.985 -61.424  0.00  0.00           B
ATOM   1413  B       X   1     -99.315-147.929 -56.218  0.00  0.00           B
ATOM   1414  B       X   1    -103.169-149.703 -61.113  0.00  0.00           B
ATOM   1415  B       X   1    -102.074-152.925 -58.184  0.00  0.00           B
ATOM   1416  B       X   1     -97.082-149.925 -61.895  0.00  0.00           B
ATOM   1417  B       X   1     -97.207-147.279 -57.555  0.00  0.00           B
ATOM   1418  B       X   1     -94.588-146.977 -57.125  0.00  0.00           B
ATOM   1419  B       X   1     -95.563-148.722 -63.505  0.00  0.00           B
ATOM   1420  Ne      X   1     -95.802-148.947 -61.979  0.00  0.00          NE
ATOM   1421  B       X   1     -92.092-146.287 -57.572  0.00  0.00           B
ATOM   1422  Ne      X   1     -93.094-147.322 -56.786  0.00  0.00          NE
ATOM   1423  Ne      X   1     -95.892-146.291 -57.702  0.00  0.00          NE
ATOM   1424  Ne      X   1     -96.025-146.023 -60.734  0.00  0.00          NE
ATOM   1425  B       X   1     -95.949-147.539 -61.311  0.00  0.00           B
ATOM   1426  B       X   1     -95.815-145.932 -59.198  0.00  0.00           B
ATOM   1427  B       X   1     -97.349-145.429 -61.279  0.00  0.00           B
ATOM   1428  B       X   1    -101.392-145.360 -59.496  0.00  0.00           B
ATOM   1429  B       X   1    -101.714-144.905 -63.221  0.00  0.00           B
ATOM   1430  Ne      X   1    -100.299-145.034 -58.406  0.00  0.00          NE
ATOM   1431  B       X   1    -102.844-141.816 -60.631  0.00  0.00           B
ATOM   1432  Ne      X   1    -101.790-138.563 -59.178  0.00  0.00          NE
ATOM   1433  B       X   1    -101.006-144.770 -56.973  0.00  0.00           B
ATOM   1434  B       X   1     -99.161-144.558 -62.934  0.00  0.00           B
ATOM   1435  B       X   1    -101.558-139.615 -60.196  0.00  0.00           B
ATOM   1436  Ne      X   1     -97.906-144.154 -62.107  0.00  0.00          NE
ATOM   1437  B       X   1     -98.896-139.921 -63.069  0.00  0.00           B
ATOM   1438  B       X   1     -98.312-143.076 -61.003  0.00  0.00           B
ATOM   1439  B       X   1     -99.459-143.733 -58.765  0.00  0.00           B
ATOM   1440  Ne      X   1    -101.486-141.154 -60.877  0.00  0.00          NE
ATOM   1441  B       X   1    -100.294-141.775 -60.014  0.00  0.00           B
ATOM   1442  Ne      X   1     -98.956-142.507 -59.619  0.00  0.00          NE
ATOM   1443  B       X   1    -101.163-140.915 -62.359  0.00  0.00           B
ATOM   1444  B       X   1     -97.983-141.446 -59.126  0.00  0.00           B
ATOM   1445  Ne      X   1    -100.367-140.189 -63.510  0.00  0.00          NE
ATOM   1446  B       X   1    -101.043-138.697 -63.662  0.00  0.00           B
ATOM   1447  Ne      X   1    -100.240-145.055 -63.938  0.00  0.00          NE
ATOM   1448  B       X   1    -103.150-138.410 -58.620  0.00  0.00           B
ATOM   1449  B       X   1     -99.626-138.621 -56.275  0.00  0.00           B
ATOM   1450  Ne      X   1    -103.131-145.087 -62.652  0.00  0.00          NE
ATOM   1451  B       X   1    -100.627-137.927 -58.493  0.00  0.00           B
ATOM   1452  Ne      X   1     -97.545-139.263 -62.490  0.00  0.00          NE
ATOM   1453  B       X   1     -96.770-143.719 -63.075  0.00  0.00           B
ATOM   1454  B       X   1     -97.201-139.903 -61.118  0.00  0.00           B
ATOM   1455  Ne      X   1     -96.900-140.360 -59.579  0.00  0.00          NE
ATOM   1456  B       X   1     -96.780-138.960 -58.693  0.00  0.00           B
ATOM   1457  B       X   1     -95.438-140.921 -59.566  0.00  0.00           B
ATOM   1458  B       X   1     -96.032-144.911 -56.816  0.00  0.00           B
ATOM   1459  Ne      X   1     -95.453-143.443 -63.988  0.00  0.00          NE
ATOM   1460  B       X   1    -101.151-151.948 -56.018  0.00  0.00           B
ATOM   1461  B       X   1    -103.009-150.365 -55.222  0.00  0.00           B
ATOM   1462  B       X   1    -102.914-147.463 -50.389  0.00  0.00           B
ATOM   1463  B       X   1    -102.987-146.709 -54.870  0.00  0.00           B
ATOM   1464  B       X   1    -101.638-151.660 -53.537  0.00  0.00           B
ATOM   1465  Ne      X   1    -101.495-150.925 -54.947  0.00  0.00          NE
ATOM   1466  B       X   1     -98.074-146.963 -49.338  0.00  0.00           B
ATOM   1467  B       X   1    -100.526-147.382 -54.059  0.00  0.00           B
ATOM   1468  Ne      X   1    -101.702-146.371 -53.968  0.00  0.00          NE
ATOM   1469  B       X   1    -102.117-146.402 -52.481  0.00  0.00           B
ATOM   1470  Ne      X   1     -98.890-147.852 -50.362  0.00  0.00          NE
ATOM   1471  Ne      X   1     -99.554-148.487 -54.730  0.00  0.00          NE
ATOM   1472  Ne      X   1    -101.776-146.493 -50.932  0.00  0.00          NE
ATOM   1473  B       X   1     -99.484-149.084 -49.549  0.00  0.00           B
ATOM   1474  B       X   1    -100.412-149.782 -54.798  0.00  0.00           B
ATOM   1475  B       X   1    -100.325-147.099 -50.776  0.00  0.00           B
ATOM   1476  B       X   1     -98.057-148.369 -51.538  0.00  0.00           B
ATOM   1477  B       X   1     -98.147-148.593 -54.021  0.00  0.00           B
ATOM   1478  Ne      X   1    -102.397-152.764 -52.876  0.00  0.00          NE
ATOM   1479  B       X   1    -101.248-150.501 -48.375  0.00  0.00           B
ATOM   1480  B       X   1    -103.206-152.078 -48.196  0.00  0.00           B
ATOM   1481  Ne      X   1    -100.171-149.298 -48.189  0.00  0.00          NE
ATOM   1482  B       X   1     -96.825-146.685 -52.804  0.00  0.00           B
ATOM   1483  Ne      X   1     -97.193-148.229 -52.776  0.00  0.00          NE
ATOM   1484  B       X   1     -95.710-148.939 -52.822  0.00  0.00           B
ATOM   1485  Ne      X   1     -94.302-149.614 -52.852  0.00  0.00          NE
ATOM   1486  Ne      X   1     -92.321-147.262 -53.783  0.00  0.00          NE
ATOM   1487  B       X   1     -93.021-148.581 -53.069  0.00  0.00           B
ATOM   1488  B       X   1     -92.826-147.147 -55.266  0.00  0.00           B
ATOM   1489  B       X   1     -93.418-149.416 -49.556  0.00  0.00           B
ATOM   1490  B       X   1     -92.769-146.070 -52.915  0.00  0.00           B
ATOM   1491  B       X   1     -95.847-152.258 -54.938  0.00  0.00           B
ATOM   1492  B       X   1     -92.599-146.861 -48.882  0.00  0.00           B
ATOM   1493  Ne      X   1     -93.094-148.280 -48.394  0.00  0.00          NE
ATOM   1494  Ne      X   1     -97.113-153.013 -48.519  0.00  0.00          NE
ATOM   1495  B       X   1    -101.395-137.833 -52.985  0.00  0.00           B
ATOM   1496  B       X   1    -102.777-143.368 -55.561  0.00  0.00           B
ATOM   1497  B       X   1    -100.982-143.245 -48.754  0.00  0.00           B
ATOM   1498  Ne      X   1    -101.950-139.257 -53.460  0.00  0.00          NE
ATOM   1499  B       X   1    -100.781-139.811 -54.367  0.00  0.00           B
ATOM   1500  B       X   1    -100.155-142.911 -55.655  0.00  0.00           B
ATOM   1501  Ne      X   1    -100.373-138.746 -48.826  0.00  0.00          NE
ATOM   1502  Ne      X   1     -98.503-143.082 -51.984  0.00  0.00          NE
ATOM   1503  B       X   1     -98.449-138.952 -53.895  0.00  0.00           B
ATOM   1504  B       X   1    -102.017-142.147 -50.657  0.00  0.00           B
ATOM   1505  B       X   1    -101.182-144.968 -54.451  0.00  0.00           B
ATOM   1506  Ne      X   1     -98.698-142.366 -55.113  0.00  0.00          NE
ATOM   1507  Ne      X   1     -99.364-139.545 -54.989  0.00  0.00          NE
ATOM   1508  B       X   1     -98.721-140.882 -55.444  0.00  0.00           B
ATOM   1509  Ne      X   1    -101.155-143.461 -50.381  0.00  0.00          NE
ATOM   1510  B       X   1    -100.927-139.872 -49.846  0.00  0.00           B
ATOM   1511  B       X   1     -98.675-142.602 -53.496  0.00  0.00           B
ATOM   1512  B       X   1    -102.093-140.052 -52.137  0.00  0.00           B
ATOM   1513  B       X   1     -98.807-138.685 -48.678  0.00  0.00           B
ATOM   1514  B       X   1     -98.343-138.323 -51.267  0.00  0.00           B
ATOM   1515  B       X   1     -99.814-143.418 -51.148  0.00  0.00           B
ATOM   1516  Ne      X   1    -101.283-143.992 -55.680  0.00  0.00          NE
ATOM   1517  B       X   1    -101.704-144.974 -50.421  0.00  0.00           B
ATOM   1518  Ne      X   1    -102.095-140.561 -50.631  0.00  0.00          NE
ATOM   1519  B       X   1     -97.848-141.824 -51.222  0.00  0.00           B
ATOM   1520  B       X   1     -97.654-144.612 -48.330  0.00  0.00           B
ATOM   1521  B       X   1    -103.219-139.234 -54.333  0.00  0.00           B
ATOM   1522  Ne      X   1     -98.138-137.835 -52.773  0.00  0.00          NE
ATOM   1523  B       X   1     -92.691-144.852 -50.742  0.00  0.00           B
ATOM   1524  B       X   1     -96.321-144.686 -54.195  0.00  0.00           B
ATOM   1525  B       X   1     -94.671-143.171 -55.255  0.00  0.00           B
ATOM   1526  Ne      X   1     -93.520-142.542 -54.301  0.00  0.00          NE
ATOM   1527  B       X   1     -97.501-144.284 -52.014  0.00  0.00           B
ATOM   1528  B       X   1     -96.711-142.168 -48.990  0.00  0.00           B
ATOM   1529  B       X   1     -93.139-143.673 -53.189  0.00  0.00           B
ATOM   1530  B       X   1     -94.944-144.988 -52.029  0.00  0.00           B
ATOM   1531  Ne      X   1     -92.234-145.290 -49.287  0.00  0.00          NE
ATOM   1532  B       X   1     -92.211-142.228 -55.178  0.00  0.00           B
ATOM   1533  B       X   1     -97.344-142.984 -55.776  0.00  0.00           B
ATOM   1534  Ne      X   1     -96.013-143.908 -55.682  0.00  0.00          NE
ATOM   1535  Ne      X   1     -93.357-144.857 -52.142  0.00  0.00          NE
ATOM   1536  Ne      X   1     -96.321-145.210 -52.727  0.00  0.00          NE
ATOM   1537  B       X   1    -100.931-147.964 -47.825  0.00  0.00           B
ATOM   1538  B       X   1    -102.633-150.433 -46.314  0.00  0.00           B
ATOM   1539  B       X   1     -99.150-149.734 -47.110  0.00  0.00           B
ATOM   1540  Ne      X   1    -102.470-150.428 -44.724  0.00  0.00          NE
ATOM   1541  B       X   1    -101.970-148.967 -44.232  0.00  0.00           B
ATOM   1542  Ne      X   1    -101.702-147.411 -44.146  0.00  0.00          NE
ATOM   1543  B       X   1    -101.203-146.803 -45.511  0.00  0.00           B
ATOM   1544  B       X   1    -101.356-151.428 -44.325  0.00  0.00           B
ATOM   1545  Ne      X   1     -98.360-151.022 -46.715  0.00  0.00          NE
ATOM   1546  B       X   1    -100.706-146.988 -43.065  0.00  0.00           B
ATOM   1547  B       X   1     -98.945-149.590 -41.438  0.00  0.00           B
ATOM   1548  Ne      X   1    -100.823-146.620 -47.039  0.00  0.00          NE
ATOM   1549  B       X   1     -99.344-151.971 -45.789  0.00  0.00           B
ATOM   1550  B       X   1     -98.999-152.072 -41.174  0.00  0.00           B
ATOM   1551  B       X   1     -98.980-146.191 -41.260  0.00  0.00           B
ATOM   1552  B       X   1     -99.263-146.254 -47.211  0.00  0.00           B
ATOM   1553  Ne      X   1    -100.271-152.516 -44.650  0.00  0.00          NE
ATOM   1554  Ne      X   1    -100.357-145.819 -42.004  0.00  0.00          NE
ATOM   1555  Ne      X   1     -99.649-150.719 -40.583  0.00  0.00          NE
ATOM   1556  B       X   1    -101.182-150.780 -40.631  0.00  0.00           B
ATOM   1557  B       X   1    -101.469-145.790 -40.939  0.00  0.00           B
ATOM   1558  Ne      X   1    -102.748-150.613 -47.870  0.00  0.00          NE
ATOM   1559  B       X   1    -103.147-146.892 -43.890  0.00  0.00           B
ATOM   1560  B       X   1     -98.024-151.860 -48.011  0.00  0.00           B
ATOM   1561  B       X   1    -101.677-145.438 -47.624  0.00  0.00           B
ATOM   1562  Ne      X   1     -97.926-146.115 -48.025  0.00  0.00          NE
ATOM   1563  Ne      X   1    -102.686-150.523 -40.189  0.00  0.00          NE
ATOM   1564  B       X   1     -99.260-153.036 -43.476  0.00  0.00           B
ATOM   1565  Ne      X   1     -97.538-149.361 -42.139  0.00  0.00          NE
ATOM   1566  B       X   1     -97.200-147.821 -42.045  0.00  0.00           B
ATOM   1567  Ne      X   1     -97.422-146.344 -41.365  0.00  0.00          NE
ATOM   1568  B       X   1     -96.590-146.686 -47.205  0.00  0.00           B
ATOM   1569  Ne      X   1     -95.353-147.350 -46.379  0.00  0.00          NE
ATOM   1570  B       X   1     -96.044-148.456 -45.541  0.00  0.00           B
ATOM   1571  B       X   1     -96.453-150.128 -41.341  0.00  0.00           B
ATOM   1572  B       X   1     -96.286-146.309 -40.267  0.00  0.00           B
ATOM   1573  Ne      X   1    -102.204-139.272 -46.342  0.00  0.00          NE
ATOM   1574  Ne      X   1    -102.182-142.107 -45.282  0.00  0.00          NE
ATOM   1575  B       X   1    -101.911-143.165 -46.399  0.00  0.00           B
ATOM   1576  B       X   1    -101.790-140.661 -45.706  0.00  0.00           B
ATOM   1577  B       X   1    -101.364-142.587 -44.040  0.00  0.00           B
ATOM   1578  B       X   1    -100.194-144.436 -42.750  0.00  0.00           B
ATOM   1579  Ne      X   1    -100.025-142.983 -43.379  0.00  0.00          NE
ATOM   1580  B       X   1     -99.648-141.957 -42.220  0.00  0.00           B
ATOM   1581  Ne      X   1     -99.442-140.763 -41.269  0.00  0.00          NE
ATOM   1582  B       X   1     -99.666-139.458 -42.116  0.00  0.00           B
ATOM   1583  B       X   1     -98.895-142.977 -44.505  0.00  0.00           B
ATOM   1584  B       X   1    -101.066-138.850 -47.402  0.00  0.00           B
ATOM   1585  Ne      X   1    -101.952-143.912 -47.778  0.00  0.00          NE
ATOM   1586  B       X   1    -102.498-138.154 -45.314  0.00  0.00           B
ATOM   1587  B       X   1     -97.911-140.743 -40.789  0.00  0.00           B
ATOM   1588  Ne      X   1     -97.422-142.542 -45.008  0.00  0.00          NE
ATOM   1589  B       X   1     -96.950-145.276 -42.398  0.00  0.00           B
ATOM   1590  Ne      X   1     -95.893-144.226 -42.903  0.00  0.00          NE
ATOM   1591  Ne      X   1     -94.710-141.773 -41.515  0.00  0.00          NE
ATOM   1592  B       X   1     -93.125-141.747 -41.324  0.00  0.00           B
ATOM   1593  B       X   1     -95.365-143.250 -41.721  0.00  0.00           B
ATOM   1594  B       X   1     -96.463-143.493 -44.183  0.00  0.00           B
ATOM   1595  B       X   1     -95.414-140.924 -40.426  0.00  0.00           B
ATOM   1596  B       X   1     -97.768-153.033 -38.494  0.00  0.00           B
ATOM   1597  B       X   1    -102.513-149.534 -38.932  0.00  0.00           B
ATOM   1598  Ne      X   1    -102.470-148.316 -37.921  0.00  0.00          NE
ATOM   1599  B       X   1    -102.389-146.982 -38.826  0.00  0.00           B
ATOM   1600  Ne      X   1    -100.534-148.706 -35.614  0.00  0.00          NE
ATOM   1601  B       X   1     -99.397-151.888 -34.802  0.00  0.00           B
ATOM   1602  B       X   1     -99.153-149.455 -35.414  0.00  0.00           B
ATOM   1603  B       X   1     -99.002-150.748 -39.111  0.00  0.00           B
ATOM   1604  B       X   1    -100.425-147.149 -35.104  0.00  0.00           B
ATOM   1605  B       X   1    -101.220-148.546 -37.020  0.00  0.00           B
ATOM   1606  Ne      X   1     -98.349-150.761 -35.285  0.00  0.00          NE
ATOM   1607  B       X   1    -101.535-149.532 -34.684  0.00  0.00           B
ATOM   1608  Ne      X   1    -101.980-145.610 -39.415  0.00  0.00          NE
ATOM   1609  Ne      X   1    -100.113-145.631 -34.800  0.00  0.00          NE
ATOM   1610  B       X   1     -98.691-145.616 -33.959  0.00  0.00           B
ATOM   1611  Ne      X   1     -97.850-151.450 -38.289  0.00  0.00          NE
ATOM   1612  B       X   1     -97.989-151.163 -36.790  0.00  0.00           B
ATOM   1613  Ne      X   1     -97.706-145.986 -32.837  0.00  0.00          NE
ATOM   1614  Ne      X   1    -100.560-152.960 -34.657  0.00  0.00          NE
ATOM   1615  B       X   1     -96.487-150.973 -38.971  0.00  0.00           B
ATOM   1616  B       X   1     -96.574-147.089 -33.186  0.00  0.00           B
ATOM   1617  Ne      X   1     -94.862-146.455 -39.627  0.00  0.00          NE
ATOM   1618  B       X   1     -95.445-149.363 -33.048  0.00  0.00           B
ATOM   1619  B       X   1     -92.939-149.226 -38.035  0.00  0.00           B
ATOM   1620  Ne      X   1     -92.553-149.122 -36.523  0.00  0.00          NE
ATOM   1621  B       X   1     -93.326-147.775 -36.003  0.00  0.00           B
ATOM   1622  B       X   1     -93.081-150.343 -35.760  0.00  0.00           B
ATOM   1623  B       X   1     -94.154-147.171 -33.712  0.00  0.00           B
ATOM   1624  Ne      X   1     -93.607-146.640 -35.039  0.00  0.00          NE
ATOM   1625  Ne      X   1     -95.218-147.796 -32.783  0.00  0.00          NE
ATOM   1626  B       X   1     -95.163-146.184 -38.042  0.00  0.00           B
ATOM   1627  B       X   1     -92.249-145.821 -34.810  0.00  0.00           B
ATOM   1628  B       X   1     -94.561-145.526 -35.703  0.00  0.00           B
ATOM   1629  B       X   1     -93.670-145.487 -39.875  0.00  0.00           B
ATOM   1630  B       X   1    -102.920-137.848 -39.504  0.00  0.00           B
ATOM   1631  B       X   1    -103.254-140.762 -36.232  0.00  0.00           B
ATOM   1632  B       X   1    -100.238-141.029 -39.984  0.00  0.00           B
ATOM   1633  B       X   1    -100.669-145.191 -38.615  0.00  0.00           B
ATOM   1634  B       X   1    -101.261-137.987 -37.484  0.00  0.00           B
ATOM   1635  B       X   1    -100.493-142.749 -37.975  0.00  0.00           B
ATOM   1636  B       X   1     -99.962-144.715 -36.183  0.00  0.00           B
ATOM   1637  B       X   1    -103.062-144.480 -39.443  0.00  0.00           B
ATOM   1638  B       X   1    -102.382-141.013 -38.566  0.00  0.00           B
ATOM   1639  B       X   1    -101.339-144.882 -34.076  0.00  0.00           B
ATOM   1640  B       X   1    -100.158-140.246 -37.536  0.00  0.00           B
ATOM   1641  Ne      X   1    -100.027-138.842 -36.868  0.00  0.00          NE
ATOM   1642  Ne      X   1    -100.862-141.302 -38.500  0.00  0.00          NE
ATOM   1643  Ne      X   1    -102.424-144.158 -33.249  0.00  0.00          NE
ATOM   1644  B       X   1     -98.315-141.459 -33.996  0.00  0.00           B
ATOM   1645  Ne      X   1     -99.872-144.187 -37.637  0.00  0.00          NE
ATOM   1646  B       X   1     -98.321-144.006 -38.097  0.00  0.00           B
ATOM   1647  B       X   1     -97.706-142.594 -36.229  0.00  0.00           B
ATOM   1648  B       X   1     -97.023-141.750 -38.652  0.00  0.00           B
ATOM   1649  Ne      X   1     -92.450-144.743 -38.992  0.00  0.00          NE
ATOM   1650  B       X   1     -92.081-143.497 -39.847  0.00  0.00           B
ATOM   1651  B       X   1     -96.221-142.885 -34.027  0.00  0.00           B
ATOM   1652  Ne      X   1     -97.177-143.043 -37.679  0.00  0.00          NE
ATOM   1653  B       X   1     -95.804-143.887 -37.415  0.00  0.00           B
ATOM   1654  Ne      X   1     -93.374-139.171 -38.030  0.00  0.00          NE
ATOM   1655  B       X   1     -94.353-139.987 -37.081  0.00  0.00           B
ATOM   1656  B       X   1     -96.886-144.666 -32.316  0.00  0.00           B
ATOM   1657  Ne      X   1     -97.129-141.948 -34.932  0.00  0.00          NE
ATOM   1658  Ne      X   1     -94.784-144.996 -37.114  0.00  0.00          NE
ATOM   1659  B       X   1     -96.864-139.155 -39.048  0.00  0.00           B
ATOM   1660  Ne      X   1     -96.764-140.621 -39.727  0.00  0.00          NE
ATOM   1661  B       X   1     -93.279-144.505 -37.694  0.00  0.00           B
ATOM   1662  B       X   1    -102.650-146.630 -30.709  0.00  0.00           B
ATOM   1663  B       X   1    -100.421-147.887 -30.752  0.00  0.00           B
ATOM   1664  B       X   1     -98.469-146.462 -31.531  0.00  0.00           B
ATOM   1665  B       X   1     -99.875-141.635 -31.942  0.00  0.00           B
ATOM   1666  Ne      X   1    -102.711-140.316 -29.715  0.00  0.00          NE
ATOM   1667  B       X   1    -101.919-139.026 -29.377  0.00  0.00           B
ATOM   1668  Ne      X   1    -101.233-144.361 -26.348  0.00  0.00          NE
ATOM   1669  Ne      X   1    -100.834-142.443 -31.040  0.00  0.00          NE
ATOM   1670  B       X   1    -101.712-141.464 -30.143  0.00  0.00           B
ATOM   1671  B       X   1    -101.966-143.022 -26.025  0.00  0.00           B
ATOM   1672  Ne      X   1     -98.254-140.768 -25.696  0.00  0.00          NE
ATOM   1673  B       X   1     -98.735-140.959 -27.119  0.00  0.00           B
ATOM   1674  B       X   1     -97.836-139.372 -25.149  0.00  0.00           B
ATOM   1675  B       X   1    -101.775-143.343 -32.024  0.00  0.00           B
ATOM   1676  B       X   1    -103.164-142.115 -21.337  0.00  0.00           B
ATOM   1677  B       X   1    -100.654-141.484 -21.327  0.00  0.00           B
ATOM   1678  Ne      X   1    -102.125-140.940 -21.537  0.00  0.00          NE
ATOM   1679  B       X   1    -102.228-139.633 -20.545  0.00  0.00           B
ATOM   1680  Ne      X   1    -103.005-138.824 -19.492  0.00  0.00          NE
ATOM   1681  B       X   1     -99.782-141.723 -18.986  0.00  0.00           B
ATOM   1682  B       X   1     -99.747-138.261 -17.213  0.00  0.00           B
ATOM   1683  B       X   1     -98.261-144.313 -24.006  0.00  0.00           B
ATOM   1684  B       X   1     -98.268-142.688 -20.873  0.00  0.00           B
ATOM   1685  Ne      X   1     -99.344-141.542 -20.513  0.00  0.00          NE
ATOM   1686  B       X   1    -102.421-140.295 -22.921  0.00  0.00           B
ATOM   1687  B       X   1     -98.613-140.134 -20.850  0.00  0.00           B
ATOM   1688  B       X   1    -102.203-138.549 -18.191  0.00  0.00           B
ATOM   1689  Ne      X   1    -101.329-137.988 -16.993  0.00  0.00          NE
ATOM   1690  Ne      X   1    -102.715-138.125  -5.503  0.00  0.00          NE
ATOM   1691  B       X   1    -101.266-138.583  -6.054  0.00  0.00           B
ATOM   1692  Ne      X   1     -99.645-137.403 -57.333  0.00  0.00          NE
ATOM   1693  B       X   1    -102.857-132.789 -60.090  0.00  0.00           B
ATOM   1694  B       X   1    -102.410-131.922 -62.506  0.00  0.00           B
ATOM   1695  Ne      X   1    -100.809-135.124 -63.123  0.00  0.00          NE
ATOM   1696  Ne      X   1    -101.831-132.800 -61.357  0.00  0.00          NE
ATOM   1697  B       X   1    -100.470-132.113 -60.809  0.00  0.00           B
ATOM   1698  Ne      X   1     -99.151-131.280 -60.559  0.00  0.00          NE
ATOM   1699  B       X   1    -101.445-134.212 -61.981  0.00  0.00           B
ATOM   1700  B       X   1     -98.904-133.006 -57.309  0.00  0.00           B
ATOM   1701  B       X   1     -98.241-132.257 -59.677  0.00  0.00           B
ATOM   1702  B       X   1     -99.387-135.687 -62.706  0.00  0.00           B
ATOM   1703  B       X   1     -98.524-130.809 -61.893  0.00  0.00           B
ATOM   1704  B       X   1     -98.121-137.090 -57.822  0.00  0.00           B
ATOM   1705  B       X   1    -101.755-136.239 -63.597  0.00  0.00           B
ATOM   1706  B       X   1    -100.431-136.246 -56.599  0.00  0.00           B
ATOM   1707  Ne      X   1     -97.925-136.149 -62.577  0.00  0.00          NE
ATOM   1708  Ne      X   1     -98.004-130.318 -63.303  0.00  0.00          NE
ATOM   1709  B       X   1     -97.941-137.745 -62.339  0.00  0.00           B
ATOM   1710  Ne      X   1    -102.269-137.704 -63.990  0.00  0.00          NE
ATOM   1711  B       X   1     -97.122-135.572 -61.366  0.00  0.00           B
ATOM   1712  B       X   1     -96.473-130.735 -63.388  0.00  0.00           B
ATOM   1713  Ne      X   1     -96.424-135.166 -59.996  0.00  0.00          NE
ATOM   1714  Ne      X   1     -96.644-137.481 -58.153  0.00  0.00          NE
ATOM   1715  B       X   1     -94.502-131.321 -59.980  0.00  0.00           B
ATOM   1716  B       X   1     -93.068-133.252 -60.854  0.00  0.00           B
ATOM   1717  Ne      X   1     -94.517-132.769 -60.890  0.00  0.00          NE
ATOM   1718  B       X   1     -94.786-132.277 -62.339  0.00  0.00           B
ATOM   1719  B       X   1     -95.437-133.952 -60.330  0.00  0.00           B
ATOM   1720  Ne      X   1     -94.938-131.041 -63.426  0.00  0.00          NE
ATOM   1721  B       X   1     -95.972-136.507 -59.279  0.00  0.00           B
ATOM   1722  B       X   1     -99.281-129.972 -59.603  0.00  0.00           B
ATOM   1723  B       X   1    -102.847-123.753 -60.082  0.00  0.00           B
ATOM   1724  B       X   1    -100.476-123.893 -59.276  0.00  0.00           B
ATOM   1725  B       X   1     -99.809-129.116 -57.088  0.00  0.00           B
ATOM   1726  Ne      X   1     -98.921-127.398 -63.031  0.00  0.00          NE
ATOM   1727  B       X   1    -100.004-127.661 -61.829  0.00  0.00           B
ATOM   1728  B       X   1    -101.332-125.838 -60.639  0.00  0.00           B
ATOM   1729  Ne      X   1    -100.886-127.319 -60.551  0.00  0.00          NE
ATOM   1730  Ne      X   1     -99.223-128.749 -58.521  0.00  0.00          NE
ATOM   1731  B       X   1    -100.014-127.576 -59.240  0.00  0.00           B
ATOM   1732  Ne      X   1    -101.450-124.286 -60.425  0.00  0.00          NE
ATOM   1733  B       X   1    -102.154-128.274 -60.497  0.00  0.00           B
ATOM   1734  B       X   1     -98.601-123.775 -62.604  0.00  0.00           B
ATOM   1735  B       X   1     -97.937-126.242 -62.575  0.00  0.00           B
ATOM   1736  B       X   1     -98.203-128.777 -63.297  0.00  0.00           B
ATOM   1737  B       X   1    -100.945-123.505 -61.704  0.00  0.00           B
ATOM   1738  B       X   1     -98.406-123.758 -57.767  0.00  0.00           B
ATOM   1739  Ne      X   1     -99.867-123.308 -57.950  0.00  0.00          NE
ATOM   1740  B       X   1    -100.770-123.793 -56.678  0.00  0.00           B
ATOM   1741  Ne      X   1     -99.984-122.962 -62.902  0.00  0.00          NE
ATOM   1742  B       X   1     -97.659-128.346 -58.455  0.00  0.00           B
ATOM   1743  B       X   1     -91.876-123.892 -59.001  0.00  0.00           B
ATOM   1744  B       X   1     -96.396-122.547 -56.744  0.00  0.00           B
ATOM   1745  Ne      X   1     -97.367-124.783 -62.484  0.00  0.00          NE
ATOM   1746  Ne      X   1     -96.849-123.873 -57.428  0.00  0.00          NE
ATOM   1747  B       X   1     -96.679-125.026 -56.359  0.00  0.00           B
ATOM   1748  B       X   1     -96.027-124.251 -58.689  0.00  0.00           B
ATOM   1749  B       X   1     -94.024-129.857 -62.938  0.00  0.00           B
ATOM   1750  B       X   1     -94.121-123.558 -63.825  0.00  0.00           B
ATOM   1751  B       X   1     -92.235-128.125 -61.855  0.00  0.00           B
ATOM   1752  B       X   1     -94.073-125.122 -60.002  0.00  0.00           B
ATOM   1753  Ne      X   1     -92.589-124.740 -60.243  0.00  0.00          NE
ATOM   1754  Ne      X   1     -92.743-123.552 -63.137  0.00  0.00          NE
ATOM   1755  Ne      X   1     -92.728-128.904 -63.114  0.00  0.00          NE
ATOM   1756  B       X   1     -95.161-128.995 -58.745  0.00  0.00           B
ATOM   1757  B       X   1     -92.690-123.866 -61.649  0.00  0.00           B
ATOM   1758  Ne      X   1     -95.579-125.135 -59.886  0.00  0.00          NE
ATOM   1759  B       X   1     -95.996-126.580 -59.423  0.00  0.00           B
ATOM   1760  Ne      X   1     -96.185-127.835 -58.396  0.00  0.00          NE
ATOM   1761  B       X   1     -96.431-124.705 -61.203  0.00  0.00           B
ATOM   1762  B       X   1     -96.447-124.593 -63.784  0.00  0.00           B
ATOM   1763  B       X   1     -91.875-124.642 -63.915  0.00  0.00           B
ATOM   1764  B       X   1    -102.859-135.564 -56.044  0.00  0.00           B
ATOM   1765  B       X   1    -103.132-132.227 -50.975  0.00  0.00           B
ATOM   1766  B       X   1    -100.372-131.319 -55.995  0.00  0.00           B
ATOM   1767  B       X   1    -100.878-133.865 -55.924  0.00  0.00           B
ATOM   1768  Ne      X   1     -99.767-132.773 -55.962  0.00  0.00          NE
ATOM   1769  B       X   1    -100.801-137.364 -49.491  0.00  0.00           B
ATOM   1770  B       X   1     -99.060-136.659 -52.999  0.00  0.00           B
ATOM   1771  Ne      X   1    -101.316-135.302 -55.679  0.00  0.00          NE
ATOM   1772  B       X   1    -102.688-135.731 -49.716  0.00  0.00           B
ATOM   1773  B       X   1     -98.911-132.841 -54.638  0.00  0.00           B
ATOM   1774  Ne      X   1     -98.123-132.205 -53.427  0.00  0.00          NE
ATOM   1775  B       X   1    -100.915-135.772 -51.468  0.00  0.00           B
ATOM   1776  B       X   1    -101.072-135.748 -54.197  0.00  0.00           B
ATOM   1777  Ne      X   1    -100.626-136.371 -52.891  0.00  0.00          NE
ATOM   1778  Ne      X   1    -101.183-135.844 -49.965  0.00  0.00          NE
ATOM   1779  B       X   1     -99.114-131.224 -52.716  0.00  0.00           B
ATOM   1780  B       X   1    -100.282-134.901 -49.189  0.00  0.00           B
ATOM   1781  Ne      X   1    -102.685-130.705 -51.307  0.00  0.00          NE
ATOM   1782  B       X   1    -101.514-130.471 -52.347  0.00  0.00           B
ATOM   1783  B       X   1    -102.170-130.129 -49.948  0.00  0.00           B
ATOM   1784  B       X   1    -102.244-122.605 -55.049  0.00  0.00           B
ATOM   1785  B       X   1    -102.151-129.424 -55.904  0.00  0.00           B
ATOM   1786  B       X   1    -100.160-129.511 -54.343  0.00  0.00           B
ATOM   1787  Ne      X   1     -98.129-123.278 -51.176  0.00  0.00          NE
ATOM   1788  Ne      X   1    -100.441-124.790 -52.716  0.00  0.00          NE
ATOM   1789  B       X   1    -102.811-125.114 -55.565  0.00  0.00           B
ATOM   1790  Ne      X   1    -101.646-124.011 -55.422  0.00  0.00          NE
ATOM   1791  Ne      X   1    -100.674-129.744 -55.861  0.00  0.00          NE
ATOM   1792  B       X   1    -100.260-126.340 -52.485  0.00  0.00           B
ATOM   1793  Ne      X   1    -100.132-129.966 -52.798  0.00  0.00          NE
ATOM   1794  B       X   1    -101.854-124.410 -52.005  0.00  0.00           B
ATOM   1795  B       X   1    -100.720-124.538 -54.243  0.00  0.00           B
ATOM   1796  B       X   1     -99.257-123.922 -52.193  0.00  0.00           B
ATOM   1797  Ne      X   1    -101.811-129.919 -48.400  0.00  0.00          NE
ATOM   1798  Ne      X   1     -95.541-122.708 -52.722  0.00  0.00          NE
ATOM   1799  B       X   1     -91.904-123.924 -52.012  0.00  0.00           B
ATOM   1800  B       X   1     -95.908-126.415 -54.376  0.00  0.00           B
ATOM   1801  B       X   1     -95.713-122.629 -54.270  0.00  0.00           B
ATOM   1802  B       X   1     -94.192-125.451 -56.160  0.00  0.00           B
ATOM   1803  B       X   1     -96.823-123.058 -51.974  0.00  0.00           B
ATOM   1804  B       X   1     -94.420-123.805 -52.540  0.00  0.00           B
ATOM   1805  Ne      X   1     -95.639-126.083 -55.889  0.00  0.00          NE
ATOM   1806  B       X   1     -92.678-124.821 -54.252  0.00  0.00           B
ATOM   1807  Ne      X   1     -92.678-125.519 -55.670  0.00  0.00          NE
ATOM   1808  Ne      X   1    -102.061-136.980 -44.270  0.00  0.00          NE
ATOM   1809  B       X   1    -102.629-133.178 -45.817  0.00  0.00           B
ATOM   1810  B       X   1    -102.671-131.656 -42.393  0.00  0.00           B
ATOM   1811  B       X   1    -101.771-135.517 -41.358  0.00  0.00           B
ATOM   1812  Ne      X   1    -102.204-130.784 -43.620  0.00  0.00          NE
ATOM   1813  Ne      X   1    -102.089-134.557 -46.235  0.00  0.00          NE
ATOM   1814  B       X   1    -100.863-131.128 -44.417  0.00  0.00           B
ATOM   1815  B       X   1    -101.905-135.653 -45.108  0.00  0.00           B
ATOM   1816  B       X   1     -97.960-132.534 -41.312  0.00  0.00           B
ATOM   1817  Ne      X   1     -99.445-130.779 -44.817  0.00  0.00          NE
ATOM   1818  B       X   1     -98.432-131.450 -43.782  0.00  0.00           B
ATOM   1819  B       X   1    -102.445-131.056 -47.431  0.00  0.00           B
ATOM   1820  B       X   1     -99.455-134.591 -40.627  0.00  0.00           B
ATOM   1821  B       X   1    -103.112-136.541 -43.161  0.00  0.00           B
ATOM   1822  Ne      X   1    -103.147-132.633 -41.239  0.00  0.00          NE
ATOM   1823  Ne      X   1    -103.207-131.824 -46.166  0.00  0.00          NE
ATOM   1824  B       X   1    -101.991-132.815 -40.164  0.00  0.00           B
ATOM   1825  B       X   1    -100.754-137.463 -43.509  0.00  0.00           B
ATOM   1826  Ne      X   1    -103.260-135.573 -41.899  0.00  0.00          NE
ATOM   1827  B       X   1    -103.257-130.909 -44.818  0.00  0.00           B
ATOM   1828  B       X   1    -103.105-135.060 -47.381  0.00  0.00           B
ATOM   1829  Ne      X   1     -97.470-131.637 -42.496  0.00  0.00          NE
ATOM   1830  B       X   1     -96.136-132.283 -42.979  0.00  0.00           B
ATOM   1831  B       X   1     -97.346-130.180 -41.996  0.00  0.00           B
ATOM   1832  B       X   1    -103.268-127.556 -44.458  0.00  0.00           B
ATOM   1833  B       X   1    -101.902-129.287 -43.198  0.00  0.00           B
ATOM   1834  B       X   1    -100.685-127.101 -43.884  0.00  0.00           B
ATOM   1835  B       X   1     -98.338-126.631 -45.155  0.00  0.00           B
ATOM   1836  Ne      X   1     -99.077-127.610 -44.136  0.00  0.00          NE
ATOM   1837  Ne      X   1    -102.120-127.671 -43.391  0.00  0.00          NE
ATOM   1838  B       X   1    -102.552-127.033 -42.047  0.00  0.00           B
ATOM   1839  B       X   1     -99.351-129.135 -44.778  0.00  0.00           B
ATOM   1840  Ne      X   1     -97.880-128.736 -41.560  0.00  0.00          NE
ATOM   1841  B       X   1     -98.337-127.856 -42.784  0.00  0.00           B
ATOM   1842  B       X   1     -98.034-123.103 -42.412  0.00  0.00           B
ATOM   1843  B       X   1     -99.277-129.096 -40.731  0.00  0.00           B
ATOM   1844  B       X   1    -101.003-123.172 -47.058  0.00  0.00           B
ATOM   1845  B       X   1     -98.225-125.862 -47.739  0.00  0.00           B
ATOM   1846  Ne      X   1    -102.738-127.219 -40.455  0.00  0.00          NE
ATOM   1847  B       X   1     -99.776-122.673 -44.811  0.00  0.00           B
ATOM   1848  B       X   1    -102.543-128.633 -47.998  0.00  0.00           B
ATOM   1849  B       X   1     -97.707-124.493 -40.223  0.00  0.00           B
ATOM   1850  Ne      X   1     -97.566-125.806 -46.304  0.00  0.00          NE
ATOM   1851  B       X   1     -95.109-122.781 -45.651  0.00  0.00           B
ATOM   1852  B       X   1     -97.343-124.157 -46.042  0.00  0.00           B
ATOM   1853  Ne      X   1     -96.707-122.730 -45.922  0.00  0.00          NE
ATOM   1854  Ne      X   1     -96.996-123.420 -41.171  0.00  0.00          NE
ATOM   1855  B       X   1     -96.701-128.119 -40.611  0.00  0.00           B
ATOM   1856  B       X   1     -93.995-122.989 -43.404  0.00  0.00           B
ATOM   1857  Ne      X   1     -92.347-129.321 -42.746  0.00  0.00          NE
ATOM   1858  Ne      X   1     -94.054-124.052 -42.133  0.00  0.00          NE
ATOM   1859  Ne      X   1     -93.074-126.503 -43.689  0.00  0.00          NE
ATOM   1860  B       X   1     -93.516-125.434 -42.582  0.00  0.00           B
ATOM   1861  B       X   1     -93.087-128.018 -43.189  0.00  0.00           B
ATOM   1862  B       X   1     -93.976-126.526 -44.943  0.00  0.00           B
ATOM   1863  Ne      X   1     -94.692-126.998 -46.288  0.00  0.00          NE
ATOM   1864  B       X   1     -93.191-123.371 -41.021  0.00  0.00           B
ATOM   1865  B       X   1     -95.581-124.036 -41.692  0.00  0.00           B
ATOM   1866  B       X   1     -93.795-126.634 -47.565  0.00  0.00           B
ATOM   1867  B       X   1     -96.126-126.355 -46.330  0.00  0.00           B
ATOM   1868  Ne      X   1     -98.544-133.443 -40.079  0.00  0.00          NE
ATOM   1869  B       X   1    -101.460-137.546 -33.522  0.00  0.00           B
ATOM   1870  B       X   1    -102.789-135.433 -32.831  0.00  0.00           B
ATOM   1871  B       X   1    -103.006-136.040 -37.753  0.00  0.00           B
ATOM   1872  Ne      X   1    -101.997-136.960 -38.450  0.00  0.00          NE
ATOM   1873  Ne      X   1    -102.684-136.961 -32.661  0.00  0.00          NE
ATOM   1874  B       X   1    -101.023-130.631 -39.387  0.00  0.00           B
ATOM   1875  B       X   1    -102.729-134.311 -36.060  0.00  0.00           B
ATOM   1876  B       X   1    -102.742-132.800 -32.877  0.00  0.00           B
ATOM   1877  B       X   1    -100.820-136.201 -39.171  0.00  0.00           B
ATOM   1878  B       X   1     -99.505-132.516 -39.306  0.00  0.00           B
ATOM   1879  Ne      X   1    -102.770-131.473 -33.771  0.00  0.00          NE
ATOM   1880  B       X   1    -102.200-131.987 -35.126  0.00  0.00           B
ATOM   1881  Ne      X   1    -101.036-132.213 -39.059  0.00  0.00          NE
ATOM   1882  Ne      X   1    -101.696-133.171 -36.153  0.00  0.00          NE
ATOM   1883  B       X   1    -101.432-132.617 -37.601  0.00  0.00           B
ATOM   1884  B       X   1    -101.878-130.333 -33.321  0.00  0.00           B
ATOM   1885  B       X   1    -101.622-128.198 -40.012  0.00  0.00           B
ATOM   1886  Ne      X   1     -99.901-124.070 -34.621  0.00  0.00          NE
ATOM   1887  Ne      X   1     -99.714-127.284 -37.596  0.00  0.00          NE
ATOM   1888  Ne      X   1    -100.582-123.163 -37.438  0.00  0.00          NE
ATOM   1889  B       X   1    -100.517-123.524 -35.960  0.00  0.00           B
ATOM   1890  Ne      X   1    -100.970-129.050 -33.060  0.00  0.00          NE
ATOM   1891  B       X   1    -100.928-126.915 -36.640  0.00  0.00           B
ATOM   1892  Ne      X   1    -102.952-124.672 -38.891  0.00  0.00          NE
ATOM   1893  B       X   1     -99.243-123.737 -38.285  0.00  0.00           B
ATOM   1894  B       X   1     -98.385-123.746 -34.687  0.00  0.00           B
ATOM   1895  Ne      X   1    -101.298-126.606 -35.095  0.00  0.00          NE
ATOM   1896  B       X   1     -99.894-128.630 -38.297  0.00  0.00           B
ATOM   1897  B       X   1     -98.438-127.665 -36.649  0.00  0.00           B
ATOM   1898  B       X   1    -101.781-123.887 -38.117  0.00  0.00           B
ATOM   1899  B       X   1    -100.319-123.632 -33.155  0.00  0.00           B
ATOM   1900  B       X   1    -102.588-125.764 -34.836  0.00  0.00           B
ATOM   1901  B       X   1     -99.266-126.217 -38.661  0.00  0.00           B
ATOM   1902  B       X   1    -101.264-127.920 -34.161  0.00  0.00           B
ATOM   1903  B       X   1    -100.167-125.626 -34.623  0.00  0.00           B
ATOM   1904  Ne      X   1    -100.507-129.202 -39.717  0.00  0.00          NE
ATOM   1905  Ne      X   1     -98.300-124.882 -38.867  0.00  0.00          NE
ATOM   1906  B       X   1    -102.501-125.906 -39.739  0.00  0.00           B
ATOM   1907  B       X   1     -92.987-126.418 -37.048  0.00  0.00           B
ATOM   1908  B       X   1     -96.677-128.751 -38.190  0.00  0.00           B
ATOM   1909  B       X   1     -94.502-127.702 -38.805  0.00  0.00           B
ATOM   1910  Ne      X   1     -97.019-122.943 -34.502  0.00  0.00          NE
ATOM   1911  B       X   1     -93.622-128.785 -36.560  0.00  0.00           B
ATOM   1912  Ne      X   1     -93.298-127.787 -37.758  0.00  0.00          NE
ATOM   1913  B       X   1     -96.182-123.713 -33.381  0.00  0.00           B
ATOM   1914  B       X   1     -94.967-125.052 -36.464  0.00  0.00           B
ATOM   1915  B       X   1     -96.415-123.055 -35.945  0.00  0.00           B
ATOM   1916  B       X   1     -94.990-129.871 -39.810  0.00  0.00           B
ATOM   1917  B       X   1     -95.392-123.058 -38.237  0.00  0.00           B
ATOM   1918  B       X   1     -97.115-124.890 -37.802  0.00  0.00           B
ATOM   1919  Ne      X   1     -97.427-128.775 -36.881  0.00  0.00          NE
ATOM   1920  Ne      X   1     -95.978-124.063 -37.121  0.00  0.00          NE
ATOM   1921  Ne      X   1     -95.686-128.555 -39.443  0.00  0.00          NE
ATOM   1922  Ne      X   1    -103.131-137.109 -24.947  0.00  0.00          NE
ATOM   1923  B       X   1    -102.881-136.798 -28.662  0.00  0.00           B
ATOM   1924  B       X   1    -100.051-132.554 -27.042  0.00  0.00           B
ATOM   1925  Ne      X   1    -100.749-131.494 -28.042  0.00  0.00          NE
ATOM   1926  Ne      X   1     -99.434-134.044 -26.910  0.00  0.00          NE
ATOM   1927  B       X   1    -100.063-135.059 -25.785  0.00  0.00           B
ATOM   1928  B       X   1    -102.008-132.366 -28.670  0.00  0.00           B
ATOM   1929  B       X   1     -97.903-134.010 -26.487  0.00  0.00           B
ATOM   1930  B       X   1    -101.544-136.962 -24.819  0.00  0.00           B
ATOM   1931  Ne      X   1    -100.129-136.187 -24.601  0.00  0.00          NE
ATOM   1932  B       X   1    -101.312-134.138 -31.240  0.00  0.00           B
ATOM   1933  B       X   1     -98.901-137.100 -24.516  0.00  0.00           B
ATOM   1934  B       X   1    -102.410-137.294 -31.150  0.00  0.00           B
ATOM   1935  Ne      X   1    -101.885-137.484 -29.632  0.00  0.00          NE
ATOM   1936  B       X   1    -101.394-130.171 -27.510  0.00  0.00           B
ATOM   1937  Ne      X   1    -102.735-134.093 -32.015  0.00  0.00          NE
ATOM   1938  B       X   1    -103.265-128.407 -26.854  0.00  0.00           B
ATOM   1939  B       X   1    -101.313-128.366 -31.644  0.00  0.00           B
ATOM   1940  B       X   1    -102.376-123.821 -29.419  0.00  0.00           B
ATOM   1941  Ne      X   1    -101.909-128.728 -27.667  0.00  0.00          NE
ATOM   1942  B       X   1    -100.250-124.325 -30.634  0.00  0.00           B
ATOM   1943  B       X   1    -102.274-128.578 -29.286  0.00  0.00           B
ATOM   1944  B       X   1    -100.984-127.566 -27.290  0.00  0.00           B
ATOM   1945  B       X   1    -100.671-125.178 -28.163  0.00  0.00           B
ATOM   1946  B       X   1    -101.796-126.250 -30.111  0.00  0.00           B
ATOM   1947  B       X   1     -98.650-126.387 -27.299  0.00  0.00           B
ATOM   1948  B       X   1    -100.374-125.618 -25.586  0.00  0.00           B
ATOM   1949  Ne      X   1    -100.168-126.172 -27.114  0.00  0.00          NE
ATOM   1950  Ne      X   1    -102.268-127.741 -30.603  0.00  0.00          NE
ATOM   1951  Ne      X   1    -101.266-124.898 -29.565  0.00  0.00          NE
ATOM   1952  Ne      X   1     -99.704-123.389 -31.712  0.00  0.00          NE
ATOM   1953  B       X   1     -98.130-123.670 -31.814  0.00  0.00           B
ATOM   1954  B       X   1     -98.435-129.470 -24.170  0.00  0.00           B
ATOM   1955  Ne      X   1    -100.336-124.983 -24.117  0.00  0.00          NE
ATOM   1956  B       X   1     -96.253-122.773 -26.459  0.00  0.00           B
ATOM   1957  Ne      X   1     -97.192-126.655 -26.889  0.00  0.00          NE
ATOM   1958  Ne      X   1     -97.040-128.883 -24.654  0.00  0.00          NE
ATOM   1959  Ne      X   1     -95.935-124.017 -25.487  0.00  0.00          NE
ATOM   1960  B       X   1     -95.791-123.517 -30.846  0.00  0.00           B
ATOM   1961  B       X   1     -96.620-125.318 -26.211  0.00  0.00           B
ATOM   1962  B       X   1     -96.589-123.756 -24.150  0.00  0.00           B
ATOM   1963  B       X   1     -97.953-137.540 -20.581  0.00  0.00           B
ATOM   1964  B       X   1    -102.267-135.303 -21.788  0.00  0.00           B
ATOM   1965  B       X   1    -102.478-131.741 -22.351  0.00  0.00           B
ATOM   1966  B       X   1    -100.295-135.372 -23.276  0.00  0.00           B
ATOM   1967  B       X   1     -98.707-136.389 -18.494  0.00  0.00           B
ATOM   1968  Ne      X   1    -100.680-134.956 -21.852  0.00  0.00          NE
ATOM   1969  Ne      X   1    -100.997-131.848 -21.728  0.00  0.00          NE
ATOM   1970  B       X   1     -99.795-135.745 -20.805  0.00  0.00           B
ATOM   1971  Ne      X   1     -98.481-136.047 -20.015  0.00  0.00          NE
ATOM   1972  B       X   1    -100.591-133.337 -21.549  0.00  0.00           B
ATOM   1973  B       X   1    -100.974-131.039 -20.352  0.00  0.00           B
ATOM   1974  B       X   1    -100.030-131.066 -22.699  0.00  0.00           B
ATOM   1975  B       X   1    -101.331-136.403 -16.929  0.00  0.00           B
ATOM   1976  Ne      X   1     -98.440-137.444 -17.347  0.00  0.00          NE
ATOM   1977  Ne      X   1     -98.266-122.500 -20.314  0.00  0.00          NE
ATOM   1978  B       X   1    -101.547-124.069 -23.899  0.00  0.00           B
ATOM   1979  B       X   1     -99.056-124.125 -23.814  0.00  0.00           B
ATOM   1980  Ne      X   1    -102.953-123.384 -23.811  0.00  0.00          NE
ATOM   1981  Ne      X   1     -99.509-129.630 -23.025  0.00  0.00          NE
ATOM   1982  B       X   1    -101.743-127.481 -21.264  0.00  0.00           B
ATOM   1983  B       X   1    -102.296-129.063 -19.298  0.00  0.00           B
ATOM   1984  B       X   1    -100.972-124.686 -18.013  0.00  0.00           B
ATOM   1985  Ne      X   1    -101.345-127.401 -22.770  0.00  0.00          NE
ATOM   1986  B       X   1    -102.036-126.366 -16.401  0.00  0.00           B
ATOM   1987  B       X   1     -98.953-123.551 -19.244  0.00  0.00           B
ATOM   1988  B       X   1     -99.221-123.490 -16.662  0.00  0.00           B
ATOM   1989  Ne      X   1    -102.297-125.541 -17.750  0.00  0.00          NE
ATOM   1990  B       X   1     -97.796-123.204 -21.709  0.00  0.00           B
ATOM   1991  B       X   1    -102.729-127.016 -23.534  0.00  0.00           B
ATOM   1992  Ne      X   1    -102.670-127.635 -19.971  0.00  0.00          NE
ATOM   1993  B       X   1     -98.718-129.154 -21.662  0.00  0.00           B
ATOM   1994  B       X   1    -102.525-126.601 -18.883  0.00  0.00           B
ATOM   1995  B       X   1    -100.412-126.195 -23.063  0.00  0.00           B
ATOM   1996  Ne      X   1     -99.955-123.477 -18.038  0.00  0.00          NE
ATOM   1997  B       X   1    -100.715-128.736 -23.223  0.00  0.00           B
ATOM   1998  B       X   1     -97.849-129.117 -19.213  0.00  0.00           B
ATOM   1999  Ne      X   1     -97.710-124.136 -23.008  0.00  0.00          NE
ATOM   2000  Ne      X   1     -95.408-123.773 -16.310  0.00  0.00          NE
ATOM   2001  B       X   1     -96.794-127.594 -21.116  0.00  0.00           B
ATOM   2002  B       X   1     -94.919-126.379 -22.344  0.00  0.00           B
ATOM   2003  Ne      X   1     -97.446-128.991 -20.724  0.00  0.00          NE
ATOM   2004  Ne      X   1     -96.394-126.880 -22.357  0.00  0.00          NE
ATOM   2005  B       X   1     -97.326-125.577 -22.552  0.00  0.00           B
ATOM   2006  B       X   1     -96.514-127.993 -23.467  0.00  0.00           B
ATOM   2007  B       X   1     -95.665-122.898 -17.605  0.00  0.00           B
ATOM   2008  Ne      X   1     -99.791-131.652 -12.146  0.00  0.00          NE
ATOM   2009  B       X   1     -99.270-134.297  -9.139  0.00  0.00           B
ATOM   2010  B       X   1     -98.433-130.960 -12.338  0.00  0.00           B
ATOM   2011  B       X   1    -100.740-130.877 -11.079  0.00  0.00           B
ATOM   2012  B       X   1    -103.052-130.460  -9.972  0.00  0.00           B
ATOM   2013  Ne      X   1     -98.225-133.747  -8.120  0.00  0.00          NE
ATOM   2014  B       X   1     -96.959-133.115  -8.859  0.00  0.00           B
ATOM   2015  B       X   1     -94.870-131.487  -8.867  0.00  0.00           B
ATOM   2016  Ne      X   1     -96.030-132.051  -9.707  0.00  0.00          NE
ATOM   2017  B       X   1    -102.853-125.965 -14.114  0.00  0.00           B
ATOM   2018  B       X   1    -102.541-125.951 -11.130  0.00  0.00           B
ATOM   2019  Ne      X   1    -101.727-129.791 -10.567  0.00  0.00          NE
ATOM   2020  Ne      X   1    -102.783-129.052 -13.305  0.00  0.00          NE
ATOM   2021  B       X   1    -102.141-128.950 -11.855  0.00  0.00           B
ATOM   2022  B       X   1    -101.959-128.314 -14.435  0.00  0.00           B
ATOM   2023  B       X   1     -98.633-126.670 -12.676  0.00  0.00           B
ATOM   2024  B       X   1    -100.745-124.075 -10.664  0.00  0.00           B
ATOM   2025  Ne      X   1    -101.810-126.782 -14.821  0.00  0.00          NE
ATOM   2026  B       X   1     -99.219-127.335 -10.180  0.00  0.00           B
ATOM   2027  B       X   1    -100.348-126.360 -14.499  0.00  0.00           B
ATOM   2028  Ne      X   1     -98.897-126.050 -14.096  0.00  0.00          NE
ATOM   2029  Ne      X   1    -101.859-125.097 -10.108  0.00  0.00          NE
ATOM   2030  B       X   1     -98.707-124.481 -14.223  0.00  0.00           B
ATOM   2031  Ne      X   1     -98.374-123.373 -15.307  0.00  0.00          NE
ATOM   2032  B       X   1    -101.037-128.872  -9.511  0.00  0.00           B
ATOM   2033  Ne      X   1    -100.274-127.541  -9.041  0.00  0.00          NE
ATOM   2034  Ne      X   1     -98.114-127.239 -11.308  0.00  0.00          NE
ATOM   2035  B       X   1     -98.238-123.792 -10.394  0.00  0.00           B
ATOM   2036  B       X   1     -97.892-126.641 -15.127  0.00  0.00           B
ATOM   2037  B       X   1    -101.188-126.259  -9.020  0.00  0.00           B
ATOM   2038  B       X   1    -102.866-124.265  -9.216  0.00  0.00           B
ATOM   2039  Ne      X   1     -99.592-123.031 -10.691  0.00  0.00          NE
ATOM   2040  B       X   1     -97.569-128.690 -11.395  0.00  0.00           B
ATOM   2041  B       X   1     -97.111-126.146 -10.741  0.00  0.00           B
ATOM   2042  Ne      X   1     -96.963-124.639 -10.280  0.00  0.00          NE
ATOM   2043  B       X   1     -96.825-123.563 -15.603  0.00  0.00           B
ATOM   2044  B       X   1     -96.688-124.818  -8.677  0.00  0.00           B
ATOM   2045  Ne      X   1     -92.881-128.511  -9.877  0.00  0.00          NE
ATOM   2046  B       X   1     -93.642-129.207  -8.714  0.00  0.00           B
ATOM   2047  B       X   1     -95.731-124.034 -10.990  0.00  0.00           B
ATOM   2048  B       X   1    -102.921-136.614  -6.020  0.00  0.00           B
ATOM   2049  B       X   1    -102.940-133.992  -6.504  0.00  0.00           B
ATOM   2050  Ne      X   1    -102.917-132.423  -6.630  0.00  0.00          NE
ATOM   2051  B       X   1     -98.949-132.500  -7.442  0.00  0.00           B
ATOM   2052  Ne      X   1     -99.851-131.726  -6.426  0.00  0.00          NE
ATOM   2053  B       X   1    -101.361-132.059  -6.605  0.00  0.00           B
ATOM   2054  B       X   1     -98.138-135.565  -4.552  0.00  0.00           B
ATOM   2055  Ne      X   1     -99.479-131.079  -1.634  0.00  0.00          NE
ATOM   2056  B       X   1     -99.208-132.166  -4.968  0.00  0.00           B
ATOM   2057  B       X   1    -100.153-132.449  -1.761  0.00  0.00           B
ATOM   2058  Ne      X   1    -100.430-133.994  -1.620  0.00  0.00          NE
ATOM   2059  B       X   1     -99.193-134.751  -2.349  0.00  0.00           B
ATOM   2060  Ne      X   1     -97.913-134.795  -3.229  0.00  0.00          NE
ATOM   2061  B       X   1     -98.451-131.026  -2.870  0.00  0.00           B
ATOM   2062  Ne      X   1     -97.952-131.899  -4.085  0.00  0.00          NE
ATOM   2063  B       X   1    -101.759-134.370  -2.347  0.00  0.00           B
ATOM   2064  B       X   1     -98.723-130.919  -0.287  0.00  0.00           B
ATOM   2065  B       X   1     -97.765-134.970  -7.102  0.00  0.00           B
ATOM   2066  Ne      X   1    -103.247-134.359  -2.806  0.00  0.00          NE
ATOM   2067  B       X   1     -99.558-130.166  -6.476  0.00  0.00           B
ATOM   2068  B       X   1     -97.485-133.278  -3.518  0.00  0.00           B
ATOM   2069  B       X   1     -92.221-135.809  -1.546  0.00  0.00           B
ATOM   2070  Ne      X   1     -94.025-130.512  -7.942  0.00  0.00          NE
ATOM   2071  B       X   1     -97.002-137.434  -5.786  0.00  0.00           B
ATOM   2072  B       X   1     -96.866-131.194  -4.943  0.00  0.00           B
ATOM   2073  B       X   1     -96.819-135.599  -2.282  0.00  0.00           B
ATOM   2074  Ne      X   1     -93.146-135.231  -0.454  0.00  0.00          NE
ATOM   2075  B       X   1     -94.189-131.529  -0.575  0.00  0.00           B
ATOM   2076  B       X   1     -94.666-135.423  -0.793  0.00  0.00           B
ATOM   2077  B       X   1     -92.424-132.802  -5.417  0.00  0.00           B
ATOM   2078  B       X   1     -92.756-131.152  -7.376  0.00  0.00           B
ATOM   2079  Ne      X   1     -92.952-132.243  -1.237  0.00  0.00          NE
ATOM   2080  B       X   1     -93.062-132.637  -2.807  0.00  0.00           B
ATOM   2081  Ne      X   1     -92.442-133.299  -4.000  0.00  0.00          NE
ATOM   2082  B       X   1     -92.863-133.678  -0.461  0.00  0.00           B
ATOM   2083  B       X   1     -95.064-130.324  -6.697  0.00  0.00           B
ATOM   2084  B       X   1    -100.632-123.399  -0.026  0.00  0.00           B
ATOM   2085  B       X   1    -102.671-129.951  -0.012  0.00  0.00           B
ATOM   2086  B       X   1    -100.658-129.983  -1.638  0.00  0.00           B
ATOM   2087  Ne      X   1    -103.142-124.740  -5.502  0.00  0.00          NE
ATOM   2088  B       X   1     -99.401-127.878  -7.678  0.00  0.00           B
ATOM   2089  B       X   1     -99.316-123.256  -4.957  0.00  0.00           B
ATOM   2090  B       X   1     -99.065-128.021  -5.038  0.00  0.00           B
ATOM   2091  B       X   1    -101.684-127.822  -1.139  0.00  0.00           B
ATOM   2092  B       X   1     -99.520-127.344  -2.561  0.00  0.00           B
ATOM   2093  Ne      X   1    -101.647-124.010  -1.156  0.00  0.00          NE
ATOM   2094  Ne      X   1    -100.701-122.950  -5.617  0.00  0.00          NE
ATOM   2095  Ne      X   1     -98.877-128.727  -6.460  0.00  0.00          NE
ATOM   2096  B       X   1     -98.746-125.610  -4.185  0.00  0.00           B
ATOM   2097  Ne      X   1    -100.473-126.798  -1.370  0.00  0.00          NE
ATOM   2098  B       X   1    -101.625-124.245  -5.507  0.00  0.00           B
ATOM   2099  Ne      X   1     -98.249-124.284  -4.709  0.00  0.00          NE
ATOM   2100  Ne      X   1     -98.643-127.149  -3.780  0.00  0.00          NE
ATOM   2101  B       X   1    -100.951-125.343  -1.678  0.00  0.00           B
ATOM   2102  Ne      X   1    -102.067-129.304  -1.302  0.00  0.00          NE
ATOM   2103  B       X   1    -101.956-122.866  -2.132  0.00  0.00           B
ATOM   2104  B       X   1    -103.005-124.483  -0.455  0.00  0.00           B
ATOM   2105  B       X   1    -103.024-129.433  -2.531  0.00  0.00           B
ATOM   2106  B       X   1     -97.773-124.790  -6.327  0.00  0.00           B
ATOM   2107  B       X   1     -99.605-126.890  -0.069  0.00  0.00           B
ATOM   2108  Ne      X   1     -95.574-123.307  -3.317  0.00  0.00          NE
ATOM   2109  B       X   1     -95.441-123.834  -1.857  0.00  0.00           B
ATOM   2110  B       X   1     -97.068-127.357  -3.545  0.00  0.00           B
ATOM   2111  Ne      X   1     -96.557-124.764  -7.214  0.00  0.00          NE
ATOM   2112  Ne      X   1     -96.196-129.846  -5.668  0.00  0.00          NE
ATOM   2113  Ne      X   1     -95.462-127.682  -3.746  0.00  0.00          NE
ATOM   2114  B       X   1     -97.312-129.156  -6.468  0.00  0.00           B
ATOM   2115  Ne      X   1     -95.195-124.429  -0.426  0.00  0.00          NE
ATOM   2116  B       X   1     -95.545-128.970  -4.589  0.00  0.00           B
ATOM   2117  B       X   1     -94.654-127.792  -2.380  0.00  0.00           B
ATOM   2118  B       X   1     -96.919-123.942  -4.017  0.00  0.00           B
ATOM   2119  B       X   1     -95.235-124.849  -6.536  0.00  0.00           B
ATOM   2120  B       X   1     -82.887-161.208 -34.706  0.00  0.00           B
ATOM   2121  B       X   1     -80.782-161.831 -36.424  0.00  0.00           B
ATOM   2122  Ne      X   1     -81.316-161.610 -34.847  0.00  0.00          NE
ATOM   2123  B       X   1     -84.495-153.372 -32.402  0.00  0.00           B
ATOM   2124  B       X   1     -82.209-155.585 -33.234  0.00  0.00           B
ATOM   2125  B       X   1     -85.580-155.657 -32.895  0.00  0.00           B
ATOM   2126  B       X   1     -84.581-160.429 -32.823  0.00  0.00           B
ATOM   2127  Ne      X   1     -81.045-155.925 -32.194  0.00  0.00          NE
ATOM   2128  B       X   1     -80.398-160.393 -34.407  0.00  0.00           B
ATOM   2129  Ne      X   1     -84.743-161.731 -29.453  0.00  0.00          NE
ATOM   2130  B       X   1     -84.173-161.337 -28.026  0.00  0.00           B
ATOM   2131  Ne      X   1     -82.749-163.970 -30.452  0.00  0.00          NE
ATOM   2132  Ne      X   1     -81.504-163.006 -28.028  0.00  0.00          NE
ATOM   2133  B       X   1     -81.435-161.532 -28.572  0.00  0.00           B
ATOM   2134  B       X   1     -81.805-163.968 -29.161  0.00  0.00           B
ATOM   2135  B       X   1     -82.605-162.947 -26.871  0.00  0.00           B
ATOM   2136  B       X   1     -83.004-160.759 -25.659  0.00  0.00           B
ATOM   2137  Ne      X   1     -81.775-160.732 -24.582  0.00  0.00          NE
ATOM   2138  Ne      X   1     -80.540-154.096 -29.901  0.00  0.00          NE
ATOM   2139  B       X   1     -86.020-158.359 -31.612  0.00  0.00           B
ATOM   2140  B       X   1     -85.079-160.441 -30.294  0.00  0.00           B
ATOM   2141  Ne      X   1     -85.150-154.604 -31.653  0.00  0.00          NE
ATOM   2142  Ne      X   1     -84.648-153.677 -26.986  0.00  0.00          NE
ATOM   2143  B       X   1     -84.237-154.695 -28.117  0.00  0.00           B
ATOM   2144  B       X   1     -84.141-155.173 -30.617  0.00  0.00           B
ATOM   2145  B       X   1     -84.314-154.403 -25.572  0.00  0.00           B
ATOM   2146  B       X   1     -83.570-158.646 -31.155  0.00  0.00           B
ATOM   2147  Ne      X   1     -83.279-155.343 -29.233  0.00  0.00          NE
ATOM   2148  Ne      X   1     -83.432-155.480 -24.768  0.00  0.00          NE
ATOM   2149  Ne      X   1     -84.838-159.465 -31.581  0.00  0.00          NE
ATOM   2150  B       X   1     -82.948-156.919 -29.216  0.00  0.00           B
ATOM   2151  Ne      X   1     -82.478-157.979 -30.304  0.00  0.00          NE
ATOM   2152  B       X   1     -81.959-154.551 -29.320  0.00  0.00           B
ATOM   2153  B       X   1     -81.581-157.065 -31.306  0.00  0.00           B
ATOM   2154  B       X   1     -81.636-159.164 -29.591  0.00  0.00           B
ATOM   2155  Ne      X   1     -81.070-156.709 -25.080  0.00  0.00          NE
ATOM   2156  B       X   1     -82.345-156.100 -25.720  0.00  0.00           B
ATOM   2157  Ne      X   1     -80.660-160.187 -28.934  0.00  0.00          NE
ATOM   2158  B       X   1     -80.488-160.358 -25.344  0.00  0.00           B
ATOM   2159  B       X   1     -80.488-154.798 -31.270  0.00  0.00           B
ATOM   2160  B       X   1     -80.448-157.953 -25.848  0.00  0.00           B
ATOM   2161  B       X   1     -81.756-162.039 -23.771  0.00  0.00           B
ATOM   2162  B       X   1     -81.454-157.160 -23.608  0.00  0.00           B
ATOM   2163  B       X   1     -82.566-154.584 -23.721  0.00  0.00           B
ATOM   2164  B       X   1     -81.951-159.576 -23.452  0.00  0.00           B
ATOM   2165  Ne      X   1     -81.839-158.268 -22.485  0.00  0.00          NE
ATOM   2166  Ne      X   1     -81.638-153.702 -22.871  0.00  0.00          NE
ATOM   2167  Ne      X   1     -89.823-146.263 -38.949  0.00  0.00          NE
ATOM   2168  B       X   1     -91.251-145.660 -38.813  0.00  0.00           B
ATOM   2169  B       X   1     -82.412-152.133 -33.247  0.00  0.00           B
ATOM   2170  B       X   1     -86.108-150.474 -27.934  0.00  0.00           B
ATOM   2171  B       X   1     -86.087-152.890 -27.018  0.00  0.00           B
ATOM   2172  Ne      X   1     -82.792-151.163 -27.098  0.00  0.00          NE
ATOM   2173  B       X   1     -83.693-152.421 -26.986  0.00  0.00           B
ATOM   2174  B       X   1     -81.636-151.364 -28.085  0.00  0.00           B
ATOM   2175  Ne      X   1     -80.946-151.049 -29.489  0.00  0.00          NE
ATOM   2176  B       X   1     -82.137-150.798 -25.648  0.00  0.00           B
ATOM   2177  B       X   1     -80.631-152.508 -30.062  0.00  0.00           B
ATOM   2178  Ne      X   1     -82.439-150.809 -24.115  0.00  0.00          NE
ATOM   2179  B       X   1     -81.951-152.153 -23.374  0.00  0.00           B
ATOM   2180  Ne      X   1     -91.258-138.628  -4.210  0.00  0.00          NE
ATOM   2181  B       X   1     -89.915-131.944 -63.350  0.00  0.00           B
ATOM   2182  B       X   1     -91.600-129.902 -63.560  0.00  0.00           B
ATOM   2183  Ne      X   1     -90.449-125.408 -63.865  0.00  0.00          NE
ATOM   2184  Ne      X   1     -90.990-127.164 -61.423  0.00  0.00          NE
ATOM   2185  Ne      X   1     -91.328-123.478 -57.561  0.00  0.00          NE
ATOM   2186  B       X   1     -90.545-126.494 -62.790  0.00  0.00           B
ATOM   2187  B       X   1     -89.775-123.269 -57.586  0.00  0.00           B
ATOM   2188  B       X   1     -89.618-127.729 -60.883  0.00  0.00           B
ATOM   2189  B       X   1     -89.482-124.320 -63.314  0.00  0.00           B
ATOM   2190  Ne      X   1     -88.584-122.997 -63.384  0.00  0.00          NE
ATOM   2191  B       X   1     -87.510-126.430 -60.275  0.00  0.00           B
ATOM   2192  Ne      X   1     -88.230-123.156 -58.077  0.00  0.00          NE
ATOM   2193  Ne      X   1     -86.251-128.484 -63.260  0.00  0.00          NE
ATOM   2194  B       X   1     -91.735-126.011 -60.579  0.00  0.00           B
ATOM   2195  B       X   1     -87.045-122.474 -57.375  0.00  0.00           B
ATOM   2196  B       X   1     -88.620-122.534 -48.592  0.00  0.00           B
ATOM   2197  B       X   1     -90.510-122.556 -50.320  0.00  0.00           B
ATOM   2198  Ne      X   1     -90.132-122.861 -48.731  0.00  0.00          NE
ATOM   2199  Ne      X   1     -90.669-122.874 -51.859  0.00  0.00          NE
ATOM   2200  B       X   1     -89.389-123.691 -52.455  0.00  0.00           B
ATOM   2201  B       X   1     -91.011-128.791 -41.988  0.00  0.00           B
ATOM   2202  Ne      X   1     -90.062-125.738 -43.451  0.00  0.00          NE
ATOM   2203  B       X   1     -89.884-126.259 -46.994  0.00  0.00           B
ATOM   2204  Ne      X   1     -89.712-127.884 -41.418  0.00  0.00          NE
ATOM   2205  B       X   1     -89.820-126.562 -42.150  0.00  0.00           B
ATOM   2206  B       X   1     -89.766-124.284 -43.365  0.00  0.00           B
ATOM   2207  B       X   1     -89.152-126.465 -44.588  0.00  0.00           B
ATOM   2208  B       X   1     -86.724-123.266 -42.425  0.00  0.00           B
ATOM   2209  B       X   1     -87.453-126.799 -46.506  0.00  0.00           B
ATOM   2210  Ne      X   1     -86.428-124.351 -41.307  0.00  0.00          NE
ATOM   2211  B       X   1     -86.480-123.292 -45.092  0.00  0.00           B
ATOM   2212  B       X   1     -86.314-122.876 -47.723  0.00  0.00           B
ATOM   2213  B       X   1     -91.553-126.164 -44.002  0.00  0.00           B
ATOM   2214  B       X   1     -87.632-124.563 -40.342  0.00  0.00           B
ATOM   2215  B       X   1     -84.284-122.780 -46.324  0.00  0.00           B
ATOM   2216  Ne      X   1     -85.663-123.522 -46.405  0.00  0.00          NE
ATOM   2217  B       X   1     -85.298-123.832 -40.327  0.00  0.00           B
ATOM   2218  B       X   1     -89.977-127.640 -39.842  0.00  0.00           B
ATOM   2219  B       X   1     -89.477-123.323 -38.867  0.00  0.00           B
ATOM   2220  B       X   1     -90.883-122.572 -36.646  0.00  0.00           B
ATOM   2221  Ne      X   1     -84.365-122.927 -39.464  0.00  0.00          NE
ATOM   2222  B       X   1     -91.435-137.175  -3.645  0.00  0.00           B
ATOM   2223  Ne      X   1     -91.213-135.845  -2.824  0.00  0.00          NE
ATOM   2224  B       X   1     -89.665-135.744  -2.405  0.00  0.00           B
ATOM   2225  B       X   1     -91.748-134.599  -3.763  0.00  0.00           B
ATOM   2226  B       X   1     -68.911-171.742 -53.219  0.00  0.00           B
ATOM   2227  Ne      X   1     -68.905-169.456 -50.222  0.00  0.00          NE
ATOM   2228  Ne      X   1     -69.268-170.203 -53.201  0.00  0.00          NE
ATOM   2229  B       X   1     -71.189-172.910 -49.027  0.00  0.00           B
ATOM   2230  B       X   1     -70.563-173.359 -51.366  0.00  0.00           B
ATOM   2231  B       X   1     -69.051-169.651 -51.748  0.00  0.00           B
ATOM   2232  B       X   1     -70.701-170.009 -53.766  0.00  0.00           B
ATOM   2233  B       X   1     -70.288-169.615 -49.421  0.00  0.00           B
ATOM   2234  Ne      X   1     -71.181-169.560 -48.086  0.00  0.00          NE
ATOM   2235  B       X   1     -70.002-169.599 -47.036  0.00  0.00           B
ATOM   2236  Ne      X   1     -72.500-171.994 -42.901  0.00  0.00          NE
ATOM   2237  Ne      X   1     -71.415-169.298 -42.350  0.00  0.00          NE
ATOM   2238  B       X   1     -71.187-172.973 -42.786  0.00  0.00           B
ATOM   2239  B       X   1     -73.381-172.528 -44.064  0.00  0.00           B
ATOM   2240  B       X   1     -71.905-170.550 -43.199  0.00  0.00           B
ATOM   2241  Ne      X   1     -74.282-173.659 -44.540  0.00  0.00          NE
ATOM   2242  B       X   1     -71.484-169.699 -40.811  0.00  0.00           B
ATOM   2243  B       X   1     -73.461-172.042 -41.664  0.00  0.00           B
ATOM   2244  B       X   1     -70.064-168.777 -42.899  0.00  0.00           B
ATOM   2245  B       X   1     -72.140-170.832 -48.034  0.00  0.00           B
ATOM   2246  B       X   1     -76.822-168.995 -34.889  0.00  0.00           B
ATOM   2247  Ne      X   1     -75.317-169.156 -34.259  0.00  0.00          NE
ATOM   2248  B       X   1     -74.731-170.523 -33.730  0.00  0.00           B
ATOM   2249  B       X   1     -70.286-168.741 -32.393  0.00  0.00           B
ATOM   2250  B       X   1     -71.800-169.272 -38.384  0.00  0.00           B
ATOM   2251  B       X   1     -70.527-173.090 -37.115  0.00  0.00           B
ATOM   2252  B       X   1     -73.685-170.603 -39.665  0.00  0.00           B
ATOM   2253  B       X   1     -68.909-173.013 -35.060  0.00  0.00           B
ATOM   2254  B       X   1     -74.167-168.712 -35.284  0.00  0.00           B
ATOM   2255  B       X   1     -71.421-171.747 -39.117  0.00  0.00           B
ATOM   2256  Ne      X   1     -70.519-172.912 -38.605  0.00  0.00          NE
ATOM   2257  B       X   1     -73.152-172.599 -34.283  0.00  0.00           B
ATOM   2258  Ne      X   1     -71.729-168.886 -32.929  0.00  0.00          NE
ATOM   2259  B       X   1     -72.196-170.402 -33.126  0.00  0.00           B
ATOM   2260  Ne      X   1     -72.046-170.356 -39.439  0.00  0.00          NE
ATOM   2261  B       X   1     -68.996-172.564 -39.084  0.00  0.00           B
ATOM   2262  B       X   1     -74.824-169.199 -30.806  0.00  0.00           B
ATOM   2263  B       X   1     -70.178-168.743 -25.228  0.00  0.00           B
ATOM   2264  B       X   1     -74.117-168.713 -28.479  0.00  0.00           B
ATOM   2265  B       X   1     -71.270-169.277 -22.995  0.00  0.00           B
ATOM   2266  Ne      X   1     -69.833-169.078 -23.761  0.00  0.00          NE
ATOM   2267  B       X   1     -70.582-159.129 -58.393  0.00  0.00           B
ATOM   2268  Ne      X   1     -71.041-154.973 -62.067  0.00  0.00          NE
ATOM   2269  Ne      X   1     -71.060-158.956 -56.885  0.00  0.00          NE
ATOM   2270  B       X   1     -70.494-153.732 -61.253  0.00  0.00           B
ATOM   2271  Ne      X   1     -72.386-166.717 -48.308  0.00  0.00          NE
ATOM   2272  B       X   1     -73.945-166.361 -48.250  0.00  0.00           B
ATOM   2273  Ne      X   1     -69.144-164.003 -52.161  0.00  0.00          NE
ATOM   2274  B       X   1     -73.095-162.318 -48.833  0.00  0.00           B
ATOM   2275  B       X   1     -70.719-161.428 -48.878  0.00  0.00           B
ATOM   2276  B       X   1     -71.916-166.280 -49.751  0.00  0.00           B
ATOM   2277  B       X   1     -70.051-163.104 -52.990  0.00  0.00           B
ATOM   2278  Ne      X   1     -71.336-162.555 -53.815  0.00  0.00          NE
ATOM   2279  Ne      X   1     -70.790-165.302 -50.225  0.00  0.00          NE
ATOM   2280  B       X   1     -70.209-165.187 -51.653  0.00  0.00           B
ATOM   2281  B       X   1     -71.191-163.819 -49.759  0.00  0.00           B
ATOM   2282  B       X   1     -69.464-165.723 -49.308  0.00  0.00           B
ATOM   2283  Ne      X   1     -71.621-162.696 -48.690  0.00  0.00          NE
ATOM   2284  Ne      X   1     -69.377-160.907 -48.310  0.00  0.00          NE
ATOM   2285  B       X   1     -69.092-159.530 -48.919  0.00  0.00           B
ATOM   2286  B       X   1     -71.335-156.324 -52.116  0.00  0.00           B
ATOM   2287  Ne      X   1     -71.178-155.437 -53.416  0.00  0.00          NE
ATOM   2288  B       X   1     -70.129-158.078 -50.703  0.00  0.00           B
ATOM   2289  B       X   1     -72.458-157.040 -49.992  0.00  0.00           B
ATOM   2290  Ne      X   1     -74.258-153.480 -48.852  0.00  0.00          NE
ATOM   2291  B       X   1     -71.514-153.884 -53.261  0.00  0.00           B
ATOM   2292  B       X   1     -73.855-154.937 -49.332  0.00  0.00           B
ATOM   2293  B       X   1     -69.679-159.025 -55.982  0.00  0.00           B
ATOM   2294  Ne      X   1     -73.546-156.426 -49.007  0.00  0.00          NE
ATOM   2295  B       X   1     -69.657-155.494 -53.884  0.00  0.00           B
ATOM   2296  Ne      X   1     -76.710-163.901 -42.135  0.00  0.00          NE
ATOM   2297  B       X   1     -77.267-165.078 -41.275  0.00  0.00           B
ATOM   2298  Ne      X   1     -77.066-165.450 -46.165  0.00  0.00          NE
ATOM   2299  B       X   1     -76.694-166.661 -45.228  0.00  0.00           B
ATOM   2300  B       X   1     -76.474-165.846 -47.593  0.00  0.00           B
ATOM   2301  B       X   1     -76.163-164.266 -45.653  0.00  0.00           B
ATOM   2302  B       X   1     -75.998-162.837 -41.284  0.00  0.00           B
ATOM   2303  Ne      X   1     -75.912-167.840 -44.486  0.00  0.00          NE
ATOM   2304  B       X   1     -75.713-164.473 -43.186  0.00  0.00           B
ATOM   2305  B       X   1     -75.223-162.291 -44.397  0.00  0.00           B
ATOM   2306  Ne      X   1     -75.199-163.839 -44.550  0.00  0.00          NE
ATOM   2307  Ne      X   1     -75.000-161.196 -45.535  0.00  0.00          NE
ATOM   2308  B       X   1     -74.805-161.984 -46.887  0.00  0.00           B
ATOM   2309  Ne      X   1     -75.315-161.616 -40.535  0.00  0.00          NE
ATOM   2310  B       X   1     -76.874-168.262 -43.299  0.00  0.00           B
ATOM   2311  B       X   1     -74.604-167.328 -43.716  0.00  0.00           B
ATOM   2312  B       X   1     -71.550-165.788 -47.294  0.00  0.00           B
ATOM   2313  Ne      X   1     -73.481-166.869 -42.611  0.00  0.00          NE
ATOM   2314  B       X   1     -73.705-164.133 -44.771  0.00  0.00           B
ATOM   2315  B       X   1     -71.342-163.277 -47.258  0.00  0.00           B
ATOM   2316  B       X   1     -71.219-164.622 -45.033  0.00  0.00           B
ATOM   2317  Ne      X   1     -72.345-164.423 -43.958  0.00  0.00          NE
ATOM   2318  Ne      X   1     -70.882-164.601 -46.587  0.00  0.00          NE
ATOM   2319  B       X   1     -72.635-165.698 -43.150  0.00  0.00           B
ATOM   2320  Ne      X   1     -70.806-162.569 -42.133  0.00  0.00          NE
ATOM   2321  B       X   1     -72.014-163.240 -42.904  0.00  0.00           B
ATOM   2322  B       X   1     -70.329-163.644 -40.978  0.00  0.00           B
ATOM   2323  B       X   1     -73.975-166.516 -41.146  0.00  0.00           B
ATOM   2324  B       X   1     -69.615-162.534 -43.114  0.00  0.00           B
ATOM   2325  B       X   1     -70.866-161.171 -41.436  0.00  0.00           B
ATOM   2326  B       X   1     -69.257-164.480 -46.560  0.00  0.00           B
ATOM   2327  B       X   1     -72.534-168.196 -42.603  0.00  0.00           B
ATOM   2328  B       X   1     -71.930-168.216 -48.173  0.00  0.00           B
ATOM   2329  B       X   1     -69.463-160.739 -46.691  0.00  0.00           B
ATOM   2330  Ne      X   1     -69.023-164.434 -40.689  0.00  0.00          NE
ATOM   2331  B       X   1     -76.331-160.361 -45.495  0.00  0.00           B
ATOM   2332  Ne      X   1     -76.723-157.958 -42.818  0.00  0.00          NE
ATOM   2333  B       X   1     -77.218-159.227 -43.501  0.00  0.00           B
ATOM   2334  B       X   1     -76.861-156.836 -44.040  0.00  0.00           B
ATOM   2335  B       X   1     -75.168-158.084 -42.518  0.00  0.00           B
ATOM   2336  B       X   1     -74.871-160.344 -41.428  0.00  0.00           B
ATOM   2337  B       X   1     -69.090-158.445 -45.709  0.00  0.00           B
ATOM   2338  Ne      X   1     -69.881-160.404 -40.501  0.00  0.00          NE
ATOM   2339  B       X   1     -73.762-160.293 -45.263  0.00  0.00           B
ATOM   2340  B       X   1     -71.190-159.920 -44.968  0.00  0.00           B
ATOM   2341  Ne      X   1     -72.636-159.379 -44.608  0.00  0.00          NE
ATOM   2342  B       X   1     -72.729-157.951 -45.173  0.00  0.00           B
ATOM   2343  Ne      X   1     -73.179-156.610 -45.883  0.00  0.00          NE
ATOM   2344  B       X   1     -73.169-156.662 -47.463  0.00  0.00           B
ATOM   2345  B       X   1     -72.983-159.385 -43.063  0.00  0.00           B
ATOM   2346  Ne      X   1     -74.011-159.037 -41.936  0.00  0.00          NE
ATOM   2347  B       X   1     -72.210-155.448 -45.461  0.00  0.00           B
ATOM   2348  B       X   1     -73.328-158.530 -40.622  0.00  0.00           B
ATOM   2349  Ne      X   1     -69.632-159.882 -45.327  0.00  0.00          NE
ATOM   2350  B       X   1     -70.106-153.772 -45.781  0.00  0.00           B
ATOM   2351  B       X   1     -77.032-167.206 -36.714  0.00  0.00           B
ATOM   2352  Ne      X   1     -76.471-166.413 -38.015  0.00  0.00          NE
ATOM   2353  B       X   1     -76.701-162.695 -36.246  0.00  0.00           B
ATOM   2354  B       X   1     -76.308-164.918 -37.499  0.00  0.00           B
ATOM   2355  Ne      X   1     -76.676-161.175 -35.737  0.00  0.00          NE
ATOM   2356  B       X   1     -76.534-161.048 -39.512  0.00  0.00           B
ATOM   2357  B       X   1     -78.889-160.921 -38.156  0.00  0.00           B
ATOM   2358  Ne      X   1     -75.646-163.779 -36.664  0.00  0.00          NE
ATOM   2359  B       X   1     -75.058-166.725 -38.725  0.00  0.00           B
ATOM   2360  B       X   1     -74.949-164.359 -35.387  0.00  0.00           B
ATOM   2361  B       X   1     -75.355-161.147 -34.897  0.00  0.00           B
ATOM   2362  B       X   1     -77.267-165.907 -32.399  0.00  0.00           B
ATOM   2363  B       X   1     -74.953-164.986 -32.960  0.00  0.00           B
ATOM   2364  B       X   1     -77.918-160.769 -34.838  0.00  0.00           B
ATOM   2365  B       X   1     -80.286-163.150 -38.663  0.00  0.00           B
ATOM   2366  B       X   1     -75.264-168.174 -33.053  0.00  0.00           B
ATOM   2367  B       X   1     -68.993-165.413 -39.527  0.00  0.00           B
ATOM   2368  B       X   1     -71.788-168.289 -34.380  0.00  0.00           B
ATOM   2369  B       X   1     -74.504-163.189 -37.520  0.00  0.00           B
ATOM   2370  B       X   1     -74.112-162.206 -39.762  0.00  0.00           B
ATOM   2371  Ne      X   1     -69.377-162.648 -35.353  0.00  0.00          NE
ATOM   2372  B       X   1     -72.339-167.420 -36.765  0.00  0.00           B
ATOM   2373  Ne      X   1     -71.598-167.725 -38.109  0.00  0.00          NE
ATOM   2374  Ne      X   1     -73.795-166.199 -39.628  0.00  0.00          NE
ATOM   2375  B       X   1     -73.548-164.660 -39.308  0.00  0.00           B
ATOM   2376  Ne      X   1     -72.921-167.696 -35.326  0.00  0.00          NE
ATOM   2377  B       X   1     -69.879-162.448 -36.851  0.00  0.00           B
ATOM   2378  B       X   1     -70.050-167.251 -38.097  0.00  0.00           B
ATOM   2379  Ne      X   1     -74.098-164.959 -34.272  0.00  0.00          NE
ATOM   2380  Ne      X   1     -71.897-162.916 -33.518  0.00  0.00          NE
ATOM   2381  B       X   1     -72.896-161.699 -34.083  0.00  0.00           B
ATOM   2382  B       X   1     -73.541-166.382 -34.749  0.00  0.00           B
ATOM   2383  Ne      X   1     -73.504-163.230 -38.695  0.00  0.00          NE
ATOM   2384  B       X   1     -72.061-162.618 -38.251  0.00  0.00           B
ATOM   2385  B       X   1     -70.495-162.844 -34.280  0.00  0.00           B
ATOM   2386  B       X   1     -72.746-164.147 -34.003  0.00  0.00           B
ATOM   2387  Ne      X   1     -70.914-161.642 -37.778  0.00  0.00          NE
ATOM   2388  B       X   1     -72.446-166.922 -39.214  0.00  0.00           B
ATOM   2389  B       X   1     -70.270-160.983 -39.044  0.00  0.00           B
ATOM   2390  B       X   1     -72.899-168.131 -32.123  0.00  0.00           B
ATOM   2391  B       X   1     -78.765-160.339 -32.451  0.00  0.00           B
ATOM   2392  B       X   1     -76.656-160.212 -37.054  0.00  0.00           B
ATOM   2393  B       X   1     -79.857-156.474 -33.059  0.00  0.00           B
ATOM   2394  Ne      X   1     -77.422-160.263 -38.448  0.00  0.00          NE
ATOM   2395  Ne      X   1     -78.948-159.965 -33.969  0.00  0.00          NE
ATOM   2396  B       X   1     -76.847-156.466 -39.258  0.00  0.00           B
ATOM   2397  B       X   1     -76.801-154.477 -36.209  0.00  0.00           B
ATOM   2398  B       X   1     -78.728-158.464 -34.192  0.00  0.00           B
ATOM   2399  B       X   1     -77.695-156.054 -34.364  0.00  0.00           B
ATOM   2400  B       X   1     -79.262-154.961 -36.064  0.00  0.00           B
ATOM   2401  Ne      X   1     -77.977-154.771 -35.218  0.00  0.00          NE
ATOM   2402  Ne      X   1     -78.511-157.086 -33.466  0.00  0.00          NE
ATOM   2403  B       X   1     -78.120-153.488 -34.287  0.00  0.00           B
ATOM   2404  B       X   1     -74.012-159.597 -33.275  0.00  0.00           B
ATOM   2405  B       X   1     -72.595-158.621 -38.165  0.00  0.00           B
ATOM   2406  B       X   1     -71.878-156.608 -39.632  0.00  0.00           B
ATOM   2407  B       X   1     -74.355-157.094 -33.799  0.00  0.00           B
ATOM   2408  B       X   1     -74.077-154.721 -32.977  0.00  0.00           B
ATOM   2409  Ne      X   1     -73.938-160.586 -34.471  0.00  0.00          NE
ATOM   2410  B       X   1     -73.396-159.705 -35.742  0.00  0.00           B
ATOM   2411  B       X   1     -71.578-157.959 -36.000  0.00  0.00           B
ATOM   2412  B       X   1     -74.370-156.969 -38.957  0.00  0.00           B
ATOM   2413  Ne      X   1     -72.988-157.669 -39.346  0.00  0.00          NE
ATOM   2414  B       X   1     -71.354-160.431 -36.891  0.00  0.00           B
ATOM   2415  Ne      X   1     -74.274-158.115 -32.669  0.00  0.00          NE
ATOM   2416  Ne      X   1     -69.420-157.967 -32.796  0.00  0.00          NE
ATOM   2417  Ne      X   1     -72.265-159.190 -36.730  0.00  0.00          NE
ATOM   2418  B       X   1     -77.876-163.923 -28.873  0.00  0.00           B
ATOM   2419  Ne      X   1     -78.812-164.255 -27.622  0.00  0.00          NE
ATOM   2420  Ne      X   1     -76.789-163.345 -25.495  0.00  0.00          NE
ATOM   2421  B       X   1     -79.382-165.717 -27.803  0.00  0.00           B
ATOM   2422  B       X   1     -77.922-164.047 -26.331  0.00  0.00           B
ATOM   2423  B       X   1     -77.567-162.120 -30.868  0.00  0.00           B
ATOM   2424  B       X   1     -80.108-163.370 -27.493  0.00  0.00           B
ATOM   2425  Ne      X   1     -79.069-167.294 -27.932  0.00  0.00          NE
ATOM   2426  Ne      X   1     -76.830-163.177 -29.946  0.00  0.00          NE
ATOM   2427  B       X   1     -77.332-167.519 -24.708  0.00  0.00           B
ATOM   2428  B       X   1     -77.704-167.526 -27.170  0.00  0.00           B
ATOM   2429  B       X   1     -79.256-167.628 -29.507  0.00  0.00           B
ATOM   2430  B       X   1     -76.137-164.287 -30.743  0.00  0.00           B
ATOM   2431  B       X   1     -75.910-162.514 -26.452  0.00  0.00           B
ATOM   2432  B       X   1     -75.792-164.419 -24.741  0.00  0.00           B
ATOM   2433  B       X   1     -75.825-162.371 -29.039  0.00  0.00           B
ATOM   2434  Ne      X   1     -75.895-165.452 -31.782  0.00  0.00          NE
ATOM   2435  B       X   1     -75.045-166.626 -31.142  0.00  0.00           B
ATOM   2436  Ne      X   1     -75.017-162.351 -27.756  0.00  0.00          NE
ATOM   2437  B       X   1     -75.208-167.632 -26.425  0.00  0.00           B
ATOM   2438  B       X   1     -77.446-162.615 -24.299  0.00  0.00           B
ATOM   2439  Ne      X   1     -74.524-168.000 -31.745  0.00  0.00          NE
ATOM   2440  B       X   1     -74.073-163.607 -27.838  0.00  0.00           B
ATOM   2441  Ne      X   1     -73.012-164.754 -27.983  0.00  0.00          NE
ATOM   2442  B       X   1     -73.553-166.192 -27.935  0.00  0.00           B
ATOM   2443  B       X   1     -70.622-166.508 -26.194  0.00  0.00           B
ATOM   2444  B       X   1     -71.973-164.601 -26.798  0.00  0.00           B
ATOM   2445  Ne      X   1     -71.262-163.457 -30.414  0.00  0.00          NE
ATOM   2446  B       X   1     -72.304-164.315 -29.477  0.00  0.00           B
ATOM   2447  Ne      X   1     -71.014-165.137 -25.598  0.00  0.00          NE
ATOM   2448  B       X   1     -69.856-164.105 -30.313  0.00  0.00           B
ATOM   2449  B       X   1     -69.728-164.292 -25.492  0.00  0.00           B
ATOM   2450  B       X   1     -71.170-162.001 -29.613  0.00  0.00           B
ATOM   2451  Ne      X   1     -73.843-167.654 -27.385  0.00  0.00          NE
ATOM   2452  B       X   1     -74.136-161.017 -27.458  0.00  0.00           B
ATOM   2453  Ne      X   1     -70.756-168.050 -26.504  0.00  0.00          NE
ATOM   2454  B       X   1     -71.705-165.401 -24.249  0.00  0.00           B
ATOM   2455  B       X   1     -71.655-163.052 -31.906  0.00  0.00           B
ATOM   2456  B       X   1     -72.406-168.161 -26.666  0.00  0.00           B
ATOM   2457  B       X   1     -69.833-168.201 -27.863  0.00  0.00           B
ATOM   2458  B       X   1     -68.885-164.014 -27.952  0.00  0.00           B
ATOM   2459  Ne      X   1     -78.294-160.725 -30.967  0.00  0.00          NE
ATOM   2460  B       X   1     -79.511-160.603 -29.994  0.00  0.00           B
ATOM   2461  B       X   1     -79.877-159.770 -27.627  0.00  0.00           B
ATOM   2462  B       X   1     -76.648-154.836 -28.829  0.00  0.00           B
ATOM   2463  Ne      X   1     -77.888-154.322 -28.057  0.00  0.00          NE
ATOM   2464  Ne      X   1     -79.642-159.315 -26.114  0.00  0.00          NE
ATOM   2465  B       X   1     -78.139-159.077 -25.705  0.00  0.00           B
ATOM   2466  B       X   1     -77.698-156.767 -24.662  0.00  0.00           B
ATOM   2467  B       X   1     -79.217-154.356 -28.961  0.00  0.00           B
ATOM   2468  Ne      X   1     -78.384-155.453 -25.122  0.00  0.00          NE
ATOM   2469  B       X   1     -78.183-155.070 -26.696  0.00  0.00           B
ATOM   2470  B       X   1     -79.948-155.634 -25.020  0.00  0.00           B
ATOM   2471  B       X   1     -77.318-159.536 -30.587  0.00  0.00           B
ATOM   2472  Ne      X   1     -76.824-158.177 -31.037  0.00  0.00          NE
ATOM   2473  Ne      X   1     -76.975-158.107 -25.106  0.00  0.00          NE
ATOM   2474  B       X   1     -76.526-157.211 -29.733  0.00  0.00           B
ATOM   2475  B       X   1     -75.996-157.627 -26.193  0.00  0.00           B
ATOM   2476  Ne      X   1     -75.646-155.965 -29.333  0.00  0.00          NE
ATOM   2477  B       X   1     -74.823-155.416 -30.569  0.00  0.00           B
ATOM   2478  B       X   1     -74.730-156.418 -28.136  0.00  0.00           B
ATOM   2479  B       X   1     -77.896-154.267 -24.242  0.00  0.00           B
ATOM   2480  B       X   1     -77.870-157.494 -32.053  0.00  0.00           B
ATOM   2481  B       X   1     -75.557-158.151 -31.825  0.00  0.00           B
ATOM   2482  B       X   1     -68.936-158.333 -27.081  0.00  0.00           B
ATOM   2483  Ne      X   1     -74.454-157.101 -26.770  0.00  0.00          NE
ATOM   2484  Ne      X   1     -71.134-160.463 -29.121  0.00  0.00          NE
ATOM   2485  B       X   1     -73.022-157.816 -31.762  0.00  0.00           B
ATOM   2486  B       X   1     -72.627-160.338 -25.462  0.00  0.00           B
ATOM   2487  B       X   1     -71.864-160.064 -27.818  0.00  0.00           B
ATOM   2488  Ne      X   1     -74.124-154.305 -31.441  0.00  0.00          NE
ATOM   2489  B       X   1     -72.890-153.644 -24.897  0.00  0.00           B
ATOM   2490  Ne      X   1     -73.139-159.945 -26.877  0.00  0.00          NE
ATOM   2491  B       X   1     -69.794-157.061 -25.047  0.00  0.00           B
ATOM   2492  Ne      X   1     -71.798-158.176 -30.882  0.00  0.00          NE
ATOM   2493  B       X   1     -71.951-159.559 -30.209  0.00  0.00           B
ATOM   2494  B       X   1     -70.173-156.189 -27.448  0.00  0.00           B
ATOM   2495  Ne      X   1     -70.287-156.312 -28.997  0.00  0.00          NE
ATOM   2496  B       X   1     -71.551-157.102 -29.661  0.00  0.00           B
ATOM   2497  B       X   1     -73.739-158.468 -26.756  0.00  0.00           B
ATOM   2498  B       X   1     -73.910-156.011 -25.727  0.00  0.00           B
ATOM   2499  B       X   1     -70.474-154.930 -29.691  0.00  0.00           B
ATOM   2500  Ne      X   1     -73.249-155.148 -24.560  0.00  0.00          NE
ATOM   2501  B       X   1     -69.661-159.851 -29.144  0.00  0.00           B
ATOM   2502  B       X   1     -72.660-154.150 -30.875  0.00  0.00           B
ATOM   2503  Ne      X   1     -71.146-153.846 -30.659  0.00  0.00          NE
ATOM   2504  Ne      X   1     -69.184-156.901 -26.449  0.00  0.00          NE
ATOM   2505  B       X   1     -70.523-158.170 -31.753  0.00  0.00           B
ATOM   2506  B       X   1     -71.811-155.905 -24.249  0.00  0.00           B
ATOM   2507  B       X   1     -69.077-157.327 -29.303  0.00  0.00           B
ATOM   2508  B       X   1     -71.774-158.440 -24.143  0.00  0.00           B
ATOM   2509  Ne      X   1     -77.097-167.388 -23.111  0.00  0.00          NE
ATOM   2510  Ne      X   1     -77.059-162.400 -22.761  0.00  0.00          NE
ATOM   2511  B       X   1     -76.101-161.153 -22.767  0.00  0.00           B
ATOM   2512  B       X   1     -76.073-163.643 -22.431  0.00  0.00           B
ATOM   2513  B       X   1     -76.106-166.163 -22.957  0.00  0.00           B
ATOM   2514  Ne      X   1     -75.363-164.848 -23.263  0.00  0.00          NE
ATOM   2515  Ne      X   1     -75.418-164.694 -16.863  0.00  0.00          NE
ATOM   2516  B       X   1     -74.874-163.553 -17.881  0.00  0.00           B
ATOM   2517  B       X   1     -69.084-166.149 -20.974  0.00  0.00           B
ATOM   2518  B       X   1     -69.096-167.890 -23.030  0.00  0.00           B
ATOM   2519  Ne      X   1     -69.374-165.439 -19.564  0.00  0.00          NE
ATOM   2520  B       X   1     -72.468-163.137 -17.367  0.00  0.00           B
ATOM   2521  Ne      X   1     -73.646-162.868 -18.479  0.00  0.00          NE
ATOM   2522  Ne      X   1     -70.599-167.476 -17.649  0.00  0.00          NE
ATOM   2523  B       X   1     -73.864-165.019 -23.115  0.00  0.00           B
ATOM   2524  B       X   1     -72.477-167.165 -22.449  0.00  0.00           B
ATOM   2525  B       X   1     -70.645-164.558 -19.663  0.00  0.00           B
ATOM   2526  B       X   1     -71.844-164.735 -21.772  0.00  0.00           B
ATOM   2527  B       X   1     -71.062-162.306 -20.904  0.00  0.00           B
ATOM   2528  Ne      X   1     -71.664-163.767 -20.519  0.00  0.00          NE
ATOM   2529  B       X   1     -73.024-163.522 -19.758  0.00  0.00           B
ATOM   2530  Ne      X   1     -72.407-165.633 -22.862  0.00  0.00          NE
ATOM   2531  B       X   1     -73.591-161.315 -18.793  0.00  0.00           B
ATOM   2532  B       X   1     -69.606-166.551 -18.454  0.00  0.00           B
ATOM   2533  B       X   1     -71.865-166.607 -17.052  0.00  0.00           B
ATOM   2534  B       X   1     -74.216-165.559 -16.308  0.00  0.00           B
ATOM   2535  Ne      X   1     -71.096-160.779 -21.400  0.00  0.00          NE
ATOM   2536  B       X   1     -76.384-153.165 -19.417  0.00  0.00           B
ATOM   2537  Ne      X   1     -78.552-153.350 -23.058  0.00  0.00          NE
ATOM   2538  B       X   1     -76.338-158.881 -23.876  0.00  0.00           B
ATOM   2539  B       X   1     -80.086-153.685 -22.949  0.00  0.00           B
ATOM   2540  B       X   1     -78.856-157.646 -19.553  0.00  0.00           B
ATOM   2541  B       X   1     -77.535-155.461 -19.763  0.00  0.00           B
ATOM   2542  Ne      X   1     -77.506-156.943 -19.159  0.00  0.00          NE
ATOM   2543  Ne      X   1     -76.838-154.173 -20.509  0.00  0.00          NE
ATOM   2544  B       X   1     -77.202-156.913 -17.541  0.00  0.00           B
ATOM   2545  B       X   1     -77.785-153.568 -21.608  0.00  0.00           B
ATOM   2546  B       X   1     -76.241-157.674 -19.696  0.00  0.00           B
ATOM   2547  Ne      X   1     -76.106-156.779 -16.416  0.00  0.00          NE
ATOM   2548  B       X   1     -75.586-154.746 -21.288  0.00  0.00           B
ATOM   2549  Ne      X   1     -74.872-158.132 -20.336  0.00  0.00          NE
ATOM   2550  Ne      X   1     -75.382-159.750 -22.888  0.00  0.00          NE
ATOM   2551  B       X   1     -75.218-159.164 -21.421  0.00  0.00           B
ATOM   2552  B       X   1     -74.687-156.348 -16.972  0.00  0.00           B
ATOM   2553  Ne      X   1     -80.254-158.414 -19.808  0.00  0.00          NE
ATOM   2554  B       X   1     -80.077-159.959 -19.467  0.00  0.00           B
ATOM   2555  Ne      X   1     -70.896-157.130 -24.040  0.00  0.00          NE
ATOM   2556  Ne      X   1     -71.899-155.112 -19.665  0.00  0.00          NE
ATOM   2557  Ne      X   1     -71.387-158.941 -16.431  0.00  0.00          NE
ATOM   2558  B       X   1     -72.640-155.906 -18.476  0.00  0.00           B
ATOM   2559  B       X   1     -74.000-155.338 -23.240  0.00  0.00           B
ATOM   2560  Ne      X   1     -72.523-159.861 -23.987  0.00  0.00          NE
ATOM   2561  B       X   1     -71.985-160.021 -20.364  0.00  0.00           B
ATOM   2562  B       X   1     -73.885-158.730 -19.296  0.00  0.00           B
ATOM   2563  Ne      X   1     -73.086-156.315 -17.009  0.00  0.00          NE
ATOM   2564  B       X   1     -73.990-159.762 -23.498  0.00  0.00           B
ATOM   2565  B       X   1     -71.713-159.713 -17.874  0.00  0.00           B
ATOM   2566  Ne      X   1     -74.242-155.452 -21.668  0.00  0.00          NE
ATOM   2567  B       X   1     -74.244-156.907 -21.074  0.00  0.00           B
ATOM   2568  Ne      X   1     -69.592-156.520 -21.250  0.00  0.00          NE
ATOM   2569  B       X   1     -72.185-157.580 -16.615  0.00  0.00           B
ATOM   2570  B       X   1     -73.011-154.755 -20.829  0.00  0.00           B
ATOM   2571  B       X   1     -71.741-160.669 -22.826  0.00  0.00           B
ATOM   2572  Ne      X   1     -72.799-159.990 -19.047  0.00  0.00          NE
ATOM   2573  B       X   1     -70.345-156.998 -22.602  0.00  0.00           B
ATOM   2574  B       X   1     -69.659-160.121 -21.415  0.00  0.00           B
ATOM   2575  B       X   1     -69.864-158.903 -16.139  0.00  0.00           B
ATOM   2576  Ne      X   1     -76.778-162.092 -11.834  0.00  0.00          NE
ATOM   2577  B       X   1     -76.473-167.002 -12.025  0.00  0.00           B
ATOM   2578  Ne      X   1     -77.177-163.168 -14.667  0.00  0.00          NE
ATOM   2579  B       X   1     -76.717-162.556 -13.333  0.00  0.00           B
ATOM   2580  B       X   1     -76.323-164.449  -9.071  0.00  0.00           B
ATOM   2581  B       X   1     -76.141-163.924 -15.550  0.00  0.00           B
ATOM   2582  B       X   1     -75.426-161.316  -8.851  0.00  0.00           B
ATOM   2583  B       X   1     -75.341-162.026 -11.247  0.00  0.00           B
ATOM   2584  Ne      X   1     -74.980-166.944 -11.425  0.00  0.00          NE
ATOM   2585  Ne      X   1     -74.811-164.780  -9.240  0.00  0.00          NE
ATOM   2586  B       X   1     -74.742-165.727 -10.534  0.00  0.00           B
ATOM   2587  B       X   1     -75.220-167.878  -8.036  0.00  0.00           B
ATOM   2588  Ne      X   1     -74.386-161.944  -9.883  0.00  0.00          NE
ATOM   2589  B       X   1     -70.488-162.603 -15.655  0.00  0.00           B
ATOM   2590  B       X   1     -70.917-161.821 -11.178  0.00  0.00           B
ATOM   2591  B       X   1     -72.929-162.151 -15.081  0.00  0.00           B
ATOM   2592  B       X   1     -74.079-163.437  -9.464  0.00  0.00           B
ATOM   2593  B       X   1     -72.709-167.098 -14.725  0.00  0.00           B
ATOM   2594  B       X   1     -73.883-166.933 -12.545  0.00  0.00           B
ATOM   2595  Ne      X   1     -69.489-162.238 -10.786  0.00  0.00          NE
ATOM   2596  B       X   1     -69.602-163.273  -9.570  0.00  0.00           B
ATOM   2597  B       X   1     -73.181-161.140 -10.306  0.00  0.00           B
ATOM   2598  B       X   1     -72.033-164.608 -15.413  0.00  0.00           B
ATOM   2599  B       X   1     -69.374-167.758 -12.302  0.00  0.00           B
ATOM   2600  Ne      X   1     -71.962-163.147 -15.838  0.00  0.00          NE
ATOM   2601  Ne      X   1     -72.794-165.988 -15.891  0.00  0.00          NE
ATOM   2602  B       X   1     -72.658-160.919 -12.874  0.00  0.00           B
ATOM   2603  Ne      X   1     -72.956-160.794 -14.377  0.00  0.00          NE
ATOM   2604  Ne      X   1     -68.940-162.496 -15.656  0.00  0.00          NE
ATOM   2605  Ne      X   1     -72.037-160.734 -11.343  0.00  0.00          NE
ATOM   2606  Ne      X   1     -69.355-163.587  -8.032  0.00  0.00          NE
ATOM   2607  B       X   1     -77.348-160.565 -11.600  0.00  0.00           B
ATOM   2608  Ne      X   1     -76.416-156.596 -10.743  0.00  0.00          NE
ATOM   2609  B       X   1     -77.138-157.819 -11.453  0.00  0.00           B
ATOM   2610  B       X   1     -76.403-159.169 -13.408  0.00  0.00           B
ATOM   2611  B       X   1     -75.702-158.102 -15.560  0.00  0.00           B
ATOM   2612  B       X   1     -75.923-157.172  -9.290  0.00  0.00           B
ATOM   2613  Ne      X   1     -75.161-158.785 -14.270  0.00  0.00          NE
ATOM   2614  B       X   1     -74.398-160.085 -14.502  0.00  0.00           B
ATOM   2615  B       X   1     -72.006-159.776 -15.202  0.00  0.00           B
ATOM   2616  B       X   1     -70.174-156.284 -10.745  0.00  0.00           B
ATOM   2617  B       X   1     -71.514-159.325 -11.053  0.00  0.00           B
ATOM   2618  B       X   1     -74.274-157.700 -13.477  0.00  0.00           B
ATOM   2619  B       X   1     -72.704-156.522 -11.541  0.00  0.00           B
ATOM   2620  B       X   1     -72.019-156.726  -8.994  0.00  0.00           B
ATOM   2621  Ne      X   1     -73.887-156.457 -12.519  0.00  0.00          NE
ATOM   2622  B       X   1     -72.066-154.516 -10.153  0.00  0.00           B
ATOM   2623  B       X   1     -74.243-153.503  -8.939  0.00  0.00           B
ATOM   2624  B       X   1     -70.030-159.741  -8.283  0.00  0.00           B
ATOM   2625  B       X   1     -79.131-163.292  -0.635  0.00  0.00           B
ATOM   2626  Ne      X   1     -77.556-163.438  -0.748  0.00  0.00          NE
ATOM   2627  B       X   1     -77.312-164.821  -1.522  0.00  0.00           B
ATOM   2628  B       X   1     -77.069-162.119  -1.459  0.00  0.00           B
ATOM   2629  Ne      X   1     -76.980-166.137  -2.406  0.00  0.00          NE
ATOM   2630  Ne      X   1     -76.489-164.958  -5.146  0.00  0.00          NE
ATOM   2631  B       X   1     -76.509-165.687  -3.822  0.00  0.00           B
ATOM   2632  B       X   1     -75.959-165.993  -6.269  0.00  0.00           B
ATOM   2633  B       X   1     -75.905-167.093  -1.878  0.00  0.00           B
ATOM   2634  B       X   1     -75.397-163.700  -5.128  0.00  0.00           B
ATOM   2635  B       X   1     -75.350-161.353  -6.301  0.00  0.00           B
ATOM   2636  Ne      X   1     -74.810-166.759  -7.005  0.00  0.00          NE
ATOM   2637  Ne      X   1     -76.083-160.786  -7.509  0.00  0.00          NE
ATOM   2638  Ne      X   1     -77.147-160.746  -2.252  0.00  0.00          NE
ATOM   2639  Ne      X   1     -74.494-162.375  -5.336  0.00  0.00          NE
ATOM   2640  B       X   1     -74.287-165.587  -8.022  0.00  0.00           B
ATOM   2641  B       X   1     -70.464-167.300  -7.972  0.00  0.00           B
ATOM   2642  Ne      X   1     -73.011-161.928  -0.162  0.00  0.00          NE
ATOM   2643  B       X   1     -72.064-163.106  -0.489  0.00  0.00           B
ATOM   2644  Ne      X   1     -70.916-164.217  -0.292  0.00  0.00          NE
ATOM   2645  B       X   1     -69.790-163.829  -1.258  0.00  0.00           B
ATOM   2646  B       X   1     -73.974-167.548  -5.959  0.00  0.00           B
ATOM   2647  B       X   1     -73.363-167.416  -1.454  0.00  0.00           B
ATOM   2648  Ne      X   1     -71.864-166.852  -1.485  0.00  0.00          NE
ATOM   2649  B       X   1     -70.547-162.997  -7.146  0.00  0.00           B
ATOM   2650  B       X   1     -73.098-162.865  -6.000  0.00  0.00           B
ATOM   2651  Ne      X   1     -71.662-162.280  -6.270  0.00  0.00          NE
ATOM   2652  Ne      X   1     -70.017-166.680  -3.812  0.00  0.00          NE
ATOM   2653  B       X   1     -69.903-166.607  -5.364  0.00  0.00           B
ATOM   2654  B       X   1     -70.869-161.898  -4.929  0.00  0.00           B
ATOM   2655  B       X   1     -71.415-166.622  -3.019  0.00  0.00           B
ATOM   2656  B       X   1     -74.122-161.734  -3.974  0.00  0.00           B
ATOM   2657  Ne      X   1     -69.442-166.571  -6.943  0.00  0.00          NE
ATOM   2658  B       X   1     -71.526-165.574  -0.660  0.00  0.00           B
ATOM   2659  B       X   1     -73.647-161.295  -1.504  0.00  0.00           B
ATOM   2660  B       X   1     -69.266-165.159  -7.530  0.00  0.00           B
ATOM   2661  B       X   1     -69.169-165.493  -3.170  0.00  0.00           B
ATOM   2662  B       X   1     -71.947-160.882  -6.940  0.00  0.00           B
ATOM   2663  Ne      X   1     -75.539-157.724  -7.859  0.00  0.00          NE
ATOM   2664  Ne      X   1     -76.643-153.451  -5.647  0.00  0.00          NE
ATOM   2665  B       X   1     -76.563-156.724  -4.306  0.00  0.00           B
ATOM   2666  B       X   1     -77.565-159.564  -1.317  0.00  0.00           B
ATOM   2667  Ne      X   1     -77.311-156.427  -5.657  0.00  0.00          NE
ATOM   2668  Ne      X   1     -77.109-158.173  -0.705  0.00  0.00          NE
ATOM   2669  B       X   1     -76.535-157.198  -1.799  0.00  0.00           B
ATOM   2670  B       X   1     -76.406-156.899  -6.844  0.00  0.00           B
ATOM   2671  Ne      X   1     -76.262-156.131  -2.878  0.00  0.00          NE
ATOM   2672  B       X   1     -75.849-159.219  -7.635  0.00  0.00           B
ATOM   2673  B       X   1     -74.913-155.307  -2.890  0.00  0.00           B
ATOM   2674  B       X   1     -75.722-160.358  -2.741  0.00  0.00           B
ATOM   2675  B       X   1     -75.633-153.425  -4.417  0.00  0.00           B
ATOM   2676  B       X   1     -71.736-158.813  -1.136  0.00  0.00           B
ATOM   2677  Ne      X   1     -70.977-159.553  -7.074  0.00  0.00          NE
ATOM   2678  Ne      X   1     -71.755-158.708  -2.734  0.00  0.00          NE
ATOM   2679  B       X   1     -72.286-155.828  -6.459  0.00  0.00           B
ATOM   2680  B       X   1     -73.206-159.315  -3.095  0.00  0.00           B
ATOM   2681  B       X   1     -73.215-154.133  -4.587  0.00  0.00           B
ATOM   2682  B       X   1     -71.282-153.423  -6.212  0.00  0.00           B
ATOM   2683  Ne      X   1     -74.409-153.947  -3.569  0.00  0.00          NE
ATOM   2684  B       X   1     -74.080-157.267  -7.628  0.00  0.00           B
ATOM   2685  Ne      X   1     -70.456-154.101  -0.765  0.00  0.00          NE
ATOM   2686  B       X   1     -71.159-157.264  -3.125  0.00  0.00           B
ATOM   2687  Ne      X   1     -74.143-160.590  -2.819  0.00  0.00          NE
ATOM   2688  Ne      X   1     -71.876-154.618  -5.428  0.00  0.00          NE
ATOM   2689  B       X   1     -70.809-155.194  -4.441  0.00  0.00           B
ATOM   2690  Ne      X   1     -70.082-156.080  -3.293  0.00  0.00          NE
ATOM   2691  B       X   1     -71.829-158.302  -7.055  0.00  0.00           B
ATOM   2692  B       X   1     -70.760-159.832  -3.284  0.00  0.00           B
ATOM   2693  B       X   1     -70.129-159.653  -5.712  0.00  0.00           B
ATOM   2694  Ne      X   1     -72.585-156.940  -7.542  0.00  0.00          NE
ATOM   2695  B       X   1     -70.116-155.228  -1.908  0.00  0.00           B
ATOM   2696  B       X   1     -71.821-153.337  -0.981  0.00  0.00           B
ATOM   2697  Ne      X   1     -70.061-160.586  -4.439  0.00  0.00          NE
ATOM   2698  B       X   1     -69.727-151.914 -53.741  0.00  0.00           B
ATOM   2699  Ne      X   1     -71.263-152.305 -53.434  0.00  0.00          NE
ATOM   2700  B       X   1     -69.064-152.665 -50.191  0.00  0.00           B
ATOM   2701  B       X   1     -70.880-151.880 -47.327  0.00  0.00           B
ATOM   2702  Ne      X   1     -69.680-152.435 -46.567  0.00  0.00          NE
ATOM   2703  B       X   1     -69.296-151.375 -45.480  0.00  0.00           B
ATOM   2704  B       X   1     -77.310-152.346 -32.198  0.00  0.00           B
ATOM   2705  Ne      X   1     -78.314-152.177 -33.402  0.00  0.00          NE
ATOM   2706  B       X   1     -79.796-151.889 -33.148  0.00  0.00           B
ATOM   2707  Ne      X   1     -75.288-149.204 -32.212  0.00  0.00          NE
ATOM   2708  Ne      X   1     -78.640-149.174 -28.413  0.00  0.00          NE
ATOM   2709  B       X   1     -78.054-148.286 -29.543  0.00  0.00           B
ATOM   2710  B       X   1     -77.579-150.165 -27.845  0.00  0.00           B
ATOM   2711  Ne      X   1     -76.827-151.491 -28.240  0.00  0.00          NE
ATOM   2712  B       X   1     -79.756-150.149 -29.054  0.00  0.00           B
ATOM   2713  B       X   1     -76.836-151.629 -29.816  0.00  0.00           B
ATOM   2714  Ne      X   1     -76.146-151.944 -31.147  0.00  0.00          NE
ATOM   2715  B       X   1     -77.553-152.778 -27.726  0.00  0.00           B
ATOM   2716  B       X   1     -76.219-148.220 -31.418  0.00  0.00           B
ATOM   2717  B       X   1     -75.419-150.629 -31.603  0.00  0.00           B
ATOM   2718  B       X   1     -75.316-148.507 -25.324  0.00  0.00           B
ATOM   2719  B       X   1     -75.307-151.397 -27.951  0.00  0.00           B
ATOM   2720  B       X   1     -75.021-153.047 -31.167  0.00  0.00           B
ATOM   2721  B       X   1     -72.807-151.068 -28.869  0.00  0.00           B
ATOM   2722  Ne      X   1     -73.871-150.848 -27.679  0.00  0.00          NE
ATOM   2723  B       X   1     -73.257-151.444 -26.347  0.00  0.00           B
ATOM   2724  Ne      X   1     -72.417-152.071 -25.047  0.00  0.00          NE
ATOM   2725  B       X   1     -78.416-151.800 -23.295  0.00  0.00           B
ATOM   2726  B       X   1     -77.200-150.934 -18.837  0.00  0.00           B
ATOM   2727  Ne      X   1     -75.873-151.918 -18.562  0.00  0.00          NE
ATOM   2728  B       X   1     -75.569-152.300 -17.063  0.00  0.00           B
ATOM   2729  B       X   1     -74.598-151.221 -19.153  0.00  0.00           B
ATOM   2730  B       X   1     -72.705-151.378 -23.630  0.00  0.00           B
ATOM   2731  B       X   1     -71.984-151.363 -18.891  0.00  0.00           B
ATOM   2732  B       X   1     -73.117-150.517 -21.097  0.00  0.00           B
ATOM   2733  Ne      X   1     -73.183-150.566 -19.510  0.00  0.00          NE
ATOM   2734  B       X   1     -76.970-150.589  -3.901  0.00  0.00           B
ATOM   2735  B       X   1     -73.955-152.986  -2.413  0.00  0.00           B
ATOM   2736  Ne      X   1     -73.177-152.484  -1.145  0.00  0.00          NE
ATOM   2737  B       X   1     -72.751-150.987  -1.089  0.00  0.00           B
ATOM   2738  Ne      X   1     -71.267-152.060  -7.096  0.00  0.00          NE
ATOM   2739  B       X   1     -73.427-149.989  -4.236  0.00  0.00           B
ATOM   2740  Ne      X   1     -72.421-149.384  -1.060  0.00  0.00          NE
ATOM   2741  Ne      X   1     -69.897-149.795  -2.747  0.00  0.00          NE
ATOM   2742  B       X   1     -70.888-149.384  -1.563  0.00  0.00           B
ATOM   2743  B       X   1     -73.232-148.622  -2.139  0.00  0.00           B
ATOM   2744  B       X   1     -70.888-150.194  -3.994  0.00  0.00           B
ATOM   2745  Ne      X   1     -74.304-149.169  -3.176  0.00  0.00          NE
ATOM   2746  B       X   1     -72.015-150.989  -6.226  0.00  0.00           B
ATOM   2747  B       X   1     -68.988-148.588  -3.188  0.00  0.00           B
ATOM   2748  B       X   1     -69.313-153.027  -0.804  0.00  0.00           B
ATOM   2749  B       X   1     -69.026-150.922  -2.166  0.00  0.00           B
ATOM   2750  Ne      X   1     -69.547-142.782  -1.216  0.00  0.00          NE
ATOM   2751  Ne      X   1    -105.878-132.586   0.661  0.00  0.00          NE
ATOM   2752  B       X   1    -104.688-131.577   0.647  0.00  0.00           B
ATOM   2753  Ne      X   1    -103.331-130.805   1.162  0.00  0.00          NE
ATOM   2754  B       X   1    -109.373-124.824   3.035  0.00  0.00           B
ATOM   2755  B       X   1    -104.556-122.820   0.330  0.00  0.00           B
ATOM   2756  B       X   1    -104.411-129.444   7.293  0.00  0.00           B
ATOM   2757  B       X   1    -104.255-129.587   4.742  0.00  0.00           B
ATOM   2758  Ne      X   1    -106.861-126.013   0.592  0.00  0.00          NE
ATOM   2759  Ne      X   1    -106.466-125.194   5.430  0.00  0.00          NE
ATOM   2760  B       X   1    -106.613-126.530   2.086  0.00  0.00           B
ATOM   2761  B       X   1    -105.234-124.319   4.931  0.00  0.00           B
ATOM   2762  B       X   1    -106.277-126.505   4.609  0.00  0.00           B
ATOM   2763  Ne      X   1    -106.117-127.313   3.288  0.00  0.00          NE
ATOM   2764  B       X   1    -104.597-127.602   3.231  0.00  0.00           B
ATOM   2765  Ne      X   1    -104.334-123.215   4.289  0.00  0.00          NE
ATOM   2766  B       X   1    -108.196-125.253   0.638  0.00  0.00           B
ATOM   2767  Ne      X   1    -103.614-128.837   3.500  0.00  0.00          NE
ATOM   2768  B       X   1    -104.699-122.696   2.798  0.00  0.00           B
ATOM   2769  B       X   1    -103.630-129.783   2.287  0.00  0.00           B
ATOM   2770  B       X   1    -105.587-125.160   0.292  0.00  0.00           B
ATOM   2771  B       X   1    -103.546-125.760  10.993  0.00  0.00           B
ATOM   2772  Ne      X   1    -103.859-126.028   9.395  0.00  0.00          NE
ATOM   2773  B       X   1    -105.377-125.643   9.142  0.00  0.00           B
ATOM   2774  Ne      X   1    -103.625-129.019   8.574  0.00  0.00          NE
ATOM   2775  Ne      X   1    -103.396-124.631  12.145  0.00  0.00          NE
ATOM   2776  B       X   1     -99.626-138.621   7.978  0.00  0.00           B
ATOM   2777  Ne      X   1     -95.172-138.048  11.070  0.00  0.00          NE
ATOM   2778  B       X   1    -102.857-132.789   4.163  0.00  0.00           B
ATOM   2779  B       X   1    -102.410-131.922   1.747  0.00  0.00           B
ATOM   2780  Ne      X   1    -101.831-132.800   2.895  0.00  0.00          NE
ATOM   2781  B       X   1    -100.470-132.113   3.444  0.00  0.00           B
ATOM   2782  Ne      X   1     -99.151-131.280   3.694  0.00  0.00          NE
ATOM   2783  B       X   1     -98.904-133.006   6.944  0.00  0.00           B
ATOM   2784  B       X   1     -98.241-132.257   4.575  0.00  0.00           B
ATOM   2785  B       X   1     -98.524-130.809   2.359  0.00  0.00           B
ATOM   2786  B       X   1    -100.431-136.246   7.654  0.00  0.00           B
ATOM   2787  Ne      X   1     -97.777-133.025   5.891  0.00  0.00          NE
ATOM   2788  Ne      X   1     -98.004-130.318   0.950  0.00  0.00          NE
ATOM   2789  B       X   1     -97.479-134.458   5.331  0.00  0.00           B
ATOM   2790  B       X   1     -97.122-135.572   2.887  0.00  0.00           B
ATOM   2791  B       X   1     -96.473-130.735   0.865  0.00  0.00           B
ATOM   2792  Ne      X   1     -96.424-135.166   4.257  0.00  0.00          NE
ATOM   2793  B       X   1     -94.502-131.321   4.273  0.00  0.00           B
ATOM   2794  B       X   1     -93.068-133.252   3.398  0.00  0.00           B
ATOM   2795  Ne      X   1     -94.517-132.769   3.363  0.00  0.00          NE
ATOM   2796  B       X   1     -94.786-132.277   1.914  0.00  0.00           B
ATOM   2797  B       X   1     -94.278-131.150   6.653  0.00  0.00           B
ATOM   2798  B       X   1     -95.437-133.952   3.923  0.00  0.00           B
ATOM   2799  Ne      X   1     -95.519-131.617   7.431  0.00  0.00          NE
ATOM   2800  B       X   1     -92.767-135.916   0.931  0.00  0.00           B
ATOM   2801  Ne      X   1     -94.938-131.041   0.826  0.00  0.00          NE
ATOM   2802  B       X   1     -95.681-137.215   7.357  0.00  0.00           B
ATOM   2803  B       X   1     -92.837-133.621   7.685  0.00  0.00           B
ATOM   2804  B       X   1     -96.553-132.370   6.530  0.00  0.00           B
ATOM   2805  Ne      X   1     -94.131-130.214   5.330  0.00  0.00          NE
ATOM   2806  B       X   1     -99.281-129.972   4.650  0.00  0.00           B
ATOM   2807  B       X   1    -102.847-123.753   4.171  0.00  0.00           B
ATOM   2808  B       X   1    -100.476-123.893   4.976  0.00  0.00           B
ATOM   2809  B       X   1     -99.809-129.116   7.165  0.00  0.00           B
ATOM   2810  Ne      X   1     -98.921-127.398   1.222  0.00  0.00          NE
ATOM   2811  B       X   1    -100.004-127.661   2.424  0.00  0.00           B
ATOM   2812  B       X   1    -101.332-125.838   3.614  0.00  0.00           B
ATOM   2813  Ne      X   1    -100.886-127.319   3.702  0.00  0.00          NE
ATOM   2814  Ne      X   1     -99.223-128.749   5.731  0.00  0.00          NE
ATOM   2815  B       X   1    -100.014-127.576   5.013  0.00  0.00           B
ATOM   2816  Ne      X   1    -101.450-124.286   3.828  0.00  0.00          NE
ATOM   2817  B       X   1    -102.154-128.274   3.756  0.00  0.00           B
ATOM   2818  B       X   1     -98.601-123.775   1.649  0.00  0.00           B
ATOM   2819  B       X   1     -97.937-126.242   1.678  0.00  0.00           B
ATOM   2820  B       X   1     -98.203-128.777   0.956  0.00  0.00           B
ATOM   2821  B       X   1    -100.945-123.505   2.548  0.00  0.00           B
ATOM   2822  B       X   1     -98.406-123.758   6.486  0.00  0.00           B
ATOM   2823  Ne      X   1     -99.867-123.308   6.303  0.00  0.00          NE
ATOM   2824  B       X   1    -100.770-123.793   7.575  0.00  0.00           B
ATOM   2825  Ne      X   1     -99.984-122.962   1.351  0.00  0.00          NE
ATOM   2826  B       X   1     -97.659-128.346   5.798  0.00  0.00           B
ATOM   2827  B       X   1     -91.876-123.892   5.251  0.00  0.00           B
ATOM   2828  B       X   1     -96.396-122.547   7.509  0.00  0.00           B
ATOM   2829  B       X   1     -92.574-129.844   5.357  0.00  0.00           B
ATOM   2830  Ne      X   1     -97.367-124.783   1.768  0.00  0.00          NE
ATOM   2831  Ne      X   1     -96.849-123.873   6.825  0.00  0.00          NE
ATOM   2832  B       X   1     -96.679-125.026   7.894  0.00  0.00           B
ATOM   2833  B       X   1     -96.027-124.251   5.564  0.00  0.00           B
ATOM   2834  B       X   1     -94.121-123.558   0.428  0.00  0.00           B
ATOM   2835  B       X   1     -92.235-128.125   2.398  0.00  0.00           B
ATOM   2836  B       X   1     -94.073-125.122   4.251  0.00  0.00           B
ATOM   2837  Ne      X   1     -92.589-124.740   4.009  0.00  0.00          NE
ATOM   2838  Ne      X   1     -92.743-123.552   1.115  0.00  0.00          NE
ATOM   2839  B       X   1     -95.161-128.995   5.508  0.00  0.00           B
ATOM   2840  B       X   1     -92.690-123.866   2.604  0.00  0.00           B
ATOM   2841  Ne      X   1     -95.579-125.135   4.367  0.00  0.00          NE
ATOM   2842  B       X   1     -95.813-127.274   7.334  0.00  0.00           B
ATOM   2843  B       X   1     -95.996-126.580   4.829  0.00  0.00           B
ATOM   2844  Ne      X   1     -96.185-127.835   5.857  0.00  0.00          NE
ATOM   2845  B       X   1     -96.431-124.705   3.050  0.00  0.00           B
ATOM   2846  B       X   1     -96.447-124.593   0.469  0.00  0.00           B
ATOM   2847  B       X   1    -102.859-135.564   8.208  0.00  0.00           B
ATOM   2848  B       X   1     -99.511-132.562  15.860  0.00  0.00           B
ATOM   2849  B       X   1    -100.372-131.319   8.258  0.00  0.00           B
ATOM   2850  B       X   1    -100.878-133.865   8.329  0.00  0.00           B
ATOM   2851  Ne      X   1     -99.767-132.773   8.291  0.00  0.00          NE
ATOM   2852  Ne      X   1    -101.316-135.302   8.574  0.00  0.00          NE
ATOM   2853  B       X   1     -98.911-132.841   9.615  0.00  0.00           B
ATOM   2854  Ne      X   1     -98.123-132.205  10.826  0.00  0.00          NE
ATOM   2855  B       X   1    -101.072-135.748  10.056  0.00  0.00           B
ATOM   2856  B       X   1     -99.114-131.224  11.537  0.00  0.00           B
ATOM   2857  B       X   1    -100.282-134.901  15.064  0.00  0.00           B
ATOM   2858  Ne      X   1    -102.685-130.705  12.946  0.00  0.00          NE
ATOM   2859  B       X   1    -101.514-130.471  11.906  0.00  0.00           B
ATOM   2860  B       X   1     -97.631-130.946  15.780  0.00  0.00           B
ATOM   2861  B       X   1     -96.077-130.375   8.207  0.00  0.00           B
ATOM   2862  B       X   1     -96.587-137.575  11.390  0.00  0.00           B
ATOM   2863  B       X   1     -97.322-132.998  12.008  0.00  0.00           B
ATOM   2864  B       X   1     -96.961-131.341  10.258  0.00  0.00           B
ATOM   2865  B       X   1     -96.390-134.788  13.524  0.00  0.00           B
ATOM   2866  Ne      X   1     -96.197-131.615  15.657  0.00  0.00          NE
ATOM   2867  B       X   1     -96.053-132.241  14.203  0.00  0.00           B
ATOM   2868  B       X   1     -95.063-132.728   8.494  0.00  0.00           B
ATOM   2869  B       X   1     -94.604-135.224   8.632  0.00  0.00           B
ATOM   2870  Ne      X   1     -93.931-133.809   8.794  0.00  0.00          NE
ATOM   2871  B       X   1     -94.613-133.246  12.415  0.00  0.00           B
ATOM   2872  Ne      X   1     -93.305-133.001  11.657  0.00  0.00          NE
ATOM   2873  B       X   1     -93.028-131.463  11.557  0.00  0.00           B
ATOM   2874  B       X   1     -93.418-133.626  10.233  0.00  0.00           B
ATOM   2875  Ne      X   1     -96.137-133.301  12.991  0.00  0.00          NE
ATOM   2876  B       X   1     -95.677-135.219  15.859  0.00  0.00           B
ATOM   2877  B       X   1     -92.059-133.636  12.445  0.00  0.00           B
ATOM   2878  B       X   1     -92.029-135.771  13.777  0.00  0.00           B
ATOM   2879  Ne      X   1     -96.164-130.126   9.692  0.00  0.00          NE
ATOM   2880  B       X   1    -100.169-130.075  16.005  0.00  0.00           B
ATOM   2881  B       X   1    -102.244-122.605   9.203  0.00  0.00           B
ATOM   2882  B       X   1    -102.151-129.424   8.348  0.00  0.00           B
ATOM   2883  B       X   1    -100.160-129.511   9.910  0.00  0.00           B
ATOM   2884  Ne      X   1     -98.129-123.278  13.076  0.00  0.00          NE
ATOM   2885  Ne      X   1     -99.197-127.280  12.575  0.00  0.00          NE
ATOM   2886  B       X   1     -99.744-128.764  12.416  0.00  0.00           B
ATOM   2887  Ne      X   1    -100.441-124.790  11.537  0.00  0.00          NE
ATOM   2888  B       X   1    -102.811-125.114   8.687  0.00  0.00           B
ATOM   2889  Ne      X   1     -98.865-125.507  15.087  0.00  0.00          NE
ATOM   2890  Ne      X   1    -101.646-124.011   8.831  0.00  0.00          NE
ATOM   2891  Ne      X   1    -100.674-129.744   8.391  0.00  0.00          NE
ATOM   2892  B       X   1     -98.944-126.725  14.013  0.00  0.00           B
ATOM   2893  B       X   1    -100.220-124.724  15.222  0.00  0.00           B
ATOM   2894  B       X   1    -102.664-124.286  15.542  0.00  0.00           B
ATOM   2895  B       X   1    -100.260-126.340  11.768  0.00  0.00           B
ATOM   2896  Ne      X   1    -100.132-129.966  11.454  0.00  0.00          NE
ATOM   2897  B       X   1    -101.854-124.410  12.247  0.00  0.00           B
ATOM   2898  Ne      X   1    -101.245-123.592  15.674  0.00  0.00          NE
ATOM   2899  B       X   1    -100.720-124.538  10.010  0.00  0.00           B
ATOM   2900  B       X   1     -98.002-124.354  14.251  0.00  0.00           B
ATOM   2901  B       X   1     -99.257-123.922  12.060  0.00  0.00           B
ATOM   2902  B       X   1     -97.916-127.066  11.686  0.00  0.00           B
ATOM   2903  Ne      X   1    -101.811-129.919  15.853  0.00  0.00          NE
ATOM   2904  B       X   1     -94.711-130.093  10.268  0.00  0.00           B
ATOM   2905  B       X   1     -92.340-129.419   9.905  0.00  0.00           B
ATOM   2906  Ne      X   1     -95.541-122.708  11.531  0.00  0.00          NE
ATOM   2907  B       X   1     -91.904-123.924  12.241  0.00  0.00           B
ATOM   2908  B       X   1     -95.908-126.415   9.876  0.00  0.00           B
ATOM   2909  B       X   1     -95.713-122.629   9.983  0.00  0.00           B
ATOM   2910  B       X   1     -94.192-125.451   8.092  0.00  0.00           B
ATOM   2911  Ne      X   1     -93.302-129.964  11.018  0.00  0.00          NE
ATOM   2912  B       X   1     -96.823-123.058  12.279  0.00  0.00           B
ATOM   2913  B       X   1     -94.420-123.805  11.713  0.00  0.00           B
ATOM   2914  B       X   1     -92.406-127.098   8.712  0.00  0.00           B
ATOM   2915  B       X   1     -96.849-128.773  10.248  0.00  0.00           B
ATOM   2916  Ne      X   1     -93.935-127.482  12.630  0.00  0.00          NE
ATOM   2917  B       X   1     -93.344-126.102  12.007  0.00  0.00           B
ATOM   2918  Ne      X   1     -95.639-126.083   8.364  0.00  0.00          NE
ATOM   2919  B       X   1     -93.277-128.811  12.019  0.00  0.00           B
ATOM   2920  B       X   1     -93.694-127.295  14.162  0.00  0.00           B
ATOM   2921  B       X   1     -92.678-124.821  10.000  0.00  0.00           B
ATOM   2922  B       X   1     -95.462-127.550  12.117  0.00  0.00           B
ATOM   2923  Ne      X   1     -96.575-127.321  10.991  0.00  0.00          NE
ATOM   2924  Ne      X   1     -92.984-127.311  15.531  0.00  0.00          NE
ATOM   2925  Ne      X   1     -92.678-125.519   8.583  0.00  0.00          NE
ATOM   2926  Ne      X   1     -93.073-124.608  11.466  0.00  0.00          NE
ATOM   2927  B       X   1     -99.113-131.268  17.992  0.00  0.00           B
ATOM   2928  Ne      X   1     -99.445-130.779  19.436  0.00  0.00          NE
ATOM   2929  B       X   1     -98.432-131.450  20.471  0.00  0.00           B
ATOM   2930  Ne      X   1     -99.070-131.174  16.383  0.00  0.00          NE
ATOM   2931  Ne      X   1     -97.470-131.637  21.756  0.00  0.00          NE
ATOM   2932  Ne      X   1     -96.623-134.438  16.871  0.00  0.00          NE
ATOM   2933  B       X   1     -93.610-133.098  21.206  0.00  0.00           B
ATOM   2934  Ne      X   1     -92.744-133.873  20.060  0.00  0.00          NE
ATOM   2935  B       X   1     -93.871-134.683  19.311  0.00  0.00           B
ATOM   2936  Ne      X   1     -95.045-135.767  18.936  0.00  0.00          NE
ATOM   2937  B       X   1     -93.036-130.633  17.958  0.00  0.00           B
ATOM   2938  B       X   1     -96.188-134.931  18.264  0.00  0.00           B
ATOM   2939  B       X   1     -96.136-132.283  21.274  0.00  0.00           B
ATOM   2940  B       X   1     -96.378-132.884  16.617  0.00  0.00           B
ATOM   2941  B       X   1     -92.030-132.717  19.171  0.00  0.00           B
ATOM   2942  B       X   1     -91.948-134.926  20.885  0.00  0.00           B
ATOM   2943  B       X   1     -92.063-130.328  20.281  0.00  0.00           B
ATOM   2944  Ne      X   1     -91.863-131.129  18.919  0.00  0.00          NE
ATOM   2945  B       X   1     -95.046-130.682  16.289  0.00  0.00           B
ATOM   2946  B       X   1    -100.685-127.101  20.369  0.00  0.00           B
ATOM   2947  B       X   1     -98.338-126.631  19.098  0.00  0.00           B
ATOM   2948  Ne      X   1     -99.077-127.610  20.116  0.00  0.00          NE
ATOM   2949  B       X   1     -99.351-129.135  19.475  0.00  0.00           B
ATOM   2950  B       X   1     -98.337-127.856  21.469  0.00  0.00           B
ATOM   2951  B       X   1     -98.034-123.103  21.841  0.00  0.00           B
ATOM   2952  B       X   1    -101.003-123.172  17.195  0.00  0.00           B
ATOM   2953  B       X   1     -98.225-125.862  16.513  0.00  0.00           B
ATOM   2954  B       X   1     -99.776-122.673  19.442  0.00  0.00           B
ATOM   2955  Ne      X   1     -97.566-125.806  17.949  0.00  0.00          NE
ATOM   2956  B       X   1     -95.109-122.781  18.601  0.00  0.00           B
ATOM   2957  B       X   1     -97.343-124.157  18.210  0.00  0.00           B
ATOM   2958  Ne      X   1     -96.707-122.730  18.330  0.00  0.00          NE
ATOM   2959  Ne      X   1     -94.012-129.816  17.054  0.00  0.00          NE
ATOM   2960  Ne      X   1     -92.347-129.321  21.507  0.00  0.00          NE
ATOM   2961  B       X   1     -94.738-128.601  17.867  0.00  0.00           B
ATOM   2962  B       X   1     -93.087-128.018  21.064  0.00  0.00           B
ATOM   2963  Ne      X   1     -94.692-126.998  17.965  0.00  0.00          NE
ATOM   2964  B       X   1     -93.795-126.634  16.688  0.00  0.00           B
ATOM   2965  B       X   1     -96.126-126.355  17.923  0.00  0.00           B
ATOM   2966  B       X   1     -92.959-128.873  16.087  0.00  0.00           B
ATOM   2967  B       X   1     -82.574-146.633  14.857  0.00  0.00           B
ATOM   2968  B       X   1     -88.554-139.196  15.304  0.00  0.00           B
ATOM   2969  Ne      X   1     -87.178-138.674  15.913  0.00  0.00          NE
ATOM   2970  B       X   1     -88.867-141.530  14.158  0.00  0.00           B
ATOM   2971  B       X   1     -86.158-139.857  15.436  0.00  0.00           B
ATOM   2972  Ne      X   1     -85.469-140.937  14.442  0.00  0.00          NE
ATOM   2973  Ne      X   1     -81.402-143.416  15.691  0.00  0.00          NE
ATOM   2974  B       X   1     -80.982-138.952  12.745  0.00  0.00           B
ATOM   2975  B       X   1     -81.884-141.168  11.664  0.00  0.00           B
ATOM   2976  Ne      X   1     -81.879-139.634  11.660  0.00  0.00          NE
ATOM   2977  B       X   1     -84.103-141.276  15.103  0.00  0.00           B
ATOM   2978  B       X   1     -82.456-144.124  14.733  0.00  0.00           B
ATOM   2979  B       X   1     -82.491-139.534  15.789  0.00  0.00           B
ATOM   2980  B       X   1     -80.957-146.473  18.287  0.00  0.00           B
ATOM   2981  B       X   1     -86.915-138.384  17.445  0.00  0.00           B
ATOM   2982  B       X   1     -85.829-143.873  20.480  0.00  0.00           B
ATOM   2983  Ne      X   1     -80.582-144.916  18.261  0.00  0.00          NE
ATOM   2984  B       X   1     -85.624-141.703  19.220  0.00  0.00           B
ATOM   2985  Ne      X   1     -84.114-141.221  19.172  0.00  0.00          NE
ATOM   2986  B       X   1     -83.939-140.160  20.264  0.00  0.00           B
ATOM   2987  B       X   1     -83.624-140.754  17.701  0.00  0.00           B
ATOM   2988  B       X   1     -83.205-142.535  19.469  0.00  0.00           B
ATOM   2989  Ne      X   1     -82.096-142.180  22.906  0.00  0.00          NE
ATOM   2990  B       X   1     -81.234-144.293  16.996  0.00  0.00           B
ATOM   2991  B       X   1     -81.318-144.247  19.472  0.00  0.00           B
ATOM   2992  B       X   1     -82.067-143.135  21.687  0.00  0.00           B
ATOM   2993  Ne      X   1     -81.450-138.396  16.323  0.00  0.00          NE
ATOM   2994  Ne      X   1     -82.544-143.790  20.331  0.00  0.00          NE
ATOM   2995  Ne      X   1     -83.062-140.895  16.199  0.00  0.00          NE
ATOM   2996  B       X   1     -81.981-142.050  16.083  0.00  0.00           B
ATOM   2997  B       X   1     -82.449-142.940  24.212  0.00  0.00           B
ATOM   2998  Ne      X   1     -80.511-146.688  64.197  0.00  0.00          NE
ATOM   2999  B       X   1     -81.025-145.265  63.974  0.00  0.00           B
ATOM   3000  B       X   1     -91.481-131.672   6.632  0.00  0.00           B
ATOM   3001  Ne      X   1     -91.275-130.123   6.246  0.00  0.00          NE
ATOM   3002  B       X   1     -89.764-129.876   5.793  0.00  0.00           B
ATOM   3003  Ne      X   1     -90.990-127.164   2.829  0.00  0.00          NE
ATOM   3004  Ne      X   1     -91.328-123.478   6.691  0.00  0.00          NE
ATOM   3005  B       X   1     -90.545-126.494   1.463  0.00  0.00           B
ATOM   3006  B       X   1     -91.451-129.241   7.524  0.00  0.00           B
ATOM   3007  B       X   1     -89.775-123.269   6.667  0.00  0.00           B
ATOM   3008  B       X   1     -89.618-127.729   3.370  0.00  0.00           B
ATOM   3009  B       X   1     -91.755-124.806   7.605  0.00  0.00           B
ATOM   3010  B       X   1     -91.735-126.011   3.673  0.00  0.00           B
ATOM   3011  Ne      X   1     -91.116-134.643  13.176  0.00  0.00          NE
ATOM   3012  B       X   1     -90.319-134.024  14.386  0.00  0.00           B
ATOM   3013  B       X   1     -90.131-135.349  12.133  0.00  0.00           B
ATOM   3014  B       X   1     -86.958-137.248  15.226  0.00  0.00           B
ATOM   3015  B       X   1     -88.455-132.474  15.124  0.00  0.00           B
ATOM   3016  Ne      X   1     -88.985-133.916  15.233  0.00  0.00          NE
ATOM   3017  B       X   1     -86.368-130.798  14.979  0.00  0.00           B
ATOM   3018  Ne      X   1     -86.579-135.778  14.813  0.00  0.00          NE
ATOM   3019  B       X   1     -87.832-134.857  14.706  0.00  0.00           B
ATOM   3020  Ne      X   1     -87.957-130.959  15.249  0.00  0.00          NE
ATOM   3021  B       X   1     -88.506-130.208  13.874  0.00  0.00           B
ATOM   3022  B       X   1     -81.556-132.071  15.989  0.00  0.00           B
ATOM   3023  B       X   1     -85.875-135.828  13.360  0.00  0.00           B
ATOM   3024  B       X   1     -83.737-131.207  14.643  0.00  0.00           B
ATOM   3025  B       X   1     -83.459-133.563  15.157  0.00  0.00           B
ATOM   3026  B       X   1     -85.487-134.926  15.694  0.00  0.00           B
ATOM   3027  Ne      X   1     -82.617-132.346  14.781  0.00  0.00          NE
ATOM   3028  B       X   1     -81.740-132.349  13.497  0.00  0.00           B
ATOM   3029  Ne      X   1     -84.958-130.245  14.556  0.00  0.00          NE
ATOM   3030  B       X   1     -80.818-137.758  15.046  0.00  0.00           B
ATOM   3031  B       X   1     -91.538-126.773  15.435  0.00  0.00           B
ATOM   3032  Ne      X   1     -90.669-122.874  12.394  0.00  0.00          NE
ATOM   3033  Ne      X   1     -91.586-128.512   8.885  0.00  0.00          NE
ATOM   3034  B       X   1     -90.241-128.044   9.534  0.00  0.00           B
ATOM   3035  B       X   1     -90.320-124.416  15.619  0.00  0.00           B
ATOM   3036  B       X   1     -87.538-127.893  13.623  0.00  0.00           B
ATOM   3037  B       X   1     -89.389-123.691  11.798  0.00  0.00           B
ATOM   3038  Ne      X   1     -90.255-125.989  15.779  0.00  0.00          NE
ATOM   3039  Ne      X   1     -81.188-127.728  13.218  0.00  0.00          NE
ATOM   3040  B       X   1     -83.624-125.312  14.669  0.00  0.00           B
ATOM   3041  Ne      X   1     -84.835-125.702  13.723  0.00  0.00          NE
ATOM   3042  B       X   1     -84.697-129.039  15.594  0.00  0.00           B
ATOM   3043  B       X   1     -80.385-128.443  14.318  0.00  0.00           B
ATOM   3044  B       X   1     -90.450-130.803  18.298  0.00  0.00           B
ATOM   3045  B       X   1     -89.443-133.637  21.841  0.00  0.00           B
ATOM   3046  B       X   1     -89.246-134.520  16.756  0.00  0.00           B
ATOM   3047  Ne      X   1     -86.382-137.171  18.375  0.00  0.00          NE
ATOM   3048  B       X   1     -88.850-134.409  19.292  0.00  0.00           B
ATOM   3049  Ne      X   1     -88.805-135.390  18.044  0.00  0.00          NE
ATOM   3050  Ne      X   1     -88.323-133.955  20.744  0.00  0.00          NE
ATOM   3051  B       X   1     -87.548-135.257  21.264  0.00  0.00           B
ATOM   3052  B       X   1     -87.458-132.684  20.562  0.00  0.00           B
ATOM   3053  Ne      X   1     -86.939-131.284  20.090  0.00  0.00          NE
ATOM   3054  B       X   1     -87.256-135.879  17.900  0.00  0.00           B
ATOM   3055  B       X   1     -87.978-130.600  19.094  0.00  0.00           B
ATOM   3056  B       X   1     -86.897-130.396  21.418  0.00  0.00           B
ATOM   3057  B       X   1     -88.484-130.425  16.560  0.00  0.00           B
ATOM   3058  B       X   1     -82.759-136.219  19.312  0.00  0.00           B
ATOM   3059  Ne      X   1     -84.198-134.118  16.359  0.00  0.00          NE
ATOM   3060  B       X   1     -83.046-131.911  19.377  0.00  0.00           B
ATOM   3061  B       X   1     -85.534-131.491  19.432  0.00  0.00           B
ATOM   3062  Ne      X   1     -84.282-131.682  18.467  0.00  0.00          NE
ATOM   3063  B       X   1     -84.547-132.886  17.418  0.00  0.00           B
ATOM   3064  Ne      X   1     -83.323-136.477  17.924  0.00  0.00          NE
ATOM   3065  B       X   1     -83.319-135.124  17.146  0.00  0.00           B
ATOM   3066  B       X   1     -84.835-136.945  18.065  0.00  0.00           B
ATOM   3067  B       X   1     -80.660-132.394  20.062  0.00  0.00           B
ATOM   3068  B       X   1     -80.618-135.548  20.733  0.00  0.00           B
ATOM   3069  Ne      X   1     -81.056-130.912  22.872  0.00  0.00          NE
ATOM   3070  B       X   1     -82.042-131.818  22.027  0.00  0.00           B
ATOM   3071  Ne      X   1     -82.140-132.498  20.586  0.00  0.00          NE
ATOM   3072  Ne      X   1     -82.288-135.559  20.706  0.00  0.00          NE
ATOM   3073  B       X   1     -82.361-137.456  17.180  0.00  0.00           B
ATOM   3074  B       X   1     -82.633-133.980  20.676  0.00  0.00           B
ATOM   3075  B       X   1     -84.294-130.313  17.680  0.00  0.00           B
ATOM   3076  Ne      X   1     -89.002-130.104  18.046  0.00  0.00          NE
ATOM   3077  Ne      X   1     -90.062-125.738  20.801  0.00  0.00          NE
ATOM   3078  B       X   1     -89.884-126.259  17.259  0.00  0.00           B
ATOM   3079  B       X   1     -89.766-124.284  20.888  0.00  0.00           B
ATOM   3080  B       X   1     -89.152-126.465  19.665  0.00  0.00           B
ATOM   3081  B       X   1     -89.218-128.554  18.085  0.00  0.00           B
ATOM   3082  Ne      X   1     -88.907-127.020  18.219  0.00  0.00          NE
ATOM   3083  B       X   1     -86.724-123.266  21.828  0.00  0.00           B
ATOM   3084  B       X   1     -87.453-126.799  17.746  0.00  0.00           B
ATOM   3085  B       X   1     -86.480-123.292  19.161  0.00  0.00           B
ATOM   3086  B       X   1     -86.314-122.876  16.529  0.00  0.00           B
ATOM   3087  B       X   1     -91.553-126.164  20.251  0.00  0.00           B
ATOM   3088  Ne      X   1     -85.962-126.548  18.303  0.00  0.00          NE
ATOM   3089  B       X   1     -86.023-126.683  19.884  0.00  0.00           B
ATOM   3090  B       X   1     -83.929-126.877  21.116  0.00  0.00           B
ATOM   3091  Ne      X   1     -84.212-128.846  17.103  0.00  0.00          NE
ATOM   3092  B       X   1     -84.996-127.762  17.849  0.00  0.00           B
ATOM   3093  Ne      X   1     -85.446-126.792  21.352  0.00  0.00          NE
ATOM   3094  B       X   1     -85.482-125.125  17.786  0.00  0.00           B
ATOM   3095  B       X   1     -82.670-128.454  16.999  0.00  0.00           B
ATOM   3096  B       X   1     -81.593-127.956  20.855  0.00  0.00           B
ATOM   3097  Ne      X   1     -81.885-127.153  17.493  0.00  0.00          NE
ATOM   3098  B       X   1     -81.866-126.076  16.295  0.00  0.00           B
ATOM   3099  B       X   1     -82.624-126.724  18.857  0.00  0.00           B
ATOM   3100  B       X   1     -80.427-127.444  17.936  0.00  0.00           B
ATOM   3101  B       X   1     -79.703-161.884   7.422  0.00  0.00           B
ATOM   3102  B       X   1     -76.795-163.495   0.587  0.00  0.00           B
ATOM   3103  B       X   1     -76.058-161.629   2.158  0.00  0.00           B
ATOM   3104  Ne      X   1     -75.545-162.917   1.474  0.00  0.00          NE
ATOM   3105  B       X   1     -75.148-164.093   2.417  0.00  0.00           B
ATOM   3106  Ne      X   1     -74.729-164.718   3.814  0.00  0.00          NE
ATOM   3107  B       X   1     -74.907-161.789   6.652  0.00  0.00           B
ATOM   3108  B       X   1     -77.315-160.849   6.935  0.00  0.00           B
ATOM   3109  B       X   1     -74.968-160.997   4.273  0.00  0.00           B
ATOM   3110  B       X   1     -74.545-163.490   4.728  0.00  0.00           B
ATOM   3111  B       X   1     -74.237-162.483   0.692  0.00  0.00           B
ATOM   3112  B       X   1     -70.448-164.105   1.221  0.00  0.00           B
ATOM   3113  B       X   1     -73.481-165.673   3.727  0.00  0.00           B
ATOM   3114  Ne      X   1     -74.208-162.048   5.254  0.00  0.00          NE
ATOM   3115  Ne      X   1     -69.921-164.265   2.724  0.00  0.00          NE
ATOM   3116  B       X   1     -72.584-161.947   4.989  0.00  0.00           B
ATOM   3117  B       X   1     -70.705-163.415   3.796  0.00  0.00           B
ATOM   3118  B       X   1     -70.375-160.967   4.094  0.00  0.00           B
ATOM   3119  B       X   1     -79.249-160.547   5.209  0.00  0.00           B
ATOM   3120  Ne      X   1     -78.845-160.694   6.722  0.00  0.00          NE
ATOM   3121  B       X   1     -79.648-160.463   2.631  0.00  0.00           B
ATOM   3122  B       X   1     -77.303-160.000   3.735  0.00  0.00           B
ATOM   3123  Ne      X   1     -78.926-159.789   3.907  0.00  0.00          NE
ATOM   3124  B       X   1     -76.991-154.928   4.598  0.00  0.00           B
ATOM   3125  B       X   1     -79.301-159.388   7.494  0.00  0.00           B
ATOM   3126  Ne      X   1     -75.927-160.411   3.157  0.00  0.00          NE
ATOM   3127  B       X   1     -75.167-159.268   2.492  0.00  0.00           B
ATOM   3128  B       X   1     -75.353-154.504   6.450  0.00  0.00           B
ATOM   3129  Ne      X   1     -75.536-154.444   4.916  0.00  0.00          NE
ATOM   3130  Ne      X   1     -74.779-158.183   1.458  0.00  0.00          NE
ATOM   3131  B       X   1     -74.990-154.300   1.886  0.00  0.00           B
ATOM   3132  B       X   1     -75.981-158.288   0.361  0.00  0.00           B
ATOM   3133  Ne      X   1     -79.152-155.356   8.004  0.00  0.00          NE
ATOM   3134  B       X   1     -80.178-159.189   0.576  0.00  0.00           B
ATOM   3135  B       X   1     -74.542-156.803   2.118  0.00  0.00           B
ATOM   3136  B       X   1     -72.225-160.651   0.513  0.00  0.00           B
ATOM   3137  Ne      X   1     -74.622-154.453   7.837  0.00  0.00          NE
ATOM   3138  B       X   1     -74.502-155.286   4.102  0.00  0.00           B
ATOM   3139  B       X   1     -73.472-158.480   0.619  0.00  0.00           B
ATOM   3140  Ne      X   1     -72.042-159.150   0.374  0.00  0.00          NE
ATOM   3141  B       X   1     -70.908-158.580   1.314  0.00  0.00           B
ATOM   3142  B       X   1     -70.582-159.129   5.860  0.00  0.00           B
ATOM   3143  Ne      X   1     -74.124-155.366   2.584  0.00  0.00          NE
ATOM   3144  B       X   1     -72.571-155.114   2.358  0.00  0.00           B
ATOM   3145  Ne      X   1     -71.041-154.973   2.186  0.00  0.00          NE
ATOM   3146  B       X   1     -70.275-156.360   2.566  0.00  0.00           B
ATOM   3147  Ne      X   1     -69.845-157.814   2.180  0.00  0.00          NE
ATOM   3148  B       X   1     -70.494-153.732   2.999  0.00  0.00           B
ATOM   3149  B       X   1     -70.619-154.802   0.657  0.00  0.00           B
ATOM   3150  B       X   1     -69.584-158.707   3.443  0.00  0.00           B
ATOM   3151  B       X   1     -71.614-157.401   7.523  0.00  0.00           B
ATOM   3152  B       X   1     -73.470-155.538   7.790  0.00  0.00           B
ATOM   3153  B       X   1     -77.391-162.920  10.970  0.00  0.00           B
ATOM   3154  Ne      X   1     -79.312-164.446  12.862  0.00  0.00          NE
ATOM   3155  B       X   1     -78.888-162.920  12.993  0.00  0.00           B
ATOM   3156  Ne      X   1     -77.944-161.905  12.062  0.00  0.00          NE
ATOM   3157  B       X   1     -80.045-164.613  11.460  0.00  0.00           B
ATOM   3158  B       X   1     -78.735-160.639  11.622  0.00  0.00           B
ATOM   3159  B       X   1     -79.397-155.339  14.680  0.00  0.00           B
ATOM   3160  B       X   1     -78.161-154.596   8.978  0.00  0.00           B
ATOM   3161  B       X   1     -77.960-158.173  11.780  0.00  0.00           B
ATOM   3162  Ne      X   1     -79.189-159.207  11.375  0.00  0.00          NE
ATOM   3163  Ne      X   1     -76.894-154.610   9.936  0.00  0.00          NE
ATOM   3164  Ne      X   1     -76.775-157.285  11.360  0.00  0.00          NE
ATOM   3165  B       X   1     -77.107-155.816  10.846  0.00  0.00           B
ATOM   3166  B       X   1     -77.397-156.848  14.886  0.00  0.00           B
ATOM   3167  Ne      X   1     -78.381-155.881  15.771  0.00  0.00          NE
ATOM   3168  B       X   1     -75.968-157.099  12.730  0.00  0.00           B
ATOM   3169  B       X   1     -75.904-158.078  10.251  0.00  0.00           B
ATOM   3170  B       X   1     -75.630-154.831   8.995  0.00  0.00           B
ATOM   3171  Ne      X   1     -74.794-158.917   9.404  0.00  0.00          NE
ATOM   3172  B       X   1     -76.717-153.184  10.633  0.00  0.00           B
ATOM   3173  B       X   1     -73.883-157.853   8.728  0.00  0.00           B
ATOM   3174  Ne      X   1     -74.258-153.480  15.400  0.00  0.00          NE
ATOM   3175  B       X   1     -73.855-154.937  14.921  0.00  0.00           B
ATOM   3176  Ne      X   1     -72.738-156.749   8.427  0.00  0.00          NE
ATOM   3177  B       X   1     -72.049-156.161   9.751  0.00  0.00           B
ATOM   3178  B       X   1     -73.959-153.075   8.112  0.00  0.00           B
ATOM   3179  B       X   1     -76.384-153.165  44.836  0.00  0.00           B
ATOM   3180  B       X   1     -76.619-153.107  49.325  0.00  0.00           B
ATOM   3181  B       X   1     -74.015-153.198  49.146  0.00  0.00           B
ATOM   3182  B       X   1     -76.602-147.127   5.071  0.00  0.00           B
ATOM   3183  B       X   1     -77.106-147.549   2.073  0.00  0.00           B
ATOM   3184  B       X   1     -77.025-151.196   4.143  0.00  0.00           B
ATOM   3185  B       X   1     -76.955-150.184   7.411  0.00  0.00           B
ATOM   3186  Ne      X   1     -76.078-146.410   1.969  0.00  0.00          NE
ATOM   3187  B       X   1     -75.512-151.855   2.179  0.00  0.00           B
ATOM   3188  Ne      X   1     -75.493-151.552   3.755  0.00  0.00          NE
ATOM   3189  B       X   1     -75.043-146.467   3.131  0.00  0.00           B
ATOM   3190  Ne      X   1     -75.028-146.762   4.700  0.00  0.00          NE
ATOM   3191  B       X   1     -75.262-152.948   4.461  0.00  0.00           B
ATOM   3192  Ne      X   1     -75.326-152.999   1.068  0.00  0.00          NE
ATOM   3193  B       X   1     -76.708-152.954   0.221  0.00  0.00           B
ATOM   3194  B       X   1     -74.577-145.623   5.649  0.00  0.00           B
ATOM   3195  B       X   1     -68.971-150.750   0.402  0.00  0.00           B
ATOM   3196  B       X   1     -74.320-150.530   4.042  0.00  0.00           B
ATOM   3197  B       X   1     -70.112-149.952   6.718  0.00  0.00           B
ATOM   3198  B       X   1     -72.689-148.754   2.953  0.00  0.00           B
ATOM   3199  Ne      X   1     -71.901-148.188   1.703  0.00  0.00          NE
ATOM   3200  Ne      X   1     -73.315-149.322   4.275  0.00  0.00          NE
ATOM   3201  B       X   1     -74.162-148.096   4.888  0.00  0.00           B
ATOM   3202  Ne      X   1     -71.260-150.828   5.969  0.00  0.00          NE
ATOM   3203  B       X   1     -72.156-149.765   5.198  0.00  0.00           B
ATOM   3204  B       X   1     -70.464-148.906   1.672  0.00  0.00           B
ATOM   3205  B       X   1     -71.555-146.588   1.753  0.00  0.00           B
ATOM   3206  B       X   1     -72.189-151.493   7.094  0.00  0.00           B
ATOM   3207  B       X   1     -70.728-151.843   4.935  0.00  0.00           B
ATOM   3208  B       X   1     -69.906-151.148   2.701  0.00  0.00           B
ATOM   3209  Ne      X   1     -69.958-152.350   3.661  0.00  0.00          NE
ATOM   3210  Ne      X   1     -69.311-149.990   1.750  0.00  0.00          NE
ATOM   3211  B       X   1     -72.601-148.672   0.343  0.00  0.00           B
ATOM   3212  B       X   1     -69.661-145.448   0.616  0.00  0.00           B
ATOM   3213  Ne      X   1     -69.618-148.989   7.853  0.00  0.00          NE
ATOM   3214  B       X   1     -74.095-152.769   0.112  0.00  0.00           B
ATOM   3215  B       X   1     -76.983-144.991   2.255  0.00  0.00           B
ATOM   3216  B       X   1     -76.145-142.588   1.865  0.00  0.00           B
ATOM   3217  B       X   1     -75.321-141.972   4.311  0.00  0.00           B
ATOM   3218  Ne      X   1     -75.257-141.870   5.881  0.00  0.00          NE
ATOM   3219  B       X   1     -75.166-143.377   6.468  0.00  0.00           B
ATOM   3220  Ne      X   1     -74.508-144.770   6.927  0.00  0.00          NE
ATOM   3221  B       X   1     -69.846-145.409   3.243  0.00  0.00           B
ATOM   3222  Ne      X   1     -70.675-145.306   1.827  0.00  0.00          NE
ATOM   3223  B       X   1     -69.640-141.516   2.778  0.00  0.00           B
ATOM   3224  B       X   1     -71.009-143.626   1.841  0.00  0.00           B
ATOM   3225  B       X   1     -69.838-139.069   3.315  0.00  0.00           B
ATOM   3226  Ne      X   1     -70.421-142.174   1.566  0.00  0.00          NE
ATOM   3227  B       X   1     -73.092-144.366   7.621  0.00  0.00           B
ATOM   3228  Ne      X   1     -69.112-140.403   3.796  0.00  0.00          NE
ATOM   3229  B       X   1     -69.502-142.282   0.235  0.00  0.00           B
ATOM   3230  B       X   1     -68.910-143.742   7.329  0.00  0.00           B
ATOM   3231  B       X   1     -79.436-149.703   8.179  0.00  0.00           B
ATOM   3232  B       X   1     -75.081-145.821   8.118  0.00  0.00           B
ATOM   3233  B       X   1     -76.936-147.634  15.089  0.00  0.00           B
ATOM   3234  B       X   1     -78.295-151.215  11.279  0.00  0.00           B
ATOM   3235  Ne      X   1     -79.697-150.457  11.727  0.00  0.00          NE
ATOM   3236  Ne      X   1     -79.859-147.746  13.115  0.00  0.00          NE
ATOM   3237  B       X   1     -79.306-149.163  12.535  0.00  0.00           B
ATOM   3238  B       X   1     -78.639-146.815  13.339  0.00  0.00           B
ATOM   3239  Ne      X   1     -76.839-151.661  11.014  0.00  0.00          NE
ATOM   3240  Ne      X   1     -77.360-146.481  14.103  0.00  0.00          NE
ATOM   3241  B       X   1     -79.651-147.588   9.545  0.00  0.00           B
ATOM   3242  B       X   1     -76.349-150.705   9.831  0.00  0.00           B
ATOM   3243  B       X   1     -77.252-146.586   9.306  0.00  0.00           B
ATOM   3244  B       X   1     -76.139-146.350  13.020  0.00  0.00           B
ATOM   3245  Ne      X   1     -76.329-149.088  15.688  0.00  0.00          NE
ATOM   3246  Ne      X   1     -75.675-146.905   9.170  0.00  0.00          NE
ATOM   3247  B       X   1     -75.929-151.339  12.222  0.00  0.00           B
ATOM   3248  B       X   1     -76.000-150.034  14.438  0.00  0.00           B
ATOM   3249  Ne      X   1     -75.798-150.067   8.544  0.00  0.00          NE
ATOM   3250  B       X   1     -75.625-148.456   8.705  0.00  0.00           B
ATOM   3251  B       X   1     -75.041-146.802  10.594  0.00  0.00           B
ATOM   3252  Ne      X   1     -74.988-146.155  12.009  0.00  0.00          NE
ATOM   3253  Ne      X   1     -75.170-151.023  13.536  0.00  0.00          NE
ATOM   3254  B       X   1     -74.829-152.446  14.317  0.00  0.00           B
ATOM   3255  B       X   1     -69.161-149.914   9.068  0.00  0.00           B
ATOM   3256  B       X   1     -74.351-150.631   8.227  0.00  0.00           B
ATOM   3257  B       X   1     -70.777-147.987   8.432  0.00  0.00           B
ATOM   3258  Ne      X   1     -73.183-151.728   8.336  0.00  0.00          NE
ATOM   3259  B       X   1     -69.727-151.914  10.512  0.00  0.00           B
ATOM   3260  Ne      X   1     -71.263-152.305  10.819  0.00  0.00          NE
ATOM   3261  B       X   1     -72.829-146.261  15.257  0.00  0.00           B
ATOM   3262  B       X   1     -72.256-151.857   9.604  0.00  0.00           B
ATOM   3263  B       X   1     -71.568-147.813  10.848  0.00  0.00           B
ATOM   3264  Ne      X   1     -71.633-147.290   9.431  0.00  0.00          NE
ATOM   3265  B       X   1     -71.778-151.493  12.055  0.00  0.00           B
ATOM   3266  Ne      X   1     -70.845-147.936  12.297  0.00  0.00          NE
ATOM   3267  B       X   1     -71.309-149.234  12.986  0.00  0.00           B
ATOM   3268  B       X   1     -71.305-146.758  13.181  0.00  0.00           B
ATOM   3269  B       X   1     -73.741-150.348  13.236  0.00  0.00           B
ATOM   3270  Ne      X   1     -72.094-150.551  13.250  0.00  0.00          NE
ATOM   3271  B       X   1     -71.821-151.039  14.695  0.00  0.00           B
ATOM   3272  B       X   1     -73.721-146.586  12.833  0.00  0.00           B
ATOM   3273  Ne      X   1     -72.551-146.047  13.705  0.00  0.00          NE
ATOM   3274  B       X   1     -72.050-145.878   9.328  0.00  0.00           B
ATOM   3275  B       X   1     -69.290-147.845  11.866  0.00  0.00           B
ATOM   3276  B       X   1     -69.064-152.665  14.062  0.00  0.00           B
ATOM   3277  Ne      X   1     -80.282-137.827  13.518  0.00  0.00          NE
ATOM   3278  B       X   1     -75.856-140.747  16.066  0.00  0.00           B
ATOM   3279  B       X   1     -78.736-137.947  13.563  0.00  0.00           B
ATOM   3280  B       X   1     -77.715-145.050  14.773  0.00  0.00           B
ATOM   3281  Ne      X   1     -77.265-140.890  15.388  0.00  0.00          NE
ATOM   3282  B       X   1     -78.745-145.077  10.608  0.00  0.00           B
ATOM   3283  B       X   1     -76.742-138.757  11.988  0.00  0.00           B
ATOM   3284  B       X   1     -79.915-143.486  15.108  0.00  0.00           B
ATOM   3285  B       X   1     -77.641-142.322  14.965  0.00  0.00           B
ATOM   3286  Ne      X   1     -78.452-143.606  14.529  0.00  0.00          NE
ATOM   3287  B       X   1     -78.125-142.523  10.806  0.00  0.00           B
ATOM   3288  B       X   1     -78.684-143.591  12.949  0.00  0.00           B
ATOM   3289  Ne      X   1     -79.008-143.694  11.417  0.00  0.00          NE
ATOM   3290  B       X   1     -77.275-142.327   8.438  0.00  0.00           B
ATOM   3291  B       X   1     -77.298-139.841  14.158  0.00  0.00           B
ATOM   3292  Ne      X   1     -77.011-141.804   9.988  0.00  0.00          NE
ATOM   3293  B       X   1     -76.892-140.226   9.930  0.00  0.00           B
ATOM   3294  Ne      X   1     -77.282-138.466  13.414  0.00  0.00          NE
ATOM   3295  Ne      X   1     -76.398-138.834  10.446  0.00  0.00          NE
ATOM   3296  B       X   1     -74.866-138.622  10.229  0.00  0.00           B
ATOM   3297  B       X   1     -75.635-142.353  10.567  0.00  0.00           B
ATOM   3298  B       X   1     -74.915-144.567  11.641  0.00  0.00           B
ATOM   3299  Ne      X   1     -70.097-141.079  12.809  0.00  0.00          NE
ATOM   3300  B       X   1     -68.987-141.486  11.797  0.00  0.00           B
ATOM   3301  B       X   1     -70.840-139.805  12.383  0.00  0.00           B
ATOM   3302  B       X   1     -73.388-139.170   8.200  0.00  0.00           B
ATOM   3303  Ne      X   1     -74.412-143.227  11.041  0.00  0.00          NE
ATOM   3304  B       X   1     -69.466-140.956  14.242  0.00  0.00           B
ATOM   3305  B       X   1     -70.922-143.610   8.939  0.00  0.00           B
ATOM   3306  Ne      X   1     -71.087-138.365  11.719  0.00  0.00          NE
ATOM   3307  Ne      X   1     -72.485-142.949  13.329  0.00  0.00          NE
ATOM   3308  B       X   1     -73.654-142.540  12.225  0.00  0.00           B
ATOM   3309  B       X   1     -69.668-137.961  11.179  0.00  0.00           B
ATOM   3310  B       X   1     -69.092-143.135  15.422  0.00  0.00           B
ATOM   3311  B       X   1     -72.477-144.512  13.347  0.00  0.00           B
ATOM   3312  B       X   1     -71.141-142.285  12.866  0.00  0.00           B
ATOM   3313  Ne      X   1     -69.616-142.842   8.410  0.00  0.00          NE
ATOM   3314  Ne      X   1     -69.419-141.615  15.642  0.00  0.00          NE
ATOM   3315  B       X   1     -73.334-143.581   9.944  0.00  0.00           B
ATOM   3316  B       X   1     -74.571-138.577  15.616  0.00  0.00           B
ATOM   3317  Ne      X   1     -72.320-144.326   8.969  0.00  0.00          NE
ATOM   3318  B       X   1     -72.200-138.546  10.535  0.00  0.00           B
ATOM   3319  B       X   1     -72.750-142.420  14.816  0.00  0.00           B
ATOM   3320  Ne      X   1     -77.766-150.682  17.899  0.00  0.00          NE
ATOM   3321  B       X   1     -77.462-150.083  19.402  0.00  0.00           B
ATOM   3322  Ne      X   1     -77.203-149.424  20.890  0.00  0.00          NE
ATOM   3323  B       X   1     -78.800-146.345  22.915  0.00  0.00           B
ATOM   3324  Ne      X   1     -78.817-146.773  21.376  0.00  0.00          NE
ATOM   3325  B       X   1     -77.815-147.951  21.050  0.00  0.00           B
ATOM   3326  B       X   1     -79.288-150.737  17.805  0.00  0.00           B
ATOM   3327  B       X   1     -77.190-152.168  17.838  0.00  0.00           B
ATOM   3328  B       X   1     -77.200-149.861  16.731  0.00  0.00           B
ATOM   3329  B       X   1     -75.622-149.326  21.030  0.00  0.00           B
ATOM   3330  B       X   1     -74.957-148.822  16.487  0.00  0.00           B
ATOM   3331  B       X   1     -75.074-146.274  23.761  0.00  0.00           B
ATOM   3332  B       X   1     -80.205-147.375  20.911  0.00  0.00           B
ATOM   3333  B       X   1     -78.545-145.483  20.593  0.00  0.00           B
ATOM   3334  B       X   1     -73.972-151.228  20.909  0.00  0.00           B
ATOM   3335  Ne      X   1     -74.200-149.760  20.532  0.00  0.00          NE
ATOM   3336  Ne      X   1     -73.786-149.106  17.434  0.00  0.00          NE
ATOM   3337  B       X   1     -72.829-147.854  17.413  0.00  0.00           B
ATOM   3338  Ne      X   1     -72.029-147.945  21.838  0.00  0.00          NE
ATOM   3339  B       X   1     -71.100-147.467  20.592  0.00  0.00           B
ATOM   3340  B       X   1     -72.838-146.756  22.418  0.00  0.00           B
ATOM   3341  B       X   1     -73.050-148.977  21.268  0.00  0.00           B
ATOM   3342  B       X   1     -74.132-149.438  18.983  0.00  0.00           B
ATOM   3343  B       X   1     -70.880-151.880  16.926  0.00  0.00           B
ATOM   3344  B       X   1     -71.093-148.494  23.030  0.00  0.00           B
ATOM   3345  Ne      X   1     -69.680-152.435  17.685  0.00  0.00          NE
ATOM   3346  Ne      X   1     -69.333-146.877  16.944  0.00  0.00          NE
ATOM   3347  Ne      X   1     -69.670-147.549  19.872  0.00  0.00          NE
ATOM   3348  B       X   1     -69.670-146.807  18.488  0.00  0.00           B
ATOM   3349  Ne      X   1     -72.141-146.687  16.643  0.00  0.00          NE
ATOM   3350  B       X   1     -72.952-150.345  16.909  0.00  0.00           B
ATOM   3351  B       X   1     -69.228-148.986  19.675  0.00  0.00           B
ATOM   3352  Ne      X   1     -74.055-145.679  22.725  0.00  0.00          NE
ATOM   3353  B       X   1     -73.121-152.672  16.154  0.00  0.00           B
ATOM   3354  Ne      X   1     -70.237-149.400  23.946  0.00  0.00          NE
ATOM   3355  Ne      X   1     -72.170-151.480  16.183  0.00  0.00          NE
ATOM   3356  B       X   1     -72.101-145.446  17.561  0.00  0.00           B
ATOM   3357  B       X   1     -69.296-151.375  18.773  0.00  0.00           B
ATOM   3358  B       X   1     -70.709-147.170  16.230  0.00  0.00           B
ATOM   3359  B       X   1     -76.179-138.097  19.769  0.00  0.00           B
ATOM   3360  B       X   1     -79.032-144.607  18.352  0.00  0.00           B
ATOM   3361  Ne      X   1     -78.163-144.328  19.681  0.00  0.00          NE
ATOM   3362  B       X   1     -76.569-144.398  19.672  0.00  0.00           B
ATOM   3363  B       X   1     -78.534-142.898  20.151  0.00  0.00           B
ATOM   3364  Ne      X   1     -79.015-139.614  17.639  0.00  0.00          NE
ATOM   3365  B       X   1     -79.087-140.681  18.851  0.00  0.00           B
ATOM   3366  Ne      X   1     -78.410-141.330  20.109  0.00  0.00          NE
ATOM   3367  Ne      X   1     -79.489-140.336  22.909  0.00  0.00          NE
ATOM   3368  B       X   1     -76.844-141.107  20.107  0.00  0.00           B
ATOM   3369  B       X   1     -79.033-140.637  21.385  0.00  0.00           B
ATOM   3370  B       X   1     -79.681-138.815  23.089  0.00  0.00           B
ATOM   3371  B       X   1     -78.165-138.440  18.187  0.00  0.00           B
ATOM   3372  B       X   1     -78.290-140.792  23.809  0.00  0.00           B
ATOM   3373  B       X   1     -78.321-140.377  16.457  0.00  0.00           B
ATOM   3374  B       X   1     -76.037-141.331  22.502  0.00  0.00           B
ATOM   3375  Ne      X   1     -75.516-141.258  20.983  0.00  0.00          NE
ATOM   3376  Ne      X   1     -75.082-144.216  20.157  0.00  0.00          NE
ATOM   3377  B       X   1     -74.901-142.704  20.664  0.00  0.00           B
ATOM   3378  B       X   1     -74.885-139.543  18.127  0.00  0.00           B
ATOM   3379  Ne      X   1     -74.757-138.906  19.557  0.00  0.00          NE
ATOM   3380  Ne      X   1     -76.731-141.018  23.954  0.00  0.00          NE
ATOM   3381  B       X   1     -74.841-145.205  21.409  0.00  0.00           B
ATOM   3382  B       X   1     -74.652-140.001  20.671  0.00  0.00           B
ATOM   3383  B       X   1     -80.362-139.067  17.213  0.00  0.00           B
ATOM   3384  Ne      X   1     -74.601-139.865  16.540  0.00  0.00          NE
ATOM   3385  B       X   1     -69.673-137.813  23.000  0.00  0.00           B
ATOM   3386  B       X   1     -71.507-137.809  21.255  0.00  0.00           B
ATOM   3387  B       X   1     -70.887-141.432  16.243  0.00  0.00           B
ATOM   3388  B       X   1     -73.488-137.991  19.673  0.00  0.00           B
ATOM   3389  B       X   1     -69.169-144.175  20.485  0.00  0.00           B
ATOM   3390  B       X   1     -69.563-139.427  20.918  0.00  0.00           B
ATOM   3391  Ne      X   1     -70.527-138.757  21.978  0.00  0.00          NE
ATOM   3392  B       X   1     -74.044-144.368  19.002  0.00  0.00           B
ATOM   3393  Ne      X   1     -72.569-144.214  18.396  0.00  0.00          NE
ATOM   3394  B       X   1     -71.117-143.536  22.025  0.00  0.00           B
ATOM   3395  Ne      X   1     -70.509-143.333  20.536  0.00  0.00          NE
ATOM   3396  B       X   1     -71.539-143.789  19.504  0.00  0.00           B
ATOM   3397  B       X   1     -72.668-142.932  17.376  0.00  0.00           B
ATOM   3398  Ne      X   1     -71.920-143.557  23.419  0.00  0.00          NE
ATOM   3399  B       X   1     -71.199-139.953  22.768  0.00  0.00           B
ATOM   3400  B       X   1     -73.207-144.448  23.295  0.00  0.00           B
ATOM   3401  B       X   1     -70.131-141.822  20.235  0.00  0.00           B
ATOM   3402  B       X   1     -72.347-142.010  23.696  0.00  0.00           B
ATOM   3403  B       X   1     -73.284-140.655  16.497  0.00  0.00           B
ATOM   3404  Ne      X   1     -72.374-141.887  16.275  0.00  0.00          NE
ATOM   3405  Ne      X   1     -72.098-140.499  23.918  0.00  0.00          NE
ATOM   3406  B       X   1     -73.405-139.628  23.894  0.00  0.00           B
ATOM   3407  Ne      X   1     -68.888-140.851  20.391  0.00  0.00          NE
ATOM   3408  Ne      X   1     -78.362-145.895  24.414  0.00  0.00          NE
ATOM   3409  B       X   1     -77.248-147.027  24.726  0.00  0.00           B
ATOM   3410  Ne      X   1     -75.681-147.246  24.810  0.00  0.00          NE
ATOM   3411  B       X   1     -75.184-148.689  24.525  0.00  0.00           B
ATOM   3412  Ne      X   1     -74.975-150.359  24.611  0.00  0.00          NE
ATOM   3413  Ne      X   1     -70.925-146.567  30.858  0.00  0.00          NE
ATOM   3414  B       X   1     -69.555-147.011  30.297  0.00  0.00           B
ATOM   3415  B       X   1     -71.826-145.893  29.648  0.00  0.00           B
ATOM   3416  B       X   1     -76.695-142.624  31.954  0.00  0.00           B
ATOM   3417  B       X   1     -77.676-144.457  24.725  0.00  0.00           B
ATOM   3418  B       X   1     -76.408-142.204  24.977  0.00  0.00           B
ATOM   3419  Ne      X   1     -76.797-143.489  25.772  0.00  0.00          NE
ATOM   3420  Ne      X   1     -77.230-139.163  28.294  0.00  0.00          NE
ATOM   3421  B       X   1     -77.292-138.409  29.701  0.00  0.00           B
ATOM   3422  B       X   1     -75.758-144.417  26.492  0.00  0.00           B
ATOM   3423  B       X   1     -75.925-139.687  24.415  0.00  0.00           B
ATOM   3424  B       X   1     -75.883-138.743  27.688  0.00  0.00           B
ATOM   3425  B       X   1     -73.531-139.509  28.261  0.00  0.00           B
ATOM   3426  B       X   1     -69.205-138.738  30.880  0.00  0.00           B
ATOM   3427  B       X   1     -72.453-141.002  30.065  0.00  0.00           B
ATOM   3428  B       X   1     -70.798-145.362  31.937  0.00  0.00           B
ATOM   3429  Ne      X   1     -74.560-138.772  24.401  0.00  0.00          NE
ATOM   3430  B       X   1     -71.306-140.372  25.277  0.00  0.00           B
ATOM   3431  B       X   1     -74.240-138.369  25.930  0.00  0.00           B
ATOM   3432  Ne      X   1     -72.708-142.495  30.628  0.00  0.00          NE
ATOM   3433  B       X   1     -71.414-138.711  29.400  0.00  0.00           B
ATOM   3434  B       X   1     -70.192-142.434  26.327  0.00  0.00           B
ATOM   3435  B       X   1     -69.122-140.183  26.484  0.00  0.00           B
ATOM   3436  Ne      X   1     -70.475-140.917  26.516  0.00  0.00          NE
ATOM   3437  B       X   1     -71.071-144.011  24.662  0.00  0.00           B
ATOM   3438  B       X   1     -74.024-142.497  31.512  0.00  0.00           B
ATOM   3439  B       X   1     -72.827-143.532  29.441  0.00  0.00           B
ATOM   3440  Ne      X   1     -70.537-138.056  30.580  0.00  0.00          NE
ATOM   3441  B       X   1     -71.557-138.198  31.747  0.00  0.00           B
ATOM   3442  B       X   1     -73.928-145.416  28.076  0.00  0.00           B
ATOM   3443  B       X   1     -71.457-142.904  31.566  0.00  0.00           B
ATOM   3444  B       X   1     -71.669-144.461  27.332  0.00  0.00           B
ATOM   3445  Ne      X   1     -70.526-143.988  26.193  0.00  0.00          NE
ATOM   3446  Ne      X   1     -74.346-138.433  27.475  0.00  0.00          NE
ATOM   3447  Ne      X   1     -72.223-140.004  28.931  0.00  0.00          NE
ATOM   3448  B       X   1     -69.176-144.749  26.597  0.00  0.00           B
ATOM   3449  B       X   1     -71.283-140.595  27.842  0.00  0.00           B
ATOM   3450  Ne      X   1     -72.534-144.910  28.583  0.00  0.00          NE
ATOM   3451  B       X   1     -74.931-146.852  36.913  0.00  0.00           B
ATOM   3452  B       X   1     -69.133-149.952  39.867  0.00  0.00           B
ATOM   3453  Ne      X   1     -74.323-148.048  37.795  0.00  0.00          NE
ATOM   3454  B       X   1     -74.017-149.303  36.827  0.00  0.00           B
ATOM   3455  B       X   1     -70.330-150.332  35.356  0.00  0.00           B
ATOM   3456  B       X   1     -72.999-147.551  38.459  0.00  0.00           B
ATOM   3457  Ne      X   1     -72.281-146.278  39.037  0.00  0.00          NE
ATOM   3458  B       X   1     -71.320-145.654  37.898  0.00  0.00           B
ATOM   3459  Ne      X   1     -68.895-150.375  35.867  0.00  0.00          NE
ATOM   3460  B       X   1     -76.636-144.938  36.804  0.00  0.00           B
ATOM   3461  Ne      X   1     -77.163-140.013  38.339  0.00  0.00          NE
ATOM   3462  B       X   1     -76.671-139.206  37.027  0.00  0.00           B
ATOM   3463  B       X   1     -77.339-138.910  39.443  0.00  0.00           B
ATOM   3464  Ne      X   1     -76.713-138.235  35.760  0.00  0.00          NE
ATOM   3465  B       X   1     -76.097-141.205  38.532  0.00  0.00           B
ATOM   3466  B       X   1     -75.796-138.711  34.564  0.00  0.00           B
ATOM   3467  B       X   1     -75.385-140.608  32.792  0.00  0.00           B
ATOM   3468  Ne      X   1     -75.499-139.038  33.015  0.00  0.00          NE
ATOM   3469  B       X   1     -75.046-142.394  36.396  0.00  0.00           B
ATOM   3470  Ne      X   1     -74.788-141.807  37.863  0.00  0.00          NE
ATOM   3471  B       X   1     -74.980-142.868  33.795  0.00  0.00           B
ATOM   3472  Ne      X   1     -75.285-142.204  32.444  0.00  0.00          NE
ATOM   3473  B       X   1     -76.758-138.521  32.156  0.00  0.00           B
ATOM   3474  B       X   1     -68.969-143.625  32.368  0.00  0.00           B
ATOM   3475  Ne      X   1     -74.408-143.227  35.148  0.00  0.00          NE
ATOM   3476  Ne      X   1     -70.484-143.868  32.438  0.00  0.00          NE
ATOM   3477  B       X   1     -74.005-138.566  32.674  0.00  0.00           B
ATOM   3478  Ne      X   1     -72.510-138.205  32.987  0.00  0.00          NE
ATOM   3479  B       X   1     -73.315-145.212  39.383  0.00  0.00           B
ATOM   3480  B       X   1     -69.404-144.210  38.714  0.00  0.00           B
ATOM   3481  Ne      X   1     -70.196-144.636  37.405  0.00  0.00          NE
ATOM   3482  B       X   1     -72.531-138.749  39.047  0.00  0.00           B
ATOM   3483  B       X   1     -73.742-140.671  37.817  0.00  0.00           B
ATOM   3484  B       X   1     -71.832-139.039  34.135  0.00  0.00           B
ATOM   3485  B       X   1     -70.875-143.460  36.567  0.00  0.00           B
ATOM   3486  Ne      X   1     -71.365-142.798  35.154  0.00  0.00          NE
ATOM   3487  B       X   1     -72.908-142.848  35.092  0.00  0.00           B
ATOM   3488  B       X   1     -71.892-139.560  36.612  0.00  0.00           B
ATOM   3489  Ne      X   1     -72.410-139.919  37.961  0.00  0.00          NE
ATOM   3490  B       X   1     -70.869-143.581  33.935  0.00  0.00           B
ATOM   3491  Ne      X   1     -71.015-139.721  35.227  0.00  0.00          NE
ATOM   3492  B       X   1     -70.976-141.303  34.903  0.00  0.00           B
ATOM   3493  B       X   1     -74.207-142.934  38.774  0.00  0.00           B
ATOM   3494  B       X   1     -71.317-140.936  38.617  0.00  0.00           B
ATOM   3495  B       X   1     -69.554-139.231  35.524  0.00  0.00           B
ATOM   3496  Ne      X   1     -73.408-143.745  39.806  0.00  0.00          NE
ATOM   3497  Ne      X   1     -71.074-141.836  39.889  0.00  0.00          NE
ATOM   3498  B       X   1     -71.959-143.128  39.715  0.00  0.00           B
ATOM   3499  B       X   1     -69.114-145.148  36.349  0.00  0.00           B
ATOM   3500  B       X   1     -77.037-149.475  40.613  0.00  0.00           B
ATOM   3501  B       X   1     -77.200-150.934  45.415  0.00  0.00           B
ATOM   3502  B       X   1     -77.133-146.988  43.488  0.00  0.00           B
ATOM   3503  B       X   1     -77.278-147.113  46.095  0.00  0.00           B
ATOM   3504  Ne      X   1     -76.369-146.368  42.261  0.00  0.00          NE
ATOM   3505  Ne      X   1     -75.873-151.918  45.691  0.00  0.00          NE
ATOM   3506  Ne      X   1     -76.172-146.916  47.183  0.00  0.00          NE
ATOM   3507  B       X   1     -75.659-147.456  41.391  0.00  0.00           B
ATOM   3508  B       X   1     -75.569-152.300  47.190  0.00  0.00           B
ATOM   3509  Ne      X   1     -75.661-148.754  40.472  0.00  0.00          NE
ATOM   3510  B       X   1     -74.757-147.371  46.567  0.00  0.00           B
ATOM   3511  B       X   1     -71.494-146.754  40.364  0.00  0.00           B
ATOM   3512  B       X   1     -74.598-151.221  45.100  0.00  0.00           B
ATOM   3513  B       X   1     -74.491-149.611  41.050  0.00  0.00           B
ATOM   3514  B       X   1     -72.402-147.812  47.550  0.00  0.00           B
ATOM   3515  B       X   1     -69.903-146.509  44.819  0.00  0.00           B
ATOM   3516  B       X   1     -71.984-151.363  45.362  0.00  0.00           B
ATOM   3517  B       X   1     -72.508-146.725  45.234  0.00  0.00           B
ATOM   3518  Ne      X   1     -73.040-150.217  41.595  0.00  0.00          NE
ATOM   3519  Ne      X   1     -71.219-147.658  41.641  0.00  0.00          NE
ATOM   3520  B       X   1     -72.097-148.939  41.453  0.00  0.00           B
ATOM   3521  B       X   1     -73.117-150.517  43.156  0.00  0.00           B
ATOM   3522  B       X   1     -71.415-146.801  42.961  0.00  0.00           B
ATOM   3523  Ne      X   1     -73.183-150.566  44.743  0.00  0.00          NE
ATOM   3524  B       X   1     -73.220-149.120  45.364  0.00  0.00           B
ATOM   3525  Ne      X   1     -73.266-147.768  46.179  0.00  0.00          NE
ATOM   3526  Ne      X   1     -71.339-146.077  44.414  0.00  0.00          NE
ATOM   3527  B       X   1     -69.683-148.048  41.504  0.00  0.00           B
ATOM   3528  B       X   1     -76.130-145.396  47.544  0.00  0.00           B
ATOM   3529  B       X   1     -76.789-142.904  47.215  0.00  0.00           B
ATOM   3530  B       X   1     -77.372-140.507  46.378  0.00  0.00           B
ATOM   3531  B       X   1     -76.641-143.295  41.423  0.00  0.00           B
ATOM   3532  Ne      X   1     -76.560-139.520  45.406  0.00  0.00          NE
ATOM   3533  Ne      X   1     -75.243-143.597  42.322  0.00  0.00          NE
ATOM   3534  Ne      X   1     -75.743-143.945  47.885  0.00  0.00          NE
ATOM   3535  B       X   1     -75.480-145.117  42.734  0.00  0.00           B
ATOM   3536  B       X   1     -75.398-140.433  44.777  0.00  0.00           B
ATOM   3537  B       X   1     -74.931-142.612  43.423  0.00  0.00           B
ATOM   3538  Ne      X   1     -74.251-141.480  44.273  0.00  0.00          NE
ATOM   3539  B       X   1     -74.102-143.638  41.226  0.00  0.00           B
ATOM   3540  B       X   1     -73.189-140.813  43.352  0.00  0.00           B
ATOM   3541  B       X   1     -69.599-142.232  40.213  0.00  0.00           B
ATOM   3542  B       X   1     -69.792-141.242  47.945  0.00  0.00           B
ATOM   3543  B       X   1     -74.289-143.761  47.307  0.00  0.00           B
ATOM   3544  B       X   1     -71.298-144.415  44.364  0.00  0.00           B
ATOM   3545  Ne      X   1     -73.407-142.477  47.095  0.00  0.00          NE
ATOM   3546  B       X   1     -74.166-141.294  47.834  0.00  0.00           B
ATOM   3547  B       X   1     -71.024-142.089  43.217  0.00  0.00           B
ATOM   3548  B       X   1     -71.998-142.562  47.789  0.00  0.00           B
ATOM   3549  B       X   1     -72.948-139.086  47.209  0.00  0.00           B
ATOM   3550  B       X   1     -70.217-142.338  45.638  0.00  0.00           B
ATOM   3551  B       X   1     -71.843-141.172  41.110  0.00  0.00           B
ATOM   3552  B       X   1     -73.542-142.068  45.550  0.00  0.00           B
ATOM   3553  B       X   1     -70.724-139.726  46.221  0.00  0.00           B
ATOM   3554  Ne      X   1     -70.975-137.871  42.504  0.00  0.00          NE
ATOM   3555  Ne      X   1     -70.411-143.078  44.239  0.00  0.00          NE
ATOM   3556  B       X   1     -71.103-139.404  42.775  0.00  0.00           B
ATOM   3557  Ne      X   1     -69.796-140.968  46.325  0.00  0.00          NE
ATOM   3558  Ne      X   1     -71.815-140.823  42.624  0.00  0.00          NE
ATOM   3559  Ne      X   1     -71.541-138.523  46.862  0.00  0.00          NE
ATOM   3560  B       X   1     -69.047-143.567  43.699  0.00  0.00           B
ATOM   3561  B       X   1     -77.983-147.635  50.610  0.00  0.00           B
ATOM   3562  Ne      X   1     -78.885-147.460  51.867  0.00  0.00          NE
ATOM   3563  B       X   1     -76.639-149.485  54.566  0.00  0.00           B
ATOM   3564  Ne      X   1     -78.104-149.336  54.250  0.00  0.00          NE
ATOM   3565  B       X   1     -78.350-148.361  53.021  0.00  0.00           B
ATOM   3566  B       X   1     -78.864-148.886  55.545  0.00  0.00           B
ATOM   3567  Ne      X   1     -76.939-148.461  49.780  0.00  0.00          NE
ATOM   3568  Ne      X   1     -78.845-150.838  49.950  0.00  0.00          NE
ATOM   3569  B       X   1     -77.785-149.877  49.653  0.00  0.00           B
ATOM   3570  B       X   1     -79.767-151.322  48.837  0.00  0.00           B
ATOM   3571  B       X   1     -79.031-145.973  52.410  0.00  0.00           B
ATOM   3572  B       X   1     -76.536-147.806  48.463  0.00  0.00           B
ATOM   3573  B       X   1     -75.608-148.784  50.555  0.00  0.00           B
ATOM   3574  Ne      X   1     -75.259-152.406  48.782  0.00  0.00          NE
ATOM   3575  Ne      X   1     -75.269-149.725  55.192  0.00  0.00          NE
ATOM   3576  B       X   1     -75.209-150.946  49.303  0.00  0.00           B
ATOM   3577  B       X   1     -74.720-148.490  55.984  0.00  0.00           B
ATOM   3578  B       X   1     -74.758-145.746  55.780  0.00  0.00           B
ATOM   3579  Ne      X   1     -74.485-149.861  50.231  0.00  0.00          NE
ATOM   3580  B       X   1     -72.024-147.025  49.976  0.00  0.00           B
ATOM   3581  B       X   1     -74.206-149.874  53.997  0.00  0.00           B
ATOM   3582  B       X   1     -71.887-150.167  53.039  0.00  0.00           B
ATOM   3583  Ne      X   1     -71.715-146.546  51.490  0.00  0.00          NE
ATOM   3584  B       X   1     -73.328-149.215  49.392  0.00  0.00           B
ATOM   3585  Ne      X   1     -72.069-148.293  49.019  0.00  0.00          NE
ATOM   3586  B       X   1     -70.807-149.141  49.112  0.00  0.00           B
ATOM   3587  B       X   1     -69.998-148.827  54.187  0.00  0.00           B
ATOM   3588  Ne      X   1     -69.680-150.078  49.949  0.00  0.00          NE
ATOM   3589  Ne      X   1     -69.283-148.218  55.470  0.00  0.00          NE
ATOM   3590  B       X   1     -72.998-145.722  52.025  0.00  0.00           B
ATOM   3591  B       X   1     -70.423-145.676  51.516  0.00  0.00           B
ATOM   3592  B       X   1     -78.210-143.851  53.511  0.00  0.00           B
ATOM   3593  Ne      X   1     -77.579-143.440  54.963  0.00  0.00          NE
ATOM   3594  B       X   1     -77.456-144.331  51.139  0.00  0.00           B
ATOM   3595  Ne      X   1     -78.649-144.470  52.148  0.00  0.00          NE
ATOM   3596  B       X   1     -77.889-141.930  55.114  0.00  0.00           B
ATOM   3597  B       X   1     -79.888-143.656  51.539  0.00  0.00           B
ATOM   3598  B       X   1     -76.413-142.049  51.218  0.00  0.00           B
ATOM   3599  Ne      X   1     -76.113-143.559  50.909  0.00  0.00          NE
ATOM   3600  B       X   1     -76.055-143.728  54.981  0.00  0.00           B
ATOM   3601  B       X   1     -75.785-143.654  49.364  0.00  0.00           B
ATOM   3602  B       X   1     -74.971-144.145  51.751  0.00  0.00           B
ATOM   3603  B       X   1     -78.224-144.301  56.094  0.00  0.00           B
ATOM   3604  B       X   1     -74.696-139.012  49.048  0.00  0.00           B
ATOM   3605  Ne      X   1     -74.620-144.284  55.353  0.00  0.00          NE
ATOM   3606  B       X   1     -70.033-143.356  52.398  0.00  0.00           B
ATOM   3607  B       X   1     -69.888-139.265  53.220  0.00  0.00           B
ATOM   3608  Ne      X   1     -73.577-144.372  52.478  0.00  0.00          NE
ATOM   3609  B       X   1     -72.619-143.230  51.870  0.00  0.00           B
ATOM   3610  B       X   1     -73.834-144.238  53.990  0.00  0.00           B
ATOM   3611  B       X   1     -71.386-141.188  52.770  0.00  0.00           B
ATOM   3612  Ne      X   1     -71.320-142.371  51.754  0.00  0.00          NE
ATOM   3613  B       X   1     -70.811-142.160  50.250  0.00  0.00           B
ATOM   3614  Ne      X   1     -71.006-140.148  53.831  0.00  0.00          NE
ATOM   3615  B       X   1     -70.497-140.886  55.220  0.00  0.00           B
ATOM   3616  B       X   1     -72.532-140.203  49.536  0.00  0.00           B
ATOM   3617  Ne      X   1     -70.651-142.434  48.603  0.00  0.00          NE
ATOM   3618  B       X   1     -69.739-138.257  50.783  0.00  0.00           B
ATOM   3619  Ne      X   1     -73.615-139.906  48.449  0.00  0.00          NE
ATOM   3620  B       X   1     -69.634-143.632  48.682  0.00  0.00           B
ATOM   3621  Ne      X   1     -69.268-144.654  51.951  0.00  0.00          NE
ATOM   3622  Ne      X   1     -68.887-138.593  52.079  0.00  0.00          NE
ATOM   3623  B       X   1     -70.853-138.038  48.206  0.00  0.00           B
ATOM   3624  Ne      X   1     -79.764-148.621  56.773  0.00  0.00          NE
ATOM   3625  B       X   1     -78.880-146.960  60.571  0.00  0.00           B
ATOM   3626  Ne      X   1     -78.575-147.430  62.008  0.00  0.00          NE
ATOM   3627  B       X   1     -76.957-146.916  58.985  0.00  0.00           B
ATOM   3628  Ne      X   1     -78.535-146.754  58.974  0.00  0.00          NE
ATOM   3629  B       X   1     -79.824-147.323  62.930  0.00  0.00           B
ATOM   3630  B       X   1     -77.435-146.449  62.826  0.00  0.00           B
ATOM   3631  Ne      X   1     -75.444-146.838  59.388  0.00  0.00          NE
ATOM   3632  Ne      X   1     -76.296-145.634  63.521  0.00  0.00          NE
ATOM   3633  B       X   1     -74.651-146.957  58.070  0.00  0.00           B
ATOM   3634  B       X   1     -75.092-145.428  60.089  0.00  0.00           B
ATOM   3635  B       X   1     -70.298-147.724  56.660  0.00  0.00           B
ATOM   3636  Ne      X   1     -74.254-147.052  56.526  0.00  0.00          NE
ATOM   3637  B       X   1     -69.389-146.055  60.486  0.00  0.00           B
ATOM   3638  B       X   1     -72.690-146.876  56.701  0.00  0.00           B
ATOM   3639  Ne      X   1     -72.006-149.861  59.199  0.00  0.00          NE
ATOM   3640  Ne      X   1     -71.448-147.227  57.641  0.00  0.00          NE
ATOM   3641  B       X   1     -71.007-146.034  58.528  0.00  0.00           B
ATOM   3642  B       X   1     -71.990-148.448  58.545  0.00  0.00           B
ATOM   3643  B       X   1     -78.868-145.316  58.448  0.00  0.00           B
ATOM   3644  B       X   1     -75.098-145.355  62.558  0.00  0.00           B
ATOM   3645  Ne      X   1     -79.112-144.179  57.395  0.00  0.00          NE
ATOM   3646  B       X   1     -77.344-141.695  60.080  0.00  0.00           B
ATOM   3647  Ne      X   1     -78.663-141.652  59.182  0.00  0.00          NE
ATOM   3648  B       X   1     -79.909-142.104  60.060  0.00  0.00           B
ATOM   3649  B       X   1     -78.693-142.781  58.013  0.00  0.00           B
ATOM   3650  Ne      X   1     -76.333-141.842  61.301  0.00  0.00          NE
ATOM   3651  B       X   1     -75.875-143.346  61.263  0.00  0.00           B
ATOM   3652  Ne      X   1     -74.860-144.484  61.291  0.00  0.00          NE
ATOM   3653  B       X   1     -76.930-144.281  64.120  0.00  0.00           B
ATOM   3654  Ne      X   1     -70.229-145.032  59.547  0.00  0.00          NE
ATOM   3655  B       X   1     -73.992-143.241  56.390  0.00  0.00           B
ATOM   3656  B       X   1     -71.036-142.916  62.440  0.00  0.00           B
ATOM   3657  B       X   1     -72.456-141.757  60.554  0.00  0.00           B
ATOM   3658  Ne      X   1     -70.862-140.983  56.760  0.00  0.00          NE
ATOM   3659  B       X   1     -74.067-141.933  58.680  0.00  0.00           B
ATOM   3660  B       X   1     -71.213-144.007  60.217  0.00  0.00           B
ATOM   3661  Ne      X   1     -73.864-141.884  57.167  0.00  0.00          NE
ATOM   3662  B       X   1     -70.250-142.106  57.600  0.00  0.00           B
ATOM   3663  B       X   1     -73.383-143.880  61.360  0.00  0.00           B
ATOM   3664  B       X   1     -69.184-144.139  58.787  0.00  0.00           B
ATOM   3665  Ne      X   1     -71.993-143.072  61.204  0.00  0.00          NE
ATOM   3666  Ne      X   1     -68.957-142.669  58.332  0.00  0.00          NE
ATOM   3667  B       X   1     -76.195-137.481  14.007  0.00  0.00           B
ATOM   3668  B       X   1     -79.306-133.026  15.358  0.00  0.00           B
ATOM   3669  B       X   1     -78.697-135.815  11.278  0.00  0.00           B
ATOM   3670  B       X   1     -78.770-134.939  13.780  0.00  0.00           B
ATOM   3671  B       X   1     -77.108-133.091  14.208  0.00  0.00           B
ATOM   3672  Ne      X   1     -78.205-134.043  14.901  0.00  0.00          NE
ATOM   3673  Ne      X   1     -74.912-137.259  14.856  0.00  0.00          NE
ATOM   3674  B       X   1     -79.566-130.444  16.007  0.00  0.00           B
ATOM   3675  B       X   1     -75.337-136.232  16.045  0.00  0.00           B
ATOM   3676  B       X   1     -71.700-137.365  12.750  0.00  0.00           B
ATOM   3677  B       X   1     -73.793-136.605  13.999  0.00  0.00           B
ATOM   3678  Ne      X   1     -72.310-136.204  13.562  0.00  0.00          NE
ATOM   3679  Ne      X   1     -79.323-132.622  19.202  0.00  0.00          NE
ATOM   3680  B       X   1     -79.733-132.328  17.736  0.00  0.00           B
ATOM   3681  B       X   1     -78.822-134.113  19.473  0.00  0.00           B
ATOM   3682  Ne      X   1     -79.111-135.295  20.512  0.00  0.00          NE
ATOM   3683  B       X   1     -78.343-136.567  20.042  0.00  0.00           B
ATOM   3684  B       X   1     -78.186-131.516  19.514  0.00  0.00           B
ATOM   3685  Ne      X   1     -76.767-130.818  19.349  0.00  0.00          NE
ATOM   3686  B       X   1     -76.782-136.281  18.068  0.00  0.00           B
ATOM   3687  B       X   1     -78.560-134.747  21.829  0.00  0.00           B
ATOM   3688  Ne      X   1     -78.237-134.988  23.347  0.00  0.00          NE
ATOM   3689  B       X   1     -76.756-135.574  23.505  0.00  0.00           B
ATOM   3690  Ne      X   1     -77.370-137.346  19.045  0.00  0.00          NE
ATOM   3691  B       X   1     -80.010-131.631  23.750  0.00  0.00           B
ATOM   3692  Ne      X   1     -76.248-135.351  16.963  0.00  0.00          NE
ATOM   3693  B       X   1     -75.950-131.823  18.382  0.00  0.00           B
ATOM   3694  B       X   1     -76.039-130.521  20.641  0.00  0.00           B
ATOM   3695  B       X   1     -75.335-134.110  17.555  0.00  0.00           B
ATOM   3696  Ne      X   1     -75.193-135.860  23.485  0.00  0.00          NE
ATOM   3697  B       X   1     -74.783-137.408  23.547  0.00  0.00           B
ATOM   3698  Ne      X   1     -74.938-132.622  17.592  0.00  0.00          NE
ATOM   3699  B       X   1     -79.259-136.176  23.745  0.00  0.00           B
ATOM   3700  Ne      X   1     -80.055-131.954  16.300  0.00  0.00          NE
ATOM   3701  B       X   1     -77.643-130.809  23.991  0.00  0.00           B
ATOM   3702  Ne      X   1     -80.156-137.590  23.962  0.00  0.00          NE
ATOM   3703  B       X   1     -77.497-134.751  16.094  0.00  0.00           B
ATOM   3704  B       X   1     -74.668-132.102  16.082  0.00  0.00           B
ATOM   3705  B       X   1     -71.753-131.801  22.660  0.00  0.00           B
ATOM   3706  B       X   1     -72.797-135.769  20.612  0.00  0.00           B
ATOM   3707  B       X   1     -73.319-133.257  20.680  0.00  0.00           B
ATOM   3708  B       X   1     -71.188-136.761  18.927  0.00  0.00           B
ATOM   3709  Ne      X   1     -70.969-133.146  22.736  0.00  0.00          NE
ATOM   3710  Ne      X   1     -72.588-132.299  19.598  0.00  0.00          NE
ATOM   3711  Ne      X   1     -73.256-134.611  21.526  0.00  0.00          NE
ATOM   3712  Ne      X   1     -69.957-135.990  18.381  0.00  0.00          NE
ATOM   3713  B       X   1     -71.099-132.730  19.333  0.00  0.00           B
ATOM   3714  B       X   1     -74.477-135.043  22.398  0.00  0.00           B
ATOM   3715  Ne      X   1     -69.668-133.289  19.759  0.00  0.00          NE
ATOM   3716  B       X   1     -70.368-135.273  17.087  0.00  0.00           B
ATOM   3717  B       X   1     -69.986-133.215  21.401  0.00  0.00           B
ATOM   3718  B       X   1     -72.074-134.321  22.498  0.00  0.00           B
ATOM   3719  Ne      X   1     -72.404-130.548  22.074  0.00  0.00          NE
ATOM   3720  Ne      X   1     -72.197-137.120  20.079  0.00  0.00          NE
ATOM   3721  B       X   1     -72.346-130.863  20.366  0.00  0.00           B
ATOM   3722  B       X   1     -69.526-134.773  19.402  0.00  0.00           B
ATOM   3723  B       X   1     -73.927-130.406  22.203  0.00  0.00           B
ATOM   3724  B       X   1     -70.160-133.401  24.001  0.00  0.00           B
ATOM   3725  B       X   1     -79.173-128.120  20.105  0.00  0.00           B
ATOM   3726  Ne      X   1     -79.199-127.062  18.857  0.00  0.00          NE
ATOM   3727  B       X   1     -77.854-127.180  18.110  0.00  0.00           B
ATOM   3728  Ne      X   1     -80.105-128.432  21.359  0.00  0.00          NE
ATOM   3729  B       X   1     -80.266-129.883  21.897  0.00  0.00           B
ATOM   3730  B       X   1     -78.219-133.552  24.111  0.00  0.00           B
ATOM   3731  Ne      X   1     -78.645-131.985  24.476  0.00  0.00          NE
ATOM   3732  B       X   1     -76.202-135.168  31.841  0.00  0.00           B
ATOM   3733  B       X   1     -77.123-135.110  29.407  0.00  0.00           B
ATOM   3734  B       X   1     -76.441-134.882  26.869  0.00  0.00           B
ATOM   3735  B       X   1     -77.314-131.321  31.619  0.00  0.00           B
ATOM   3736  B       X   1     -76.290-131.034  27.254  0.00  0.00           B
ATOM   3737  Ne      X   1     -76.029-132.100  31.566  0.00  0.00          NE
ATOM   3738  Ne      X   1     -76.030-134.739  30.379  0.00  0.00          NE
ATOM   3739  B       X   1     -76.030-133.168  30.387  0.00  0.00           B
ATOM   3740  Ne      X   1     -75.018-134.751  26.325  0.00  0.00          NE
ATOM   3741  B       X   1     -74.745-135.201  24.892  0.00  0.00           B
ATOM   3742  B       X   1     -74.672-131.277  31.480  0.00  0.00           B
ATOM   3743  Ne      X   1     -68.923-134.212  24.623  0.00  0.00          NE
ATOM   3744  B       X   1     -74.582-135.164  29.747  0.00  0.00           B
ATOM   3745  B       X   1     -69.122-135.736  24.421  0.00  0.00           B
ATOM   3746  B       X   1     -73.985-136.924  28.026  0.00  0.00           B
ATOM   3747  B       X   1     -69.937-132.130  27.848  0.00  0.00           B
ATOM   3748  Ne      X   1     -70.112-130.632  28.341  0.00  0.00          NE
ATOM   3749  B       X   1     -70.512-134.114  30.826  0.00  0.00           B
ATOM   3750  B       X   1     -73.896-134.577  27.349  0.00  0.00           B
ATOM   3751  Ne      X   1     -70.635-135.121  29.620  0.00  0.00          NE
ATOM   3752  B       X   1     -72.125-135.267  29.090  0.00  0.00           B
ATOM   3753  Ne      X   1     -73.558-135.540  28.572  0.00  0.00          NE
ATOM   3754  B       X   1     -70.333-136.565  30.171  0.00  0.00           B
ATOM   3755  B       X   1     -69.689-134.547  28.470  0.00  0.00           B
ATOM   3756  Ne      X   1     -70.640-130.667  31.425  0.00  0.00          NE
ATOM   3757  B       X   1     -70.209-130.727  29.921  0.00  0.00           B
ATOM   3758  B       X   1     -72.206-130.380  31.592  0.00  0.00           B
ATOM   3759  Ne      X   1     -69.010-133.362  27.648  0.00  0.00          NE
ATOM   3760  B       X   1     -69.874-129.483  32.095  0.00  0.00           B
ATOM   3761  Ne      X   1     -76.643-135.168  36.062  0.00  0.00          NE
ATOM   3762  B       X   1     -76.454-136.716  36.101  0.00  0.00           B
ATOM   3763  B       X   1     -76.441-134.753  34.562  0.00  0.00           B
ATOM   3764  B       X   1     -75.927-132.933  32.889  0.00  0.00           B
ATOM   3765  Ne      X   1     -75.671-134.465  33.228  0.00  0.00          NE
ATOM   3766  B       X   1     -75.684-134.184  36.838  0.00  0.00           B
ATOM   3767  B       X   1     -74.910-134.397  39.217  0.00  0.00           B
ATOM   3768  B       X   1     -74.771-131.994  37.987  0.00  0.00           B
ATOM   3769  Ne      X   1     -74.690-133.554  37.883  0.00  0.00          NE
ATOM   3770  B       X   1     -69.046-134.136  32.872  0.00  0.00           B
ATOM   3771  B       X   1     -73.192-133.807  37.430  0.00  0.00           B
ATOM   3772  Ne      X   1     -69.895-136.076  37.740  0.00  0.00          NE
ATOM   3773  Ne      X   1     -71.882-134.076  36.385  0.00  0.00          NE
ATOM   3774  B       X   1     -71.692-132.745  35.548  0.00  0.00           B
ATOM   3775  Ne      X   1     -72.697-135.139  33.841  0.00  0.00          NE
ATOM   3776  B       X   1     -72.565-135.080  35.342  0.00  0.00           B
ATOM   3777  Ne      X   1     -72.381-131.380  34.999  0.00  0.00          NE
ATOM   3778  B       X   1     -73.227-131.343  33.671  0.00  0.00           B
ATOM   3779  B       X   1     -74.155-134.722  33.354  0.00  0.00           B
ATOM   3780  B       X   1     -70.666-134.893  36.997  0.00  0.00           B
ATOM   3781  B       X   1     -71.069-136.855  38.519  0.00  0.00           B
ATOM   3782  B       X   1     -72.537-136.664  33.418  0.00  0.00           B
ATOM   3783  B       X   1     -73.432-131.043  36.178  0.00  0.00           B
ATOM   3784  B       X   1     -71.560-134.227  33.178  0.00  0.00           B
ATOM   3785  Ne      X   1     -72.077-137.369  39.587  0.00  0.00          NE
ATOM   3786  B       X   1     -73.222-136.328  39.708  0.00  0.00           B
ATOM   3787  Ne      X   1     -74.247-130.590  37.420  0.00  0.00          NE
ATOM   3788  B       X   1     -71.230-130.381  34.813  0.00  0.00           B
ATOM   3789  B       X   1     -69.114-137.112  36.818  0.00  0.00           B
ATOM   3790  Ne      X   1     -73.584-130.522  32.357  0.00  0.00          NE
ATOM   3791  Ne      X   1     -70.353-133.625  32.312  0.00  0.00          NE
ATOM   3792  B       X   1     -69.133-130.272  36.325  0.00  0.00           B
ATOM   3793  B       X   1     -70.415-132.025  32.244  0.00  0.00           B
ATOM   3794  B       X   1     -70.849-129.778  39.152  0.00  0.00           B
ATOM   3795  B       X   1     -69.422-123.631  33.626  0.00  0.00           B
ATOM   3796  Ne      X   1     -70.758-123.282  34.226  0.00  0.00          NE
ATOM   3797  B       X   1     -73.159-129.600  38.149  0.00  0.00           B
ATOM   3798  Ne      X   1     -70.228-129.423  35.587  0.00  0.00          NE
ATOM   3799  Ne      X   1     -71.770-128.871  38.214  0.00  0.00          NE
ATOM   3800  B       X   1     -71.185-128.836  36.779  0.00  0.00           B
ATOM   3801  Ne      X   1     -70.835-125.978  38.931  0.00  0.00          NE
ATOM   3802  B       X   1     -71.436-124.963  37.924  0.00  0.00           B
ATOM   3803  Ne      X   1     -71.686-123.732  37.012  0.00  0.00          NE
ATOM   3804  B       X   1     -71.549-127.382  38.790  0.00  0.00           B
ATOM   3805  B       X   1     -70.920-123.778  35.693  0.00  0.00           B
ATOM   3806  B       X   1     -73.269-123.561  36.876  0.00  0.00           B
ATOM   3807  B       X   1     -69.303-125.990  38.715  0.00  0.00           B
ATOM   3808  B       X   1     -69.523-128.520  34.544  0.00  0.00           B
ATOM   3809  B       X   1     -74.273-129.143  32.609  0.00  0.00           B
ATOM   3810  B       X   1     -71.344-137.607  40.956  0.00  0.00           B
ATOM   3811  Ne      X   1     -74.025-135.150  40.331  0.00  0.00          NE
ATOM   3812  B       X   1     -71.702-137.313  45.860  0.00  0.00           B
ATOM   3813  B       X   1     -72.117-137.163  43.348  0.00  0.00           B
ATOM   3814  B       X   1     -73.000-133.972  40.733  0.00  0.00           B
ATOM   3815  B       X   1     -69.741-134.829  43.279  0.00  0.00           B
ATOM   3816  B       X   1     -69.609-137.249  42.761  0.00  0.00           B
ATOM   3817  B       X   1     -70.445-132.912  44.925  0.00  0.00           B
ATOM   3818  Ne      X   1     -72.528-136.537  44.782  0.00  0.00          NE
ATOM   3819  B       X   1     -74.039-136.646  45.041  0.00  0.00           B
ATOM   3820  Ne      X   1     -70.940-133.973  43.896  0.00  0.00          NE
ATOM   3821  B       X   1     -69.355-126.207  42.256  0.00  0.00           B
ATOM   3822  B       X   1     -71.020-129.767  41.719  0.00  0.00           B
ATOM   3823  B       X   1     -71.096-125.554  40.477  0.00  0.00           B
ATOM   3824  Ne      X   1     -70.931-126.003  41.952  0.00  0.00          NE
ATOM   3825  B       X   1     -70.794-136.070  50.044  0.00  0.00           B
ATOM   3826  Ne      X   1     -70.157-137.391  49.462  0.00  0.00          NE
ATOM   3827  Ne      X   1     -69.144-135.966  53.533  0.00  0.00          NE
ATOM   3828  B       X   1     -93.058-143.895 124.399  0.00  0.00           B
ATOM   3829  B       X   1     -93.869-141.449 123.484  0.00  0.00           B
ATOM   3830  B       X   1     -93.673-139.491 121.720  0.00  0.00           B
ATOM   3831  Ne      X   1     -94.234-142.793 124.253  0.00  0.00          NE
ATOM   3832  B       X   1     -92.624-139.267 123.966  0.00  0.00           B
ATOM   3833  Ne      X   1     -93.892-139.924 123.206  0.00  0.00          NE
ATOM   3834  B       X   1     -83.012-138.378  96.138  0.00  0.00           B
ATOM   3835  B       X   1     -86.137-138.546 101.012  0.00  0.00           B
ATOM   3836  B       X   1     -80.571-138.676 100.018  0.00  0.00           B
ATOM   3837  B       X   1     -84.526-150.110 111.804  0.00  0.00           B
ATOM   3838  Ne      X   1     -85.827-149.535 111.084  0.00  0.00          NE
ATOM   3839  B       X   1     -85.347-148.738 109.857  0.00  0.00           B
ATOM   3840  Ne      X   1     -81.746-148.345 108.767  0.00  0.00          NE
ATOM   3841  B       X   1     -81.631-149.759 109.408  0.00  0.00           B
ATOM   3842  B       X   1     -81.027-151.811 110.941  0.00  0.00           B
ATOM   3843  B       X   1     -81.313-147.163 109.755  0.00  0.00           B
ATOM   3844  B       X   1     -81.060-148.371 107.379  0.00  0.00           B
ATOM   3845  Ne      X   1     -80.712-145.801 109.347  0.00  0.00          NE
ATOM   3846  Ne      X   1     -86.446-140.449 112.421  0.00  0.00          NE
ATOM   3847  B       X   1     -80.681-144.573 110.386  0.00  0.00           B
ATOM   3848  Ne      X   1     -84.874-142.787 111.765  0.00  0.00          NE
ATOM   3849  B       X   1     -84.465-143.032 110.270  0.00  0.00           B
ATOM   3850  B       X   1     -82.049-139.470 111.360  0.00  0.00           B
ATOM   3851  Ne      X   1     -82.186-140.538 110.304  0.00  0.00          NE
ATOM   3852  B       X   1     -81.566-141.907 110.679  0.00  0.00           B
ATOM   3853  B       X   1     -81.571-145.261 108.163  0.00  0.00           B
ATOM   3854  B       X   1     -85.134-141.243 112.002  0.00  0.00           B
ATOM   3855  Ne      X   1     -80.514-143.005 110.034  0.00  0.00          NE
ATOM   3856  B       X   1     -88.855-149.821 115.443  0.00  0.00           B
ATOM   3857  B       X   1     -88.046-147.627 119.599  0.00  0.00           B
ATOM   3858  Ne      X   1     -86.539-147.356 113.357  0.00  0.00          NE
ATOM   3859  B       X   1     -86.757-145.976 112.695  0.00  0.00           B
ATOM   3860  Ne      X   1     -83.675-147.226 114.299  0.00  0.00          NE
ATOM   3861  B       X   1     -85.273-147.373 114.201  0.00  0.00           B
ATOM   3862  B       X   1     -85.707-152.000 118.560  0.00  0.00           B
ATOM   3863  B       X   1     -85.829-151.967 116.057  0.00  0.00           B
ATOM   3864  Ne      X   1     -84.385-151.572 119.391  0.00  0.00          NE
ATOM   3865  B       X   1     -83.368-145.733 113.887  0.00  0.00           B
ATOM   3866  Ne      X   1     -83.516-149.993 113.089  0.00  0.00          NE
ATOM   3867  B       X   1     -83.539-148.079 119.983  0.00  0.00           B
ATOM   3868  B       X   1     -83.299-151.094 118.262  0.00  0.00           B
ATOM   3869  B       X   1     -83.133-148.499 113.398  0.00  0.00           B
ATOM   3870  B       X   1     -83.171-152.318 116.041  0.00  0.00           B
ATOM   3871  B       X   1     -82.928-147.502 115.676  0.00  0.00           B
ATOM   3872  B       X   1     -80.927-151.800 117.275  0.00  0.00           B
ATOM   3873  Ne      X   1     -81.854-148.180 116.523  0.00  0.00          NE
ATOM   3874  B       X   1     -82.092-149.729 116.534  0.00  0.00           B
ATOM   3875  Ne      X   1     -82.372-151.179 117.028  0.00  0.00          NE
ATOM   3876  B       X   1     -81.983-147.654 118.028  0.00  0.00           B
ATOM   3877  Ne      X   1     -82.263-147.292 119.576  0.00  0.00          NE
ATOM   3878  B       X   1     -82.264-150.953 112.910  0.00  0.00           B
ATOM   3879  B       X   1     -82.451-145.775 119.930  0.00  0.00           B
ATOM   3880  B       X   1     -84.526-150.433 120.458  0.00  0.00           B
ATOM   3881  B       X   1     -81.027-147.795 120.418  0.00  0.00           B
ATOM   3882  B       X   1     -80.403-147.999 115.916  0.00  0.00           B
ATOM   3883  B       X   1     -83.677-152.943 119.833  0.00  0.00           B
ATOM   3884  Ne      X   1     -81.174-151.940 112.473  0.00  0.00          NE
ATOM   3885  Ne      X   1     -91.760-141.790 120.109  0.00  0.00          NE
ATOM   3886  Ne      X   1     -89.494-138.352 118.703  0.00  0.00          NE
ATOM   3887  B       X   1     -88.377-142.137 117.887  0.00  0.00           B
ATOM   3888  Ne      X   1     -88.985-140.935 117.048  0.00  0.00          NE
ATOM   3889  B       X   1     -89.006-144.544 117.490  0.00  0.00           B
ATOM   3890  B       X   1     -87.853-140.393 116.135  0.00  0.00           B
ATOM   3891  Ne      X   1     -87.812-143.621 118.021  0.00  0.00          NE
ATOM   3892  B       X   1     -86.529-143.837 117.149  0.00  0.00           B
ATOM   3893  B       X   1     -87.548-143.997 119.484  0.00  0.00           B
ATOM   3894  B       X   1     -86.740-140.919 113.879  0.00  0.00           B
ATOM   3895  Ne      X   1     -86.497-140.544 115.372  0.00  0.00          NE
ATOM   3896  B       X   1     -88.805-138.416 112.884  0.00  0.00           B
ATOM   3897  B       X   1     -89.432-138.436 120.307  0.00  0.00           B
ATOM   3898  B       X   1     -86.294-138.886 112.518  0.00  0.00           B
ATOM   3899  Ne      X   1     -83.041-139.509 118.795  0.00  0.00          NE
ATOM   3900  B       X   1     -83.818-143.394 112.755  0.00  0.00           B
ATOM   3901  Ne      X   1     -84.693-138.456 116.511  0.00  0.00          NE
ATOM   3902  B       X   1     -84.155-142.956 117.525  0.00  0.00           B
ATOM   3903  B       X   1     -85.639-139.221 115.459  0.00  0.00           B
ATOM   3904  Ne      X   1     -85.292-143.093 116.504  0.00  0.00          NE
ATOM   3905  B       X   1     -85.718-141.690 116.063  0.00  0.00           B
ATOM   3906  B       X   1     -84.718-143.833 115.208  0.00  0.00           B
ATOM   3907  B       X   1     -84.089-139.370 117.591  0.00  0.00           B
ATOM   3908  Ne      X   1     -83.497-144.154 114.080  0.00  0.00          NE
ATOM   3909  B       X   1     -83.581-138.876 120.081  0.00  0.00           B
ATOM   3910  B       X   1     -82.929-141.097 118.875  0.00  0.00           B
ATOM   3911  Ne      X   1     -82.758-142.456 118.085  0.00  0.00          NE
ATOM   3912  Ne      X   1     -81.133-142.715 115.511  0.00  0.00          NE
ATOM   3913  B       X   1     -81.680-138.906 118.335  0.00  0.00           B
ATOM   3914  B       X   1     -81.780-142.231 116.841  0.00  0.00           B
ATOM   3915  B       X   1     -82.225-143.519 114.744  0.00  0.00           B
ATOM   3916  B       X   1     -82.238-143.424 119.203  0.00  0.00           B
ATOM   3917  B       X   1     -82.411-138.114 113.538  0.00  0.00           B
ATOM   3918  B       X   1     -80.585-141.594 114.568  0.00  0.00           B
ATOM   3919  Ne      X   1     -81.398-138.623 112.508  0.00  0.00          NE
ATOM   3920  B       X   1     -89.015-146.400 126.469  0.00  0.00           B
ATOM   3921  B       X   1     -88.922-146.448 123.891  0.00  0.00           B
ATOM   3922  Ne      X   1     -87.363-147.476 121.031  0.00  0.00          NE
ATOM   3923  Ne      X   1     -88.192-146.637 127.859  0.00  0.00          NE
ATOM   3924  B       X   1     -88.625-148.967 124.586  0.00  0.00           B
ATOM   3925  B       X   1     -88.222-148.110 122.174  0.00  0.00           B
ATOM   3926  B       X   1     -87.193-145.934 121.288  0.00  0.00           B
ATOM   3927  Ne      X   1     -89.438-145.559 125.229  0.00  0.00          NE
ATOM   3928  B       X   1     -80.391-150.007 121.563  0.00  0.00           B
ATOM   3929  B       X   1     -85.935-148.225 120.990  0.00  0.00           B
ATOM   3930  B       X   1     -83.088-147.584 124.447  0.00  0.00           B
ATOM   3931  Ne      X   1     -84.556-148.956 120.941  0.00  0.00          NE
ATOM   3932  Ne      X   1     -83.189-149.054 123.820  0.00  0.00          NE
ATOM   3933  B       X   1     -84.163-150.214 124.545  0.00  0.00           B
ATOM   3934  Ne      X   1     -85.533-147.791 126.927  0.00  0.00          NE
ATOM   3935  Ne      X   1     -85.396-150.606 125.461  0.00  0.00          NE
ATOM   3936  B       X   1     -85.190-152.049 126.249  0.00  0.00           B
ATOM   3937  B       X   1     -85.647-149.296 126.321  0.00  0.00           B
ATOM   3938  B       X   1     -84.963-146.746 125.837  0.00  0.00           B
ATOM   3939  B       X   1     -83.941-148.891 122.410  0.00  0.00           B
ATOM   3940  Ne      X   1     -83.551-146.274 125.119  0.00  0.00          NE
ATOM   3941  B       X   1     -84.349-147.937 127.924  0.00  0.00           B
ATOM   3942  B       X   1     -81.859-149.791 123.675  0.00  0.00           B
ATOM   3943  B       X   1     -80.981-152.110 123.056  0.00  0.00           B
ATOM   3944  Ne      X   1     -80.677-150.606 123.079  0.00  0.00          NE
ATOM   3945  B       X   1     -82.725-145.507 126.233  0.00  0.00           B
ATOM   3946  B       X   1     -90.887-145.267 124.921  0.00  0.00           B
ATOM   3947  B       X   1     -90.443-138.450 122.859  0.00  0.00           B
ATOM   3948  B       X   1     -90.836-142.178 121.218  0.00  0.00           B
ATOM   3949  B       X   1     -91.415-144.318 122.556  0.00  0.00           B
ATOM   3950  B       X   1     -90.544-139.506 125.389  0.00  0.00           B
ATOM   3951  Ne      X   1     -90.301-143.347 122.145  0.00  0.00          NE
ATOM   3952  B       X   1     -89.840-140.222 127.844  0.00  0.00           B
ATOM   3953  B       X   1     -88.144-139.398 122.215  0.00  0.00           B
ATOM   3954  Ne      X   1     -86.613-139.441 122.523  0.00  0.00          NE
ATOM   3955  B       X   1     -86.452-138.892 124.022  0.00  0.00           B
ATOM   3956  Ne      X   1     -88.784-142.656 124.692  0.00  0.00          NE
ATOM   3957  B       X   1     -89.398-141.765 125.778  0.00  0.00           B
ATOM   3958  B       X   1     -86.759-143.363 121.813  0.00  0.00           B
ATOM   3959  B       X   1     -89.717-142.663 123.423  0.00  0.00           B
ATOM   3960  B       X   1     -89.129-144.185 121.425  0.00  0.00           B
ATOM   3961  B       X   1     -88.091-139.589 125.964  0.00  0.00           B
ATOM   3962  B       X   1     -88.655-144.194 125.154  0.00  0.00           B
ATOM   3963  Ne      X   1     -89.464-140.257 126.318  0.00  0.00          NE
ATOM   3964  B       X   1     -87.269-142.398 124.172  0.00  0.00           B
ATOM   3965  Ne      X   1     -87.609-144.459 120.931  0.00  0.00          NE
ATOM   3966  Ne      X   1     -89.186-138.313 121.860  0.00  0.00          NE
ATOM   3967  Ne      X   1     -86.217-142.431 123.028  0.00  0.00          NE
ATOM   3968  B       X   1     -87.664-145.237 128.267  0.00  0.00           B
ATOM   3969  B       X   1     -83.164-144.033 121.673  0.00  0.00           B
ATOM   3970  Ne      X   1     -82.117-144.336 120.481  0.00  0.00          NE
ATOM   3971  B       X   1     -82.323-143.166 123.972  0.00  0.00           B
ATOM   3972  B       X   1     -84.823-143.001 123.441  0.00  0.00           B
ATOM   3973  B       X   1     -86.086-140.960 122.554  0.00  0.00           B
ATOM   3974  Ne      X   1     -83.503-143.866 123.159  0.00  0.00          NE
ATOM   3975  B       X   1     -85.802-138.631 121.498  0.00  0.00           B
ATOM   3976  B       X   1     -83.722-145.271 123.898  0.00  0.00           B
ATOM   3977  B       X   1     -80.661-144.271 121.188  0.00  0.00           B
ATOM   3978  Ne      X   1     -84.420-138.006 121.151  0.00  0.00          NE
ATOM   3979  B       X   1     -83.723-137.901 122.525  0.00  0.00           B
ATOM   3980  Ne      X   1     -81.056-130.912  87.125  0.00  0.00          NE
ATOM   3981  B       X   1     -82.042-131.818  86.280  0.00  0.00           B
ATOM   3982  B       X   1     -81.937-129.939  87.978  0.00  0.00           B
ATOM   3983  Ne      X   1     -86.100-137.485  92.200  0.00  0.00          NE
ATOM   3984  B       X   1     -86.022-131.212  90.357  0.00  0.00           B
ATOM   3985  Ne      X   1     -82.933-134.367  91.481  0.00  0.00          NE
ATOM   3986  Ne      X   1     -84.439-130.883  95.907  0.00  0.00          NE
ATOM   3987  B       X   1     -85.351-131.924  95.112  0.00  0.00           B
ATOM   3988  B       X   1     -85.393-136.761  93.384  0.00  0.00           B
ATOM   3989  Ne      X   1     -84.567-135.511  94.017  0.00  0.00          NE
ATOM   3990  B       X   1     -85.710-134.400  94.406  0.00  0.00           B
ATOM   3991  B       X   1     -83.655-135.945  95.273  0.00  0.00           B
ATOM   3992  B       X   1     -83.709-134.838  92.908  0.00  0.00           B
ATOM   3993  B       X   1     -83.722-130.452  92.391  0.00  0.00           B
ATOM   3994  B       X   1     -82.787-132.768  91.522  0.00  0.00           B
ATOM   3995  B       X   1     -81.392-134.963  91.573  0.00  0.00           B
ATOM   3996  B       X   1     -81.244-131.014  92.847  0.00  0.00           B
ATOM   3997  B       X   1     -82.141-130.511  90.431  0.00  0.00           B
ATOM   3998  Ne      X   1     -82.440-131.246  91.790  0.00  0.00          NE
ATOM   3999  B       X   1     -81.232-136.598  96.079  0.00  0.00           B
ATOM   4000  Ne      X   1     -82.801-136.793  96.304  0.00  0.00          NE
ATOM   4001  B       X   1     -80.543-137.310  92.042  0.00  0.00           B
ATOM   4002  B       X   1     -80.500-123.942  88.466  0.00  0.00           B
ATOM   4003  Ne      X   1     -82.462-123.220  96.347  0.00  0.00          NE
ATOM   4004  Ne      X   1     -80.700-122.540  92.189  0.00  0.00          NE
ATOM   4005  Ne      X   1     -80.606-124.881  94.438  0.00  0.00          NE
ATOM   4006  B       X   1     -83.852-129.899  94.859  0.00  0.00           B
ATOM   4007  Ne      X   1     -81.591-123.930  89.594  0.00  0.00          NE
ATOM   4008  B       X   1     -81.888-125.448  89.972  0.00  0.00           B
ATOM   4009  B       X   1     -81.110-126.289  93.949  0.00  0.00           B
ATOM   4010  Ne      X   1     -82.653-129.489  89.240  0.00  0.00          NE
ATOM   4011  B       X   1     -81.308-123.046  90.837  0.00  0.00           B
ATOM   4012  Ne      X   1     -83.911-129.283  93.421  0.00  0.00          NE
ATOM   4013  B       X   1     -81.080-127.254  91.711  0.00  0.00           B
ATOM   4014  B       X   1     -81.688-124.296  95.449  0.00  0.00           B
ATOM   4015  Ne      X   1     -85.742-129.876  89.577  0.00  0.00          NE
ATOM   4016  B       X   1     -82.766-128.263  93.242  0.00  0.00           B
ATOM   4017  B       X   1     -82.299-127.989  89.597  0.00  0.00           B
ATOM   4018  B       X   1     -84.214-129.670  89.270  0.00  0.00           B
ATOM   4019  Ne      X   1     -81.337-126.848  90.235  0.00  0.00          NE
ATOM   4020  B       X   1     -85.343-128.631  93.070  0.00  0.00           B
ATOM   4021  Ne      X   1     -81.311-127.643  93.191  0.00  0.00          NE
ATOM   4022  B       X   1     -82.919-123.300  88.863  0.00  0.00           B
ATOM   4023  B       X   1     -80.453-123.844  93.212  0.00  0.00           B
ATOM   4024  B       X   1     -88.583-135.989 103.259  0.00  0.00           B
ATOM   4025  B       X   1     -87.767-134.073 101.738  0.00  0.00           B
ATOM   4026  Ne      X   1     -88.335-134.439 103.111  0.00  0.00          NE
ATOM   4027  Ne      X   1     -87.527-133.202 100.464  0.00  0.00          NE
ATOM   4028  B       X   1     -88.710-133.367  99.533  0.00  0.00           B
ATOM   4029  B       X   1     -87.400-133.885 104.193  0.00  0.00           B
ATOM   4030  B       X   1     -86.178-133.783  99.802  0.00  0.00           B
ATOM   4031  Ne      X   1     -83.748-136.596  99.184  0.00  0.00          NE
ATOM   4032  B       X   1     -84.258-133.145 101.273  0.00  0.00           B
ATOM   4033  B       X   1     -84.177-135.266  99.880  0.00  0.00           B
ATOM   4034  Ne      X   1     -84.615-133.787  99.955  0.00  0.00          NE
ATOM   4035  B       X   1     -83.737-133.050  98.834  0.00  0.00           B
ATOM   4036  B       X   1     -84.927-133.339 103.764  0.00  0.00           B
ATOM   4037  B       X   1     -83.131-136.314  97.755  0.00  0.00           B
ATOM   4038  B       X   1     -83.435-131.525  96.836  0.00  0.00           B
ATOM   4039  Ne      X   1     -82.674-132.298  97.971  0.00  0.00          NE
ATOM   4040  B       X   1     -81.645-133.318  97.370  0.00  0.00           B
ATOM   4041  B       X   1     -81.884-131.309  98.906  0.00  0.00           B
ATOM   4042  Ne      X   1     -81.502-130.585 100.266  0.00  0.00          NE
ATOM   4043  B       X   1     -82.715-137.215 100.217  0.00  0.00           B
ATOM   4044  B       X   1     -84.871-137.640  98.995  0.00  0.00           B
ATOM   4045  B       X   1     -80.429-136.106 100.487  0.00  0.00           B
ATOM   4046  B       X   1     -85.574-130.044  96.682  0.00  0.00           B
ATOM   4047  B       X   1     -82.851-129.799 100.667  0.00  0.00           B
ATOM   4048  B       X   1     -85.522-125.384  97.680  0.00  0.00           B
ATOM   4049  B       X   1     -85.155-124.310 103.811  0.00  0.00           B
ATOM   4050  B       X   1     -83.125-123.047 102.783  0.00  0.00           B
ATOM   4051  B       X   1     -80.538-125.134 101.201  0.00  0.00           B
ATOM   4052  Ne      X   1     -81.022-126.584 101.433  0.00  0.00          NE
ATOM   4053  B       X   1     -81.162-126.738 103.094  0.00  0.00           B
ATOM   4054  B       X   1     -81.433-122.932  97.475  0.00  0.00           B
ATOM   4055  B       X   1     -82.385-126.789 100.775  0.00  0.00           B
ATOM   4056  Ne      X   1     -80.382-126.575 104.414  0.00  0.00          NE
ATOM   4057  B       X   1     -88.935-131.249 109.205  0.00  0.00           B
ATOM   4058  B       X   1     -88.014-134.230 107.298  0.00  0.00           B
ATOM   4059  B       X   1     -86.706-131.465 107.541  0.00  0.00           B
ATOM   4060  Ne      X   1     -87.169-136.097 110.012  0.00  0.00          NE
ATOM   4061  B       X   1     -88.428-135.226 109.617  0.00  0.00           B
ATOM   4062  Ne      X   1     -88.054-130.765 107.948  0.00  0.00          NE
ATOM   4063  B       X   1     -87.408-136.909 111.274  0.00  0.00           B
ATOM   4064  B       X   1     -86.365-137.714 106.286  0.00  0.00           B
ATOM   4065  B       X   1     -85.898-135.220 110.152  0.00  0.00           B
ATOM   4066  Ne      X   1     -85.990-134.078 104.821  0.00  0.00          NE
ATOM   4067  Ne      X   1     -83.358-132.935 112.099  0.00  0.00          NE
ATOM   4068  B       X   1     -85.745-135.584 104.813  0.00  0.00           B
ATOM   4069  B       X   1     -85.556-133.408 106.190  0.00  0.00           B
ATOM   4070  Ne      X   1     -85.491-132.412 107.394  0.00  0.00          NE
ATOM   4071  B       X   1     -85.125-133.242 108.705  0.00  0.00           B
ATOM   4072  Ne      X   1     -84.669-134.392 109.683  0.00  0.00          NE
ATOM   4073  B       X   1     -83.846-133.890 110.922  0.00  0.00           B
ATOM   4074  B       X   1     -83.639-135.226 108.819  0.00  0.00           B
ATOM   4075  B       X   1     -83.998-131.634 107.253  0.00  0.00           B
ATOM   4076  B       X   1     -83.782-131.460 111.827  0.00  0.00           B
ATOM   4077  B       X   1     -87.127-130.103 112.246  0.00  0.00           B
ATOM   4078  Ne      X   1     -86.670-122.725 108.517  0.00  0.00          NE
ATOM   4079  B       X   1     -88.185-123.122 108.226  0.00  0.00           B
ATOM   4080  B       X   1     -86.704-128.259 110.347  0.00  0.00           B
ATOM   4081  B       X   1     -88.058-123.102 111.779  0.00  0.00           B
ATOM   4082  Ne      X   1     -86.286-128.894 111.735  0.00  0.00          NE
ATOM   4083  Ne      X   1     -88.325-124.631 112.031  0.00  0.00          NE
ATOM   4084  B       X   1     -87.752-129.170 108.219  0.00  0.00           B
ATOM   4085  Ne      X   1     -87.463-127.856 108.959  0.00  0.00          NE
ATOM   4086  B       X   1     -86.517-126.693 108.269  0.00  0.00           B
ATOM   4087  B       X   1     -88.780-127.144 109.357  0.00  0.00           B
ATOM   4088  B       X   1     -86.864-125.320 112.182  0.00  0.00           B
ATOM   4089  Ne      X   1     -83.515-125.084 111.941  0.00  0.00          NE
ATOM   4090  Ne      X   1     -83.396-129.986 112.013  0.00  0.00          NE
ATOM   4091  B       X   1     -81.581-125.646 108.287  0.00  0.00           B
ATOM   4092  B       X   1     -82.603-127.885 109.118  0.00  0.00           B
ATOM   4093  B       X   1     -81.040-126.374 105.780  0.00  0.00           B
ATOM   4094  B       X   1     -84.799-129.247 111.664  0.00  0.00           B
ATOM   4095  B       X   1     -85.895-124.132 108.524  0.00  0.00           B
ATOM   4096  Ne      X   1     -80.714-125.329 107.073  0.00  0.00          NE
ATOM   4097  B       X   1     -84.098-123.589 112.013  0.00  0.00           B
ATOM   4098  Ne      X   1     -81.725-129.256 109.588  0.00  0.00          NE
ATOM   4099  B       X   1     -85.995-125.065 106.285  0.00  0.00           B
ATOM   4100  B       X   1     -81.030-123.953 106.438  0.00  0.00           B
ATOM   4101  B       X   1     -83.253-125.689 110.419  0.00  0.00           B
ATOM   4102  B       X   1     -84.104-125.974 108.070  0.00  0.00           B
ATOM   4103  Ne      X   1     -82.907-126.304 109.011  0.00  0.00          NE
ATOM   4104  Ne      X   1     -85.629-125.475 107.773  0.00  0.00          NE
ATOM   4105  B       X   1     -82.233-129.623 111.037  0.00  0.00           B
ATOM   4106  Ne      X   1     -80.765-122.576 105.737  0.00  0.00          NE
ATOM   4107  B       X   1     -91.096-131.807 117.461  0.00  0.00           B
ATOM   4108  B       X   1     -91.172-135.558 120.050  0.00  0.00           B
ATOM   4109  Ne      X   1     -90.260-134.254 120.219  0.00  0.00          NE
ATOM   4110  B       X   1     -89.857-133.794 118.671  0.00  0.00           B
ATOM   4111  Ne      X   1     -89.727-132.601 117.476  0.00  0.00          NE
ATOM   4112  B       X   1     -89.580-133.040 115.978  0.00  0.00           B
ATOM   4113  Ne      X   1     -86.993-136.680 117.704  0.00  0.00          NE
ATOM   4114  B       X   1     -88.266-132.045 113.849  0.00  0.00           B
ATOM   4115  Ne      X   1     -89.029-133.284 114.465  0.00  0.00          NE
ATOM   4116  B       X   1     -88.458-131.729 117.868  0.00  0.00           B
ATOM   4117  Ne      X   1     -87.044-135.605 114.835  0.00  0.00          NE
ATOM   4118  B       X   1     -88.128-134.577 114.419  0.00  0.00           B
ATOM   4119  Ne      X   1     -87.189-130.915 118.448  0.00  0.00          NE
ATOM   4120  B       X   1     -86.636-135.784 118.923  0.00  0.00           B
ATOM   4121  B       X   1     -87.381-135.972 116.322  0.00  0.00           B
ATOM   4122  B       X   1     -87.071-136.854 113.879  0.00  0.00           B
ATOM   4123  Ne      X   1     -87.800-130.528 113.582  0.00  0.00          NE
ATOM   4124  Ne      X   1     -87.348-137.766 112.630  0.00  0.00          NE
ATOM   4125  B       X   1     -91.289-130.257 115.396  0.00  0.00           B
ATOM   4126  B       X   1     -86.527-130.203 117.271  0.00  0.00           B
ATOM   4127  B       X   1     -90.752-137.494 118.401  0.00  0.00           B
ATOM   4128  B       X   1     -86.179-131.936 119.128  0.00  0.00           B
ATOM   4129  B       X   1     -86.760-130.263 114.779  0.00  0.00           B
ATOM   4130  B       X   1     -88.180-137.623 118.227  0.00  0.00           B
ATOM   4131  Ne      X   1     -91.822-136.646 119.176  0.00  0.00          NE
ATOM   4132  Ne      X   1     -82.826-132.667 116.780  0.00  0.00          NE
ATOM   4133  B       X   1     -83.503-133.793 115.872  0.00  0.00           B
ATOM   4134  B       X   1     -83.985-133.465 113.432  0.00  0.00           B
ATOM   4135  B       X   1     -85.612-134.880 114.771  0.00  0.00           B
ATOM   4136  Ne      X   1     -84.094-134.503 114.587  0.00  0.00          NE
ATOM   4137  Ne      X   1     -84.718-132.551 119.302  0.00  0.00          NE
ATOM   4138  B       X   1     -83.817-132.558 118.016  0.00  0.00           B
ATOM   4139  B       X   1     -84.899-134.106 119.798  0.00  0.00           B
ATOM   4140  Ne      X   1     -85.643-135.385 120.155  0.00  0.00          NE
ATOM   4141  B       X   1     -82.846-131.280 115.929  0.00  0.00           B
ATOM   4142  B       X   1     -81.368-133.109 117.244  0.00  0.00           B
ATOM   4143  B       X   1     -81.041-136.749 115.182  0.00  0.00           B
ATOM   4144  Ne      X   1     -82.531-137.007 114.663  0.00  0.00          NE
ATOM   4145  B       X   1     -85.663-137.457 117.245  0.00  0.00           B
ATOM   4146  B       X   1     -84.694-136.626 120.468  0.00  0.00           B
ATOM   4147  B       X   1     -84.003-131.684 120.400  0.00  0.00           B
ATOM   4148  B       X   1     -83.552-137.712 115.748  0.00  0.00           B
ATOM   4149  B       X   1     -89.128-129.722 113.908  0.00  0.00           B
ATOM   4150  Ne      X   1     -90.700-129.867 113.942  0.00  0.00          NE
ATOM   4151  B       X   1     -91.322-125.865 113.744  0.00  0.00           B
ATOM   4152  Ne      X   1     -90.252-124.945 114.332  0.00  0.00          NE
ATOM   4153  Ne      X   1     -90.496-126.798 119.706  0.00  0.00          NE
ATOM   4154  B       X   1     -89.982-125.466 115.811  0.00  0.00           B
ATOM   4155  B       X   1     -89.881-126.016 118.459  0.00  0.00           B
ATOM   4156  B       X   1     -89.417-127.904 120.132  0.00  0.00           B
ATOM   4157  B       X   1     -89.222-123.761 117.542  0.00  0.00           B
ATOM   4158  B       X   1     -87.693-129.880 119.453  0.00  0.00           B
ATOM   4159  B       X   1     -88.951-124.946 113.449  0.00  0.00           B
ATOM   4160  Ne      X   1     -89.128-125.340 117.201  0.00  0.00          NE
ATOM   4161  B       X   1     -86.824-128.087 116.014  0.00  0.00           B
ATOM   4162  B       X   1     -87.692-125.803 116.840  0.00  0.00           B
ATOM   4163  Ne      X   1     -86.409-126.554 116.171  0.00  0.00          NE
ATOM   4164  B       X   1     -91.369-128.503 113.472  0.00  0.00           B
ATOM   4165  B       X   1     -86.528-127.708 112.769  0.00  0.00           B
ATOM   4166  Ne      X   1     -86.138-129.484 115.961  0.00  0.00          NE
ATOM   4167  B       X   1     -86.216-126.047 114.661  0.00  0.00           B
ATOM   4168  B       X   1     -91.808-127.545 119.211  0.00  0.00           B
ATOM   4169  B       X   1     -91.126-122.466 118.828  0.00  0.00           B
ATOM   4170  Ne      X   1     -85.984-126.285 113.113  0.00  0.00          NE
ATOM   4171  B       X   1     -83.076-129.757 113.623  0.00  0.00           B
ATOM   4172  B       X   1     -84.510-122.720 118.548  0.00  0.00           B
ATOM   4173  Ne      X   1     -83.128-129.810 115.335  0.00  0.00          NE
ATOM   4174  B       X   1     -83.253-127.693 118.951  0.00  0.00           B
ATOM   4175  B       X   1     -84.599-129.437 115.764  0.00  0.00           B
ATOM   4176  Ne      X   1     -83.753-126.507 117.870  0.00  0.00          NE
ATOM   4177  B       X   1     -83.990-125.267 118.817  0.00  0.00           B
ATOM   4178  Ne      X   1     -84.103-123.894 119.572  0.00  0.00          NE
ATOM   4179  B       X   1     -85.068-126.594 117.022  0.00  0.00           B
ATOM   4180  B       X   1     -80.734-128.376 119.668  0.00  0.00           B
ATOM   4181  Ne      X   1     -81.476-127.274 115.971  0.00  0.00          NE
ATOM   4182  B       X   1     -81.326-126.534 114.555  0.00  0.00           B
ATOM   4183  Ne      X   1     -81.153-125.121 113.954  0.00  0.00          NE
ATOM   4184  B       X   1     -81.338-124.068 115.122  0.00  0.00           B
ATOM   4185  Ne      X   1     -81.193-123.251 119.265  0.00  0.00          NE
ATOM   4186  B       X   1     -81.370-123.287 117.691  0.00  0.00           B
ATOM   4187  Ne      X   1     -82.206-128.178 120.061  0.00  0.00          NE
ATOM   4188  B       X   1     -82.209-128.658 115.852  0.00  0.00           B
ATOM   4189  B       X   1     -82.213-124.932 112.847  0.00  0.00           B
ATOM   4190  Ne      X   1     -81.197-122.882 116.114  0.00  0.00          NE
ATOM   4191  B       X   1     -82.567-123.562 119.988  0.00  0.00           B
ATOM   4192  B       X   1     -82.547-126.470 116.844  0.00  0.00           B
ATOM   4193  B       X   1     -84.487-126.014 112.751  0.00  0.00           B
ATOM   4194  B       X   1     -91.112-133.094 120.900  0.00  0.00           B
ATOM   4195  B       X   1     -90.630-131.178 122.678  0.00  0.00           B
ATOM   4196  Ne      X   1     -89.272-130.431 123.119  0.00  0.00          NE
ATOM   4197  B       X   1     -89.056-134.514 121.118  0.00  0.00           B
ATOM   4198  B       X   1     -86.618-135.205 121.428  0.00  0.00           B
ATOM   4199  B       X   1     -88.555-136.900 122.048  0.00  0.00           B
ATOM   4200  B       X   1     -88.270-131.308 123.894  0.00  0.00           B
ATOM   4201  B       X   1     -88.072-134.920 123.564  0.00  0.00           B
ATOM   4202  Ne      X   1     -88.024-135.282 122.082  0.00  0.00          NE
ATOM   4203  Ne      X   1     -91.665-131.989 121.803  0.00  0.00          NE
ATOM   4204  B       X   1     -83.950-130.443 122.736  0.00  0.00           B
ATOM   4205  Ne      X   1     -91.721-124.533 121.487  0.00  0.00          NE
ATOM   4206  Ne      X   1     -88.262-128.859 120.552  0.00  0.00          NE
ATOM   4207  B       X   1     -90.907-125.800 120.871  0.00  0.00           B
ATOM   4208  B       X   1     -90.964-123.306 122.169  0.00  0.00           B
ATOM   4209  Ne      X   1     -90.962-125.965 126.080  0.00  0.00          NE
ATOM   4210  B       X   1     -90.856-124.556 125.498  0.00  0.00           B
ATOM   4211  Ne      X   1     -90.217-123.133 125.657  0.00  0.00          NE
ATOM   4212  B       X   1     -90.151-126.839 125.095  0.00  0.00           B
ATOM   4213  Ne      X   1     -87.277-122.988 126.785  0.00  0.00          NE
ATOM   4214  B       X   1     -89.592-129.196 124.039  0.00  0.00           B
ATOM   4215  B       X   1     -88.419-128.379 126.118  0.00  0.00           B
ATOM   4216  B       X   1     -87.860-127.376 123.680  0.00  0.00           B
ATOM   4217  Ne      X   1     -86.719-127.409 122.620  0.00  0.00          NE
ATOM   4218  B       X   1     -88.720-129.794 121.810  0.00  0.00           B
ATOM   4219  Ne      X   1     -88.984-127.850 124.713  0.00  0.00          NE
ATOM   4220  B       X   1     -87.227-127.949 121.208  0.00  0.00           B
ATOM   4221  B       X   1     -88.736-123.233 126.256  0.00  0.00           B
ATOM   4222  B       X   1     -86.164-123.674 125.892  0.00  0.00           B
ATOM   4223  B       X   1     -87.369-123.314 128.366  0.00  0.00           B
ATOM   4224  B       X   1     -86.106-125.985 122.264  0.00  0.00           B
ATOM   4225  B       X   1     -83.892-128.982 124.940  0.00  0.00           B
ATOM   4226  B       X   1     -83.675-125.781 127.926  0.00  0.00           B
ATOM   4227  B       X   1     -85.288-123.901 123.510  0.00  0.00           B
ATOM   4228  B       X   1     -83.831-124.832 125.408  0.00  0.00           B
ATOM   4229  B       X   1     -81.563-124.808 126.762  0.00  0.00           B
ATOM   4230  B       X   1     -85.650-128.388 123.133  0.00  0.00           B
ATOM   4231  B       X   1     -82.266-127.544 123.619  0.00  0.00           B
ATOM   4232  Ne      X   1     -84.999-124.868 122.207  0.00  0.00          NE
ATOM   4233  B       X   1     -82.700-129.514 120.725  0.00  0.00           B
ATOM   4234  B       X   1     -81.372-129.194 125.309  0.00  0.00           B
ATOM   4235  B       X   1     -82.577-127.023 126.055  0.00  0.00           B
ATOM   4236  Ne      X   1     -82.554-128.225 125.005  0.00  0.00          NE
ATOM   4237  Ne      X   1     -84.808-129.604 123.808  0.00  0.00          NE
ATOM   4238  Ne      X   1     -82.962-125.572 126.538  0.00  0.00          NE
ATOM   4239  Ne      X   1     -82.313-126.336 122.523  0.00  0.00          NE
ATOM   4240  Ne      X   1     -84.842-123.686 124.994  0.00  0.00          NE
ATOM   4241  B       X   1     -83.683-125.587 122.558  0.00  0.00           B
ATOM   4242  B       X   1     -84.887-124.183 120.832  0.00  0.00           B
ATOM   4243  B       X   1     -82.253-127.078 121.139  0.00  0.00           B
ATOM   4244  B       X   1     -81.091-125.392 122.803  0.00  0.00           B
ATOM   4245  B       X   1     -78.706-153.281 117.439  0.00  0.00           B
ATOM   4246  B       X   1     -76.690-153.140 119.029  0.00  0.00           B
ATOM   4247  B       X   1     -75.817-153.242 121.524  0.00  0.00           B
ATOM   4248  B       X   1     -79.469-146.956  65.431  0.00  0.00           B
ATOM   4249  B       X   1     -75.613-146.316  64.765  0.00  0.00           B
ATOM   4250  Ne      X   1     -77.195-143.654  65.553  0.00  0.00          NE
ATOM   4251  Ne      X   1     -77.942-138.252  95.347  0.00  0.00          NE
ATOM   4252  B       X   1     -77.755-150.321 107.211  0.00  0.00           B
ATOM   4253  Ne      X   1     -78.277-150.326 108.677  0.00  0.00          NE
ATOM   4254  Ne      X   1     -78.040-147.285 108.988  0.00  0.00          NE
ATOM   4255  B       X   1     -78.619-148.730 108.993  0.00  0.00           B
ATOM   4256  B       X   1     -77.278-147.113 110.348  0.00  0.00           B
ATOM   4257  B       X   1     -79.216-146.136 108.968  0.00  0.00           B
ATOM   4258  Ne      X   1     -76.172-146.916 111.436  0.00  0.00          NE
ATOM   4259  B       X   1     -74.757-147.371 110.820  0.00  0.00           B
ATOM   4260  B       X   1     -76.130-145.396 111.797  0.00  0.00           B
ATOM   4261  B       X   1     -76.789-142.904 111.467  0.00  0.00           B
ATOM   4262  B       X   1     -79.041-142.579 110.265  0.00  0.00           B
ATOM   4263  Ne      X   1     -77.936-141.846 111.189  0.00  0.00          NE
ATOM   4264  B       X   1     -77.372-140.507 110.631  0.00  0.00           B
ATOM   4265  Ne      X   1     -76.560-139.520 109.659  0.00  0.00          NE
ATOM   4266  Ne      X   1     -75.743-143.945 112.138  0.00  0.00          NE
ATOM   4267  B       X   1     -74.289-143.761 111.559  0.00  0.00           B
ATOM   4268  Ne      X   1     -73.407-142.477 111.348  0.00  0.00          NE
ATOM   4269  B       X   1     -71.998-142.562 112.042  0.00  0.00           B
ATOM   4270  B       X   1     -73.542-142.068 109.802  0.00  0.00           B
ATOM   4271  B       X   1     -77.983-147.635 114.863  0.00  0.00           B
ATOM   4272  Ne      X   1     -78.885-147.460 116.119  0.00  0.00          NE
ATOM   4273  B       X   1     -78.765-150.765 117.994  0.00  0.00           B
ATOM   4274  B       X   1     -76.639-149.485 118.818  0.00  0.00           B
ATOM   4275  Ne      X   1     -78.104-149.336 118.502  0.00  0.00          NE
ATOM   4276  B       X   1     -78.350-148.361 117.274  0.00  0.00           B
ATOM   4277  B       X   1     -79.065-151.552 115.547  0.00  0.00           B
ATOM   4278  B       X   1     -78.864-148.886 119.798  0.00  0.00           B
ATOM   4279  Ne      X   1     -76.939-148.461 114.032  0.00  0.00          NE
ATOM   4280  Ne      X   1     -79.331-151.908 117.191  0.00  0.00          NE
ATOM   4281  Ne      X   1     -78.845-150.838 114.203  0.00  0.00          NE
ATOM   4282  B       X   1     -77.785-149.877 113.905  0.00  0.00           B
ATOM   4283  B       X   1     -79.767-151.322 113.090  0.00  0.00           B
ATOM   4284  B       X   1     -79.031-145.973 116.662  0.00  0.00           B
ATOM   4285  B       X   1     -76.536-147.806 112.716  0.00  0.00           B
ATOM   4286  B       X   1     -75.608-148.784 114.808  0.00  0.00           B
ATOM   4287  Ne      X   1     -75.530-152.736 120.061  0.00  0.00          NE
ATOM   4288  Ne      X   1     -75.269-149.725 119.444  0.00  0.00          NE
ATOM   4289  B       X   1     -75.259-151.190 120.076  0.00  0.00           B
ATOM   4290  B       X   1     -74.720-148.490 120.237  0.00  0.00           B
ATOM   4291  B       X   1     -74.758-145.746 120.033  0.00  0.00           B
ATOM   4292  Ne      X   1     -74.485-149.861 114.483  0.00  0.00          NE
ATOM   4293  B       X   1     -72.024-147.025 114.229  0.00  0.00           B
ATOM   4294  B       X   1     -74.206-149.874 118.250  0.00  0.00           B
ATOM   4295  B       X   1     -71.887-150.167 117.291  0.00  0.00           B
ATOM   4296  Ne      X   1     -71.715-146.546 115.742  0.00  0.00          NE
ATOM   4297  B       X   1     -72.998-145.722 116.277  0.00  0.00           B
ATOM   4298  Ne      X   1     -79.484-140.766 113.756  0.00  0.00          NE
ATOM   4299  B       X   1     -78.210-143.851 117.764  0.00  0.00           B
ATOM   4300  Ne      X   1     -77.579-143.440 119.216  0.00  0.00          NE
ATOM   4301  B       X   1     -77.456-144.331 115.392  0.00  0.00           B
ATOM   4302  Ne      X   1     -78.649-144.470 116.401  0.00  0.00          NE
ATOM   4303  B       X   1     -77.889-141.930 119.367  0.00  0.00           B
ATOM   4304  Ne      X   1     -77.903-140.461 118.696  0.00  0.00          NE
ATOM   4305  B       X   1     -78.301-140.490 114.831  0.00  0.00           B
ATOM   4306  B       X   1     -79.888-143.656 115.792  0.00  0.00           B
ATOM   4307  B       X   1     -77.556-140.637 117.253  0.00  0.00           B
ATOM   4308  B       X   1     -79.229-139.582 118.786  0.00  0.00           B
ATOM   4309  Ne      X   1     -77.047-140.681 115.821  0.00  0.00          NE
ATOM   4310  B       X   1     -76.787-139.607 119.483  0.00  0.00           B
ATOM   4311  B       X   1     -76.413-142.049 115.470  0.00  0.00           B
ATOM   4312  Ne      X   1     -76.113-143.559 115.162  0.00  0.00          NE
ATOM   4313  B       X   1     -76.055-143.728 119.234  0.00  0.00           B
ATOM   4314  B       X   1     -76.081-139.571 115.538  0.00  0.00           B
ATOM   4315  B       X   1     -75.785-143.654 113.617  0.00  0.00           B
ATOM   4316  Ne      X   1     -75.400-138.452 114.547  0.00  0.00          NE
ATOM   4317  B       X   1     -74.971-144.145 116.004  0.00  0.00           B
ATOM   4318  Ne      X   1     -80.224-138.420 118.279  0.00  0.00          NE
ATOM   4319  B       X   1     -78.224-144.301 120.346  0.00  0.00           B
ATOM   4320  B       X   1     -78.879-141.538 112.538  0.00  0.00           B
ATOM   4321  B       X   1     -74.696-139.012 113.301  0.00  0.00           B
ATOM   4322  B       X   1     -80.235-139.501 113.157  0.00  0.00           B
ATOM   4323  Ne      X   1     -74.620-144.284 119.606  0.00  0.00          NE
ATOM   4324  Ne      X   1     -73.577-144.372 116.731  0.00  0.00          NE
ATOM   4325  B       X   1     -72.275-139.360 118.634  0.00  0.00           B
ATOM   4326  B       X   1     -72.619-143.230 116.123  0.00  0.00           B
ATOM   4327  B       X   1     -73.834-144.238 118.243  0.00  0.00           B
ATOM   4328  B       X   1     -72.532-140.203 113.789  0.00  0.00           B
ATOM   4329  Ne      X   1     -73.615-139.906 112.701  0.00  0.00          NE
ATOM   4330  Ne      X   1     -79.764-148.621 121.025  0.00  0.00          NE
ATOM   4331  B       X   1     -77.719-152.368 122.929  0.00  0.00           B
ATOM   4332  B       X   1     -77.493-151.176 127.103  0.00  0.00           B
ATOM   4333  B       X   1     -79.207-147.758 122.232  0.00  0.00           B
ATOM   4334  B       X   1     -79.323-150.432 123.771  0.00  0.00           B
ATOM   4335  B       X   1     -78.880-146.960 124.824  0.00  0.00           B
ATOM   4336  Ne      X   1     -78.575-147.430 126.260  0.00  0.00          NE
ATOM   4337  B       X   1     -76.957-146.916 123.238  0.00  0.00           B
ATOM   4338  Ne      X   1     -78.535-146.754 123.227  0.00  0.00          NE
ATOM   4339  B       X   1     -77.874-148.800 126.220  0.00  0.00           B
ATOM   4340  Ne      X   1     -77.837-150.779 123.320  0.00  0.00          NE
ATOM   4341  B       X   1     -77.423-149.872 122.156  0.00  0.00           B
ATOM   4342  Ne      X   1     -77.950-152.319 128.022  0.00  0.00          NE
ATOM   4343  Ne      X   1     -75.444-146.838 123.641  0.00  0.00          NE
ATOM   4344  B       X   1     -74.651-146.957 122.322  0.00  0.00           B
ATOM   4345  Ne      X   1     -74.254-147.052 120.779  0.00  0.00          NE
ATOM   4346  B       X   1     -72.690-146.876 120.954  0.00  0.00           B
ATOM   4347  Ne      X   1     -75.627-139.559 120.586  0.00  0.00          NE
ATOM   4348  B       X   1     -78.868-145.316 122.700  0.00  0.00           B
ATOM   4349  B       X   1     -74.911-140.908 120.782  0.00  0.00           B
ATOM   4350  Ne      X   1     -79.112-144.179 121.648  0.00  0.00          NE
ATOM   4351  Ne      X   1     -78.663-141.652 123.435  0.00  0.00          NE
ATOM   4352  B       X   1     -78.693-142.781 122.266  0.00  0.00           B
ATOM   4353  B       X   1     -73.992-143.241 120.643  0.00  0.00           B
ATOM   4354  B       X   1     -76.756-135.574  87.758  0.00  0.00           B
ATOM   4355  B       X   1     -80.010-131.631  88.003  0.00  0.00           B
ATOM   4356  B       X   1     -77.643-130.809  88.243  0.00  0.00           B
ATOM   4357  B       X   1     -74.477-135.043  86.651  0.00  0.00           B
ATOM   4358  B       X   1     -78.242-123.030  87.676  0.00  0.00           B
ATOM   4359  B       X   1     -79.706-127.544  86.853  0.00  0.00           B
ATOM   4360  Ne      X   1     -79.277-124.155  87.489  0.00  0.00          NE
ATOM   4361  B       X   1     -78.606-125.545  87.832  0.00  0.00           B
ATOM   4362  Ne      X   1     -78.967-127.006  88.140  0.00  0.00          NE
ATOM   4363  Ne      X   1     -76.724-122.935  88.041  0.00  0.00          NE
ATOM   4364  B       X   1     -76.036-124.016  87.056  0.00  0.00           B
ATOM   4365  B       X   1     -76.060-129.179  87.104  0.00  0.00           B
ATOM   4366  B       X   1     -80.266-129.883  86.149  0.00  0.00           B
ATOM   4367  B       X   1     -80.302-135.477  94.003  0.00  0.00           B
ATOM   4368  Ne      X   1     -78.892-131.128  96.316  0.00  0.00          NE
ATOM   4369  Ne      X   1     -78.645-131.985  88.728  0.00  0.00          NE
ATOM   4370  B       X   1     -78.746-136.884  95.414  0.00  0.00           B
ATOM   4371  B       X   1     -78.896-135.229  91.802  0.00  0.00           B
ATOM   4372  Ne      X   1     -77.775-131.566  91.719  0.00  0.00          NE
ATOM   4373  Ne      X   1     -77.562-134.601  92.216  0.00  0.00          NE
ATOM   4374  B       X   1     -77.738-133.025  92.303  0.00  0.00           B
ATOM   4375  B       X   1     -79.620-130.993  94.874  0.00  0.00           B
ATOM   4376  B       X   1     -78.484-131.770  90.249  0.00  0.00           B
ATOM   4377  Ne      X   1     -79.947-135.862  95.505  0.00  0.00          NE
ATOM   4378  B       X   1     -78.756-130.666  92.541  0.00  0.00           B
ATOM   4379  B       X   1     -77.314-131.321  95.872  0.00  0.00           B
ATOM   4380  B       X   1     -76.290-131.034  91.507  0.00  0.00           B
ATOM   4381  Ne      X   1     -79.941-130.303  93.452  0.00  0.00          NE
ATOM   4382  Ne      X   1     -76.029-132.100  95.819  0.00  0.00          NE
ATOM   4383  B       X   1     -74.672-131.277  95.733  0.00  0.00           B
ATOM   4384  Ne      X   1     -80.254-135.671  92.367  0.00  0.00          NE
ATOM   4385  B       X   1     -77.861-128.120  88.453  0.00  0.00           B
ATOM   4386  Ne      X   1     -76.893-129.372  88.395  0.00  0.00          NE
ATOM   4387  B       X   1     -80.255-128.822  93.586  0.00  0.00           B
ATOM   4388  B       X   1     -79.994-127.043  89.357  0.00  0.00           B
ATOM   4389  B       X   1     -78.055-124.260  91.398  0.00  0.00           B
ATOM   4390  Ne      X   1     -76.830-123.470  91.003  0.00  0.00          NE
ATOM   4391  B       X   1     -79.287-125.003  95.180  0.00  0.00           B
ATOM   4392  B       X   1     -76.534-123.441  89.482  0.00  0.00           B
ATOM   4393  B       X   1     -76.039-129.393  89.708  0.00  0.00           B
ATOM   4394  B       X   1     -75.626-128.724  92.255  0.00  0.00           B
ATOM   4395  B       X   1     -75.590-128.174  94.784  0.00  0.00           B
ATOM   4396  Ne      X   1     -75.357-129.796  91.072  0.00  0.00          NE
ATOM   4397  B       X   1     -75.496-124.144  91.665  0.00  0.00           B
ATOM   4398  Ne      X   1     -75.478-127.655  93.317  0.00  0.00          NE
ATOM   4399  B       X   1     -74.968-126.261  93.123  0.00  0.00           B
ATOM   4400  Ne      X   1     -75.487-128.183  96.349  0.00  0.00          NE
ATOM   4401  B       X   1     -73.522-122.632  95.925  0.00  0.00           B
ATOM   4402  B       X   1     -74.151-123.853  93.746  0.00  0.00           B
ATOM   4403  Ne      X   1     -74.464-124.797  92.577  0.00  0.00          NE
ATOM   4404  B       X   1     -78.157-134.908 100.721  0.00  0.00           B
ATOM   4405  Ne      X   1     -79.665-134.745 100.500  0.00  0.00          NE
ATOM   4406  B       X   1     -79.870-134.093  98.996  0.00  0.00           B
ATOM   4407  B       X   1     -79.431-132.230  97.231  0.00  0.00           B
ATOM   4408  Ne      X   1     -80.124-133.591  97.558  0.00  0.00          NE
ATOM   4409  B       X   1     -79.640-134.723  96.559  0.00  0.00           B
ATOM   4410  B       X   1     -78.665-126.910  96.817  0.00  0.00           B
ATOM   4411  B       X   1     -76.767-128.601  97.069  0.00  0.00           B
ATOM   4412  B       X   1     -79.802-123.163  99.724  0.00  0.00           B
ATOM   4413  B       X   1     -79.232-123.364 102.433  0.00  0.00           B
ATOM   4414  Ne      X   1     -80.000-123.208  98.149  0.00  0.00          NE
ATOM   4415  Ne      X   1     -78.245-128.366  97.530  0.00  0.00          NE
ATOM   4416  Ne      X   1     -79.467-124.029 100.939  0.00  0.00          NE
ATOM   4417  B       X   1     -78.452-128.302  99.025  0.00  0.00           B
ATOM   4418  Ne      X   1     -79.051-128.711 100.454  0.00  0.00          NE
ATOM   4419  Ne      X   1     -76.478-128.497 101.934  0.00  0.00          NE
ATOM   4420  B       X   1     -78.094-124.902 100.618  0.00  0.00           B
ATOM   4421  Ne      X   1     -76.611-125.669 100.437  0.00  0.00          NE
ATOM   4422  B       X   1     -79.440-124.588  97.664  0.00  0.00           B
ATOM   4423  Ne      X   1     -78.790-123.852 103.886  0.00  0.00          NE
ATOM   4424  B       X   1     -76.509-127.067 101.118  0.00  0.00           B
ATOM   4425  B       X   1     -76.318-125.822  98.857  0.00  0.00           B
ATOM   4426  B       X   1     -77.280-123.783 104.019  0.00  0.00           B
ATOM   4427  B       X   1     -76.106-128.161 103.392  0.00  0.00           B
ATOM   4428  B       X   1     -79.360-125.308 104.165  0.00  0.00           B
ATOM   4429  B       X   1     -78.944-129.671  96.900  0.00  0.00           B
ATOM   4430  B       X   1     -75.598-124.579 101.034  0.00  0.00           B
ATOM   4431  Ne      X   1     -75.746-125.392  97.465  0.00  0.00          NE
ATOM   4432  B       X   1     -75.124-126.693  96.793  0.00  0.00           B
ATOM   4433  B       X   1     -75.428-129.597 101.415  0.00  0.00           B
ATOM   4434  Ne      X   1     -74.771-123.320 101.522  0.00  0.00          NE
ATOM   4435  B       X   1     -74.942-123.191 103.078  0.00  0.00           B
ATOM   4436  Ne      X   1     -78.592-125.437  96.524  0.00  0.00          NE
ATOM   4437  Ne      X   1     -75.843-123.211 104.368  0.00  0.00          NE
ATOM   4438  B       X   1     -80.135-129.827 100.188  0.00  0.00           B
ATOM   4439  B       X   1     -76.972-124.980  96.593  0.00  0.00           B
ATOM   4440  B       X   1     -74.594-124.297  97.515  0.00  0.00           B
ATOM   4441  B       X   1     -69.422-123.631  97.879  0.00  0.00           B
ATOM   4442  Ne      X   1     -73.536-123.080  97.367  0.00  0.00          NE
ATOM   4443  Ne      X   1     -70.758-123.282  98.478  0.00  0.00          NE
ATOM   4444  B       X   1     -73.159-129.600 102.401  0.00  0.00           B
ATOM   4445  B       X   1     -72.098-123.620  97.680  0.00  0.00           B
ATOM   4446  Ne      X   1     -71.770-128.871 102.467  0.00  0.00          NE
ATOM   4447  Ne      X   1     -70.835-125.978 103.184  0.00  0.00          NE
ATOM   4448  B       X   1     -71.436-124.963 102.177  0.00  0.00           B
ATOM   4449  Ne      X   1     -71.686-123.732 101.264  0.00  0.00          NE
ATOM   4450  B       X   1     -71.549-127.382 103.043  0.00  0.00           B
ATOM   4451  B       X   1     -70.920-123.778  99.946  0.00  0.00           B
ATOM   4452  B       X   1     -73.269-123.561 101.129  0.00  0.00           B
ATOM   4453  B       X   1     -69.303-125.990 102.968  0.00  0.00           B
ATOM   4454  B       X   1     -77.023-130.834 112.192  0.00  0.00           B
ATOM   4455  B       X   1     -77.344-132.208 107.984  0.00  0.00           B
ATOM   4456  Ne      X   1     -76.726-130.845 108.446  0.00  0.00          NE
ATOM   4457  B       X   1     -75.989-130.895 109.882  0.00  0.00           B
ATOM   4458  Ne      X   1     -75.653-130.389 111.356  0.00  0.00          NE
ATOM   4459  B       X   1     -75.612-130.516 107.354  0.00  0.00           B
ATOM   4460  B       X   1     -74.467-131.351 111.940  0.00  0.00           B
ATOM   4461  B       X   1     -79.413-127.887 104.545  0.00  0.00           B
ATOM   4462  B       X   1     -80.239-128.884 109.308  0.00  0.00           B
ATOM   4463  B       X   1     -79.524-122.850 104.889  0.00  0.00           B
ATOM   4464  B       X   1     -77.842-129.753 108.634  0.00  0.00           B
ATOM   4465  Ne      X   1     -78.472-123.060 109.998  0.00  0.00          NE
ATOM   4466  Ne      X   1     -78.935-128.496 108.529  0.00  0.00          NE
ATOM   4467  B       X   1     -79.274-128.449 107.045  0.00  0.00           B
ATOM   4468  Ne      X   1     -78.833-128.835 105.618  0.00  0.00          NE
ATOM   4469  B       X   1     -77.267-128.610 105.550  0.00  0.00           B
ATOM   4470  B       X   1     -79.134-125.403 107.293  0.00  0.00           B
ATOM   4471  B       X   1     -79.047-123.543 111.344  0.00  0.00           B
ATOM   4472  Ne      X   1     -77.778-125.553 108.224  0.00  0.00          NE
ATOM   4473  B       X   1     -78.191-127.078 108.804  0.00  0.00           B
ATOM   4474  B       X   1     -77.919-124.399 109.230  0.00  0.00           B
ATOM   4475  B       X   1     -76.469-125.498 107.352  0.00  0.00           B
ATOM   4476  Ne      X   1     -75.884-128.216 104.979  0.00  0.00          NE
ATOM   4477  B       X   1     -75.312-126.726 109.982  0.00  0.00           B
ATOM   4478  Ne      X   1     -74.855-127.418 111.341  0.00  0.00          NE
ATOM   4479  B       X   1     -75.343-126.829 105.575  0.00  0.00           B
ATOM   4480  B       X   1     -75.340-124.255 105.398  0.00  0.00           B
ATOM   4481  B       X   1     -75.379-128.914 111.519  0.00  0.00           B
ATOM   4482  B       X   1     -74.836-129.374 105.235  0.00  0.00           B
ATOM   4483  Ne      X   1     -75.135-125.470 106.447  0.00  0.00          NE
ATOM   4484  B       X   1     -70.700-128.001 110.765  0.00  0.00           B
ATOM   4485  Ne      X   1     -72.657-124.173 107.845  0.00  0.00          NE
ATOM   4486  B       X   1     -69.355-126.207 106.509  0.00  0.00           B
ATOM   4487  B       X   1     -71.475-125.479 111.288  0.00  0.00           B
ATOM   4488  B       X   1     -72.709-122.768 107.270  0.00  0.00           B
ATOM   4489  B       X   1     -72.735-123.165 111.889  0.00  0.00           B
ATOM   4490  B       X   1     -71.023-128.979 108.422  0.00  0.00           B
ATOM   4491  B       X   1     -73.203-129.405 107.116  0.00  0.00           B
ATOM   4492  B       X   1     -73.907-125.091 107.283  0.00  0.00           B
ATOM   4493  B       X   1     -71.020-129.767 105.972  0.00  0.00           B
ATOM   4494  B       X   1     -71.096-125.554 104.730  0.00  0.00           B
ATOM   4495  B       X   1     -73.226-127.450 111.378  0.00  0.00           B
ATOM   4496  Ne      X   1     -71.827-123.898 110.843  0.00  0.00          NE
ATOM   4497  B       X   1     -72.454-124.046 109.365  0.00  0.00           B
ATOM   4498  B       X   1     -71.621-127.375 106.538  0.00  0.00           B
ATOM   4499  Ne      X   1     -70.242-129.160 109.768  0.00  0.00          NE
ATOM   4500  B       X   1     -70.406-123.081 110.710  0.00  0.00           B
ATOM   4501  Ne      X   1     -71.735-128.866 107.032  0.00  0.00          NE
ATOM   4502  B       X   1     -71.385-124.923 107.177  0.00  0.00           B
ATOM   4503  Ne      X   1     -70.931-126.003 106.205  0.00  0.00          NE
ATOM   4504  Ne      X   1     -71.659-127.024 111.632  0.00  0.00          NE
ATOM   4505  Ne      X   1     -79.790-136.436 115.936  0.00  0.00          NE
ATOM   4506  Ne      X   1     -77.378-136.306 113.730  0.00  0.00          NE
ATOM   4507  B       X   1     -78.431-136.208 114.985  0.00  0.00           B
ATOM   4508  B       X   1     -78.212-135.884 119.778  0.00  0.00           B
ATOM   4509  B       X   1     -78.292-136.645 112.493  0.00  0.00           B
ATOM   4510  B       X   1     -76.518-137.540 114.074  0.00  0.00           B
ATOM   4511  B       X   1     -80.144-137.363 119.493  0.00  0.00           B
ATOM   4512  B       X   1     -79.594-137.669 117.011  0.00  0.00           B
ATOM   4513  B       X   1     -75.325-126.447 112.530  0.00  0.00           B
ATOM   4514  B       X   1     -78.510-122.656 113.689  0.00  0.00           B
ATOM   4515  B       X   1     -80.060-124.214 119.726  0.00  0.00           B
ATOM   4516  Ne      X   1     -78.586-123.985 112.746  0.00  0.00          NE
ATOM   4517  Ne      X   1     -76.640-129.820 117.023  0.00  0.00          NE
ATOM   4518  B       X   1     -77.589-128.651 116.523  0.00  0.00           B
ATOM   4519  B       X   1     -80.001-127.456 116.433  0.00  0.00           B
ATOM   4520  B       X   1     -78.606-127.591 118.468  0.00  0.00           B
ATOM   4521  Ne      X   1     -78.483-127.367 116.971  0.00  0.00          NE
ATOM   4522  B       X   1     -77.905-125.955 116.592  0.00  0.00           B
ATOM   4523  Ne      X   1     -76.229-124.273 118.988  0.00  0.00          NE
ATOM   4524  Ne      X   1     -76.775-124.898 116.165  0.00  0.00          NE
ATOM   4525  B       X   1     -77.462-123.465 115.757  0.00  0.00           B
ATOM   4526  B       X   1     -77.577-125.027 119.609  0.00  0.00           B
ATOM   4527  Ne      X   1     -79.181-127.972 119.882  0.00  0.00          NE
ATOM   4528  B       X   1     -79.678-124.884 113.454  0.00  0.00           B
ATOM   4529  B       X   1     -75.952-124.733 117.497  0.00  0.00           B
ATOM   4530  B       X   1     -77.184-124.689 112.739  0.00  0.00           B
ATOM   4531  B       X   1     -76.483-122.781 119.214  0.00  0.00           B
ATOM   4532  B       X   1     -76.046-125.365 114.877  0.00  0.00           B
ATOM   4533  Ne      X   1     -75.766-125.190 113.326  0.00  0.00          NE
ATOM   4534  B       X   1     -75.108-129.404 117.108  0.00  0.00           B
ATOM   4535  B       X   1     -75.051-124.918 119.870  0.00  0.00           B
ATOM   4536  B       X   1     -74.648-124.119 113.311  0.00  0.00           B
ATOM   4537  Ne      X   1     -78.924-125.041 120.381  0.00  0.00          NE
ATOM   4538  Ne      X   1     -69.101-124.800 114.903  0.00  0.00          NE
ATOM   4539  Ne      X   1     -71.228-129.801 116.018  0.00  0.00          NE
ATOM   4540  B       X   1     -71.370-127.300 113.154  0.00  0.00           B
ATOM   4541  B       X   1     -70.413-123.959 114.981  0.00  0.00           B
ATOM   4542  B       X   1     -70.695-128.671 115.218  0.00  0.00           B
ATOM   4543  Ne      X   1     -70.270-127.645 114.188  0.00  0.00          NE
ATOM   4544  B       X   1     -71.913-123.307 116.888  0.00  0.00           B
ATOM   4545  B       X   1     -69.629-126.317 114.784  0.00  0.00           B
ATOM   4546  B       X   1     -69.090-128.348 113.335  0.00  0.00           B
ATOM   4547  Ne      X   1     -73.696-122.901 113.180  0.00  0.00          NE
ATOM   4548  Ne      X   1     -71.483-122.871 115.416  0.00  0.00          NE
ATOM   4549  B       X   1     -72.658-122.814 114.410  0.00  0.00           B
ATOM   4550  Ne      X   1     -79.291-136.686 120.563  0.00  0.00          NE
ATOM   4551  Ne      X   1     -79.635-131.674 127.615  0.00  0.00          NE
ATOM   4552  B       X   1     -78.197-132.307 127.548  0.00  0.00           B
ATOM   4553  B       X   1     -75.483-132.321 127.548  0.00  0.00           B
ATOM   4554  B       X   1     -78.222-128.991 120.491  0.00  0.00           B
ATOM   4555  B       X   1     -79.319-126.581 120.554  0.00  0.00           B
ATOM   4556  B       X   1     -79.577-125.822 127.948  0.00  0.00           B
ATOM   4557  Ne      X   1     -78.479-126.890 127.516  0.00  0.00          NE
ATOM   4558  B       X   1     -78.378-127.025 125.985  0.00  0.00           B
ATOM   4559  B       X   1     -78.958-129.079 124.557  0.00  0.00           B
ATOM   4560  B       X   1     -78.831-124.590 121.898  0.00  0.00           B
ATOM   4561  Ne      X   1     -79.548-125.200 123.170  0.00  0.00          NE
ATOM   4562  B       X   1     -79.322-124.270 124.399  0.00  0.00           B
ATOM   4563  B       X   1     -78.988-126.643 123.549  0.00  0.00           B
ATOM   4564  Ne      X   1     -78.277-127.639 124.504  0.00  0.00          NE
ATOM   4565  B       X   1     -76.769-127.684 124.141  0.00  0.00           B
ATOM   4566  B       X   1     -77.172-126.325 128.237  0.00  0.00           B
ATOM   4567  B       X   1     -78.846-128.269 128.062  0.00  0.00           B
ATOM   4568  B       X   1     -74.642-127.842 125.508  0.00  0.00           B
ATOM   4569  Ne      X   1     -80.265-124.502 127.661  0.00  0.00          NE
ATOM   4570  Ne      X   1     -71.709-123.676 127.608  0.00  0.00          NE
ATOM   4571  B       X   1     -72.520-124.781 128.210  0.00  0.00           B
ATOM   4572  B       X   1     -97.207-147.279 135.204  0.00  0.00           B
ATOM   4573  B       X   1     -94.588-146.977 135.633  0.00  0.00           B
ATOM   4574  B       X   1     -92.847-148.804 135.635  0.00  0.00           B
ATOM   4575  B       X   1     -92.092-146.287 135.186  0.00  0.00           B
ATOM   4576  Ne      X   1     -93.094-147.322 135.972  0.00  0.00          NE
ATOM   4577  Ne      X   1     -95.892-146.291 135.056  0.00  0.00          NE
ATOM   4578  B       X   1     -95.815-145.932 133.561  0.00  0.00           B
ATOM   4579  B       X   1     -94.849-145.115 131.413  0.00  0.00           B
ATOM   4580  B       X   1     -92.392-144.525 131.176  0.00  0.00           B
ATOM   4581  Ne      X   1     -93.804-143.920 131.104  0.00  0.00          NE
ATOM   4582  B       X   1     -93.786-142.623 132.111  0.00  0.00           B
ATOM   4583  B       X   1     -94.310-143.333 129.764  0.00  0.00           B
ATOM   4584  B       X   1     -93.965-138.929 129.094  0.00  0.00           B
ATOM   4585  B       X   1     -96.032-144.911 135.943  0.00  0.00           B
ATOM   4586  B       X   1     -96.825-146.685 139.954  0.00  0.00           B
ATOM   4587  Ne      X   1     -94.302-149.614 139.907  0.00  0.00          NE
ATOM   4588  Ne      X   1     -92.321-147.262 138.975  0.00  0.00          NE
ATOM   4589  B       X   1     -93.021-148.581 139.689  0.00  0.00           B
ATOM   4590  B       X   1     -92.826-147.147 137.492  0.00  0.00           B
ATOM   4591  B       X   1     -92.769-146.070 139.844  0.00  0.00           B
ATOM   4592  B       X   1     -92.599-146.861 143.876  0.00  0.00           B
ATOM   4593  B       X   1     -92.691-144.852 142.017  0.00  0.00           B
ATOM   4594  B       X   1     -96.321-144.686 138.563  0.00  0.00           B
ATOM   4595  B       X   1     -94.671-143.171 137.503  0.00  0.00           B
ATOM   4596  Ne      X   1     -93.520-142.542 138.457  0.00  0.00          NE
ATOM   4597  B       X   1     -97.501-144.284 140.744  0.00  0.00           B
ATOM   4598  B       X   1     -93.139-143.673 139.569  0.00  0.00           B
ATOM   4599  B       X   1     -94.944-144.988 140.729  0.00  0.00           B
ATOM   4600  Ne      X   1     -92.234-145.290 143.471  0.00  0.00          NE
ATOM   4601  B       X   1     -92.211-142.228 137.581  0.00  0.00           B
ATOM   4602  B       X   1     -97.344-142.984 136.982  0.00  0.00           B
ATOM   4603  Ne      X   1     -96.013-143.908 137.076  0.00  0.00          NE
ATOM   4604  Ne      X   1     -93.357-144.857 140.616  0.00  0.00          NE
ATOM   4605  Ne      X   1     -96.321-145.210 140.031  0.00  0.00          NE
ATOM   4606  Ne      X   1     -83.421-153.172 139.033  0.00  0.00          NE
ATOM   4607  Ne      X   1     -85.988-155.209 148.153  0.00  0.00          NE
ATOM   4608  B       X   1     -85.410-153.718 148.343  0.00  0.00           B
ATOM   4609  B       X   1     -85.196-156.170 149.081  0.00  0.00           B
ATOM   4610  Ne      X   1     -81.515-156.058 147.740  0.00  0.00          NE
ATOM   4611  B       X   1     -80.896-154.838 148.462  0.00  0.00           B
ATOM   4612  B       X   1     -83.618-153.597 151.328  0.00  0.00           B
ATOM   4613  Ne      X   1     -84.601-153.651 152.419  0.00  0.00          NE
ATOM   4614  B       X   1     -82.582-153.117 145.553  0.00  0.00           B
ATOM   4615  B       X   1     -85.312-155.013 152.355  0.00  0.00           B
ATOM   4616  Ne      X   1     -80.387-153.494 149.048  0.00  0.00          NE
ATOM   4617  B       X   1     -87.924-154.277 155.724  0.00  0.00           B
ATOM   4618  Ne      X   1     -86.448-154.785 155.889  0.00  0.00          NE
ATOM   4619  B       X   1     -83.818-153.373 153.794  0.00  0.00           B
ATOM   4620  B       X   1     -86.078-155.756 154.656  0.00  0.00           B
ATOM   4621  B       X   1     -85.407-153.520 155.753  0.00  0.00           B
ATOM   4622  B       X   1     -91.101-146.609 131.806  0.00  0.00           B
ATOM   4623  B       X   1     -89.687-145.689 135.346  0.00  0.00           B
ATOM   4624  B       X   1     -89.948-148.571 132.883  0.00  0.00           B
ATOM   4625  Ne      X   1     -88.606-146.645 135.856  0.00  0.00          NE
ATOM   4626  B       X   1     -88.871-148.063 135.097  0.00  0.00           B
ATOM   4627  Ne      X   1     -88.834-149.026 133.887  0.00  0.00          NE
ATOM   4628  B       X   1     -87.353-149.001 133.287  0.00  0.00           B
ATOM   4629  B       X   1     -87.153-146.050 135.649  0.00  0.00           B
ATOM   4630  B       X   1     -89.290-147.321 128.833  0.00  0.00           B
ATOM   4631  B       X   1     -86.114-145.500 130.186  0.00  0.00           B
ATOM   4632  B       X   1     -85.932-147.812 131.543  0.00  0.00           B
ATOM   4633  B       X   1     -84.874-149.614 132.873  0.00  0.00           B
ATOM   4634  B       X   1     -83.945-147.000 130.178  0.00  0.00           B
ATOM   4635  Ne      X   1     -85.276-146.481 131.042  0.00  0.00          NE
ATOM   4636  Ne      X   1     -83.303-147.965 129.120  0.00  0.00          NE
ATOM   4637  B       X   1     -84.613-152.504 135.914  0.00  0.00           B
ATOM   4638  Ne      X   1     -83.428-149.981 133.505  0.00  0.00          NE
ATOM   4639  B       X   1     -83.245-149.404 129.699  0.00  0.00           B
ATOM   4640  B       X   1     -83.377-151.545 133.921  0.00  0.00           B
ATOM   4641  B       X   1     -83.204-149.138 134.798  0.00  0.00           B
ATOM   4642  Ne      X   1     -83.151-148.859 136.414  0.00  0.00          NE
ATOM   4643  B       X   1     -81.091-150.681 130.180  0.00  0.00           B
ATOM   4644  B       X   1     -82.595-149.948 132.136  0.00  0.00           B
ATOM   4645  Ne      X   1     -82.602-150.514 130.632  0.00  0.00          NE
ATOM   4646  B       X   1     -81.856-147.554 128.749  0.00  0.00           B
ATOM   4647  Ne      X   1     -83.836-152.922 134.595  0.00  0.00          NE
ATOM   4648  B       X   1     -82.612-145.624 136.499  0.00  0.00           B
ATOM   4649  B       X   1     -84.723-145.657 132.221  0.00  0.00           B
ATOM   4650  Ne      X   1     -90.994-145.040 134.950  0.00  0.00          NE
ATOM   4651  B       X   1     -90.930-144.623 133.394  0.00  0.00           B
ATOM   4652  Ne      X   1     -91.097-145.085 131.894  0.00  0.00          NE
ATOM   4653  Ne      X   1     -91.306-140.170 134.325  0.00  0.00          NE
ATOM   4654  B       X   1     -91.058-141.204 135.512  0.00  0.00           B
ATOM   4655  B       X   1     -90.078-140.221 133.186  0.00  0.00           B
ATOM   4656  B       X   1     -91.308-143.762 135.789  0.00  0.00           B
ATOM   4657  B       X   1     -91.430-138.746 135.005  0.00  0.00           B
ATOM   4658  Ne      X   1     -90.241-140.656 129.303  0.00  0.00          NE
ATOM   4659  B       X   1     -89.973-142.199 129.464  0.00  0.00           B
ATOM   4660  B       X   1     -89.988-144.344 131.028  0.00  0.00           B
ATOM   4661  B       X   1     -89.426-140.056 130.569  0.00  0.00           B
ATOM   4662  B       X   1     -88.999-142.148 131.801  0.00  0.00           B
ATOM   4663  Ne      X   1     -89.163-143.106 130.545  0.00  0.00          NE
ATOM   4664  Ne      X   1     -88.969-140.593 132.122  0.00  0.00          NE
ATOM   4665  B       X   1     -87.704-143.459 130.022  0.00  0.00           B
ATOM   4666  B       X   1     -87.538-140.072 132.433  0.00  0.00           B
ATOM   4667  Ne      X   1     -86.705-144.358 129.205  0.00  0.00          NE
ATOM   4668  B       X   1     -87.037-143.672 136.239  0.00  0.00           B
ATOM   4669  Ne      X   1     -86.146-144.837 135.725  0.00  0.00          NE
ATOM   4670  B       X   1     -91.814-140.345 129.556  0.00  0.00           B
ATOM   4671  B       X   1     -85.748-139.045 133.892  0.00  0.00           B
ATOM   4672  Ne      X   1     -84.314-144.545 133.233  0.00  0.00          NE
ATOM   4673  B       X   1     -84.273-143.090 132.522  0.00  0.00           B
ATOM   4674  B       X   1     -85.508-144.485 134.329  0.00  0.00           B
ATOM   4675  B       X   1     -83.874-142.132 130.123  0.00  0.00           B
ATOM   4676  Ne      X   1     -83.939-141.768 131.741  0.00  0.00          NE
ATOM   4677  B       X   1     -83.020-144.917 133.968  0.00  0.00           B
ATOM   4678  Ne      X   1     -82.312-144.558 135.337  0.00  0.00          NE
ATOM   4679  B       X   1     -90.694-147.076 139.126  0.00  0.00           B
ATOM   4680  B       X   1     -89.564-150.364 140.917  0.00  0.00           B
ATOM   4681  B       X   1     -88.470-146.303 144.251  0.00  0.00           B
ATOM   4682  Ne      X   1     -89.117-146.948 138.984  0.00  0.00          NE
ATOM   4683  B       X   1     -88.835-146.851 137.411  0.00  0.00           B
ATOM   4684  B       X   1     -88.494-148.298 139.488  0.00  0.00           B
ATOM   4685  Ne      X   1     -86.575-149.820 142.582  0.00  0.00          NE
ATOM   4686  B       X   1     -87.096-149.716 141.042  0.00  0.00           B
ATOM   4687  Ne      X   1     -88.282-149.742 139.982  0.00  0.00          NE
ATOM   4688  B       X   1     -86.911-148.342 143.294  0.00  0.00           B
ATOM   4689  B       X   1     -88.288-145.700 139.744  0.00  0.00           B
ATOM   4690  Ne      X   1     -87.240-147.211 144.202  0.00  0.00          NE
ATOM   4691  B       X   1     -83.907-150.220 136.885  0.00  0.00           B
ATOM   4692  B       X   1     -83.974-147.582 136.951  0.00  0.00           B
ATOM   4693  Ne      X   1     -84.860-151.480 137.141  0.00  0.00          NE
ATOM   4694  B       X   1     -84.498-152.152 138.501  0.00  0.00           B
ATOM   4695  B       X   1     -85.098-150.322 142.680  0.00  0.00           B
ATOM   4696  Ne      X   1     -83.867-146.099 137.387  0.00  0.00          NE
ATOM   4697  B       X   1     -83.774-145.725 138.940  0.00  0.00           B
ATOM   4698  B       X   1     -82.680-151.739 142.483  0.00  0.00           B
ATOM   4699  B       X   1     -82.574-146.633 143.362  0.00  0.00           B
ATOM   4700  B       X   1     -82.477-152.570 140.080  0.00  0.00           B
ATOM   4701  B       X   1     -82.771-149.245 143.110  0.00  0.00           B
ATOM   4702  B       X   1     -81.710-148.807 136.946  0.00  0.00           B
ATOM   4703  Ne      X   1     -81.877-148.072 143.624  0.00  0.00          NE
ATOM   4704  Ne      X   1     -81.694-152.333 141.422  0.00  0.00          NE
ATOM   4705  B       X   1     -81.057-147.342 140.773  0.00  0.00           B
ATOM   4706  B       X   1     -80.539-151.346 141.157  0.00  0.00           B
ATOM   4707  B       X   1     -80.465-148.056 143.026  0.00  0.00           B
ATOM   4708  B       X   1     -80.380-149.937 138.949  0.00  0.00           B
ATOM   4709  Ne      X   1     -90.898-142.343 136.591  0.00  0.00          NE
ATOM   4710  B       X   1     -87.744-143.433 138.644  0.00  0.00           B
ATOM   4711  B       X   1     -86.967-141.410 137.373  0.00  0.00           B
ATOM   4712  B       X   1     -89.413-142.646 136.932  0.00  0.00           B
ATOM   4713  B       X   1     -87.801-143.511 141.211  0.00  0.00           B
ATOM   4714  Ne      X   1     -87.855-142.703 137.269  0.00  0.00          NE
ATOM   4715  Ne      X   1     -87.414-144.315 139.915  0.00  0.00          NE
ATOM   4716  B       X   1     -82.105-142.389 137.983  0.00  0.00           B
ATOM   4717  Ne      X   1     -83.410-145.327 143.021  0.00  0.00          NE
ATOM   4718  B       X   1     -84.485-145.270 144.294  0.00  0.00           B
ATOM   4719  Ne      X   1     -81.402-143.416 144.196  0.00  0.00          NE
ATOM   4720  B       X   1     -83.185-143.459 140.051  0.00  0.00           B
ATOM   4721  Ne      X   1     -82.879-141.904 136.701  0.00  0.00          NE
ATOM   4722  B       X   1     -80.570-143.334 139.705  0.00  0.00           B
ATOM   4723  B       X   1     -85.060-145.308 136.754  0.00  0.00           B
ATOM   4724  Ne      X   1     -81.920-142.637 139.542  0.00  0.00          NE
ATOM   4725  Ne      X   1     -84.158-144.703 140.137  0.00  0.00          NE
ATOM   4726  B       X   1     -85.803-144.486 139.908  0.00  0.00           B
ATOM   4727  B       X   1     -84.015-145.297 141.597  0.00  0.00           B
ATOM   4728  B       X   1     -82.456-144.124 143.238  0.00  0.00           B
ATOM   4729  B       X   1     -88.238-147.080 150.153  0.00  0.00           B
ATOM   4730  B       X   1     -88.437-150.945 149.966  0.00  0.00           B
ATOM   4731  B       X   1     -87.036-148.868 148.843  0.00  0.00           B
ATOM   4732  Ne      X   1     -87.530-150.369 148.683  0.00  0.00          NE
ATOM   4733  Ne      X   1     -86.792-147.623 149.706  0.00  0.00          NE
ATOM   4734  B       X   1     -86.244-151.299 148.651  0.00  0.00           B
ATOM   4735  B       X   1     -86.078-147.012 145.175  0.00  0.00           B
ATOM   4736  B       X   1     -85.970-148.003 150.941  0.00  0.00           B
ATOM   4737  B       X   1     -85.987-146.481 149.000  0.00  0.00           B
ATOM   4738  Ne      X   1     -83.110-151.626 145.944  0.00  0.00          NE
ATOM   4739  B       X   1     -84.298-151.838 146.939  0.00  0.00           B
ATOM   4740  Ne      X   1     -84.955-152.268 148.325  0.00  0.00          NE
ATOM   4741  B       X   1     -83.482-146.924 146.170  0.00  0.00           B
ATOM   4742  B       X   1     -83.851-152.000 149.401  0.00  0.00           B
ATOM   4743  B       X   1     -83.767-148.933 152.131  0.00  0.00           B
ATOM   4744  Ne      X   1     -85.306-148.682 152.179  0.00  0.00          NE
ATOM   4745  Ne      X   1     -84.810-146.121 145.661  0.00  0.00          NE
ATOM   4746  Ne      X   1     -82.866-152.432 150.543  0.00  0.00          NE
ATOM   4747  B       X   1     -82.687-151.179 151.462  0.00  0.00           B
ATOM   4748  Ne      X   1     -81.199-148.573 149.107  0.00  0.00          NE
ATOM   4749  B       X   1     -80.957-146.473 146.793  0.00  0.00           B
ATOM   4750  B       X   1     -81.834-150.943 146.638  0.00  0.00           B
ATOM   4751  B       X   1     -81.942-149.015 150.338  0.00  0.00           B
ATOM   4752  B       X   1     -81.744-148.341 145.232  0.00  0.00           B
ATOM   4753  Ne      X   1     -82.101-147.568 146.486  0.00  0.00          NE
ATOM   4754  B       X   1     -82.225-148.278 147.919  0.00  0.00           B
ATOM   4755  Ne      X   1     -82.429-149.587 151.710  0.00  0.00          NE
ATOM   4756  Ne      X   1     -80.431-150.915 147.309  0.00  0.00          NE
ATOM   4757  B       X   1     -80.371-149.820 148.499  0.00  0.00           B
ATOM   4758  B       X   1     -85.668-152.496 152.326  0.00  0.00           B
ATOM   4759  B       X   1     -86.034-150.023 152.479  0.00  0.00           B
ATOM   4760  B       X   1     -81.593-153.033 149.953  0.00  0.00           B
ATOM   4761  B       X   1     -83.642-150.871 144.731  0.00  0.00           B
ATOM   4762  B       X   1     -85.829-143.873 148.985  0.00  0.00           B
ATOM   4763  Ne      X   1     -80.582-144.916 146.767  0.00  0.00          NE
ATOM   4764  Ne      X   1     -85.169-145.186 148.517  0.00  0.00          NE
ATOM   4765  B       X   1     -85.316-145.370 146.930  0.00  0.00           B
ATOM   4766  B       X   1     -83.643-144.957 148.877  0.00  0.00           B
ATOM   4767  B       X   1     -85.624-141.703 147.725  0.00  0.00           B
ATOM   4768  B       X   1     -83.205-142.535 147.975  0.00  0.00           B
ATOM   4769  Ne      X   1     -82.096-142.180 151.411  0.00  0.00          NE
ATOM   4770  B       X   1     -81.234-144.293 145.502  0.00  0.00           B
ATOM   4771  B       X   1     -81.318-144.247 147.977  0.00  0.00           B
ATOM   4772  B       X   1     -80.816-141.273 151.602  0.00  0.00           B
ATOM   4773  B       X   1     -82.067-143.135 150.192  0.00  0.00           B
ATOM   4774  Ne      X   1     -82.544-143.790 148.837  0.00  0.00          NE
ATOM   4775  B       X   1     -81.981-142.050 144.588  0.00  0.00           B
ATOM   4776  B       X   1     -87.589-151.468 153.860  0.00  0.00           B
ATOM   4777  B       X   1     -86.448-146.025 154.845  0.00  0.00           B
ATOM   4778  Ne      X   1     -86.134-151.301 153.289  0.00  0.00          NE
ATOM   4779  B       X   1     -85.939-148.324 156.041  0.00  0.00           B
ATOM   4780  B       X   1     -81.368-149.494 152.845  0.00  0.00           B
ATOM   4781  B       X   1     -83.044-151.989 155.773  0.00  0.00           B
ATOM   4782  Ne      X   1     -84.345-152.504 155.160  0.00  0.00          NE
ATOM   4783  B       X   1     -84.901-152.005 158.432  0.00  0.00           B
ATOM   4784  B       X   1     -85.498-147.854 153.544  0.00  0.00           B
ATOM   4785  Ne      X   1     -85.452-147.238 154.909  0.00  0.00          NE
ATOM   4786  B       X   1     -83.993-146.667 155.281  0.00  0.00           B
ATOM   4787  B       X   1     -85.109-151.329 154.473  0.00  0.00           B
ATOM   4788  Ne      X   1     -83.766-152.799 159.087  0.00  0.00          NE
ATOM   4789  Ne      X   1     -82.875-145.716 155.838  0.00  0.00          NE
ATOM   4790  Ne      X   1     -81.468-151.921 156.038  0.00  0.00          NE
ATOM   4791  B       X   1     -81.416-146.360 155.667  0.00  0.00           B
ATOM   4792  B       X   1     -80.703-151.020 154.961  0.00  0.00           B
ATOM   4793  B       X   1     -88.684-145.249 154.096  0.00  0.00           B
ATOM   4794  Ne      X   1     -87.365-144.808 154.895  0.00  0.00          NE
ATOM   4795  B       X   1     -82.449-142.940 152.718  0.00  0.00           B
ATOM   4796  B       X   1     -82.881-144.366 154.980  0.00  0.00           B
ATOM   4797  Ne      X   1     -82.837-143.000 154.185  0.00  0.00          NE
ATOM   4798  B       X   1     -81.828-142.095 154.984  0.00  0.00           B
ATOM   4799  Ne      X   1     -88.584-122.997 129.374  0.00  0.00          NE
ATOM   4800  B       X   1     -85.981-124.450 132.217  0.00  0.00           B
ATOM   4801  B       X   1     -80.759-123.858 129.025  0.00  0.00           B
ATOM   4802  B       X   1     -81.437-122.787 131.317  0.00  0.00           B
ATOM   4803  B       X   1     -84.572-124.984 130.199  0.00  0.00           B
ATOM   4804  Ne      X   1     -84.230-126.225 129.280  0.00  0.00          NE
ATOM   4805  Ne      X   1     -84.816-123.960 131.302  0.00  0.00          NE
ATOM   4806  Ne      X   1     -84.854-126.405 135.468  0.00  0.00          NE
ATOM   4807  B       X   1     -85.591-125.866 134.237  0.00  0.00           B
ATOM   4808  B       X   1     -83.500-123.886 132.205  0.00  0.00           B
ATOM   4809  B       X   1     -83.023-127.106 130.105  0.00  0.00           B
ATOM   4810  Ne      X   1     -82.069-123.377 132.645  0.00  0.00          NE
ATOM   4811  Ne      X   1     -81.741-127.738 130.768  0.00  0.00          NE
ATOM   4812  B       X   1     -81.138-124.618 133.154  0.00  0.00           B
ATOM   4813  B       X   1     -81.021-126.595 131.638  0.00  0.00           B
ATOM   4814  B       X   1     -80.805-128.366 129.720  0.00  0.00           B
ATOM   4815  B       X   1     -81.914-128.952 131.834  0.00  0.00           B
ATOM   4816  Ne      X   1     -80.804-122.526 129.921  0.00  0.00          NE
ATOM   4817  Ne      X   1     -83.940-123.883 137.258  0.00  0.00          NE
ATOM   4818  B       X   1     -82.394-123.502 137.057  0.00  0.00           B
ATOM   4819  Ne      X   1     -80.863-123.193 137.384  0.00  0.00          NE
ATOM   4820  B       X   1     -84.902-122.715 136.801  0.00  0.00           B
ATOM   4821  B       X   1     -78.701-153.236 133.290  0.00  0.00           B
ATOM   4822  B       X   1     -79.192-153.549 149.991  0.00  0.00           B
ATOM   4823  Ne      X   1     -80.362-155.794 153.090  0.00  0.00          NE
ATOM   4824  B       X   1     -78.901-149.349 130.319  0.00  0.00           B
ATOM   4825  Ne      X   1     -79.535-150.785 130.308  0.00  0.00          NE
ATOM   4826  Ne      X   1     -78.223-147.257 133.704  0.00  0.00          NE
ATOM   4827  B       X   1     -78.844-147.696 132.334  0.00  0.00           B
ATOM   4828  B       X   1     -79.372-151.312 131.836  0.00  0.00           B
ATOM   4829  B       X   1     -78.412-148.386 134.780  0.00  0.00           B
ATOM   4830  Ne      X   1     -78.488-151.633 133.095  0.00  0.00          NE
ATOM   4831  Ne      X   1     -78.633-147.875 130.792  0.00  0.00          NE
ATOM   4832  Ne      X   1     -78.411-149.798 135.462  0.00  0.00          NE
ATOM   4833  B       X   1     -78.909-150.827 134.401  0.00  0.00           B
ATOM   4834  B       X   1     -78.892-145.962 134.254  0.00  0.00           B
ATOM   4835  B       X   1     -78.902-151.737 129.189  0.00  0.00           B
ATOM   4836  Ne      X   1     -79.250-144.793 135.180  0.00  0.00          NE
ATOM   4837  B       X   1     -79.436-149.703 136.685  0.00  0.00           B
ATOM   4838  B       X   1     -76.936-147.634 143.595  0.00  0.00           B
ATOM   4839  B       X   1     -78.295-151.215 139.785  0.00  0.00           B
ATOM   4840  Ne      X   1     -79.697-150.457 140.233  0.00  0.00          NE
ATOM   4841  Ne      X   1     -79.859-147.746 141.620  0.00  0.00          NE
ATOM   4842  B       X   1     -79.306-149.163 141.040  0.00  0.00           B
ATOM   4843  B       X   1     -78.639-146.815 141.844  0.00  0.00           B
ATOM   4844  Ne      X   1     -77.360-146.481 142.608  0.00  0.00          NE
ATOM   4845  B       X   1     -79.651-147.588 138.051  0.00  0.00           B
ATOM   4846  Ne      X   1     -78.722-146.192 137.934  0.00  0.00          NE
ATOM   4847  B       X   1     -76.139-146.350 141.525  0.00  0.00           B
ATOM   4848  Ne      X   1     -76.329-149.088 144.194  0.00  0.00          NE
ATOM   4849  B       X   1     -76.000-150.034 142.944  0.00  0.00           B
ATOM   4850  B       X   1     -75.041-146.802 139.100  0.00  0.00           B
ATOM   4851  Ne      X   1     -74.988-146.155 140.515  0.00  0.00          NE
ATOM   4852  Ne      X   1     -80.362-148.949 137.728  0.00  0.00          NE
ATOM   4853  B       X   1     -72.829-146.261 143.763  0.00  0.00           B
ATOM   4854  B       X   1     -71.305-146.758 141.687  0.00  0.00           B
ATOM   4855  B       X   1     -73.741-150.348 141.741  0.00  0.00           B
ATOM   4856  B       X   1     -73.721-146.586 141.339  0.00  0.00           B
ATOM   4857  Ne      X   1     -72.551-146.047 142.211  0.00  0.00          NE
ATOM   4858  B       X   1     -75.856-140.747 144.571  0.00  0.00           B
ATOM   4859  B       X   1     -79.049-145.360 136.658  0.00  0.00           B
ATOM   4860  B       X   1     -77.715-145.050 143.279  0.00  0.00           B
ATOM   4861  Ne      X   1     -77.265-140.890 143.893  0.00  0.00          NE
ATOM   4862  B       X   1     -78.745-145.077 139.113  0.00  0.00           B
ATOM   4863  B       X   1     -76.742-138.757 140.494  0.00  0.00           B
ATOM   4864  B       X   1     -79.915-143.486 143.614  0.00  0.00           B
ATOM   4865  B       X   1     -77.641-142.322 143.471  0.00  0.00           B
ATOM   4866  Ne      X   1     -78.452-143.606 143.035  0.00  0.00          NE
ATOM   4867  B       X   1     -78.125-142.523 139.312  0.00  0.00           B
ATOM   4868  B       X   1     -78.684-143.591 141.454  0.00  0.00           B
ATOM   4869  Ne      X   1     -79.008-143.694 139.922  0.00  0.00          NE
ATOM   4870  B       X   1     -77.298-139.841 142.664  0.00  0.00           B
ATOM   4871  Ne      X   1     -76.398-138.834 138.952  0.00  0.00          NE
ATOM   4872  B       X   1     -75.635-142.353 139.073  0.00  0.00           B
ATOM   4873  B       X   1     -74.915-144.567 140.146  0.00  0.00           B
ATOM   4874  Ne      X   1     -74.412-143.227 139.546  0.00  0.00          NE
ATOM   4875  B       X   1     -69.466-140.956 142.747  0.00  0.00           B
ATOM   4876  Ne      X   1     -71.087-138.365 140.224  0.00  0.00          NE
ATOM   4877  Ne      X   1     -72.485-142.949 141.835  0.00  0.00          NE
ATOM   4878  B       X   1     -73.654-142.540 140.731  0.00  0.00           B
ATOM   4879  B       X   1     -69.668-137.961 139.685  0.00  0.00           B
ATOM   4880  B       X   1     -69.092-143.135 143.927  0.00  0.00           B
ATOM   4881  B       X   1     -72.477-144.512 141.853  0.00  0.00           B
ATOM   4882  Ne      X   1     -69.419-141.615 144.148  0.00  0.00          NE
ATOM   4883  B       X   1     -72.750-142.420 143.322  0.00  0.00           B
ATOM   4884  Ne      X   1     -77.766-150.682 146.405  0.00  0.00          NE
ATOM   4885  B       X   1     -77.462-150.083 147.908  0.00  0.00           B
ATOM   4886  Ne      X   1     -77.203-149.424 149.395  0.00  0.00          NE
ATOM   4887  B       X   1     -78.800-146.345 151.420  0.00  0.00           B
ATOM   4888  Ne      X   1     -78.817-146.773 149.881  0.00  0.00          NE
ATOM   4889  B       X   1     -77.815-147.951 149.556  0.00  0.00           B
ATOM   4890  B       X   1     -77.747-150.179 150.777  0.00  0.00           B
ATOM   4891  B       X   1     -79.288-150.737 146.310  0.00  0.00           B
ATOM   4892  B       X   1     -77.190-152.168 146.343  0.00  0.00           B
ATOM   4893  B       X   1     -78.507-152.329 152.133  0.00  0.00           B
ATOM   4894  Ne      X   1     -77.878-150.871 152.233  0.00  0.00          NE
ATOM   4895  B       X   1     -77.200-149.861 145.237  0.00  0.00           B
ATOM   4896  B       X   1     -75.622-149.326 149.536  0.00  0.00           B
ATOM   4897  B       X   1     -74.957-148.822 144.993  0.00  0.00           B
ATOM   4898  B       X   1     -75.074-146.274 152.266  0.00  0.00           B
ATOM   4899  B       X   1     -80.205-147.375 149.417  0.00  0.00           B
ATOM   4900  B       X   1     -78.545-145.483 149.098  0.00  0.00           B
ATOM   4901  B       X   1     -74.774-152.986 150.995  0.00  0.00           B
ATOM   4902  B       X   1     -80.153-152.353 148.002  0.00  0.00           B
ATOM   4903  Ne      X   1     -74.200-149.760 149.037  0.00  0.00          NE
ATOM   4904  Ne      X   1     -73.786-149.106 145.939  0.00  0.00          NE
ATOM   4905  B       X   1     -72.829-147.854 145.919  0.00  0.00           B
ATOM   4906  Ne      X   1     -72.029-147.945 150.344  0.00  0.00          NE
ATOM   4907  B       X   1     -72.838-146.756 150.923  0.00  0.00           B
ATOM   4908  B       X   1     -73.050-148.977 149.773  0.00  0.00           B
ATOM   4909  B       X   1     -74.132-149.438 147.489  0.00  0.00           B
ATOM   4910  Ne      X   1     -69.333-146.877 145.450  0.00  0.00          NE
ATOM   4911  B       X   1     -69.670-146.807 146.993  0.00  0.00           B
ATOM   4912  Ne      X   1     -72.141-146.687 145.149  0.00  0.00          NE
ATOM   4913  B       X   1     -72.952-150.345 145.415  0.00  0.00           B
ATOM   4914  Ne      X   1     -74.055-145.679 151.230  0.00  0.00          NE
ATOM   4915  B       X   1     -72.101-145.446 146.066  0.00  0.00           B
ATOM   4916  B       X   1     -70.709-147.170 144.735  0.00  0.00           B
ATOM   4917  B       X   1     -76.179-138.097 148.275  0.00  0.00           B
ATOM   4918  B       X   1     -79.032-144.607 146.857  0.00  0.00           B
ATOM   4919  Ne      X   1     -78.163-144.328 148.186  0.00  0.00          NE
ATOM   4920  B       X   1     -76.569-144.398 148.177  0.00  0.00           B
ATOM   4921  B       X   1     -78.534-142.898 148.656  0.00  0.00           B
ATOM   4922  Ne      X   1     -79.015-139.614 146.145  0.00  0.00          NE
ATOM   4923  B       X   1     -79.087-140.681 147.356  0.00  0.00           B
ATOM   4924  Ne      X   1     -78.410-141.330 148.614  0.00  0.00          NE
ATOM   4925  Ne      X   1     -79.489-140.336 151.414  0.00  0.00          NE
ATOM   4926  B       X   1     -76.844-141.107 148.613  0.00  0.00           B
ATOM   4927  B       X   1     -79.033-140.637 149.891  0.00  0.00           B
ATOM   4928  B       X   1     -79.681-138.815 151.595  0.00  0.00           B
ATOM   4929  B       X   1     -78.290-140.792 152.314  0.00  0.00           B
ATOM   4930  B       X   1     -78.321-140.377 144.962  0.00  0.00           B
ATOM   4931  B       X   1     -76.037-141.331 151.008  0.00  0.00           B
ATOM   4932  Ne      X   1     -75.516-141.258 149.489  0.00  0.00          NE
ATOM   4933  Ne      X   1     -75.082-144.216 148.663  0.00  0.00          NE
ATOM   4934  B       X   1     -74.901-142.704 149.169  0.00  0.00           B
ATOM   4935  B       X   1     -74.885-139.543 146.632  0.00  0.00           B
ATOM   4936  Ne      X   1     -74.757-138.906 148.062  0.00  0.00          NE
ATOM   4937  Ne      X   1     -76.731-141.018 152.460  0.00  0.00          NE
ATOM   4938  B       X   1     -74.841-145.205 149.915  0.00  0.00           B
ATOM   4939  B       X   1     -74.652-140.001 149.177  0.00  0.00           B
ATOM   4940  Ne      X   1     -74.601-139.865 145.045  0.00  0.00          NE
ATOM   4941  B       X   1     -71.507-137.809 149.760  0.00  0.00           B
ATOM   4942  B       X   1     -70.887-141.432 144.748  0.00  0.00           B
ATOM   4943  B       X   1     -73.488-137.991 148.178  0.00  0.00           B
ATOM   4944  B       X   1     -69.169-144.175 148.991  0.00  0.00           B
ATOM   4945  B       X   1     -69.563-139.427 149.423  0.00  0.00           B
ATOM   4946  B       X   1     -74.044-144.368 147.507  0.00  0.00           B
ATOM   4947  Ne      X   1     -72.569-144.214 146.901  0.00  0.00          NE
ATOM   4948  Ne      X   1     -70.509-143.333 149.042  0.00  0.00          NE
ATOM   4949  B       X   1     -71.539-143.789 148.009  0.00  0.00           B
ATOM   4950  B       X   1     -72.668-142.932 145.881  0.00  0.00           B
ATOM   4951  Ne      X   1     -71.920-143.557 151.924  0.00  0.00          NE
ATOM   4952  B       X   1     -73.207-144.448 151.800  0.00  0.00           B
ATOM   4953  B       X   1     -70.131-141.822 148.741  0.00  0.00           B
ATOM   4954  B       X   1     -72.347-142.010 152.202  0.00  0.00           B
ATOM   4955  B       X   1     -73.284-140.655 145.003  0.00  0.00           B
ATOM   4956  Ne      X   1     -72.374-141.887 144.780  0.00  0.00          NE
ATOM   4957  Ne      X   1     -72.098-140.499 152.423  0.00  0.00          NE
ATOM   4958  B       X   1     -73.405-139.628 152.399  0.00  0.00           B
ATOM   4959  Ne      X   1     -68.888-140.851 148.897  0.00  0.00          NE
ATOM   4960  B       X   1     -76.381-150.986 152.797  0.00  0.00           B
ATOM   4961  Ne      X   1     -80.273-149.779 153.918  0.00  0.00          NE
ATOM   4962  B       X   1     -78.913-150.130 153.194  0.00  0.00           B
ATOM   4963  Ne      X   1     -78.362-145.895 152.920  0.00  0.00          NE
ATOM   4964  B       X   1     -77.248-147.027 153.231  0.00  0.00           B
ATOM   4965  Ne      X   1     -77.838-146.885 157.350  0.00  0.00          NE
ATOM   4966  B       X   1     -77.472-148.413 157.409  0.00  0.00           B
ATOM   4967  Ne      X   1     -76.776-149.726 157.904  0.00  0.00          NE
ATOM   4968  Ne      X   1     -80.057-146.932 155.166  0.00  0.00          NE
ATOM   4969  B       X   1     -78.957-146.769 156.317  0.00  0.00           B
ATOM   4970  B       X   1     -78.365-146.331 158.780  0.00  0.00           B
ATOM   4971  B       X   1     -79.590-146.170 153.851  0.00  0.00           B
ATOM   4972  B       X   1     -75.984-150.374 156.780  0.00  0.00           B
ATOM   4973  B       X   1     -75.743-149.303 159.051  0.00  0.00           B
ATOM   4974  Ne      X   1     -75.681-147.246 153.315  0.00  0.00          NE
ATOM   4975  B       X   1     -75.184-148.689 153.031  0.00  0.00           B
ATOM   4976  Ne      X   1     -74.975-150.359 153.116  0.00  0.00          NE
ATOM   4977  B       X   1     -75.172-146.857 154.751  0.00  0.00           B
ATOM   4978  Ne      X   1     -75.313-145.748 155.871  0.00  0.00          NE
ATOM   4979  B       X   1     -80.206-148.427 154.744  0.00  0.00           B
ATOM   4980  B       X   1     -77.676-144.457 153.230  0.00  0.00           B
ATOM   4981  B       X   1     -76.408-142.204 153.483  0.00  0.00           B
ATOM   4982  Ne      X   1     -76.797-143.489 154.278  0.00  0.00          NE
ATOM   4983  B       X   1     -77.673-142.923 155.541  0.00  0.00           B
ATOM   4984  B       X   1     -75.758-144.417 154.998  0.00  0.00           B
ATOM   4985  B       X   1     -75.925-139.687 152.920  0.00  0.00           B
ATOM   4986  Ne      X   1     -74.560-138.772 152.906  0.00  0.00          NE
ATOM   4987  B       X   1     -77.653-133.508 130.633  0.00  0.00           B
ATOM   4988  B       X   1     -79.459-132.775 132.429  0.00  0.00           B
ATOM   4989  Ne      X   1     -77.963-132.646 131.951  0.00  0.00          NE
ATOM   4990  B       X   1     -77.761-131.111 131.895  0.00  0.00           B
ATOM   4991  B       X   1     -77.056-133.202 133.117  0.00  0.00           B
ATOM   4992  B       X   1     -77.196-133.932 135.572  0.00  0.00           B
ATOM   4993  Ne      X   1     -76.293-133.328 134.432  0.00  0.00          NE
ATOM   4994  B       X   1     -75.964-135.518 130.471  0.00  0.00           B
ATOM   4995  B       X   1     -76.047-131.798 134.956  0.00  0.00           B
ATOM   4996  B       X   1     -79.712-130.659 128.858  0.00  0.00           B
ATOM   4997  B       X   1     -74.882-134.033 134.328  0.00  0.00           B
ATOM   4998  B       X   1     -72.335-133.376 134.097  0.00  0.00           B
ATOM   4999  Ne      X   1     -73.328-134.523 134.710  0.00  0.00          NE
ATOM   5000  B       X   1     -72.234-131.029 134.897  0.00  0.00           B
ATOM   5001  Ne      X   1     -77.706-129.552 131.727  0.00  0.00          NE
ATOM   5002  B       X   1     -78.453-129.113 130.414  0.00  0.00           B
ATOM   5003  Ne      X   1     -79.464-129.137 129.235  0.00  0.00          NE
ATOM   5004  Ne      X   1     -78.505-127.768 134.164  0.00  0.00          NE
ATOM   5005  B       X   1     -78.457-128.834 132.947  0.00  0.00           B
ATOM   5006  B       X   1     -78.806-128.447 135.521  0.00  0.00           B
ATOM   5007  B       X   1     -78.991-124.925 131.921  0.00  0.00           B
ATOM   5008  B       X   1     -79.520-126.645 133.705  0.00  0.00           B
ATOM   5009  B       X   1     -76.649-124.952 132.904  0.00  0.00           B
ATOM   5010  B       X   1     -76.968-124.860 130.390  0.00  0.00           B
ATOM   5011  Ne      X   1     -77.459-124.299 131.763  0.00  0.00          NE
ATOM   5012  B       X   1     -77.100-127.047 134.207  0.00  0.00           B
ATOM   5013  B       X   1     -77.133-124.817 135.445  0.00  0.00           B
ATOM   5014  Ne      X   1     -76.259-125.814 129.371  0.00  0.00          NE
ATOM   5015  Ne      X   1     -76.440-125.628 134.368  0.00  0.00          NE
ATOM   5016  B       X   1     -76.201-129.146 131.517  0.00  0.00           B
ATOM   5017  B       X   1     -77.678-122.757 131.871  0.00  0.00           B
ATOM   5018  B       X   1     -75.710-127.173 130.120  0.00  0.00           B
ATOM   5019  Ne      X   1     -75.063-128.544 130.674  0.00  0.00          NE
ATOM   5020  B       X   1     -74.772-125.709 134.473  0.00  0.00           B
ATOM   5021  B       X   1     -77.289-122.587 136.438  0.00  0.00           B
ATOM   5022  Ne      X   1     -80.180-125.733 132.601  0.00  0.00          NE
ATOM   5023  B       X   1     -74.914-125.184 128.796  0.00  0.00           B
ATOM   5024  B       X   1     -69.042-123.276 130.841  0.00  0.00           B
ATOM   5025  B       X   1     -74.466-129.442 129.535  0.00  0.00           B
ATOM   5026  Ne      X   1     -72.104-122.704 133.357  0.00  0.00          NE
ATOM   5027  Ne      X   1     -69.200-122.950 129.317  0.00  0.00          NE
ATOM   5028  Ne      X   1     -69.241-123.231 132.380  0.00  0.00          NE
ATOM   5029  B       X   1     -72.432-125.951 135.350  0.00  0.00           B
ATOM   5030  B       X   1     -73.045-126.205 130.251  0.00  0.00           B
ATOM   5031  B       X   1     -72.795-126.271 132.818  0.00  0.00           B
ATOM   5032  Ne      X   1     -73.306-125.521 134.063  0.00  0.00          NE
ATOM   5033  B       X   1     -72.986-123.910 133.772  0.00  0.00           B
ATOM   5034  B       X   1     -70.797-123.182 132.696  0.00  0.00           B
ATOM   5035  Ne      X   1     -73.491-125.837 128.702  0.00  0.00          NE
ATOM   5036  B       X   1     -70.527-123.500 128.627  0.00  0.00           B
ATOM   5037  B       X   1     -75.337-136.232 144.551  0.00  0.00           B
ATOM   5038  Ne      X   1     -70.358-134.873 144.060  0.00  0.00          NE
ATOM   5039  B       X   1     -73.793-136.605 142.504  0.00  0.00           B
ATOM   5040  B       X   1     -69.993-133.768 140.355  0.00  0.00           B
ATOM   5041  Ne      X   1     -72.310-136.204 142.068  0.00  0.00          NE
ATOM   5042  B       X   1     -71.458-135.729 143.291  0.00  0.00           B
ATOM   5043  B       X   1     -70.014-131.113 142.932  0.00  0.00           B
ATOM   5044  B       X   1     -72.621-131.624 143.067  0.00  0.00           B
ATOM   5045  Ne      X   1     -74.142-131.399 143.216  0.00  0.00          NE
ATOM   5046  Ne      X   1     -71.158-131.838 143.756  0.00  0.00          NE
ATOM   5047  Ne      X   1     -69.382-130.267 141.722  0.00  0.00          NE
ATOM   5048  B       X   1     -70.810-133.322 143.984  0.00  0.00           B
ATOM   5049  B       X   1     -68.933-135.179 143.550  0.00  0.00           B
ATOM   5050  Ne      X   1     -77.861-124.035 136.652  0.00  0.00          NE
ATOM   5051  B       X   1     -79.555-123.865 136.687  0.00  0.00           B
ATOM   5052  Ne      X   1     -74.395-128.467 144.238  0.00  0.00          NE
ATOM   5053  B       X   1     -73.093-122.655 137.969  0.00  0.00           B
ATOM   5054  Ne      X   1     -71.549-123.143 137.932  0.00  0.00          NE
ATOM   5055  B       X   1     -74.606-123.493 139.790  0.00  0.00           B
ATOM   5056  B       X   1     -74.444-129.881 143.558  0.00  0.00           B
ATOM   5057  B       X   1     -73.892-127.372 143.256  0.00  0.00           B
ATOM   5058  B       X   1     -78.343-136.567 148.547  0.00  0.00           B
ATOM   5059  Ne      X   1     -76.767-130.818 147.855  0.00  0.00          NE
ATOM   5060  B       X   1     -76.782-136.281 146.573  0.00  0.00           B
ATOM   5061  B       X   1     -76.756-135.574 152.011  0.00  0.00           B
ATOM   5062  Ne      X   1     -77.370-137.346 147.551  0.00  0.00          NE
[truncated: 24,310,517 more chars]
